# Supplementary material for: Improvement in predicting drug sensitivity changes associated with protein mutations using a molecular dynamics based alchemical mutation method
Source: Sci Rep. 2020 Feb 7;10:2161. doi: 10.1038/s41598-020-58877-9 (PMC7005789; doi:10.1038/s41598-020-58877-9)
Supplement: Supplementary file 2 — Supplementary Information. [file 41598_2020_58877_MOESM2_ESM.zip › S1_input/MP-CAFEE/ALR2/393/L300P_393/complex_gpu/md_fin.gro]

Generated by trjconv : OXIDOREDUCTASE in water t= 30000.00000
36078
    1MET      N    1   3.614   6.482   3.584
    1MET     H1    2   3.577   6.388   3.584
    1MET     H2    3   3.658   6.502   3.672
    1MET     H3    4   3.537   6.547   3.593
    1MET     CA    5   3.687   6.519   3.462
    1MET     HA    6   3.789   6.480   3.475
    1MET     CB    7   3.618   6.476   3.332
    1MET    HB1    8   3.560   6.553   3.281
    1MET    HB2    9   3.551   6.394   3.357
    1MET     CG   10   3.714   6.424   3.225
    1MET    HG1   11   3.654   6.369   3.153
    1MET    HG2   12   3.784   6.354   3.270
    1MET     SD   13   3.819   6.541   3.136
    1MET     CE   14   3.905   6.423   3.029
    1MET    HE1   15   3.926   6.337   3.093
    1MET    HE2   16   3.838   6.395   2.948
    1MET    HE3   17   3.994   6.467   2.985
    1MET      C   18   3.715   6.668   3.457
    1MET      O   19   3.622   6.748   3.471
    2ALA      N   20   3.843   6.698   3.437
    2ALA      H   21   3.912   6.625   3.447
    2ALA     CA   22   3.888   6.824   3.380
    2ALA     HA   23   3.802   6.870   3.332
    2ALA     CB   24   3.931   6.918   3.492
    2ALA    HB1   25   4.031   6.903   3.532
    2ALA    HB2   26   3.924   7.023   3.462
    2ALA    HB3   27   3.862   6.909   3.576
    2ALA      C   28   3.996   6.787   3.280
    2ALA      O   29   4.066   6.688   3.302
    3SER      N   30   4.023   6.875   3.183
    3SER      H   31   3.954   6.948   3.171
    3SER     CA   32   4.125   6.870   3.080
    3SER     HA   33   4.214   6.813   3.104
    3SER     CB   34   4.065   6.798   2.960
    3SER    HB1   35   4.010   6.710   2.994
    3SER    HB2   36   4.137   6.760   2.888
    3SER     OG   37   3.993   6.884   2.875
    3SER     HG   38   3.939   6.827   2.819
    3SER      C   39   4.180   7.006   3.040
    3SER      O   40   4.296   7.007   3.000
    4ARG      N   41   4.105   7.116   3.048
    4ARG      H   42   4.006   7.106   3.067
    4ARG     CA   43   4.158   7.250   3.033
    4ARG     HA   44   4.264   7.247   3.057
    4ARG     CB   45   4.136   7.302   2.891
    4ARG    HB1   46   4.191   7.395   2.880
    4ARG    HB2   47   4.031   7.331   2.892
    4ARG     CG   48   4.168   7.219   2.767
    4ARG    HG1   49   4.088   7.145   2.762
    4ARG    HG2   50   4.265   7.170   2.778
    4ARG     CD   51   4.163   7.306   2.642
    4ARG    HD1   52   4.242   7.381   2.646
    4ARG    HD2   53   4.067   7.359   2.636
    4ARG     NE   54   4.191   7.234   2.518
    4ARG     HE   55   4.148   7.143   2.511
    4ARG     CZ   56   4.292   7.258   2.432
    4ARG    NH1   57   4.353   7.376   2.418
    4ARG   HH11   58   4.319   7.450   2.477
    4ARG   HH12   59   4.394   7.392   2.327
    4ARG    NH2   60   4.331   7.164   2.345
    4ARG   HH21   61   4.276   7.080   2.353
    4ARG   HH22   62   4.404   7.173   2.275
    4ARG      C   63   4.112   7.356   3.132
    4ARG      O   64   4.013   7.332   3.200
    5ILE      N   65   4.193   7.460   3.149
    5ILE      H   66   4.280   7.453   3.098
    5ILE     CA   67   4.189   7.583   3.226
    5ILE     HA   68   4.095   7.584   3.281
    5ILE     CB   69   4.293   7.596   3.337
    5ILE     HB   70   4.391   7.573   3.294
    5ILE    CG2   71   4.301   7.730   3.409
    5ILE   HG21   72   4.375   7.736   3.488
    5ILE   HG22   73   4.322   7.813   3.341
    5ILE   HG23   74   4.202   7.755   3.448
    5ILE    CG1   75   4.266   7.490   3.444
    5ILE   HG11   76   4.259   7.392   3.398
    5ILE   HG12   77   4.169   7.518   3.486
    5ILE     CD   78   4.377   7.489   3.548
    5ILE    HD1   79   4.369   7.562   3.628
    5ILE    HD2   80   4.388   7.392   3.597
    5ILE    HD3   81   4.471   7.502   3.493
    5ILE      C   82   4.195   7.708   3.140
    5ILE      O   83   4.283   7.727   3.056
    6LEU      N   84   4.099   7.800   3.150
    6LEU      H   85   4.022   7.773   3.210
    6LEU     CA   86   4.094   7.923   3.073
    6LEU     HA   87   4.115   7.896   2.970
    6LEU     CB   88   3.950   7.974   3.084
    6LEU    HB1   89   3.947   8.002   3.189
    6LEU    HB2   90   3.877   7.897   3.060
    6LEU     CG   91   3.918   8.088   2.988
    6LEU     HG   92   3.993   8.167   2.987
    6LEU    CD1   93   3.890   8.058   2.841
    6LEU   HD11   94   3.814   7.981   2.827
    6LEU   HD12   95   3.857   8.150   2.794
    6LEU   HD13   96   3.977   8.022   2.787
    6LEU    CD2   97   3.785   8.140   3.041
    6LEU   HD21   98   3.760   8.229   2.984
    6LEU   HD22   99   3.702   8.070   3.045
    6LEU   HD23  100   3.806   8.166   3.145
    6LEU      C  101   4.196   8.029   3.109
    6LEU      O  102   4.215   8.060   3.227
    7LEU      N  103   4.263   8.090   3.012
    7LEU      H  104   4.228   8.069   2.920
    7LEU     CA  105   4.350   8.206   3.020
    7LEU     HA  106   4.390   8.206   3.121
    7LEU     CB  107   4.458   8.188   2.914
    7LEU    HB1  108   4.518   8.279   2.907
    7LEU    HB2  109   4.414   8.187   2.814
    7LEU     CG  110   4.550   8.067   2.929
    7LEU     HG  111   4.489   7.976   2.924
    7LEU    CD1  112   4.648   8.057   2.812
    7LEU   HD11  113   4.581   8.051   2.726
    7LEU   HD12  114   4.714   8.142   2.796
    7LEU   HD13  115   4.700   7.961   2.817
    7LEU    CD2  116   4.634   8.062   3.056
    7LEU   HD21  117   4.700   7.976   3.047
    7LEU   HD22  118   4.688   8.152   3.085
    7LEU   HD23  119   4.565   8.048   3.139
    7LEU      C  120   4.276   8.337   2.999
    7LEU      O  121   4.171   8.339   2.935
    8ASN      N  122   4.331   8.448   3.049
    8ASN      H  123   4.421   8.439   3.092
    8ASN     CA  124   4.262   8.576   3.038
    8ASN     HA  125   4.163   8.568   3.082
    8ASN     CB  126   4.343   8.684   3.109
    8ASN    HB1  127   4.432   8.693   3.047
    8ASN    HB2  128   4.369   8.643   3.208
    8ASN     CG  129   4.261   8.811   3.121
    8ASN    OD1  130   4.287   8.910   3.052
    8ASN    ND2  131   4.158   8.803   3.206
    8ASN   HD21  132   4.144   8.714   3.251
    8ASN   HD22  133   4.089   8.877   3.204
    8ASN      C  134   4.234   8.610   2.893
    8ASN      O  135   4.142   8.689   2.872
    9ASN      N  136   4.317   8.572   2.795
    9ASN      H  137   4.403   8.522   2.816
    9ASN     CA  138   4.298   8.612   2.657
    9ASN     HA  139   4.284   8.720   2.648
    9ASN     CB  140   4.429   8.592   2.583
    9ASN    HB1  141   4.518   8.622   2.639
    9ASN    HB2  142   4.424   8.662   2.500
    9ASN     CG  143   4.439   8.451   2.526
    9ASN    OD1  144   4.422   8.359   2.605
    9ASN    ND2  145   4.466   8.430   2.397
    9ASN   HD21  146   4.479   8.503   2.329
    9ASN   HD22  147   4.462   8.336   2.360
    9ASN      C  148   4.180   8.545   2.587
    9ASN      O  149   4.138   8.591   2.481
   10GLY      N  150   4.132   8.432   2.638
   10GLY      H  151   4.182   8.396   2.718
   10GLY     CA  152   4.022   8.348   2.593
   10GLY    HA1  153   3.953   8.411   2.537
   10GLY    HA2  154   3.958   8.343   2.681
   10GLY      C  155   4.053   8.218   2.521
   10GLY      O  156   3.966   8.149   2.469
   11ALA      N  157   4.182   8.183   2.515
   11ALA      H  158   4.252   8.237   2.564
   11ALA     CA  159   4.221   8.045   2.492
   11ALA     HA  160   4.148   8.006   2.422
   11ALA     CB  161   4.352   8.052   2.414
   11ALA    HB1  162   4.343   8.095   2.314
   11ALA    HB2  163   4.423   8.093   2.486
   11ALA    HB3  164   4.379   7.948   2.396
   11ALA      C  165   4.234   7.959   2.616
   11ALA      O  166   4.222   7.999   2.732
   12LYS      N  167   4.254   7.828   2.595
   12LYS      H  168   4.278   7.803   2.500
   12LYS     CA  169   4.242   7.729   2.699
   12LYS     HA  170   4.232   7.783   2.794
   12LYS     CB  171   4.116   7.645   2.682
   12LYS    HB1  172   4.100   7.578   2.767
   12LYS    HB2  173   4.113   7.589   2.588
   12LYS     CG  174   3.998   7.741   2.688
   12LYS    HG1  175   4.006   7.821   2.614
   12LYS    HG2  176   4.010   7.801   2.778
   12LYS     CD  177   3.855   7.688   2.683
   12LYS    HD1  178   3.784   7.769   2.700
   12LYS    HD2  179   3.847   7.608   2.757
   12LYS     CE  180   3.825   7.628   2.546
   12LYS    HE1  181   3.917   7.581   2.510
   12LYS    HE2  182   3.792   7.702   2.473
   12LYS     NZ  183   3.716   7.529   2.553
   12LYS    HZ1  184   3.728   7.455   2.620
   12LYS    HZ2  185   3.627   7.568   2.581
   12LYS    HZ3  186   3.702   7.497   2.458
   12LYS      C  187   4.365   7.641   2.717
   12LYS      O  188   4.404   7.568   2.627
   13MET      N  189   4.424   7.638   2.837
   13MET      H  190   4.386   7.691   2.914
   13MET     CA  191   4.551   7.571   2.857
   13MET     HA  192   4.601   7.559   2.761
   13MET     CB  193   4.640   7.652   2.950
   13MET    HB1  194   4.603   7.655   3.053
   13MET    HB2  195   4.656   7.751   2.907
   13MET     CG  196   4.782   7.597   2.951
   13MET    HG1  197   4.808   7.564   2.850
   13MET    HG2  198   4.797   7.513   3.019
   13MET     SD  199   4.928   7.697   2.985
   13MET     CE  200   4.905   7.735   3.160
   13MET    HE1  201   4.986   7.805   3.184
   13MET    HE2  202   4.808   7.784   3.173
   13MET    HE3  203   4.897   7.641   3.214
   13MET      C  204   4.524   7.429   2.906
   13MET      O  205   4.455   7.422   3.008
   14PRO      N  206   4.567   7.324   2.836
   14PRO     CD  207   4.615   7.306   2.701
   14PRO    HD1  208   4.720   7.334   2.699
   14PRO    HD2  209   4.566   7.383   2.641
   14PRO     CG  210   4.583   7.162   2.660
   14PRO    HG1  211   4.649   7.121   2.583
   14PRO    HG2  212   4.482   7.156   2.619
   14PRO     CB  213   4.585   7.083   2.791
   14PRO    HB1  214   4.684   7.047   2.819
   14PRO    HB2  215   4.518   6.997   2.788
   14PRO     CA  216   4.536   7.191   2.886
   14PRO     HA  217   4.429   7.189   2.907
   14PRO      C  218   4.608   7.169   3.018
   14PRO      O  219   4.723   7.207   3.041
   15ILE      N  220   4.542   7.109   3.118
   15ILE      H  221   4.442   7.094   3.114
   15ILE     CA  222   4.598   7.074   3.247
   15ILE     HA  223   4.637   7.169   3.282
   15ILE     CB  224   4.492   7.045   3.353
   15ILE     HB  225   4.538   7.068   3.450
   15ILE    CG2  226   4.378   7.146   3.344
   15ILE   HG21  227   4.419   7.247   3.342
   15ILE   HG22  228   4.323   7.141   3.250
   15ILE   HG23  229   4.306   7.140   3.426
   15ILE    CG1  230   4.449   6.899   3.362
   15ILE   HG11  231   4.537   6.841   3.390
   15ILE   HG12  232   4.415   6.867   3.264
   15ILE     CD  233   4.340   6.855   3.459
   15ILE    HD1  234   4.247   6.907   3.435
   15ILE    HD2  235   4.328   6.747   3.449
   15ILE    HD3  236   4.366   6.884   3.561
   15ILE      C  237   4.712   6.973   3.249
   15ILE      O  238   4.782   6.977   3.350
   16LEU      N  239   4.735   6.899   3.141
   16LEU      H  240   4.673   6.918   3.063
   16LEU     CA  241   4.842   6.802   3.124
   16LEU     HA  242   4.911   6.805   3.208
   16LEU     CB  243   4.791   6.659   3.116
   16LEU    HB1  244   4.739   6.643   3.022
   16LEU    HB2  245   4.727   6.639   3.203
   16LEU     CG  246   4.903   6.556   3.126
   16LEU     HG  247   4.984   6.576   3.055
   16LEU    CD1  248   4.980   6.557   3.257
   16LEU   HD11  249   5.061   6.485   3.246
   16LEU   HD12  250   5.022   6.654   3.284
   16LEU   HD13  251   4.918   6.526   3.342
   16LEU    CD2  252   4.853   6.413   3.106
   16LEU   HD21  253   4.930   6.341   3.136
   16LEU   HD22  254   4.764   6.396   3.166
   16LEU   HD23  255   4.820   6.405   3.003
   16LEU      C  256   4.915   6.833   2.993
   16LEU      O  257   4.849   6.830   2.890
   17GLY      N  258   5.048   6.842   3.002
   17GLY      H  259   5.079   6.844   3.098
   17GLY     CA  260   5.132   6.858   2.885
   17GLY    HA1  261   5.164   6.961   2.874
   17GLY    HA2  262   5.099   6.832   2.784
   17GLY      C  263   5.260   6.777   2.899
   17GLY      O  264   5.286   6.719   3.005
   18LEU      N  265   5.338   6.778   2.791
   18LEU      H  266   5.313   6.836   2.712
   18LEU     CA  267   5.466   6.709   2.790
   18LEU     HA  268   5.473   6.644   2.877
   18LEU     CB  269   5.464   6.626   2.662
   18LEU    HB1  270   5.443   6.691   2.576
   18LEU    HB2  271   5.384   6.552   2.667
   18LEU     CG  272   5.589   6.546   2.626
   18LEU     HG  273   5.666   6.620   2.606
   18LEU    CD1  274   5.628   6.459   2.746
   18LEU   HD11  275   5.538   6.407   2.778
   18LEU   HD12  276   5.715   6.394   2.735
   18LEU   HD13  277   5.655   6.526   2.827
   18LEU    CD2  278   5.565   6.442   2.517
   18LEU   HD21  279   5.653   6.380   2.499
   18LEU   HD22  280   5.495   6.368   2.554
   18LEU   HD23  281   5.522   6.483   2.425
   18LEU      C  282   5.572   6.818   2.799
   18LEU      O  283   5.564   6.910   2.718
   19GLY      N  284   5.669   6.799   2.889
   19GLY      H  285   5.652   6.719   2.948
   19GLY     CA  286   5.794   6.871   2.901
   19GLY    HA1  287   5.832   6.874   3.003
   19GLY    HA2  288   5.767   6.974   2.880
   19GLY      C  289   5.907   6.821   2.812
   19GLY      O  290   5.906   6.701   2.783
   20THR      N  291   6.000   6.909   2.776
   20THR      H  292   5.999   7.005   2.807
   20THR     CA  293   6.105   6.860   2.688
   20THR     HA  294   6.112   6.752   2.704
   20THR     CB  295   6.067   6.899   2.546
   20THR     HB  296   6.131   6.841   2.479
   20THR    CG2  297   5.930   6.851   2.499
   20THR   HG21  298   5.932   6.840   2.390
   20THR   HG22  299   5.912   6.748   2.527
   20THR   HG23  300   5.853   6.921   2.533
   20THR    OG1  301   6.074   7.037   2.519
   20THR    HG1  302   5.995   7.072   2.562
   20THR      C  303   6.244   6.905   2.728
   20THR      O  304   6.325   6.911   2.635
   21TRP      N  305   6.277   6.938   2.853
   21TRP      H  306   6.200   6.942   2.918
   21TRP     CA  307   6.412   6.960   2.902
   21TRP     HA  308   6.469   6.999   2.818
   21TRP     CB  309   6.412   7.071   3.007
   21TRP    HB1  310   6.368   7.038   3.102
   21TRP    HB2  311   6.348   7.151   2.970
   21TRP     CG  312   6.543   7.124   3.054
   21TRP    CD1  313   6.645   7.148   2.969
   21TRP    HD1  314   6.633   7.144   2.862
   21TRP    NE1  315   6.758   7.189   3.037
   21TRP    HE1  316   6.841   7.222   2.990
   21TRP    CE2  317   6.745   7.173   3.173
   21TRP    CZ2  318   6.827   7.185   3.286
   21TRP    HZ2  319   6.931   7.209   3.266
   21TRP    CH2  320   6.771   7.171   3.413
   21TRP    HH2  321   6.830   7.197   3.500
   21TRP    CZ3  322   6.634   7.147   3.432
   21TRP    HZ3  323   6.591   7.147   3.531
   21TRP    CE3  324   6.558   7.131   3.315
   21TRP    HE3  325   6.457   7.102   3.337
   21TRP    CD2  326   6.607   7.144   3.184
   21TRP      C  327   6.489   6.835   2.941
   21TRP      O  328   6.428   6.741   2.992
   22LYS      N  329   6.620   6.836   2.921
   22LYS      H  330   6.652   6.927   2.892
   22LYS     CA  331   6.711   6.724   2.935
   22LYS     HA  332   6.812   6.756   2.911
   22LYS     CB  333   6.727   6.677   3.079
   22LYS    HB1  334   6.804   6.602   3.096
   22LYS    HB2  335   6.633   6.625   3.101
   22LYS     CG  336   6.752   6.794   3.174
   22LYS    HG1  337   6.719   6.888   3.131
   22LYS    HG2  338   6.858   6.815   3.183
   22LYS     CD  339   6.695   6.778   3.315
   22LYS    HD1  340   6.746   6.850   3.379
   22LYS    HD2  341   6.712   6.675   3.346
   22LYS     CE  342   6.548   6.817   3.330
   22LYS    HE1  343   6.514   6.899   3.268
   22LYS    HE2  344   6.532   6.841   3.435
   22LYS     NZ  345   6.467   6.704   3.282
   22LYS    HZ1  346   6.369   6.717   3.305
   22LYS    HZ2  347   6.472   6.701   3.181
   22LYS    HZ3  348   6.510   6.616   3.305
   22LYS      C  349   6.673   6.608   2.843
   22LYS      O  350   6.694   6.492   2.876
   23SER      N  351   6.599   6.642   2.737
   23SER      H  352   6.604   6.738   2.708
   23SER     CA  353   6.552   6.544   2.641
   23SER     HA  354   6.556   6.446   2.687
   23SER     CB  355   6.409   6.579   2.600
   23SER    HB1  356   6.376   6.511   2.522
   23SER    HB2  357   6.410   6.682   2.565
   23SER     OG  358   6.314   6.569   2.703
   23SER     HG  359   6.223   6.564   2.673
   23SER      C  360   6.638   6.545   2.515
   23SER      O  361   6.631   6.644   2.442
   24PRO      N  362   6.718   6.444   2.482
   24PRO     CD  363   6.731   6.326   2.564
   24PRO    HD1  364   6.651   6.257   2.537
   24PRO    HD2  365   6.738   6.351   2.670
   24PRO     CG  366   6.869   6.280   2.518
   24PRO    HG1  367   6.885   6.173   2.503
   24PRO    HG2  368   6.945   6.312   2.589
   24PRO     CB  369   6.903   6.340   2.382
   24PRO    HB1  370   6.869   6.272   2.303
   24PRO    HB2  371   7.009   6.362   2.366
   24PRO     CA  372   6.813   6.463   2.374
   24PRO     HA  373   6.864   6.556   2.398
   24PRO      C  374   6.744   6.491   2.241
   24PRO      O  375   6.648   6.420   2.211
   25PRO      N  376   6.786   6.583   2.155
   25PRO     CD  377   6.898   6.672   2.178
   25PRO    HD1  378   6.981   6.611   2.213
   25PRO    HD2  379   6.881   6.744   2.257
   25PRO     CG  380   6.917   6.751   2.048
   25PRO    HG1  381   6.993   6.706   1.984
   25PRO    HG2  382   6.945   6.854   2.067
   25PRO     CB  383   6.785   6.739   1.972
   25PRO    HB1  384   6.797   6.736   1.863
   25PRO    HB2  385   6.730   6.832   1.985
   25PRO     CA  386   6.719   6.615   2.031
   25PRO     HA  387   6.614   6.640   2.046
   25PRO      C  388   6.709   6.494   1.938
   25PRO      O  389   6.611   6.475   1.867
   26GLY      N  390   6.805   6.401   1.931
   26GLY      H  391   6.896   6.419   1.971
   26GLY     CA  392   6.797   6.275   1.860
   26GLY    HA1  393   6.894   6.227   1.872
   26GLY    HA2  394   6.763   6.285   1.757
   26GLY      C  395   6.695   6.173   1.906
   26GLY      O  396   6.684   6.059   1.861
   27GLN      N  397   6.617   6.213   2.007
   27GLN      H  398   6.632   6.309   2.033
   27GLN     CA  399   6.514   6.135   2.072
   27GLN     HA  400   6.488   6.049   2.009
   27GLN     CB  401   6.574   6.087   2.204
   27GLN    HB1  402   6.500   6.029   2.259
   27GLN    HB2  403   6.598   6.170   2.271
   27GLN     CG  404   6.701   6.004   2.195
   27GLN    HG1  405   6.782   6.060   2.149
   27GLN    HG2  406   6.681   5.912   2.140
   27GLN     CD  407   6.755   5.968   2.333
   27GLN    OE1  408   6.688   5.955   2.435
   27GLN    NE2  409   6.885   5.938   2.343
   27GLN   HE21  410   6.930   5.914   2.256
   27GLN   HE22  411   6.936   5.923   2.428
   27GLN      C  412   6.382   6.204   2.102
   27GLN      O  413   6.279   6.138   2.116
   28VAL      N  414   6.379   6.337   2.103
   28VAL      H  415   6.471   6.377   2.115
   28VAL     CA  416   6.259   6.407   2.145
   28VAL     HA  417   6.218   6.357   2.232
   28VAL     CB  418   6.289   6.551   2.186
   28VAL     HB  419   6.370   6.544   2.260
   28VAL    CG1  420   6.327   6.639   2.067
   28VAL   HG11  421   6.363   6.735   2.103
   28VAL   HG12  422   6.420   6.604   2.022
   28VAL   HG13  423   6.250   6.667   1.995
   28VAL    CG2  424   6.166   6.613   2.252
   28VAL   HG21  425   6.184   6.714   2.289
   28VAL   HG22  426   6.086   6.618   2.178
   28VAL   HG23  427   6.125   6.556   2.334
   28VAL      C  428   6.151   6.400   2.038
   28VAL      O  429   6.034   6.403   2.075
   29THR      N  430   6.187   6.401   1.909
   29THR      H  431   6.286   6.392   1.894
   29THR     CA  432   6.084   6.401   1.806
   29THR     HA  433   6.026   6.490   1.824
   29THR     CB  434   6.136   6.393   1.663
   29THR     HB  435   6.184   6.296   1.650
   29THR    CG2  436   6.035   6.398   1.549
   29THR   HG21  437   6.081   6.377   1.452
   29THR   HG22  438   5.950   6.330   1.559
   29THR   HG23  439   5.997   6.499   1.536
   29THR    OG1  440   6.225   6.499   1.635
   29THR    HG1  441   6.184   6.585   1.647
   29THR      C  442   5.996   6.279   1.831
   29THR      O  443   5.873   6.291   1.829
   30GLU      N  444   6.061   6.163   1.841
   30GLU      H  445   6.161   6.164   1.833
   30GLU     CA  446   6.002   6.032   1.859
   30GLU     HA  447   5.921   6.017   1.788
   30GLU     CB  448   6.109   5.926   1.835
   30GLU    HB1  449   6.093   5.825   1.871
   30GLU    HB2  450   6.193   5.961   1.895
   30GLU     CG  451   6.172   5.919   1.696
   30GLU    HG1  452   6.253   5.846   1.704
   30GLU    HG2  453   6.212   6.017   1.671
   30GLU     CD  454   6.074   5.877   1.586
   30GLU    OE1  455   5.989   5.791   1.615
   30GLU    OE2  456   6.080   5.925   1.471
   30GLU      C  457   5.935   6.016   1.995
   30GLU      O  458   5.855   5.926   2.021
   31ALA      N  459   5.975   6.103   2.088
   31ALA      H  460   6.043   6.174   2.069
   31ALA     CA  461   5.904   6.118   2.214
   31ALA     HA  462   5.875   6.022   2.257
   31ALA     CB  463   5.991   6.194   2.314
   31ALA    HB1  464   6.085   6.143   2.333
   31ALA    HB2  465   6.008   6.297   2.281
   31ALA    HB3  466   5.927   6.208   2.401
   31ALA      C  467   5.769   6.186   2.192
   31ALA      O  468   5.667   6.126   2.224
   32VAL      N  469   5.763   6.305   2.132
   32VAL      H  470   5.848   6.355   2.111
   32VAL     CA  471   5.644   6.387   2.121
   32VAL     HA  472   5.613   6.394   2.225
   32VAL     CB  473   5.688   6.529   2.085
   32VAL     HB  474   5.754   6.508   2.000
   32VAL    CG1  475   5.572   6.618   2.041
   32VAL   HG11  476   5.605   6.719   2.017
   32VAL   HG12  477   5.526   6.580   1.950
   32VAL   HG13  478   5.504   6.616   2.127
   32VAL    CG2  479   5.773   6.599   2.191
   32VAL   HG21  480   5.707   6.641   2.266
   32VAL   HG22  481   5.843   6.533   2.242
   32VAL   HG23  482   5.819   6.681   2.136
   32VAL      C  483   5.542   6.331   2.022
   32VAL      O  484   5.423   6.351   2.041
   33LYS      N  485   5.589   6.257   1.921
   33LYS      H  486   5.689   6.246   1.919
   33LYS     CA  487   5.510   6.178   1.829
   33LYS     HA  488   5.455   6.252   1.771
   33LYS     CB  489   5.595   6.090   1.737
   33LYS    HB1  490   5.554   5.992   1.714
   33LYS    HB2  491   5.678   6.052   1.797
   33LYS     CG  492   5.642   6.161   1.611
   33LYS    HG1  493   5.681   6.258   1.640
   33LYS    HG2  494   5.550   6.184   1.556
   33LYS     CD  495   5.742   6.088   1.522
   33LYS    HD1  496   5.837   6.071   1.571
   33LYS    HD2  497   5.773   6.153   1.440
   33LYS     CE  498   5.690   5.960   1.457
   33LYS    HE1  499   5.602   5.978   1.394
   33LYS    HE2  500   5.666   5.886   1.533
   33LYS     NZ  501   5.793   5.908   1.365
   33LYS    HZ1  502   5.880   5.925   1.413
   33LYS    HZ2  503   5.791   5.808   1.359
   33LYS    HZ3  504   5.807   5.956   1.277
   33LYS      C  505   5.401   6.094   1.893
   33LYS      O  506   5.284   6.118   1.863
   34VAL      N  507   5.453   6.022   1.993
   34VAL      H  508   5.551   6.022   2.018
   34VAL     CA  509   5.368   5.934   2.072
   34VAL     HA  510   5.300   5.885   2.002
   34VAL     CB  511   5.450   5.826   2.142
   34VAL     HB  512   5.543   5.854   2.192
   34VAL    CG1  513   5.385   5.732   2.243
   34VAL   HG11  514   5.453   5.652   2.274
   34VAL   HG12  515   5.353   5.780   2.335
   34VAL   HG13  516   5.292   5.700   2.198
   34VAL    CG2  517   5.498   5.735   2.030
   34VAL   HG21  518   5.539   5.641   2.066
   34VAL   HG22  519   5.407   5.702   1.980
   34VAL   HG23  520   5.566   5.791   1.966
   34VAL      C  521   5.268   6.003   2.163
   34VAL      O  522   5.157   5.954   2.188
   35ALA      N  523   5.299   6.126   2.204
   35ALA      H  524   5.389   6.166   2.182
   35ALA     CA  525   5.208   6.203   2.286
   35ALA     HA  526   5.174   6.146   2.372
   35ALA     CB  527   5.299   6.314   2.338
   35ALA    HB1  528   5.336   6.383   2.262
   35ALA    HB2  529   5.238   6.366   2.412
   35ALA    HB3  530   5.381   6.266   2.393
   35ALA      C  531   5.088   6.252   2.207
   35ALA      O  532   4.973   6.243   2.251
   36ILE      N  533   5.105   6.301   2.084
   36ILE      H  534   5.197   6.303   2.042
   36ILE     CA  535   4.994   6.344   2.001
   36ILE     HA  536   4.936   6.414   2.061
   36ILE     CB  537   5.046   6.420   1.880
   36ILE     HB  538   5.145   6.381   1.856
   36ILE    CG2  539   4.947   6.420   1.763
   36ILE   HG21  540   4.866   6.490   1.783
   36ILE   HG22  541   4.994   6.462   1.674
   36ILE   HG23  542   4.907   6.320   1.750
   36ILE    CG1  543   5.073   6.568   1.908
   36ILE   HG11  544   5.131   6.562   1.999
   36ILE   HG12  545   4.986   6.631   1.926
   36ILE     CD  546   5.164   6.639   1.808
   36ILE    HD1  547   5.114   6.646   1.712
   36ILE    HD2  548   5.185   6.740   1.845
   36ILE    HD3  549   5.260   6.590   1.792
   36ILE      C  550   4.912   6.217   1.982
   36ILE      O  551   4.790   6.225   1.972
   37ASP      N  552   4.970   6.098   1.971
   37ASP      H  553   5.071   6.092   1.959
   37ASP     CA  554   4.915   5.969   1.933
   37ASP     HA  555   4.841   5.975   1.854
   37ASP     CB  556   5.028   5.869   1.904
   37ASP    HB1  557   5.073   5.847   2.000
   37ASP    HB2  558   5.101   5.920   1.841
   37ASP     CG  559   4.977   5.745   1.832
   37ASP    OD1  560   5.057   5.658   1.793
   37ASP    OD2  561   4.857   5.738   1.799
   37ASP      C  562   4.825   5.916   2.044
   37ASP      O  563   4.707   5.892   2.020
   38VAL      N  564   4.872   5.922   2.168
   38VAL      H  565   4.968   5.942   2.192
   38VAL     CA  566   4.791   5.873   2.278
   38VAL     HA  567   4.736   5.785   2.243
   38VAL     CB  568   4.866   5.818   2.398
   38VAL     HB  569   4.791   5.780   2.468
   38VAL    CG1  570   4.958   5.705   2.355
   38VAL   HG11  571   4.906   5.618   2.314
   38VAL   HG12  572   5.033   5.755   2.293
   38VAL   HG13  573   5.008   5.677   2.448
   38VAL    CG2  574   4.939   5.918   2.488
   38VAL   HG21  575   5.017   5.965   2.428
   38VAL   HG22  576   4.886   5.998   2.539
   38VAL   HG23  577   4.977   5.863   2.574
   38VAL      C  578   4.691   5.978   2.326
   38VAL      O  579   4.592   5.939   2.387
   39GLY      N  580   4.706   6.108   2.301
   39GLY      H  581   4.792   6.140   2.258
   39GLY     CA  582   4.610   6.206   2.349
   39GLY    HA1  583   4.546   6.159   2.425
   39GLY    HA2  584   4.550   6.226   2.261
   39GLY      C  585   4.656   6.338   2.409
   39GLY      O  586   4.576   6.426   2.438
   40TYR      N  587   4.786   6.356   2.433
   40TYR      H  588   4.847   6.288   2.390
   40TYR     CA  589   4.835   6.491   2.453
   40TYR     HA  590   4.785   6.537   2.538
   40TYR     CB  591   4.986   6.494   2.476
   40TYR    HB1  592   5.013   6.598   2.497
   40TYR    HB2  593   5.041   6.474   2.384
   40TYR     CG  594   5.026   6.407   2.593
   40TYR    CD1  595   5.041   6.268   2.586
   40TYR    HD1  596   5.020   6.222   2.490
   40TYR    CE1  597   5.084   6.196   2.698
   40TYR    HE1  598   5.090   6.088   2.688
   40TYR     CZ  599   5.121   6.267   2.814
   40TYR     OH  600   5.176   6.207   2.923
   40TYR     HH  601   5.186   6.112   2.914
   40TYR    CE2  602   5.109   6.407   2.819
   40TYR    HE2  603   5.127   6.468   2.906
   40TYR    CD2  604   5.055   6.477   2.710
   40TYR    HD2  605   5.046   6.584   2.724
   40TYR      C  606   4.803   6.595   2.347
   40TYR      O  607   4.796   6.569   2.227
   41ARG      N  608   4.781   6.720   2.390
   41ARG      H  609   4.773   6.729   2.491
   41ARG     CA  610   4.763   6.838   2.309
   41ARG     HA  611   4.797   6.808   2.211
   41ARG     CB  612   4.614   6.867   2.292
   41ARG    HB1  613   4.608   6.949   2.221
   41ARG    HB2  614   4.573   6.883   2.392
   41ARG     CG  615   4.542   6.750   2.225
   41ARG    HG1  616   4.441   6.789   2.230
   41ARG    HG2  617   4.547   6.660   2.287
   41ARG     CD  618   4.565   6.717   2.078
   41ARG    HD1  619   4.668   6.703   2.046
   41ARG    HD2  620   4.531   6.803   2.021
   41ARG     NE  621   4.473   6.612   2.033
   41ARG     HE  622   4.383   6.633   1.993
   41ARG     CZ  623   4.504   6.481   2.029
   41ARG    NH1  624   4.622   6.427   2.060
   41ARG   HH11  625   4.694   6.485   2.101
   41ARG   HH12  626   4.648   6.334   2.030
   41ARG    NH2  627   4.406   6.398   1.990
   41ARG   HH21  628   4.315   6.434   1.966
   41ARG   HH22  629   4.429   6.300   1.977
   41ARG      C  630   4.854   6.954   2.348
   41ARG      O  631   4.890   7.028   2.256
   42HIS      N  632   4.897   6.967   2.474
   42HIS      H  633   4.847   6.909   2.540
   42HIS     CA  634   4.989   7.064   2.528
   42HIS     HA  635   4.973   7.153   2.468
   42HIS     CB  636   4.939   7.094   2.669
   42HIS    HB1  637   4.949   7.001   2.725
   42HIS    HB2  638   4.834   7.121   2.662
   42HIS     CG  639   5.002   7.204   2.750
   42HIS    ND1  640   4.975   7.229   2.884
   42HIS    HD1  641   4.903   7.189   2.942
   42HIS    CE1  642   5.060   7.327   2.922
   42HIS    HE1  643   5.059   7.366   3.022
   42HIS    NE2  644   5.127   7.384   2.821
   42HIS    CD2  645   5.092   7.302   2.714
   42HIS    HD2  646   5.131   7.317   2.615
   42HIS      C  647   5.135   7.022   2.522
   42HIS      O  648   5.165   6.912   2.568
   43ILE      N  649   5.223   7.106   2.468
   43ILE      H  650   5.184   7.184   2.416
   43ILE     CA  651   5.366   7.081   2.468
   43ILE     HA  652   5.393   6.994   2.528
   43ILE     CB  653   5.409   7.056   2.324
   43ILE     HB  654   5.396   7.153   2.276
   43ILE    CG2  655   5.556   7.014   2.319
   43ILE   HG21  656   5.615   7.089   2.370
   43ILE   HG22  657   5.570   6.927   2.383
   43ILE   HG23  658   5.582   6.995   2.215
   43ILE    CG1  659   5.328   6.952   2.248
   43ILE   HG11  660   5.373   6.947   2.148
   43ILE   HG12  661   5.227   6.985   2.223
   43ILE     CD  662   5.315   6.806   2.290
   43ILE    HD1  663   5.245   6.801   2.374
   43ILE    HD2  664   5.277   6.741   2.211
   43ILE    HD3  665   5.407   6.765   2.331
   43ILE      C  666   5.445   7.193   2.533
   43ILE      O  667   5.427   7.311   2.502
   44ASP      N  668   5.543   7.168   2.620
   44ASP      H  669   5.562   7.075   2.652
   44ASP     CA  670   5.634   7.267   2.675
   44ASP     HA  671   5.593   7.367   2.663
   44ASP     CB  672   5.656   7.256   2.826
   44ASP    HB1  673   5.705   7.161   2.843
   44ASP    HB2  674   5.556   7.259   2.870
   44ASP     CG  675   5.729   7.374   2.889
   44ASP    OD1  676   5.676   7.487   2.892
   44ASP    OD2  677   5.841   7.362   2.943
   44ASP      C  678   5.770   7.272   2.607
   44ASP      O  679   5.855   7.184   2.622
   45CYS      N  680   5.806   7.381   2.539
   45CYS      H  681   5.735   7.450   2.520
   45CYS     CA  682   5.935   7.402   2.475
   45CYS     HA  683   5.991   7.310   2.493
   45CYS     CB  684   5.910   7.421   2.326
   45CYS    HB1  685   5.980   7.484   2.270
   45CYS    HB2  686   5.816   7.471   2.303
   45CYS     SG  687   5.899   7.256   2.252
   45CYS     HG  688   6.027   7.218   2.259
   45CYS      C  689   6.002   7.518   2.546
   45CYS      O  690   5.938   7.600   2.612
   46ALA      N  691   6.134   7.534   2.530
   46ALA      H  692   6.171   7.469   2.462
   46ALA     CA  693   6.216   7.654   2.536
   46ALA     HA  694   6.160   7.744   2.511
   46ALA     CB  695   6.255   7.672   2.683
   46ALA    HB1  696   6.309   7.766   2.696
   46ALA    HB2  697   6.167   7.680   2.747
   46ALA    HB3  698   6.320   7.590   2.713
   46ALA      C  699   6.344   7.654   2.454
   46ALA      O  700   6.406   7.553   2.422
   47HIS      N  701   6.387   7.775   2.420
   47HIS      H  702   6.336   7.861   2.431
   47HIS     CA  703   6.510   7.792   2.345
   47HIS     HA  704   6.494   7.735   2.253
   47HIS     CB  705   6.532   7.939   2.314
   47HIS    HB1  706   6.487   7.989   2.400
   47HIS    HB2  707   6.472   7.971   2.229
   47HIS     CG  708   6.672   7.992   2.297
   47HIS    ND1  709   6.733   8.021   2.175
   47HIS    CE1  710   6.854   8.066   2.207
   47HIS    HE1  711   6.924   8.098   2.131
   47HIS    NE2  712   6.880   8.071   2.339
   47HIS    HE2  713   6.966   8.103   2.381
   47HIS    CD2  714   6.764   8.022   2.394
   47HIS    HD2  715   6.746   8.019   2.501
   47HIS      C  716   6.632   7.726   2.410
   47HIS      O  717   6.716   7.659   2.351
   48VAL      N  718   6.640   7.745   2.542
   48VAL      H  719   6.572   7.808   2.583
   48VAL     CA  720   6.743   7.690   2.628
   48VAL     HA  721   6.841   7.728   2.601
   48VAL     CB  722   6.731   7.742   2.771
   48VAL     HB  723   6.720   7.849   2.752
   48VAL    CG1  724   6.610   7.693   2.850
   48VAL   HG11  725   6.522   7.700   2.786
   48VAL   HG12  726   6.624   7.591   2.888
   48VAL   HG13  727   6.590   7.760   2.933
   48VAL    CG2  728   6.862   7.731   2.848
   48VAL   HG21  729   6.855   7.781   2.945
   48VAL   HG22  730   6.886   7.626   2.860
   48VAL   HG23  731   6.936   7.780   2.785
   48VAL      C  732   6.753   7.539   2.624
   48VAL      O  733   6.861   7.484   2.644
   49TYR      N  734   6.645   7.462   2.603
   49TYR      H  735   6.560   7.509   2.578
   49TYR     CA  736   6.645   7.317   2.596
   49TYR     HA  737   6.707   7.272   2.673
   49TYR     CB  738   6.506   7.256   2.605
   49TYR    HB1  739   6.509   7.150   2.630
   49TYR    HB2  740   6.459   7.261   2.507
   49TYR     CG  741   6.406   7.301   2.709
   49TYR    CD1  742   6.437   7.371   2.827
   49TYR    HD1  743   6.541   7.384   2.855
   49TYR    CE1  744   6.332   7.412   2.909
   49TYR    HE1  745   6.353   7.461   3.003
   49TYR     CZ  746   6.198   7.382   2.876
   49TYR     OH  747   6.101   7.419   2.964
   49TYR     HH  748   6.013   7.384   2.945
   49TYR    CE2  749   6.169   7.312   2.757
   49TYR    HE2  750   6.066   7.299   2.728
   49TYR    CD2  751   6.275   7.265   2.678
   49TYR    HD2  752   6.251   7.204   2.592
   49TYR      C  753   6.729   7.266   2.480
   49TYR      O  754   6.752   7.147   2.465
   50GLN      N  755   6.773   7.351   2.387
   50GLN      H  756   6.740   7.447   2.392
   50GLN     CA  757   6.851   7.311   2.271
   50GLN     HA  758   6.868   7.395   2.203
   50GLN     CB  759   6.990   7.270   2.317
   50GLN    HB1  760   7.050   7.246   2.229
   50GLN    HB2  761   6.980   7.185   2.385
   50GLN     CG  762   7.075   7.378   2.383
   50GLN    HG1  763   7.023   7.408   2.474
   50GLN    HG2  764   7.097   7.469   2.327
   50GLN     CD  765   7.208   7.323   2.433
   50GLN    OE1  766   7.236   7.310   2.552
   50GLN    NE2  767   7.294   7.288   2.338
   50GLN   HE21  768   7.269   7.295   2.240
   50GLN   HE22  769   7.381   7.255   2.376
   50GLN      C  770   6.784   7.206   2.184
   50GLN      O  771   6.855   7.131   2.117
   51ASN      N  772   6.651   7.189   2.184
   51ASN      H  773   6.591   7.255   2.232
   51ASN     CA  774   6.575   7.090   2.111
   51ASN     HA  775   6.633   7.055   2.026
   51ASN     CB  776   6.563   6.966   2.199
   51ASN    HB1  777   6.657   6.947   2.251
   51ASN    HB2  778   6.541   6.876   2.142
   51ASN     CG  779   6.460   6.971   2.311
   51ASN    OD1  780   6.395   7.073   2.328
   51ASN    ND2  781   6.459   6.871   2.400
   51ASN   HD21  782   6.519   6.794   2.376
   51ASN   HD22  783   6.394   6.877   2.478
   51ASN      C  784   6.449   7.130   2.035
   51ASN      O  785   6.382   7.040   1.985
   52GLU      N  786   6.406   7.255   2.049
   52GLU      H  787   6.465   7.324   2.094
   52GLU     CA  788   6.275   7.292   1.997
   52GLU     HA  789   6.215   7.230   2.063
   52GLU     CB  790   6.237   7.437   2.025
   52GLU    HB1  791   6.271   7.461   2.126
   52GLU    HB2  792   6.129   7.450   2.018
   52GLU     CG  793   6.313   7.537   1.938
   52GLU    HG1  794   6.279   7.638   1.960
   52GLU    HG2  795   6.276   7.515   1.837
   52GLU     CD  796   6.465   7.539   1.948
   52GLU    OE1  797   6.523   7.619   2.025
   52GLU    OE2  798   6.531   7.460   1.878
   52GLU      C  799   6.255   7.258   1.850
   52GLU      O  800   6.143   7.226   1.811
   53ASN      N  801   6.361   7.249   1.770
   53ASN      H  802   6.448   7.276   1.814
   53ASN     CA  803   6.340   7.223   1.629
   53ASN     HA  804   6.270   7.293   1.583
   53ASN     CB  805   6.476   7.240   1.563
   53ASN    HB1  806   6.549   7.168   1.600
   53ASN    HB2  807   6.509   7.337   1.601
   53ASN     CG  808   6.480   7.248   1.411
   53ASN    OD1  809   6.469   7.356   1.353
   53ASN    ND2  810   6.501   7.131   1.350
   53ASN   HD21  811   6.517   7.045   1.401
   53ASN   HD22  812   6.497   7.141   1.250
   53ASN      C  813   6.287   7.081   1.610
   53ASN      O  814   6.208   7.055   1.520
   54GLU      N  815   6.335   6.987   1.692
   54GLU      H  816   6.402   7.015   1.762
   54GLU     CA  817   6.303   6.846   1.683
   54GLU     HA  818   6.309   6.820   1.577
   54GLU     CB  819   6.408   6.765   1.758
   54GLU    HB1  820   6.388   6.658   1.753
   54GLU    HB2  821   6.411   6.789   1.865
   54GLU     CG  822   6.548   6.777   1.699
   54GLU    HG1  823   6.605   6.694   1.742
   54GLU    HG2  824   6.586   6.872   1.737
   54GLU     CD  825   6.563   6.780   1.548
   54GLU    OE1  826   6.592   6.672   1.491
   54GLU    OE2  827   6.539   6.882   1.479
   54GLU      C  828   6.162   6.816   1.734
   54GLU      O  829   6.098   6.723   1.689
   55VAL      N  830   6.112   6.900   1.825
   55VAL      H  831   6.169   6.973   1.866
   55VAL     CA  832   5.972   6.901   1.860
   55VAL     HA  833   5.929   6.801   1.864
   55VAL     CB  834   5.948   6.976   1.990
   55VAL     HB  835   5.980   7.078   1.965
   55VAL    CG1  836   5.802   6.979   2.034
   55VAL   HG11  837   5.738   7.010   1.951
   55VAL   HG12  838   5.773   6.877   2.060
   55VAL   HG13  839   5.779   7.044   2.118
   55VAL    CG2  840   6.037   6.918   2.100
   55VAL   HG21  841   5.996   6.821   2.129
   55VAL   HG22  842   6.138   6.891   2.067
   55VAL   HG23  843   6.026   6.966   2.197
   55VAL      C  844   5.894   6.959   1.742
   55VAL      O  845   5.791   6.906   1.703
   56GLY      N  846   5.944   7.061   1.671
   56GLY      H  847   6.030   7.104   1.701
   56GLY     CA  848   5.901   7.116   1.544
   56GLY    HA1  849   5.967   7.191   1.501
   56GLY    HA2  850   5.807   7.165   1.570
   56GLY      C  851   5.866   7.010   1.441
   56GLY      O  852   5.757   7.013   1.384
   57VAL      N  853   5.961   6.921   1.413
   57VAL      H  854   6.050   6.925   1.460
   57VAL     CA  855   5.937   6.811   1.322
   57VAL     HA  856   5.910   6.849   1.224
   57VAL     CB  857   6.064   6.726   1.320
   57VAL     HB  858   6.092   6.697   1.421
   57VAL    CG1  859   6.054   6.600   1.235
   57VAL   HG11  860   5.981   6.528   1.270
   57VAL   HG12  861   6.034   6.621   1.130
   57VAL   HG13  862   6.150   6.549   1.240
   57VAL    CG2  863   6.178   6.808   1.261
   57VAL   HG21  864   6.263   6.753   1.220
   57VAL   HG22  865   6.134   6.874   1.187
   57VAL   HG23  866   6.227   6.878   1.330
   57VAL      C  867   5.824   6.722   1.373
   57VAL      O  868   5.739   6.688   1.291
   58ALA      N  869   5.808   6.688   1.501
   58ALA      H  870   5.861   6.735   1.573
   58ALA     CA  871   5.695   6.606   1.542
   58ALA     HA  872   5.704   6.518   1.478
   58ALA     CB  873   5.714   6.562   1.687
   58ALA    HB1  874   5.628   6.509   1.728
   58ALA    HB2  875   5.797   6.491   1.689
   58ALA    HB3  876   5.735   6.649   1.750
   58ALA      C  877   5.556   6.664   1.521
   58ALA      O  878   5.463   6.594   1.482
   59ILE      N  879   5.541   6.797   1.530
   59ILE      H  880   5.625   6.851   1.545
   59ILE     CA  881   5.414   6.867   1.527
   59ILE     HA  882   5.347   6.808   1.590
   59ILE     CB  883   5.433   7.001   1.597
   59ILE     HB  884   5.524   7.047   1.558
   59ILE    CG2  885   5.309   7.082   1.563
   59ILE   HG21  886   5.221   7.024   1.588
   59ILE   HG22  887   5.298   7.167   1.630
   59ILE   HG23  888   5.309   7.123   1.461
   59ILE    CG1  889   5.462   6.993   1.747
   59ILE   HG11  890   5.535   6.914   1.764
   59ILE   HG12  891   5.368   6.962   1.794
   59ILE     CD  892   5.516   7.123   1.806
   59ILE    HD1  893   5.527   7.125   1.914
   59ILE    HD2  894   5.615   7.147   1.766
   59ILE    HD3  895   5.438   7.191   1.773
   59ILE      C  896   5.367   6.867   1.382
   59ILE      O  897   5.256   6.828   1.350
   60GLN      N  898   5.457   6.905   1.291
   60GLN      H  899   5.548   6.928   1.330
   60GLN     CA  900   5.434   6.925   1.149
   60GLN     HA  901   5.346   6.988   1.134
   60GLN     CB  902   5.557   6.987   1.083
   60GLN    HB1  903   5.651   6.946   1.121
   60GLN    HB2  904   5.564   7.092   1.113
   60GLN     CG  905   5.557   6.991   0.931
   60GLN    HG1  906   5.467   7.038   0.892
   60GLN    HG2  907   5.544   6.894   0.883
   60GLN     CD  908   5.679   7.056   0.868
   60GLN    OE1  909   5.686   7.176   0.842
   60GLN    NE2  910   5.781   6.976   0.837
   60GLN   HE21  911   5.788   6.877   0.856
   60GLN   HE22  912   5.862   7.025   0.802
   60GLN      C  913   5.397   6.794   1.081
   60GLN      O  914   5.296   6.786   1.012
   61GLU      N  915   5.473   6.689   1.111
   61GLU      H  916   5.552   6.697   1.174
   61GLU     CA  917   5.443   6.552   1.075
   61GLU     HA  918   5.453   6.542   0.967
   61GLU     CB  919   5.546   6.459   1.140
   61GLU    HB1  920   5.524   6.470   1.246
   61GLU    HB2  921   5.645   6.497   1.115
   61GLU     CG  922   5.531   6.316   1.089
   61GLU    HG1  923   5.426   6.288   1.086
   61GLU    HG2  924   5.576   6.258   1.169
   61GLU     CD  925   5.611   6.296   0.961
   61GLU    OE1  926   5.727   6.249   0.963
   61GLU    OE2  927   5.558   6.322   0.851
   61GLU      C  928   5.298   6.509   1.094
   61GLU      O  929   5.228   6.468   1.002
   62LYS      N  930   5.244   6.536   1.214
   62LYS      H  931   5.304   6.574   1.285
   62LYS     CA  932   5.108   6.505   1.253
   62LYS     HA  933   5.094   6.407   1.209
   62LYS     CB  934   5.102   6.501   1.405
   62LYS    HB1  935   5.001   6.501   1.445
   62LYS    HB2  936   5.145   6.594   1.442
   62LYS     CG  937   5.180   6.389   1.473
   62LYS    HG1  938   5.190   6.411   1.579
   62LYS    HG2  939   5.284   6.381   1.442
   62LYS     CD  940   5.112   6.253   1.457
   62LYS    HD1  941   5.116   6.220   1.353
   62LYS    HD2  942   5.009   6.265   1.492
   62LYS     CE  943   5.172   6.141   1.541
   62LYS    HE1  944   5.150   6.168   1.644
   62LYS    HE2  945   5.280   6.137   1.526
   62LYS     NZ  946   5.111   6.015   1.496
   62LYS    HZ1  947   5.116   6.012   1.395
   62LYS    HZ2  948   5.142   5.935   1.549
   62LYS    HZ3  949   5.015   6.023   1.525
   62LYS      C  950   5.013   6.594   1.174
   62LYS      O  951   4.912   6.547   1.122
   63LEU      N  952   5.050   6.722   1.161
   63LEU      H  953   5.133   6.755   1.208
   63LEU     CA  954   4.970   6.815   1.084
   63LEU     HA  955   4.867   6.811   1.121
   63LEU     CB  956   5.021   6.955   1.114
   63LEU    HB1  957   4.959   7.023   1.055
   63LEU    HB2  958   5.123   6.970   1.079
   63LEU     CG  959   5.001   7.004   1.258
   63LEU     HG  960   5.045   6.927   1.321
   63LEU    CD1  961   5.067   7.138   1.289
   63LEU   HD11  962   5.010   7.220   1.246
   63LEU   HD12  963   5.056   7.158   1.396
   63LEU   HD13  964   5.173   7.140   1.261
   63LEU    CD2  965   4.854   7.005   1.299
   63LEU   HD21  966   4.787   7.053   1.227
   63LEU   HD22  967   4.818   6.903   1.311
   63LEU   HD23  968   4.858   7.056   1.395
   63LEU      C  969   4.956   6.791   0.934
   63LEU      O  970   4.861   6.839   0.874
   64ARG      N  971   5.054   6.724   0.872
   64ARG      H  972   5.135   6.687   0.920
   64ARG     CA  973   5.034   6.682   0.735
   64ARG     HA  974   4.968   6.754   0.687
   64ARG     CB  975   5.163   6.683   0.654
   64ARG    HB1  976   5.186   6.789   0.639
   64ARG    HB2  977   5.131   6.644   0.557
   64ARG     CG  978   5.275   6.592   0.701
   64ARG    HG1  979   5.248   6.488   0.686
   64ARG    HG2  980   5.294   6.626   0.803
   64ARG     CD  981   5.402   6.626   0.624
   64ARG    HD1  982   5.430   6.729   0.648
   64ARG    HD2  983   5.374   6.626   0.518
   64ARG     NE  984   5.511   6.530   0.642
   64ARG     HE  985   5.496   6.459   0.712
   64ARG     CZ  986   5.629   6.516   0.579
   64ARG    NH1  987   5.666   6.585   0.470
   64ARG   HH11  988   5.582   6.626   0.431
   64ARG   HH12  989   5.754   6.566   0.423
   64ARG    NH2  990   5.714   6.429   0.635
   64ARG   HH21  991   5.681   6.372   0.712
   64ARG   HH22  992   5.810   6.413   0.609
   64ARG      C  993   4.955   6.553   0.718
   64ARG      O  994   4.880   6.539   0.621
   65GLU      N  995   4.957   6.470   0.823
   65GLU      H  996   5.030   6.484   0.891
   65GLU     CA  997   4.868   6.356   0.830
   65GLU     HA  998   4.862   6.310   0.732
   65GLU     CB  999   4.932   6.251   0.921
   65GLU    HB1 1000   4.906   6.279   1.023
   65GLU    HB2 1001   5.039   6.264   0.912
   65GLU     CG 1002   4.895   6.105   0.895
   65GLU    HG1 1003   4.787   6.089   0.887
   65GLU    HG2 1004   4.929   6.050   0.983
   65GLU     CD 1005   4.950   6.049   0.765
   65GLU    OE1 1006   4.874   6.039   0.667
   65GLU    OE2 1007   5.069   6.010   0.763
   65GLU      C 1008   4.727   6.392   0.875
   65GLU      O 1009   4.637   6.309   0.867
   66GLN      N 1010   4.702   6.520   0.906
   66GLN      H 1011   4.784   6.579   0.909
   66GLN     CA 1012   4.576   6.583   0.939
   66GLN     HA 1013   4.602   6.687   0.960
   66GLN     CB 1014   4.490   6.583   0.813
   66GLN    HB1 1015   4.406   6.651   0.830
   66GLN    HB2 1016   4.447   6.483   0.807
   66GLN     CG 1017   4.570   6.621   0.689
   66GLN    HG1 1018   4.621   6.527   0.670
   66GLN    HG2 1019   4.632   6.706   0.718
   66GLN     CD 1020   4.484   6.668   0.572
   66GLN    OE1 1021   4.377   6.726   0.590
   66GLN    NE2 1022   4.527   6.659   0.446
   66GLN   HE21 1023   4.602   6.593   0.429
   66GLN   HE22 1024   4.466   6.680   0.368
   66GLN      C 1025   4.514   6.529   1.066
   66GLN      O 1026   4.400   6.564   1.098
   67VAL      N 1027   4.582   6.449   1.149
   67VAL      H 1028   4.669   6.414   1.112
   67VAL     CA 1029   4.527   6.379   1.264
   67VAL     HA 1030   4.445   6.320   1.226
   67VAL     CB 1031   4.625   6.282   1.329
   67VAL     HB 1032   4.576   6.251   1.422
   67VAL    CG1 1033   4.641   6.153   1.248
   67VAL   HG11 1034   4.708   6.163   1.163
   67VAL   HG12 1035   4.689   6.079   1.311
   67VAL   HG13 1036   4.544   6.123   1.207
   67VAL    CG2 1037   4.763   6.338   1.358
   67VAL   HG21 1038   4.803   6.416   1.293
   67VAL   HG22 1039   4.756   6.373   1.461
   67VAL   HG23 1040   4.842   6.264   1.355
   67VAL      C 1041   4.476   6.460   1.383
   67VAL      O 1042   4.391   6.418   1.461
   68VAL      N 1043   4.520   6.586   1.379
   68VAL      H 1044   4.571   6.614   1.296
   68VAL     CA 1045   4.514   6.682   1.487
   68VAL     HA 1046   4.430   6.661   1.553
   68VAL     CB 1047   4.639   6.665   1.573
   68VAL     HB 1048   4.657   6.559   1.591
   68VAL    CG1 1049   4.773   6.717   1.522
   68VAL   HG11 1050   4.769   6.825   1.518
   68VAL   HG12 1051   4.856   6.685   1.586
   68VAL   HG13 1052   4.800   6.670   1.427
   68VAL    CG2 1053   4.620   6.731   1.710
   68VAL   HG21 1054   4.542   6.673   1.759
   68VAL   HG22 1055   4.712   6.719   1.767
   68VAL   HG23 1056   4.594   6.837   1.699
   68VAL      C 1057   4.489   6.817   1.421
   68VAL      O 1058   4.555   6.848   1.322
   69LYS      N 1059   4.406   6.906   1.476
   69LYS      H 1060   4.347   6.883   1.554
   69LYS     CA 1061   4.393   7.043   1.433
   69LYS     HA 1062   4.418   7.044   1.327
   69LYS     CB 1063   4.249   7.091   1.452
   69LYS    HB1 1064   4.254   7.199   1.435
   69LYS    HB2 1065   4.218   7.059   1.551
   69LYS     CG 1066   4.162   7.027   1.344
   69LYS    HG1 1067   4.173   6.918   1.344
   69LYS    HG2 1068   4.193   7.060   1.245
   69LYS     CD 1069   4.013   7.046   1.370
   69LYS    HD1 1070   3.973   6.992   1.455
   69LYS    HD2 1071   3.962   7.000   1.285
   69LYS     CE 1072   3.963   7.190   1.378
   69LYS    HE1 1073   3.968   7.245   1.284
   69LYS    HE2 1074   4.030   7.247   1.442
   69LYS     NZ 1075   3.823   7.201   1.420
   69LYS    HZ1 1076   3.760   7.151   1.358
   69LYS    HZ2 1077   3.806   7.173   1.515
   69LYS    HZ3 1078   3.801   7.299   1.430
   69LYS      C 1079   4.496   7.130   1.504
   69LYS      O 1080   4.495   7.122   1.626
   70ARG      N 1081   4.562   7.226   1.438
   70ARG      H 1082   4.555   7.227   1.337
   70ARG     CA 1083   4.654   7.317   1.502
   70ARG     HA 1084   4.730   7.264   1.559
   70ARG     CB 1085   4.730   7.395   1.395
   70ARG    HB1 1086   4.656   7.440   1.328
   70ARG    HB2 1087   4.788   7.326   1.334
   70ARG     CG 1088   4.825   7.502   1.448
   70ARG    HG1 1089   4.769   7.573   1.509
   70ARG    HG2 1090   4.867   7.556   1.362
   70ARG     CD 1091   4.944   7.453   1.529
   70ARG    HD1 1092   5.012   7.402   1.461
   70ARG    HD2 1093   4.911   7.378   1.600
   70ARG     NE 1094   5.008   7.563   1.603
   70ARG     HE 1095   5.066   7.625   1.549
   70ARG     CZ 1096   4.998   7.597   1.732
   70ARG    NH1 1097   4.904   7.547   1.814
   70ARG   HH11 1098   4.821   7.505   1.774
   70ARG   HH12 1099   4.887   7.581   1.907
   70ARG    NH2 1100   5.080   7.685   1.792
   70ARG   HH21 1101   5.143   7.739   1.735
   70ARG   HH22 1102   5.051   7.712   1.885
   70ARG      C 1103   4.590   7.404   1.609
   70ARG      O 1104   4.658   7.436   1.705
   71GLU      N 1105   4.462   7.439   1.592
   71GLU      H 1106   4.424   7.415   1.501
   71GLU     CA 1107   4.377   7.516   1.681
   71GLU     HA 1108   4.436   7.604   1.706
   71GLU     CB 1109   4.249   7.571   1.619
   71GLU    HB1 1110   4.274   7.652   1.550
   71GLU    HB2 1111   4.188   7.597   1.704
   71GLU     CG 1112   4.174   7.466   1.538
   71GLU    HG1 1113   4.154   7.390   1.614
   71GLU    HG2 1114   4.235   7.404   1.471
   71GLU     CD 1115   4.038   7.507   1.483
   71GLU    OE1 1116   3.934   7.450   1.520
   71GLU    OE2 1117   4.046   7.598   1.397
   71GLU      C 1118   4.355   7.439   1.811
   71GLU      O 1119   4.329   7.495   1.917
   72GLU      N 1120   4.351   7.306   1.801
   72GLU      H 1121   4.372   7.272   1.708
   72GLU     CA 1122   4.339   7.211   1.910
   72GLU     HA 1123   4.280   7.257   1.989
   72GLU     CB 1124   4.259   7.091   1.859
   72GLU    HB1 1125   4.316   7.038   1.783
   72GLU    HB2 1126   4.173   7.141   1.815
   72GLU     CG 1127   4.212   6.991   1.964
   72GLU    HG1 1128   4.202   7.053   2.053
   72GLU    HG2 1129   4.286   6.911   1.974
   72GLU     CD 1130   4.076   6.934   1.929
   72GLU    OE1 1131   4.065   6.811   1.908
   72GLU    OE2 1132   3.973   7.005   1.932
   72GLU      C 1133   4.474   7.178   1.971
   72GLU      O 1134   4.473   7.161   2.093
   73LEU      N 1135   4.588   7.176   1.902
   73LEU      H 1136   4.588   7.209   1.806
   73LEU     CA 1137   4.715   7.184   1.972
   73LEU     HA 1138   4.729   7.103   2.044
   73LEU     CB 1139   4.832   7.175   1.874
   73LEU    HB1 1140   4.925   7.198   1.924
   73LEU    HB2 1141   4.816   7.258   1.805
   73LEU     CG 1142   4.844   7.047   1.792
   73LEU     HG 1143   4.741   7.027   1.761
   73LEU    CD1 1144   4.945   7.057   1.678
   73LEU   HD11 1145   4.915   7.145   1.620
   73LEU   HD12 1146   5.048   7.051   1.711
   73LEU   HD13 1147   4.915   6.979   1.608
   73LEU    CD2 1148   4.882   6.927   1.879
   73LEU   HD21 1149   4.931   6.856   1.812
   73LEU   HD22 1150   4.959   6.963   1.947
   73LEU   HD23 1151   4.801   6.874   1.928
   73LEU      C 1152   4.745   7.313   2.046
   73LEU      O 1153   4.703   7.420   2.005
   74PHE      N 1154   4.826   7.306   2.153
   74PHE      H 1155   4.860   7.214   2.178
   74PHE     CA 1156   4.871   7.413   2.240
   74PHE     HA 1157   4.857   7.505   2.183
   74PHE     CB 1158   4.791   7.409   2.369
   74PHE    HB1 1159   4.828   7.327   2.431
   74PHE    HB2 1160   4.685   7.385   2.355
   74PHE     CG 1161   4.785   7.541   2.443
   74PHE    CD1 1162   4.895   7.579   2.520
   74PHE    HD1 1163   4.986   7.520   2.518
   74PHE    CE1 1164   4.897   7.698   2.593
   74PHE    HE1 1165   4.974   7.726   2.663
   74PHE     CZ 1166   4.781   7.776   2.590
   74PHE     HZ 1167   4.773   7.860   2.658
   74PHE    CE2 1168   4.675   7.741   2.506
   74PHE    HE2 1169   4.584   7.799   2.515
   74PHE    CD2 1170   4.675   7.625   2.427
   74PHE    HD2 1171   4.590   7.596   2.367
   74PHE      C 1172   5.019   7.402   2.272
   74PHE      O 1173   5.061   7.303   2.332
   75ILE      N 1174   5.100   7.501   2.233
   75ILE      H 1175   5.064   7.580   2.181
   75ILE     CA 1176   5.244   7.486   2.228
   75ILE     HA 1177   5.278   7.407   2.294
   75ILE     CB 1178   5.304   7.472   2.089
   75ILE     HB 1179   5.292   7.560   2.027
   75ILE    CG2 1180   5.454   7.440   2.086
   75ILE   HG21 1181   5.515   7.496   2.156
   75ILE   HG22 1182   5.468   7.342   2.131
   75ILE   HG23 1183   5.502   7.453   1.989
   75ILE    CG1 1184   5.227   7.373   2.003
   75ILE   HG11 1185   5.273   7.388   1.905
   75ILE   HG12 1186   5.122   7.399   1.996
   75ILE     CD 1187   5.221   7.225   2.041
   75ILE    HD1 1188   5.318   7.177   2.040
   75ILE    HD2 1189   5.188   7.206   2.143
   75ILE    HD3 1190   5.161   7.173   1.966
   75ILE      C 1191   5.308   7.611   2.287
   75ILE      O 1192   5.272   7.721   2.247
   76VAL      N 1193   5.404   7.592   2.378
   76VAL      H 1194   5.427   7.495   2.397
   76VAL     CA 1195   5.453   7.692   2.470
   76VAL     HA 1196   5.394   7.781   2.450
   76VAL     CB 1197   5.416   7.654   2.614
   76VAL     HB 1198   5.474   7.566   2.639
   76VAL    CG1 1199   5.447   7.760   2.719
   76VAL   HG11 1200   5.555   7.765   2.723
   76VAL   HG12 1201   5.426   7.865   2.696
   76VAL   HG13 1202   5.419   7.730   2.820
   76VAL    CG2 1203   5.266   7.624   2.624
   76VAL   HG21 1204   5.266   7.518   2.599
   76VAL   HG22 1205   5.231   7.636   2.726
   76VAL   HG23 1206   5.199   7.671   2.553
   76VAL      C 1207   5.603   7.714   2.451
   76VAL      O 1208   5.683   7.621   2.452
   77SER      N 1209   5.648   7.839   2.453
   77SER      H 1210   5.584   7.917   2.450
   77SER     CA 1211   5.791   7.865   2.441
   77SER     HA 1212   5.839   7.774   2.478
   77SER     CB 1213   5.832   7.877   2.294
   77SER    HB1 1214   5.938   7.898   2.295
   77SER    HB2 1215   5.778   7.950   2.234
   77SER     OG 1216   5.823   7.748   2.236
   77SER     HG 1217   5.764   7.697   2.292
   77SER      C 1218   5.836   7.980   2.530
   77SER      O 1219   5.753   8.049   2.588
   78LYS      N 1220   5.969   7.987   2.547
   78LYS      H 1221   6.027   7.912   2.513
   78LYS     CA 1222   6.013   8.092   2.636
   78LYS     HA 1223   5.935   8.166   2.651
   78LYS     CB 1224   6.049   8.036   2.774
   78LYS    HB1 1225   6.035   8.117   2.845
   78LYS    HB2 1226   6.152   8.003   2.782
   78LYS     CG 1227   5.953   7.923   2.812
   78LYS    HG1 1228   5.960   7.842   2.739
   78LYS    HG2 1229   5.849   7.950   2.798
   78LYS     CD 1230   5.984   7.867   2.951
   78LYS    HD1 1231   5.949   7.948   3.015
   78LYS    HD2 1232   6.090   7.850   2.969
   78LYS     CE 1233   5.900   7.743   2.979
   78LYS    HE1 1234   5.793   7.763   2.984
   78LYS    HE2 1235   5.942   7.712   3.075
   78LYS     NZ 1236   5.914   7.636   2.880
   78LYS    HZ1 1237   6.009   7.605   2.870
   78LYS    HZ2 1238   5.859   7.560   2.917
   78LYS    HZ3 1239   5.881   7.660   2.787
   78LYS      C 1240   6.132   8.178   2.593
   78LYS      O 1241   6.219   8.122   2.527
   79LEU      N 1242   6.144   8.306   2.630
   79LEU      H 1243   6.061   8.349   2.666
   79LEU     CA 1244   6.255   8.397   2.612
   79LEU     HA 1245   6.310   8.384   2.519
   79LEU     CB 1246   6.199   8.539   2.618
   79LEU    HB1 1247   6.150   8.559   2.714
   79LEU    HB2 1248   6.116   8.539   2.547
   79LEU     CG 1249   6.301   8.649   2.591
   79LEU     HG 1250   6.401   8.623   2.625
   79LEU    CD1 1251   6.301   8.674   2.440
   79LEU   HD11 1252   6.338   8.588   2.384
   79LEU   HD12 1253   6.200   8.691   2.406
   79LEU   HD13 1254   6.366   8.760   2.423
   79LEU    CD2 1255   6.261   8.778   2.662
   79LEU   HD21 1256   6.310   8.867   2.622
   79LEU   HD22 1257   6.153   8.790   2.652
   79LEU   HD23 1258   6.287   8.768   2.767
   79LEU      C 1259   6.362   8.371   2.717
   79LEU      O 1260   6.334   8.389   2.835
   80TRP      N 1261   6.485   8.330   2.682
   80TRP      H 1262   6.513   8.331   2.586
   80TRP     CA 1263   6.593   8.320   2.778
   80TRP     HA 1264   6.561   8.256   2.860
   80TRP     CB 1265   6.702   8.237   2.709
   80TRP    HB1 1266   6.754   8.292   2.630
   80TRP    HB2 1267   6.663   8.140   2.678
   80TRP     CG 1268   6.811   8.198   2.804
   80TRP    CD1 1269   6.939   8.234   2.778
   80TRP    HD1 1270   6.968   8.291   2.691
   80TRP    NE1 1271   7.019   8.187   2.880
   80TRP    HE1 1272   7.120   8.181   2.880
   80TRP    CE2 1273   6.948   8.116   2.975
   80TRP    CZ2 1274   6.992   8.050   3.090
   80TRP    HZ2 1275   7.095   8.055   3.124
   80TRP    CH2 1276   6.892   7.978   3.157
   80TRP    HH2 1277   6.922   7.909   3.235
   80TRP    CZ3 1278   6.758   7.981   3.117
   80TRP    HZ3 1279   6.689   7.921   3.175
   80TRP    CE3 1280   6.721   8.040   2.996
   80TRP    HE3 1281   6.620   8.035   2.959
   80TRP    CD2 1282   6.816   8.115   2.924
   80TRP      C 1283   6.652   8.452   2.826
   80TRP      O 1284   6.649   8.555   2.757
   81CYS      N 1285   6.720   8.457   2.940
   81CYS      H 1286   6.731   8.368   2.987
   81CYS     CA 1287   6.787   8.573   2.996
   81CYS     HA 1288   6.712   8.637   3.043
   81CYS     CB 1289   6.879   8.525   3.108
   81CYS    HB1 1290   6.904   8.608   3.175
   81CYS    HB2 1291   6.975   8.485   3.074
   81CYS     SG 1292   6.803   8.401   3.215
   81CYS     HG 1293   6.839   8.478   3.318
   81CYS      C 1294   6.866   8.667   2.906
   81CYS      O 1295   6.882   8.783   2.945
   82THR      N 1296   6.919   8.618   2.794
   82THR      H 1297   6.913   8.519   2.772
   82THR     CA 1298   7.006   8.694   2.707
   82THR     HA 1299   7.062   8.773   2.755
   82THR     CB 1300   7.108   8.594   2.652
   82THR     HB 1301   7.168   8.649   2.580
   82THR    CG2 1302   7.196   8.542   2.765
   82THR   HG21 1303   7.270   8.473   2.725
   82THR   HG22 1304   7.252   8.628   2.803
   82THR   HG23 1305   7.140   8.490   2.843
   82THR    OG1 1306   7.046   8.491   2.578
   82THR    HG1 1307   7.092   8.472   2.497
   82THR      C 1308   6.929   8.759   2.593
   82THR      O 1309   6.994   8.814   2.504
   83TYR      N 1310   6.797   8.750   2.574
   83TYR      H 1311   6.749   8.712   2.655
   83TYR     CA 1312   6.717   8.823   2.479
   83TYR     HA 1313   6.777   8.884   2.411
   83TYR     CB 1314   6.651   8.725   2.382
   83TYR    HB1 1315   6.584   8.774   2.310
   83TYR    HB2 1316   6.583   8.661   2.439
   83TYR     CG 1317   6.750   8.639   2.307
   83TYR    CD1 1318   6.789   8.670   2.176
   83TYR    HD1 1319   6.759   8.763   2.129
   83TYR    CE1 1320   6.873   8.579   2.112
   83TYR    HE1 1321   6.920   8.602   2.017
   83TYR     CZ 1322   6.909   8.456   2.169
   83TYR     OH 1323   6.998   8.372   2.109
   83TYR     HH 1324   7.031   8.405   2.025
   83TYR    CE2 1325   6.863   8.428   2.300
   83TYR    HE2 1326   6.896   8.342   2.356
   83TYR    CD2 1327   6.775   8.515   2.365
   83TYR    HD2 1328   6.729   8.491   2.460
   83TYR      C 1329   6.613   8.923   2.530
   83TYR      O 1330   6.529   8.971   2.455
   84HIS      N 1331   6.628   8.949   2.660
   84HIS      H 1332   6.687   8.895   2.721
   84HIS     CA 1333   6.549   9.045   2.734
   84HIS     HA 1334   6.444   9.015   2.736
   84HIS     CB 1335   6.586   9.049   2.882
   84HIS    HB1 1336   6.537   9.132   2.933
   84HIS    HB2 1337   6.693   9.060   2.894
   84HIS     CG 1338   6.550   8.919   2.948
   84HIS    ND1 1339   6.495   8.805   2.889
   84HIS    CE1 1340   6.459   8.719   2.985
   84HIS    HE1 1341   6.414   8.623   2.963
   84HIS    NE2 1342   6.494   8.774   3.102
   84HIS    HE2 1343   6.455   8.740   3.189
   84HIS    CD2 1344   6.546   8.901   3.084
   84HIS    HD2 1345   6.563   8.976   3.159
   84HIS      C 1346   6.542   9.190   2.688
   84HIS      O 1347   6.457   9.265   2.736
   85GLU      N 1348   6.629   9.230   2.596
   85GLU      H 1349   6.708   9.177   2.561
   85GLU     CA 1350   6.633   9.364   2.540
   85GLU     HA 1351   6.626   9.430   2.626
   85GLU     CB 1352   6.772   9.381   2.479
   85GLU    HB1 1353   6.758   9.302   2.404
   85GLU    HB2 1354   6.855   9.373   2.548
   85GLU     CG 1355   6.788   9.519   2.418
   85GLU    HG1 1356   6.789   9.592   2.499
   85GLU    HG2 1357   6.705   9.548   2.352
   85GLU     CD 1358   6.923   9.540   2.352
   85GLU    OE1 1359   6.929   9.576   2.232
   85GLU    OE2 1360   7.026   9.532   2.423
   85GLU      C 1361   6.515   9.383   2.445
   85GLU      O 1362   6.479   9.295   2.367
   86LYS      N 1363   6.461   9.505   2.445
   86LYS      H 1364   6.493   9.567   2.517
   86LYS     CA 1365   6.343   9.546   2.372
   86LYS     HA 1366   6.272   9.473   2.411
   86LYS     CB 1367   6.316   9.691   2.410
   86LYS    HB1 1368   6.320   9.694   2.519
   86LYS    HB2 1369   6.213   9.713   2.384
   86LYS     CG 1370   6.423   9.789   2.362
   86LYS    HG1 1371   6.438   9.779   2.255
   86LYS    HG2 1372   6.517   9.761   2.410
   86LYS     CD 1373   6.384   9.934   2.391
   86LYS    HD1 1374   6.366   9.945   2.498
   86LYS    HD2 1375   6.294   9.953   2.333
   86LYS     CE 1376   6.500  10.026   2.353
   86LYS    HE1 1377   6.457  10.125   2.340
   86LYS    HE2 1378   6.536  10.002   2.253
   86LYS     NZ 1379   6.607  10.030   2.455
   86LYS    HZ1 1380   6.572  10.033   2.550
   86LYS    HZ2 1381   6.664   9.947   2.452
   86LYS    HZ3 1382   6.658  10.114   2.432
   86LYS      C 1383   6.346   9.517   2.222
   86LYS      O 1384   6.245   9.472   2.168
   87GLY      N 1385   6.456   9.540   2.151
   87GLY      H 1386   6.519   9.609   2.191
   87GLY     CA 1387   6.479   9.511   2.011
   87GLY    HA1 1388   6.549   9.583   1.970
   87GLY    HA2 1389   6.393   9.534   1.948
   87GLY      C 1390   6.522   9.369   1.975
   87GLY      O 1391   6.536   9.336   1.858
   88LEU      N 1392   6.542   9.276   2.069
   88LEU      H 1393   6.523   9.312   2.162
   88LEU     CA 1394   6.574   9.136   2.051
   88LEU     HA 1395   6.617   9.119   1.953
   88LEU     CB 1396   6.693   9.094   2.137
   88LEU    HB1 1397   6.718   8.992   2.107
   88LEU    HB2 1398   6.667   9.072   2.241
   88LEU     CG 1399   6.824   9.171   2.143
   88LEU     HG 1400   6.802   9.270   2.184
   88LEU    CD1 1401   6.922   9.104   2.239
   88LEU   HD11 1402   6.892   9.139   2.339
   88LEU   HD12 1403   6.915   8.996   2.240
   88LEU   HD13 1404   7.028   9.121   2.224
   88LEU    CD2 1405   6.898   9.183   2.009
   88LEU   HD21 1406   6.839   9.251   1.948
   88LEU   HD22 1407   6.998   9.224   2.020
   88LEU   HD23 1408   6.909   9.084   1.965
   88LEU      C 1409   6.456   9.043   2.071
   88LEU      O 1410   6.459   8.932   2.019
   89VAL      N 1411   6.351   9.082   2.144
   89VAL      H 1412   6.360   9.168   2.198
   89VAL     CA 1413   6.246   8.990   2.182
   89VAL     HA 1414   6.298   8.920   2.248
   89VAL     CB 1415   6.146   9.053   2.278
   89VAL     HB 1416   6.073   9.101   2.214
   89VAL    CG1 1417   6.078   8.948   2.366
   89VAL   HG11 1418   6.056   8.867   2.297
   89VAL   HG12 1419   6.142   8.926   2.452
   89VAL   HG13 1420   5.979   8.982   2.397
   89VAL    CG2 1421   6.196   9.156   2.379
   89VAL   HG21 1422   6.280   9.119   2.438
   89VAL   HG22 1423   6.235   9.229   2.308
   89VAL   HG23 1424   6.122   9.203   2.444
   89VAL      C 1425   6.177   8.923   2.064
   89VAL      O 1426   6.153   8.803   2.063
   90LYS      N 1427   6.148   9.001   1.959
   90LYS      H 1428   6.173   9.099   1.953
   90LYS     CA 1429   6.081   8.955   1.840
   90LYS     HA 1430   5.990   8.901   1.869
   90LYS     CB 1431   6.031   9.075   1.760
   90LYS    HB1 1432   6.111   9.148   1.747
   90LYS    HB2 1433   5.950   9.117   1.820
   90LYS     CG 1434   5.971   9.036   1.625
   90LYS    HG1 1435   5.891   8.963   1.640
   90LYS    HG2 1436   6.050   8.976   1.580
   90LYS     CD 1437   5.926   9.148   1.531
   90LYS    HD1 1438   6.019   9.198   1.505
   90LYS    HD2 1439   5.863   9.218   1.586
   90LYS     CE 1440   5.862   9.092   1.404
   90LYS    HE1 1441   5.796   9.010   1.430
   90LYS    HE2 1442   5.947   9.049   1.351
   90LYS     NZ 1443   5.802   9.193   1.315
   90LYS    HZ1 1444   5.864   9.270   1.291
   90LYS    HZ2 1445   5.786   9.156   1.222
   90LYS    HZ3 1446   5.722   9.240   1.353
   90LYS      C 1447   6.172   8.861   1.763
   90LYS      O 1448   6.126   8.767   1.699
   91GLY      N 1449   6.302   8.891   1.763
   91GLY      H 1450   6.334   8.968   1.821
   91GLY     CA 1451   6.402   8.811   1.694
   91GLY    HA1 1452   6.498   8.851   1.727
   91GLY    HA2 1453   6.397   8.825   1.586
   91GLY      C 1454   6.397   8.665   1.737
   91GLY      O 1455   6.367   8.571   1.665
   92ALA      N 1456   6.409   8.652   1.870
   92ALA      H 1457   6.417   8.734   1.928
   92ALA     CA 1458   6.412   8.524   1.937
   92ALA     HA 1459   6.494   8.467   1.892
   92ALA     CB 1460   6.425   8.563   2.084
   92ALA    HB1 1461   6.437   8.475   2.147
   92ALA    HB2 1462   6.513   8.624   2.098
   92ALA    HB3 1463   6.333   8.612   2.117
   92ALA      C 1464   6.278   8.454   1.922
   92ALA      O 1465   6.277   8.332   1.914
   93CYS      N 1466   6.164   8.522   1.909
   93CYS      H 1467   6.176   8.622   1.907
   93CYS     CA 1468   6.030   8.466   1.899
   93CYS     HA 1469   6.032   8.380   1.966
   93CYS     CB 1470   5.925   8.569   1.941
   93CYS    HB1 1471   5.918   8.635   1.854
   93CYS    HB2 1472   5.949   8.625   2.031
   93CYS     SG 1473   5.764   8.493   1.970
   93CYS     HG 1474   5.795   8.432   2.084
   93CYS      C 1475   6.016   8.414   1.757
   93CYS      O 1476   5.977   8.300   1.738
   94GLN      N 1477   6.043   8.491   1.651
   94GLN      H 1478   6.061   8.588   1.673
   94GLN     CA 1479   6.042   8.450   1.512
   94GLN     HA 1480   5.943   8.414   1.485
   94GLN     CB 1481   6.076   8.564   1.416
   94GLN    HB1 1482   6.087   8.535   1.312
   94GLN    HB2 1483   6.173   8.604   1.444
   94GLN     CG 1484   5.959   8.662   1.413
   94GLN    HG1 1485   5.963   8.707   1.512
   94GLN    HG2 1486   5.867   8.604   1.403
   94GLN     CD 1487   5.957   8.775   1.312
   94GLN    OE1 1488   6.049   8.857   1.312
   94GLN    NE2 1489   5.850   8.804   1.238
   94GLN   HE21 1490   5.784   8.729   1.225
   94GLN   HE22 1491   5.845   8.887   1.181
   94GLN      C 1492   6.135   8.332   1.493
   94GLN      O 1493   6.103   8.234   1.426
   95LYS      N 1494   6.255   8.335   1.551
   95LYS      H 1495   6.269   8.418   1.607
   95LYS     CA 1496   6.350   8.225   1.553
   95LYS     HA 1497   6.374   8.202   1.450
   95LYS     CB 1498   6.480   8.274   1.618
   95LYS    HB1 1499   6.455   8.295   1.722
   95LYS    HB2 1500   6.527   8.361   1.573
   95LYS     CG 1501   6.581   8.160   1.614
   95LYS    HG1 1502   6.551   8.084   1.686
   95LYS    HG2 1503   6.670   8.206   1.656
   95LYS     CD 1504   6.604   8.089   1.481
   95LYS    HD1 1505   6.608   8.172   1.410
   95LYS    HD2 1506   6.519   8.028   1.450
   95LYS     CE 1507   6.737   8.015   1.487
   95LYS    HE1 1508   6.811   8.091   1.514
   95LYS    HE2 1509   6.752   7.993   1.381
   95LYS     NZ 1510   6.734   7.896   1.573
   95LYS    HZ1 1511   6.704   7.921   1.667
   95LYS    HZ2 1512   6.673   7.824   1.538
   95LYS    HZ3 1513   6.826   7.856   1.577
   95LYS      C 1514   6.289   8.101   1.616
   95LYS      O 1515   6.274   8.004   1.543
   96THR      N 1516   6.234   8.108   1.738
   96THR      H 1517   6.251   8.188   1.797
   96THR     CA 1518   6.168   7.991   1.792
   96THR     HA 1519   6.241   7.909   1.794
   96THR     CB 1520   6.112   8.011   1.933
   96THR     HB 1521   6.066   8.110   1.931
   96THR    CG2 1522   6.020   7.905   1.993
   96THR   HG21 1523   5.998   7.926   2.098
   96THR   HG22 1524   5.925   7.912   1.942
   96THR   HG23 1525   6.053   7.805   1.966
   96THR    OG1 1526   6.219   8.007   2.025
   96THR    HG1 1527   6.296   7.982   1.973
   96THR      C 1528   6.053   7.935   1.710
   96THR      O 1529   6.023   7.816   1.709
   97LEU      N 1530   5.986   8.019   1.630
   97LEU      H 1531   6.018   8.114   1.640
   97LEU     CA 1532   5.878   7.980   1.542
   97LEU     HA 1533   5.814   7.916   1.603
   97LEU     CB 1534   5.794   8.099   1.498
   97LEU    HB1 1535   5.739   8.068   1.410
   97LEU    HB2 1536   5.861   8.179   1.468
   97LEU     CG 1537   5.690   8.145   1.600
   97LEU     HG 1538   5.741   8.148   1.697
   97LEU    CD1 1539   5.644   8.283   1.557
   97LEU   HD11 1540   5.592   8.280   1.461
   97LEU   HD12 1541   5.574   8.321   1.632
   97LEU   HD13 1542   5.725   8.354   1.546
   97LEU    CD2 1543   5.571   8.049   1.605
   97LEU   HD21 1544   5.522   8.037   1.508
   97LEU   HD22 1545   5.608   7.954   1.643
   97LEU   HD23 1546   5.499   8.080   1.680
   97LEU      C 1547   5.937   7.898   1.428
   97LEU      O 1548   5.879   7.798   1.385
   98SER      N 1549   6.042   7.953   1.366
   98SER      H 1550   6.075   8.042   1.402
   98SER     CA 1551   6.121   7.901   1.257
   98SER     HA 1552   6.051   7.903   1.173
   98SER     CB 1553   6.235   7.996   1.222
   98SER    HB1 1554   6.284   7.951   1.135
   98SER    HB2 1555   6.298   8.010   1.309
   98SER     OG 1556   6.177   8.120   1.190
   98SER     HG 1557   6.149   8.167   1.270
   98SER      C 1558   6.176   7.760   1.276
   98SER      O 1559   6.151   7.669   1.197
   99ASP      N 1560   6.238   7.749   1.393
   99ASP      H 1561   6.254   7.835   1.443
   99ASP     CA 1562   6.265   7.619   1.452
   99ASP     HA 1563   6.342   7.565   1.397
   99ASP     CB 1564   6.324   7.641   1.591
   99ASP    HB1 1565   6.346   7.542   1.632
   99ASP    HB2 1566   6.248   7.690   1.653
   99ASP     CG 1567   6.452   7.723   1.589
   99ASP    OD1 1568   6.517   7.748   1.485
   99ASP    OD2 1569   6.494   7.755   1.702
   99ASP      C 1570   6.144   7.528   1.461
   99ASP      O 1571   6.145   7.421   1.401
  100LEU      N 1572   6.035   7.567   1.527
  100LEU      H 1573   6.025   7.658   1.570
  100LEU     CA 1574   5.923   7.477   1.545
  100LEU     HA 1575   5.962   7.384   1.586
  100LEU     CB 1576   5.826   7.540   1.644
  100LEU    HB1 1577   5.731   7.486   1.637
  100LEU    HB2 1578   5.807   7.646   1.626
  100LEU     CG 1579   5.878   7.512   1.785
  100LEU     HG 1580   5.980   7.548   1.799
  100LEU    CD1 1581   5.791   7.585   1.887
  100LEU   HD11 1582   5.795   7.694   1.876
  100LEU   HD12 1583   5.689   7.552   1.868
  100LEU   HD13 1584   5.833   7.568   1.986
  100LEU    CD2 1585   5.865   7.367   1.828
  100LEU   HD21 1586   5.908   7.354   1.927
  100LEU   HD22 1587   5.760   7.341   1.832
  100LEU   HD23 1588   5.922   7.304   1.758
  100LEU      C 1589   5.846   7.447   1.417
  100LEU      O 1590   5.760   7.360   1.428
  101LYS      N 1591   5.865   7.514   1.303
  101LYS      H 1592   5.933   7.588   1.311
  101LYS     CA 1593   5.784   7.503   1.184
  101LYS     HA 1594   5.823   7.575   1.112
  101LYS     CB 1595   5.796   7.376   1.100
  101LYS    HB1 1596   5.735   7.389   1.011
  101LYS    HB2 1597   5.749   7.293   1.152
  101LYS     CG 1598   5.937   7.344   1.051
  101LYS    HG1 1599   6.000   7.433   1.042
  101LYS    HG2 1600   5.922   7.308   0.950
  101LYS     CD 1601   6.011   7.238   1.131
  101LYS    HD1 1602   5.971   7.140   1.104
  101LYS    HD2 1603   5.982   7.259   1.234
  101LYS     CE 1604   6.161   7.230   1.104
  101LYS    HE1 1605   6.188   7.216   0.999
  101LYS    HE2 1606   6.204   7.144   1.156
  101LYS     NZ 1607   6.233   7.350   1.150
  101LYS    HZ1 1608   6.333   7.338   1.143
  101LYS    HZ2 1609   6.219   7.440   1.107
  101LYS    HZ3 1610   6.217   7.370   1.248
  101LYS      C 1611   5.639   7.545   1.205
  101LYS      O 1612   5.551   7.523   1.121
  102LEU      N 1613   5.608   7.625   1.307
  102LEU      H 1614   5.684   7.660   1.363
  102LEU     CA 1615   5.482   7.692   1.330
  102LEU     HA 1616   5.399   7.648   1.274
  102LEU     CB 1617   5.450   7.679   1.479
  102LEU    HB1 1618   5.364   7.744   1.495
  102LEU    HB2 1619   5.536   7.723   1.529
  102LEU     CG 1620   5.429   7.536   1.530
  102LEU     HG 1621   5.523   7.482   1.516
  102LEU    CD1 1622   5.393   7.525   1.677
  102LEU   HD11 1623   5.293   7.565   1.698
  102LEU   HD12 1624   5.390   7.420   1.706
  102LEU   HD13 1625   5.469   7.577   1.736
  102LEU    CD2 1626   5.306   7.472   1.467
  102LEU   HD21 1627   5.287   7.374   1.511
  102LEU   HD22 1628   5.223   7.543   1.466
  102LEU   HD23 1629   5.337   7.455   1.364
  102LEU      C 1630   5.484   7.839   1.291
  102LEU      O 1631   5.583   7.910   1.279
  103ASP      N 1632   5.369   7.905   1.275
  103ASP      H 1633   5.287   7.847   1.263
  103ASP     CA 1634   5.352   8.047   1.255
  103ASP     HA 1635   5.451   8.095   1.255
  103ASP     CB 1636   5.281   8.091   1.127
  103ASP    HB1 1637   5.348   8.088   1.042
  103ASP    HB2 1638   5.258   8.198   1.127
  103ASP     CG 1639   5.159   8.014   1.080
  103ASP    OD1 1640   5.124   8.041   0.963
  103ASP    OD2 1641   5.091   7.936   1.150
  103ASP      C 1642   5.285   8.113   1.374
  103ASP      O 1643   5.292   8.236   1.384
  104TYR      N 1644   5.238   8.043   1.478
  104TYR      H 1645   5.235   7.943   1.474
  104TYR     CA 1646   5.205   8.103   1.605
  104TYR     HA 1647   5.268   8.192   1.603
  104TYR     CB 1648   5.065   8.162   1.618
  104TYR    HB1 1649   5.042   8.229   1.536
  104TYR    HB2 1650   5.056   8.210   1.715
  104TYR     CG 1651   4.962   8.051   1.614
  104TYR    CD1 1652   4.896   8.020   1.495
  104TYR    HD1 1653   4.920   8.071   1.402
  104TYR    CE1 1654   4.787   7.933   1.507
  104TYR    HE1 1655   4.729   7.903   1.421
  104TYR     CZ 1656   4.751   7.871   1.629
  104TYR     OH 1657   4.658   7.772   1.638
  104TYR     HH 1658   4.645   7.745   1.729
  104TYR    CE2 1659   4.824   7.899   1.746
  104TYR    HE2 1660   4.806   7.839   1.834
  104TYR    CD2 1661   4.929   7.990   1.735
  104TYR    HD2 1662   4.987   8.027   1.819
  104TYR      C 1663   5.244   8.009   1.718
  104TYR      O 1664   5.248   7.887   1.699
  105LEU      N 1665   5.271   8.075   1.831
  105LEU      H 1666   5.273   8.175   1.817
  105LEU     CA 1667   5.264   8.016   1.963
  105LEU     HA 1668   5.275   7.908   1.956
  105LEU     CB 1669   5.373   8.068   2.055
  105LEU    HB1 1670   5.366   8.025   2.155
  105LEU    HB2 1671   5.370   8.177   2.066
  105LEU     CG 1672   5.514   8.033   2.006
  105LEU     HG 1673   5.539   8.059   1.904
  105LEU    CD1 1674   5.606   8.131   2.078
  105LEU   HD11 1675   5.711   8.106   2.069
  105LEU   HD12 1676   5.590   8.229   2.033
  105LEU   HD13 1677   5.585   8.151   2.183
  105LEU    CD2 1678   5.546   7.888   2.043
  105LEU   HD21 1679   5.648   7.870   2.008
  105LEU   HD22 1680   5.546   7.885   2.152
  105LEU   HD23 1681   5.467   7.826   2.000
  105LEU      C 1682   5.130   8.041   2.032
  105LEU      O 1683   5.077   8.150   2.015
  106ASP      N 1684   5.093   7.939   2.110
  106ASP      H 1685   5.155   7.861   2.124
  106ASP     CA 1686   4.982   7.957   2.201
  106ASP     HA 1687   4.910   8.010   2.138
  106ASP     CB 1688   4.926   7.820   2.240
  106ASP    HB1 1689   4.825   7.839   2.278
  106ASP    HB2 1690   4.988   7.777   2.319
  106ASP     CG 1691   4.897   7.733   2.119
  106ASP    OD1 1692   4.776   7.727   2.090
  106ASP    OD2 1693   4.985   7.674   2.052
  106ASP      C 1694   5.019   8.038   2.325
  106ASP      O 1695   4.936   8.111   2.377
  107LEU      N 1696   5.145   8.021   2.366
  107LEU      H 1697   5.207   7.968   2.306
  107LEU     CA 1698   5.188   8.094   2.483
  107LEU     HA 1699   5.138   8.191   2.488
  107LEU     CB 1700   5.156   8.010   2.606
  107LEU    HB1 1701   5.207   7.914   2.606
  107LEU    HB2 1702   5.051   7.979   2.601
  107LEU     CG 1703   5.188   8.079   2.738
  107LEU     HG 1704   5.292   8.110   2.737
  107LEU    CD1 1705   5.106   8.204   2.768
  107LEU   HD11 1706   5.133   8.228   2.870
  107LEU   HD12 1707   5.137   8.295   2.716
  107LEU   HD13 1708   5.001   8.179   2.749
  107LEU    CD2 1709   5.165   7.980   2.852
  107LEU   HD21 1710   5.202   8.018   2.948
  107LEU   HD22 1711   5.059   7.956   2.860
  107LEU   HD23 1712   5.215   7.884   2.843
  107LEU      C 1713   5.339   8.112   2.478
  107LEU      O 1714   5.417   8.017   2.468
  108TYR      N 1715   5.383   8.238   2.480
  108TYR      H 1716   5.312   8.309   2.492
  108TYR     CA 1717   5.521   8.279   2.493
  108TYR     HA 1718   5.586   8.194   2.476
  108TYR     CB 1719   5.558   8.373   2.378
  108TYR    HB1 1720   5.506   8.468   2.393
  108TYR    HB2 1721   5.511   8.331   2.290
  108TYR     CG 1722   5.706   8.388   2.351
  108TYR    CD1 1723   5.788   8.277   2.328
  108TYR    HD1 1724   5.749   8.178   2.347
  108TYR    CE1 1725   5.925   8.284   2.299
  108TYR    HE1 1726   5.992   8.201   2.283
  108TYR     CZ 1727   5.980   8.414   2.302
  108TYR     OH 1728   6.112   8.422   2.269
  108TYR     HH 1729   6.150   8.509   2.275
  108TYR    CE2 1730   5.902   8.529   2.325
  108TYR    HE2 1731   5.944   8.629   2.325
  108TYR    CD2 1732   5.764   8.515   2.343
  108TYR    HD2 1733   5.704   8.604   2.353
  108TYR      C 1734   5.545   8.342   2.630
  108TYR      O 1735   5.470   8.427   2.678
  109LEU      N 1736   5.657   8.311   2.696
  109LEU      H 1737   5.724   8.247   2.656
  109LEU     CA 1738   5.686   8.350   2.832
  109LEU     HA 1739   5.609   8.416   2.870
  109LEU     CB 1740   5.681   8.223   2.918
  109LEU    HB1 1741   5.699   8.259   3.019
  109LEU    HB2 1742   5.772   8.166   2.897
  109LEU     CG 1743   5.553   8.141   2.917
  109LEU     HG 1744   5.521   8.111   2.817
  109LEU    CD1 1745   5.570   8.016   3.004
  109LEU   HD11 1746   5.486   7.949   2.983
  109LEU   HD12 1747   5.658   7.962   2.971
  109LEU   HD13 1748   5.582   8.048   3.107
  109LEU    CD2 1749   5.438   8.223   2.975
  109LEU   HD21 1750   5.353   8.157   2.992
  109LEU   HD22 1751   5.458   8.278   3.067
  109LEU   HD23 1752   5.414   8.292   2.894
  109LEU      C 1753   5.818   8.424   2.846
  109LEU      O 1754   5.902   8.406   2.758
  110ILE      N 1755   5.838   8.489   2.961
  110ILE      H 1756   5.758   8.515   3.016
  110ILE     CA 1757   5.969   8.526   3.010
  110ILE     HA 1758   6.040   8.531   2.927
  110ILE     CB 1759   5.976   8.662   3.079
  110ILE     HB 1760   5.930   8.669   3.177
  110ILE    CG2 1761   6.125   8.694   3.092
  110ILE   HG21 1762   6.147   8.786   3.148
  110ILE   HG22 1763   6.183   8.619   3.145
  110ILE   HG23 1764   6.167   8.712   2.993
  110ILE    CG1 1765   5.914   8.774   2.996
  110ILE   HG11 1766   5.809   8.750   2.977
  110ILE   HG12 1767   5.954   8.767   2.895
  110ILE     CD 1768   5.933   8.917   3.046
  110ILE    HD1 1769   5.895   8.919   3.148
  110ILE    HD2 1770   6.032   8.961   3.044
  110ILE    HD3 1771   5.867   8.977   2.983
  110ILE      C 1772   6.020   8.421   3.108
  110ILE      O 1773   5.956   8.397   3.210
  111HIS      N 1774   6.129   8.352   3.077
  111HIS      H 1775   6.181   8.369   2.991
  111HIS     CA 1776   6.175   8.231   3.141
  111HIS     HA 1777   6.097   8.157   3.160
  111HIS     CB 1778   6.282   8.176   3.047
  111HIS    HB1 1779   6.376   8.231   3.047
  111HIS    HB2 1780   6.234   8.195   2.951
  111HIS     CG 1781   6.303   8.029   3.067
  111HIS    ND1 1782   6.320   7.938   2.962
  111HIS    CE1 1783   6.339   7.817   3.014
  111HIS    HE1 1784   6.372   7.732   2.956
  111HIS    NE2 1785   6.340   7.829   3.148
  111HIS    HE2 1786   6.390   7.759   3.200
  111HIS    CD2 1787   6.313   7.960   3.185
  111HIS    HD2 1788   6.316   7.991   3.288
  111HIS      C 1789   6.235   8.262   3.277
  111HIS      O 1790   6.204   8.193   3.374
  112TRP      N 1791   6.306   8.374   3.298
  112TRP      H 1792   6.332   8.431   3.218
  112TRP     CA 1793   6.354   8.414   3.428
  112TRP     HA 1794   6.285   8.382   3.506
  112TRP     CB 1795   6.485   8.338   3.448
  112TRP    HB1 1796   6.537   8.386   3.531
  112TRP    HB2 1797   6.554   8.364   3.368
  112TRP     CG 1798   6.489   8.192   3.482
  112TRP    CD1 1799   6.525   8.097   3.393
  112TRP    HD1 1800   6.556   8.102   3.289
  112TRP    NE1 1801   6.507   7.975   3.454
  112TRP    HE1 1802   6.501   7.885   3.408
  112TRP    CE2 1803   6.473   7.984   3.587
  112TRP    CZ2 1804   6.455   7.892   3.691
  112TRP    HZ2 1805   6.459   7.786   3.670
  112TRP    CH2 1806   6.440   7.934   3.824
  112TRP    HH2 1807   6.442   7.863   3.904
  112TRP    CZ3 1808   6.440   8.073   3.846
  112TRP    HZ3 1809   6.422   8.116   3.943
  112TRP    CE3 1810   6.445   8.165   3.741
  112TRP    HE3 1811   6.424   8.269   3.762
  112TRP    CD2 1812   6.475   8.124   3.610
  112TRP      C 1813   6.365   8.566   3.433
  112TRP      O 1814   6.380   8.624   3.326
  113PRO      N 1815   6.358   8.627   3.551
  113PRO     CD 1816   6.339   8.577   3.686
  113PRO    HD1 1817   6.418   8.508   3.713
  113PRO    HD2 1818   6.242   8.527   3.685
  113PRO     CG 1819   6.343   8.693   3.785
  113PRO    HG1 1820   6.437   8.716   3.836
  113PRO    HG2 1821   6.271   8.691   3.868
  113PRO     CB 1822   6.314   8.814   3.697
  113PRO    HB1 1823   6.360   8.906   3.734
  113PRO    HB2 1824   6.207   8.824   3.680
  113PRO     CA 1825   6.372   8.771   3.562
  113PRO     HA 1826   6.315   8.825   3.487
  113PRO      C 1827   6.516   8.820   3.554
  113PRO      O 1828   6.537   8.931   3.504
  114THR      N 1829   6.616   8.739   3.590
  114THR      H 1830   6.598   8.640   3.599
  114THR     CA 1831   6.753   8.784   3.600
  114THR     HA 1832   6.756   8.882   3.648
  114THR     CB 1833   6.833   8.684   3.684
  114THR     HB 1834   6.940   8.698   3.670
  114THR    CG2 1835   6.804   8.700   3.833
  114THR   HG21 1836   6.830   8.805   3.847
  114THR   HG22 1837   6.702   8.684   3.865
  114THR   HG23 1838   6.877   8.638   3.885
  114THR    OG1 1839   6.792   8.552   3.654
  114THR    HG1 1840   6.816   8.533   3.563
  114THR      C 1841   6.815   8.782   3.461
  114THR      O 1842   6.857   8.679   3.408
  115GLY      N 1843   6.817   8.896   3.392
  115GLY      H 1844   6.770   8.979   3.425
  115GLY     CA 1845   6.876   8.910   3.260
  115GLY    HA1 1846   6.857   9.004   3.209
  115GLY    HA2 1847   6.829   8.835   3.197
  115GLY      C 1848   7.026   8.887   3.268
  115GLY      O 1849   7.093   8.941   3.356
  116PHE      N 1850   7.077   8.831   3.158
  116PHE      H 1851   7.016   8.828   3.077
  116PHE     CA 1852   7.219   8.811   3.138
  116PHE     HA 1853   7.266   8.857   3.225
  116PHE     CB 1854   7.240   8.660   3.146
  116PHE    HB1 1855   7.348   8.649   3.146
  116PHE    HB2 1856   7.200   8.609   3.059
  116PHE     CG 1857   7.196   8.582   3.268
  116PHE    CD1 1858   7.182   8.631   3.398
  116PHE    HD1 1859   7.204   8.734   3.421
  116PHE    CE1 1860   7.131   8.547   3.498
  116PHE    HE1 1861   7.109   8.592   3.594
  116PHE     CZ 1862   7.103   8.412   3.478
  116PHE     HZ 1863   7.054   8.358   3.558
  116PHE    CE2 1864   7.125   8.356   3.351
  116PHE    HE2 1865   7.109   8.251   3.333
  116PHE    CD2 1866   7.170   8.445   3.253
  116PHE    HD2 1867   7.171   8.401   3.155
  116PHE      C 1868   7.279   8.871   3.013
  116PHE      O 1869   7.207   8.904   2.919
  117LYS      N 1870   7.410   8.899   3.006
  117LYS      H 1871   7.470   8.883   3.085
  117LYS     CA 1872   7.481   8.965   2.898
  117LYS     HA 1873   7.442   9.066   2.893
  117LYS     CB 1874   7.630   8.964   2.932
  117LYS    HB1 1875   7.665   8.863   2.952
  117LYS    HB2 1876   7.635   9.029   3.019
  117LYS     CG 1877   7.716   9.016   2.818
  117LYS    HG1 1878   7.669   9.098   2.763
  117LYS    HG2 1879   7.738   8.939   2.743
  117LYS     CD 1880   7.854   9.066   2.861
  117LYS    HD1 1881   7.898   9.000   2.936
  117LYS    HD2 1882   7.855   9.169   2.896
  117LYS     CE 1883   7.956   9.060   2.747
  117LYS    HE1 1884   7.945   8.962   2.703
  117LYS    HE2 1885   8.051   9.070   2.799
  117LYS     NZ 1886   7.944   9.168   2.647
  117LYS    HZ1 1887   7.851   9.207   2.638
  117LYS    HZ2 1888   7.997   9.248   2.677
  117LYS    HZ3 1889   7.983   9.146   2.557
  117LYS      C 1890   7.449   8.895   2.766
  117LYS      O 1891   7.460   8.774   2.753
  118PRO      N 1892   7.410   8.965   2.660
  118PRO     CD 1893   7.376   9.106   2.662
  118PRO    HD1 1894   7.458   9.159   2.712
  118PRO    HD2 1895   7.279   9.119   2.708
  118PRO     CG 1896   7.372   9.143   2.514
  118PRO    HG1 1897   7.476   9.150   2.481
  118PRO    HG2 1898   7.306   9.228   2.501
  118PRO     CB 1899   7.311   9.017   2.452
  118PRO    HB1 1900   7.336   9.027   2.347
  118PRO    HB2 1901   7.202   9.006   2.460
  118PRO     CA 1902   7.384   8.908   2.529
  118PRO     HA 1903   7.321   8.819   2.535
  118PRO      C 1904   7.510   8.863   2.458
  118PRO      O 1905   7.610   8.930   2.432
  119GLY      N 1906   7.508   8.734   2.421
  119GLY      H 1907   7.421   8.684   2.433
  119GLY     CA 1908   7.604   8.660   2.342
  119GLY    HA1 1909   7.698   8.665   2.396
  119GLY    HA2 1910   7.623   8.703   2.244
  119GLY      C 1911   7.560   8.516   2.321
  119GLY      O 1912   7.448   8.493   2.275
  120LYS      N 1913   7.656   8.430   2.355
  120LYS      H 1914   7.740   8.471   2.394
  120LYS     CA 1915   7.665   8.292   2.309
  120LYS     HA 1916   7.567   8.271   2.266
  120LYS     CB 1917   7.777   8.279   2.207
  120LYS    HB1 1918   7.749   8.195   2.143
  120LYS    HB2 1919   7.869   8.255   2.259
  120LYS     CG 1920   7.806   8.391   2.108
  120LYS    HG1 1921   7.858   8.467   2.167
  120LYS    HG2 1922   7.709   8.428   2.074
  120LYS     CD 1923   7.892   8.346   1.990
  120LYS    HD1 1924   7.865   8.253   1.940
  120LYS    HD2 1925   7.989   8.324   2.034
  120LYS     CE 1926   7.906   8.451   1.881
  120LYS    HE1 1927   7.996   8.425   1.825
  120LYS    HE2 1928   7.919   8.547   1.931
  120LYS     NZ 1929   7.794   8.456   1.786
  120LYS    HZ1 1930   7.705   8.480   1.827
  120LYS    HZ2 1931   7.820   8.522   1.714
  120LYS    HZ3 1932   7.778   8.369   1.737
  120LYS      C 1933   7.668   8.195   2.427
  120LYS      O 1934   7.620   8.083   2.414
  121GLU      N 1935   7.712   8.239   2.544
  121GLU      H 1936   7.752   8.332   2.556
  121GLU     CA 1937   7.686   8.162   2.664
  121GLU     HA 1938   7.694   8.054   2.647
  121GLU     CB 1939   7.784   8.207   2.772
  121GLU    HB1 1940   7.750   8.163   2.866
  121GLU    HB2 1941   7.782   8.315   2.782
  121GLU     CG 1942   7.929   8.170   2.745
  121GLU    HG1 1943   7.980   8.231   2.819
  121GLU    HG2 1944   7.966   8.197   2.647
  121GLU     CD 1945   7.952   8.021   2.766
  121GLU    OE1 1946   7.995   7.975   2.874
  121GLU    OE2 1947   7.928   7.942   2.672
  121GLU      C 1948   7.541   8.174   2.707
  121GLU      O 1949   7.480   8.280   2.703
  122PHE      N 1950   7.486   8.063   2.757
  122PHE      H 1951   7.537   7.975   2.752
  122PHE     CA 1952   7.356   8.072   2.820
  122PHE     HA 1953   7.286   8.126   2.756
  122PHE     CB 1954   7.296   7.933   2.840
  122PHE    HB1 1955   7.208   7.942   2.905
  122PHE    HB2 1956   7.371   7.871   2.888
  122PHE     CG 1957   7.247   7.865   2.714
  122PHE    CD1 1958   7.323   7.763   2.655
  122PHE    HD1 1959   7.422   7.737   2.690
  122PHE    CE1 1960   7.272   7.689   2.548
  122PHE    HE1 1961   7.328   7.605   2.509
  122PHE     CZ 1962   7.157   7.727   2.479
  122PHE     HZ 1963   7.115   7.687   2.387
  122PHE    CE2 1964   7.092   7.842   2.525
  122PHE    HE2 1965   7.003   7.876   2.474
  122PHE    CD2 1966   7.131   7.901   2.646
  122PHE    HD2 1967   7.074   7.985   2.684
  122PHE      C 1968   7.368   8.142   2.954
  122PHE      O 1969   7.301   8.238   2.992
  123PHE      N 1970   7.477   8.106   3.023
  123PHE      H 1971   7.541   8.049   2.970
  123PHE     CA 1972   7.532   8.166   3.143
  123PHE     HA 1973   7.464   8.241   3.182
  123PHE     CB 1974   7.554   8.066   3.256
  123PHE    HB1 1975   7.601   8.121   3.337
  123PHE    HB2 1976   7.625   7.987   3.229
  123PHE     CG 1977   7.421   8.011   3.300
  123PHE    CD1 1978   7.358   8.069   3.411
  123PHE    HD1 1979   7.407   8.147   3.468
  123PHE    CE1 1980   7.235   8.019   3.456
  123PHE    HE1 1981   7.178   8.069   3.533
  123PHE     CZ 1982   7.174   7.913   3.389
  123PHE     HZ 1983   7.078   7.874   3.421
  123PHE    CE2 1984   7.236   7.852   3.279
  123PHE    HE2 1985   7.198   7.762   3.235
  123PHE    CD2 1986   7.362   7.899   3.240
  123PHE    HD2 1987   7.407   7.842   3.160
  123PHE      C 1988   7.662   8.240   3.112
  123PHE      O 1989   7.764   8.172   3.117
  124PRO      N 1990   7.666   8.365   3.066
  124PRO     CD 1991   7.550   8.450   3.044
  124PRO    HD1 1992   7.474   8.435   3.121
  124PRO    HD2 1993   7.511   8.426   2.946
  124PRO     CG 1994   7.604   8.593   3.037
  124PRO    HG1 1995   7.595   8.642   3.134
  124PRO    HG2 1996   7.546   8.651   2.965
  124PRO     CB 1997   7.745   8.563   2.986
  124PRO    HB1 1998   7.813   8.646   3.004
  124PRO    HB2 1999   7.746   8.549   2.878
  124PRO     CA 2000   7.791   8.438   3.060
  124PRO     HA 2001   7.866   8.391   2.997
  124PRO      C 2002   7.853   8.474   3.194
  124PRO      O 2003   7.819   8.578   3.250
  125LEU      N 2004   7.932   8.382   3.250
  125LEU      H 2005   7.953   8.293   3.207
  125LEU     CA 2006   8.004   8.403   3.374
  125LEU     HA 2007   7.927   8.442   3.440
  125LEU     CB 2008   8.052   8.266   3.421
  125LEU    HB1 2009   8.107   8.287   3.513
  125LEU    HB2 2010   8.125   8.228   3.350
  125LEU     CG 2011   7.943   8.161   3.442
  125LEU     HG 2012   7.902   8.143   3.343
  125LEU    CD1 2013   8.009   8.036   3.497
  125LEU   HD11 2014   8.055   7.987   3.412
  125LEU   HD12 2015   8.079   8.062   3.576
  125LEU   HD13 2016   7.942   7.963   3.544
  125LEU    CD2 2017   7.834   8.205   3.539
  125LEU   HD21 2018   7.775   8.285   3.494
  125LEU   HD22 2019   7.774   8.124   3.579
  125LEU   HD23 2020   7.895   8.255   3.615
  125LEU      C 2021   8.117   8.505   3.361
  125LEU      O 2022   8.208   8.500   3.278
  126ASP      N 2023   8.132   8.588   3.464
  126ASP      H 2024   8.066   8.569   3.539
  126ASP     CA 2025   8.255   8.647   3.512
  126ASP     HA 2026   8.305   8.701   3.432
  126ASP     CB 2027   8.210   8.758   3.607
  126ASP    HB1 2028   8.156   8.710   3.688
  126ASP    HB2 2029   8.139   8.823   3.555
  126ASP     CG 2030   8.335   8.831   3.656
  126ASP    OD1 2031   8.390   8.905   3.571
  126ASP    OD2 2032   8.376   8.810   3.772
  126ASP      C 2033   8.352   8.547   3.575
  126ASP      O 2034   8.307   8.445   3.626
  127GLU      N 2035   8.481   8.582   3.583
  127GLU      H 2036   8.507   8.671   3.545
  127GLU     CA 2037   8.579   8.503   3.654
  127GLU     HA 2038   8.575   8.402   3.612
  127GLU     CB 2039   8.715   8.561   3.618
  127GLU    HB1 2040   8.735   8.562   3.511
  127GLU    HB2 2041   8.798   8.503   3.657
  127GLU     CG 2042   8.730   8.705   3.667
  127GLU    HG1 2043   8.694   8.712   3.770
  127GLU    HG2 2044   8.667   8.771   3.607
  127GLU     CD 2045   8.872   8.755   3.651
  127GLU    OE1 2046   8.921   8.813   3.750
  127GLU    OE2 2047   8.934   8.743   3.543
  127GLU      C 2048   8.558   8.490   3.804
  127GLU      O 2049   8.612   8.389   3.848
  128SER      N 2050   8.492   8.581   3.877
  128SER      H 2051   8.461   8.667   3.834
  128SER     CA 2052   8.463   8.572   4.018
  128SER     HA 2053   8.553   8.543   4.073
  128SER     CB 2054   8.423   8.705   4.080
  128SER    HB1 2055   8.505   8.775   4.062
  128SER    HB2 2056   8.419   8.693   4.188
  128SER     OG 2057   8.305   8.748   4.015
  128SER     HG 2058   8.327   8.764   3.923
  128SER      C 2059   8.358   8.467   4.054
  128SER      O 2060   8.315   8.456   4.168
  129GLY      N 2061   8.313   8.391   3.953
  129GLY      H 2062   8.351   8.399   3.860
  129GLY     CA 2063   8.224   8.278   3.961
  129GLY    HA1 2064   8.255   8.227   4.052
  129GLY    HA2 2065   8.243   8.216   3.873
  129GLY      C 2066   8.078   8.321   3.963
  129GLY      O 2067   7.991   8.246   4.006
  130ASN      N 2068   8.050   8.440   3.909
  130ASN      H 2069   8.134   8.480   3.869
  130ASN     CA 2070   7.921   8.504   3.897
  130ASN     HA 2071   7.837   8.445   3.933
  130ASN     CB 2072   7.921   8.633   3.978
  130ASN    HB1 2073   7.826   8.686   3.970
  130ASN    HB2 2074   8.007   8.695   3.951
  130ASN     CG 2075   7.950   8.603   4.124
  130ASN    OD1 2076   7.870   8.553   4.203
  130ASN    ND2 2077   8.072   8.634   4.167
  130ASN   HD21 2078   8.140   8.678   4.106
  130ASN   HD22 2079   8.098   8.604   4.260
  130ASN      C 2080   7.876   8.524   3.753
  130ASN      O 2081   7.958   8.523   3.661
  131VAL      N 2082   7.747   8.554   3.739
  131VAL      H 2083   7.690   8.563   3.822
  131VAL     CA 2084   7.696   8.586   3.607
  131VAL     HA 2085   7.756   8.527   3.538
  131VAL     CB 2086   7.552   8.537   3.599
  131VAL     HB 2087   7.543   8.447   3.660
  131VAL    CG1 2088   7.447   8.639   3.640
  131VAL   HG11 2089   7.435   8.711   3.560
  131VAL   HG12 2090   7.352   8.586   3.657
  131VAL   HG13 2091   7.467   8.686   3.736
  131VAL    CG2 2092   7.518   8.475   3.463
  131VAL   HG21 2093   7.590   8.396   3.442
  131VAL   HG22 2094   7.420   8.429   3.468
  131VAL   HG23 2095   7.512   8.557   3.392
  131VAL      C 2096   7.714   8.735   3.581
  131VAL      O 2097   7.708   8.813   3.676
  132VAL      N 2098   7.723   8.772   3.453
  132VAL      H 2099   7.747   8.697   3.390
  132VAL     CA 2100   7.729   8.906   3.398
  132VAL     HA 2101   7.766   8.971   3.478
  132VAL     CB 2102   7.827   8.915   3.282
  132VAL     HB 2103   7.788   8.866   3.192
  132VAL    CG1 2104   7.838   9.061   3.239
  132VAL   HG11 2105   7.915   9.076   3.163
  132VAL   HG12 2106   7.741   9.094   3.201
  132VAL   HG13 2107   7.867   9.124   3.323
  132VAL    CG2 2108   7.967   8.865   3.315
  132VAL   HG21 2109   8.010   8.938   3.384
  132VAL   HG22 2110   7.960   8.771   3.370
  132VAL   HG23 2111   8.034   8.854   3.229
  132VAL      C 2112   7.588   8.954   3.365
  132VAL      O 2113   7.524   8.896   3.278
  133PRO      N 2114   7.537   9.055   3.437
  133PRO     CD 2115   7.592   9.125   3.551
  133PRO    HD1 2116   7.683   9.179   3.523
  133PRO    HD2 2117   7.619   9.055   3.630
  133PRO     CG 2118   7.485   9.225   3.595
  133PRO    HG1 2119   7.506   9.317   3.539
  133PRO    HG2 2120   7.481   9.235   3.703
  133PRO     CB 2121   7.359   9.171   3.528
  133PRO    HB1 2122   7.290   9.254   3.509
  133PRO    HB2 2123   7.311   9.102   3.597
  133PRO     CA 2124   7.403   9.096   3.403
  133PRO     HA 2125   7.336   9.011   3.391
  133PRO      C 2126   7.388   9.186   3.281
  133PRO      O 2127   7.467   9.274   3.250
  134SER      N 2128   7.272   9.180   3.215
  134SER      H 2129   7.195   9.121   3.243
  134SER     CA 2130   7.222   9.282   3.125
  134SER     HA 2131   7.307   9.303   3.060
  134SER     CB 2132   7.103   9.242   3.039
  134SER    HB1 2133   7.128   9.178   2.955
  134SER    HB2 2134   7.045   9.329   3.006
  134SER     OG 2135   7.012   9.175   3.123
  134SER     HG 2136   6.926   9.208   3.095
  134SER      C 2137   7.185   9.413   3.195
  134SER      O 2138   7.169   9.422   3.316
  135ASP      N 2139   7.169   9.523   3.120
  135ASP      H 2140   7.201   9.518   3.025
  135ASP     CA 2141   7.132   9.656   3.162
  135ASP     HA 2142   7.181   9.671   3.258
  135ASP     CB 2143   7.191   9.762   3.068
  135ASP    HB1 2144   7.299   9.765   3.084
  135ASP    HB2 2145   7.160   9.863   3.094
  135ASP     CG 2146   7.165   9.739   2.920
  135ASP    OD1 2147   7.246   9.666   2.859
  135ASP    OD2 2148   7.068   9.800   2.870
  135ASP      C 2149   6.981   9.675   3.170
  135ASP      O 2150   6.925   9.781   3.198
  136THR      N 2151   6.913   9.564   3.140
  136THR      H 2152   6.970   9.482   3.131
  136THR     CA 2153   6.770   9.550   3.123
  136THR     HA 2154   6.735   9.650   3.099
  136THR     CB 2155   6.744   9.455   3.006
  136THR     HB 2156   6.636   9.447   2.997
  136THR    CG2 2157   6.802   9.502   2.873
  136THR   HG21 2158   6.758   9.596   2.840
  136THR   HG22 2159   6.909   9.516   2.889
  136THR   HG23 2160   6.788   9.427   2.796
  136THR    OG1 2161   6.792   9.328   3.044
  136THR    HG1 2162   6.740   9.307   3.122
  136THR      C 2163   6.689   9.509   3.246
  136THR      O 2164   6.746   9.444   3.334
  137ASN      N 2165   6.565   9.558   3.242
  137ASN      H 2166   6.532   9.597   3.155
  137ASN     CA 2167   6.469   9.559   3.350
  137ASN     HA 2168   6.513   9.495   3.426
  137ASN     CB 2169   6.470   9.701   3.406
  137ASN    HB1 2170   6.574   9.724   3.430
  137ASN    HB2 2171   6.423   9.723   3.502
  137ASN     CG 2172   6.421   9.805   3.306
  137ASN    OD1 2173   6.497   9.854   3.223
  137ASN    ND2 2174   6.301   9.859   3.324
  137ASN   HD21 2175   6.249   9.818   3.400
  137ASN   HD22 2176   6.278   9.947   3.280
  137ASN      C 2177   6.331   9.509   3.309
  137ASN      O 2178   6.292   9.539   3.197
  138ILE      N 2179   6.264   9.427   3.391
  138ILE      H 2180   6.298   9.415   3.485
  138ILE     CA 2181   6.153   9.344   3.349
  138ILE     HA 2182   6.179   9.292   3.257
  138ILE     CB 2183   6.127   9.227   3.443
  138ILE     HB 2184   6.049   9.172   3.391
  138ILE    CG2 2185   6.251   9.140   3.462
  138ILE   HG21 2186   6.324   9.183   3.530
  138ILE   HG22 2187   6.230   9.036   3.488
  138ILE   HG23 2188   6.293   9.143   3.361
  138ILE    CG1 2189   6.064   9.267   3.576
  138ILE   HG11 2190   5.981   9.336   3.567
  138ILE   HG12 2191   6.141   9.328   3.624
  138ILE     CD 2192   6.029   9.153   3.671
  138ILE    HD1 2193   5.979   9.071   3.619
  138ILE    HD2 2194   6.122   9.122   3.719
  138ILE    HD3 2195   5.959   9.184   3.749
  138ILE      C 2196   6.027   9.419   3.307
  138ILE      O 2197   5.958   9.368   3.220
  139LEU      N 2198   6.005   9.543   3.352
  139LEU      H 2199   6.072   9.582   3.417
  139LEU     CA 2200   5.901   9.630   3.301
  139LEU     HA 2201   5.807   9.575   3.293
  139LEU     CB 2202   5.882   9.753   3.389
  139LEU    HB1 2203   5.830   9.838   3.346
  139LEU    HB2 2204   5.986   9.783   3.398
  139LEU     CG 2205   5.832   9.730   3.532
  139LEU     HG 2206   5.876   9.638   3.571
  139LEU    CD1 2207   5.856   9.844   3.629
  139LEU   HD11 2208   5.773   9.914   3.638
  139LEU   HD12 2209   5.847   9.799   3.728
  139LEU   HD13 2210   5.953   9.893   3.641
  139LEU    CD2 2211   5.682   9.704   3.526
  139LEU   HD21 2212   5.649   9.661   3.621
  139LEU   HD22 2213   5.632   9.801   3.521
  139LEU   HD23 2214   5.664   9.637   3.441
  139LEU      C 2215   5.929   9.676   3.158
  139LEU      O 2216   5.840   9.706   3.079
  140ASP      N 2217   6.058   9.691   3.128
  140ASP      H 2218   6.136   9.671   3.189
  140ASP     CA 2219   6.099   9.714   2.991
  140ASP     HA 2220   6.022   9.770   2.938
  140ASP     CB 2221   6.229   9.793   2.989
  140ASP    HB1 2222   6.313   9.730   3.020
  140ASP    HB2 2223   6.229   9.876   3.061
  140ASP     CG 2224   6.252   9.864   2.857
  140ASP    OD1 2225   6.352   9.826   2.792
  140ASP    OD2 2226   6.168   9.951   2.824
  140ASP      C 2227   6.103   9.595   2.897
  140ASP      O 2228   6.088   9.610   2.776
  141THR      N 2229   6.121   9.476   2.955
  141THR      H 2230   6.151   9.461   3.050
  141THR     CA 2231   6.111   9.355   2.876
  141THR     HA 2232   6.169   9.373   2.785
  141THR     CB 2233   6.172   9.233   2.945
  141THR     HB 2234   6.106   9.193   3.022
  141THR    CG2 2235   6.182   9.119   2.844
  141THR   HG21 2236   6.078   9.091   2.827
  141THR   HG22 2237   6.220   9.148   2.746
  141THR   HG23 2238   6.243   9.044   2.894
  141THR    OG1 2239   6.293   9.248   3.016
  141THR    HG1 2240   6.355   9.266   2.945
  141THR      C 2241   5.965   9.330   2.843
  141THR      O 2242   5.930   9.290   2.732
  142TRP      N 2243   5.875   9.357   2.938
  142TRP      H 2244   5.912   9.376   3.030
  142TRP     CA 2245   5.732   9.340   2.930
  142TRP     HA 2246   5.718   9.239   2.890
  142TRP     CB 2247   5.661   9.346   3.065
  142TRP    HB1 2248   5.669   9.446   3.107
  142TRP    HB2 2249   5.709   9.274   3.131
  142TRP     CG 2250   5.520   9.299   3.063
  142TRP    CD1 2251   5.404   9.367   3.046
  142TRP    HD1 2252   5.389   9.474   3.053
  142TRP    NE1 2253   5.299   9.278   3.037
  142TRP    HE1 2254   5.205   9.312   3.022
  142TRP    CE2 2255   5.341   9.147   3.034
  142TRP    CZ2 2256   5.279   9.023   3.019
  142TRP    HZ2 2257   5.174   9.015   2.996
  142TRP    CH2 2258   5.353   8.904   3.013
  142TRP    HH2 2259   5.308   8.806   3.002
  142TRP    CZ3 2260   5.492   8.913   3.029
  142TRP    HZ3 2261   5.543   8.819   3.042
  142TRP    CE3 2262   5.551   9.037   3.054
  142TRP    HE3 2263   5.658   9.038   3.068
  142TRP    CD2 2264   5.481   9.158   3.056
  142TRP      C 2265   5.669   9.437   2.831
  142TRP      O 2266   5.589   9.394   2.748
  143ALA      N 2267   5.708   9.565   2.828
  143ALA      H 2268   5.776   9.595   2.897
  143ALA     CA 2269   5.665   9.662   2.730
  143ALA     HA 2270   5.557   9.665   2.745
  143ALA     CB 2271   5.719   9.801   2.765
  143ALA    HB1 2272   5.827   9.800   2.752
  143ALA    HB2 2273   5.690   9.872   2.688
  143ALA    HB3 2274   5.696   9.830   2.868
  143ALA      C 2275   5.695   9.622   2.586
  143ALA      O 2276   5.628   9.670   2.495
  144ALA      N 2277   5.798   9.540   2.568
  144ALA      H 2278   5.851   9.528   2.653
  144ALA     CA 2279   5.851   9.483   2.446
  144ALA     HA 2280   5.824   9.552   2.366
  144ALA     CB 2281   6.003   9.471   2.453
  144ALA    HB1 2282   6.029   9.403   2.372
  144ALA    HB2 2283   6.054   9.566   2.437
  144ALA    HB3 2284   6.030   9.429   2.550
  144ALA      C 2285   5.789   9.348   2.412
  144ALA      O 2286   5.795   9.313   2.295
  145MET      N 2287   5.727   9.284   2.512
  145MET      H 2288   5.728   9.336   2.599
  145MET     CA 2289   5.656   9.159   2.499
  145MET     HA 2290   5.708   9.097   2.425
  145MET     CB 2291   5.675   9.096   2.637
  145MET    HB1 2292   5.612   9.149   2.709
  145MET    HB2 2293   5.776   9.096   2.677
  145MET     CG 2294   5.632   8.950   2.642
  145MET    HG1 2295   5.537   8.943   2.589
  145MET    HG2 2296   5.613   8.911   2.742
  145MET     SD 2297   5.753   8.838   2.568
  145MET     CE 2298   5.714   8.681   2.649
  145MET    HE1 2299   5.682   8.695   2.752
  145MET    HE2 2300   5.629   8.631   2.603
  145MET    HE3 2301   5.806   8.622   2.653
  145MET      C 2302   5.511   9.173   2.456
  145MET      O 2303   5.460   9.084   2.389
  146GLU      N 2304   5.449   9.277   2.512
  146GLU      H 2305   5.498   9.347   2.566
  146GLU     CA 2306   5.310   9.311   2.490
  146GLU     HA 2307   5.245   9.231   2.525
  146GLU     CB 2308   5.286   9.438   2.570
  146GLU    HB1 2309   5.194   9.484   2.534
  146GLU    HB2 2310   5.363   9.513   2.554
  146GLU     CG 2311   5.255   9.413   2.717
  146GLU    HG1 2312   5.339   9.360   2.762
  146GLU    HG2 2313   5.173   9.341   2.724
  146GLU     CD 2314   5.209   9.542   2.783
  146GLU    OE1 2315   5.291   9.636   2.793
  146GLU    OE2 2316   5.089   9.555   2.818
  146GLU      C 2317   5.284   9.330   2.341
  146GLU      O 2318   5.168   9.335   2.302
  147GLU      N 2319   5.388   9.358   2.261
  147GLU      H 2320   5.477   9.383   2.300
  147GLU     CA 2321   5.385   9.389   2.119
  147GLU     HA 2322   5.304   9.455   2.088
  147GLU     CB 2323   5.516   9.442   2.060
  147GLU    HB1 2324   5.521   9.441   1.951
  147GLU    HB2 2325   5.602   9.381   2.085
  147GLU     CG 2326   5.542   9.580   2.121
  147GLU    HG1 2327   5.557   9.580   2.229
  147GLU    HG2 2328   5.462   9.648   2.093
  147GLU     CD 2329   5.671   9.633   2.061
  147GLU    OE1 2330   5.781   9.598   2.110
  147GLU    OE2 2331   5.661   9.713   1.965
  147GLU      C 2332   5.356   9.265   2.036
  147GLU      O 2333   5.298   9.277   1.928
  148LEU      N 2334   5.405   9.150   2.083
  148LEU      H 2335   5.433   9.156   2.180
  148LEU     CA 2336   5.419   9.029   2.005
  148LEU     HA 2337   5.453   9.057   1.905
  148LEU     CB 2338   5.509   8.936   2.086
  148LEU    HB1 2339   5.515   8.840   2.033
  148LEU    HB2 2340   5.450   8.912   2.175
  148LEU     CG 2341   5.653   8.977   2.115
  148LEU     HG 2342   5.659   9.071   2.169
  148LEU    CD1 2343   5.722   8.864   2.190
  148LEU   HD11 2344   5.831   8.877   2.189
  148LEU   HD12 2345   5.692   8.886   2.292
  148LEU   HD13 2346   5.682   8.767   2.160
  148LEU    CD2 2347   5.726   9.009   1.985
  148LEU   HD21 2348   5.833   9.025   1.995
  148LEU   HD22 2349   5.718   8.923   1.918
  148LEU   HD23 2350   5.683   9.093   1.930
  148LEU      C 2351   5.281   8.968   1.989
  148LEU      O 2352   5.259   8.900   1.889
  149VAL      N 2353   5.190   8.986   2.085
  149VAL      H 2354   5.228   9.008   2.177
  149VAL     CA 2355   5.050   8.951   2.073
  149VAL     HA 2356   5.047   8.849   2.034
  149VAL     CB 2357   4.969   8.970   2.200
  149VAL     HB 2358   4.968   9.074   2.234
  149VAL    CG1 2359   4.820   8.948   2.174
  149VAL   HG11 2360   4.780   9.039   2.130
  149VAL   HG12 2361   4.803   8.857   2.116
  149VAL   HG13 2362   4.775   8.930   2.271
  149VAL    CG2 2363   5.020   8.884   2.316
  149VAL   HG21 2364   4.970   8.917   2.407
  149VAL   HG22 2365   4.997   8.779   2.298
  149VAL   HG23 2366   5.128   8.888   2.326
  149VAL      C 2367   4.984   9.027   1.960
  149VAL      O 2368   4.899   8.974   1.888
  150ASP      N 2369   5.015   9.156   1.943
  150ASP      H 2370   5.093   9.185   2.001
  150ASP     CA 2371   4.966   9.242   1.837
  150ASP     HA 2372   4.860   9.225   1.824
  150ASP     CB 2373   4.981   9.388   1.879
  150ASP    HB1 2374   4.946   9.441   1.790
  150ASP    HB2 2375   5.087   9.403   1.900
  150ASP     CG 2376   4.903   9.426   2.004
  150ASP    OD1 2377   4.795   9.368   2.026
  150ASP    OD2 2378   4.941   9.523   2.072
  150ASP      C 2379   5.028   9.214   1.701
  150ASP      O 2380   4.972   9.251   1.598
  151GLU      N 2381   5.138   9.139   1.688
  151GLU      H 2382   5.184   9.106   1.772
  151GLU     CA 2383   5.193   9.092   1.563
  151GLU     HA 2384   5.157   9.164   1.489
  151GLU     CB 2385   5.345   9.093   1.576
  151GLU    HB1 2386   5.371   9.002   1.630
  151GLU    HB2 2387   5.377   9.168   1.648
  151GLU     CG 2388   5.433   9.104   1.451
  151GLU    HG1 2389   5.392   9.043   1.370
  151GLU    HG2 2390   5.524   9.045   1.458
  151GLU     CD 2391   5.459   9.249   1.416
  151GLU    OE1 2392   5.570   9.299   1.442
  151GLU    OE2 2393   5.367   9.315   1.363
  151GLU      C 2394   5.145   8.954   1.519
  151GLU      O 2395   5.217   8.900   1.436
  152GLY      N 2396   5.054   8.882   1.584
  152GLY      H 2397   4.999   8.928   1.656
  152GLY     CA 2398   5.006   8.754   1.534
  152GLY    HA1 2399   4.986   8.762   1.427
  152GLY    HA2 2400   4.921   8.719   1.591
  152GLY      C 2401   5.105   8.640   1.556
  152GLY      O 2402   5.071   8.523   1.542
  153LEU      N 2403   5.219   8.674   1.616
  153LEU      H 2404   5.239   8.772   1.628
  153LEU     CA 2405   5.313   8.575   1.665
  153LEU     HA 2406   5.324   8.501   1.585
  153LEU     CB 2407   5.450   8.623   1.709
  153LEU    HB1 2408   5.511   8.539   1.743
  153LEU    HB2 2409   5.437   8.694   1.791
  153LEU     CG 2410   5.534   8.703   1.610
  153LEU     HG 2411   5.468   8.788   1.593
  153LEU    CD1 2412   5.660   8.754   1.680
  153LEU   HD11 2413   5.730   8.672   1.689
  153LEU   HD12 2414   5.708   8.833   1.622
  153LEU   HD13 2415   5.635   8.790   1.780
  153LEU    CD2 2416   5.564   8.630   1.479
  153LEU   HD21 2417   5.470   8.599   1.433
  153LEU   HD22 2418   5.631   8.686   1.413
  153LEU   HD23 2419   5.615   8.537   1.505
  153LEU      C 2420   5.264   8.498   1.787
  153LEU      O 2421   5.298   8.380   1.789
  154VAL      N 2422   5.188   8.557   1.879
  154VAL      H 2423   5.147   8.649   1.864
  154VAL     CA 2424   5.152   8.486   2.000
  154VAL     HA 2425   5.164   8.378   1.991
  154VAL     CB 2426   5.248   8.524   2.111
  154VAL     HB 2427   5.232   8.626   2.148
  154VAL    CG1 2428   5.222   8.434   2.231
  154VAL   HG11 2429   5.212   8.326   2.214
  154VAL   HG12 2430   5.299   8.453   2.305
  154VAL   HG13 2431   5.128   8.460   2.280
  154VAL    CG2 2432   5.397   8.511   2.080
  154VAL   HG21 2433   5.423   8.406   2.073
  154VAL   HG22 2434   5.413   8.561   1.985
  154VAL   HG23 2435   5.460   8.567   2.150
  154VAL      C 2436   5.007   8.512   2.039
  154VAL      O 2437   4.962   8.625   2.026
  155LYS      N 2438   4.945   8.408   2.095
  155LYS      H 2439   5.004   8.327   2.108
  155LYS     CA 2440   4.811   8.412   2.150
  155LYS     HA 2441   4.751   8.484   2.094
  155LYS     CB 2442   4.730   8.284   2.139
  155LYS    HB1 2443   4.627   8.297   2.173
  155LYS    HB2 2444   4.789   8.222   2.206
  155LYS     CG 2445   4.730   8.226   1.997
  155LYS    HG1 2446   4.698   8.123   2.007
  155LYS    HG2 2447   4.832   8.217   1.959
  155LYS     CD 2448   4.645   8.289   1.887
  155LYS    HD1 2449   4.688   8.381   1.846
  155LYS    HD2 2450   4.551   8.318   1.933
  155LYS     CE 2451   4.610   8.198   1.770
  155LYS    HE1 2452   4.522   8.143   1.806
  155LYS    HE2 2453   4.695   8.132   1.756
  155LYS     NZ 2454   4.565   8.265   1.648
  155LYS    HZ1 2455   4.556   8.200   1.572
  155LYS    HZ2 2456   4.468   8.296   1.656
  155LYS    HZ3 2457   4.635   8.329   1.615
  155LYS      C 2458   4.820   8.472   2.290
  155LYS      O 2459   4.766   8.581   2.305
  156ALA      N 2460   4.880   8.406   2.389
  156ALA      H 2461   4.909   8.310   2.381
  156ALA     CA 2462   4.894   8.468   2.519
  156ALA     HA 2463   4.838   8.562   2.519
  156ALA     CB 2464   4.807   8.397   2.622
  156ALA    HB1 2465   4.708   8.373   2.581
  156ALA    HB2 2466   4.853   8.305   2.657
  156ALA    HB3 2467   4.785   8.458   2.709
  156ALA      C 2468   5.039   8.494   2.559
  156ALA      O 2469   5.127   8.424   2.512
  157ILE      N 2470   5.065   8.580   2.658
  157ILE      H 2471   4.992   8.640   2.692
  157ILE     CA 2472   5.195   8.602   2.718
  157ILE     HA 2473   5.261   8.521   2.685
  157ILE     CB 2474   5.262   8.729   2.665
  157ILE     HB 2475   5.357   8.735   2.718
  157ILE    CG2 2476   5.291   8.712   2.516
  157ILE   HG21 2477   5.371   8.778   2.484
  157ILE   HG22 2478   5.330   8.614   2.488
  157ILE   HG23 2479   5.202   8.723   2.455
  157ILE    CG1 2480   5.177   8.852   2.696
  157ILE   HG11 2481   5.169   8.867   2.804
  157ILE   HG12 2482   5.081   8.846   2.646
  157ILE     CD 2483   5.249   8.979   2.652
  157ILE    HD1 2484   5.277   8.978   2.547
  157ILE    HD2 2485   5.180   9.063   2.661
  157ILE    HD3 2486   5.342   8.989   2.708
  157ILE      C 2487   5.195   8.584   2.869
  157ILE      O 2488   5.092   8.591   2.936
  158GLY      N 2489   5.312   8.548   2.923
  158GLY      H 2490   5.388   8.524   2.862
  158GLY     CA 2491   5.322   8.526   3.066
  158GLY    HA1 2492   5.288   8.430   3.102
  158GLY    HA2 2493   5.272   8.610   3.114
  158GLY      C 2494   5.467   8.538   3.112
  158GLY      O 2495   5.554   8.581   3.037
  159ILE      N 2496   5.492   8.489   3.234
  159ILE      H 2497   5.422   8.444   3.292
  159ILE     CA 2498   5.620   8.492   3.302
  159ILE     HA 2499   5.695   8.516   3.226
  159ILE     CB 2500   5.623   8.613   3.395
  159ILE     HB 2501   5.721   8.613   3.444
  159ILE    CG2 2502   5.613   8.739   3.310
  159ILE   HG21 2503   5.629   8.828   3.370
  159ILE   HG22 2504   5.684   8.718   3.230
  159ILE   HG23 2505   5.515   8.755   3.265
  159ILE    CG1 2506   5.512   8.595   3.499
  159ILE   HG11 2507   5.548   8.516   3.565
  159ILE   HG12 2508   5.413   8.571   3.462
  159ILE     CD 2509   5.486   8.722   3.578
  159ILE    HD1 2510   5.454   8.798   3.508
  159ILE    HD2 2511   5.408   8.707   3.654
  159ILE    HD3 2512   5.582   8.757   3.616
  159ILE      C 2513   5.653   8.359   3.370
  159ILE      O 2514   5.572   8.268   3.361
  160SER      N 2515   5.767   8.349   3.440
  160SER      H 2516   5.844   8.406   3.410
  160SER     CA 2517   5.803   8.223   3.502
  160SER     HA 2518   5.714   8.176   3.544
  160SER     CB 2519   5.856   8.120   3.403
  160SER    HB1 2520   5.877   8.020   3.443
  160SER    HB2 2521   5.948   8.166   3.368
  160SER     OG 2522   5.770   8.101   3.293
  160SER     HG 2523   5.694   8.156   3.312
  160SER      C 2524   5.907   8.250   3.611
  160SER      O 2525   5.996   8.333   3.596
  161ASN      N 2526   5.890   8.180   3.723
  161ASN      H 2527   5.818   8.109   3.720
  161ASN     CA 2528   5.971   8.189   3.843
  161ASN     HA 2529   5.941   8.109   3.911
  161ASN     CB 2530   6.116   8.155   3.808
  161ASN    HB1 2531   6.176   8.169   3.898
  161ASN    HB2 2532   6.159   8.218   3.730
  161ASN     CG 2533   6.131   8.018   3.744
  161ASN    OD1 2534   6.104   7.914   3.803
  161ASN    ND2 2535   6.146   8.010   3.612
  161ASN   HD21 2536   6.151   8.094   3.557
  161ASN   HD22 2537   6.173   7.926   3.562
  161ASN      C 2538   5.955   8.318   3.921
  161ASN      O 2539   6.017   8.330   4.026
  162PHE      N 2540   5.890   8.424   3.871
  162PHE      H 2541   5.834   8.403   3.789
  162PHE     CA 2542   5.890   8.558   3.926
  162PHE     HA 2543   5.995   8.587   3.928
  162PHE     CB 2544   5.808   8.654   3.840
  162PHE    HB1 2545   5.794   8.741   3.905
  162PHE    HB2 2546   5.713   8.613   3.804
  162PHE     CG 2547   5.876   8.702   3.714
  162PHE    CD1 2548   5.959   8.625   3.633
  162PHE    HD1 2549   6.006   8.536   3.674
  162PHE    CE1 2550   6.000   8.660   3.504
  162PHE    HE1 2551   6.053   8.588   3.443
  162PHE     CZ 2552   5.950   8.779   3.451
  162PHE     HZ 2553   5.977   8.815   3.353
  162PHE    CE2 2554   5.866   8.861   3.528
  162PHE    HE2 2555   5.840   8.960   3.493
  162PHE    CD2 2556   5.826   8.819   3.656
  162PHE    HD2 2557   5.760   8.885   3.711
  162PHE      C 2558   5.836   8.568   4.068
  162PHE      O 2559   5.724   8.529   4.101
  163ASN      N 2560   5.916   8.626   4.157
  163ASN      H 2561   6.007   8.657   4.128
  163ASN     CA 2562   5.879   8.665   4.292
  163ASN     HA 2563   5.864   8.575   4.351
  163ASN     CB 2564   5.998   8.743   4.345
  163ASN    HB1 2565   6.000   8.826   4.275
  163ASN    HB2 2566   6.090   8.685   4.334
  163ASN     CG 2567   5.990   8.783   4.492
  163ASN    OD1 2568   5.914   8.875   4.525
  163ASN    ND2 2569   6.076   8.735   4.581
  163ASN   HD21 2570   6.152   8.670   4.565
  163ASN   HD22 2571   6.065   8.763   4.677
  163ASN      C 2572   5.745   8.737   4.302
  163ASN      O 2573   5.719   8.821   4.216
  164HIS      N 2574   5.667   8.718   4.409
  164HIS      H 2575   5.695   8.654   4.482
  164HIS     CA 2576   5.540   8.785   4.431
  164HIS     HA 2577   5.469   8.751   4.356
  164HIS     CB 2578   5.478   8.753   4.567
  164HIS    HB1 2579   5.452   8.649   4.587
  164HIS    HB2 2580   5.387   8.812   4.576
  164HIS     CG 2581   5.561   8.798   4.684
  164HIS    ND1 2582   5.661   8.723   4.745
  164HIS    CE1 2583   5.721   8.804   4.832
  164HIS    HE1 2584   5.809   8.774   4.887
  164HIS    NE2 2585   5.663   8.925   4.833
  164HIS    HE2 2586   5.692   9.001   4.894
  164HIS    CD2 2587   5.567   8.926   4.733
  164HIS    HD2 2588   5.501   9.007   4.707
  164HIS      C 2589   5.563   8.933   4.402
  164HIS      O 2590   5.472   8.984   4.338
  165LEU      N 2591   5.672   9.000   4.440
  165LEU      H 2592   5.738   8.950   4.498
  165LEU     CA 2593   5.686   9.142   4.415
  165LEU     HA 2594   5.596   9.198   4.442
  165LEU     CB 2595   5.793   9.208   4.501
  165LEU    HB1 2596   5.894   9.180   4.469
  165LEU    HB2 2597   5.789   9.172   4.603
  165LEU     CG 2598   5.795   9.361   4.507
  165LEU     HG 2599   5.811   9.406   4.409
  165LEU    CD1 2600   5.659   9.415   4.553
  165LEU   HD11 2601   5.644   9.363   4.648
  165LEU   HD12 2602   5.663   9.519   4.585
  165LEU   HD13 2603   5.571   9.395   4.492
  165LEU    CD2 2604   5.905   9.420   4.594
  165LEU   HD21 2605   5.892   9.394   4.699
  165LEU   HD22 2606   6.000   9.375   4.567
  165LEU   HD23 2607   5.911   9.529   4.586
  165LEU      C 2608   5.710   9.176   4.269
  165LEU      O 2609   5.672   9.281   4.218
  166GLN      N 2610   5.773   9.087   4.192
  166GLN      H 2611   5.799   8.995   4.225
  166GLN     CA 2612   5.790   9.102   4.049
  166GLN     HA 2613   5.821   9.205   4.033
  166GLN     CB 2614   5.907   9.013   4.007
  166GLN    HB1 2615   5.916   9.005   3.899
  166GLN    HB2 2616   5.876   8.914   4.042
  166GLN     CG 2617   6.042   9.055   4.063
  166GLN    HG1 2618   6.050   9.075   4.170
  166GLN    HG2 2619   6.083   9.140   4.009
  166GLN     CD 2620   6.144   8.944   4.037
  166GLN    OE1 2621   6.117   8.824   4.031
  166GLN    NE2 2622   6.274   8.972   4.036
  166GLN   HE21 2623   6.303   9.069   4.042
  166GLN   HE22 2624   6.345   8.904   4.011
  166GLN      C 2625   5.666   9.069   3.967
  166GLN      O 2626   5.647   9.111   3.853
  167VAL      N 2627   5.570   8.996   4.024
  167VAL      H 2628   5.589   8.953   4.114
  167VAL     CA 2629   5.442   8.969   3.962
  167VAL     HA 2630   5.470   8.954   3.858
  167VAL     CB 2631   5.374   8.848   4.024
  167VAL     HB 2632   5.365   8.847   4.133
  167VAL    CG1 2633   5.236   8.836   3.960
  167VAL   HG11 2634   5.191   8.743   3.995
  167VAL   HG12 2635   5.173   8.921   3.988
  167VAL   HG13 2636   5.244   8.824   3.852
  167VAL    CG2 2637   5.456   8.721   4.001
  167VAL   HG21 2638   5.398   8.633   4.030
  167VAL   HG22 2639   5.482   8.719   3.895
  167VAL   HG23 2640   5.539   8.725   4.071
  167VAL      C 2641   5.350   9.090   3.971
  167VAL      O 2642   5.298   9.148   3.875
  168GLU      N 2643   5.344   9.148   4.091
  168GLU      H 2644   5.410   9.108   4.156
  168GLU     CA 2645   5.288   9.275   4.132
  168GLU     HA 2646   5.182   9.257   4.113
  168GLU     CB 2647   5.306   9.305   4.281
  168GLU    HB1 2648   5.405   9.349   4.292
  168GLU    HB2 2649   5.312   9.210   4.334
  168GLU     CG 2650   5.212   9.409   4.342
  168GLU    HG1 2651   5.217   9.492   4.271
  168GLU    HG2 2652   5.245   9.443   4.440
  168GLU     CD 2653   5.074   9.347   4.361
  168GLU    OE1 2654   4.984   9.375   4.279
  168GLU    OE2 2655   5.061   9.260   4.449
  168GLU      C 2656   5.341   9.390   4.048
  168GLU      O 2657   5.259   9.466   3.995
  169MET      N 2658   5.473   9.408   4.039
  169MET      H 2659   5.530   9.342   4.090
  169MET     CA 2660   5.540   9.512   3.963
  169MET     HA 2661   5.511   9.606   4.010
  169MET     CB 2662   5.688   9.477   3.972
  169MET    HB1 2663   5.704   9.380   3.926
  169MET    HB2 2664   5.714   9.478   4.078
  169MET     CG 2665   5.787   9.567   3.898
  169MET    HG1 2666   5.774   9.667   3.941
  169MET    HG2 2667   5.757   9.580   3.794
  169MET     SD 2668   5.960   9.518   3.907
  169MET     CE 2669   6.002   9.551   4.080
  169MET    HE1 2670   5.940   9.498   4.151
  169MET    HE2 2671   6.102   9.514   4.101
  169MET    HE3 2672   6.000   9.660   4.093
  169MET      C 2673   5.495   9.514   3.818
  169MET      O 2674   5.476   9.623   3.764
  170ILE      N 2675   5.476   9.397   3.756
  170ILE      H 2676   5.488   9.310   3.804
  170ILE     CA 2677   5.425   9.389   3.621
  170ILE     HA 2678   5.472   9.470   3.566
  170ILE     CB 2679   5.440   9.250   3.560
  170ILE     HB 2680   5.399   9.172   3.625
  170ILE    CG2 2681   5.374   9.231   3.424
  170ILE   HG21 2682   5.266   9.224   3.432
  170ILE   HG22 2683   5.411   9.297   3.346
  170ILE   HG23 2684   5.386   9.127   3.394
  170ILE    CG1 2685   5.587   9.217   3.535
  170ILE   HG11 2686   5.592   9.110   3.511
  170ILE   HG12 2687   5.637   9.209   3.632
  170ILE     CD 2688   5.678   9.302   3.447
  170ILE    HD1 2689   5.650   9.293   3.342
  170ILE    HD2 2690   5.678   9.405   3.483
  170ILE    HD3 2691   5.779   9.263   3.457
  170ILE      C 2692   5.280   9.435   3.607
  170ILE      O 2693   5.244   9.495   3.506
  171LEU      N 2694   5.195   9.406   3.706
  171LEU      H 2695   5.229   9.359   3.789
  171LEU     CA 2696   5.053   9.431   3.703
  171LEU     HA 2697   5.020   9.406   3.602
  171LEU     CB 2698   4.995   9.329   3.801
  171LEU    HB1 2699   4.899   9.361   3.843
  171LEU    HB2 2700   5.054   9.336   3.892
  171LEU     CG 2701   4.992   9.181   3.764
  171LEU     HG 2702   5.092   9.141   3.749
  171LEU    CD1 2703   4.922   9.091   3.865
  171LEU   HD11 2704   4.818   9.123   3.867
  171LEU   HD12 2705   4.940   8.987   3.840
  171LEU   HD13 2706   4.970   9.105   3.962
  171LEU    CD2 2707   4.926   9.153   3.629
  171LEU   HD21 2708   4.830   9.204   3.627
  171LEU   HD22 2709   4.992   9.184   3.548
  171LEU   HD23 2710   4.908   9.046   3.620
  171LEU      C 2711   5.020   9.578   3.724
  171LEU      O 2712   4.919   9.627   3.675
  172ASN      N 2713   5.123   9.649   3.769
  172ASN      H 2714   5.195   9.588   3.807
  172ASN     CA 2715   5.132   9.792   3.789
  172ASN     HA 2716   5.041   9.848   3.765
  172ASN     CB 2717   5.170   9.830   3.931
  172ASN    HB1 2718   5.195   9.936   3.928
  172ASN    HB2 2719   5.251   9.775   3.979
  172ASN     CG 2720   5.062   9.808   4.036
  172ASN    OD1 2721   4.984   9.897   4.069
  172ASN    ND2 2722   5.059   9.684   4.086
  172ASN   HD21 2723   5.125   9.615   4.055
  172ASN   HD22 2724   4.985   9.655   4.148
  172ASN      C 2725   5.236   9.852   3.695
  172ASN      O 2726   5.294   9.959   3.713
  173LYS      N 2727   5.262   9.782   3.585
  173LYS      H 2728   5.214   9.694   3.574
  173LYS     CA 2729   5.321   9.839   3.465
  173LYS     HA 2730   5.411   9.896   3.487
  173LYS     CB 2731   5.356   9.727   3.367
  173LYS    HB1 2732   5.269   9.670   3.335
  173LYS    HB2 2733   5.416   9.656   3.423
  173LYS     CG 2734   5.437   9.757   3.241
  173LYS    HG1 2735   5.515   9.684   3.223
  173LYS    HG2 2736   5.486   9.853   3.255
  173LYS     CD 2737   5.351   9.779   3.117
  173LYS    HD1 2738   5.264   9.841   3.136
  173LYS    HD2 2739   5.311   9.685   3.080
  173LYS     CE 2740   5.429   9.844   3.003
  173LYS    HE1 2741   5.506   9.774   2.971
  173LYS    HE2 2742   5.490   9.927   3.037
  173LYS     NZ 2743   5.345   9.902   2.897
  173LYS    HZ1 2744   5.402   9.950   2.829
  173LYS    HZ2 2745   5.303   9.831   2.839
  173LYS    HZ3 2746   5.262   9.956   2.917
  173LYS      C 2747   5.239   9.956   3.412
  173LYS      O 2748   5.119   9.936   3.399
  174PRO      N 2749   5.294  10.072   3.375
  174PRO     CD 2750   5.431  10.116   3.389
  174PRO    HD1 2751   5.494  10.060   3.319
  174PRO    HD2 2752   5.460  10.107   3.494
  174PRO     CG 2753   5.440  10.261   3.341
  174PRO    HG1 2754   5.477  10.270   3.240
  174PRO    HG2 2755   5.502  10.318   3.410
  174PRO     CB 2756   5.295  10.310   3.333
  174PRO    HB1 2757   5.279  10.378   3.250
  174PRO    HB2 2758   5.278  10.358   3.429
  174PRO     CA 2759   5.215  10.181   3.321
  174PRO     HA 2760   5.126  10.199   3.381
  174PRO      C 2761   5.175  10.154   3.176
  174PRO      O 2762   5.255  10.109   3.094
  175GLY      N 2763   5.054  10.194   3.135
  175GLY      H 2764   4.990  10.226   3.206
  175GLY     CA 2765   4.995  10.159   3.008
  175GLY    HA1 2766   5.055  10.200   2.927
  175GLY    HA2 2767   4.892  10.192   2.996
  175GLY      C 2768   4.992  10.009   2.983
  175GLY      O 2769   5.069   9.963   2.899
  176LEU      N 2770   4.910   9.927   3.049
  176LEU      H 2771   4.850   9.969   3.119
  176LEU     CA 2772   4.914   9.783   3.044
  176LEU     HA 2773   5.004   9.746   2.995
  176LEU     CB 2774   4.923   9.729   3.187
  176LEU    HB1 2775   4.838   9.768   3.243
  176LEU    HB2 2776   5.010   9.764   3.242
  176LEU     CG 2777   4.910   9.578   3.209
  176LEU     HG 2778   4.839   9.531   3.141
  176LEU    CD1 2779   5.045   9.516   3.174
  176LEU   HD11 2780   5.034   9.408   3.162
  176LEU   HD12 2781   5.070   9.555   3.075
  176LEU   HD13 2782   5.124   9.537   3.246
  176LEU    CD2 2783   4.877   9.547   3.354
  176LEU   HD21 2784   4.906   9.445   3.378
  176LEU   HD22 2785   4.925   9.617   3.423
  176LEU   HD23 2786   4.770   9.554   3.373
  176LEU      C 2787   4.795   9.736   2.962
  176LEU      O 2788   4.681   9.771   2.994
  177LYS      N 2789   4.823   9.670   2.849
  177LYS      H 2790   4.919   9.642   2.835
  177LYS     CA 2791   4.721   9.626   2.757
  177LYS     HA 2792   4.624   9.676   2.766
  177LYS     CB 2793   4.763   9.649   2.612
  177LYS    HB1 2794   4.861   9.606   2.591
  177LYS    HB2 2795   4.778   9.757   2.604
  177LYS     CG 2796   4.674   9.595   2.500
  177LYS    HG1 2797   4.572   9.628   2.518
  177LYS    HG2 2798   4.683   9.486   2.491
  177LYS     CD 2799   4.724   9.652   2.368
  177LYS    HD1 2800   4.831   9.630   2.360
  177LYS    HD2 2801   4.705   9.759   2.362
  177LYS     CE 2802   4.649   9.589   2.251
  177LYS    HE1 2803   4.544   9.619   2.248
  177LYS    HE2 2804   4.658   9.482   2.267
  177LYS     NZ 2805   4.697   9.629   2.118
  177LYS    HZ1 2806   4.778   9.574   2.095
  177LYS    HZ2 2807   4.626   9.618   2.046
  177LYS    HZ3 2808   4.730   9.724   2.108
  177LYS      C 2809   4.702   9.476   2.772
  177LYS      O 2810   4.593   9.425   2.748
  178TYR      N 2811   4.801   9.401   2.819
  178TYR      H 2812   4.891   9.443   2.838
  178TYR     CA 2813   4.800   9.256   2.833
  178TYR     HA 2814   4.694   9.230   2.836
  178TYR     CB 2815   4.871   9.196   2.713
  178TYR    HB1 2816   4.870   9.088   2.722
  178TYR    HB2 2817   4.975   9.230   2.707
  178TYR     CG 2818   4.805   9.220   2.579
  178TYR    CD1 2819   4.682   9.159   2.555
  178TYR    HD1 2820   4.634   9.102   2.633
  178TYR    CE1 2821   4.624   9.170   2.428
  178TYR    HE1 2822   4.526   9.132   2.406
  178TYR     CZ 2823   4.701   9.232   2.327
  178TYR     OH 2824   4.651   9.248   2.201
  178TYR     HH 2825   4.707   9.291   2.136
  178TYR    CE2 2826   4.830   9.281   2.354
  178TYR    HE2 2827   4.889   9.309   2.268
  178TYR    CD2 2828   4.888   9.278   2.482
  178TYR    HD2 2829   4.992   9.305   2.493
  178TYR      C 2830   4.861   9.208   2.964
  178TYR      O 2831   4.982   9.222   2.984
  179LYS      N 2832   4.797   9.123   3.044
  179LYS      H 2833   4.703   9.096   3.021
  179LYS     CA 2834   4.845   9.075   3.172
  179LYS     HA 2835   4.913   9.148   3.218
  179LYS     CB 2836   4.736   9.050   3.276
  179LYS    HB1 2837   4.768   9.010   3.372
  179LYS    HB2 2838   4.665   8.981   3.231
  179LYS     CG 2839   4.680   9.187   3.312
  179LYS    HG1 2840   4.642   9.230   3.220
  179LYS    HG2 2841   4.757   9.255   3.349
  179LYS     CD 2842   4.568   9.179   3.415
  179LYS    HD1 2843   4.617   9.153   3.509
  179LYS    HD2 2844   4.486   9.117   3.380
  179LYS     CE 2845   4.506   9.312   3.455
  179LYS    HE1 2846   4.576   9.384   3.496
  179LYS    HE2 2847   4.435   9.284   3.533
  179LYS     NZ 2848   4.439   9.376   3.340
  179LYS    HZ1 2849   4.439   9.477   3.340
  179LYS    HZ2 2850   4.481   9.357   3.250
  179LYS    HZ3 2851   4.343   9.346   3.332
  179LYS      C 2852   4.925   8.948   3.149
  179LYS      O 2853   4.884   8.873   3.061
  180PRO      N 2854   5.029   8.909   3.224
  180PRO     CD 2855   5.098   8.992   3.320
  180PRO    HD1 2856   5.036   9.061   3.377
  180PRO    HD2 2857   5.173   9.052   3.267
  180PRO     CG 2858   5.155   8.894   3.423
  180PRO    HG1 2859   5.071   8.869   3.487
  180PRO    HG2 2860   5.246   8.923   3.475
  180PRO     CB 2861   5.183   8.773   3.335
  180PRO    HB1 2862   5.176   8.683   3.398
  180PRO    HB2 2863   5.285   8.779   3.297
  180PRO     CA 2864   5.080   8.773   3.222
  180PRO     HA 2865   5.120   8.754   3.123
  180PRO      C 2866   4.969   8.673   3.251
  180PRO      O 2867   4.912   8.678   3.360
  181ALA      N 2868   4.930   8.588   3.155
  181ALA      H 2869   4.970   8.589   3.062
  181ALA     CA 2870   4.826   8.490   3.178
  181ALA     HA 2871   4.746   8.547   3.225
  181ALA     CB 2872   4.774   8.453   3.039
  181ALA    HB1 2873   4.848   8.398   2.981
  181ALA    HB2 2874   4.682   8.396   3.048
  181ALA    HB3 2875   4.754   8.539   2.975
  181ALA      C 2876   4.875   8.373   3.262
  181ALA      O 2877   4.792   8.303   3.320
  182VAL      N 2878   5.003   8.338   3.258
  182VAL      H 2879   5.063   8.403   3.209
  182VAL     CA 2880   5.064   8.223   3.322
  182VAL     HA 2881   4.992   8.182   3.393
  182VAL     CB 2882   5.091   8.127   3.207
  182VAL     HB 2883   5.162   8.169   3.136
  182VAL    CG1 2884   5.156   7.998   3.257
  182VAL   HG11 2885   5.174   7.938   3.168
  182VAL   HG12 2886   5.257   8.017   3.294
  182VAL   HG13 2887   5.098   7.936   3.325
  182VAL    CG2 2888   4.961   8.094   3.134
  182VAL   HG21 2889   4.877   8.057   3.193
  182VAL   HG22 2890   4.928   8.176   3.069
  182VAL   HG23 2891   4.984   8.025   3.053
  182VAL      C 2892   5.192   8.260   3.396
  182VAL      O 2893   5.269   8.344   3.348
  183ASN      N 2894   5.219   8.186   3.504
  183ASN      H 2895   5.136   8.148   3.548
  183ASN     CA 2896   5.345   8.169   3.573
  183ASN     HA 2897   5.416   8.222   3.511
  183ASN     CB 2898   5.331   8.238   3.708
  183ASN    HB1 2899   5.250   8.198   3.770
  183ASN    HB2 2900   5.306   8.342   3.684
  183ASN     CG 2901   5.459   8.248   3.789
  183ASN    OD1 2902   5.569   8.253   3.734
  183ASN    ND2 2903   5.450   8.238   3.921
  183ASN   HD21 2904   5.361   8.241   3.969
  183ASN   HD22 2905   5.534   8.254   3.975
  183ASN      C 2906   5.383   8.021   3.581
  183ASN      O 2907   5.312   7.945   3.646
  184GLN      N 2908   5.493   7.979   3.518
  184GLN      H 2909   5.542   8.053   3.469
  184GLN     CA 2910   5.554   7.850   3.545
  184GLN     HA 2911   5.471   7.788   3.578
  184GLN     CB 2912   5.627   7.777   3.433
  184GLN    HB1 2913   5.629   7.673   3.467
  184GLN    HB2 2914   5.728   7.814   3.417
  184GLN     CG 2915   5.566   7.786   3.294
  184GLN    HG1 2916   5.574   7.888   3.256
  184GLN    HG2 2917   5.458   7.768   3.295
  184GLN     CD 2918   5.636   7.691   3.197
  184GLN    OE1 2919   5.748   7.645   3.216
  184GLN    NE2 2920   5.571   7.667   3.083
  184GLN   HE21 2921   5.472   7.679   3.069
  184GLN   HE22 2922   5.623   7.611   3.016
  184GLN      C 2923   5.650   7.869   3.661
  184GLN      O 2924   5.729   7.964   3.657
  185ILE      N 2925   5.642   7.774   3.754
  185ILE      H 2926   5.567   7.708   3.739
  185ILE     CA 2927   5.730   7.764   3.869
  185ILE     HA 2928   5.825   7.806   3.838
  185ILE     CB 2929   5.674   7.826   3.997
  185ILE     HB 2930   5.754   7.820   4.070
  185ILE    CG2 2931   5.640   7.969   3.957
  185ILE   HG21 2932   5.549   7.976   3.897
  185ILE   HG22 2933   5.628   8.027   4.048
  185ILE   HG23 2934   5.725   8.013   3.905
  185ILE    CG1 2935   5.551   7.759   4.059
  185ILE   HG11 2936   5.571   7.658   4.093
  185ILE   HG12 2937   5.477   7.746   3.980
  185ILE     CD 2938   5.484   7.825   4.180
  185ILE    HD1 2939   5.442   7.921   4.150
  185ILE    HD2 2940   5.404   7.762   4.218
  185ILE    HD3 2941   5.554   7.833   4.262
  185ILE      C 2942   5.757   7.619   3.906
  185ILE      O 2943   5.681   7.527   3.876
  186GLU      N 2944   5.875   7.594   3.964
  186GLU      H 2945   5.934   7.674   3.979
  186GLU     CA 2946   5.909   7.467   4.025
  186GLU     HA 2947   5.900   7.386   3.952
  186GLU     CB 2948   6.052   7.481   4.076
  186GLU    HB1 2949   6.054   7.524   4.176
  186GLU    HB2 2950   6.111   7.545   4.010
  186GLU     CG 2951   6.106   7.339   4.090
  186GLU    HG1 2952   6.128   7.303   3.990
  186GLU    HG2 2953   6.029   7.269   4.122
  186GLU     CD 2954   6.237   7.336   4.168
  186GLU    OE1 2955   6.324   7.423   4.147
  186GLU    OE2 2956   6.254   7.243   4.250
  186GLU      C 2957   5.807   7.427   4.131
  186GLU      O 2958   5.782   7.506   4.222
  187CYS      N 2959   5.742   7.312   4.116
  187CYS      H 2960   5.774   7.247   4.046
  187CYS     CA 2961   5.640   7.274   4.212
  187CYS     HA 2962   5.679   7.313   4.306
  187CYS     CB 2963   5.509   7.338   4.167
  187CYS    HB1 2964   5.478   7.285   4.078
  187CYS    HB2 2965   5.531   7.443   4.145
  187CYS     SG 2966   5.396   7.333   4.309
  187CYS     HG 2967   5.462   7.434   4.367
  187CYS      C 2968   5.629   7.123   4.227
  187CYS      O 2969   5.601   7.050   4.132
  188HIS      N 2970   5.645   7.067   4.347
  188HIS      H 2971   5.671   7.129   4.423
  188HIS     CA 2972   5.642   6.927   4.383
  188HIS     HA 2973   5.552   6.887   4.338
  188HIS     CB 2974   5.775   6.867   4.339
  188HIS    HB1 2975   5.780   6.849   4.232
  188HIS    HB2 2976   5.781   6.764   4.374
  188HIS     CG 2977   5.907   6.928   4.378
  188HIS    ND1 2978   5.961   6.939   4.506
  188HIS    CE1 2979   6.070   7.015   4.495
  188HIS    HE1 2980   6.129   7.050   4.578
  188HIS    NE2 2981   6.095   7.045   4.366
  188HIS    HE2 2982   6.152   7.122   4.335
  188HIS    CD2 2983   5.993   6.989   4.291
  188HIS    HD2 2984   5.978   6.993   4.184
  188HIS      C 2985   5.631   6.911   4.534
  188HIS      O 2986   5.622   7.011   4.606
  189PRO      N 2987   5.621   6.790   4.589
  189PRO     CD 2988   5.612   6.661   4.523
  189PRO    HD1 2989   5.705   6.604   4.512
  189PRO    HD2 2990   5.562   6.661   4.427
  189PRO     CG 2991   5.528   6.577   4.619
  189PRO    HG1 2992   5.552   6.471   4.610
  189PRO    HG2 2993   5.425   6.606   4.598
  189PRO     CB 2994   5.577   6.630   4.753
  189PRO    HB1 2995   5.675   6.584   4.762
  189PRO    HB2 2996   5.500   6.607   4.827
  189PRO     CA 2997   5.599   6.780   4.732
  189PRO     HA 2998   5.508   6.838   4.748
  189PRO      C 2999   5.691   6.841   4.836
  189PRO      O 3000   5.646   6.869   4.947
  190TYR      N 3001   5.816   6.867   4.796
  190TYR      H 3002   5.835   6.851   4.698
  190TYR     CA 3003   5.913   6.937   4.877
  190TYR     HA 3004   5.881   6.917   4.979
  190TYR     CB 3005   6.050   6.876   4.847
  190TYR    HB1 3006   6.128   6.930   4.901
  190TYR    HB2 3007   6.069   6.893   4.741
  190TYR     CG 3008   6.058   6.729   4.880
  190TYR    CD1 3009   6.035   6.679   5.009
  190TYR    HD1 3010   5.991   6.739   5.087
  190TYR    CE1 3011   6.067   6.547   5.041
  190TYR    HE1 3012   6.039   6.503   5.136
  190TYR     CZ 3013   6.109   6.460   4.938
  190TYR     OH 3014   6.124   6.329   4.973
  190TYR     HH 3015   6.132   6.271   4.897
  190TYR    CE2 3016   6.117   6.506   4.805
  190TYR    HE2 3017   6.143   6.435   4.728
  190TYR    CD2 3018   6.104   6.643   4.780
  190TYR    HD2 3019   6.117   6.681   4.679
  190TYR      C 3020   5.909   7.088   4.862
  190TYR      O 3021   5.976   7.161   4.936
  191LEU      N 3022   5.835   7.146   4.768
  191LEU      H 3023   5.790   7.081   4.705
  191LEU     CA 3024   5.834   7.288   4.737
  191LEU     HA 3025   5.850   7.335   4.834
  191LEU     CB 3026   5.946   7.318   4.639
  191LEU    HB1 3027   5.928   7.251   4.555
  191LEU    HB2 3028   6.042   7.300   4.687
  191LEU     CG 3029   5.950   7.456   4.574
  191LEU     HG 3030   5.856   7.469   4.520
  191LEU    CD1 3031   5.973   7.557   4.686
  191LEU   HD11 3032   6.079   7.560   4.711
  191LEU   HD12 3033   5.955   7.656   4.644
  191LEU   HD13 3034   5.914   7.541   4.776
  191LEU    CD2 3035   6.066   7.454   4.475
  191LEU   HD21 3036   6.041   7.404   4.381
  191LEU   HD22 3037   6.083   7.558   4.448
  191LEU   HD23 3038   6.157   7.407   4.513
  191LEU      C 3039   5.696   7.322   4.685
  191LEU      O 3040   5.671   7.317   4.564
  192THR      N 3041   5.609   7.359   4.779
  192THR      H 3042   5.643   7.375   4.873
  192THR     CA 3043   5.467   7.364   4.749
  192THR     HA 3044   5.453   7.309   4.656
  192THR     CB 3045   5.380   7.306   4.860
  192THR     HB 3046   5.273   7.317   4.839
  192THR    CG2 3047   5.395   7.155   4.869
  192THR   HG21 3048   5.498   7.120   4.877
  192THR   HG22 3049   5.344   7.115   4.957
  192THR   HG23 3050   5.361   7.119   4.771
  192THR    OG1 3051   5.409   7.366   4.984
  192THR    HG1 3052   5.366   7.310   5.049
  192THR      C 3053   5.417   7.508   4.740
  192THR      O 3054   5.320   7.526   4.667
  193GLN      N 3055   5.479   7.601   4.813
  193GLN      H 3056   5.554   7.567   4.871
  193GLN     CA 3057   5.463   7.744   4.796
  193GLN     HA 3058   5.500   7.796   4.883
  193GLN     CB 3059   5.549   7.792   4.679
  193GLN    HB1 3060   5.535   7.900   4.688
  193GLN    HB2 3061   5.514   7.762   4.581
  193GLN     CG 3062   5.699   7.767   4.687
  193GLN    HG1 3063   5.710   7.659   4.675
  193GLN    HG2 3064   5.748   7.785   4.783
  193GLN     CD 3065   5.774   7.840   4.577
  193GLN    OE1 3066   5.843   7.938   4.606
  193GLN    NE2 3067   5.776   7.788   4.454
  193GLN   HE21 3068   5.726   7.700   4.444
  193GLN   HE22 3069   5.821   7.844   4.384
  193GLN      C 3070   5.318   7.791   4.794
  193GLN      O 3071   5.276   7.868   4.708
  194GLU      N 3072   5.233   7.747   4.887
  194GLU      H 3073   5.278   7.702   4.965
  194GLU     CA 3074   5.090   7.774   4.894
  194GLU     HA 3075   5.026   7.738   4.813
  194GLU     CB 3076   5.039   7.716   5.025
  194GLU    HB1 3077   4.938   7.755   5.044
  194GLU    HB2 3078   5.103   7.758   5.103
  194GLU     CG 3079   5.016   7.566   5.037
  194GLU    HG1 3080   5.007   7.542   5.143
  194GLU    HG2 3081   5.102   7.510   5.001
  194GLU     CD 3082   4.897   7.523   4.951
  194GLU    OE1 3083   4.804   7.471   5.017
  194GLU    OE2 3084   4.894   7.537   4.827
  194GLU      C 3085   5.055   7.922   4.903
  194GLU      O 3086   4.957   7.961   4.841
  195LYS      N 3087   5.136   8.009   4.965
  195LYS      H 3088   5.225   7.975   4.998
  195LYS     CA 3089   5.105   8.151   4.967
  195LYS     HA 3090   5.001   8.171   4.994
  195LYS     CB 3091   5.178   8.217   5.084
  195LYS    HB1 3092   5.139   8.318   5.099
  195LYS    HB2 3093   5.284   8.220   5.058
  195LYS     CG 3094   5.158   8.150   5.220
  195LYS    HG1 3095   5.199   8.049   5.218
  195LYS    HG2 3096   5.055   8.141   5.254
  195LYS     CD 3097   5.216   8.225   5.339
  195LYS    HD1 3098   5.166   8.321   5.343
  195LYS    HD2 3099   5.321   8.236   5.314
  195LYS     CE 3100   5.199   8.141   5.466
  195LYS    HE1 3101   5.258   8.050   5.456
  195LYS    HE2 3102   5.093   8.125   5.480
  195LYS     NZ 3103   5.251   8.215   5.582
  195LYS    HZ1 3104   5.342   8.253   5.565
  195LYS    HZ2 3105   5.190   8.290   5.611
  195LYS    HZ3 3106   5.262   8.160   5.667
  195LYS      C 3107   5.125   8.217   4.832
  195LYS      O 3108   5.033   8.289   4.796
  196LEU      N 3109   5.233   8.195   4.757
  196LEU      H 3110   5.299   8.126   4.790
  196LEU     CA 3111   5.256   8.242   4.621
  196LEU     HA 3112   5.257   8.351   4.614
  196LEU     CB 3113   5.393   8.193   4.574
  196LEU    HB1 3114   5.388   8.085   4.580
  196LEU    HB2 3115   5.477   8.213   4.640
  196LEU     CG 3116   5.435   8.230   4.432
  196LEU     HG 3117   5.366   8.199   4.354
  196LEU    CD1 3118   5.455   8.382   4.430
  196LEU   HD11 3119   5.500   8.416   4.337
  196LEU   HD12 3120   5.360   8.435   4.432
  196LEU   HD13 3121   5.509   8.406   4.521
  196LEU    CD2 3122   5.563   8.151   4.407
  196LEU   HD21 3123   5.576   8.144   4.299
  196LEU   HD22 3124   5.652   8.185   4.461
  196LEU   HD23 3125   5.558   8.045   4.434
  196LEU      C 3126   5.154   8.186   4.523
  196LEU      O 3127   5.122   8.255   4.427
  197ILE      N 3128   5.105   8.065   4.551
  197ILE      H 3129   5.147   8.018   4.630
  197ILE     CA 3130   5.009   7.999   4.464
  197ILE     HA 3131   5.043   8.031   4.365
  197ILE     CB 3132   5.028   7.849   4.478
  197ILE     HB 3133   5.060   7.827   4.580
  197ILE    CG2 3134   4.900   7.772   4.446
  197ILE   HG21 3135   4.875   7.795   4.342
  197ILE   HG22 3136   4.911   7.663   4.446
  197ILE   HG23 3137   4.826   7.800   4.520
  197ILE    CG1 3138   5.142   7.803   4.388
  197ILE   HG11 3139   5.232   7.842   4.435
  197ILE   HG12 3140   5.132   7.848   4.288
  197ILE     CD 3141   5.164   7.653   4.373
  197ILE    HD1 3142   5.082   7.593   4.333
  197ILE    HD2 3143   5.255   7.634   4.316
  197ILE    HD3 3144   5.173   7.612   4.473
  197ILE      C 3145   4.871   8.059   4.484
  197ILE      O 3146   4.810   8.089   4.381
  198GLN      N 3147   4.819   8.081   4.605
  198GLN      H 3148   4.870   8.044   4.684
  198GLN     CA 3149   4.699   8.158   4.632
  198GLN     HA 3150   4.622   8.120   4.564
  198GLN     CB 3151   4.654   8.133   4.775
  198GLN    HB1 3152   4.717   8.182   4.849
  198GLN    HB2 3153   4.655   8.026   4.795
  198GLN     CG 3154   4.510   8.175   4.801
  198GLN    HG1 3155   4.447   8.133   4.723
  198GLN    HG2 3156   4.490   8.282   4.790
  198GLN     CD 3157   4.461   8.123   4.936
  198GLN    OE1 3158   4.523   8.163   5.034
  198GLN    NE2 3159   4.377   8.019   4.938
  198GLN   HE21 3160   4.312   8.005   4.862
  198GLN   HE22 3161   4.331   8.008   5.027
  198GLN      C 3162   4.716   8.305   4.599
  198GLN      O 3163   4.621   8.378   4.573
  199TYR      N 3164   4.840   8.355   4.587
  199TYR      H 3165   4.923   8.303   4.609
  199TYR     CA 3166   4.864   8.489   4.537
  199TYR     HA 3167   4.786   8.545   4.588
  199TYR     CB 3168   5.000   8.542   4.584
  199TYR    HB1 3169   5.075   8.464   4.573
  199TYR    HB2 3170   4.989   8.550   4.692
  199TYR     CG 3171   5.043   8.675   4.528
  199TYR    CD1 3172   4.993   8.799   4.569
  199TYR    HD1 3173   4.934   8.807   4.659
  199TYR    CE1 3174   5.021   8.918   4.500
  199TYR    HE1 3175   4.976   9.007   4.540
  199TYR     CZ 3176   5.098   8.916   4.382
  199TYR     OH 3177   5.114   9.033   4.315
  199TYR     HH 3178   5.085   9.113   4.361
  199TYR    CE2 3179   5.154   8.794   4.339
  199TYR    HE2 3180   5.197   8.790   4.240
  199TYR    CD2 3181   5.117   8.679   4.410
  199TYR    HD2 3182   5.153   8.584   4.373
  199TYR      C 3183   4.848   8.496   4.386
  199TYR      O 3184   4.777   8.583   4.336
  200CYS      N 3185   4.899   8.397   4.313
  200CYS      H 3186   4.946   8.318   4.357
  200CYS     CA 3187   4.896   8.394   4.169
  200CYS     HA 3188   4.939   8.490   4.140
  200CYS     CB 3189   4.974   8.268   4.131
  200CYS    HB1 3190   4.946   8.240   4.029
  200CYS    HB2 3191   4.958   8.182   4.195
  200CYS     SG 3192   5.152   8.302   4.137
  200CYS     HG 3193   5.164   8.333   4.267
  200CYS      C 3194   4.752   8.378   4.122
  200CYS      O 3195   4.710   8.437   4.022
  201GLN      N 3196   4.671   8.298   4.192
  201GLN      H 3197   4.719   8.245   4.263
  201GLN     CA 3198   4.531   8.272   4.166
  201GLN     HA 3199   4.506   8.267   4.060
  201GLN     CB 3200   4.496   8.130   4.210
  201GLN    HB1 3201   4.393   8.107   4.180
  201GLN    HB2 3202   4.512   8.122   4.317
  201GLN     CG 3203   4.579   8.025   4.136
  201GLN    HG1 3204   4.685   8.050   4.138
  201GLN    HG2 3205   4.548   8.021   4.032
  201GLN     CD 3206   4.569   7.885   4.196
  201GLN    OE1 3207   4.505   7.861   4.298
  201GLN    NE2 3208   4.614   7.779   4.130
  201GLN   HE21 3209   4.674   7.789   4.050
  201GLN   HE22 3210   4.608   7.688   4.174
  201GLN      C 3211   4.436   8.380   4.215
  201GLN      O 3212   4.327   8.405   4.164
  202SER      N 3213   4.474   8.460   4.315
  202SER      H 3214   4.564   8.440   4.357
  202SER     CA 3215   4.404   8.578   4.362
  202SER     HA 3216   4.296   8.564   4.365
  202SER     CB 3217   4.458   8.624   4.497
  202SER    HB1 3218   4.434   8.730   4.505
  202SER    HB2 3219   4.566   8.618   4.483
  202SER     OG 3220   4.404   8.546   4.602
  202SER     HG 3221   4.448   8.461   4.600
  202SER      C 3222   4.433   8.689   4.263
  202SER      O 3223   4.343   8.769   4.236
  203LYS      N 3224   4.550   8.692   4.199
  203LYS      H 3225   4.626   8.636   4.236
  203LYS     CA 3226   4.577   8.778   4.086
  203LYS     HA 3227   4.521   8.871   4.094
  203LYS     CB 3228   4.722   8.824   4.074
  203LYS    HB1 3229   4.734   8.901   3.998
  203LYS    HB2 3230   4.782   8.742   4.035
  203LYS     CG 3231   4.796   8.888   4.191
  203LYS    HG1 3232   4.892   8.920   4.150
  203LYS    HG2 3233   4.822   8.815   4.268
  203LYS     CD 3234   4.730   9.001   4.269
  203LYS    HD1 3235   4.778   9.007   4.367
  203LYS    HD2 3236   4.626   8.980   4.292
  203LYS     CE 3237   4.750   9.134   4.197
  203LYS    HE1 3238   4.708   9.133   4.096
  203LYS    HE2 3239   4.856   9.154   4.179
  203LYS     NZ 3240   4.702   9.247   4.277
  203LYS    HZ1 3241   4.730   9.244   4.374
  203LYS    HZ2 3242   4.730   9.331   4.229
  203LYS    HZ3 3243   4.601   9.245   4.279
  203LYS      C 3244   4.527   8.735   3.950
  203LYS      O 3245   4.550   8.810   3.855
  204GLY      N 3246   4.466   8.618   3.931
  204GLY      H 3247   4.442   8.563   4.012
  204GLY     CA 3248   4.411   8.568   3.806
  204GLY    HA1 3249   4.366   8.651   3.752
  204GLY    HA2 3250   4.352   8.478   3.823
  204GLY      C 3251   4.520   8.518   3.713
  204GLY      O 3252   4.501   8.523   3.592
  205ILE      N 3253   4.638   8.482   3.766
  205ILE      H 3254   4.648   8.481   3.866
  205ILE     CA 3255   4.736   8.411   3.687
  205ILE     HA 3256   4.726   8.423   3.579
  205ILE     CB 3257   4.878   8.454   3.725
  205ILE     HB 3258   4.885   8.435   3.833
  205ILE    CG2 3259   4.988   8.380   3.651
  205ILE   HG21 3260   4.963   8.376   3.545
  205ILE   HG22 3261   5.084   8.432   3.657
  205ILE   HG23 3262   4.999   8.280   3.694
  205ILE    CG1 3263   4.888   8.606   3.717
  205ILE   HG11 3264   4.803   8.648   3.770
  205ILE   HG12 3265   4.881   8.628   3.610
  205ILE     CD 3266   5.014   8.671   3.772
  205ILE    HD1 3267   5.018   8.649   3.879
  205ILE    HD2 3268   5.109   8.635   3.732
  205ILE    HD3 3269   5.017   8.780   3.770
  205ILE      C 3270   4.715   8.262   3.705
  205ILE      O 3271   4.674   8.212   3.810
  206VAL      N 3272   4.738   8.181   3.601
  206VAL      H 3273   4.762   8.221   3.512
  206VAL     CA 3274   4.737   8.037   3.609
  206VAL     HA 3275   4.665   8.001   3.683
  206VAL     CB 3276   4.690   7.981   3.474
  206VAL     HB 3277   4.748   8.011   3.387
  206VAL    CG1 3278   4.668   7.831   3.481
  206VAL   HG11 3279   4.604   7.800   3.563
  206VAL   HG12 3280   4.619   7.802   3.388
  206VAL   HG13 3281   4.763   7.779   3.492
  206VAL    CG2 3282   4.551   8.037   3.443
  206VAL   HG21 3283   4.500   7.975   3.370
  206VAL   HG22 3284   4.487   8.038   3.531
  206VAL   HG23 3285   4.561   8.138   3.403
  206VAL      C 3286   4.877   7.989   3.643
  206VAL      O 3287   4.972   8.024   3.572
  207VAL      N 3288   4.888   7.899   3.741
  207VAL      H 3289   4.812   7.848   3.782
  207VAL     CA 3290   5.019   7.843   3.767
  207VAL     HA 3291   5.099   7.908   3.731
  207VAL     CB 3292   5.044   7.841   3.917
  207VAL     HB 3293   4.958   7.790   3.961
  207VAL    CG1 3294   5.175   7.775   3.960
  207VAL   HG11 3295   5.186   7.787   4.068
  207VAL   HG12 3296   5.188   7.668   3.942
  207VAL   HG13 3297   5.263   7.828   3.923
  207VAL    CG2 3298   5.043   7.982   3.974
  207VAL   HG21 3299   5.044   7.984   4.083
  207VAL   HG22 3300   5.135   8.035   3.951
  207VAL   HG23 3301   4.965   8.050   3.940
  207VAL      C 3302   5.048   7.705   3.709
  207VAL      O 3303   4.964   7.615   3.709
  208THR      N 3304   5.169   7.689   3.654
  208THR      H 3305   5.228   7.771   3.659
  208THR     CA 3306   5.214   7.569   3.588
  208THR     HA 3307   5.130   7.500   3.579
  208THR     CB 3308   5.256   7.587   3.443
  208THR     HB 3309   5.351   7.641   3.440
  208THR    CG2 3310   5.275   7.455   3.369
  208THR   HG21 3311   5.350   7.403   3.429
  208THR   HG22 3312   5.184   7.395   3.366
  208THR   HG23 3313   5.314   7.472   3.269
  208THR    OG1 3314   5.161   7.649   3.358
  208THR    HG1 3315   5.209   7.677   3.280
  208THR      C 3316   5.327   7.513   3.674
  208THR      O 3317   5.438   7.564   3.684
  209ALA      N 3318   5.300   7.392   3.725
  209ALA      H 3319   5.209   7.360   3.694
  209ALA     CA 3320   5.395   7.303   3.789
  209ALA     HA 3321   5.454   7.371   3.851
  209ALA     CB 3322   5.328   7.196   3.874
  209ALA    HB1 3323   5.256   7.231   3.948
  209ALA    HB2 3324   5.281   7.128   3.802
  209ALA    HB3 3325   5.401   7.134   3.926
  209ALA      C 3326   5.499   7.241   3.698
  209ALA      O 3327   5.462   7.164   3.609
  210TYR      N 3328   5.622   7.290   3.707
  210TYR      H 3329   5.641   7.373   3.762
  210TYR     CA 3330   5.738   7.234   3.641
  210TYR     HA 3331   5.703   7.161   3.568
  210TYR     CB 3332   5.815   7.337   3.558
  210TYR    HB1 3333   5.741   7.393   3.502
  210TYR    HB2 3334   5.877   7.280   3.489
  210TYR     CG 3335   5.919   7.426   3.622
  210TYR    CD1 3336   6.046   7.373   3.645
  210TYR    HD1 3337   6.063   7.270   3.617
  210TYR    CE1 3338   6.151   7.450   3.697
  210TYR    HE1 3339   6.238   7.402   3.740
  210TYR     CZ 3340   6.123   7.585   3.724
  210TYR     OH 3341   6.214   7.665   3.786
  210TYR     HH 3342   6.178   7.754   3.789
  210TYR    CE2 3343   6.001   7.645   3.683
  210TYR    HE2 3344   5.986   7.751   3.694
  210TYR    CD2 3345   5.898   7.564   3.635
  210TYR    HD2 3346   5.805   7.606   3.599
  210TYR      C 3347   5.819   7.166   3.751
  210TYR      O 3348   5.810   7.195   3.870
  211SER      N 3349   5.904   7.069   3.715
  211SER      H 3350   5.937   7.067   3.620
  211SER     CA 3351   5.961   6.963   3.796
  211SER     HA 3352   6.008   6.893   3.727
  211SER     CB 3353   6.078   7.011   3.882
  211SER    HB1 3354   6.128   6.919   3.912
  211SER    HB2 3355   6.042   7.059   3.973
  211SER     OG 3356   6.172   7.094   3.816
  211SER     HG 3357   6.190   7.175   3.864
  211SER      C 3358   5.868   6.876   3.880
  211SER      O 3359   5.900   6.848   3.995
  212PRO      N 3360   5.759   6.821   3.825
  212PRO     CD 3361   5.721   6.829   3.685
  212PRO    HD1 3362   5.807   6.805   3.624
  212PRO    HD2 3363   5.684   6.929   3.664
  212PRO     CG 3364   5.608   6.727   3.672
  212PRO    HG1 3365   5.649   6.626   3.670
  212PRO    HG2 3366   5.543   6.746   3.587
  212PRO     CB 3367   5.539   6.741   3.808
  212PRO    HB1 3368   5.473   6.655   3.818
  212PRO    HB2 3369   5.479   6.832   3.808
  212PRO     CA 3370   5.659   6.751   3.902
  212PRO     HA 3371   5.628   6.811   3.988
  212PRO      C 3372   5.702   6.616   3.956
  212PRO      O 3373   5.640   6.570   4.052
  213LEU      N 3374   5.822   6.574   3.916
  213LEU      H 3375   5.853   6.616   3.830
  213LEU     CA 3376   5.890   6.452   3.958
  213LEU     HA 3377   5.835   6.394   4.031
  213LEU     CB 3378   5.903   6.362   3.835
  213LEU    HB1 3379   6.005   6.323   3.844
  213LEU    HB2 3380   5.908   6.410   3.737
  213LEU     CG 3381   5.809   6.242   3.827
  213LEU     HG 3382   5.803   6.201   3.928
  213LEU    CD1 3383   5.668   6.286   3.786
  213LEU   HD11 3384   5.629   6.348   3.867
  213LEU   HD12 3385   5.668   6.342   3.692
  213LEU   HD13 3386   5.603   6.200   3.769
  213LEU    CD2 3387   5.851   6.136   3.726
  213LEU   HD21 3388   5.952   6.105   3.751
  213LEU   HD22 3389   5.782   6.052   3.731
  213LEU   HD23 3390   5.869   6.181   3.628
  213LEU      C 3391   6.023   6.476   4.026
  213LEU      O 3392   6.097   6.384   4.060
  214GLY      N 3393   6.053   6.605   4.045
  214GLY      H 3394   5.988   6.671   4.006
  214GLY     CA 3395   6.170   6.652   4.116
  214GLY    HA1 3396   6.179   6.608   4.215
  214GLY    HA2 3397   6.152   6.758   4.132
  214GLY      C 3398   6.300   6.643   4.036
  214GLY      O 3399   6.410   6.654   4.089
  215SER      N 3400   6.291   6.623   3.904
  215SER      H 3401   6.197   6.626   3.867
  215SER     CA 3402   6.395   6.610   3.805
  215SER     HA 3403   6.348   6.569   3.715
  215SER     CB 3404   6.455   6.742   3.758
  215SER    HB1 3405   6.511   6.780   3.844
  215SER    HB2 3406   6.383   6.819   3.732
  215SER     OG 3407   6.532   6.726   3.641
  215SER     HG 3408   6.517   6.641   3.600
  215SER      C 3409   6.502   6.511   3.851
  215SER      O 3410   6.611   6.555   3.887
  216PRO      N 3411   6.464   6.383   3.847
  216PRO     CD 3412   6.339   6.329   3.796
  216PRO    HD1 3413   6.307   6.363   3.698
  216PRO    HD2 3414   6.269   6.337   3.879
  216PRO     CG 3415   6.371   6.182   3.772
  216PRO    HG1 3416   6.389   6.175   3.665
  216PRO    HG2 3417   6.290   6.116   3.803
  216PRO     CB 3418   6.495   6.145   3.853
  216PRO    HB1 3419   6.556   6.072   3.800
  216PRO    HB2 3420   6.474   6.114   3.955
  216PRO     CA 3421   6.564   6.281   3.868
  216PRO     HA 3422   6.607   6.284   3.968
  216PRO      C 3423   6.681   6.294   3.771
  216PRO      O 3424   6.795   6.271   3.809
  217ASP      N 3425   6.655   6.348   3.651
  217ASP      H 3426   6.559   6.367   3.629
  217ASP     CA 3427   6.752   6.365   3.545
  217ASP     HA 3428   6.829   6.288   3.547
  217ASP     CB 3429   6.680   6.341   3.413
  217ASP    HB1 3430   6.643   6.238   3.412
  217ASP    HB2 3431   6.745   6.364   3.328
  217ASP     CG 3432   6.562   6.435   3.393
  217ASP    OD1 3433   6.520   6.517   3.478
  217ASP    OD2 3434   6.507   6.426   3.281
  217ASP      C 3435   6.825   6.499   3.548
  217ASP      O 3436   6.890   6.536   3.451
  218ARG      N 3437   6.815   6.576   3.657
  218ARG      H 3438   6.742   6.551   3.723
  218ARG     CA 3439   6.893   6.695   3.684
  218ARG     HA 3440   6.865   6.749   3.594
  218ARG     CB 3441   6.842   6.765   3.810
  218ARG    HB1 3442   6.735   6.751   3.798
  218ARG    HB2 3443   6.873   6.868   3.826
  218ARG     CG 3444   6.883   6.683   3.932
  218ARG    HG1 3445   6.986   6.704   3.959
  218ARG    HG2 3446   6.868   6.575   3.919
  218ARG     CD 3447   6.801   6.729   4.052
  218ARG    HD1 3448   6.697   6.723   4.019
  218ARG    HD2 3449   6.832   6.831   4.075
  218ARG     NE 3450   6.826   6.646   4.170
  218ARG     HE 3451   6.905   6.680   4.223
  218ARG     CZ 3452   6.761   6.537   4.212
  218ARG    NH1 3453   6.640   6.506   4.164
  218ARG   HH11 3454   6.593   6.573   4.105
  218ARG   HH12 3455   6.587   6.436   4.214
  218ARG    NH2 3456   6.813   6.458   4.307
  218ARG   HH21 3457   6.885   6.485   4.372
  218ARG   HH22 3458   6.768   6.371   4.332
  218ARG      C 3459   7.043   6.673   3.681
  218ARG      O 3460   7.089   6.575   3.739
  219PRO      N 3461   7.121   6.763   3.621
  219PRO     CD 3462   7.073   6.863   3.528
  219PRO    HD1 3463   7.059   6.951   3.592
  219PRO    HD2 3464   6.979   6.841   3.478
  219PRO     CG 3465   7.183   6.898   3.428
  219PRO    HG1 3466   7.173   7.003   3.401
  219PRO    HG2 3467   7.179   6.833   3.341
  219PRO     CB 3468   7.305   6.860   3.511
  219PRO    HB1 3469   7.333   6.941   3.579
  219PRO    HB2 3470   7.391   6.845   3.446
  219PRO     CA 3471   7.261   6.738   3.592
  219PRO     HA 3472   7.276   6.649   3.531
  219PRO      C 3473   7.352   6.727   3.712
  219PRO      O 3474   7.465   6.680   3.702
  220TRP      N 3475   7.293   6.763   3.826
  220TRP      H 3476   7.195   6.787   3.815
  220TRP     CA 3477   7.358   6.782   3.954
  220TRP     HA 3478   7.460   6.743   3.962
  220TRP     CB 3479   7.358   6.928   3.997
  220TRP    HB1 3480   7.451   6.965   3.953
  220TRP    HB2 3481   7.384   6.944   4.101
  220TRP     CG 3482   7.233   7.004   3.964
  220TRP    CD1 3483   7.126   7.007   4.047
  220TRP    HD1 3484   7.124   6.973   4.150
  220TRP    NE1 3485   7.035   7.091   3.987
  220TRP    HE1 3486   6.958   7.131   4.039
  220TRP    CE2 3487   7.074   7.131   3.861
  220TRP    CZ2 3488   7.014   7.213   3.764
  220TRP    HZ2 3489   6.922   7.269   3.781
  220TRP    CH2 3490   7.082   7.231   3.643
  220TRP    HH2 3491   7.043   7.281   3.556
  220TRP    CZ3 3492   7.214   7.186   3.625
  220TRP    HZ3 3493   7.269   7.209   3.535
  220TRP    CE3 3494   7.278   7.121   3.731
  220TRP    HE3 3495   7.385   7.114   3.728
  220TRP    CD2 3496   7.204   7.078   3.842
  220TRP      C 3497   7.286   6.698   4.059
  220TRP      O 3498   7.266   6.746   4.171
  221ALA      N 3499   7.254   6.573   4.025
  221ALA      H 3500   7.282   6.538   3.935
  221ALA     CA 3501   7.183   6.483   4.114
  221ALA     HA 3502   7.111   6.530   4.181
  221ALA     CB 3503   7.111   6.374   4.037
  221ALA    HB1 3504   7.182   6.305   3.991
  221ALA    HB2 3505   7.059   6.308   4.107
  221ALA    HB3 3506   7.028   6.403   3.972
  221ALA      C 3507   7.281   6.421   4.213
  221ALA      O 3508   7.369   6.342   4.178
  222LYS      N 3509   7.267   6.452   4.342
  222LYS      H 3510   7.186   6.507   4.365
  222LYS     CA 3511   7.357   6.429   4.453
  222LYS     HA 3512   7.447   6.388   4.409
  222LYS     CB 3513   7.375   6.556   4.536
  222LYS    HB1 3514   7.438   6.523   4.618
  222LYS    HB2 3515   7.276   6.590   4.564
  222LYS     CG 3516   7.459   6.658   4.457
  222LYS    HG1 3517   7.427   6.681   4.356
  222LYS    HG2 3518   7.557   6.614   4.438
  222LYS     CD 3519   7.472   6.790   4.532
  222LYS    HD1 3520   7.545   6.836   4.465
  222LYS    HD2 3521   7.514   6.776   4.631
  222LYS     CE 3522   7.339   6.864   4.524
  222LYS    HE1 3523   7.265   6.810   4.582
  222LYS    HE2 3524   7.309   6.873   4.420
  222LYS     NZ 3525   7.353   7.000   4.579
  222LYS    HZ1 3526   7.381   7.005   4.676
  222LYS    HZ2 3527   7.421   7.055   4.528
  222LYS    HZ3 3528   7.265   7.050   4.590
  222LYS      C 3529   7.306   6.332   4.559
  222LYS      O 3530   7.186   6.338   4.587
  223PRO      N 3531   7.385   6.252   4.630
  223PRO     CD 3532   7.509   6.207   4.570
  223PRO    HD1 3533   7.584   6.283   4.591
  223PRO    HD2 3534   7.511   6.179   4.465
  223PRO     CG 3535   7.549   6.086   4.652
  223PRO    HG1 3536   7.658   6.081   4.653
  223PRO    HG2 3537   7.510   5.995   4.606
  223PRO     CB 3538   7.475   6.093   4.785
  223PRO    HB1 3539   7.529   6.163   4.849
  223PRO    HB2 3540   7.456   5.992   4.822
  223PRO     CA 3541   7.346   6.156   4.732
  223PRO     HA 3542   7.279   6.081   4.691
  223PRO      C 3543   7.268   6.216   4.849
  223PRO      O 3544   7.174   6.147   4.886
  224GLU      N 3545   7.306   6.336   4.894
  224GLU      H 3546   7.393   6.375   4.861
  224GLU     CA 3547   7.227   6.409   4.991
  224GLU     HA 3548   7.210   6.347   5.079
  224GLU     CB 3549   7.309   6.529   5.037
  224GLU    HB1 3550   7.417   6.517   5.035
  224GLU    HB2 3551   7.270   6.560   5.134
  224GLU     CG 3552   7.278   6.653   4.953
  224GLU    HG1 3553   7.181   6.690   4.983
  224GLU    HG2 3554   7.273   6.629   4.846
  224GLU     CD 3555   7.384   6.760   4.974
  224GLU    OE1 3556   7.373   6.839   5.070
  224GLU    OE2 3557   7.478   6.765   4.891
  224GLU      C 3558   7.086   6.448   4.948
  224GLU      O 3559   7.016   6.499   5.035
  225ASP      N 3560   7.035   6.413   4.830
  225ASP      H 3561   7.097   6.389   4.755
  225ASP     CA 3562   6.906   6.455   4.777
  225ASP     HA 3563   6.879   6.550   4.822
  225ASP     CB 3564   6.908   6.475   4.626
  225ASP    HB1 3565   6.807   6.493   4.587
  225ASP    HB2 3566   6.943   6.377   4.593
  225ASP     CG 3567   6.991   6.586   4.562
  225ASP    OD1 3568   7.010   6.690   4.628
  225ASP    OD2 3569   7.023   6.577   4.442
  225ASP      C 3570   6.786   6.368   4.808
  225ASP      O 3571   6.804   6.249   4.835
  226PRO      N 3572   6.662   6.417   4.814
  226PRO     CD 3573   6.622   6.556   4.805
  226PRO    HD1 3574   6.640   6.584   4.701
  226PRO    HD2 3575   6.684   6.615   4.872
  226PRO     CG 3576   6.474   6.562   4.841
  226PRO    HG1 3577   6.417   6.576   4.750
  226PRO    HG2 3578   6.437   6.645   4.902
  226PRO     CB 3579   6.458   6.434   4.924
  226PRO    HB1 3580   6.356   6.397   4.927
  226PRO    HB2 3581   6.509   6.456   5.018
  226PRO     CA 3582   6.550   6.334   4.855
  226PRO     HA 3583   6.577   6.265   4.934
  226PRO      C 3584   6.484   6.258   4.740
  226PRO      O 3585   6.501   6.291   4.623
  227SER      N 3586   6.414   6.151   4.779
  227SER      H 3587   6.417   6.133   4.878
  227SER     CA 3588   6.344   6.058   4.693
  227SER     HA 3589   6.386   6.063   4.593
  227SER     CB 3590   6.364   5.911   4.728
  227SER    HB1 3591   6.312   5.900   4.823
  227SER    HB2 3592   6.470   5.891   4.749
  227SER     OG 3593   6.314   5.833   4.623
  227SER     HG 3594   6.386   5.807   4.565
  227SER      C 3595   6.197   6.096   4.682
  227SER      O 3596   6.135   6.143   4.777
  228LEU      N 3597   6.137   6.063   4.567
  228LEU      H 3598   6.205   6.047   4.494
  228LEU     CA 3599   5.995   6.072   4.543
  228LEU     HA 3600   5.940   6.086   4.636
  228LEU     CB 3601   5.951   6.184   4.449
  228LEU    HB1 3602   5.844   6.173   4.431
  228LEU    HB2 3603   6.004   6.178   4.354
  228LEU     CG 3604   5.966   6.319   4.519
  228LEU     HG 3605   6.071   6.327   4.544
  228LEU    CD1 3606   5.931   6.437   4.428
  228LEU   HD11 3607   5.929   6.533   4.478
  228LEU   HD12 3608   5.997   6.443   4.342
  228LEU   HD13 3609   5.835   6.407   4.386
  228LEU    CD2 3610   5.866   6.331   4.633
  228LEU   HD21 3611   5.904   6.274   4.718
  228LEU   HD22 3612   5.862   6.435   4.665
  228LEU   HD23 3613   5.769   6.289   4.603
  228LEU      C 3614   5.940   5.942   4.487
  228LEU      O 3615   5.847   5.885   4.544
  229LEU      N 3616   5.996   5.902   4.373
  229LEU      H 3617   6.091   5.934   4.356
  229LEU     CA 3618   5.957   5.773   4.320
  229LEU     HA 3619   5.850   5.783   4.302
  229LEU     CB 3620   6.026   5.734   4.190
  229LEU    HB1 3621   5.997   5.636   4.154
  229LEU    HB2 3622   6.130   5.714   4.216
  229LEU     CG 3623   6.023   5.837   4.077
  229LEU     HG 3624   6.059   5.934   4.110
  229LEU    CD1 3625   6.098   5.798   3.949
  229LEU   HD11 3626   6.199   5.814   3.986
  229LEU   HD12 3627   6.069   5.698   3.918
  229LEU   HD13 3628   6.083   5.867   3.866
  229LEU    CD2 3629   5.881   5.859   4.025
  229LEU   HD21 3630   5.869   5.931   3.944
  229LEU   HD22 3631   5.836   5.762   4.004
  229LEU   HD23 3632   5.824   5.897   4.109
  229LEU      C 3633   5.967   5.649   4.406
  229LEU      O 3634   5.889   5.556   4.385
  230GLU      N 3635   6.054   5.641   4.508
  230GLU      H 3636   6.119   5.718   4.510
  230GLU     CA 3637   6.070   5.534   4.605
  230GLU     HA 3638   6.017   5.447   4.567
  230GLU     CB 3639   6.218   5.497   4.604
  230GLU    HB1 3640   6.270   5.571   4.664
  230GLU    HB2 3641   6.255   5.518   4.504
  230GLU     CG 3642   6.261   5.357   4.646
  230GLU    HG1 3643   6.219   5.348   4.746
  230GLU    HG2 3644   6.370   5.361   4.653
  230GLU     CD 3645   6.222   5.239   4.559
  230GLU    OE1 3646   6.108   5.191   4.577
  230GLU    OE2 3647   6.298   5.188   4.473
  230GLU      C 3648   6.023   5.566   4.746
  230GLU      O 3649   6.063   5.504   4.844
  231ASP      N 3650   5.934   5.666   4.753
  231ASP      H 3651   5.890   5.701   4.669
  231ASP     CA 3652   5.893   5.708   4.885
  231ASP     HA 3653   5.978   5.710   4.954
  231ASP     CB 3654   5.846   5.853   4.875
  231ASP    HB1 3655   5.762   5.860   4.807
  231ASP    HB2 3656   5.923   5.917   4.834
  231ASP     CG 3657   5.802   5.904   5.012
  231ASP    OD1 3658   5.880   5.973   5.081
  231ASP    OD2 3659   5.691   5.862   5.052
  231ASP      C 3660   5.787   5.614   4.939
  231ASP      O 3661   5.685   5.587   4.876
  232PRO      N 3662   5.808   5.552   5.056
  232PRO     CD 3663   5.920   5.585   5.141
  232PRO    HD1 3664   5.927   5.693   5.154
  232PRO    HD2 3665   6.014   5.545   5.106
  232PRO     CG 3666   5.887   5.520   5.276
  232PRO    HG1 3667   5.892   5.587   5.362
  232PRO    HG2 3668   5.950   5.432   5.282
  232PRO     CB 3669   5.745   5.465   5.263
  232PRO    HB1 3670   5.685   5.530   5.328
  232PRO    HB2 3671   5.742   5.361   5.295
  232PRO     CA 3672   5.703   5.473   5.117
  232PRO     HA 3673   5.712   5.375   5.069
  232PRO      C 3674   5.556   5.514   5.116
  232PRO      O 3675   5.468   5.433   5.087
  233ARG      N 3676   5.527   5.641   5.141
  233ARG      H 3677   5.601   5.708   5.129
  233ARG     CA 3678   5.389   5.686   5.153
  233ARG     HA 3679   5.322   5.611   5.193
  233ARG     CB 3680   5.378   5.810   5.242
  233ARG    HB1 3681   5.272   5.830   5.259
  233ARG    HB2 3682   5.397   5.899   5.183
  233ARG     CG 3683   5.446   5.803   5.378
  233ARG    HG1 3684   5.553   5.802   5.358
  233ARG    HG2 3685   5.397   5.717   5.423
  233ARG     CD 3686   5.420   5.923   5.469
  233ARG    HD1 3687   5.318   5.915   5.505
  233ARG    HD2 3688   5.438   6.011   5.407
  233ARG     NE 3689   5.510   5.922   5.584
  233ARG     HE 3690   5.476   5.871   5.665
  233ARG     CZ 3691   5.613   6.004   5.606
  233ARG    NH1 3692   5.675   6.060   5.501
  233ARG   HH11 3693   5.647   6.034   5.407
  233ARG   HH12 3694   5.754   6.123   5.506
  233ARG    NH2 3695   5.639   6.033   5.734
  233ARG   HH21 3696   5.571   6.028   5.808
  233ARG   HH22 3697   5.718   6.091   5.759
  233ARG      C 3698   5.341   5.712   5.010
  233ARG      O 3699   5.224   5.687   4.981
  234ILE      N 3700   5.422   5.762   4.917
  234ILE      H 3701   5.508   5.805   4.949
  234ILE     CA 3702   5.375   5.781   4.781
  234ILE     HA 3703   5.275   5.824   4.775
  234ILE     CB 3704   5.466   5.869   4.696
  234ILE     HB 3705   5.563   5.821   4.686
  234ILE    CG2 3706   5.412   5.898   4.556
  234ILE   HG21 3707   5.332   5.970   4.573
  234ILE   HG22 3708   5.494   5.936   4.496
  234ILE   HG23 3709   5.370   5.812   4.504
  234ILE    CG1 3710   5.494   5.998   4.773
  234ILE   HG11 3711   5.540   5.986   4.872
  234ILE   HG12 3712   5.403   6.053   4.794
  234ILE     CD 3713   5.585   6.093   4.696
  234ILE    HD1 3714   5.522   6.122   4.612
  234ILE    HD2 3715   5.615   6.176   4.759
  234ILE    HD3 3716   5.672   6.038   4.661
  234ILE      C 3717   5.357   5.645   4.716
  234ILE      O 3718   5.269   5.639   4.630
  235LYS      N 3719   5.425   5.541   4.764
  235LYS      H 3720   5.500   5.555   4.831
  235LYS     CA 3721   5.408   5.405   4.716
  235LYS     HA 3722   5.402   5.412   4.608
  235LYS     CB 3723   5.533   5.324   4.748
  235LYS    HB1 3724   5.509   5.218   4.744
  235LYS    HB2 3725   5.557   5.350   4.851
  235LYS     CG 3726   5.643   5.354   4.647
  235LYS    HG1 3727   5.663   5.461   4.645
  235LYS    HG2 3728   5.603   5.337   4.547
  235LYS     CD 3729   5.767   5.267   4.665
  235LYS    HD1 3730   5.842   5.294   4.590
  235LYS    HD2 3731   5.744   5.162   4.649
  235LYS     CE 3732   5.832   5.296   4.800
  235LYS    HE1 3733   5.766   5.257   4.878
  235LYS    HE2 3734   5.855   5.402   4.810
  235LYS     NZ 3735   5.954   5.214   4.816
  235LYS    HZ1 3736   6.018   5.241   4.890
  235LYS    HZ2 3737   5.925   5.118   4.828
  235LYS    HZ3 3738   6.011   5.211   4.734
  235LYS      C 3739   5.283   5.331   4.761
  235LYS      O 3740   5.220   5.265   4.678
  236ALA      N 3741   5.247   5.357   4.887
  236ALA      H 3742   5.298   5.432   4.932
  236ALA     CA 3743   5.125   5.303   4.943
  236ALA     HA 3744   5.116   5.197   4.922
  236ALA     CB 3745   5.132   5.328   5.094
  236ALA    HB1 3746   5.143   5.435   5.109
  236ALA    HB2 3747   5.030   5.305   5.125
  236ALA    HB3 3748   5.209   5.268   5.142
  236ALA      C 3749   5.006   5.380   4.886
  236ALA      O 3750   4.908   5.315   4.851
  237ILE      N 3751   5.016   5.512   4.870
  237ILE      H 3752   5.092   5.561   4.914
  237ILE     CA 3753   4.907   5.583   4.806
  237ILE     HA 3754   4.809   5.554   4.844
  237ILE     CB 3755   4.916   5.734   4.827
  237ILE     HB 3756   5.022   5.757   4.818
  237ILE    CG2 3757   4.852   5.838   4.735
  237ILE   HG21 3758   4.745   5.824   4.745
  237ILE   HG22 3759   4.887   5.939   4.758
  237ILE   HG23 3760   4.879   5.811   4.633
  237ILE    CG1 3761   4.868   5.756   4.970
  237ILE   HG11 3762   4.887   5.670   5.033
  237ILE   HG12 3763   4.760   5.770   4.973
  237ILE     CD 3764   4.936   5.882   5.024
  237ILE    HD1 3765   4.929   5.967   4.956
  237ILE    HD2 3766   4.900   5.904   5.125
  237ILE    HD3 3767   5.043   5.861   5.029
  237ILE      C 3768   4.903   5.562   4.655
  237ILE      O 3769   4.794   5.568   4.600
  238ALA      N 3770   5.006   5.521   4.580
  238ALA      H 3771   5.095   5.527   4.626
  238ALA     CA 3772   5.011   5.475   4.442
  238ALA     HA 3773   4.958   5.554   4.389
  238ALA     CB 3774   5.159   5.466   4.407
  238ALA    HB1 3775   5.177   5.441   4.302
  238ALA    HB2 3776   5.215   5.557   4.430
  238ALA    HB3 3777   5.212   5.393   4.468
  238ALA      C 3778   4.947   5.337   4.427
  238ALA      O 3779   4.857   5.312   4.348
  239ALA      N 3780   4.974   5.247   4.521
  239ALA      H 3781   5.034   5.267   4.600
  239ALA     CA 3782   4.902   5.121   4.525
  239ALA     HA 3783   4.910   5.069   4.430
  239ALA     CB 3784   4.973   5.031   4.627
  239ALA    HB1 3785   5.071   5.000   4.590
  239ALA    HB2 3786   4.976   5.081   4.724
  239ALA    HB3 3787   4.911   4.942   4.637
  239ALA      C 3788   4.754   5.140   4.555
  239ALA      O 3789   4.671   5.070   4.498
  240LYS      N 3790   4.719   5.232   4.645
  240LYS      H 3791   4.793   5.276   4.698
  240LYS     CA 3792   4.584   5.249   4.696
  240LYS     HA 3793   4.558   5.159   4.751
  240LYS     CB 3794   4.580   5.373   4.784
  240LYS    HB1 3795   4.604   5.460   4.724
  240LYS    HB2 3796   4.656   5.376   4.862
  240LYS     CG 3797   4.445   5.392   4.853
  240LYS    HG1 3798   4.416   5.310   4.919
  240LYS    HG2 3799   4.362   5.384   4.783
  240LYS     CD 3800   4.440   5.522   4.934
  240LYS    HD1 3801   4.507   5.596   4.891
  240LYS    HD2 3802   4.473   5.496   5.034
  240LYS     CE 3803   4.302   5.588   4.941
  240LYS    HE1 3804   4.236   5.536   5.010
  240LYS    HE2 3805   4.257   5.589   4.842
  240LYS     NZ 3806   4.307   5.731   4.975
  240LYS    HZ1 3807   4.324   5.759   5.071
  240LYS    HZ2 3808   4.382   5.780   4.928
  240LYS    HZ3 3809   4.216   5.765   4.947
  240LYS      C 3810   4.485   5.270   4.582
  240LYS      O 3811   4.370   5.229   4.593
  241HIS      N 3812   4.538   5.337   4.480
  241HIS      H 3813   4.639   5.343   4.482
  241HIS     CA 3814   4.475   5.374   4.355
  241HIS     HA 3815   4.367   5.358   4.360
  241HIS     CB 3816   4.500   5.524   4.339
  241HIS    HB1 3817   4.454   5.549   4.243
  241HIS    HB2 3818   4.607   5.542   4.340
  241HIS     CG 3819   4.441   5.613   4.445
  241HIS    ND1 3820   4.305   5.640   4.461
  241HIS    CE1 3821   4.289   5.723   4.564
  241HIS    HE1 3822   4.194   5.745   4.610
  241HIS    NE2 3823   4.411   5.760   4.608
  241HIS    HE2 3824   4.426   5.829   4.680
  241HIS    CD2 3825   4.506   5.684   4.543
  241HIS    HD2 3826   4.612   5.700   4.556
  241HIS      C 3827   4.510   5.300   4.227
  241HIS      O 3828   4.444   5.321   4.126
  242ASN      N 3829   4.595   5.199   4.245
  242ASN      H 3830   4.610   5.163   4.338
  242ASN     CA 3831   4.650   5.117   4.138
  242ASN     HA 3832   4.735   5.068   4.185
  242ASN     CB 3833   4.556   5.007   4.088
  242ASN    HB1 3834   4.614   4.932   4.034
  242ASN    HB2 3835   4.483   5.040   4.015
  242ASN     CG 3836   4.481   4.929   4.195
  242ASN    OD1 3837   4.361   4.905   4.185
  242ASN    ND2 3838   4.549   4.879   4.298
  242ASN   HD21 3839   4.649   4.885   4.289
  242ASN   HD22 3840   4.500   4.838   4.377
  242ASN      C 3841   4.727   5.197   4.034
  242ASN      O 3842   4.711   5.171   3.915
  243LYS      N 3843   4.806   5.294   4.080
  243LYS      H 3844   4.812   5.307   4.180
  243LYS     CA 3845   4.886   5.379   3.994
  243LYS     HA 3846   4.878   5.336   3.895
  243LYS     CB 3847   4.837   5.524   4.001
  243LYS    HB1 3848   4.910   5.584   3.946
  243LYS    HB2 3849   4.823   5.544   4.107
  243LYS     CG 3850   4.695   5.555   3.955
  243LYS    HG1 3851   4.687   5.660   3.983
  243LYS    HG2 3852   4.630   5.494   4.019
  243LYS     CD 3853   4.661   5.529   3.809
  243LYS    HD1 3854   4.705   5.431   3.788
  243LYS    HD2 3855   4.707   5.612   3.756
  243LYS     CE 3856   4.509   5.534   3.791
  243LYS    HE1 3857   4.466   5.623   3.838
  243LYS    HE2 3858   4.479   5.446   3.848
  243LYS     NZ 3859   4.473   5.526   3.649
  243LYS    HZ1 3860   4.509   5.438   3.615
  243LYS    HZ2 3861   4.375   5.544   3.636
  243LYS    HZ3 3862   4.509   5.606   3.598
  243LYS      C 3863   5.030   5.364   4.040
  243LYS      O 3864   5.069   5.292   4.132
  244THR      N 3865   5.122   5.436   3.975
  244THR      H 3866   5.095   5.478   3.887
  244THR     CA 3867   5.264   5.457   3.994
  244THR     HA 3868   5.293   5.367   4.048
  244THR     CB 3869   5.348   5.459   3.867
  244THR     HB 3870   5.453   5.455   3.894
  244THR    CG2 3871   5.319   5.333   3.784
  244THR   HG21 3872   5.222   5.351   3.739
  244THR   HG22 3873   5.393   5.341   3.704
  244THR   HG23 3874   5.320   5.239   3.839
  244THR    OG1 3875   5.336   5.573   3.786
  244THR    HG1 3876   5.361   5.564   3.694
  244THR      C 3877   5.288   5.578   4.083
  244THR      O 3878   5.197   5.660   4.088
  245THR      N 3879   5.409   5.599   4.136
  245THR      H 3880   5.481   5.530   4.121
  245THR     CA 3881   5.438   5.715   4.218
  245THR     HA 3882   5.354   5.739   4.283
  245THR     CB 3883   5.568   5.697   4.295
  245THR     HB 3884   5.609   5.782   4.351
  245THR    CG2 3885   5.549   5.585   4.397
  245THR   HG21 3886   5.632   5.586   4.469
  245THR   HG22 3887   5.451   5.592   4.445
  245THR   HG23 3888   5.542   5.491   4.343
  245THR    OG1 3889   5.667   5.647   4.209
  245THR    HG1 3890   5.745   5.626   4.261
  245THR      C 3891   5.463   5.833   4.125
  245THR      O 3892   5.410   5.940   4.151
  246ALA      N 3893   5.515   5.820   4.003
  246ALA      H 3894   5.549   5.729   3.974
  246ALA     CA 3895   5.504   5.919   3.897
  246ALA     HA 3896   5.557   6.005   3.938
  246ALA     CB 3897   5.573   5.860   3.775
  246ALA    HB1 3898   5.522   5.769   3.744
  246ALA    HB2 3899   5.561   5.927   3.690
  246ALA    HB3 3900   5.678   5.845   3.801
  246ALA      C 3901   5.361   5.962   3.872
  246ALA      O 3902   5.333   6.082   3.864
  247GLN      N 3903   5.264   5.873   3.848
  247GLN      H 3904   5.285   5.776   3.864
  247GLN     CA 3905   5.127   5.915   3.829
  247GLN     HA 3906   5.134   5.981   3.743
  247GLN     CB 3907   5.047   5.790   3.792
  247GLN    HB1 3908   4.940   5.806   3.805
  247GLN    HB2 3909   5.081   5.715   3.862
  247GLN     CG 3910   5.075   5.742   3.650
  247GLN    HG1 3911   5.181   5.726   3.629
  247GLN    HG2 3912   5.042   5.820   3.582
  247GLN     CD 3913   4.999   5.611   3.632
  247GLN    OE1 3914   4.998   5.526   3.720
  247GLN    NE2 3915   4.944   5.581   3.514
  247GLN   HE21 3916   4.947   5.643   3.435
  247GLN   HE22 3917   4.889   5.497   3.509
  247GLN      C 3918   5.071   5.985   3.952
  247GLN      O 3919   4.996   6.079   3.927
  248VAL      N 3920   5.098   5.945   4.076
  248VAL      H 3921   5.166   5.871   4.089
  248VAL     CA 3922   5.056   6.016   4.195
  248VAL     HA 3923   4.947   6.019   4.192
  248VAL     CB 3924   5.087   5.952   4.330
  248VAL     HB 3925   5.189   5.916   4.338
  248VAL    CG1 3926   5.058   6.048   4.445
  248VAL   HG11 3927   5.105   6.146   4.431
  248VAL   HG12 3928   4.951   6.065   4.457
  248VAL   HG13 3929   5.100   5.999   4.532
  248VAL    CG2 3930   5.001   5.829   4.355
  248VAL   HG21 3931   4.901   5.864   4.380
  248VAL   HG22 3932   4.999   5.756   4.273
  248VAL   HG23 3933   5.052   5.778   4.437
  248VAL      C 3934   5.103   6.161   4.186
  248VAL      O 3935   5.026   6.256   4.198
  249LEU      N 3936   5.232   6.177   4.158
  249LEU      H 3937   5.284   6.091   4.145
  249LEU     CA 3938   5.304   6.302   4.144
  249LEU     HA 3939   5.274   6.345   4.239
  249LEU     CB 3940   5.452   6.267   4.133
  249LEU    HB1 3941   5.511   6.350   4.097
  249LEU    HB2 3942   5.470   6.185   4.063
  249LEU     CG 3943   5.505   6.214   4.267
  249LEU     HG 3944   5.449   6.132   4.311
  249LEU    CD1 3945   5.643   6.157   4.239
  249LEU   HD11 3946   5.677   6.087   4.315
  249LEU   HD12 3947   5.650   6.111   4.140
  249LEU   HD13 3948   5.721   6.233   4.236
  249LEU    CD2 3949   5.499   6.319   4.377
  249LEU   HD21 3950   5.396   6.345   4.402
  249LEU   HD22 3951   5.544   6.272   4.465
  249LEU   HD23 3952   5.557   6.406   4.347
  249LEU      C 3953   5.263   6.396   4.032
  249LEU      O 3954   5.273   6.518   4.047
  250ILE      N 3955   5.214   6.346   3.918
  250ILE      H 3956   5.214   6.246   3.905
  250ILE     CA 3957   5.155   6.420   3.808
  250ILE     HA 3958   5.207   6.515   3.792
  250ILE     CB 3959   5.165   6.332   3.684
  250ILE     HB 3960   5.119   6.238   3.713
  250ILE    CG2 3961   5.090   6.383   3.561
  250ILE   HG21 3962   5.145   6.459   3.507
  250ILE   HG22 3963   5.083   6.296   3.495
  250ILE   HG23 3964   4.991   6.417   3.591
  250ILE    CG1 3965   5.314   6.315   3.656
  250ILE   HG11 3966   5.385   6.314   3.738
  250ILE   HG12 3967   5.353   6.405   3.609
  250ILE     CD 3968   5.355   6.204   3.559
  250ILE    HD1 3969   5.292   6.210   3.471
  250ILE    HD2 3970   5.461   6.218   3.537
  250ILE    HD3 3971   5.342   6.105   3.604
  250ILE      C 3972   5.013   6.462   3.844
  250ILE      O 3973   4.971   6.575   3.823
  251ARG      N 3974   4.947   6.372   3.918
  251ARG      H 3975   5.000   6.292   3.949
  251ARG     CA 3976   4.810   6.388   3.961
  251ARG     HA 3977   4.770   6.438   3.872
  251ARG     CB 3978   4.739   6.255   3.983
  251ARG    HB1 3979   4.796   6.197   4.055
  251ARG    HB2 3980   4.749   6.204   3.887
  251ARG     CG 3981   4.594   6.265   4.029
  251ARG    HG1 3982   4.579   6.350   4.095
  251ARG    HG2 3983   4.576   6.166   4.072
  251ARG     CD 3984   4.510   6.289   3.904
  251ARG    HD1 3985   4.497   6.196   3.849
  251ARG    HD2 3986   4.561   6.365   3.844
  251ARG     NE 3987   4.378   6.345   3.935
  251ARG     HE 3988   4.344   6.357   4.029
  251ARG     CZ 3989   4.296   6.397   3.843
  251ARG    NH1 3990   4.327   6.387   3.713
  251ARG   HH11 3991   4.404   6.327   3.688
  251ARG   HH12 3992   4.271   6.440   3.647
  251ARG    NH2 3993   4.182   6.455   3.881
  251ARG   HH21 3994   4.148   6.464   3.975
  251ARG   HH22 3995   4.121   6.495   3.810
  251ARG      C 3996   4.798   6.500   4.063
  251ARG      O 3997   4.707   6.582   4.050
  252PHE      N 3998   4.892   6.510   4.157
  252PHE      H 3999   4.965   6.442   4.170
  252PHE     CA 4000   4.899   6.617   4.255
  252PHE     HA 4001   4.817   6.598   4.325
  252PHE     CB 4002   5.030   6.597   4.331
  252PHE    HB1 4003   5.107   6.586   4.255
  252PHE    HB2 4004   5.018   6.504   4.385
  252PHE     CG 4005   5.078   6.706   4.424
  252PHE    CD1 4006   4.992   6.767   4.516
  252PHE    HD1 4007   4.888   6.740   4.503
  252PHE    CE1 4008   5.041   6.858   4.610
  252PHE    HE1 4009   4.980   6.895   4.691
  252PHE     CZ 4010   5.178   6.883   4.618
  252PHE     HZ 4011   5.217   6.941   4.700
  252PHE    CE2 4012   5.264   6.824   4.524
  252PHE    HE2 4013   5.369   6.839   4.544
  252PHE    CD2 4014   5.215   6.735   4.428
  252PHE    HD2 4015   5.282   6.682   4.362
  252PHE      C 4016   4.871   6.755   4.196
  252PHE      O 4017   4.766   6.812   4.224
  253PRO      N 4018   4.952   6.815   4.109
  253PRO     CD 4019   5.077   6.761   4.058
  253PRO    HD1 4020   5.068   6.655   4.035
  253PRO    HD2 4021   5.151   6.776   4.137
  253PRO     CG 4022   5.117   6.844   3.937
  253PRO    HG1 4023   5.063   6.811   3.848
  253PRO    HG2 4024   5.225   6.834   3.927
  253PRO     CB 4025   5.067   6.982   3.980
  253PRO    HB1 4026   5.045   7.046   3.894
  253PRO    HB2 4027   5.141   7.032   4.042
  253PRO     CA 4028   4.937   6.947   4.052
  253PRO     HA 4029   4.939   7.011   4.140
  253PRO      C 4030   4.807   6.959   3.973
  253PRO      O 4031   4.729   7.053   3.984
  254MET      N 4032   4.784   6.861   3.886
  254MET      H 4033   4.843   6.779   3.885
  254MET     CA 4034   4.669   6.864   3.797
  254MET     HA 4035   4.685   6.963   3.756
  254MET     CB 4036   4.683   6.768   3.678
  254MET    HB1 4037   4.785   6.757   3.640
  254MET    HB2 4038   4.626   6.816   3.599
  254MET     CG 4039   4.636   6.625   3.700
  254MET    HG1 4040   4.529   6.636   3.717
  254MET    HG2 4041   4.671   6.592   3.797
  254MET     SD 4042   4.678   6.492   3.584
  254MET     CE 4043   4.583   6.543   3.439
  254MET    HE1 4044   4.596   6.468   3.361
  254MET    HE2 4045   4.477   6.543   3.464
  254MET    HE3 4046   4.612   6.641   3.401
  254MET      C 4047   4.535   6.855   3.867
  254MET      O 4048   4.434   6.907   3.820
  255GLN      N 4049   4.527   6.796   3.987
  255GLN      H 4050   4.607   6.749   4.028
  255GLN     CA 4051   4.412   6.796   4.076
  255GLN     HA 4052   4.324   6.784   4.013
  255GLN     CB 4053   4.434   6.676   4.167
  255GLN    HB1 4054   4.517   6.680   4.237
  255GLN    HB2 4055   4.448   6.587   4.106
  255GLN     CG 4056   4.314   6.661   4.261
  255GLN    HG1 4057   4.221   6.677   4.207
  255GLN    HG2 4058   4.326   6.743   4.332
  255GLN     CD 4059   4.297   6.530   4.337
  255GLN    OE1 4060   4.337   6.421   4.297
  255GLN    NE2 4061   4.245   6.534   4.459
  255GLN   HE21 4062   4.234   6.623   4.506
  255GLN   HE22 4063   4.244   6.448   4.512
  255GLN      C 4064   4.407   6.928   4.151
  255GLN      O 4065   4.298   6.983   4.168
  256ARG      N 4066   4.520   6.979   4.200
  256ARG      H 4067   4.604   6.928   4.176
  256ARG     CA 4068   4.541   7.103   4.273
  256ARG     HA 4069   4.467   7.104   4.353
  256ARG     CB 4070   4.680   7.100   4.337
  256ARG    HB1 4071   4.744   7.092   4.249
  256ARG    HB2 4072   4.680   7.009   4.397
  256ARG     CG 4073   4.722   7.218   4.422
  256ARG    HG1 4074   4.642   7.250   4.489
  256ARG    HG2 4075   4.744   7.306   4.362
  256ARG     CD 4076   4.851   7.177   4.493
  256ARG    HD1 4077   4.928   7.160   4.417
  256ARG    HD2 4078   4.827   7.089   4.553
  256ARG     NE 4079   4.900   7.290   4.572
  256ARG     HE 4080   4.835   7.348   4.623
  256ARG     CZ 4081   5.023   7.344   4.567
  256ARG    NH1 4082   5.121   7.287   4.495
  256ARG   HH11 4083   5.099   7.202   4.445
  256ARG   HH12 4084   5.213   7.326   4.486
  256ARG    NH2 4085   5.054   7.450   4.642
  256ARG   HH21 4086   4.984   7.483   4.706
  256ARG   HH22 4087   5.149   7.483   4.644
  256ARG      C 4088   4.500   7.227   4.196
  256ARG      O 4089   4.532   7.336   4.244
  257ASN      N 4090   4.434   7.220   4.081
  257ASN      H 4091   4.410   7.127   4.049
  257ASN     CA 4092   4.399   7.334   4.000
  257ASN     HA 4093   4.356   7.297   3.906
  257ASN     CB 4094   4.279   7.415   4.049
  257ASN    HB1 4095   4.308   7.462   4.143
  257ASN    HB2 4096   4.197   7.347   4.069
  257ASN     CG 4097   4.218   7.511   3.948
  257ASN    OD1 4098   4.177   7.465   3.842
  257ASN    ND2 4099   4.209   7.642   3.974
  257ASN   HD21 4100   4.262   7.676   4.052
  257ASN   HD22 4101   4.152   7.700   3.914
  257ASN      C 4102   4.520   7.412   3.952
  257ASN      O 4103   4.515   7.534   3.937
  258LEU      N 4104   4.629   7.339   3.925
  258LEU      H 4105   4.629   7.240   3.946
  258LEU     CA 4106   4.744   7.382   3.849
  258LEU     HA 4107   4.742   7.489   3.828
  258LEU     CB 4108   4.871   7.354   3.929
  258LEU    HB1 4109   4.963   7.397   3.889
  258LEU    HB2 4110   4.877   7.246   3.919
  258LEU     CG 4111   4.863   7.381   4.079
  258LEU     HG 4112   4.783   7.322   4.125
  258LEU    CD1 4113   4.999   7.366   4.146
  258LEU   HD11 4114   5.037   7.266   4.128
  258LEU   HD12 4115   5.069   7.441   4.110
  258LEU   HD13 4116   4.981   7.372   4.254
  258LEU    CD2 4117   4.839   7.529   4.106
  258LEU   HD21 4118   4.747   7.548   4.052
  258LEU   HD22 4119   4.833   7.547   4.214
  258LEU   HD23 4120   4.915   7.590   4.058
  258LEU      C 4121   4.749   7.310   3.715
  258LEU      O 4122   4.691   7.202   3.707
  259VAL      N 4123   4.832   7.363   3.625
  259VAL      H 4124   4.863   7.455   3.652
  259VAL     CA 4125   4.874   7.296   3.503
  259VAL     HA 4126   4.802   7.220   3.473
  259VAL     CB 4127   4.877   7.398   3.391
  259VAL     HB 4128   4.958   7.468   3.414
  259VAL    CG1 4129   4.903   7.329   3.257
  259VAL   HG11 4130   5.002   7.288   3.239
  259VAL   HG12 4131   4.830   7.250   3.239
  259VAL   HG13 4132   4.890   7.401   3.176
  259VAL    CG2 4133   4.745   7.472   3.375
  259VAL   HG21 4134   4.734   7.549   3.452
  259VAL   HG22 4135   4.753   7.521   3.278
  259VAL   HG23 4136   4.665   7.398   3.377
  259VAL      C 4137   5.006   7.221   3.520
  259VAL      O 4138   5.084   7.276   3.597
  260VAL      N 4139   5.035   7.113   3.447
  260VAL      H 4140   4.976   7.082   3.372
  260VAL     CA 4141   5.152   7.030   3.469
  260VAL     HA 4142   5.231   7.092   3.512
  260VAL     CB 4143   5.132   6.922   3.574
  260VAL     HB 4144   5.068   6.961   3.653
  260VAL    CG1 4145   5.049   6.803   3.525
  260VAL   HG11 4146   5.106   6.736   3.462
  260VAL   HG12 4147   5.016   6.736   3.604
  260VAL   HG13 4148   4.955   6.838   3.481
  260VAL    CG2 4149   5.263   6.874   3.636
  260VAL   HG21 4150   5.245   6.783   3.694
  260VAL   HG22 4151   5.339   6.852   3.561
  260VAL   HG23 4152   5.299   6.946   3.709
  260VAL      C 4153   5.209   6.973   3.339
  260VAL      O 4154   5.131   6.942   3.250
  261ILE      N 4155   5.342   6.973   3.331
  261ILE      H 4156   5.390   6.996   3.417
  261ILE     CA 4157   5.420   6.952   3.211
  261ILE     HA 4158   5.354   6.908   3.136
  261ILE     CB 4159   5.474   7.082   3.151
  261ILE     HB 4160   5.543   7.047   3.073
  261ILE    CG2 4161   5.357   7.148   3.079
  261ILE   HG21 4162   5.278   7.163   3.152
  261ILE   HG22 4163   5.395   7.240   3.033
  261ILE   HG23 4164   5.316   7.081   3.003
  261ILE    CG1 4165   5.534   7.177   3.254
  261ILE   HG11 4166   5.613   7.125   3.307
  261ILE   HG12 4167   5.457   7.212   3.323
  261ILE     CD 4168   5.614   7.293   3.195
  261ILE    HD1 4169   5.699   7.264   3.134
  261ILE    HD2 4170   5.554   7.367   3.143
  261ILE    HD3 4171   5.649   7.350   3.281
  261ILE      C 4172   5.522   6.844   3.241
  261ILE      O 4173   5.640   6.871   3.218
  262PRO      N 4174   5.487   6.724   3.289
  262PRO     CD 4175   5.352   6.676   3.313
  262PRO    HD1 4176   5.279   6.718   3.244
  262PRO    HD2 4177   5.335   6.700   3.418
  262PRO     CG 4178   5.365   6.525   3.294
  262PRO    HG1 4179   5.364   6.501   3.188
  262PRO    HG2 4180   5.287   6.477   3.355
  262PRO     CB 4181   5.505   6.496   3.346
  262PRO    HB1 4182   5.551   6.404   3.312
  262PRO    HB2 4183   5.499   6.493   3.455
  262PRO     CA 4184   5.584   6.617   3.294
  262PRO     HA 4185   5.659   6.647   3.367
  262PRO      C 4186   5.654   6.582   3.164
  262PRO      O 4187   5.589   6.550   3.065
  263LYS      N 4188   5.788   6.582   3.164
  263LYS      H 4189   5.830   6.610   3.251
  263LYS     CA 4190   5.882   6.528   3.067
  263LYS     HA 4191   5.836   6.540   2.969
  263LYS     CB 4192   6.008   6.612   3.084
  263LYS    HB1 4193   6.040   6.599   3.188
  263LYS    HB2 4194   5.985   6.718   3.083
  263LYS     CG 4195   6.124   6.585   2.988
  263LYS    HG1 4196   6.166   6.683   2.969
  263LYS    HG2 4197   6.088   6.535   2.898
  263LYS     CD 4198   6.231   6.499   3.055
  263LYS    HD1 4199   6.175   6.415   3.098
  263LYS    HD2 4200   6.277   6.549   3.140
  263LYS     CE 4201   6.347   6.447   2.971
  263LYS    HE1 4202   6.419   6.528   2.956
  263LYS    HE2 4203   6.311   6.425   2.870
  263LYS     NZ 4204   6.402   6.325   3.032
  263LYS    HZ1 4205   6.466   6.282   2.967
  263LYS    HZ2 4206   6.456   6.346   3.114
  263LYS    HZ3 4207   6.328   6.259   3.049
  263LYS      C 4208   5.917   6.381   3.086
  263LYS      O 4209   5.940   6.328   3.194
  264SER      N 4210   5.906   6.305   2.976
  264SER      H 4211   5.850   6.342   2.901
  264SER     CA 4212   5.972   6.177   2.960
  264SER     HA 4213   6.065   6.188   3.017
  264SER     CB 4214   5.883   6.061   3.003
  264SER    HB1 4215   5.781   6.082   2.971
  264SER    HB2 4216   5.881   6.056   3.112
  264SER     OG 4217   5.932   5.940   2.949
  264SER     HG 4218   6.020   5.920   2.982
  264SER      C 4219   6.012   6.167   2.814
  264SER      O 4220   5.949   6.231   2.730
  265VAL      N 4221   6.120   6.095   2.782
  265VAL      H 4222   6.173   6.066   2.863
  265VAL     CA 4223   6.162   6.059   2.648
  265VAL     HA 4224   6.105   6.109   2.570
  265VAL     CB 4225   6.308   6.100   2.633
  265VAL     HB 4226   6.370   6.029   2.688
  265VAL    CG1 4227   6.366   6.098   2.492
  265VAL   HG11 4228   6.474   6.109   2.496
  265VAL   HG12 4229   6.357   5.996   2.456
  265VAL   HG13 4230   6.327   6.176   2.426
  265VAL    CG2 4231   6.352   6.232   2.697
  265VAL   HG21 4232   6.284   6.306   2.656
  265VAL   HG22 4233   6.337   6.220   2.804
  265VAL   HG23 4234   6.460   6.237   2.681
  265VAL      C 4235   6.143   5.911   2.614
  265VAL      O 4236   6.143   5.875   2.496
  266THR      N 4237   6.118   5.826   2.714
  266THR      H 4238   6.117   5.864   2.807
  266THR     CA 4239   6.068   5.692   2.693
  266THR     HA 4240   6.137   5.642   2.625
  266THR     CB 4241   6.080   5.618   2.825
  266THR     HB 4242   6.012   5.666   2.896
  266THR    CG2 4243   6.021   5.478   2.810
  266THR   HG21 4244   6.051   5.425   2.899
  266THR   HG22 4245   5.912   5.480   2.810
  266THR   HG23 4246   6.063   5.439   2.717
  266THR    OG1 4247   6.211   5.604   2.877
  266THR    HG1 4248   6.217   5.688   2.923
  266THR      C 4249   5.924   5.695   2.642
  266THR      O 4250   5.839   5.742   2.716
  267PRO      N 4251   5.890   5.637   2.527
  267PRO     CD 4252   5.982   5.577   2.432
  267PRO    HD1 4253   5.978   5.471   2.458
  267PRO    HD2 4254   6.081   5.622   2.431
  267PRO     CG 4255   5.908   5.585   2.299
  267PRO    HG1 4256   5.944   5.502   2.236
  267PRO    HG2 4257   5.909   5.682   2.250
  267PRO     CB 4258   5.765   5.560   2.346
  267PRO    HB1 4259   5.755   5.453   2.362
  267PRO    HB2 4260   5.694   5.602   2.275
  267PRO     CA 4261   5.752   5.631   2.481
  267PRO     HA 4262   5.715   5.732   2.464
  267PRO      C 4263   5.653   5.560   2.572
  267PRO      O 4264   5.545   5.618   2.571
  268GLU      N 4265   5.686   5.461   2.655
  268GLU      H 4266   5.781   5.427   2.658
  268GLU     CA 4267   5.587   5.405   2.745
  268GLU     HA 4268   5.492   5.413   2.693
  268GLU     CB 4269   5.616   5.257   2.768
  268GLU    HB1 4270   5.589   5.190   2.686
  268GLU    HB2 4271   5.548   5.227   2.849
  268GLU     CG 4272   5.756   5.232   2.822
  268GLU    HG1 4273   5.772   5.290   2.912
  268GLU    HG2 4274   5.817   5.266   2.738
  268GLU     CD 4275   5.788   5.086   2.851
  268GLU    OE1 4276   5.826   5.050   2.965
  268GLU    OE2 4277   5.805   5.007   2.756
  268GLU      C 4278   5.569   5.488   2.871
  268GLU      O 4279   5.476   5.463   2.947
  269ARG      N 4280   5.659   5.580   2.908
  269ARG      H 4281   5.739   5.598   2.850
  269ARG     CA 4282   5.642   5.661   3.027
  269ARG     HA 4283   5.595   5.596   3.101
  269ARG     CB 4284   5.774   5.720   3.077
  269ARG    HB1 4285   5.763   5.805   3.144
  269ARG    HB2 4286   5.836   5.738   2.989
  269ARG     CG 4287   5.855   5.621   3.162
  269ARG    HG1 4288   5.855   5.526   3.109
  269ARG    HG2 4289   5.812   5.602   3.260
  269ARG     CD 4290   6.000   5.660   3.184
  269ARG    HD1 4291   6.010   5.762   3.222
  269ARG    HD2 4292   6.062   5.665   3.094
  269ARG     NE 4293   6.076   5.572   3.273
  269ARG     HE 4294   6.020   5.506   3.325
  269ARG     CZ 4295   6.210   5.569   3.270
  269ARG    NH1 4296   6.284   5.648   3.192
  269ARG   HH11 4297   6.247   5.730   3.146
  269ARG   HH12 4298   6.385   5.653   3.199
  269ARG    NH2 4299   6.283   5.484   3.343
  269ARG   HH21 4300   6.243   5.417   3.407
  269ARG   HH22 4301   6.384   5.481   3.336
  269ARG      C 4302   5.536   5.767   3.001
  269ARG      O 4303   5.448   5.789   3.084
  270ILE      N 4304   5.541   5.825   2.881
  270ILE      H 4305   5.621   5.798   2.825
  270ILE     CA 4306   5.452   5.923   2.822
  270ILE     HA 4307   5.456   6.012   2.885
  270ILE     CB 4308   5.501   5.958   2.682
  270ILE     HB 4309   5.528   5.859   2.648
  270ILE    CG2 4310   5.395   6.036   2.605
  270ILE   HG21 4311   5.303   5.978   2.605
  270ILE   HG22 4312   5.372   6.130   2.655
  270ILE   HG23 4313   5.427   6.047   2.501
  270ILE    CG1 4314   5.636   6.028   2.687
  270ILE   HG11 4315   5.698   5.983   2.765
  270ILE   HG12 4316   5.622   6.133   2.712
  270ILE     CD 4317   5.709   6.034   2.553
  270ILE    HD1 4318   5.801   6.092   2.558
  270ILE    HD2 4319   5.727   5.938   2.504
  270ILE    HD3 4320   5.652   6.093   2.482
  270ILE      C 4321   5.316   5.855   2.820
  270ILE      O 4322   5.219   5.924   2.849
  271ALA      N 4323   5.313   5.729   2.776
  271ALA      H 4324   5.396   5.676   2.753
  271ALA     CA 4325   5.193   5.648   2.772
  271ALA     HA 4326   5.120   5.707   2.715
  271ALA     CB 4327   5.215   5.517   2.697
  271ALA    HB1 4328   5.122   5.461   2.709
  271ALA    HB2 4329   5.247   5.542   2.596
  271ALA    HB3 4330   5.292   5.462   2.751
  271ALA      C 4331   5.130   5.627   2.909
  271ALA      O 4332   5.009   5.625   2.930
  272GLU      N 4333   5.216   5.611   3.010
  272GLU      H 4334   5.315   5.610   2.989
  272GLU     CA 4335   5.177   5.596   3.149
  272GLU     HA 4336   5.093   5.526   3.150
  272GLU     CB 4337   5.296   5.548   3.232
  272GLU    HB1 4338   5.372   5.627   3.241
  272GLU    HB2 4339   5.333   5.461   3.178
  272GLU     CG 4340   5.258   5.501   3.372
  272GLU    HG1 4341   5.168   5.439   3.361
  272GLU    HG2 4342   5.236   5.586   3.437
  272GLU     CD 4343   5.374   5.428   3.438
  272GLU    OE1 4344   5.405   5.318   3.386
  272GLU    OE2 4345   5.437   5.479   3.533
  272GLU      C 4346   5.128   5.725   3.213
  272GLU      O 4347   5.023   5.722   3.277
  273ASN      N 4348   5.202   5.835   3.197
  273ASN      H 4349   5.299   5.821   3.174
  273ASN     CA 4350   5.167   5.968   3.242
  273ASN     HA 4351   5.147   5.969   3.349
  273ASN     CB 4352   5.284   6.059   3.208
  273ASN    HB1 4353   5.251   6.158   3.242
  273ASN    HB2 4354   5.316   6.070   3.104
  273ASN     CG 4355   5.410   6.021   3.284
  273ASN    OD1 4356   5.408   5.938   3.375
  273ASN    ND2 4357   5.525   6.081   3.251
  273ASN   HD21 4358   5.537   6.122   3.160
  273ASN   HD22 4359   5.604   6.051   3.306
  273ASN      C 4360   5.038   6.029   3.187
  273ASN      O 4361   4.999   6.134   3.237
  274PHE      N 4362   4.967   5.964   3.094
  274PHE      H 4363   5.011   5.878   3.065
  274PHE     CA 4364   4.837   5.995   3.037
  274PHE     HA 4365   4.813   6.097   3.066
  274PHE     CB 4366   4.846   5.999   2.885
  274PHE    HB1 4367   4.857   5.894   2.856
  274PHE    HB2 4368   4.937   6.050   2.854
  274PHE     CG 4369   4.728   6.070   2.822
  274PHE    CD1 4370   4.739   6.208   2.807
  274PHE    HD1 4371   4.835   6.251   2.830
  274PHE    CE1 4372   4.631   6.284   2.758
  274PHE    HE1 4373   4.650   6.389   2.745
  274PHE     CZ 4374   4.514   6.220   2.714
  274PHE     HZ 4375   4.439   6.281   2.667
  274PHE    CE2 4376   4.503   6.081   2.724
  274PHE    HE2 4377   4.421   6.029   2.677
  274PHE    CD2 4378   4.607   6.009   2.784
  274PHE    HD2 4379   4.594   5.903   2.794
  274PHE      C 4380   4.722   5.919   3.102
  274PHE      O 4381   4.608   5.963   3.095
  275LYS      N 4382   4.749   5.824   3.191
  275LYS      H 4383   4.847   5.803   3.203
  275LYS     CA 4384   4.654   5.735   3.254
  275LYS     HA 4385   4.574   5.732   3.180
  275LYS     CB 4386   4.707   5.592   3.265
  275LYS    HB1 4387   4.619   5.530   3.285
  275LYS    HB2 4388   4.783   5.579   3.342
  275LYS     CG 4389   4.761   5.535   3.134
  275LYS    HG1 4390   4.861   5.568   3.105
  275LYS    HG2 4391   4.689   5.557   3.054
  275LYS     CD 4392   4.780   5.384   3.141
  275LYS    HD1 4393   4.690   5.332   3.175
  275LYS    HD2 4394   4.864   5.360   3.206
  275LYS     CE 4395   4.814   5.320   3.007
  275LYS    HE1 4396   4.845   5.216   3.021
  275LYS    HE2 4397   4.892   5.379   2.960
  275LYS     NZ 4398   4.698   5.310   2.917
  275LYS    HZ1 4399   4.632   5.252   2.967
  275LYS    HZ2 4400   4.657   5.400   2.896
  275LYS    HZ3 4401   4.721   5.268   2.828
  275LYS      C 4402   4.592   5.789   3.382
  275LYS      O 4403   4.592   5.720   3.483
  276VAL      N 4404   4.584   5.922   3.383
  276VAL      H 4405   4.597   5.971   3.296
  276VAL     CA 4406   4.579   6.000   3.506
  276VAL     HA 4407   4.568   5.935   3.593
  276VAL     CB 4408   4.703   6.087   3.528
  276VAL     HB 4409   4.687   6.138   3.623
  276VAL    CG1 4410   4.829   6.004   3.550
  276VAL   HG11 4411   4.830   5.966   3.652
  276VAL   HG12 4412   4.837   5.923   3.477
  276VAL   HG13 4413   4.917   6.066   3.533
  276VAL    CG2 4414   4.722   6.191   3.418
  276VAL   HG21 4415   4.638   6.260   3.410
  276VAL   HG22 4416   4.809   6.255   3.433
  276VAL   HG23 4417   4.731   6.152   3.316
  276VAL      C 4418   4.452   6.083   3.516
  276VAL      O 4419   4.444   6.154   3.616
  277PHE      N 4420   4.349   6.075   3.432
  277PHE      H 4421   4.359   6.015   3.351
  277PHE     CA 4422   4.227   6.153   3.438
  277PHE     HA 4423   4.249   6.243   3.495
  277PHE     CB 4424   4.192   6.198   3.297
  277PHE    HB1 4425   4.090   6.236   3.297
  277PHE    HB2 4426   4.172   6.113   3.232
  277PHE     CG 4427   4.291   6.287   3.226
  277PHE    CD1 4428   4.269   6.424   3.214
  277PHE    HD1 4429   4.180   6.471   3.253
  277PHE    CE1 4430   4.374   6.495   3.153
  277PHE    HE1 4431   4.353   6.600   3.138
  277PHE     CZ 4432   4.488   6.435   3.098
  277PHE     HZ 4433   4.568   6.488   3.048
  277PHE    CE2 4434   4.502   6.297   3.110
  277PHE    HE2 4435   4.594   6.251   3.078
  277PHE    CD2 4436   4.402   6.220   3.171
  277PHE    HD2 4437   4.408   6.113   3.175
  277PHE      C 4438   4.116   6.073   3.507
  277PHE      O 4439   4.015   6.136   3.538
  278ASP      N 4440   4.136   5.943   3.526
  278ASP      H 4441   4.216   5.908   3.474
  278ASP     CA 4442   4.034   5.853   3.575
  278ASP     HA 4443   3.937   5.886   3.538
  278ASP     CB 4444   4.052   5.713   3.518
  278ASP    HB1 4445   4.052   5.721   3.409
  278ASP    HB2 4446   3.967   5.648   3.536
  278ASP     CG 4447   4.183   5.643   3.555
  278ASP    OD1 4448   4.282   5.663   3.481
  278ASP    OD2 4449   4.183   5.562   3.650
  278ASP      C 4450   4.021   5.846   3.727
  278ASP      O 4451   3.922   5.785   3.768
  279PHE      N 4452   4.112   5.907   3.802
  279PHE      H 4453   4.172   5.979   3.763
  279PHE     CA 4454   4.111   5.890   3.946
  279PHE     HA 4455   4.012   5.857   3.976
  279PHE     CB 4456   4.208   5.777   3.977
  279PHE    HB1 4457   4.206   5.700   3.899
  279PHE    HB2 4458   4.172   5.735   4.071
  279PHE     CG 4459   4.353   5.819   3.981
  279PHE    CD1 4460   4.432   5.857   3.872
  279PHE    HD1 4461   4.389   5.839   3.775
  279PHE    CE1 4462   4.560   5.909   3.894
  279PHE    HE1 4463   4.620   5.946   3.812
  279PHE     CZ 4464   4.614   5.912   4.023
  279PHE     HZ 4465   4.716   5.947   4.032
  279PHE    CE2 4466   4.543   5.858   4.131
  279PHE    HE2 4467   4.583   5.872   4.230
  279PHE    CD2 4468   4.410   5.820   4.109
  279PHE    HD2 4469   4.347   5.801   4.195
  279PHE      C 4470   4.147   6.017   4.023
  279PHE      O 4471   4.174   6.120   3.962
  280GLU      N 4472   4.131   6.010   4.156
  280GLU      H 4473   4.091   5.929   4.200
  280GLU     CA 4474   4.142   6.128   4.240
  280GLU     HA 4475   4.197   6.203   4.185
  280GLU     CB 4476   4.002   6.180   4.274
  280GLU    HB1 4477   3.941   6.095   4.304
  280GLU    HB2 4478   3.979   6.219   4.174
  280GLU     CG 4479   4.001   6.277   4.392
  280GLU    HG1 4480   4.083   6.344   4.368
  280GLU    HG2 4481   4.025   6.228   4.487
  280GLU     CD 4482   3.868   6.351   4.394
  280GLU    OE1 4483   3.792   6.329   4.490
  280GLU    OE2 4484   3.837   6.440   4.312
  280GLU      C 4485   4.227   6.084   4.359
  280GLU      O 4486   4.200   5.978   4.415
  281LEU      N 4487   4.314   6.167   4.414
  281LEU      H 4488   4.328   6.260   4.375
  281LEU     CA 4489   4.374   6.161   4.546
  281LEU     HA 4490   4.388   6.054   4.563
  281LEU     CB 4491   4.507   6.237   4.554
  281LEU    HB1 4492   4.547   6.231   4.655
  281LEU    HB2 4493   4.480   6.338   4.525
  281LEU     CG 4494   4.613   6.184   4.458
  281LEU     HG 4495   4.578   6.179   4.355
  281LEU    CD1 4496   4.732   6.279   4.465
  281LEU   HD11 4497   4.687   6.378   4.466
  281LEU   HD12 4498   4.793   6.275   4.555
  281LEU   HD13 4499   4.798   6.261   4.380
  281LEU    CD2 4500   4.651   6.040   4.493
  281LEU   HD21 4501   4.571   5.966   4.497
  281LEU   HD22 4502   4.721   6.002   4.418
  281LEU   HD23 4503   4.688   6.044   4.595
  281LEU      C 4504   4.286   6.215   4.657
  281LEU      O 4505   4.222   6.319   4.642
  282SER      N 4506   4.297   6.146   4.771
  282SER      H 4507   4.363   6.070   4.765
  282SER     CA 4508   4.214   6.182   4.884
  282SER     HA 4509   4.116   6.209   4.847
  282SER     CB 4510   4.186   6.064   4.977
  282SER    HB1 4511   4.121   6.097   5.057
  282SER    HB2 4512   4.273   6.022   5.027
  282SER     OG 4513   4.127   5.958   4.905
  282SER     HG 4514   4.145   5.975   4.812
  282SER      C 4515   4.265   6.308   4.953
  282SER      O 4516   4.377   6.356   4.936
  283SER      N 4517   4.186   6.364   5.045
  283SER      H 4518   4.092   6.331   5.063
  283SER     CA 4519   4.235   6.479   5.118
  283SER     HA 4520   4.274   6.550   5.045
  283SER     CB 4521   4.120   6.536   5.201
  283SER    HB1 4522   4.035   6.558   5.136
  283SER    HB2 4523   4.138   6.632   5.250
  283SER     OG 4524   4.066   6.439   5.287
  283SER     HG 4525   3.976   6.473   5.298
  283SER      C 4526   4.346   6.437   5.213
  283SER      O 4527   4.433   6.520   5.239
  284GLN      N 4528   4.346   6.317   5.272
  284GLN      H 4529   4.263   6.261   5.258
  284GLN     CA 4530   4.449   6.254   5.352
  284GLN     HA 4531   4.474   6.324   5.432
  284GLN     CB 4532   4.407   6.126   5.423
  284GLN    HB1 4533   4.501   6.098   5.470
  284GLN    HB2 4534   4.380   6.051   5.349
  284GLN     CG 4535   4.294   6.137   5.525
  284GLN    HG1 4536   4.311   6.221   5.592
  284GLN    HG2 4537   4.294   6.045   5.583
  284GLN     CD 4538   4.158   6.157   5.459
  284GLN    OE1 4539   4.135   6.131   5.341
  284GLN    NE2 4540   4.066   6.228   5.524
  284GLN   HE21 4541   4.090   6.288   5.602
  284GLN   HE22 4542   3.981   6.240   5.472
  284GLN      C 4543   4.577   6.239   5.271
  284GLN      O 4544   4.683   6.287   5.310
  285ASP      N 4545   4.572   6.183   5.150
  285ASP      H 4546   4.488   6.130   5.135
  285ASP     CA 4547   4.679   6.167   5.054
  285ASP     HA 4548   4.757   6.101   5.092
  285ASP     CB 4549   4.628   6.101   4.926
  285ASP    HB1 4550   4.719   6.087   4.869
  285ASP    HB2 4551   4.570   6.175   4.870
  285ASP     CG 4552   4.549   5.971   4.936
  285ASP    OD1 4553   4.543   5.913   5.046
  285ASP    OD2 4554   4.487   5.936   4.833
  285ASP      C 4555   4.737   6.302   5.015
  285ASP      O 4556   4.855   6.330   5.034
  286MET      N 4557   4.656   6.400   4.976
  286MET      H 4558   4.568   6.370   4.937
  286MET     CA 4559   4.688   6.541   4.965
  286MET     HA 4560   4.759   6.546   4.883
  286MET     CB 4561   4.571   6.630   4.923
  286MET    HB1 4562   4.595   6.735   4.938
  286MET    HB2 4563   4.482   6.598   4.977
  286MET     CG 4564   4.542   6.601   4.776
  286MET    HG1 4565   4.445   6.648   4.761
  286MET    HG2 4566   4.520   6.495   4.763
  286MET     SD 4567   4.653   6.657   4.644
  286MET     CE 4568   4.648   6.837   4.666
  286MET    HE1 4569   4.688   6.863   4.765
  286MET    HE2 4570   4.700   6.887   4.584
  286MET    HE3 4571   4.544   6.870   4.670
  286MET      C 4572   4.761   6.601   5.084
  286MET      O 4573   4.863   6.666   5.063
  287THR      N 4574   4.707   6.579   5.204
  287THR      H 4575   4.641   6.503   5.213
  287THR     CA 4576   4.757   6.629   5.331
  287THR     HA 4577   4.778   6.735   5.316
  287THR     CB 4578   4.665   6.597   5.448
  287THR     HB 4579   4.658   6.491   5.470
  287THR    CG2 4580   4.715   6.653   5.582
  287THR   HG21 4581   4.639   6.670   5.658
  287THR   HG22 4582   4.792   6.585   5.617
  287THR   HG23 4583   4.774   6.741   5.558
  287THR    OG1 4584   4.542   6.664   5.436
  287THR    HG1 4585   4.503   6.623   5.358
  287THR      C 4586   4.893   6.568   5.361
  287THR      O 4587   4.986   6.638   5.402
  288THR      N 4588   4.912   6.440   5.328
  288THR      H 4589   4.839   6.379   5.293
  288THR     CA 4590   5.039   6.372   5.330
  288THR     HA 4591   5.077   6.380   5.432
  288THR     CB 4592   5.009   6.225   5.300
  288THR     HB 4593   4.966   6.212   5.200
  288THR    CG2 4594   5.138   6.144   5.290
  288THR   HG21 4595   5.209   6.182   5.216
  288THR   HG22 4596   5.189   6.145   5.386
  288THR   HG23 4597   5.120   6.037   5.277
  288THR    OG1 4598   4.923   6.169   5.396
  288THR    HG1 4599   4.838   6.208   5.375
  288THR      C 4600   5.143   6.431   5.236
  288THR      O 4601   5.247   6.474   5.286
  289LEU      N 4602   5.102   6.460   5.113
  289LEU      H 4603   5.014   6.427   5.078
  289LEU     CA 4604   5.199   6.524   5.026
  289LEU     HA 4605   5.297   6.479   5.034
  289LEU     CB 4606   5.149   6.532   4.882
  289LEU    HB1 4607   5.227   6.582   4.825
  289LEU    HB2 4608   5.054   6.585   4.878
  289LEU     CG 4609   5.121   6.400   4.811
  289LEU     HG 4610   5.047   6.343   4.867
  289LEU    CD1 4611   5.060   6.443   4.677
  289LEU   HD11 4612   5.022   6.362   4.616
  289LEU   HD12 4613   4.983   6.514   4.705
  289LEU   HD13 4614   5.137   6.490   4.615
  289LEU    CD2 4615   5.244   6.314   4.782
  289LEU   HD21 4616   5.207   6.228   4.728
  289LEU   HD22 4617   5.321   6.367   4.726
  289LEU   HD23 4618   5.278   6.286   4.882
  289LEU      C 4619   5.233   6.666   5.068
  289LEU      O 4620   5.346   6.715   5.059
  290LEU      N 4621   5.134   6.748   5.106
  290LEU      H 4622   5.044   6.704   5.096
  290LEU     CA 4623   5.165   6.880   5.158
  290LEU     HA 4624   5.223   6.926   5.078
  290LEU     CB 4625   5.034   6.956   5.177
  290LEU    HB1 4626   5.041   7.046   5.237
  290LEU    HB2 4627   4.966   6.889   5.231
  290LEU     CG 4628   4.967   6.989   5.044
  290LEU     HG 4629   4.979   6.905   4.976
  290LEU    CD1 4630   4.819   7.019   5.063
  290LEU   HD11 4631   4.762   6.947   5.122
  290LEU   HD12 4632   4.818   7.109   5.124
  290LEU   HD13 4633   4.770   7.030   4.966
  290LEU    CD2 4634   5.032   7.113   4.983
  290LEU   HD21 4635   4.984   7.206   5.013
  290LEU   HD22 4636   5.138   7.118   5.005
  290LEU   HD23 4637   5.012   7.101   4.876
  290LEU      C 4638   5.253   6.891   5.281
  290LEU      O 4639   5.314   6.995   5.306
  291SER      N 4640   5.262   6.781   5.356
  291SER      H 4641   5.207   6.705   5.318
  291SER     CA 4642   5.345   6.775   5.474
  291SER     HA 4643   5.334   6.868   5.531
  291SER     CB 4644   5.302   6.666   5.572
  291SER    HB1 4645   5.361   6.663   5.663
  291SER    HB2 4646   5.309   6.567   5.526
  291SER     OG 4647   5.166   6.695   5.597
  291SER     HG 4648   5.133   6.671   5.511
  291SER      C 4649   5.493   6.758   5.443
  291SER      O 4650   5.574   6.771   5.535
  292TYR      N 4651   5.521   6.731   5.315
  292TYR      H 4652   5.446   6.741   5.249
  292TYR     CA 4653   5.658   6.707   5.272
  292TYR     HA 4654   5.707   6.661   5.358
  292TYR     CB 4655   5.657   6.611   5.154
  292TYR    HB1 4656   5.750   6.624   5.098
  292TYR    HB2 4657   5.579   6.640   5.084
  292TYR     CG 4658   5.629   6.464   5.172
  292TYR    CD1 4659   5.570   6.409   5.287
  292TYR    HD1 4660   5.520   6.478   5.354
  292TYR    CE1 4661   5.547   6.272   5.302
  292TYR    HE1 4662   5.492   6.238   5.388
  292TYR     CZ 4663   5.597   6.185   5.203
  292TYR     OH 4664   5.593   6.050   5.225
  292TYR     HH 4665   5.630   6.007   5.148
  292TYR    CE2 4666   5.663   6.238   5.090
  292TYR    HE2 4667   5.710   6.173   5.018
  292TYR    CD2 4668   5.675   6.376   5.073
  292TYR    HD2 4669   5.731   6.411   4.987
  292TYR      C 4670   5.733   6.838   5.251
  292TYR      O 4671   5.856   6.834   5.249
  293ASN      N 4672   5.671   6.956   5.242
  293ASN      H 4673   5.571   6.947   5.248
  293ASN     CA 4674   5.733   7.082   5.206
  293ASN     HA 4675   5.755   7.076   5.100
  293ASN     CB 4676   5.628   7.191   5.215
  293ASN    HB1 4677   5.573   7.191   5.309
  293ASN    HB2 4678   5.552   7.173   5.139
  293ASN     CG 4679   5.692   7.329   5.207
  293ASN    OD1 4680   5.779   7.361   5.126
  293ASN    ND2 4681   5.646   7.428   5.284
  293ASN   HD21 4682   5.578   7.410   5.356
  293ASN   HD22 4683   5.670   7.522   5.256
  293ASN      C 4684   5.858   7.116   5.287
  293ASN      O 4685   5.859   7.115   5.410
  294ARG      N 4686   5.965   7.157   5.219
  294ARG      H 4687   5.954   7.164   5.118
  294ARG     CA 4688   6.095   7.190   5.273
  294ARG     HA 4689   6.096   7.226   5.376
  294ARG     CB 4690   6.186   7.068   5.283
  294ARG    HB1 4691   6.139   7.011   5.363
  294ARG    HB2 4692   6.282   7.097   5.326
  294ARG     CG 4693   6.204   6.978   5.161
  294ARG    HG1 4694   6.214   7.043   5.075
  294ARG    HG2 4695   6.113   6.920   5.153
  294ARG     CD 4696   6.327   6.890   5.184
  294ARG    HD1 4697   6.320   6.813   5.107
  294ARG    HD2 4698   6.318   6.847   5.283
  294ARG     NE 4699   6.455   6.961   5.180
  294ARG     HE 4700   6.455   7.061   5.194
  294ARG     CZ 4701   6.576   6.904   5.180
  294ARG    NH1 4702   6.608   6.774   5.175
  294ARG   HH11 4703   6.537   6.703   5.177
  294ARG   HH12 4704   6.705   6.750   5.188
  294ARG    NH2 4705   6.682   6.986   5.177
  294ARG   HH21 4706   6.669   7.085   5.166
  294ARG   HH22 4707   6.775   6.946   5.180
  294ARG      C 4708   6.165   7.299   5.193
  294ARG      O 4709   6.277   7.335   5.228
  295ASN      N 4710   6.105   7.359   5.090
  295ASN      H 4711   6.009   7.334   5.071
  295ASN     CA 4712   6.162   7.462   5.005
  295ASN     HA 4713   6.083   7.485   4.934
  295ASN     CB 4714   6.191   7.587   5.088
  295ASN    HB1 4715   6.267   7.644   5.034
  295ASN    HB2 4716   6.232   7.565   5.186
  295ASN     CG 4717   6.074   7.682   5.109
  295ASN    OD1 4718   5.964   7.646   5.151
  295ASN    ND2 4719   6.093   7.811   5.080
  295ASN   HD21 4720   6.185   7.842   5.054
  295ASN   HD22 4721   6.020   7.881   5.083
  295ASN      C 4722   6.274   7.416   4.914
  295ASN      O 4723   6.334   7.502   4.850
  296TRP      N 4724   6.309   7.287   4.905
  296TRP      H 4725   6.248   7.225   4.957
  296TRP     CA 4726   6.420   7.235   4.828
  296TRP     HA 4727   6.511   7.279   4.869
  296TRP     CB 4728   6.442   7.086   4.854
  296TRP    HB1 4729   6.348   7.030   4.853
  296TRP    HB2 4730   6.475   7.085   4.958
  296TRP     CG 4731   6.544   7.011   4.774
  296TRP    CD1 4732   6.662   6.965   4.821
  296TRP    HD1 4733   6.704   6.990   4.917
  296TRP    NE1 4734   6.731   6.886   4.731
  296TRP    HE1 4735   6.828   6.861   4.741
  296TRP    CE2 4736   6.656   6.876   4.615
  296TRP    CZ2 4737   6.676   6.808   4.494
  296TRP    HZ2 4738   6.765   6.750   4.475
  296TRP    CH2 4739   6.569   6.794   4.406
  296TRP    HH2 4740   6.577   6.741   4.312
  296TRP    CZ3 4741   6.453   6.869   4.431
  296TRP    HZ3 4742   6.371   6.855   4.362
  296TRP    CE3 4743   6.436   6.947   4.546
  296TRP    HE3 4744   6.345   6.997   4.574
  296TRP    CD2 4745   6.536   6.945   4.644
  296TRP      C 4746   6.399   7.266   4.681
  296TRP      O 4747   6.294   7.235   4.625
  297ARG      N 4748   6.503   7.320   4.615
  297ARG      H 4749   6.588   7.349   4.660
  297ARG     CA 4750   6.491   7.348   4.474
  297ARG     HA 4751   6.387   7.337   4.442
  297ARG     CB 4752   6.521   7.494   4.441
  297ARG    HB1 4753   6.517   7.502   4.332
  297ARG    HB2 4754   6.616   7.526   4.483
  297ARG     CG 4755   6.411   7.587   4.493
  297ARG    HG1 4756   6.404   7.577   4.601
  297ARG    HG2 4757   6.313   7.553   4.461
  297ARG     CD 4758   6.419   7.735   4.460
  297ARG    HD1 4759   6.419   7.771   4.357
  297ARG    HD2 4760   6.505   7.788   4.501
  297ARG     NE 4761   6.315   7.813   4.527
  297ARG     HE 4762   6.332   7.841   4.623
  297ARG     CZ 4763   6.192   7.851   4.490
  297ARG    NH1 4764   6.148   7.819   4.368
  297ARG   HH11 4765   6.214   7.786   4.298
  297ARG   HH12 4766   6.055   7.840   4.335
  297ARG    NH2 4767   6.122   7.930   4.573
  297ARG   HH21 4768   6.168   7.949   4.661
  297ARG   HH22 4769   6.035   7.976   4.548
  297ARG      C 4770   6.578   7.257   4.389
  297ARG      O 4771   6.698   7.257   4.413
  298VAL      N 4772   6.530   7.210   4.273
  298VAL      H 4773   6.433   7.227   4.251
  298VAL     CA 4774   6.610   7.173   4.158
  298VAL     HA 4775   6.687   7.109   4.200
  298VAL     CB 4776   6.525   7.109   4.049
  298VAL     HB 4777   6.445   7.175   4.015
  298VAL    CG1 4778   6.611   7.079   3.926
  298VAL   HG11 4779   6.698   7.022   3.956
  298VAL   HG12 4780   6.556   7.018   3.854
  298VAL   HG13 4781   6.639   7.178   3.889
  298VAL    CG2 4782   6.452   6.981   4.086
  298VAL   HG21 4783   6.362   7.007   4.142
  298VAL   HG22 4784   6.417   6.935   3.994
  298VAL   HG23 4785   6.522   6.911   4.133
  298VAL      C 4786   6.689   7.292   4.106
  298VAL      O 4787   6.810   7.278   4.089
  299CYS      N 4788   6.623   7.407   4.088
  299CYS      H 4789   6.528   7.419   4.122
  299CYS     CA 4790   6.683   7.518   4.018
  299CYS     HA 4791   6.775   7.490   3.965
  299CYS     CB 4792   6.591   7.558   3.903
  299CYS    HB1 4793   6.613   7.660   3.873
  299CYS    HB2 4794   6.490   7.554   3.943
  299CYS     SG 4795   6.613   7.448   3.762
  299CYS     HG 4796   6.556   7.336   3.808
  299CYS      C 4797   6.716   7.636   4.109
  299CYS      O 4798   6.622   7.692   4.165
  300ALA      N 4799   6.841   7.680   4.121
  300ALA      H 4800   6.916   7.636   4.070
  300ALA     CA 4801   6.890   7.791   4.200
  300ALA     HA 4802   6.840   7.882   4.166
  300ALA     CB 4803   6.862   7.767   4.348
  300ALA    HB1 4804   6.878   7.666   4.386
  300ALA    HB2 4805   6.915   7.842   4.408
  300ALA    HB3 4806   6.755   7.770   4.365
  300ALA      C 4807   7.039   7.813   4.178
  300ALA      O 4808   7.114   7.758   4.258
  301PRO      N 4809   7.086   7.883   4.074
  301PRO     CD 4810   7.014   7.919   3.954
  301PRO    HD1 4811   7.000   8.027   3.953
  301PRO    HD2 4812   6.915   7.874   3.944
  301PRO     CG 4813   7.111   7.885   3.841
  301PRO    HG1 4814   7.079   7.920   3.743
  301PRO    HG2 4815   7.120   7.778   3.826
  301PRO     CB 4816   7.240   7.939   3.903
  301PRO    HB1 4817   7.252   8.047   3.898
  301PRO    HB2 4818   7.325   7.886   3.859
  301PRO     CA 4819   7.228   7.889   4.047
  301PRO     HA 4820   7.266   7.787   4.051
  301PRO      C 4821   7.304   7.981   4.141
  301PRO      O 4822   7.266   8.096   4.162
  302LEU      N 4823   7.409   7.932   4.207
  302LEU      H 4824   7.432   7.834   4.199
  302LEU     CA 4825   7.501   8.003   4.294
  302LEU     HA 4826   7.444   8.054   4.371
  302LEU     CB 4827   7.599   7.903   4.355
  302LEU    HB1 4828   7.687   7.956   4.388
  302LEU    HB2 4829   7.648   7.852   4.272
  302LEU     CG 4830   7.549   7.802   4.459
  302LEU     HG 4831   7.486   7.728   4.410
  302LEU    CD1 4832   7.665   7.731   4.528
  302LEU   HD11 4833   7.733   7.686   4.456
  302LEU   HD12 4834   7.721   7.809   4.581
  302LEU   HD13 4835   7.631   7.652   4.595
  302LEU    CD2 4836   7.456   7.858   4.566
  302LEU   HD21 4837   7.508   7.934   4.623
  302LEU   HD22 4838   7.367   7.905   4.523
  302LEU   HD23 4839   7.417   7.772   4.621
  302LEU      C 4840   7.558   8.121   4.217
  302LEU      O 4841   7.602   8.217   4.280
  303SER      N 4842   7.568   8.119   4.084
  303SER      H 4843   7.547   8.030   4.042
  303SER     CA 4844   7.613   8.229   4.000
  303SER     HA 4845   7.709   8.268   4.034
  303SER     CB 4846   7.633   8.173   3.860
  303SER    HB1 4847   7.709   8.098   3.882
  303SER    HB2 4848   7.672   8.249   3.791
  303SER     OG 4849   7.522   8.102   3.810
  303SER     HG 4850   7.541   8.009   3.821
  303SER      C 4851   7.517   8.346   3.997
  303SER      O 4852   7.556   8.448   3.940
  304CYS      N 4853   7.395   8.342   4.051
  304CYS      H 4854   7.368   8.248   4.075
  304CYS     CA 4855   7.284   8.434   4.036
  304CYS     HA 4856   7.324   8.517   3.979
  304CYS     CB 4857   7.165   8.376   3.959
  304CYS    HB1 4858   7.086   8.451   3.970
  304CYS    HB2 4859   7.127   8.283   4.002
  304CYS     SG 4860   7.219   8.348   3.789
  304CYS     HG 4861   7.329   8.278   3.816
  304CYS      C 4862   7.228   8.494   4.164
  304CYS      O 4863   7.149   8.589   4.158
  305THR      N 4864   7.285   8.450   4.277
  305THR      H 4865   7.357   8.380   4.265
  305THR     CA 4866   7.241   8.476   4.412
  305THR     HA 4867   7.133   8.481   4.425
  305THR     CB 4868   7.294   8.376   4.515
  305THR     HB 4869   7.289   8.416   4.616
  305THR    CG2 4870   7.218   8.244   4.512
  305THR   HG21 4871   7.251   8.182   4.595
  305THR   HG22 4872   7.110   8.253   4.524
  305THR   HG23 4873   7.237   8.199   4.415
  305THR    OG1 4874   7.428   8.363   4.473
  305THR    HG1 4875   7.461   8.297   4.535
  305THR      C 4876   7.284   8.611   4.465
  305THR      O 4877   7.262   8.651   4.580
  306SER      N 4878   7.333   8.702   4.380
  306SER      H 4879   7.367   8.665   4.292
  306SER     CA 4880   7.356   8.843   4.398
  306SER     HA 4881   7.318   8.880   4.493
  306SER     CB 4882   7.506   8.870   4.405
  306SER    HB1 4883   7.532   8.976   4.410
  306SER    HB2 4884   7.558   8.824   4.321
  306SER     OG 4885   7.553   8.808   4.523
  306SER     HG 4886   7.572   8.718   4.497
  306SER      C 4887   7.289   8.929   4.292
  306SER      O 4888   7.295   9.052   4.294
  307HIS      N 4889   7.226   8.870   4.189
  307HIS      H 4890   7.202   8.774   4.207
  307HIS     CA 4891   7.167   8.944   4.080
  307HIS     HA 4892   7.245   9.005   4.034
  307HIS     CB 4893   7.122   8.845   3.973
  307HIS    HB1 4894   7.034   8.792   4.011
  307HIS    HB2 4895   7.198   8.768   3.959
  307HIS     CG 4896   7.082   8.913   3.845
  307HIS    ND1 4897   6.991   9.018   3.829
  307HIS    CE1 4898   6.997   9.053   3.701
  307HIS    HE1 4899   6.945   9.136   3.655
  307HIS    NE2 4900   7.077   8.966   3.637
  307HIS    HE2 4901   7.101   8.975   3.539
  307HIS    CD2 4902   7.142   8.882   3.725
  307HIS    HD2 4903   7.220   8.812   3.701
  307HIS      C 4904   7.056   9.037   4.128
  307HIS      O 4905   6.981   9.008   4.221
  308LYS      N 4906   7.044   9.157   4.072
  308LYS      H 4907   7.097   9.171   3.987
  308LYS     CA 4908   6.945   9.257   4.109
  308LYS     HA 4909   6.965   9.281   4.214
  308LYS     CB 4910   6.963   9.375   4.014
  308LYS    HB1 4911   7.060   9.421   4.029
  308LYS    HB2 4912   6.892   9.450   4.047
  308LYS     CG 4913   6.940   9.359   3.864
  308LYS    HG1 4914   6.851   9.302   3.837
  308LYS    HG2 4915   7.027   9.305   3.827
  308LYS     CD 4916   6.941   9.496   3.800
  308LYS    HD1 4917   7.034   9.549   3.820
  308LYS    HD2 4918   6.850   9.547   3.833
  308LYS     CE 4919   6.914   9.495   3.649
  308LYS    HE1 4920   6.988   9.431   3.602
  308LYS    HE2 4921   6.935   9.591   3.602
  308LYS     NZ 4922   6.777   9.454   3.616
  308LYS    HZ1 4923   6.716   9.528   3.645
  308LYS    HZ2 4924   6.773   9.428   3.518
  308LYS    HZ3 4925   6.749   9.369   3.662
  308LYS      C 4926   6.800   9.212   4.099
  308LYS      O 4927   6.712   9.278   4.155
  309ASP      N 4928   6.766   9.097   4.042
  309ASP      H 4929   6.847   9.047   4.007
  309ASP     CA 4930   6.635   9.041   4.016
  309ASP     HA 4931   6.564   9.107   4.066
  309ASP     CB 4932   6.601   9.062   3.869
  309ASP    HB1 4933   6.501   9.024   3.847
  309ASP    HB2 4934   6.671   9.009   3.804
  309ASP     CG 4935   6.606   9.206   3.818
  309ASP    OD1 4936   6.559   9.291   3.896
  309ASP    OD2 4937   6.652   9.238   3.706
  309ASP      C 4938   6.618   8.895   4.056
  309ASP      O 4939   6.521   8.831   4.015
  310TYR      N 4940   6.723   8.843   4.120
  310TYR      H 4941   6.803   8.899   4.144
  310TYR     CA 4942   6.720   8.709   4.176
  310TYR     HA 4943   6.720   8.647   4.087
  310TYR     CB 4944   6.848   8.687   4.256
  310TYR    HB1 4945   6.850   8.753   4.342
  310TYR    HB2 4946   6.923   8.732   4.191
  310TYR     CG 4947   6.878   8.547   4.305
  310TYR    CD1 4948   6.907   8.448   4.211
  310TYR    HD1 4949   6.918   8.478   4.108
  310TYR    CE1 4950   6.921   8.316   4.255
  310TYR    HE1 4951   6.954   8.236   4.190
  310TYR     CZ 4952   6.895   8.284   4.390
  310TYR     OH 4953   6.877   8.154   4.427
  310TYR     HH 4954   6.852   8.156   4.520
  310TYR    CE2 4955   6.871   8.386   4.484
  310TYR    HE2 4956   6.860   8.364   4.589
  310TYR    CD2 4957   6.852   8.517   4.440
  310TYR    HD2 4958   6.819   8.589   4.513
  310TYR      C 4959   6.601   8.684   4.268
  310TYR      O 4960   6.583   8.756   4.366
  311PRO      N 4961   6.518   8.587   4.232
  311PRO     CD 4962   6.525   8.501   4.115
  311PRO    HD1 4963   6.613   8.438   4.127
  311PRO    HD2 4964   6.519   8.571   4.031
  311PRO     CG 4965   6.400   8.415   4.119
  311PRO    HG1 4966   6.418   8.330   4.185
  311PRO    HG2 4967   6.380   8.390   4.015
  311PRO     CB 4968   6.295   8.506   4.182
  311PRO    HB1 4969   6.211   8.450   4.224
  311PRO    HB2 4970   6.256   8.580   4.111
  311PRO     CA 4971   6.383   8.579   4.282
  311PRO     HA 4972   6.346   8.680   4.298
  311PRO      C 4973   6.375   8.513   4.419
  311PRO      O 4974   6.274   8.534   4.486
  312PHE      N 4975   6.479   8.446   4.470
  312PHE      H 4976   6.565   8.444   4.417
  312PHE     CA 4977   6.471   8.369   4.592
  312PHE     HA 4978   6.367   8.376   4.624
  312PHE     CB 4979   6.510   8.225   4.559
  312PHE    HB1 4980   6.495   8.162   4.646
  312PHE    HB2 4981   6.617   8.220   4.538
  312PHE     CG 4982   6.443   8.154   4.443
  312PHE    CD1 4983   6.307   8.158   4.413
  312PHE    HD1 4984   6.231   8.193   4.481
  312PHE    CE1 4985   6.258   8.104   4.293
  312PHE    HE1 4986   6.151   8.105   4.280
  312PHE     CZ 4987   6.343   8.042   4.201
  312PHE     HZ 4988   6.307   7.994   4.112
  312PHE    CE2 4989   6.480   8.047   4.228
  312PHE    HE2 4990   6.547   7.994   4.163
  312PHE    CD2 4991   6.530   8.097   4.349
  312PHE    HD2 4992   6.637   8.089   4.357
  312PHE      C 4993   6.557   8.424   4.705
  312PHE      O 4994   6.611   8.343   4.780
  313HIS      N 4995   6.587   8.554   4.711
  313HIS      H 4996   6.560   8.612   4.633
  313HIS     CA 4997   6.668   8.614   4.815
  313HIS     HA 4998   6.754   8.549   4.827
  313HIS     CB 4999   6.701   8.757   4.773
  313HIS    HB1 5000   6.758   8.751   4.680
  313HIS    HB2 5001   6.763   8.800   4.851
  313HIS     CG 5002   6.583   8.849   4.754
  313HIS    ND1 5003   6.470   8.819   4.678
  313HIS    CE1 5004   6.381   8.914   4.708
  313HIS    HE1 5005   6.279   8.925   4.673
  313HIS    NE2 5006   6.431   9.004   4.795
  313HIS    HE2 5007   6.378   9.082   4.831
  313HIS    CD2 5008   6.556   8.959   4.830
  313HIS    HD2 5009   6.618   9.003   4.907
  313HIS      C 5010   6.602   8.615   4.952
  313HIS      O 5011   6.671   8.581   5.049
  314GLU      N 5012   6.469   8.623   4.957
  314GLU      H 5013   6.430   8.670   4.877
  314GLU     CA 5014   6.377   8.562   5.050
  314GLU     HA 5015   6.416   8.467   5.087
  314GLU     CB 5016   6.358   8.666   5.160
  314GLU    HB1 5017   6.353   8.767   5.120
  314GLU    HB2 5018   6.443   8.667   5.227
  314GLU     CG 5019   6.235   8.640   5.247
  314GLU    HG1 5020   6.230   8.532   5.264
  314GLU    HG2 5021   6.142   8.669   5.198
  314GLU     CD 5022   6.269   8.703   5.381
  314GLU    OE1 5023   6.355   8.646   5.452
  314GLU    OE2 5024   6.194   8.790   5.432
  314GLU      C 5025   6.255   8.528   4.965
  314GLU      O 5026   6.218   8.605   4.877
  315GLU      N 5027   6.186   8.418   4.995
  315GLU      H 5028   6.222   8.363   5.072
  315GLU     CA 5029   6.097   8.345   4.907
  315GLU     HA 5030   6.124   8.375   4.807
  315GLU     CB 5031   6.125   8.195   4.919
  315GLU    HB1 5032   6.050   8.139   4.863
  315GLU    HB2 5033   6.111   8.157   5.020
  315GLU     CG 5034   6.253   8.151   4.848
  315GLU    HG1 5035   6.325   8.221   4.889
  315GLU    HG2 5036   6.236   8.162   4.741
  315GLU     CD 5037   6.290   8.008   4.884
  315GLU    OE1 5038   6.269   7.922   4.795
  315GLU    OE2 5039   6.336   7.979   4.996
  315GLU      C 5040   5.947   8.369   4.916
  315GLU      O 5041   5.868   8.344   4.826
  316PHE      N 5042   5.916   8.424   5.034
  316PHE      H 5043   5.986   8.438   5.105
  316PHE     CA 5044   5.788   8.488   5.056
  316PHE     HA 5045   5.759   8.533   4.962
  316PHE     CB 5046   5.671   8.392   5.076
  316PHE    HB1 5047   5.679   8.337   5.170
  316PHE    HB2 5048   5.675   8.312   5.002
  316PHE     CG 5049   5.535   8.452   5.050
  316PHE    CD1 5050   5.444   8.479   5.153
  316PHE    HD1 5051   5.480   8.466   5.253
  316PHE    CE1 5052   5.319   8.535   5.123
  316PHE    HE1 5053   5.252   8.562   5.203
  316PHE     CZ 5054   5.270   8.545   4.992
  316PHE     HZ 5055   5.170   8.574   4.966
  316PHE    CE2 5056   5.359   8.508   4.890
  316PHE    HE2 5057   5.332   8.521   4.786
  316PHE    CD2 5058   5.488   8.463   4.919
  316PHE    HD2 5059   5.555   8.437   4.839
  316PHE      C 5060   5.790   8.597   5.162
  316PHE    OC1 5061   5.818   8.567   5.280
  316PHE    OC2 5062   5.773   8.716   5.128
  317LIG     C1 5063   6.788   8.074   3.778
  317LIG     N2 5064   6.752   8.132   3.908
  317LIG     O3 5065   6.723   8.057   3.999
  317LIG     O4 5066   6.787   8.244   3.941
  317LIG     C5 5067   6.764   7.941   3.747
  317LIG     H5 5068   6.730   7.868   3.820
  317LIG     C6 5069   6.802   7.886   3.625
  317LIG     C7 5070   6.788   7.737   3.610
  317LIG    H71 5071   6.682   7.708   3.605
  317LIG    H72 5072   6.824   7.691   3.702
  317LIG     N8 5073   6.865   7.681   3.499
  317LIG     H8 5074   6.820   7.684   3.409
  317LIG     C9 5075   6.975   7.604   3.510
  317LIG    C10 5076   7.020   7.533   3.387
  317LIG    C11 5077   7.146   7.477   3.394
  317LIG    H11 5078   7.201   7.488   3.487
  317LIG    C12 5079   7.188   7.381   3.303
  317LIG    H12 5080   7.286   7.334   3.310
  317LIG    C13 5081   7.113   7.364   3.187
  317LIG    CL1 5082   7.181   7.251   3.076
  317LIG    C15 5083   6.995   7.436   3.170
  317LIG    H15 5084   6.939   7.422   3.078
  317LIG    C16 5085   6.951   7.525   3.267
  317LIG    O17 5086   6.842   7.605   3.246
  317LIG    C18 5087   6.714   7.541   3.268
  317LIG   H181 5088   6.715   7.494   3.366
  317LIG   H182 5089   6.699   7.461   3.195
  317LIG    C19 5090   6.595   7.633   3.258
  317LIG    O20 5091   6.508   7.603   3.179
  317LIG    O21 5092   6.584   7.732   3.326
  317LIG    O22 5093   7.034   7.591   3.615
  317LIG    C23 5094   6.842   7.975   3.526
  317LIG    H23 5095   6.865   7.935   3.427
  317LIG    C24 5096   6.850   8.111   3.548
  317LIG    H24 5097   6.866   8.179   3.464
  317LIG    C25 5098   6.826   8.159   3.676
  317LIG    H25 5099   6.838   8.265   3.696
  318NAP     PA 5100   6.082   6.630   3.598
  318NAP    O2A 5101   6.043   6.652   3.739
  318NAP    O1A 5102   5.960   6.629   3.514
  318NAP    O5B 5103   6.153   6.488   3.577
  318NAP    C5B 5104   6.159   6.426   3.448
  318NAP   H51A 5105   6.233   6.481   3.389
  318NAP   H52A 5106   6.064   6.439   3.396
  318NAP    C4B 5107   6.201   6.279   3.457
  318NAP    H4B 5108   6.295   6.279   3.512
  318NAP    O4B 5109   6.109   6.186   3.516
  318NAP    C3B 5110   6.235   6.221   3.319
  318NAP    H3B 5111   6.213   6.296   3.242
  318NAP    O3B 5112   6.376   6.197   3.319
  318NAP   HO3A 5113   6.418   6.284   3.313
  318NAP    C2B 5114   6.149   6.095   3.302
  318NAP    H2B 5115   6.063   6.117   3.239
  318NAP    O2B 5116   6.214   5.976   3.253
  318NAP    C1B 5117   6.104   6.061   3.444
  318NAP    H1B 5118   6.176   5.992   3.491
  318NAP    N9A 5119   5.968   6.007   3.444
  318NAP    C8A 5120   5.855   6.070   3.399
  318NAP    H8A 5121   5.850   6.170   3.358
  318NAP    N7A 5122   5.757   5.982   3.375
  318NAP    C5A 5123   5.803   5.868   3.426
  318NAP    C6A 5124   5.742   5.747   3.457
  318NAP    N6A 5125   5.609   5.728   3.434
  318NAP   H61A 5126   5.565   5.644   3.469
  318NAP   H62A 5127   5.555   5.807   3.401
  318NAP    N1A 5128   5.803   5.659   3.537
  318NAP    C2A 5129   5.932   5.679   3.569
  318NAP    H2A 5130   5.980   5.607   3.634
  318NAP    N3A 5131   6.005   5.787   3.538
  318NAP    C4A 5132   5.934   5.880   3.471
  318NAP     O3 5133   6.203   6.717   3.539
  318NAP     PN 5134   6.185   6.832   3.429
  318NAP    O1N 5135   6.201   6.767   3.297
  318NAP    O2N 5136   6.296   6.930   3.438
  318NAP    O5D 5137   6.045   6.905   3.456
  318NAP    C5D 5138   5.939   6.905   3.360
  318NAP   H51N 5139   5.844   6.915   3.413
  318NAP   H52N 5140   5.931   6.807   3.313
  318NAP    C4D 5141   5.947   7.021   3.260
  318NAP    H4D 5142   5.865   7.003   3.190
  318NAP    O4D 5143   5.943   7.152   3.321
  318NAP    C3D 5144   6.079   7.030   3.182
  318NAP    H3D 5145   6.159   7.045   3.255
  318NAP    O3D 5146   6.113   6.920   3.097
  318NAP   HO3N 5147   6.153   6.860   3.162
  318NAP    C2D 5148   6.056   7.165   3.114
  318NAP    H2D 5149   6.154   7.200   3.081
  318NAP    O2D 5150   5.966   7.143   3.005
  318NAP   HO2N 5151   5.933   7.228   2.971
  318NAP    C1D 5152   5.997   7.248   3.229
  318NAP    H1D 5153   5.916   7.309   3.187
  318NAP    N1N 5154   6.087   7.341   3.296
  318NAP    C2N 5155   6.059   7.473   3.301
  318NAP    H2N 5156   5.958   7.498   3.268
  318NAP    C3N 5157   6.149   7.566   3.351
  318NAP    C7N 5158   6.122   7.712   3.367
  318NAP    O7N 5159   6.188   7.779   3.443
  318NAP    N7N 5160   6.015   7.766   3.307
  318NAP   H72N 5161   5.991   7.861   3.333
  318NAP   H71N 5162   5.938   7.714   3.268
  318NAP    C4N 5163   6.279   7.526   3.378
  318NAP    H4N 5164   6.356   7.599   3.403
  318NAP    C5N 5165   6.304   7.390   3.384
  318NAP    H5N 5166   6.406   7.355   3.401
  318NAP    C6N 5167   6.207   7.301   3.342
  318NAP    H6N 5168   6.218   7.194   3.362
  318NAP    P2B 5169   6.271   5.962   3.104
  318NAP    O1X 5170   6.268   6.090   3.030
  318NAP    O2X 5171   6.409   5.907   3.106
  318NAP    O3X 5172   6.189   5.862   3.032
  319SOL     OW 5173   4.901   4.823   3.211
  319SOL    HW1 5174   4.926   4.786   3.295
  319SOL    HW2 5175   4.981   4.820   3.158
  320SOL     OW 5176   5.446   8.201   6.212
  320SOL    HW1 5177   5.485   8.169   6.293
  320SOL    HW2 5178   5.352   8.190   6.225
  321SOL     OW 5179   2.092   2.735   0.294
  321SOL    HW1 5180   2.105   2.815   0.344
  321SOL    HW2 5181   1.997   2.721   0.295
  322SOL     OW 5182   2.195  10.526   6.308
  322SOL    HW1 5183   2.213  10.485   6.392
  322SOL    HW2 5184   2.209  10.456   6.244
  323SOL     OW 5185   8.168   2.712   0.091
  323SOL    HW1 5186   8.077   2.688   0.077
  323SOL    HW2 5187   8.165   2.782   0.157
  324SOL     OW 5188   1.766   4.358   0.655
  324SOL    HW1 5189   1.787   4.271   0.688
  324SOL    HW2 5190   1.687   4.384   0.703
  325SOL     OW 5191   6.851   9.085   5.418
  325SOL    HW1 5192   6.776   9.038   5.381
  325SOL    HW2 5193   6.823   9.177   5.420
  326SOL     OW 5194   6.252   6.272   0.527
  326SOL    HW1 5195   6.262   6.271   0.432
  326SOL    HW2 5196   6.284   6.186   0.556
  327SOL     OW 5197   3.352   3.266   4.578
  327SOL    HW1 5198   3.362   3.341   4.636
  327SOL    HW2 5199   3.287   3.211   4.622
  328SOL     OW 5200   6.853   4.048   2.943
  328SOL    HW1 5201   6.818   3.993   2.874
  328SOL    HW2 5202   6.948   4.033   2.940
  329SOL     OW 5203   6.536   7.440   2.235
  329SOL    HW1 5204   6.491   7.494   2.300
  329SOL    HW2 5205   6.543   7.497   2.158
  330SOL     OW 5206   2.695   5.881   0.382
  330SOL    HW1 5207   2.775   5.835   0.407
  330SOL    HW2 5208   2.628   5.812   0.380
  331SOL     OW 5209   5.007   7.886   5.464
  331SOL    HW1 5210   4.917   7.916   5.454
  331SOL    HW2 5211   5.006   7.832   5.543
  332SOL     OW 5212   5.859   6.456   5.922
  332SOL    HW1 5213   5.820   6.471   6.008
  332SOL    HW2 5214   5.863   6.543   5.882
  333SOL     OW 5215  -0.017   4.913   3.370
  333SOL    HW1 5216  -0.013   4.930   3.276
  333SOL    HW2 5217  -0.098   4.954   3.398
  334SOL     OW 5218   1.750   5.244   3.205
  334SOL    HW1 5219   1.785   5.296   3.277
  334SOL    HW2 5220   1.666   5.211   3.237
  335SOL     OW 5221   1.191   2.679   3.632
  335SOL    HW1 5222   1.118   2.622   3.609
  335SOL    HW2 5223   1.237   2.632   3.702
  336SOL     OW 5224   6.695   9.915   5.548
  336SOL    HW1 5225   6.729   9.855   5.615
  336SOL    HW2 5226   6.604   9.886   5.535
  337SOL     OW 5227   4.174   7.499   6.097
  337SOL    HW1 5228   4.156   7.450   6.017
  337SOL    HW2 5229   4.250   7.455   6.135
  338SOL     OW 5230   3.101   6.544   2.944
  338SOL    HW1 5231   3.093   6.597   2.864
  338SOL    HW2 5232   3.195   6.538   2.960
  339SOL     OW 5233   3.814   3.527   5.666
  339SOL    HW1 5234   3.839   3.576   5.744
  339SOL    HW2 5235   3.867   3.564   5.596
  340SOL     OW 5236   0.890   1.651   1.874
  340SOL    HW1 5237   0.923   1.562   1.880
  340SOL    HW2 5238   0.941   1.701   1.938
  341SOL     OW 5239   5.123   8.710   5.476
  341SOL    HW1 5240   5.119   8.766   5.554
  341SOL    HW2 5241   5.201   8.739   5.429
  342SOL     OW 5242   3.112   3.899   2.055
  342SOL    HW1 5243   3.162   3.826   2.091
  342SOL    HW2 5244   3.155   3.977   2.088
  343SOL     OW 5245   2.103   7.658   5.939
  343SOL    HW1 5246   2.198   7.648   5.936
  343SOL    HW2 5247   2.077   7.670   5.848
  344SOL     OW 5248   2.080   6.385   2.742
  344SOL    HW1 5249   2.021   6.357   2.811
  344SOL    HW2 5250   2.144   6.315   2.734
  345SOL     OW 5251   6.445   2.456   1.834
  345SOL    HW1 5252   6.365   2.496   1.802
  345SOL    HW2 5253   6.461   2.383   1.774
  346SOL     OW 5254   3.368   3.944   3.358
  346SOL    HW1 5255   3.457   3.908   3.352
  346SOL    HW2 5256   3.339   3.920   3.446
  347SOL     OW 5257   6.411   5.960   3.435
  347SOL    HW1 5258   6.341   5.936   3.374
  347SOL    HW2 5259   6.450   6.039   3.397
  348SOL     OW 5260   0.274   7.247   5.515
  348SOL    HW1 5261   0.284   7.158   5.482
  348SOL    HW2 5262   0.257   7.235   5.608
  349SOL     OW 5263   8.026   5.181   2.370
  349SOL    HW1 5264   8.047   5.104   2.424
  349SOL    HW2 5265   8.032   5.255   2.431
  350SOL     OW 5266   6.316   4.692   1.653
  350SOL    HW1 5267   6.367   4.746   1.713
  350SOL    HW2 5268   6.327   4.734   1.567
  351SOL     OW 5269   4.351   4.282   5.915
  351SOL    HW1 5270   4.375   4.200   5.957
  351SOL    HW2 5271   4.383   4.350   5.974
  352SOL     OW 5272   0.120   4.538   5.304
  352SOL    HW1 5273   0.150   4.561   5.392
  352SOL    HW2 5274   0.200   4.521   5.255
  353SOL     OW 5275   3.931   7.017   2.201
  353SOL    HW1 5276   3.956   6.993   2.112
  353SOL    HW2 5277   3.864   7.085   2.189
  354SOL     OW 5278   6.398   4.269   1.761
  354SOL    HW1 5279   6.358   4.338   1.815
  354SOL    HW2 5280   6.479   4.247   1.807
  355SOL     OW 5281   0.882   3.514   2.187
  355SOL    HW1 5282   0.934   3.442   2.222
  355SOL    HW2 5283   0.845   3.557   2.265
  356SOL     OW 5284   2.397   6.541   1.667
  356SOL    HW1 5285   2.413   6.613   1.607
  356SOL    HW2 5286   2.448   6.563   1.745
  357SOL     OW 5287   0.839   3.988   4.314
  357SOL    HW1 5288   0.890   3.960   4.238
  357SOL    HW2 5289   0.903   3.995   4.385
  358SOL     OW 5290   0.857   4.357   5.562
  358SOL    HW1 5291   0.846   4.398   5.477
  358SOL    HW2 5292   0.784   4.391   5.614
  359SOL     OW 5293   0.347   9.968   5.265
  359SOL    HW1 5294   0.333   9.883   5.306
  359SOL    HW2 5295   0.265   9.988   5.221
  360SOL     OW 5296   7.292   7.340   0.895
  360SOL    HW1 5297   7.260   7.421   0.934
  360SOL    HW2 5298   7.247   7.270   0.943
  361SOL     OW 5299   3.955   7.778   1.579
  361SOL    HW1 5300   3.974   7.711   1.514
  361SOL    HW2 5301   3.969   7.861   1.532
  362SOL     OW 5302   5.581   7.164   5.840
  362SOL    HW1 5303   5.658   7.134   5.889
  362SOL    HW2 5304   5.578   7.107   5.763
  363SOL     OW 5305   6.062   4.705   5.149
  363SOL    HW1 5306   5.989   4.712   5.088
  363SOL    HW2 5307   6.078   4.611   5.157
  364SOL     OW 5308   0.521   2.536   4.043
  364SOL    HW1 5309   0.452   2.493   4.094
  364SOL    HW2 5310   0.572   2.584   4.107
  365SOL     OW 5311   4.189   7.960   3.936
  365SOL    HW1 5312   4.156   7.954   4.025
  365SOL    HW2 5313   4.240   8.041   3.935
  366SOL     OW 5314   3.414   8.319   3.890
  366SOL    HW1 5315   3.439   8.306   3.798
  366SOL    HW2 5316   3.444   8.407   3.911
  367SOL     OW 5317   2.663   3.134   2.004
  367SOL    HW1 5318   2.665   3.049   1.958
  367SOL    HW2 5319   2.622   3.115   2.088
  368SOL     OW 5320   3.182   6.400   1.839
  368SOL    HW1 5321   3.265   6.435   1.805
  368SOL    HW2 5322   3.193   6.402   1.934
  369SOL     OW 5323   5.197   1.307   1.190
  369SOL    HW1 5324   5.260   1.269   1.130
  369SOL    HW2 5325   5.222   1.274   1.276
  370SOL     OW 5326   3.568   6.253   3.735
  370SOL    HW1 5327   3.612   6.170   3.717
  370SOL    HW2 5328   3.508   6.232   3.807
  371SOL     OW 5329   7.060   5.167   1.532
  371SOL    HW1 5330   6.969   5.154   1.561
  371SOL    HW2 5331   7.060   5.141   1.440
  372SOL     OW 5332   8.679   3.560   0.310
  372SOL    HW1 5333   8.633   3.478   0.328
  372SOL    HW2 5334   8.651   3.584   0.222
  373SOL     OW 5335   6.415   3.925   1.952
  373SOL    HW1 5336   6.331   3.947   1.911
  373SOL    HW2 5337   6.400   3.842   1.996
  374SOL     OW 5338   8.904   7.141   1.501
  374SOL    HW1 5339   8.910   7.227   1.543
  374SOL    HW2 5340   8.888   7.161   1.409
  375SOL     OW 5341   0.851   4.003   6.016
  375SOL    HW1 5342   0.812   4.030   5.933
  375SOL    HW2 5343   0.837   4.077   6.075
  376SOL     OW 5344   2.909   7.541   0.804
  376SOL    HW1 5345   2.995   7.581   0.817
  376SOL    HW2 5346   2.870   7.592   0.732
  377SOL     OW 5347  -0.129   5.336   5.706
  377SOL    HW1 5348  -0.042   5.300   5.684
  377SOL    HW2 5349  -0.133   5.332   5.802
  378SOL     OW 5350   7.286   5.269   1.184
  378SOL    HW1 5351   7.270   5.332   1.255
  378SOL    HW2 5352   7.244   5.188   1.214
  379SOL     OW 5353   0.723   5.715   5.688
  379SOL    HW1 5354   0.716   5.717   5.784
  379SOL    HW2 5355   0.635   5.691   5.659
  380SOL     OW 5356   7.816   2.416   0.268
  380SOL    HW1 5357   7.736   2.425   0.218
  380SOL    HW2 5358   7.789   2.426   0.359
  381SOL     OW 5359   4.492   3.700   3.389
  381SOL    HW1 5360   4.562   3.642   3.419
  381SOL    HW2 5361   4.471   3.753   3.466
  382SOL     OW 5362   3.239   7.060   1.862
  382SOL    HW1 5363   3.324   7.094   1.892
  382SOL    HW2 5364   3.262   6.984   1.809
  383SOL     OW 5365   2.793   5.571   5.622
  383SOL    HW1 5366   2.720   5.546   5.566
  383SOL    HW2 5367   2.870   5.566   5.566
  384SOL     OW 5368   7.063   6.297   3.721
  384SOL    HW1 5369   7.069   6.392   3.729
  384SOL    HW2 5370   6.976   6.275   3.755
  385SOL     OW 5371   5.497   5.396   5.518
  385SOL    HW1 5372   5.456   5.312   5.500
  385SOL    HW2 5373   5.589   5.375   5.534
  386SOL     OW 5374   6.100   5.490   1.960
  386SOL    HW1 5375   6.124   5.527   1.875
  386SOL    HW2 5376   6.178   5.500   2.014
  387SOL     OW 5377   1.227   9.523   6.000
  387SOL    HW1 5378   1.238   9.582   6.074
  387SOL    HW2 5379   1.223   9.436   6.039
  388SOL     OW 5380   0.055   3.431   3.596
  388SOL    HW1 5381   0.001   3.510   3.605
  388SOL    HW2 5382   0.137   3.463   3.559
  389SOL     OW 5383   2.781   8.272   2.837
  389SOL    HW1 5384   2.872   8.245   2.820
  389SOL    HW2 5385   2.788   8.364   2.862
  390SOL     OW 5386   1.643   8.541   2.854
  390SOL    HW1 5387   1.574   8.560   2.917
  390SOL    HW2 5388   1.696   8.473   2.895
  391SOL     OW 5389   2.657   2.690   0.833
  391SOL    HW1 5390   2.580   2.699   0.776
  391SOL    HW2 5391   2.729   2.726   0.782
  392SOL     OW 5392  -1.138   4.175   4.680
  392SOL    HW1 5393  -1.044   4.168   4.697
  392SOL    HW2 5394  -1.149   4.262   4.641
  393SOL     OW 5395   1.469   5.017   0.637
  393SOL    HW1 5396   1.532   4.972   0.580
  393SOL    HW2 5397   1.512   5.019   0.723
  394SOL     OW 5398   3.987   6.684   2.495
  394SOL    HW1 5399   4.000   6.589   2.498
  394SOL    HW2 5400   3.934   6.703   2.573
  395SOL     OW 5401   0.249   5.647   5.838
  395SOL    HW1 5402   0.166   5.655   5.885
  395SOL    HW2 5403   0.296   5.578   5.885
  396SOL     OW 5404   4.806   2.474   0.195
  396SOL    HW1 5405   4.860   2.488   0.118
  396SOL    HW2 5406   4.866   2.480   0.269
  397SOL     OW 5407   3.109   5.560   0.256
  397SOL    HW1 5408   3.048   5.499   0.299
  397SOL    HW2 5409   3.141   5.512   0.180
  398SOL     OW 5410   2.866   3.616   1.183
  398SOL    HW1 5411   2.953   3.583   1.163
  398SOL    HW2 5412   2.821   3.616   1.098
  399SOL     OW 5413   0.717   7.273   5.197
  399SOL    HW1 5414   0.748   7.281   5.107
  399SOL    HW2 5415   0.677   7.358   5.216
  400SOL     OW 5416   7.866   7.245   2.812
  400SOL    HW1 5417   7.894   7.201   2.892
  400SOL    HW2 5418   7.807   7.314   2.842
  401SOL     OW 5419   5.264   2.926   3.193
  401SOL    HW1 5420   5.197   2.977   3.148
  401SOL    HW2 5421   5.241   2.835   3.176
  402SOL     OW 5422   6.199   5.442   5.500
  402SOL    HW1 5423   6.157   5.505   5.441
  402SOL    HW2 5424   6.145   5.363   5.491
  403SOL     OW 5425   4.419   3.978   0.784
  403SOL    HW1 5426   4.490   3.929   0.826
  403SOL    HW2 5427   4.352   3.912   0.765
  404SOL     OW 5428   2.480   4.401   0.050
  404SOL    HW1 5429   2.557   4.347   0.066
  404SOL    HW2 5430   2.499   4.445  -0.032
  405SOL     OW 5431   1.534   3.273   0.392
  405SOL    HW1 5432   1.551   3.314   0.477
  405SOL    HW2 5433   1.445   3.238   0.400
  406SOL     OW 5434   3.215  10.442   6.309
  406SOL    HW1 5435   3.166  10.360   6.304
  406SOL    HW2 5436   3.168  10.495   6.373
  407SOL     OW 5437   5.390   1.671   1.168
  407SOL    HW1 5438   5.427   1.586   1.145
  407SOL    HW2 5439   5.412   1.683   1.261
  408SOL     OW 5440   7.516   5.204   2.710
  408SOL    HW1 5441   7.508   5.158   2.626
  408SOL    HW2 5442   7.519   5.133   2.775
  409SOL     OW 5443   3.580   4.756   3.399
  409SOL    HW1 5444   3.535   4.816   3.458
  409SOL    HW2 5445   3.617   4.812   3.331
  410SOL     OW 5446   2.443   9.174   3.530
  410SOL    HW1 5447   2.405   9.089   3.550
  410SOL    HW2 5448   2.368   9.229   3.508
  411SOL     OW 5449   5.030   9.997   6.251
  411SOL    HW1 5450   5.088   9.920   6.249
  411SOL    HW2 5451   4.991   9.996   6.338
  412SOL     OW 5452   4.587   3.957   3.885
  412SOL    HW1 5453   4.568   3.902   3.960
  412SOL    HW2 5454   4.502   3.974   3.845
  413SOL     OW 5455   1.428   7.741   2.407
  413SOL    HW1 5456   1.348   7.761   2.455
  413SOL    HW2 5457   1.485   7.698   2.471
  414SOL     OW 5458   1.849   0.171   0.055
  414SOL    HW1 5459   1.853   0.109   0.127
  414SOL    HW2 5460   1.907   0.243   0.082
  415SOL     OW 5461   7.589   8.566   4.361
  415SOL    HW1 5462   7.543   8.488   4.392
  415SOL    HW2 5463   7.682   8.544   4.369
  416SOL     OW 5464   1.900   7.136   3.205
  416SOL    HW1 5465   1.837   7.086   3.257
  416SOL    HW2 5466   1.946   7.191   3.268
  417SOL     OW 5467   3.957   4.047   0.012
  417SOL    HW1 5468   3.937   4.028  -0.079
  417SOL    HW2 5469   3.873   4.036   0.058
  418SOL     OW 5470   1.884   7.472   4.878
  418SOL    HW1 5471   1.864   7.560   4.910
  418SOL    HW2 5472   1.925   7.428   4.953
  419SOL     OW 5473   0.325   7.094   4.362
  419SOL    HW1 5474   0.408   7.058   4.395
  419SOL    HW2 5475   0.310   7.047   4.280
  420SOL     OW 5476   0.834   4.125   1.855
  420SOL    HW1 5477   0.804   4.103   1.767
  420SOL    HW2 5478   0.754   4.134   1.907
  421SOL     OW 5479   1.762   6.171   5.700
  421SOL    HW1 5480   1.751   6.088   5.652
  421SOL    HW2 5481   1.703   6.232   5.655
  422SOL     OW 5482  -1.505   5.620   5.758
  422SOL    HW1 5483  -1.496   5.550   5.824
  422SOL    HW2 5484  -1.561   5.582   5.691
  423SOL     OW 5485   5.402   4.690   4.881
  423SOL    HW1 5486   5.446   4.712   4.964
  423SOL    HW2 5487   5.315   4.659   4.907
  424SOL     OW 5488   1.635   1.450   0.747
  424SOL    HW1 5489   1.727   1.427   0.730
  424SOL    HW2 5490   1.625   1.438   0.841
  425SOL     OW 5491   5.391   4.450   2.669
  425SOL    HW1 5492   5.374   4.444   2.575
  425SOL    HW2 5493   5.404   4.359   2.696
  426SOL     OW 5494   7.097   6.767   1.462
  426SOL    HW1 5495   7.108   6.808   1.548
  426SOL    HW2 5496   7.033   6.697   1.476
  427SOL     OW 5497   1.144   4.720   4.945
  427SOL    HW1 5498   1.074   4.694   4.885
  427SOL    HW2 5499   1.183   4.637   4.973
  428SOL     OW 5500   0.677   4.060   5.065
  428SOL    HW1 5501   0.652   3.968   5.073
  428SOL    HW2 5502   0.751   4.071   5.125
  429SOL     OW 5503   0.653   3.606   4.285
  429SOL    HW1 5504   0.619   3.534   4.338
  429SOL    HW2 5505   0.631   3.685   4.335
  430SOL     OW 5506   3.934   3.779   0.577
  430SOL    HW1 5507   3.852   3.754   0.535
  430SOL    HW2 5508   3.933   3.875   0.577
  431SOL     OW 5509   0.988   5.349   4.260
  431SOL    HW1 5510   1.052   5.367   4.191
  431SOL    HW2 5511   1.024   5.274   4.307
  432SOL     OW 5512   1.585   5.164   2.428
  432SOL    HW1 5513   1.634   5.090   2.464
  432SOL    HW2 5514   1.649   5.214   2.377
  433SOL     OW 5515   0.871   7.501   6.046
  433SOL    HW1 5516   0.850   7.491   5.953
  433SOL    HW2 5517   0.801   7.453   6.091
  434SOL     OW 5518   1.602   1.393   2.237
  434SOL    HW1 5519   1.596   1.339   2.315
  434SOL    HW2 5520   1.548   1.347   2.172
  435SOL     OW 5521   2.596   3.711   4.729
  435SOL    HW1 5522   2.623   3.704   4.637
  435SOL    HW2 5523   2.503   3.730   4.725
  436SOL     OW 5524   6.324   2.688   3.209
  436SOL    HW1 5525   6.368   2.729   3.135
  436SOL    HW2 5526   6.391   2.635   3.251
  437SOL     OW 5527   0.705   5.452   4.425
  437SOL    HW1 5528   0.789   5.419   4.394
  437SOL    HW2 5529   0.712   5.450   4.521
  438SOL     OW 5530   4.690   7.459   0.329
  438SOL    HW1 5531   4.763   7.456   0.391
  438SOL    HW2 5532   4.684   7.370   0.294
  439SOL     OW 5533   0.555   3.335   3.685
  439SOL    HW1 5534   0.571   3.276   3.612
  439SOL    HW2 5535   0.642   3.363   3.714
  440SOL     OW 5536   5.960   1.600   2.351
  440SOL    HW1 5537   5.957   1.505   2.343
  440SOL    HW2 5538   6.027   1.616   2.418
  441SOL     OW 5539   3.392   3.235   1.277
  441SOL    HW1 5540   3.387   3.308   1.215
  441SOL    HW2 5541   3.432   3.272   1.355
  442SOL     OW 5542   3.280   2.656   0.628
  442SOL    HW1 5543   3.317   2.743   0.614
  442SOL    HW2 5544   3.340   2.597   0.583
  443SOL     OW 5545   1.178   2.714   0.053
  443SOL    HW1 5546   1.245   2.761   0.003
  443SOL    HW2 5547   1.220   2.696   0.137
  444SOL     OW 5548   8.291   3.745   0.066
  444SOL    HW1 5549   8.316   3.764  -0.024
  444SOL    HW2 5550   8.234   3.669   0.059
  445SOL     OW 5551   0.889   2.909   4.705
  445SOL    HW1 5552   0.853   2.934   4.790
  445SOL    HW2 5553   0.977   2.947   4.706
  446SOL     OW 5554   3.647   6.948   4.417
  446SOL    HW1 5555   3.561   6.972   4.383
  446SOL    HW2 5556   3.634   6.861   4.456
  447SOL     OW 5557   2.259   7.782   4.673
  447SOL    HW1 5558   2.255   7.805   4.580
  447SOL    HW2 5559   2.244   7.687   4.675
  448SOL     OW 5560   4.284   4.638   2.697
  448SOL    HW1 5561   4.222   4.668   2.763
  448SOL    HW2 5562   4.255   4.549   2.676
  449SOL     OW 5563   0.346   6.161   5.906
  449SOL    HW1 5564   0.325   6.069   5.918
  449SOL    HW2 5565   0.377   6.168   5.815
  450SOL     OW 5566   5.791   3.729   2.913
  450SOL    HW1 5567   5.765   3.806   2.964
  450SOL    HW2 5568   5.881   3.746   2.888
  451SOL     OW 5569   3.968   4.927   4.680
  451SOL    HW1 5570   3.933   5.005   4.722
  451SOL    HW2 5571   4.051   4.911   4.725
  452SOL     OW 5572   3.808   8.090   5.666
  452SOL    HW1 5573   3.869   8.058   5.733
  452SOL    HW2 5574   3.863   8.118   5.594
  453SOL     OW 5575   0.111   0.717   0.342
  453SOL    HW1 5576   0.071   0.636   0.375
  453SOL    HW2 5577   0.147   0.693   0.257
  454SOL     OW 5578   2.096  10.144   4.972
  454SOL    HW1 5579   2.119  10.057   5.006
  454SOL    HW2 5580   2.178  10.193   4.976
  455SOL     OW 5581   7.671   5.819   2.138
  455SOL    HW1 5582   7.661   5.840   2.231
  455SOL    HW2 5583   7.666   5.904   2.094
  456SOL     OW 5584   9.260   7.577   1.115
  456SOL    HW1 5585   9.304   7.652   1.155
  456SOL    HW2 5586   9.179   7.613   1.079
  457SOL     OW 5587   2.173   6.450   6.056
  457SOL    HW1 5588   2.247   6.434   5.997
  457SOL    HW2 5589   2.207   6.512   6.120
  458SOL     OW 5590   2.882   4.516   1.352
  458SOL    HW1 5591   2.787   4.531   1.354
  458SOL    HW2 5592   2.894   4.446   1.288
  459SOL     OW 5593   7.997   7.975   1.235
  459SOL    HW1 5594   7.936   7.908   1.204
  459SOL    HW2 5595   8.083   7.935   1.226
  460SOL     OW 5596   5.723   1.704   1.931
  460SOL    HW1 5597   5.711   1.621   1.976
  460SOL    HW2 5598   5.650   1.758   1.962
  461SOL     OW 5599   0.226   8.672   6.072
  461SOL    HW1 5600   0.230   8.701   6.163
  461SOL    HW2 5601   0.317   8.664   6.045
  462SOL     OW 5602   0.909   1.490   0.690
  462SOL    HW1 5603   0.838   1.489   0.754
  462SOL    HW2 5604   0.931   1.582   0.679
  463SOL     OW 5605   2.081   3.027   3.197
  463SOL    HW1 5606   2.017   2.992   3.134
  463SOL    HW2 5607   2.041   3.013   3.282
  464SOL     OW 5608   0.696   7.873   6.154
  464SOL    HW1 5609   0.618   7.929   6.153
  464SOL    HW2 5610   0.703   7.840   6.064
  465SOL     OW 5611  -0.934   3.431   5.917
  465SOL    HW1 5612  -0.882   3.492   5.970
  465SOL    HW2 5613  -1.024   3.449   5.942
  466SOL     OW 5614  -0.609   3.236   4.219
  466SOL    HW1 5615  -0.670   3.232   4.145
  466SOL    HW2 5616  -0.624   3.322   4.257
  467SOL     OW 5617   2.797   4.325   6.112
  467SOL    HW1 5618   2.723   4.369   6.153
  467SOL    HW2 5619   2.776   4.327   6.018
  468SOL     OW 5620   2.466   5.394   0.438
  468SOL    HW1 5621   2.481   5.299   0.439
  468SOL    HW2 5622   2.422   5.411   0.355
  469SOL     OW 5623   1.950   4.987   6.280
  469SOL    HW1 5624   2.003   4.935   6.220
  469SOL    HW2 5625   1.997   4.986   6.362
  470SOL     OW 5626   7.871   9.244   4.848
  470SOL    HW1 5627   7.893   9.331   4.880
  470SOL    HW2 5628   7.821   9.203   4.919
  471SOL     OW 5629   1.970   9.163   4.316
  471SOL    HW1 5630   1.915   9.230   4.358
  471SOL    HW2 5631   2.042   9.149   4.377
  472SOL     OW 5632   2.352   4.816   3.240
  472SOL    HW1 5633   2.444   4.805   3.215
  472SOL    HW2 5634   2.307   4.741   3.202
  473SOL     OW 5635   0.049   7.548   5.672
  473SOL    HW1 5636   0.059   7.569   5.580
  473SOL    HW2 5637   0.048   7.633   5.717
  474SOL     OW 5638   1.724   1.040   0.309
  474SOL    HW1 5639   1.722   1.040   0.213
  474SOL    HW2 5640   1.768   1.122   0.333
  475SOL     OW 5641   0.825   0.195   0.020
  475SOL    HW1 5642   0.902   0.248   0.040
  475SOL    HW2 5643   0.792   0.231  -0.062
  476SOL     OW 5644   7.836   5.243   2.687
  476SOL    HW1 5645   7.818   5.152   2.710
  476SOL    HW2 5646   7.754   5.274   2.648
  477SOL     OW 5647   1.039   3.187   3.097
  477SOL    HW1 5648   0.970   3.244   3.062
  477SOL    HW2 5649   1.005   3.098   3.087
  478SOL     OW 5650   4.743   1.398   1.331
  478SOL    HW1 5651   4.716   1.330   1.269
  478SOL    HW2 5652   4.715   1.365   1.417
  479SOL     OW 5653   2.961   7.923   5.327
  479SOL    HW1 5654   3.037   7.956   5.279
  479SOL    HW2 5655   2.890   7.925   5.263
  480SOL     OW 5656   1.937   5.993   0.617
  480SOL    HW1 5657   1.968   6.013   0.705
  480SOL    HW2 5658   1.984   6.055   0.561
  481SOL     OW 5659   3.704   4.007   6.049
  481SOL    HW1 5660   3.723   3.914   6.058
  481SOL    HW2 5661   3.611   4.015   6.069
  482SOL     OW 5662   4.460   4.525   5.978
  482SOL    HW1 5663   4.536   4.476   6.009
  482SOL    HW2 5664   4.464   4.518   5.883
  483SOL     OW 5665   7.325   4.675   1.818
  483SOL    HW1 5666   7.318   4.676   1.722
  483SOL    HW2 5667   7.245   4.718   1.848
  484SOL     OW 5668   0.992   5.472   3.631
  484SOL    HW1 5669   1.006   5.533   3.559
  484SOL    HW2 5670   0.989   5.386   3.589
  485SOL     OW 5671   7.157   6.382   1.903
  485SOL    HW1 5672   7.136   6.348   1.816
  485SOL    HW2 5673   7.190   6.471   1.887
  486SOL     OW 5674   0.655   7.590   4.399
  486SOL    HW1 5675   0.628   7.588   4.307
  486SOL    HW2 5676   0.623   7.508   4.435
  487SOL     OW 5677  -1.529   3.949   5.935
  487SOL    HW1 5678  -1.504   3.859   5.914
  487SOL    HW2 5679  -1.463   4.003   5.891
  488SOL     OW 5680   3.059   4.672   6.065
  488SOL    HW1 5681   3.006   4.655   6.143
  488SOL    HW2 5682   3.142   4.628   6.083
  489SOL     OW 5683   4.326   7.013   0.350
  489SOL    HW1 5684   4.360   6.929   0.320
  489SOL    HW2 5685   4.403   7.065   0.371
  490SOL     OW 5686   7.986   5.897   0.581
  490SOL    HW1 5687   7.901   5.880   0.539
  490SOL    HW2 5688   8.051   5.867   0.517
  491SOL     OW 5689   3.927   4.614   4.475
  491SOL    HW1 5690   3.882   4.699   4.467
  491SOL    HW2 5691   3.867   4.552   4.434
  492SOL     OW 5692   1.824   3.189   2.203
  492SOL    HW1 5693   1.816   3.248   2.279
  492SOL    HW2 5694   1.859   3.108   2.240
  493SOL     OW 5695   1.770   5.851   3.111
  493SOL    HW1 5696   1.794   5.759   3.121
  493SOL    HW2 5697   1.745   5.880   3.199
  494SOL     OW 5698   3.646  10.228   5.581
  494SOL    HW1 5699   3.657  10.317   5.548
  494SOL    HW2 5700   3.558  10.226   5.618
  495SOL     OW 5701   1.040   4.038   4.471
  495SOL    HW1 5702   1.114   4.043   4.532
  495SOL    HW2 5703   1.056   3.960   4.419
  496SOL     OW 5704   5.215   2.748   4.596
  496SOL    HW1 5705   5.264   2.829   4.611
  496SOL    HW2 5706   5.240   2.721   4.507
  497SOL     OW 5707   2.141   3.892   0.014
  497SOL    HW1 5708   2.089   3.870  -0.063
  497SOL    HW2 5709   2.184   3.810   0.038
  498SOL     OW 5710   0.249   6.210   4.435
  498SOL    HW1 5711   0.223   6.230   4.526
  498SOL    HW2 5712   0.265   6.296   4.396
  499SOL     OW 5713   4.720   5.534   1.053
  499SOL    HW1 5714   4.706   5.538   0.959
  499SOL    HW2 5715   4.815   5.525   1.063
  500SOL     OW 5716   5.526   4.291   3.081
  500SOL    HW1 5717   5.433   4.300   3.101
  500SOL    HW2 5718   5.538   4.198   3.063
  501SOL     OW 5719   5.130   2.029   2.653
  501SOL    HW1 5720   5.080   2.058   2.730
  501SOL    HW2 5721   5.097   2.084   2.582
  502SOL     OW 5722   2.805   2.985   1.455
  502SOL    HW1 5723   2.781   3.078   1.461
  502SOL    HW2 5724   2.722   2.939   1.447
  503SOL     OW 5725   5.542   5.219   0.066
  503SOL    HW1 5726   5.475   5.194   0.129
  503SOL    HW2 5727   5.540   5.315   0.067
  504SOL     OW 5728   6.916   7.923   5.187
  504SOL    HW1 5729   7.002   7.917   5.228
  504SOL    HW2 5730   6.867   7.985   5.241
  505SOL     OW 5731   2.323   1.194   0.962
  505SOL    HW1 5732   2.369   1.118   0.928
  505SOL    HW2 5733   2.390   1.260   0.974
  506SOL     OW 5734   7.299   3.388   0.096
  506SOL    HW1 5735   7.343   3.323   0.041
  506SOL    HW2 5736   7.208   3.384   0.070
  507SOL     OW 5737   3.396   5.565   1.847
  507SOL    HW1 5738   3.341   5.488   1.857
  507SOL    HW2 5739   3.485   5.534   1.865
  508SOL     OW 5740   4.980   2.945   4.093
  508SOL    HW1 5741   4.969   2.852   4.112
  508SOL    HW2 5742   5.074   2.958   4.086
  509SOL     OW 5743   3.079   2.035   1.674
  509SOL    HW1 5744   3.069   2.013   1.582
  509SOL    HW2 5745   3.003   2.091   1.694
  510SOL     OW 5746   3.598   6.601   6.082
  510SOL    HW1 5747   3.547   6.539   6.134
  510SOL    HW2 5748   3.591   6.569   5.993
  511SOL     OW 5749   1.018   0.534   0.392
  511SOL    HW1 5750   0.971   0.618   0.393
  511SOL    HW2 5751   0.964   0.477   0.339
  512SOL     OW 5752   3.146   6.070   4.938
  512SOL    HW1 5753   3.216   6.134   4.948
  512SOL    HW2 5754   3.066   6.120   4.948
  513SOL     OW 5755  -0.230   5.425   4.693
  513SOL    HW1 5756  -0.227   5.329   4.684
  513SOL    HW2 5757  -0.219   5.440   4.786
  514SOL     OW 5758   6.934   4.145   0.397
  514SOL    HW1 5759   6.886   4.082   0.452
  514SOL    HW2 5760   7.024   4.141   0.429
  515SOL     OW 5761   3.315   3.348   3.854
  515SOL    HW1 5762   3.297   3.305   3.937
  515SOL    HW2 5763   3.232   3.345   3.806
  516SOL     OW 5764   8.276   4.985   1.662
  516SOL    HW1 5765   8.332   5.062   1.674
  516SOL    HW2 5766   8.187   5.020   1.663
  517SOL     OW 5767   6.194   3.561   1.409
  517SOL    HW1 5768   6.174   3.554   1.503
  517SOL    HW2 5769   6.277   3.608   1.406
  518SOL     OW 5770   1.264   2.634   2.507
  518SOL    HW1 5771   1.351   2.676   2.509
  518SOL    HW2 5772   1.226   2.653   2.593
  519SOL     OW 5773   4.380   5.369   2.128
  519SOL    HW1 5774   4.292   5.370   2.091
  519SOL    HW2 5775   4.391   5.455   2.168
  520SOL     OW 5776   5.817   3.368   2.630
  520SOL    HW1 5777   5.811   3.291   2.686
  520SOL    HW2 5778   5.888   3.347   2.569
  521SOL     OW 5779  -0.060   6.774   5.880
  521SOL    HW1 5780  -0.104   6.793   5.963
  521SOL    HW2 5781  -0.124   6.798   5.814
  522SOL     OW 5782   1.157   5.858   4.310
  522SOL    HW1 5783   1.131   5.946   4.284
  522SOL    HW2 5784   1.094   5.800   4.266
  523SOL     OW 5785   7.829   5.646   2.604
  523SOL    HW1 5786   7.737   5.673   2.603
  523SOL    HW2 5787   7.858   5.655   2.513
  524SOL     OW 5788   1.453   7.626   2.149
  524SOL    HW1 5789   1.463   7.636   2.244
  524SOL    HW2 5790   1.483   7.536   2.131
  525SOL     OW 5791   0.322   5.614   4.853
  525SOL    HW1 5792   0.280   5.539   4.895
  525SOL    HW2 5793   0.375   5.576   4.783
  526SOL     OW 5794   1.777   3.967   0.193
  526SOL    HW1 5795   1.683   3.955   0.205
  526SOL    HW2 5796   1.811   3.880   0.174
  527SOL     OW 5797   9.410   7.363   1.129
  527SOL    HW1 5798   9.455   7.363   1.213
  527SOL    HW2 5799   9.363   7.446   1.126
  528SOL     OW 5800   5.345   2.986   4.672
  528SOL    HW1 5801   5.369   3.051   4.605
  528SOL    HW2 5802   5.313   3.039   4.745
  529SOL     OW 5803   5.270   2.257   1.523
  529SOL    HW1 5804   5.233   2.179   1.484
  529SOL    HW2 5805   5.359   2.262   1.488
  530SOL     OW 5806   0.610   2.641   0.636
  530SOL    HW1 5807   0.569   2.651   0.722
  530SOL    HW2 5808   0.681   2.705   0.636
  531SOL     OW 5809   2.632   8.496   6.161
  531SOL    HW1 5810   2.626   8.586   6.128
  531SOL    HW2 5811   2.684   8.504   6.241
  532SOL     OW 5812   5.225   3.894   0.042
  532SOL    HW1 5813   5.148   3.848   0.075
  532SOL    HW2 5814   5.289   3.889   0.114
  533SOL     OW 5815   7.252   2.989   0.442
  533SOL    HW1 5816   7.252   3.003   0.536
  533SOL    HW2 5817   7.343   2.965   0.421
  534SOL     OW 5818   2.813   6.992   4.289
  534SOL    HW1 5819   2.790   6.906   4.324
  534SOL    HW2 5820   2.905   6.985   4.264
  535SOL     OW 5821   7.087   4.202   1.163
  535SOL    HW1 5822   7.034   4.252   1.225
  535SOL    HW2 5823   7.177   4.228   1.182
  536SOL     OW 5824   4.690   3.058   1.045
  536SOL    HW1 5825   4.705   2.973   1.003
  536SOL    HW2 5826   4.640   3.037   1.124
  537SOL     OW 5827   6.754   3.257   2.968
  537SOL    HW1 5828   6.811   3.272   3.044
  537SOL    HW2 5829   6.683   3.204   3.001
  538SOL     OW 5830   4.480   5.741   1.960
  538SOL    HW1 5831   4.548   5.802   1.989
  538SOL    HW2 5832   4.528   5.670   1.916
  539SOL     OW 5833   6.727   3.969   1.280
  539SOL    HW1 5834   6.684   3.991   1.197
  539SOL    HW2 5835   6.765   4.052   1.310
  540SOL     OW 5836   3.363   8.861   3.465
  540SOL    HW1 5837   3.287   8.905   3.427
  540SOL    HW2 5838   3.329   8.816   3.542
  541SOL     OW 5839   3.174   3.625   2.121
  541SOL    HW1 5840   3.264   3.605   2.092
  541SOL    HW2 5841   3.157   3.562   2.191
  542SOL     OW 5842   1.503   6.755   4.550
  542SOL    HW1 5843   1.504   6.846   4.518
  542SOL    HW2 5844   1.423   6.718   4.513
  543SOL     OW 5845   3.727   3.695   3.554
  543SOL    HW1 5846   3.789   3.652   3.495
  543SOL    HW2 5847   3.658   3.729   3.496
  544SOL     OW 5848   1.104   0.974   0.554
  544SOL    HW1 5849   1.196   0.991   0.537
  544SOL    HW2 5850   1.091   1.001   0.645
  545SOL     OW 5851   0.632   8.935   5.753
  545SOL    HW1 5852   0.557   8.940   5.693
  545SOL    HW2 5853   0.699   8.887   5.705
  546SOL     OW 5854   8.101   6.828   2.578
  546SOL    HW1 5855   8.017   6.782   2.570
  546SOL    HW2 5856   8.154   6.773   2.636
  547SOL     OW 5857   4.585   4.351   4.757
  547SOL    HW1 5858   4.587   4.289   4.684
  547SOL    HW2 5859   4.493   4.376   4.765
  548SOL     OW 5860   0.241   2.420   3.377
  548SOL    HW1 5861   0.272   2.332   3.354
  548SOL    HW2 5862   0.278   2.437   3.463
  549SOL     OW 5863   1.876   9.477   4.936
  549SOL    HW1 5864   1.876   9.519   4.849
  549SOL    HW2 5865   1.968   9.457   4.953
  550SOL     OW 5866   6.995   0.830   0.785
  550SOL    HW1 5867   6.983   0.742   0.751
  550SOL    HW2 5868   6.908   0.870   0.781
  551SOL     OW 5869   1.165   6.363   5.185
  551SOL    HW1 5870   1.130   6.442   5.226
  551SOL    HW2 5871   1.189   6.392   5.097
  552SOL     OW 5872   6.254   6.277   1.261
  552SOL    HW1 5873   6.277   6.358   1.306
  552SOL    HW2 5874   6.295   6.207   1.312
  553SOL     OW 5875  -1.209   4.403   4.528
  553SOL    HW1 5876  -1.136   4.462   4.513
  553SOL    HW2 5877  -1.287   4.458   4.521
  554SOL     OW 5878   1.419   9.311   4.683
  554SOL    HW1 5879   1.440   9.313   4.590
  554SOL    HW2 5880   1.382   9.224   4.697
  555SOL     OW 5881   8.109   9.448   4.309
  555SOL    HW1 5882   8.023   9.406   4.320
  555SOL    HW2 5883   8.171   9.387   4.350
  556SOL     OW 5884   0.949   8.138   4.064
  556SOL    HW1 5885   1.001   8.058   4.069
  556SOL    HW2 5886   0.883   8.119   3.997
  557SOL     OW 5887   7.610   6.638   0.810
  557SOL    HW1 5888   7.562   6.710   0.851
  557SOL    HW2 5889   7.565   6.623   0.727
  558SOL     OW 5890   5.093   6.219   5.900
  558SOL    HW1 5891   5.073   6.125   5.894
  558SOL    HW2 5892   5.118   6.232   5.992
  559SOL     OW 5893   0.794   3.370   3.562
  559SOL    HW1 5894   0.721   3.320   3.526
  559SOL    HW2 5895   0.872   3.318   3.540
  560SOL     OW 5896   3.312   6.179   2.466
  560SOL    HW1 5897   3.244   6.118   2.437
  560SOL    HW2 5898   3.369   6.127   2.522
  561SOL     OW 5899   0.330  10.016   6.020
  561SOL    HW1 5900   0.276  10.091   5.996
  561SOL    HW2 5901   0.398  10.053   6.076
  562SOL     OW 5902   3.618   5.735   3.703
  562SOL    HW1 5903   3.708   5.737   3.735
  562SOL    HW2 5904   3.597   5.642   3.695
  563SOL     OW 5905   0.973   7.756   5.349
  563SOL    HW1 5906   0.930   7.754   5.263
  563SOL    HW2 5907   0.982   7.664   5.374
  564SOL     OW 5908   5.453   4.372   1.051
  564SOL    HW1 5909   5.425   4.358   0.961
  564SOL    HW2 5910   5.374   4.401   1.097
  565SOL     OW 5911   0.477   4.476   4.126
  565SOL    HW1 5912   0.556   4.489   4.073
  565SOL    HW2 5913   0.410   4.530   4.083
  566SOL     OW 5914   8.532   5.269   1.432
  566SOL    HW1 5915   8.554   5.361   1.413
  566SOL    HW2 5916   8.536   5.225   1.347
  567SOL     OW 5917   4.802   7.997   5.054
  567SOL    HW1 5918   4.778   8.090   5.053
  567SOL    HW2 5919   4.835   7.981   4.965
  568SOL     OW 5920   0.556   4.331   5.048
  568SOL    HW1 5921   0.645   4.366   5.044
  568SOL    HW2 5922   0.566   4.245   5.088
  569SOL     OW 5923   7.494   5.414   3.034
  569SOL    HW1 5924   7.588   5.410   3.017
  569SOL    HW2 5925   7.488   5.439   3.126
  570SOL     OW 5926   1.193   0.854   0.200
  570SOL    HW1 5927   1.194   0.761   0.223
  570SOL    HW2 5928   1.284   0.881   0.209
  571SOL     OW 5929   3.178   5.852   1.468
  571SOL    HW1 5930   3.105   5.790   1.477
  571SOL    HW2 5931   3.154   5.925   1.525
  572SOL     OW 5932   2.705   6.808   6.097
  572SOL    HW1 5933   2.783   6.863   6.088
  572SOL    HW2 5934   2.711   6.772   6.185
  573SOL     OW 5935   7.723   6.834   1.504
  573SOL    HW1 5936   7.748   6.861   1.592
  573SOL    HW2 5937   7.790   6.769   1.480
  574SOL     OW 5938   0.675   1.433   1.737
  574SOL    HW1 5939   0.760   1.420   1.695
  574SOL    HW2 5940   0.680   1.382   1.818
  575SOL     OW 5941   2.053   1.678   1.845
  575SOL    HW1 5942   2.137   1.674   1.890
  575SOL    HW2 5943   2.026   1.770   1.852
  576SOL     OW 5944   4.838   1.685   0.291
  576SOL    HW1 5945   4.917   1.677   0.236
  576SOL    HW2 5946   4.824   1.779   0.300
  577SOL     OW 5947   3.490   8.261   4.491
  577SOL    HW1 5948   3.499   8.305   4.576
  577SOL    HW2 5949   3.518   8.327   4.427
  578SOL     OW 5950   1.442   3.784   3.551
  578SOL    HW1 5951   1.418   3.693   3.563
  578SOL    HW2 5952   1.380   3.817   3.486
  579SOL     OW 5953   2.300   7.330   4.086
  579SOL    HW1 5954   2.309   7.367   4.173
  579SOL    HW2 5955   2.255   7.247   4.099
  580SOL     OW 5956   6.806   4.149   0.697
  580SOL    HW1 5957   6.845   4.159   0.784
  580SOL    HW2 5958   6.820   4.234   0.655
  581SOL     OW 5959   7.825   5.004   2.253
  581SOL    HW1 5960   7.891   4.942   2.223
  581SOL    HW2 5961   7.875   5.078   2.289
  582SOL     OW 5962   6.575   5.278   2.200
  582SOL    HW1 5963   6.493   5.301   2.156
  582SOL    HW2 5964   6.635   5.349   2.178
  583SOL     OW 5965   7.422   3.602   1.255
  583SOL    HW1 5966   7.433   3.507   1.268
  583SOL    HW2 5967   7.509   3.638   1.269
  584SOL     OW 5968   2.100   6.683   2.817
  584SOL    HW1 5969   2.130   6.726   2.737
  584SOL    HW2 5970   2.054   6.605   2.787
  585SOL     OW 5971   5.167   4.804   3.865
  585SOL    HW1 5972   5.186   4.736   3.800
  585SOL    HW2 5973   5.211   4.882   3.831
  586SOL     OW 5974   4.412   7.947   4.542
  586SOL    HW1 5975   4.389   7.879   4.605
  586SOL    HW2 5976   4.450   7.899   4.468
  587SOL     OW 5977   2.663   7.965   3.542
  587SOL    HW1 5978   2.629   7.876   3.531
  587SOL    HW2 5979   2.676   7.974   3.636
  588SOL     OW 5980   5.536   3.711   2.433
  588SOL    HW1 5981   5.443   3.723   2.411
  588SOL    HW2 5982   5.559   3.791   2.480
  589SOL     OW 5983   2.032   3.992   5.470
  589SOL    HW1 5984   1.957   3.946   5.508
  589SOL    HW2 5985   2.103   3.927   5.470
  590SOL     OW 5986   2.921   3.130   1.229
  590SOL    HW1 5987   3.015   3.130   1.208
  590SOL    HW2 5988   2.914   3.070   1.303
  591SOL     OW 5989   2.869   3.254   0.956
  591SOL    HW1 5990   2.912   3.257   1.042
  591SOL    HW2 5991   2.806   3.182   0.964
  592SOL     OW 5992   6.066   3.066   1.768
  592SOL    HW1 5993   6.130   3.102   1.706
  592SOL    HW2 5994   6.009   3.139   1.789
  593SOL     OW 5995   5.510   4.004   4.809
  593SOL    HW1 5996   5.554   3.942   4.867
  593SOL    HW2 5997   5.476   4.071   4.868
  594SOL     OW 5998   6.052   1.891   1.182
  594SOL    HW1 5999   6.040   1.958   1.250
  594SOL    HW2 6000   6.028   1.809   1.225
  595SOL     OW 6001   1.986   7.601   6.229
  595SOL    HW1 6002   1.984   7.506   6.216
  595SOL    HW2 6003   2.010   7.637   6.144
  596SOL     OW 6004   4.110   2.344   1.144
  596SOL    HW1 6005   4.033   2.399   1.159
  596SOL    HW2 6006   4.080   2.278   1.082
  597SOL     OW 6007   3.573   8.692   4.209
  597SOL    HW1 6008   3.561   8.769   4.153
  597SOL    HW2 6009   3.668   8.688   4.224
  598SOL     OW 6010   3.870   8.710   3.186
  598SOL    HW1 6011   3.840   8.667   3.266
  598SOL    HW2 6012   3.891   8.638   3.126
  599SOL     OW 6013   4.032   8.548   3.827
  599SOL    HW1 6014   4.060   8.615   3.890
  599SOL    HW2 6015   4.073   8.575   3.745
  600SOL     OW 6016   5.310   9.573   5.725
  600SOL    HW1 6017   5.259   9.491   5.730
  600SOL    HW2 6018   5.302   9.599   5.633
  601SOL     OW 6019   4.822  10.066   6.040
  601SOL    HW1 6020   4.859  10.004   5.978
  601SOL    HW2 6021   4.852  10.035   6.126
  602SOL     OW 6022   0.206   4.287   4.609
  602SOL    HW1 6023   0.116   4.274   4.639
  602SOL    HW2 6024   0.260   4.267   4.685
  603SOL     OW 6025   1.870   5.470   3.377
  603SOL    HW1 6026   1.801   5.519   3.422
  603SOL    HW2 6027   1.951   5.497   3.421
  604SOL     OW 6028   1.342   1.966   1.885
  604SOL    HW1 6029   1.314   2.053   1.914
  604SOL    HW2 6030   1.416   1.945   1.942
  605SOL     OW 6031   7.317   2.988   1.860
  605SOL    HW1 6032   7.381   2.955   1.924
  605SOL    HW2 6033   7.366   2.991   1.777
  606SOL     OW 6034   3.630   4.572   0.671
  606SOL    HW1 6035   3.683   4.577   0.591
  606SOL    HW2 6036   3.586   4.487   0.665
  607SOL     OW 6037   6.420   9.348   4.946
  607SOL    HW1 6038   6.354   9.332   5.014
  607SOL    HW2 6039   6.375   9.328   4.864
  608SOL     OW 6040   3.370   6.015   2.710
  608SOL    HW1 6041   3.415   5.944   2.665
  608SOL    HW2 6042   3.425   6.033   2.787
  609SOL     OW 6043   2.529   7.095   2.722
  609SOL    HW1 6044   2.509   7.121   2.632
  609SOL    HW2 6045   2.507   7.172   2.775
  610SOL     OW 6046   1.828   4.670   2.642
  610SOL    HW1 6047   1.862   4.732   2.706
  610SOL    HW2 6048   1.881   4.685   2.563
  611SOL     OW 6049   5.743   3.348   0.684
  611SOL    HW1 6050   5.658   3.341   0.728
  611SOL    HW2 6051   5.750   3.441   0.660
  612SOL     OW 6052   3.542   4.785   0.465
  612SOL    HW1 6053   3.532   4.701   0.510
  612SOL    HW2 6054   3.460   4.831   0.484
  613SOL     OW 6055   0.131   6.609   5.805
  613SOL    HW1 6056   0.106   6.592   5.714
  613SOL    HW2 6057   0.054   6.652   5.843
  614SOL     OW 6058   4.913   3.146   0.841
  614SOL    HW1 6059   4.856   3.117   0.912
  614SOL    HW2 6060   4.930   3.066   0.790
  615SOL     OW 6061   2.527   5.263   5.142
  615SOL    HW1 6062   2.535   5.169   5.158
  615SOL    HW2 6063   2.585   5.281   5.068
  616SOL     OW 6064   3.555   8.616   3.096
  616SOL    HW1 6065   3.519   8.560   3.165
  616SOL    HW2 6066   3.494   8.690   3.092
  617SOL     OW 6067   0.518   2.593   2.753
  617SOL    HW1 6068   0.432   2.562   2.781
  617SOL    HW2 6069   0.577   2.567   2.824
  618SOL     OW 6070   3.466   2.561   2.613
  618SOL    HW1 6071   3.522   2.591   2.685
  618SOL    HW2 6072   3.461   2.466   2.625
  619SOL     OW 6073   6.893   4.068   1.973
  619SOL    HW1 6074   6.960   4.074   2.041
  619SOL    HW2 6075   6.810   4.065   2.021
  620SOL     OW 6076   4.948   4.475   4.044
  620SOL    HW1 6077   4.868   4.527   4.046
  620SOL    HW2 6078   4.959   4.452   3.951
  621SOL     OW 6079   2.046   4.799   4.619
  621SOL    HW1 6080   1.986   4.764   4.552
  621SOL    HW2 6081   2.000   4.875   4.655
  622SOL     OW 6082   1.747   4.486   2.863
  622SOL    HW1 6083   1.761   4.532   2.780
  622SOL    HW2 6084   1.696   4.547   2.916
  623SOL     OW 6085   0.815   3.765   0.872
  623SOL    HW1 6086   0.851   3.803   0.952
  623SOL    HW2 6087   0.844   3.675   0.872
  624SOL     OW 6088   3.471   8.020   4.596
  624SOL    HW1 6089   3.481   8.115   4.583
  624SOL    HW2 6090   3.393   8.012   4.651
  625SOL     OW 6091   2.541   3.351   4.675
  625SOL    HW1 6092   2.550   3.416   4.745
  625SOL    HW2 6093   2.557   3.399   4.595
  626SOL     OW 6094   2.951   6.225   3.129
  626SOL    HW1 6095   2.919   6.220   3.038
  626SOL    HW2 6096   2.883   6.181   3.180
  627SOL     OW 6097   1.211   5.245   3.275
  627SOL    HW1 6098   1.220   5.235   3.370
  627SOL    HW2 6099   1.196   5.157   3.242
  628SOL     OW 6100   4.624   7.592   0.844
  628SOL    HW1 6101   4.530   7.608   0.853
  628SOL    HW2 6102   4.636   7.502   0.874
  629SOL     OW 6103   2.780   4.449   3.667
  629SOL    HW1 6104   2.872   4.474   3.656
  629SOL    HW2 6105   2.738   4.475   3.585
  630SOL     OW 6106   5.653  10.266   5.418
  630SOL    HW1 6107   5.631  10.358   5.432
  630SOL    HW2 6108   5.570  10.225   5.395
  631SOL     OW 6109  -1.808   3.641   5.345
  631SOL    HW1 6110  -1.802   3.600   5.259
  631SOL    HW2 6111  -1.861   3.581   5.397
  632SOL     OW 6112   6.343   4.571   3.392
  632SOL    HW1 6113   6.255   4.535   3.377
  632SOL    HW2 6114   6.383   4.510   3.454
  633SOL     OW 6115   5.190   9.632   5.040
  633SOL    HW1 6116   5.272   9.622   5.088
  633SOL    HW2 6117   5.189   9.725   5.014
  634SOL     OW 6118   4.549   5.066   2.809
  634SOL    HW1 6119   4.513   5.103   2.728
  634SOL    HW2 6120   4.632   5.027   2.782
  635SOL     OW 6121   0.701   2.506   3.011
  635SOL    HW1 6122   0.682   2.493   3.104
  635SOL    HW2 6123   0.701   2.419   2.973
  636SOL     OW 6124   2.720   7.911   1.717
  636SOL    HW1 6125   2.705   7.818   1.700
  636SOL    HW2 6126   2.633   7.951   1.714
  637SOL     OW 6127   2.513   3.662   2.029
  637SOL    HW1 6128   2.583   3.597   2.038
  637SOL    HW2 6129   2.559   3.742   2.002
  638SOL     OW 6130  -0.500   4.345   6.035
  638SOL    HW1 6131  -0.524   4.252   6.034
  638SOL    HW2 6132  -0.413   4.346   6.074
  639SOL     OW 6133   0.035   5.600   3.271
  639SOL    HW1 6134   0.036   5.615   3.177
  639SOL    HW2 6135  -0.040   5.542   3.286
  640SOL     OW 6136   3.563   7.499   2.967
  640SOL    HW1 6137   3.550   7.582   2.921
  640SOL    HW2 6138   3.642   7.514   3.020
  641SOL     OW 6139   0.463   3.613   3.800
  641SOL    HW1 6140   0.490   3.648   3.885
  641SOL    HW2 6141   0.527   3.544   3.780
  642SOL     OW 6142   6.656   2.276   1.187
  642SOL    HW1 6143   6.702   2.318   1.259
  642SOL    HW2 6144   6.648   2.344   1.121
  643SOL     OW 6145   6.954   4.562   0.442
  643SOL    HW1 6146   6.887   4.493   0.436
  643SOL    HW2 6147   6.932   4.622   0.370
  644SOL     OW 6148   3.607   6.894   0.933
  644SOL    HW1 6149   3.698   6.926   0.934
  644SOL    HW2 6150   3.615   6.799   0.934
  645SOL     OW 6151   1.953   7.062   2.478
  645SOL    HW1 6152   1.928   6.996   2.542
  645SOL    HW2 6153   1.920   7.144   2.513
  646SOL     OW 6154   2.464   7.383   0.865
  646SOL    HW1 6155   2.369   7.375   0.871
  646SOL    HW2 6156   2.479   7.433   0.785
  647SOL     OW 6157   6.162   4.351   3.799
  647SOL    HW1 6158   6.160   4.369   3.893
  647SOL    HW2 6159   6.078   4.383   3.766
  648SOL     OW 6160   6.868   3.595   2.354
  648SOL    HW1 6161   6.884   3.592   2.259
  648SOL    HW2 6162   6.948   3.635   2.390
  649SOL     OW 6163   6.116   4.199   3.536
  649SOL    HW1 6164   6.206   4.211   3.507
  649SOL    HW2 6165   6.093   4.283   3.577
  650SOL     OW 6166   3.395   6.795   2.885
  650SOL    HW1 6167   3.320   6.792   2.825
  650SOL    HW2 6168   3.410   6.889   2.899
  651SOL     OW 6169   6.945   4.664   1.109
  651SOL    HW1 6170   6.988   4.679   1.025
  651SOL    HW2 6171   6.877   4.599   1.090
  652SOL     OW 6172  -0.895   3.955   4.922
  652SOL    HW1 6173  -0.899   4.046   4.892
  652SOL    HW2 6174  -0.811   3.923   4.890
  653SOL     OW 6175   0.884  10.527   5.699
  653SOL    HW1 6176   0.825  10.588   5.743
  653SOL    HW2 6177   0.844  10.511   5.614
  654SOL     OW 6178   5.163   7.261   0.509
  654SOL    HW1 6179   5.118   7.179   0.492
  654SOL    HW2 6180   5.203   7.248   0.595
  655SOL     OW 6181   0.505   2.335   1.963
  655SOL    HW1 6182   0.444   2.400   1.928
  655SOL    HW2 6183   0.589   2.381   1.967
  656SOL     OW 6184   6.694   8.943   4.491
  656SOL    HW1 6185   6.640   8.954   4.570
  656SOL    HW2 6186   6.664   8.860   4.454
  657SOL     OW 6187   5.382   4.017   5.475
  657SOL    HW1 6188   5.424   3.934   5.454
  657SOL    HW2 6189   5.332   4.039   5.396
  658SOL     OW 6190   0.415   6.199   4.121
  658SOL    HW1 6191   0.433   6.181   4.213
  658SOL    HW2 6192   0.362   6.279   4.122
  659SOL     OW 6193   2.816   4.794   3.957
  659SOL    HW1 6194   2.872   4.838   4.022
  659SOL    HW2 6195   2.856   4.814   3.873
  660SOL     OW 6196   0.310   7.325   4.921
  660SOL    HW1 6197   0.271   7.238   4.921
  660SOL    HW2 6198   0.268   7.371   4.849
  661SOL     OW 6199   2.218   5.141   2.499
  661SOL    HW1 6200   2.222   5.157   2.405
  661SOL    HW2 6201   2.207   5.046   2.507
  662SOL     OW 6202   3.202   3.623   3.191
  662SOL    HW1 6203   3.193   3.605   3.098
  662SOL    HW2 6204   3.213   3.718   3.197
  663SOL     OW 6205   1.302   6.279   2.470
  663SOL    HW1 6206   1.338   6.196   2.438
  663SOL    HW2 6207   1.245   6.253   2.543
  664SOL     OW 6208   1.048   7.513   4.946
  664SOL    HW1 6209   1.052   7.464   5.028
  664SOL    HW2 6210   1.112   7.471   4.889
  665SOL     OW 6211   0.404   7.695   5.708
  665SOL    HW1 6212   0.381   7.756   5.778
  665SOL    HW2 6213   0.473   7.740   5.658
  666SOL     OW 6214   1.000   6.588   5.141
  666SOL    HW1 6215   0.957   6.662   5.099
  666SOL    HW2 6216   0.933   6.551   5.198
  667SOL     OW 6217   1.586   8.506   3.385
  667SOL    HW1 6218   1.617   8.416   3.383
  667SOL    HW2 6219   1.624   8.543   3.465
  668SOL     OW 6220   4.700   7.486   4.641
  668SOL    HW1 6221   4.666   7.559   4.590
  668SOL    HW2 6222   4.747   7.527   4.714
  669SOL     OW 6223   4.110   4.666   2.917
  669SOL    HW1 6224   4.044   4.651   2.985
  669SOL    HW2 6225   4.194   4.654   2.961
  670SOL     OW 6226   7.080   7.184   1.666
  670SOL    HW1 6227   7.003   7.241   1.654
  670SOL    HW2 6228   7.055   7.125   1.737
  671SOL     OW 6229   1.868   1.274   0.147
  671SOL    HW1 6230   1.894   1.362   0.121
  671SOL    HW2 6231   1.814   1.287   0.225
  672SOL     OW 6232   1.799   1.581   2.208
  672SOL    HW1 6233   1.826   1.576   2.117
  672SOL    HW2 6234   1.739   1.508   2.220
  673SOL     OW 6235  -1.067   2.894   3.726
  673SOL    HW1 6236  -1.115   2.832   3.672
  673SOL    HW2 6237  -1.118   2.975   3.721
  674SOL     OW 6238   0.848   2.376   0.592
  674SOL    HW1 6239   0.843   2.282   0.573
  674SOL    HW2 6240   0.757   2.406   0.589
  675SOL     OW 6241   1.906   8.310   3.257
  675SOL    HW1 6242   1.821   8.273   3.281
  675SOL    HW2 6243   1.945   8.335   3.341
  676SOL     OW 6244   4.385   8.033   2.026
  676SOL    HW1 6245   4.452   7.989   2.078
  676SOL    HW2 6246   4.381   8.122   2.062
  677SOL     OW 6247   3.109   8.684   3.042
  677SOL    HW1 6248   3.147   8.602   3.075
  677SOL    HW2 6249   3.016   8.676   3.061
  678SOL     OW 6250   5.830   1.939   2.331
  678SOL    HW1 6251   5.825   1.879   2.256
  678SOL    HW2 6252   5.757   1.999   2.319
  679SOL     OW 6253   3.057   6.905   5.053
  679SOL    HW1 6254   2.989   6.885   5.118
  679SOL    HW2 6255   3.012   6.957   4.987
  680SOL     OW 6256   2.387   3.439   5.311
  680SOL    HW1 6257   2.387   3.472   5.401
  680SOL    HW2 6258   2.403   3.516   5.257
  681SOL     OW 6259   6.471   0.077   0.009
  681SOL    HW1 6260   6.485   0.047  -0.081
  681SOL    HW2 6261   6.386   0.121   0.007
  682SOL     OW 6262   2.727   2.835   4.691
  682SOL    HW1 6263   2.698   2.834   4.782
  682SOL    HW2 6264   2.820   2.812   4.695
  683SOL     OW 6265   0.018   4.297   5.030
  683SOL    HW1 6266   0.080   4.225   5.018
  683SOL    HW2 6267   0.005   4.331   4.942
  684SOL     OW 6268   0.837   4.655   3.505
  684SOL    HW1 6269   0.850   4.660   3.411
  684SOL    HW2 6270   0.908   4.707   3.542
  685SOL     OW 6271   7.315   9.343   3.917
  685SOL    HW1 6272   7.295   9.388   3.998
  685SOL    HW2 6273   7.385   9.281   3.940
  686SOL     OW 6274   0.377   3.757   5.807
  686SOL    HW1 6275   0.344   3.842   5.837
  686SOL    HW2 6276   0.461   3.746   5.851
  687SOL     OW 6277   2.893   6.688   0.848
  687SOL    HW1 6278   2.865   6.607   0.891
  687SOL    HW2 6279   2.844   6.688   0.765
  688SOL     OW 6280   5.575   3.871   4.357
  688SOL    HW1 6281   5.543   3.816   4.286
  688SOL    HW2 6282   5.506   3.868   4.423
  689SOL     OW 6283   4.010   8.375   1.935
  689SOL    HW1 6284   4.001   8.337   2.022
  689SOL    HW2 6285   4.061   8.455   1.948
  690SOL     OW 6286   4.702   4.622   0.321
  690SOL    HW1 6287   4.749   4.599   0.241
  690SOL    HW2 6288   4.637   4.552   0.331
  691SOL     OW 6289   3.897   7.355   2.388
  691SOL    HW1 6290   3.846   7.293   2.441
  691SOL    HW2 6291   3.846   7.365   2.308
  692SOL     OW 6292   8.412   6.400   2.020
  692SOL    HW1 6293   8.330   6.350   2.015
  692SOL    HW2 6294   8.461   6.373   1.942
  693SOL     OW 6295   2.974   4.902   4.159
  693SOL    HW1 6296   2.997   4.992   4.134
  693SOL    HW2 6297   3.058   4.862   4.180
  694SOL     OW 6298   2.219   6.885   3.462
  694SOL    HW1 6299   2.228   6.840   3.546
  694SOL    HW2 6300   2.287   6.952   3.463
  695SOL     OW 6301   4.302   7.304   1.084
  695SOL    HW1 6302   4.260   7.249   1.018
  695SOL    HW2 6303   4.234   7.365   1.111
  696SOL     OW 6304   0.031   4.884   5.822
  696SOL    HW1 6305  -0.038   4.826   5.854
  696SOL    HW2 6306   0.006   4.903   5.731
  697SOL     OW 6307   6.864   2.481   2.722
  697SOL    HW1 6308   6.822   2.397   2.704
  697SOL    HW2 6309   6.956   2.466   2.700
  698SOL     OW 6310   0.784   2.951   4.121
  698SOL    HW1 6311   0.740   3.028   4.085
  698SOL    HW2 6312   0.840   2.986   4.190
  699SOL     OW 6313   1.721   2.427   1.873
  699SOL    HW1 6314   1.747   2.354   1.928
  699SOL    HW2 6315   1.793   2.490   1.881
  700SOL     OW 6316   6.317   2.394   2.522
  700SOL    HW1 6317   6.342   2.383   2.430
  700SOL    HW2 6318   6.381   2.342   2.570
  701SOL     OW 6319   8.747   4.970   0.044
  701SOL    HW1 6320   8.660   4.985   0.007
  701SOL    HW2 6321   8.802   4.949  -0.032
  702SOL     OW 6322   3.949   2.099   1.285
  702SOL    HW1 6323   3.892   2.155   1.336
  702SOL    HW2 6324   3.921   2.010   1.305
  703SOL     OW 6325   3.494   9.349   5.466
  703SOL    HW1 6326   3.421   9.410   5.454
  703SOL    HW2 6327   3.496   9.298   5.385
  704SOL     OW 6328   1.813   5.643   2.502
  704SOL    HW1 6329   1.850   5.678   2.583
  704SOL    HW2 6330   1.772   5.718   2.460
  705SOL     OW 6331   2.415   5.992   5.014
  705SOL    HW1 6332   2.418   6.084   5.041
  705SOL    HW2 6333   2.323   5.969   5.019
  706SOL     OW 6334   3.908   3.470   3.010
  706SOL    HW1 6335   3.991   3.428   3.031
  706SOL    HW2 6336   3.923   3.563   3.027
  707SOL     OW 6337   2.896   6.222   4.951
  707SOL    HW1 6338   2.877   6.293   5.012
  707SOL    HW2 6339   2.841   6.150   4.980
  708SOL     OW 6340  -0.264   5.184   4.227
  708SOL    HW1 6341  -0.291   5.093   4.230
  708SOL    HW2 6342  -0.272   5.215   4.317
  709SOL     OW 6343   5.188   4.768   3.367
  709SOL    HW1 6344   5.133   4.820   3.426
  709SOL    HW2 6345   5.163   4.677   3.385
  710SOL     OW 6346   5.088   2.979   3.601
  710SOL    HW1 6347   5.019   3.023   3.651
  710SOL    HW2 6348   5.052   2.973   3.512
  711SOL     OW 6349   1.951   6.621   2.341
  711SOL    HW1 6350   1.900   6.589   2.416
  711SOL    HW2 6351   1.909   6.580   2.265
  712SOL     OW 6352   0.056   5.193   3.641
  712SOL    HW1 6353   0.005   5.261   3.596
  712SOL    HW2 6354  -0.011   5.132   3.673
  713SOL     OW 6355   1.754   4.911   2.255
  713SOL    HW1 6356   1.743   4.898   2.349
  713SOL    HW2 6357   1.840   4.874   2.235
  714SOL     OW 6358   4.283   7.306   4.576
  714SOL    HW1 6359   4.203   7.260   4.551
  714SOL    HW2 6360   4.309   7.353   4.496
  715SOL     OW 6361   1.630   6.376   1.529
  715SOL    HW1 6362   1.639   6.451   1.587
  715SOL    HW2 6363   1.718   6.341   1.520
  716SOL     OW 6364  -0.169   7.158   6.114
  716SOL    HW1 6365  -0.074   7.156   6.106
  716SOL    HW2 6366  -0.186   7.225   6.180
  717SOL     OW 6367   8.405   4.765   0.710
  717SOL    HW1 6368   8.384   4.804   0.625
  717SOL    HW2 6369   8.356   4.818   0.773
  718SOL     OW 6370   2.708   3.629   2.739
  718SOL    HW1 6371   2.726   3.553   2.794
  718SOL    HW2 6372   2.791   3.675   2.733
  719SOL     OW 6373   3.185   4.129   2.150
  719SOL    HW1 6374   3.102   4.146   2.195
  719SOL    HW2 6375   3.252   4.142   2.218
  720SOL     OW 6376   1.103   9.971   5.080
  720SOL    HW1 6377   1.109   9.984   4.985
  720SOL    HW2 6378   1.071  10.055   5.113
  721SOL     OW 6379   0.502   4.000   2.625
  721SOL    HW1 6380   0.576   3.991   2.686
  721SOL    HW2 6381   0.427   4.015   2.682
  722SOL     OW 6382   6.405   5.414   1.241
  722SOL    HW1 6383   6.311   5.428   1.233
  722SOL    HW2 6384   6.439   5.422   1.152
  723SOL     OW 6385   1.800   2.516   3.182
  723SOL    HW1 6386   1.850   2.557   3.252
  723SOL    HW2 6387   1.747   2.586   3.145
  724SOL     OW 6388   1.437   3.763   1.833
  724SOL    HW1 6389   1.500   3.710   1.882
  724SOL    HW2 6390   1.439   3.726   1.745
  725SOL     OW 6391   2.892   8.210   2.233
  725SOL    HW1 6392   2.960   8.240   2.172
  725SOL    HW2 6393   2.934   8.217   2.319
  726SOL     OW 6394   4.571   7.827   4.972
  726SOL    HW1 6395   4.511   7.891   5.011
  726SOL    HW2 6396   4.657   7.852   5.005
  727SOL     OW 6397   1.002   1.807   2.052
  727SOL    HW1 6398   1.041   1.894   2.064
  727SOL    HW2 6399   1.059   1.748   2.102
  728SOL     OW 6400   1.990   8.554   2.924
  728SOL    HW1 6401   2.040   8.631   2.954
  728SOL    HW2 6402   1.914   8.551   2.982
  729SOL     OW 6403   0.318   3.768   5.525
  729SOL    HW1 6404   0.247   3.829   5.504
  729SOL    HW2 6405   0.344   3.793   5.614
  730SOL     OW 6406   3.499   4.791   0.034
  730SOL    HW1 6407   3.591   4.791   0.058
  730SOL    HW2 6408   3.466   4.876   0.061
  731SOL     OW 6409   3.411   4.250   2.901
  731SOL    HW1 6410   3.397   4.247   2.807
  731SOL    HW2 6411   3.505   4.261   2.912
  732SOL     OW 6412   3.354   6.850   1.395
  732SOL    HW1 6413   3.350   6.926   1.452
  732SOL    HW2 6414   3.427   6.797   1.429
  733SOL     OW 6415   8.765   6.173   1.871
  733SOL    HW1 6416   8.776   6.235   1.942
  733SOL    HW2 6417   8.800   6.218   1.794
  734SOL     OW 6418   0.935   6.134   3.688
  734SOL    HW1 6419   0.905   6.224   3.700
  734SOL    HW2 6420   0.921   6.117   3.595
  735SOL     OW 6421   3.419   5.467   2.393
  735SOL    HW1 6422   3.374   5.460   2.477
  735SOL    HW2 6423   3.492   5.405   2.400
  736SOL     OW 6424   1.933   2.673   2.605
  736SOL    HW1 6425   1.850   2.686   2.558
  736SOL    HW2 6426   1.911   2.614   2.676
  737SOL     OW 6427   6.244   2.316   3.465
  737SOL    HW1 6428   6.156   2.293   3.495
  737SOL    HW2 6429   6.300   2.248   3.501
  738SOL     OW 6430   8.703   6.574   0.225
  738SOL    HW1 6431   8.661   6.657   0.250
  738SOL    HW2 6432   8.796   6.597   0.215
  739SOL     OW 6433   7.535   9.857   4.640
  739SOL    HW1 6434   7.597   9.864   4.713
  739SOL    HW2 6435   7.507   9.947   4.623
  740SOL     OW 6436   8.311   6.653   0.797
  740SOL    HW1 6437   8.271   6.705   0.728
  740SOL    HW2 6438   8.267   6.681   0.877
  741SOL     OW 6439   5.860   2.240   0.406
  741SOL    HW1 6440   5.916   2.178   0.360
  741SOL    HW2 6441   5.847   2.202   0.493
  742SOL     OW 6442   5.183   5.781   6.108
  742SOL    HW1 6443   5.191   5.697   6.063
  742SOL    HW2 6444   5.171   5.757   6.200
  743SOL     OW 6445   4.045   9.776   6.034
  743SOL    HW1 6446   3.955   9.809   6.044
  743SOL    HW2 6447   4.055   9.762   5.940
  744SOL     OW 6448   0.940   7.498   5.442
  744SOL    HW1 6449   1.024   7.461   5.470
  744SOL    HW2 6450   0.876   7.459   5.501
  745SOL     OW 6451   0.754   3.209   4.405
  745SOL    HW1 6452   0.674   3.261   4.412
  745SOL    HW2 6453   0.731   3.125   4.445
  746SOL     OW 6454   0.602   4.539   1.938
  746SOL    HW1 6455   0.617   4.581   2.022
  746SOL    HW2 6456   0.615   4.609   1.874
  747SOL     OW 6457   3.438   6.124   2.955
  747SOL    HW1 6458   3.348   6.107   2.982
  747SOL    HW2 6459   3.490   6.111   3.034
  748SOL     OW 6460   0.433   7.719   4.211
  748SOL    HW1 6461   0.469   7.795   4.166
  748SOL    HW2 6462   0.397   7.754   4.292
  749SOL     OW 6463   1.695   1.732   2.433
  749SOL    HW1 6464   1.635   1.797   2.394
  749SOL    HW2 6465   1.729   1.684   2.358
  750SOL     OW 6466   2.845   4.843   5.738
  750SOL    HW1 6467   2.846   4.807   5.826
  750SOL    HW2 6468   2.755   4.874   5.726
  751SOL     OW 6469   4.421   2.617   3.750
  751SOL    HW1 6470   4.348   2.641   3.807
  751SOL    HW2 6471   4.473   2.555   3.801
  752SOL     OW 6472   1.293   1.668   1.857
  752SOL    HW1 6473   1.274   1.655   1.765
  752SOL    HW2 6474   1.309   1.762   1.865
  753SOL     OW 6475   2.556   7.804   2.240
  753SOL    HW1 6476   2.597   7.874   2.190
  753SOL    HW2 6477   2.503   7.849   2.306
  754SOL     OW 6478   1.554   8.113   5.782
  754SOL    HW1 6479   1.523   8.104   5.872
  754SOL    HW2 6480   1.647   8.093   5.787
  755SOL     OW 6481   6.196   4.046   3.225
  755SOL    HW1 6482   6.203   4.103   3.301
  755SOL    HW2 6483   6.286   4.026   3.202
  756SOL     OW 6484   7.321   7.434   1.817
  756SOL    HW1 6485   7.351   7.377   1.746
  756SOL    HW2 6486   7.273   7.503   1.772
  757SOL     OW 6487   3.318   5.548   3.950
  757SOL    HW1 6488   3.404   5.569   3.914
  757SOL    HW2 6489   3.256   5.588   3.889
  758SOL     OW 6490  -0.428   2.364   2.131
  758SOL    HW1 6491  -0.515   2.398   2.151
  758SOL    HW2 6492  -0.377   2.382   2.210
  759SOL     OW 6493   5.738   5.743   5.845
  759SOL    HW1 6494   5.679   5.685   5.798
  759SOL    HW2 6495   5.795   5.780   5.778
  760SOL     OW 6496   0.622   4.842   4.295
  760SOL    HW1 6497   0.667   4.759   4.309
  760SOL    HW2 6498   0.529   4.822   4.308
  761SOL     OW 6499   2.131   3.842   3.678
  761SOL    HW1 6500   2.087   3.760   3.654
  761SOL    HW2 6501   2.082   3.910   3.632
  762SOL     OW 6502   1.049   7.558   2.678
  762SOL    HW1 6503   1.079   7.544   2.768
  762SOL    HW2 6504   1.054   7.471   2.637
  763SOL     OW 6505   4.152   9.402   4.175
  763SOL    HW1 6506   4.192   9.473   4.226
  763SOL    HW2 6507   4.152   9.327   4.233
  764SOL     OW 6508  -0.369   5.810   5.388
  764SOL    HW1 6509  -0.383   5.884   5.328
  764SOL    HW2 6510  -0.421   5.739   5.351
  765SOL     OW 6511   7.656   1.963   0.975
  765SOL    HW1 6512   7.729   1.953   0.915
  765SOL    HW2 6513   7.595   1.894   0.950
  766SOL     OW 6514   7.897   3.426   1.449
  766SOL    HW1 6515   7.922   3.411   1.358
  766SOL    HW2 6516   7.980   3.421   1.497
  767SOL     OW 6517   3.347   4.054   0.051
  767SOL    HW1 6518   3.307   4.116   0.112
  767SOL    HW2 6519   3.329   4.090  -0.035
  768SOL     OW 6520   4.266   4.143   3.407
  768SOL    HW1 6521   4.280   4.071   3.345
  768SOL    HW2 6522   4.171   4.152   3.413
  769SOL     OW 6523   7.622   9.784   4.368
  769SOL    HW1 6524   7.590   9.695   4.354
  769SOL    HW2 6525   7.589   9.808   4.454
  770SOL     OW 6526   4.873   5.111   3.254
  770SOL    HW1 6527   4.882   5.022   3.219
  770SOL    HW2 6528   4.788   5.110   3.298
  771SOL     OW 6529   9.683   6.973   0.741
  771SOL    HW1 6530   9.737   6.961   0.663
  771SOL    HW2 6531   9.684   6.888   0.785
  772SOL     OW 6532  -0.709   5.324   4.619
  772SOL    HW1 6533  -0.704   5.257   4.688
  772SOL    HW2 6534  -0.718   5.407   4.667
  773SOL     OW 6535   3.726   7.200   5.592
  773SOL    HW1 6536   3.803   7.225   5.644
  773SOL    HW2 6537   3.664   7.272   5.607
  774SOL     OW 6538   0.756   3.545   3.925
  774SOL    HW1 6539   0.851   3.542   3.939
  774SOL    HW2 6540   0.725   3.607   3.990
  775SOL     OW 6541   3.112   5.551   2.748
  775SOL    HW1 6542   3.180   5.586   2.805
  775SOL    HW2 6543   3.123   5.598   2.665
  776SOL     OW 6544   1.369   7.498   5.893
  776SOL    HW1 6545   1.376   7.518   5.800
  776SOL    HW2 6546   1.278   7.472   5.906
  777SOL     OW 6547  -0.390   4.804   5.503
  777SOL    HW1 6548  -0.331   4.730   5.495
  777SOL    HW2 6549  -0.365   4.863   5.431
  778SOL     OW 6550   3.054   2.451   1.542
  778SOL    HW1 6551   3.098   2.384   1.489
  778SOL    HW2 6552   2.964   2.452   1.509
  779SOL     OW 6553  -0.857   3.348   4.665
  779SOL    HW1 6554  -0.786   3.411   4.672
  779SOL    HW2 6555  -0.883   3.350   4.573
  780SOL     OW 6556  -0.110   1.942   2.982
  780SOL    HW1 6557  -0.113   1.936   3.077
  780SOL    HW2 6558  -0.161   2.021   2.961
  781SOL     OW 6559   6.955   3.323   3.143
  781SOL    HW1 6560   7.036   3.347   3.188
  781SOL    HW2 6561   6.935   3.400   3.089
  782SOL     OW 6562   3.451   7.671   6.267
  782SOL    HW1 6563   3.529   7.717   6.297
  782SOL    HW2 6564   3.452   7.589   6.316
  783SOL     OW 6565   8.592   8.679   3.309
  783SOL    HW1 6566   8.595   8.598   3.360
  783SOL    HW2 6567   8.557   8.651   3.224
  784SOL     OW 6568   7.351   7.494   3.923
  784SOL    HW1 6569   7.348   7.413   3.974
  784SOL    HW2 6570   7.259   7.517   3.909
  785SOL     OW 6571   8.689   7.050   0.177
  785SOL    HW1 6572   8.620   7.005   0.128
  785SOL    HW2 6573   8.652   7.135   0.199
  786SOL     OW 6574  -1.105   4.545   5.111
  786SOL    HW1 6575  -1.196   4.566   5.135
  786SOL    HW2 6576  -1.112   4.508   5.023
  787SOL     OW 6577   1.591   5.292   2.744
  787SOL    HW1 6578   1.664   5.354   2.752
  787SOL    HW2 6579   1.628   5.208   2.774
  788SOL     OW 6580  -0.062   6.287   4.174
  788SOL    HW1 6581  -0.149   6.257   4.147
  788SOL    HW2 6582  -0.002   6.251   4.108
  789SOL     OW 6583   0.064   8.129   4.675
  789SOL    HW1 6584  -0.024   8.166   4.674
  789SOL    HW2 6585   0.122   8.205   4.673
  790SOL     OW 6586   3.609   7.377   6.144
  790SOL    HW1 6587   3.555   7.445   6.105
  790SOL    HW2 6588   3.662   7.424   6.209
  791SOL     OW 6589   0.799   5.178   5.447
  791SOL    HW1 6590   0.819   5.197   5.355
  791SOL    HW2 6591   0.734   5.108   5.442
  792SOL     OW 6592   2.649   9.791   4.792
  792SOL    HW1 6593   2.693   9.818   4.711
  792SOL    HW2 6594   2.575   9.851   4.800
  793SOL     OW 6595   3.361   2.694   2.937
  793SOL    HW1 6596   3.445   2.665   2.902
  793SOL    HW2 6597   3.376   2.783   2.967
  794SOL     OW 6598   4.444   7.157   3.732
  794SOL    HW1 6599   4.447   7.065   3.758
  794SOL    HW2 6600   4.529   7.174   3.692
  795SOL     OW 6601   1.152   1.987   0.869
  795SOL    HW1 6602   1.098   1.949   0.939
  795SOL    HW2 6603   1.220   1.922   0.853
  796SOL     OW 6604   3.224   7.957   6.197
  796SOL    HW1 6605   3.240   7.946   6.290
  796SOL    HW2 6606   3.205   7.868   6.166
  797SOL     OW 6607   6.325   5.190   2.020
  797SOL    HW1 6608   6.250   5.135   2.045
  797SOL    HW2 6609   6.309   5.274   2.062
  798SOL     OW 6610   3.813   4.264   1.155
  798SOL    HW1 6611   3.906   4.252   1.137
  798SOL    HW2 6612   3.793   4.352   1.121
  799SOL     OW 6613   0.061   3.452   4.227
  799SOL    HW1 6614   0.075   3.379   4.287
  799SOL    HW2 6615   0.061   3.412   4.140
  800SOL     OW 6616   7.660   7.644   3.380
  800SOL    HW1 6617   7.616   7.718   3.422
  800SOL    HW2 6618   7.612   7.567   3.412
  801SOL     OW 6619   2.413   6.011   5.473
  801SOL    HW1 6620   2.433   6.104   5.475
  801SOL    HW2 6621   2.339   6.001   5.533
  802SOL     OW 6622   3.634   3.452   3.639
  802SOL    HW1 6623   3.561   3.491   3.592
  802SOL    HW2 6624   3.703   3.518   3.636
  803SOL     OW 6625   1.945   3.530   3.020
  803SOL    HW1 6626   2.009   3.509   3.088
  803SOL    HW2 6627   1.983   3.605   2.974
  804SOL     OW 6628   2.573   6.587   1.867
  804SOL    HW1 6629   2.653   6.625   1.905
  804SOL    HW2 6630   2.523   6.556   1.943
  805SOL     OW 6631   2.591   5.989   0.725
  805SOL    HW1 6632   2.564   5.897   0.729
  805SOL    HW2 6633   2.687   5.985   0.719
  806SOL     OW 6634   2.810   4.125   4.998
  806SOL    HW1 6635   2.865   4.183   5.051
  806SOL    HW2 6636   2.726   4.124   5.044
  807SOL     OW 6637   7.257   2.325   1.659
  807SOL    HW1 6638   7.181   2.308   1.714
  807SOL    HW2 6639   7.273   2.242   1.613
  808SOL     OW 6640   3.579   8.322   2.841
  808SOL    HW1 6641   3.597   8.311   2.748
  808SOL    HW2 6642   3.626   8.402   2.865
  809SOL     OW 6643   4.561   3.597   1.821
  809SOL    HW1 6644   4.498   3.652   1.774
  809SOL    HW2 6645   4.521   3.582   1.906
  810SOL     OW 6646   5.681   6.049   0.783
  810SOL    HW1 6647   5.662   6.104   0.859
  810SOL    HW2 6648   5.635   6.091   0.710
  811SOL     OW 6649   7.454   9.015   5.595
  811SOL    HW1 6650   7.416   9.046   5.677
  811SOL    HW2 6651   7.507   9.088   5.564
  812SOL     OW 6652   0.661   5.889   2.428
  812SOL    HW1 6653   0.634   5.800   2.407
  812SOL    HW2 6654   0.594   5.945   2.389
  813SOL     OW 6655   3.993   1.321   1.435
  813SOL    HW1 6656   3.925   1.254   1.436
  813SOL    HW2 6657   3.946   1.404   1.437
  814SOL     OW 6658   2.180   6.555   0.592
  814SOL    HW1 6659   2.138   6.635   0.559
  814SOL    HW2 6660   2.274   6.572   0.584
  815SOL     OW 6661  -0.322   3.474   5.505
  815SOL    HW1 6662  -0.303   3.567   5.499
  815SOL    HW2 6663  -0.355   3.450   5.418
  816SOL     OW 6664   1.470   2.785   4.600
  816SOL    HW1 6665   1.425   2.701   4.616
  816SOL    HW2 6666   1.518   2.802   4.681
  817SOL     OW 6667   2.994   3.453   5.034
  817SOL    HW1 6668   3.014   3.529   5.088
  817SOL    HW2 6669   2.914   3.417   5.071
  818SOL     OW 6670   2.027   6.640   1.523
  818SOL    HW1 6671   1.999   6.603   1.607
  818SOL    HW2 6672   2.087   6.575   1.487
  819SOL     OW 6673   5.513   1.291   1.357
  819SOL    HW1 6674   5.572   1.224   1.321
  819SOL    HW2 6675   5.505   1.355   1.286
  820SOL     OW 6676   5.757   7.580   4.969
  820SOL    HW1 6677   5.749   7.515   5.038
  820SOL    HW2 6678   5.808   7.651   5.008
  821SOL     OW 6679  -0.822   4.916   4.625
  821SOL    HW1 6680  -0.742   4.954   4.590
  821SOL    HW2 6681  -0.890   4.942   4.563
  822SOL     OW 6682   2.926   2.598   1.876
  822SOL    HW1 6683   2.967   2.519   1.910
  822SOL    HW2 6684   2.990   2.668   1.891
  823SOL     OW 6685   1.791   7.400   3.088
  823SOL    HW1 6686   1.801   7.305   3.084
  823SOL    HW2 6687   1.773   7.418   3.180
  824SOL     OW 6688   6.301   3.891   2.371
  824SOL    HW1 6689   6.256   3.944   2.436
  824SOL    HW2 6690   6.301   3.803   2.407
  825SOL     OW 6691   2.061   2.352   3.787
  825SOL    HW1 6692   2.062   2.375   3.880
  825SOL    HW2 6693   2.150   2.371   3.757
  826SOL     OW 6694   6.273   5.977   0.994
  826SOL    HW1 6695   6.253   5.914   1.063
  826SOL    HW2 6696   6.367   5.994   1.003
  827SOL     OW 6697  -0.484   5.884   4.330
  827SOL    HW1 6698  -0.524   5.880   4.416
  827SOL    HW2 6699  -0.391   5.868   4.345
  828SOL     OW 6700   5.769   3.657   3.656
  828SOL    HW1 6701   5.852   3.671   3.702
  828SOL    HW2 6702   5.741   3.570   3.683
  829SOL     OW 6703   3.131   6.804   3.923
  829SOL    HW1 6704   3.063   6.872   3.930
  829SOL    HW2 6705   3.199   6.845   3.869
  830SOL     OW 6706   4.396   3.269   0.178
  830SOL    HW1 6707   4.338   3.344   0.170
  830SOL    HW2 6708   4.458   3.292   0.248
  831SOL     OW 6709   2.304   3.143   2.224
  831SOL    HW1 6710   2.395   3.113   2.217
  831SOL    HW2 6711   2.294   3.171   2.315
  832SOL     OW 6712  -0.043   3.534   5.108
  832SOL    HW1 6713  -0.056   3.567   5.019
  832SOL    HW2 6714   0.052   3.524   5.116
  833SOL     OW 6715   7.173   2.445   1.379
  833SOL    HW1 6716   7.258   2.487   1.384
  833SOL    HW2 6717   7.120   2.489   1.445
  834SOL     OW 6718   1.702   7.616   5.357
  834SOL    HW1 6719   1.729   7.704   5.384
  834SOL    HW2 6720   1.608   7.612   5.378
  835SOL     OW 6721   3.722   5.699   3.409
  835SOL    HW1 6722   3.723   5.754   3.487
  835SOL    HW2 6723   3.632   5.703   3.377
  836SOL     OW 6724   3.758  10.433   5.901
  836SOL    HW1 6725   3.782  10.461   5.812
  836SOL    HW2 6726   3.828  10.466   5.957
  837SOL     OW 6727   4.295   7.127   0.760
  837SOL    HW1 6728   4.376   7.178   0.750
  837SOL    HW2 6729   4.263   7.116   0.670
  838SOL     OW 6730   2.425   3.058   4.904
  838SOL    HW1 6731   2.448   3.021   4.989
  838SOL    HW2 6732   2.330   3.068   4.907
  839SOL     OW 6733   5.757   2.249   1.653
  839SOL    HW1 6734   5.852   2.264   1.648
  839SOL    HW2 6735   5.719   2.318   1.599
  840SOL     OW 6736  -0.011   5.966   4.326
  840SOL    HW1 6737  -0.012   5.942   4.233
  840SOL    HW2 6738  -0.068   6.043   4.331
  841SOL     OW 6739   5.975   0.873   1.494
  841SOL    HW1 6740   5.885   0.890   1.468
  841SOL    HW2 6741   5.968   0.843   1.585
  842SOL     OW 6742   5.803   4.766   2.331
  842SOL    HW1 6743   5.726   4.822   2.319
  842SOL    HW2 6744   5.859   4.813   2.393
  843SOL     OW 6745  -0.656   3.869   3.606
  843SOL    HW1 6746  -0.623   3.894   3.519
  843SOL    HW2 6747  -0.747   3.845   3.591
  844SOL     OW 6748   2.110   7.294   1.701
  844SOL    HW1 6749   2.017   7.273   1.712
  844SOL    HW2 6750   2.154   7.241   1.767
  845SOL     OW 6751   3.848   3.819   2.404
  845SOL    HW1 6752   3.939   3.798   2.383
  845SOL    HW2 6753   3.841   3.913   2.391
  846SOL     OW 6754   0.508   2.710   3.814
  846SOL    HW1 6755   0.599   2.739   3.815
  846SOL    HW2 6756   0.497   2.660   3.895
  847SOL     OW 6757   2.375   4.638   2.914
  847SOL    HW1 6758   2.446   4.701   2.904
  847SOL    HW2 6759   2.330   4.640   2.830
  848SOL     OW 6760   0.399   0.897   0.337
  848SOL    HW1 6761   0.339   0.956   0.382
  848SOL    HW2 6762   0.393   0.815   0.386
  849SOL     OW 6763   6.985   4.945   2.314
  849SOL    HW1 6764   6.941   4.972   2.234
  849SOL    HW2 6765   7.078   4.955   2.295
  850SOL     OW 6766   6.407   9.350   4.629
  850SOL    HW1 6767   6.337   9.290   4.604
  850SOL    HW2 6768   6.485   9.295   4.636
  851SOL     OW 6769   7.598   4.854   0.777
  851SOL    HW1 6770   7.601   4.831   0.870
  851SOL    HW2 6771   7.680   4.901   0.761
  852SOL     OW 6772   1.162   4.504   3.028
  852SOL    HW1 6773   1.248   4.493   2.988
  852SOL    HW2 6774   1.177   4.565   3.100
  853SOL     OW 6775   3.081   2.782   0.030
  853SOL    HW1 6776   3.150   2.797   0.095
  853SOL    HW2 6777   3.004   2.825   0.068
  854SOL     OW 6778   3.833   5.732   3.156
  854SOL    HW1 6779   3.825   5.726   3.251
  854SOL    HW2 6780   3.853   5.643   3.128
  855SOL     OW 6781   5.961   9.590   5.971
  855SOL    HW1 6782   6.023   9.589   6.044
  855SOL    HW2 6783   6.002   9.645   5.905
  856SOL     OW 6784   3.183   4.722   0.938
  856SOL    HW1 6785   3.250   4.771   0.889
  856SOL    HW2 6786   3.100   4.758   0.906
  857SOL     OW 6787   3.652   8.218   5.173
  857SOL    HW1 6788   3.659   8.134   5.218
  857SOL    HW2 6789   3.723   8.271   5.210
  858SOL     OW 6790   8.631   8.962   3.275
  858SOL    HW1 6791   8.617   8.867   3.281
  858SOL    HW2 6792   8.549   9.000   3.306
  859SOL     OW 6793   3.714   1.535   1.166
  859SOL    HW1 6794   3.693   1.471   1.097
  859SOL    HW2 6795   3.633   1.540   1.218
  860SOL     OW 6796   0.635   2.017   2.711
  860SOL    HW1 6797   0.595   2.017   2.624
  860SOL    HW2 6798   0.615   1.931   2.747
  861SOL     OW 6799   2.767   4.651   4.725
  861SOL    HW1 6800   2.686   4.701   4.715
  861SOL    HW2 6801   2.744   4.579   4.785
  862SOL     OW 6802   1.685   7.968   3.187
  862SOL    HW1 6803   1.605   7.948   3.235
  862SOL    HW2 6804   1.655   8.011   3.107
  863SOL     OW 6805   1.743   7.441   3.363
  863SOL    HW1 6806   1.797   7.514   3.392
  863SOL    HW2 6807   1.776   7.366   3.413
  864SOL     OW 6808   1.079   4.905   6.095
  864SOL    HW1 6809   1.096   4.999   6.104
  864SOL    HW2 6810   0.994   4.892   6.135
  865SOL     OW 6811   2.655   5.881   5.454
  865SOL    HW1 6812   2.708   5.947   5.408
  865SOL    HW2 6813   2.565   5.911   5.443
  866SOL     OW 6814   6.321   3.271   0.663
  866SOL    HW1 6815   6.279   3.233   0.586
  866SOL    HW2 6816   6.385   3.205   0.690
  867SOL     OW 6817   1.149   2.000   2.832
  867SOL    HW1 6818   1.061   1.989   2.796
  867SOL    HW2 6819   1.165   1.919   2.880
  868SOL     OW 6820   2.854   4.638   3.065
  868SOL    HW1 6821   2.908   4.619   2.988
  868SOL    HW2 6822   2.915   4.678   3.127
  869SOL     OW 6823   3.990   4.753   0.377
  869SOL    HW1 6824   3.955   4.668   0.404
  869SOL    HW2 6825   4.082   4.736   0.358
  870SOL     OW 6826   7.580   7.623   3.107
  870SOL    HW1 6827   7.589   7.662   3.193
  870SOL    HW2 6828   7.607   7.532   3.118
  871SOL     OW 6829   2.701   5.363   4.488
  871SOL    HW1 6830   2.634   5.305   4.526
  871SOL    HW2 6831   2.743   5.309   4.421
  872SOL     OW 6832   1.865   5.561   4.683
  872SOL    HW1 6833   1.823   5.483   4.721
  872SOL    HW2 6834   1.866   5.624   4.755
  873SOL     OW 6835   4.446   6.520   5.708
  873SOL    HW1 6836   4.450   6.590   5.644
  873SOL    HW2 6837   4.481   6.443   5.662
  874SOL     OW 6838   4.631   5.950   0.691
  874SOL    HW1 6839   4.718   5.988   0.692
  874SOL    HW2 6840   4.619   5.919   0.601
  875SOL     OW 6841   1.616   2.016   2.655
  875SOL    HW1 6842   1.537   1.966   2.634
  875SOL    HW2 6843   1.668   1.957   2.710
  876SOL     OW 6844   5.748   2.918   4.363
  876SOL    HW1 6845   5.784   2.876   4.440
  876SOL    HW2 6846   5.656   2.892   4.362
  877SOL     OW 6847   7.847   1.948   0.758
  877SOL    HW1 6848   7.922   1.889   0.764
  877SOL    HW2 6849   7.885   2.036   0.753
  878SOL     OW 6850   3.483   7.633   4.902
  878SOL    HW1 6851   3.528   7.580   4.836
  878SOL    HW2 6852   3.422   7.572   4.944
  879SOL     OW 6853   1.943   3.637   1.632
  879SOL    HW1 6854   1.918   3.714   1.683
  879SOL    HW2 6855   1.862   3.587   1.623
  880SOL     OW 6856   7.493   2.732   1.480
  880SOL    HW1 6857   7.462   2.718   1.569
  880SOL    HW2 6858   7.419   2.771   1.435
  881SOL     OW 6859   2.085   4.096   1.406
  881SOL    HW1 6860   2.094   4.191   1.411
  881SOL    HW2 6861   2.035   4.072   1.484
  882SOL     OW 6862   6.113   6.914   0.079
  882SOL    HW1 6863   6.157   6.993   0.047
  882SOL    HW2 6864   6.117   6.853   0.006
  883SOL     OW 6865   3.072   8.253   3.357
  883SOL    HW1 6866   3.143   8.192   3.338
  883SOL    HW2 6867   2.994   8.198   3.364
  884SOL     OW 6868   6.758   2.724   0.565
  884SOL    HW1 6869   6.696   2.722   0.638
  884SOL    HW2 6870   6.801   2.809   0.572
  885SOL     OW 6871   6.993   3.361   2.059
  885SOL    HW1 6872   7.069   3.401   2.100
  885SOL    HW2 6873   6.982   3.409   1.977
  886SOL     OW 6874   4.334   4.232   5.437
  886SOL    HW1 6875   4.300   4.230   5.526
  886SOL    HW2 6876   4.345   4.325   5.418
  887SOL     OW 6877   3.624   6.708   0.612
  887SOL    HW1 6878   3.650   6.644   0.678
  887SOL    HW2 6879   3.695   6.707   0.547
  888SOL     OW 6880   0.928   1.595   0.204
  888SOL    HW1 6881   1.007   1.647   0.190
  888SOL    HW2 6882   0.861   1.641   0.153
  889SOL     OW 6883   3.150   6.324   5.931
  889SOL    HW1 6884   3.186   6.389   5.871
  889SOL    HW2 6885   3.143   6.369   6.015
  890SOL     OW 6886   1.008   6.120   4.262
  890SOL    HW1 6887   0.928   6.115   4.210
  890SOL    HW2 6888   1.057   6.193   4.225
  891SOL     OW 6889   4.468   4.727   3.858
  891SOL    HW1 6890   4.438   4.818   3.856
  891SOL    HW2 6891   4.477   4.702   3.766
  892SOL     OW 6892   4.971   3.497   1.179
  892SOL    HW1 6893   4.998   3.506   1.088
  892SOL    HW2 6894   4.894   3.440   1.176
  893SOL     OW 6895   3.305  10.257   6.144
  893SOL    HW1 6896   3.285  10.319   6.214
  893SOL    HW2 6897   3.364  10.305   6.085
  894SOL     OW 6898  -0.361   2.985   4.509
  894SOL    HW1 6899  -0.412   2.977   4.428
  894SOL    HW2 6900  -0.278   3.023   4.482
  895SOL     OW 6901   3.995   0.897   0.312
  895SOL    HW1 6902   4.078   0.940   0.334
  895SOL    HW2 6903   3.962   0.945   0.236
  896SOL     OW 6904   3.834   4.455   1.432
  896SOL    HW1 6905   3.864   4.474   1.343
  896SOL    HW2 6906   3.746   4.492   1.437
  897SOL     OW 6907   1.998   1.552   2.448
  897SOL    HW1 6908   1.946   1.575   2.372
  897SOL    HW2 6909   2.088   1.552   2.417
  898SOL     OW 6910   7.683   3.274   1.548
  898SOL    HW1 6911   7.693   3.253   1.641
  898SOL    HW2 6912   7.771   3.302   1.521
  899SOL     OW 6913   6.550   3.087   0.497
  899SOL    HW1 6914   6.641   3.105   0.473
  899SOL    HW2 6915   6.499   3.113   0.420
  900SOL     OW 6916   0.614   3.248   2.106
  900SOL    HW1 6917   0.705   3.221   2.097
  900SOL    HW2 6918   0.602   3.262   2.199
  901SOL     OW 6919   4.796   3.211   3.519
  901SOL    HW1 6920   4.868   3.272   3.502
  901SOL    HW2 6921   4.814   3.137   3.460
  902SOL     OW 6922   8.624   8.095   1.803
  902SOL    HW1 6923   8.534   8.064   1.803
  902SOL    HW2 6924   8.662   8.060   1.884
  903SOL     OW 6925   4.160   8.302   4.510
  903SOL    HW1 6926   4.106   8.363   4.459
  903SOL    HW2 6927   4.195   8.354   4.582
  904SOL     OW 6928   2.760   7.865   2.808
  904SOL    HW1 6929   2.778   7.954   2.838
  904SOL    HW2 6930   2.668   7.867   2.781
  905SOL     OW 6931   5.106   3.387   0.917
  905SOL    HW1 6932   5.071   3.298   0.919
  905SOL    HW2 6933   5.156   3.396   0.998
  906SOL     OW 6934   5.488   4.832   0.806
  906SOL    HW1 6935   5.497   4.892   0.733
  906SOL    HW2 6936   5.394   4.830   0.824
  907SOL     OW 6937   1.309   3.334   5.199
  907SOL    HW1 6938   1.394   3.294   5.180
  907SOL    HW2 6939   1.329   3.423   5.228
  908SOL     OW 6940   1.990   4.488   5.582
  908SOL    HW1 6941   2.030   4.412   5.540
  908SOL    HW2 6942   1.991   4.467   5.676
  909SOL     OW 6943   2.385   7.373   6.079
  909SOL    HW1 6944   2.372   7.441   6.145
  909SOL    HW2 6945   2.296   7.349   6.052
  910SOL     OW 6946   2.558   6.279   2.875
  910SOL    HW1 6947   2.472   6.318   2.893
  910SOL    HW2 6948   2.555   6.195   2.920
  911SOL     OW 6949  -0.151   7.107   5.434
  911SOL    HW1 6950  -0.136   7.202   5.428
  911SOL    HW2 6951  -0.227   7.098   5.492
  912SOL     OW 6952   2.398   6.274   3.947
  912SOL    HW1 6953   2.474   6.328   3.968
  912SOL    HW2 6954   2.429   6.215   3.877
  913SOL     OW 6955   3.647   7.176   1.075
  913SOL    HW1 6956   3.583   7.163   1.145
  913SOL    HW2 6957   3.594   7.194   0.997
  914SOL     OW 6958   1.090   8.731   5.694
  914SOL    HW1 6959   1.123   8.817   5.720
  914SOL    HW2 6960   1.050   8.696   5.774
  915SOL     OW 6961   1.769   4.195   5.988
  915SOL    HW1 6962   1.796   4.285   6.002
  915SOL    HW2 6963   1.687   4.186   6.036
  916SOL     OW 6964   3.191   6.672   4.680
  916SOL    HW1 6965   3.123   6.614   4.714
  916SOL    HW2 6966   3.195   6.653   4.587
  917SOL     OW 6967   0.161   4.633   5.575
  917SOL    HW1 6968   0.121   4.632   5.662
  917SOL    HW2 6969   0.230   4.567   5.581
  918SOL     OW 6970   1.196   3.009   3.918
  918SOL    HW1 6971   1.235   3.096   3.923
  918SOL    HW2 6972   1.264   2.951   3.953
  919SOL     OW 6973   3.831   9.850   4.943
  919SOL    HW1 6974   3.830   9.936   4.903
  919SOL    HW2 6975   3.768   9.799   4.892
  920SOL     OW 6976   3.532   6.131   3.210
  920SOL    HW1 6977   3.596   6.061   3.200
  920SOL    HW2 6978   3.464   6.094   3.266
  921SOL     OW 6979   4.745   6.184   0.501
  921SOL    HW1 6980   4.750   6.151   0.411
  921SOL    HW2 6981   4.799   6.124   0.552
  922SOL     OW 6982   8.306   7.769   3.093
  922SOL    HW1 6983   8.317   7.728   3.007
  922SOL    HW2 6984   8.395   7.787   3.123
  923SOL     OW 6985   7.070   3.470   2.730
  923SOL    HW1 6986   7.078   3.516   2.646
  923SOL    HW2 6987   6.985   3.426   2.725
  924SOL     OW 6988   3.229   6.848   1.146
  924SOL    HW1 6989   3.221   6.813   1.234
  924SOL    HW2 6990   3.292   6.920   1.155
  925SOL     OW 6991   1.178   8.425   4.605
  925SOL    HW1 6992   1.150   8.493   4.544
  925SOL    HW2 6993   1.105   8.364   4.609
  926SOL     OW 6994   8.188   6.232   1.831
  926SOL    HW1 6995   8.157   6.271   1.913
  926SOL    HW2 6996   8.108   6.204   1.787
  927SOL     OW 6997   3.827   0.445   0.259
  927SOL    HW1 6998   3.906   0.433   0.313
  927SOL    HW2 6999   3.782   0.520   0.298
  928SOL     OW 7000   1.552   5.436   3.610
  928SOL    HW1 7001   1.605   5.372   3.658
  928SOL    HW2 7002   1.467   5.433   3.653
  929SOL     OW 7003   3.351   5.005   2.756
  929SOL    HW1 7004   3.396   5.074   2.806
  929SOL    HW2 7005   3.295   5.053   2.695
  930SOL     OW 7006   7.170   4.537   1.229
  930SOL    HW1 7007   7.232   4.608   1.209
  930SOL    HW2 7008   7.091   4.560   1.179
  931SOL     OW 7009   5.066   4.382   1.455
  931SOL    HW1 7010   5.020   4.466   1.443
  931SOL    HW2 7011   5.124   4.377   1.379
  932SOL     OW 7012   3.714   4.795   1.213
  932SOL    HW1 7013   3.662   4.719   1.238
  932SOL    HW2 7014   3.656   4.870   1.225
  933SOL     OW 7015   7.687   3.165   1.820
  933SOL    HW1 7016   7.638   3.224   1.877
  933SOL    HW2 7017   7.627   3.093   1.801
  934SOL     OW 7018   7.157   5.931   2.837
  934SOL    HW1 7019   7.217   5.970   2.900
  934SOL    HW2 7020   7.070   5.946   2.874
  935SOL     OW 7021   6.136   6.657   0.234
  935SOL    HW1 7022   6.157   6.739   0.188
  935SOL    HW2 7023   6.180   6.590   0.182
  936SOL     OW 7024  -1.693   4.918   5.734
  936SOL    HW1 7025  -1.703   4.996   5.788
  936SOL    HW2 7026  -1.599   4.913   5.716
  937SOL     OW 7027   6.216   8.083   6.092
  937SOL    HW1 7028   6.311   8.095   6.096
  937SOL    HW2 7029   6.201   8.033   6.012
  938SOL     OW 7030   1.182   6.874   2.041
  938SOL    HW1 7031   1.149   6.846   1.955
  938SOL    HW2 7032   1.174   6.797   2.096
  939SOL     OW 7033   4.071   5.680   1.179
  939SOL    HW1 7034   3.985   5.698   1.141
  939SOL    HW2 7035   4.061   5.699   1.272
  940SOL     OW 7036   4.919   7.433   0.496
  940SOL    HW1 7037   4.953   7.522   0.485
  940SOL    HW2 7038   4.994   7.382   0.527
  941SOL     OW 7039   4.296   7.114   5.848
  941SOL    HW1 7040   4.382   7.097   5.888
  941SOL    HW2 7041   4.312   7.108   5.754
  942SOL     OW 7042   7.163   5.494   0.595
  942SOL    HW1 7043   7.127   5.471   0.681
  942SOL    HW2 7044   7.117   5.575   0.571
  943SOL     OW 7045   0.904   0.740   1.079
  943SOL    HW1 7046   0.834   0.785   1.126
  943SOL    HW2 7047   0.965   0.714   1.148
  944SOL     OW 7048   2.174   2.398   1.310
  944SOL    HW1 7049   2.182   2.435   1.398
  944SOL    HW2 7050   2.256   2.419   1.267
  945SOL     OW 7051   0.158   3.780   4.848
  945SOL    HW1 7052   0.177   3.791   4.755
  945SOL    HW2 7053   0.110   3.697   4.853
  946SOL     OW 7054   2.150   8.678   5.177
  946SOL    HW1 7055   2.228   8.718   5.138
  946SOL    HW2 7056   2.171   8.585   5.182
  947SOL     OW 7057   1.558   4.977   4.747
  947SOL    HW1 7058   1.470   4.941   4.761
  947SOL    HW2 7059   1.580   5.017   4.831
  948SOL     OW 7060   2.987   6.619   6.053
  948SOL    HW1 7061   3.081   6.628   6.065
  948SOL    HW2 7062   2.977   6.593   5.961
  949SOL     OW 7063   0.561   5.217   4.369
  949SOL    HW1 7064   0.635   5.158   4.380
  949SOL    HW2 7065   0.601   5.304   4.361
  950SOL     OW 7066   6.005   5.227   3.095
  950SOL    HW1 7067   5.948   5.276   3.154
  950SOL    HW2 7068   5.947   5.160   3.056
  951SOL     OW 7069   6.321   9.814   5.299
  951SOL    HW1 7070   6.252   9.870   5.336
  951SOL    HW2 7071   6.275   9.755   5.239
  952SOL     OW 7072   2.660   2.916   1.840
  952SOL    HW1 7073   2.743   2.929   1.795
  952SOL    HW2 7074   2.666   2.829   1.879
  953SOL     OW 7075   3.853   2.685   1.985
  953SOL    HW1 7076   3.762   2.687   2.015
  953SOL    HW2 7077   3.850   2.713   1.894
  954SOL     OW 7078   5.548   2.665   2.539
  954SOL    HW1 7079   5.518   2.733   2.599
  954SOL    HW2 7080   5.497   2.588   2.563
  955SOL     OW 7081   3.460   3.029   4.046
  955SOL    HW1 7082   3.370   3.008   4.022
  955SOL    HW2 7083   3.454   3.054   4.138
  956SOL     OW 7084   7.536   5.837   1.181
  956SOL    HW1 7085   7.601   5.899   1.148
  956SOL    HW2 7086   7.456   5.859   1.133
  957SOL     OW 7087   7.879   6.380   0.791
  957SOL    HW1 7088   7.836   6.458   0.756
  957SOL    HW2 7089   7.967   6.408   0.815
  958SOL     OW 7090   2.881   2.778   0.392
  958SOL    HW1 7091   2.910   2.698   0.348
  958SOL    HW2 7092   2.858   2.838   0.321
  959SOL     OW 7093   2.379   6.910   2.846
  959SOL    HW1 7094   2.326   6.870   2.777
  959SOL    HW2 7095   2.452   6.951   2.800
  960SOL     OW 7096   4.607   9.004   6.146
  960SOL    HW1 7097   4.524   8.985   6.102
  960SOL    HW2 7098   4.610   9.099   6.154
  961SOL     OW 7099   0.073   7.018   6.027
  961SOL    HW1 7100   0.075   7.030   5.932
  961SOL    HW2 7101   0.001   6.956   6.042
  962SOL     OW 7102   3.979   6.511   4.098
  962SOL    HW1 7103   3.920   6.490   4.171
  962SOL    HW2 7104   3.949   6.597   4.067
  963SOL     OW 7105   0.926  10.213   5.499
  963SOL    HW1 7106   0.847  10.264   5.518
  963SOL    HW2 7107   0.998  10.268   5.528
  964SOL     OW 7108   6.495   6.573   1.105
  964SOL    HW1 7109   6.543   6.653   1.126
  964SOL    HW2 7110   6.463   6.542   1.190
  965SOL     OW 7111   6.852   5.920   1.080
  965SOL    HW1 7112   6.847   5.930   0.985
  965SOL    HW2 7113   6.901   5.997   1.110
  966SOL     OW 7114   0.815   2.894   4.445
  966SOL    HW1 7115   0.858   2.902   4.531
  966SOL    HW2 7116   0.879   2.930   4.384
  967SOL     OW 7117   2.161   0.875   0.287
  967SOL    HW1 7118   2.219   0.851   0.360
  967SOL    HW2 7119   2.073   0.856   0.319
  968SOL     OW 7120  -0.909   1.749   2.733
  968SOL    HW1 7121  -0.854   1.752   2.811
  968SOL    HW2 7122  -0.853   1.712   2.665
  969SOL     OW 7123   3.279   5.714   0.992
  969SOL    HW1 7124   3.244   5.675   1.073
  969SOL    HW2 7125   3.368   5.739   1.015
  970SOL     OW 7126   2.192   4.070   1.698
  970SOL    HW1 7127   2.220   4.159   1.718
  970SOL    HW2 7128   2.259   4.038   1.637
  971SOL     OW 7129   2.651   3.358   1.816
  971SOL    HW1 7130   2.625   3.294   1.883
  971SOL    HW2 7131   2.731   3.398   1.851
  972SOL     OW 7132   0.921   3.506   3.202
  972SOL    HW1 7133   0.965   3.459   3.273
  972SOL    HW2 7134   0.943   3.457   3.123
  973SOL     OW 7135   0.972   9.340   5.077
  973SOL    HW1 7136   1.039   9.397   5.041
  973SOL    HW2 7137   0.971   9.264   5.018
  974SOL     OW 7138   2.713   2.083   0.839
  974SOL    HW1 7139   2.748   2.109   0.754
  974SOL    HW2 7140   2.788   2.047   0.886
  975SOL     OW 7141   4.961   1.626   0.937
  975SOL    HW1 7142   5.004   1.650   1.019
  975SOL    HW2 7143   4.902   1.555   0.961
  976SOL     OW 7144   3.674   9.048   5.660
  976SOL    HW1 7145   3.747   9.008   5.612
  976SOL    HW2 7146   3.708   9.061   5.748
  977SOL     OW 7147   4.304   4.852   4.519
  977SOL    HW1 7148   4.299   4.765   4.480
  977SOL    HW2 7149   4.225   4.860   4.572
  978SOL     OW 7150   3.130   7.128   0.593
  978SOL    HW1 7151   3.106   7.086   0.676
  978SOL    HW2 7152   3.056   7.111   0.536
  979SOL     OW 7153   4.534   2.841   1.589
  979SOL    HW1 7154   4.469   2.837   1.519
  979SOL    HW2 7155   4.562   2.932   1.591
  980SOL     OW 7156   5.504   2.895   2.783
  980SOL    HW1 7157   5.432   2.911   2.723
  980SOL    HW2 7158   5.582   2.925   2.736
  981SOL     OW 7159  -0.176   1.776   1.969
  981SOL    HW1 7160  -0.270   1.763   1.968
  981SOL    HW2 7161  -0.163   1.855   2.022
  982SOL     OW 7162   6.060   2.534   2.350
  982SOL    HW1 7163   5.968   2.558   2.337
  982SOL    HW2 7164   6.108   2.615   2.336
  983SOL     OW 7165   3.727   5.613   0.084
  983SOL    HW1 7166   3.742   5.628  -0.009
  983SOL    HW2 7167   3.786   5.541   0.106
  984SOL     OW 7168  -0.957   5.616   4.824
  984SOL    HW1 7169  -0.944   5.612   4.919
  984SOL    HW2 7170  -0.869   5.608   4.788
  985SOL     OW 7171   3.443   5.880   0.485
  985SOL    HW1 7172   3.372   5.851   0.429
  985SOL    HW2 7173   3.427   5.838   0.569
  986SOL     OW 7174   1.494   3.581   0.438
  986SOL    HW1 7175   1.521   3.659   0.390
  986SOL    HW2 7176   1.399   3.579   0.426
  987SOL     OW 7177   1.018   8.732   5.007
  987SOL    HW1 7178   1.077   8.673   5.054
  987SOL    HW2 7179   0.967   8.675   4.950
  988SOL     OW 7180   5.735   1.993   1.002
  988SOL    HW1 7181   5.812   1.994   0.946
  988SOL    HW2 7182   5.711   1.901   1.009
  989SOL     OW 7183   6.761   3.500   1.722
  989SOL    HW1 7184   6.850   3.465   1.722
  989SOL    HW2 7185   6.750   3.537   1.810
  990SOL     OW 7186   2.299   6.298   3.541
  990SOL    HW1 7187   2.337   6.244   3.472
  990SOL    HW2 7188   2.211   6.263   3.553
  991SOL     OW 7189   2.759   5.855   4.087
  991SOL    HW1 7190   2.815   5.830   4.160
  991SOL    HW2 7191   2.817   5.899   4.026
  992SOL     OW 7192   4.663   3.002   2.612
  992SOL    HW1 7193   4.580   3.049   2.616
  992SOL    HW2 7194   4.672   2.975   2.520
  993SOL     OW 7195   3.900   6.342   0.555
  993SOL    HW1 7196   3.900   6.246   0.557
  993SOL    HW2 7197   3.981   6.366   0.599
  994SOL     OW 7198   1.183   7.352   5.493
  994SOL    HW1 7199   1.257   7.294   5.477
  994SOL    HW2 7200   1.187   7.371   5.587
  995SOL     OW 7201   8.863   8.548   2.748
  995SOL    HW1 7202   8.937   8.528   2.690
  995SOL    HW2 7203   8.839   8.464   2.786
  996SOL     OW 7204   4.805   4.768   6.058
  996SOL    HW1 7205   4.886   4.750   6.106
  996SOL    HW2 7206   4.801   4.701   5.990
  997SOL     OW 7207   8.124   8.171   2.236
  997SOL    HW1 7208   8.142   8.128   2.319
  997SOL    HW2 7209   8.099   8.100   2.176
  998SOL     OW 7210   7.433   5.516   1.099
  998SOL    HW1 7211   7.376   5.450   1.138
  998SOL    HW2 7212   7.521   5.493   1.129
  999SOL     OW 7213   7.068   7.109   0.370
  999SOL    HW1 7214   7.056   7.127   0.463
  999SOL    HW2 7215   7.115   7.025   0.368
 1000SOL     OW 7216   0.956   7.520   3.938
 1000SOL    HW1 7217   1.031   7.535   3.880
 1000SOL    HW2 7218   0.937   7.606   3.976
 1001SOL     OW 7219   3.313   5.218   4.139
 1001SOL    HW1 7220   3.297   5.132   4.178
 1001SOL    HW2 7221   3.233   5.237   4.089
 1002SOL     OW 7222   6.987   1.237   1.588
 1002SOL    HW1 7223   6.978   1.299   1.661
 1002SOL    HW2 7224   7.015   1.292   1.514
 1003SOL     OW 7225   1.947   3.237   0.943
 1003SOL    HW1 7226   1.976   3.310   0.888
 1003SOL    HW2 7227   1.959   3.269   1.033
 1004SOL     OW 7228   0.539  10.489   5.733
 1004SOL    HW1 7229   0.570  10.578   5.751
 1004SOL    HW2 7230   0.445  10.498   5.719
 1005SOL     OW 7231   2.230   6.605   5.342
 1005SOL    HW1 7232   2.285   6.549   5.397
 1005SOL    HW2 7233   2.185   6.546   5.283
 1006SOL     OW 7234   3.853   5.482   4.513
 1006SOL    HW1 7235   3.850   5.578   4.503
 1006SOL    HW2 7236   3.770   5.460   4.555
 1007SOL     OW 7237   1.421   8.263   4.597
 1007SOL    HW1 7238   1.368   8.335   4.563
 1007SOL    HW2 7239   1.511   8.291   4.579
 1008SOL     OW 7240   8.008   4.486   0.737
 1008SOL    HW1 7241   8.088   4.475   0.685
 1008SOL    HW2 7242   8.027   4.441   0.820
 1009SOL     OW 7243   2.278   5.366   0.027
 1009SOL    HW1 7244   2.271   5.280   0.068
 1009SOL    HW2 7245   2.188   5.400   0.027
 1010SOL     OW 7246   7.021   6.214   4.405
 1010SOL    HW1 7247   7.088   6.267   4.449
 1010SOL    HW2 7248   6.969   6.176   4.476
 1011SOL     OW 7249   2.898   4.100   4.194
 1011SOL    HW1 7250   2.815   4.084   4.149
 1011SOL    HW2 7251   2.963   4.100   4.124
 1012SOL     OW 7252   6.394   2.103   0.517
 1012SOL    HW1 7253   6.378   2.108   0.423
 1012SOL    HW2 7254   6.487   2.124   0.527
 1013SOL     OW 7255   3.675   3.390   0.728
 1013SOL    HW1 7256   3.742   3.406   0.794
 1013SOL    HW2 7257   3.722   3.387   0.645
 1014SOL     OW 7258   4.647   6.185   1.726
 1014SOL    HW1 7259   4.556   6.165   1.748
 1014SOL    HW2 7260   4.690   6.193   1.811
 1015SOL     OW 7261   5.847   3.673   4.026
 1015SOL    HW1 7262   5.890   3.747   4.069
 1015SOL    HW2 7263   5.754   3.694   4.030
 1016SOL     OW 7264   1.580   6.341   2.290
 1016SOL    HW1 7265   1.504   6.339   2.232
 1016SOL    HW2 7266   1.652   6.372   2.236
 1017SOL     OW 7267   2.335   5.804   2.298
 1017SOL    HW1 7268   2.268   5.814   2.231
 1017SOL    HW2 7269   2.323   5.716   2.332
 1018SOL     OW 7270   2.921   5.981   3.940
 1018SOL    HW1 7271   2.882   6.062   3.907
 1018SOL    HW2 7272   2.999   5.968   3.886
 1019SOL     OW 7273   4.343   8.806   3.512
 1019SOL    HW1 7274   4.418   8.783   3.457
 1019SOL    HW2 7275   4.298   8.722   3.527
 1020SOL     OW 7276   5.723   4.134   4.269
 1020SOL    HW1 7277   5.700   4.095   4.184
 1020SOL    HW2 7278   5.742   4.058   4.325
 1021SOL     OW 7279   2.361   5.170   0.721
 1021SOL    HW1 7280   2.375   5.122   0.802
 1021SOL    HW2 7281   2.415   5.125   0.656
 1022SOL     OW 7282   3.145   3.028   4.229
 1022SOL    HW1 7283   3.117   2.947   4.272
 1022SOL    HW2 7284   3.189   2.998   4.149
 1023SOL     OW 7285   2.972   6.346   5.638
 1023SOL    HW1 7286   3.002   6.419   5.693
 1023SOL    HW2 7287   3.012   6.362   5.552
 1024SOL     OW 7288   4.291   2.739   3.301
 1024SOL    HW1 7289   4.284   2.794   3.223
 1024SOL    HW2 7290   4.322   2.655   3.267
 1025SOL     OW 7291   2.928   5.367   3.125
 1025SOL    HW1 7292   2.902   5.459   3.119
 1025SOL    HW2 7293   2.955   5.344   3.036
 1026SOL     OW 7294   5.677   4.897   2.046
 1026SOL    HW1 7295   5.675   4.834   1.974
 1026SOL    HW2 7296   5.589   4.934   2.048
 1027SOL     OW 7297   0.323   8.445   4.442
 1027SOL    HW1 7298   0.264   8.493   4.499
 1027SOL    HW2 7299   0.266   8.382   4.396
 1028SOL     OW 7300  -1.525   3.659   6.216
 1028SOL    HW1 7301  -1.480   3.734   6.255
 1028SOL    HW2 7302  -1.618   3.679   6.225
 1029SOL     OW 7303   3.451   5.066   0.081
 1029SOL    HW1 7304   3.424   5.150   0.044
 1029SOL    HW2 7305   3.541   5.079   0.108
 1030SOL     OW 7306   0.078   7.092   4.952
 1030SOL    HW1 7307  -0.011   7.057   4.952
 1030SOL    HW2 7308   0.082   7.149   5.029
 1031SOL     OW 7309   6.633   2.355   2.466
 1031SOL    HW1 7310   6.573   2.298   2.417
 1031SOL    HW2 7311   6.686   2.295   2.518
 1032SOL     OW 7312  -0.261   5.741   4.331
 1032SOL    HW1 7313  -0.221   5.805   4.390
 1032SOL    HW2 7314  -0.188   5.685   4.304
 1033SOL     OW 7315   2.726   4.224   1.836
 1033SOL    HW1 7316   2.645   4.211   1.884
 1033SOL    HW2 7317   2.740   4.142   1.789
 1034SOL     OW 7318   5.138   6.961   5.677
 1034SOL    HW1 7319   5.052   6.985   5.710
 1034SOL    HW2 7320   5.129   6.869   5.651
 1035SOL     OW 7321   2.159   9.940   6.215
 1035SOL    HW1 7322   2.070   9.905   6.214
 1035SOL    HW2 7323   2.166   9.985   6.299
 1036SOL     OW 7324   7.737   4.646   2.265
 1036SOL    HW1 7325   7.688   4.627   2.185
 1036SOL    HW2 7326   7.813   4.697   2.236
 1037SOL     OW 7327   1.054   3.600   3.955
 1037SOL    HW1 7328   1.031   3.598   3.862
 1037SOL    HW2 7329   1.089   3.688   3.969
 1038SOL     OW 7330   1.869   7.438   5.685
 1038SOL    HW1 7331   1.899   7.348   5.695
 1038SOL    HW2 7332   1.912   7.468   5.604
 1039SOL     OW 7333   5.427   5.159   5.180
 1039SOL    HW1 7334   5.471   5.114   5.108
 1039SOL    HW2 7335   5.413   5.248   5.148
 1040SOL     OW 7336   6.747   4.968   4.442
 1040SOL    HW1 7337   6.684   5.037   4.464
 1040SOL    HW2 7338   6.778   4.991   4.354
 1041SOL     OW 7339   6.203   5.837   1.245
 1041SOL    HW1 7340   6.133   5.804   1.189
 1041SOL    HW2 7341   6.160   5.859   1.327
 1042SOL     OW 7342   6.938   2.927   0.600
 1042SOL    HW1 7343   6.931   2.934   0.696
 1042SOL    HW2 7344   6.941   3.018   0.570
 1043SOL     OW 7345   2.673   1.315   0.250
 1043SOL    HW1 7346   2.735   1.382   0.277
 1043SOL    HW2 7347   2.655   1.265   0.330
 1044SOL     OW 7348   2.134   8.086   3.541
 1044SOL    HW1 7349   2.200   8.133   3.490
 1044SOL    HW2 7350   2.082   8.039   3.475
 1045SOL     OW 7351   3.995   3.942   6.098
 1045SOL    HW1 7352   4.025   3.979   6.015
 1045SOL    HW2 7353   4.019   3.850   6.094
 1046SOL     OW 7354   5.908   2.707   1.031
 1046SOL    HW1 7355   5.892   2.800   1.049
 1046SOL    HW2 7356   5.961   2.677   1.105
 1047SOL     OW 7357  -1.034   3.795   5.918
 1047SOL    HW1 7358  -1.031   3.890   5.923
 1047SOL    HW2 7359  -1.086   3.768   5.994
 1048SOL     OW 7360   0.729   6.776   3.015
 1048SOL    HW1 7361   0.803   6.832   3.040
 1048SOL    HW2 7362   0.754   6.740   2.929
 1049SOL     OW 7363   3.125   9.736   5.366
 1049SOL    HW1 7364   3.033   9.758   5.350
 1049SOL    HW2 7365   3.162   9.722   5.279
 1050SOL     OW 7366   1.867   5.385   1.032
 1050SOL    HW1 7367   1.887   5.298   0.997
 1050SOL    HW2 7368   1.912   5.388   1.116
 1051SOL     OW 7369   2.691   4.996   0.826
 1051SOL    HW1 7370   2.729   4.986   0.739
 1051SOL    HW2 7371   2.717   5.083   0.854
 1052SOL     OW 7372   2.004   6.738   5.982
 1052SOL    HW1 7373   2.078   6.686   6.014
 1052SOL    HW2 7374   2.038   6.827   5.975
 1053SOL     OW 7375   0.908   2.960   3.107
 1053SOL    HW1 7376   0.877   2.876   3.074
 1053SOL    HW2 7377   0.880   2.962   3.199
 1054SOL     OW 7378   3.270   3.271   4.119
 1054SOL    HW1 7379   3.329   3.331   4.164
 1054SOL    HW2 7380   3.289   3.185   4.157
 1055SOL     OW 7381   0.920   6.304   6.104
 1055SOL    HW1 7382   0.986   6.234   6.104
 1055SOL    HW2 7383   0.963   6.378   6.147
 1056SOL     OW 7384   3.248   7.344   4.179
 1056SOL    HW1 7385   3.247   7.372   4.088
 1056SOL    HW2 7386   3.164   7.371   4.214
 1057SOL     OW 7387   2.525   3.567   5.793
 1057SOL    HW1 7388   2.604   3.567   5.847
 1057SOL    HW2 7389   2.459   3.609   5.848
 1058SOL     OW 7390   6.334   0.873   0.679
 1058SOL    HW1 7391   6.321   0.838   0.767
 1058SOL    HW2 7392   6.294   0.808   0.621
 1059SOL     OW 7393   2.024   5.648   1.298
 1059SOL    HW1 7394   2.114   5.677   1.282
 1059SOL    HW2 7395   1.978   5.669   1.217
 1060SOL     OW 7396   5.945  10.638   6.279
 1060SOL    HW1 7397   5.919  10.546   6.287
 1060SOL    HW2 7398   5.906  10.667   6.196
 1061SOL     OW 7399   2.975   7.794   4.695
 1061SOL    HW1 7400   2.925   7.717   4.724
 1061SOL    HW2 7401   3.051   7.757   4.650
 1062SOL     OW 7402   4.122   5.860   0.266
 1062SOL    HW1 7403   4.054   5.842   0.332
 1062SOL    HW2 7404   4.166   5.938   0.298
 1063SOL     OW 7405   2.844   3.782   4.824
 1063SOL    HW1 7406   2.756   3.754   4.801
 1063SOL    HW2 7407   2.850   3.872   4.792
 1064SOL     OW 7408   3.942   7.410   4.184
 1064SOL    HW1 7409   3.875   7.360   4.137
 1064SOL    HW2 7410   3.905   7.498   4.191
 1065SOL     OW 7411   6.514   5.439   4.988
 1065SOL    HW1 7412   6.435   5.490   4.972
 1065SOL    HW2 7413   6.582   5.485   4.939
 1066SOL     OW 7414   3.648   3.237   4.030
 1066SOL    HW1 7415   3.581   3.172   4.011
 1066SOL    HW2 7416   3.649   3.243   4.126
 1067SOL     OW 7417   4.920   9.830   4.979
 1067SOL    HW1 7418   4.897   9.908   4.930
 1067SOL    HW2 7419   4.856   9.827   5.050
 1068SOL     OW 7420   3.235   3.521   1.522
 1068SOL    HW1 7421   3.167   3.454   1.523
 1068SOL    HW2 7422   3.189   3.601   1.548
 1069SOL     OW 7423   4.291  10.315   5.829
 1069SOL    HW1 7424   4.229  10.386   5.846
 1069SOL    HW2 7425   4.369  10.339   5.879
 1070SOL     OW 7426   4.135   7.090   0.972
 1070SOL    HW1 7427   4.178   7.088   0.886
 1070SOL    HW2 7428   4.135   6.998   1.000
 1071SOL     OW 7429   2.248  10.096   5.906
 1071SOL    HW1 7430   2.332  10.126   5.870
 1071SOL    HW2 7431   2.263  10.004   5.928
 1072SOL     OW 7432   5.967   5.224   1.617
 1072SOL    HW1 7433   5.880   5.245   1.651
 1072SOL    HW2 7434   5.958   5.232   1.522
 1073SOL     OW 7435   8.527   5.108   1.229
 1073SOL    HW1 7436   8.495   5.022   1.257
 1073SOL    HW2 7437   8.552   5.096   1.137
 1074SOL     OW 7438   1.561   4.848   5.717
 1074SOL    HW1 7439   1.535   4.760   5.743
 1074SOL    HW2 7440   1.650   4.838   5.684
 1075SOL     OW 7441   1.925   2.061   0.107
 1075SOL    HW1 7442   1.898   2.008   0.181
 1075SOL    HW2 7443   1.873   2.029   0.033
 1076SOL     OW 7444   2.239   8.928   3.896
 1076SOL    HW1 7445   2.214   8.963   3.982
 1076SOL    HW2 7446   2.322   8.884   3.911
 1077SOL     OW 7447   4.631   3.543   4.957
 1077SOL    HW1 7448   4.595   3.631   4.950
 1077SOL    HW2 7449   4.667   3.525   4.870
 1078SOL     OW 7450   6.156   3.082   3.872
 1078SOL    HW1 7451   6.157   3.013   3.806
 1078SOL    HW2 7452   6.073   3.068   3.919
 1079SOL     OW 7453   6.283   3.168   0.959
 1079SOL    HW1 7454   6.217   3.174   0.890
 1079SOL    HW2 7455   6.344   3.100   0.928
 1080SOL     OW 7456   2.050   2.435   0.829
 1080SOL    HW1 7457   2.047   2.530   0.814
 1080SOL    HW2 7458   1.973   2.416   0.881
 1081SOL     OW 7459   1.964   0.353   0.214
 1081SOL    HW1 7460   1.950   0.387   0.302
 1081SOL    HW2 7461   2.047   0.305   0.220
 1082SOL     OW 7462   1.902   5.260   4.539
 1082SOL    HW1 7463   1.810   5.280   4.559
 1082SOL    HW2 7464   1.917   5.176   4.582
 1083SOL     OW 7465   1.028   8.935   4.148
 1083SOL    HW1 7466   1.058   8.932   4.239
 1083SOL    HW2 7467   1.044   8.847   4.114
 1084SOL     OW 7468   3.995   5.131   3.715
 1084SOL    HW1 7469   3.973   5.071   3.787
 1084SOL    HW2 7470   3.979   5.079   3.636
 1085SOL     OW 7471   3.235   1.523   0.473
 1085SOL    HW1 7472   3.304   1.523   0.539
 1085SOL    HW2 7473   3.253   1.446   0.419
 1086SOL     OW 7474   7.123   4.870   0.392
 1086SOL    HW1 7475   7.099   4.808   0.323
 1086SOL    HW2 7476   7.039   4.905   0.422
 1087SOL     OW 7477   3.715   7.683   6.023
 1087SOL    HW1 7478   3.803   7.693   6.061
 1087SOL    HW2 7479   3.660   7.743   6.074
 1088SOL     OW 7480   2.261   9.371   4.244
 1088SOL    HW1 7481   2.266   9.313   4.321
 1088SOL    HW2 7482   2.235   9.456   4.280
 1089SOL     OW 7483   2.113   2.928   1.667
 1089SOL    HW1 7484   2.195   2.938   1.715
 1089SOL    HW2 7485   2.070   3.014   1.672
 1090SOL     OW 7486   2.152   8.082   4.555
 1090SOL    HW1 7487   2.247   8.095   4.560
 1090SOL    HW2 7488   2.115   8.170   4.562
 1091SOL     OW 7489   4.810   3.526   2.393
 1091SOL    HW1 7490   4.905   3.516   2.390
 1091SOL    HW2 7491   4.780   3.452   2.446
 1092SOL     OW 7492  -1.803   3.040   5.057
 1092SOL    HW1 7493  -1.720   3.031   5.011
 1092SOL    HW2 7494  -1.802   2.969   5.122
 1093SOL     OW 7495   7.423   3.074   0.151
 1093SOL    HW1 7496   7.419   3.149   0.211
 1093SOL    HW2 7497   7.424   3.113   0.064
 1094SOL     OW 7498   7.291   8.014   1.572
 1094SOL    HW1 7499   7.218   8.033   1.631
 1094SOL    HW2 7500   7.327   7.932   1.605
 1095SOL     OW 7501   4.620   3.286   3.856
 1095SOL    HW1 7502   4.602   3.337   3.935
 1095SOL    HW2 7503   4.563   3.210   3.863
 1096SOL     OW 7504   6.731   5.010   4.138
 1096SOL    HW1 7505   6.666   5.079   4.146
 1096SOL    HW2 7506   6.680   4.929   4.142
 1097SOL     OW 7507   1.340   3.583   3.827
 1097SOL    HW1 7508   1.325   3.677   3.833
 1097SOL    HW2 7509   1.428   3.570   3.861
 1098SOL     OW 7510   2.451   5.466   3.678
 1098SOL    HW1 7511   2.536   5.510   3.687
 1098SOL    HW2 7512   2.456   5.422   3.594
 1099SOL     OW 7513   5.419   9.577   4.688
 1099SOL    HW1 7514   5.476   9.613   4.620
 1099SOL    HW2 7515   5.417   9.645   4.756
 1100SOL     OW 7516   7.431   6.967   0.204
 1100SOL    HW1 7517   7.374   7.039   0.175
 1100SOL    HW2 7518   7.391   6.888   0.166
 1101SOL     OW 7519   4.842   2.216   0.184
 1101SOL    HW1 7520   4.799   2.300   0.198
 1101SOL    HW2 7521   4.922   2.237   0.136
 1102SOL     OW 7522   2.002   6.762   3.300
 1102SOL    HW1 7523   2.056   6.833   3.335
 1102SOL    HW2 7524   2.035   6.684   3.344
 1103SOL     OW 7525   4.672   5.421   6.132
 1103SOL    HW1 7526   4.678   5.430   6.227
 1103SOL    HW2 7527   4.580   5.404   6.115
 1104SOL     OW 7528   1.002   2.158   0.058
 1104SOL    HW1 7529   1.009   2.205   0.141
 1104SOL    HW2 7530   1.049   2.076   0.072
 1105SOL     OW 7531   3.999   8.306   3.215
 1105SOL    HW1 7532   3.943   8.345   3.147
 1105SOL    HW2 7533   4.031   8.225   3.176
 1106SOL     OW 7534   5.803   5.588   0.823
 1106SOL    HW1 7535   5.710   5.565   0.820
 1106SOL    HW2 7536   5.808   5.670   0.772
 1107SOL     OW 7537   5.942   1.165   0.834
 1107SOL    HW1 7538   5.985   1.207   0.909
 1107SOL    HW2 7539   5.874   1.110   0.872
 1108SOL     OW 7540   4.237   5.339   0.297
 1108SOL    HW1 7541   4.332   5.329   0.289
 1108SOL    HW2 7542   4.219   5.425   0.260
 1109SOL     OW 7543  -0.259   4.309   6.172
 1109SOL    HW1 7544  -0.238   4.388   6.123
 1109SOL    HW2 7545  -0.175   4.264   6.183
 1110SOL     OW 7546   2.472   8.708   4.273
 1110SOL    HW1 7547   2.394   8.657   4.294
 1110SOL    HW2 7548   2.545   8.650   4.297
 1111SOL     OW 7549   3.215   6.948   4.731
 1111SOL    HW1 7550   3.192   6.983   4.645
 1111SOL    HW2 7551   3.242   6.858   4.714
 1112SOL     OW 7552   7.621   8.154   1.776
 1112SOL    HW1 7553   7.703   8.180   1.735
 1112SOL    HW2 7554   7.617   8.059   1.766
 1113SOL     OW 7555   5.112   3.704   3.144
 1113SOL    HW1 7556   5.127   3.687   3.051
 1113SOL    HW2 7557   5.169   3.642   3.189
 1114SOL     OW 7558   7.219   3.895   0.304
 1114SOL    HW1 7559   7.301   3.847   0.293
 1114SOL    HW2 7560   7.191   3.875   0.393
 1115SOL     OW 7561   2.101   7.858   1.810
 1115SOL    HW1 7562   2.166   7.888   1.873
 1115SOL    HW2 7563   2.076   7.771   1.841
 1116SOL     OW 7564   2.866   5.100   5.829
 1116SOL    HW1 7565   2.876   5.025   5.770
 1116SOL    HW2 7566   2.819   5.165   5.777
 1117SOL     OW 7567   2.474   6.467   3.633
 1117SOL    HW1 7568   2.532   6.472   3.557
 1117SOL    HW2 7569   2.396   6.422   3.600
 1118SOL     OW 7570   1.844   5.265   4.835
 1118SOL    HW1 7571   1.831   5.176   4.869
 1118SOL    HW2 7572   1.757   5.304   4.836
 1119SOL     OW 7573   5.409   9.050   6.312
 1119SOL    HW1 7574   5.466   9.121   6.342
 1119SOL    HW2 7575   5.321   9.086   6.321
 1120SOL     OW 7576   2.357   7.285   3.690
 1120SOL    HW1 7577   2.304   7.359   3.719
 1120SOL    HW2 7578   2.359   7.226   3.765
 1121SOL     OW 7579   2.473   5.354   5.742
 1121SOL    HW1 7580   2.441   5.275   5.699
 1121SOL    HW2 7581   2.395   5.410   5.749
 1122SOL     OW 7582   4.789   1.964   0.295
 1122SOL    HW1 7583   4.808   2.053   0.267
 1122SOL    HW2 7584   4.693   1.957   0.288
 1123SOL     OW 7585   7.369   3.413   2.549
 1123SOL    HW1 7586   7.283   3.371   2.542
 1123SOL    HW2 7587   7.413   3.365   2.618
 1124SOL     OW 7588   5.500   3.304   5.002
 1124SOL    HW1 7589   5.592   3.282   4.995
 1124SOL    HW2 7590   5.497   3.400   4.998
 1125SOL     OW 7591  -0.415   3.748   5.584
 1125SOL    HW1 7592  -0.504   3.739   5.550
 1125SOL    HW2 7593  -0.418   3.710   5.672
 1126SOL     OW 7594   4.166   7.825   1.357
 1126SOL    HW1 7595   4.119   7.744   1.377
 1126SOL    HW2 7596   4.251   7.815   1.400
 1127SOL     OW 7597   8.113   4.104   0.711
 1127SOL    HW1 7598   8.077   4.083   0.625
 1127SOL    HW2 7599   8.176   4.174   0.694
 1128SOL     OW 7600   3.386   4.141   3.871
 1128SOL    HW1 7601   3.397   4.053   3.835
 1128SOL    HW2 7602   3.328   4.186   3.809
 1129SOL     OW 7603   2.572   6.003   2.963
 1129SOL    HW1 7604   2.619   5.960   2.892
 1129SOL    HW2 7605   2.479   5.988   2.942
 1130SOL     OW 7606   7.030   6.786   4.291
 1130SOL    HW1 7607   7.115   6.765   4.253
 1130SOL    HW2 7608   7.024   6.731   4.369
 1131SOL     OW 7609   7.721   9.055   4.183
 1131SOL    HW1 7610   7.764   9.080   4.265
 1131SOL    HW2 7611   7.631   9.085   4.192
 1132SOL     OW 7612   0.180   8.399   4.882
 1132SOL    HW1 7613   0.243   8.464   4.853
 1132SOL    HW2 7614   0.232   8.330   4.923
 1133SOL     OW 7615   4.650  10.409   5.437
 1133SOL    HW1 7616   4.661  10.323   5.478
 1133SOL    HW2 7617   4.739  10.441   5.424
 1134SOL     OW 7618   5.989   5.685   1.144
 1134SOL    HW1 7619   5.984   5.654   1.235
 1134SOL    HW2 7620   5.897   5.689   1.116
 1135SOL     OW 7621   1.463   7.308   3.207
 1135SOL    HW1 7622   1.467   7.360   3.127
 1135SOL    HW2 7623   1.497   7.222   3.182
 1136SOL     OW 7624   5.222   6.283   6.149
 1136SOL    HW1 7625   5.282   6.219   6.187
 1136SOL    HW2 7626   5.210   6.348   6.218
 1137SOL     OW 7627   0.012   4.085   3.970
 1137SOL    HW1 7628  -0.080   4.058   3.965
 1137SOL    HW2 7629   0.041   4.053   4.055
 1138SOL     OW 7630   2.960   6.238   1.903
 1138SOL    HW1 7631   2.907   6.271   1.975
 1138SOL    HW2 7632   3.014   6.313   1.876
 1139SOL     OW 7633   1.364   4.508   2.725
 1139SOL    HW1 7634   1.438   4.511   2.665
 1139SOL    HW2 7635   1.291   4.478   2.672
 1140SOL     OW 7636   2.494   5.421   0.718
 1140SOL    HW1 7637   2.486   5.422   0.622
 1140SOL    HW2 7638   2.450   5.341   0.745
 1141SOL     OW 7639   1.730   8.715   4.417
 1141SOL    HW1 7640   1.772   8.657   4.480
 1141SOL    HW2 7641   1.706   8.793   4.468
 1142SOL     OW 7642   5.245   9.695   6.029
 1142SOL    HW1 7643   5.189   9.620   6.011
 1142SOL    HW2 7644   5.228   9.716   6.121
 1143SOL     OW 7645   6.868   9.121   4.780
 1143SOL    HW1 7646   6.905   9.034   4.769
 1143SOL    HW2 7647   6.851   9.128   4.874
 1144SOL     OW 7648   4.719   1.895   0.577
 1144SOL    HW1 7649   4.718   1.914   0.483
 1144SOL    HW2 7650   4.763   1.810   0.584
 1145SOL     OW 7651   4.190   8.269   3.679
 1145SOL    HW1 7652   4.253   8.234   3.742
 1145SOL    HW2 7653   4.187   8.203   3.610
 1146SOL     OW 7654   1.618   3.334   3.252
 1146SOL    HW1 7655   1.670   3.264   3.291
 1146SOL    HW2 7656   1.650   3.339   3.162
 1147SOL     OW 7657   8.256   8.941   3.043
 1147SOL    HW1 7658   8.211   8.987   3.113
 1147SOL    HW2 7659   8.331   8.900   3.085
 1148SOL     OW 7660   2.691   2.677   1.978
 1148SOL    HW1 7661   2.626   2.619   1.939
 1148SOL    HW2 7662   2.775   2.640   1.951
 1149SOL     OW 7663   1.979   5.214   6.058
 1149SOL    HW1 7664   1.979   5.120   6.078
 1149SOL    HW2 7665   2.001   5.256   6.141
 1150SOL     OW 7666   1.536   8.606   3.127
 1150SOL    HW1 7667   1.586   8.608   3.209
 1150SOL    HW2 7668   1.464   8.546   3.144
 1151SOL     OW 7669   6.260   5.402   2.494
 1151SOL    HW1 7670   6.300   5.357   2.568
 1151SOL    HW2 7671   6.321   5.472   2.471
 1152SOL     OW 7672   1.890   6.614   1.852
 1152SOL    HW1 7673   1.960   6.564   1.895
 1152SOL    HW2 7674   1.889   6.698   1.898
 1153SOL     OW 7675   0.916   4.243   5.031
 1153SOL    HW1 7676   0.934   4.284   5.115
 1153SOL    HW2 7677   0.889   4.316   4.974
 1154SOL     OW 7678   3.159   6.667   0.916
 1154SOL    HW1 7679   3.064   6.659   0.910
 1154SOL    HW2 7680   3.173   6.740   0.976
 1155SOL     OW 7681   7.369   2.598   1.736
 1155SOL    HW1 7682   7.423   2.584   1.814
 1155SOL    HW2 7683   7.331   2.512   1.717
 1156SOL     OW 7684   6.897   5.967   2.849
 1156SOL    HW1 7685   6.840   5.890   2.843
 1156SOL    HW2 7686   6.876   6.018   2.770
 1157SOL     OW 7687   6.922   8.359   5.556
 1157SOL    HW1 7688   6.976   8.358   5.477
 1157SOL    HW2 7689   6.834   8.336   5.525
 1158SOL     OW 7690  -1.145   2.746   3.462
 1158SOL    HW1 7691  -1.221   2.688   3.471
 1158SOL    HW2 7692  -1.069   2.689   3.471
 1159SOL     OW 7693   3.344   7.453   5.046
 1159SOL    HW1 7694   3.350   7.515   5.119
 1159SOL    HW2 7695   3.356   7.368   5.087
 1160SOL     OW 7696   5.775   7.984   5.769
 1160SOL    HW1 7697   5.858   7.940   5.749
 1160SOL    HW2 7698   5.789   8.023   5.855
 1161SOL     OW 7699   0.307   3.108   5.029
 1161SOL    HW1 7700   0.314   3.150   4.944
 1161SOL    HW2 7701   0.263   3.024   5.010
 1162SOL     OW 7702   1.034   3.350   2.345
 1162SOL    HW1 7703   1.119   3.341   2.302
 1162SOL    HW2 7704   1.009   3.260   2.368
 1163SOL     OW 7705   4.212   4.862   4.798
 1163SOL    HW1 7706   4.244   4.908   4.875
 1163SOL    HW2 7707   4.197   4.772   4.828
 1164SOL     OW 7708   6.935   8.581   6.260
 1164SOL    HW1 7709   7.030   8.577   6.258
 1164SOL    HW2 7710   6.914   8.674   6.272
 1165SOL     OW 7711   5.174   3.160   0.549
 1165SOL    HW1 7712   5.154   3.180   0.641
 1165SOL    HW2 7713   5.096   3.115   0.517
 1166SOL     OW 7714   2.683   3.550   5.235
 1166SOL    HW1 7715   2.698   3.500   5.154
 1166SOL    HW2 7716   2.727   3.634   5.219
 1167SOL     OW 7717   4.246   7.227   5.292
 1167SOL    HW1 7718   4.281   7.315   5.284
 1167SOL    HW2 7719   4.163   7.230   5.244
 1168SOL     OW 7720   2.603   9.953   5.898
 1168SOL    HW1 7721   2.602  10.045   5.872
 1168SOL    HW2 7722   2.595   9.956   5.994
 1169SOL     OW 7723   0.716   6.173   5.483
 1169SOL    HW1 7724   0.807   6.154   5.461
 1169SOL    HW2 7725   0.706   6.267   5.465
 1170SOL     OW 7726   4.791   4.320   0.689
 1170SOL    HW1 7727   4.742   4.251   0.644
 1170SOL    HW2 7728   4.791   4.394   0.628
 1171SOL     OW 7729   7.180   4.096   0.747
 1171SOL    HW1 7730   7.103   4.104   0.804
 1171SOL    HW2 7731   7.252   4.076   0.807
 1172SOL     OW 7732   1.093   5.085   3.699
 1172SOL    HW1 7733   1.154   5.042   3.760
 1172SOL    HW2 7734   1.062   5.162   3.746
 1173SOL     OW 7735   4.989   2.025   1.760
 1173SOL    HW1 7736   4.975   2.086   1.687
 1173SOL    HW2 7737   4.903   2.012   1.798
 1174SOL     OW 7738   8.935   5.726   0.105
 1174SOL    HW1 7739   9.015   5.677   0.087
 1174SOL    HW2 7740   8.883   5.668   0.161
 1175SOL     OW 7741  -0.383   3.837   3.174
 1175SOL    HW1 7742  -0.467   3.798   3.150
 1175SOL    HW2 7743  -0.383   3.923   3.132
 1176SOL     OW 7744   2.704   3.798   3.806
 1176SOL    HW1 7745   2.761   3.756   3.741
 1176SOL    HW2 7746   2.637   3.732   3.826
 1177SOL     OW 7747   4.729   2.782   3.044
 1177SOL    HW1 7748   4.785   2.809   3.117
 1177SOL    HW2 7749   4.775   2.814   2.966
 1178SOL     OW 7750   5.075   1.631   0.121
 1178SOL    HW1 7751   5.117   1.588   0.047
 1178SOL    HW2 7752   5.133   1.705   0.142
 1179SOL     OW 7753   7.128   7.823   0.912
 1179SOL    HW1 7754   7.083   7.781   0.838
 1179SOL    HW2 7755   7.057   7.846   0.972
 1180SOL     OW 7756   3.300   9.976   6.297
 1180SOL    HW1 7757   3.281  10.006   6.386
 1180SOL    HW2 7758   3.303  10.057   6.246
 1181SOL     OW 7759   5.715   1.248   1.682
 1181SOL    HW1 7760   5.684   1.229   1.770
 1181SOL    HW2 7761   5.724   1.343   1.679
 1182SOL     OW 7762   4.244   3.961   2.558
 1182SOL    HW1 7763   4.243   4.054   2.536
 1182SOL    HW2 7764   4.336   3.943   2.578
 1183SOL     OW 7765   6.149   5.057   3.469
 1183SOL    HW1 7766   6.112   5.030   3.385
 1183SOL    HW2 7767   6.083   5.115   3.508
 1184SOL     OW 7768   3.491   5.378   0.930
 1184SOL    HW1 7769   3.537   5.300   0.899
 1184SOL    HW2 7770   3.401   5.349   0.945
 1185SOL     OW 7771   4.156   4.271   4.052
 1185SOL    HW1 7772   4.221   4.207   4.024
 1185SOL    HW2 7773   4.189   4.355   4.020
 1186SOL     OW 7774   2.603   9.584   4.969
 1186SOL    HW1 7775   2.555   9.641   5.029
 1186SOL    HW2 7776   2.634   9.642   4.900
 1187SOL     OW 7777   7.831   7.397   2.361
 1187SOL    HW1 7778   7.790   7.453   2.295
 1187SOL    HW2 7779   7.925   7.417   2.354
 1188SOL     OW 7780   3.934   2.547   1.282
 1188SOL    HW1 7781   4.015   2.597   1.295
 1188SOL    HW2 7782   3.922   2.544   1.187
 1189SOL     OW 7783   3.985   2.384   1.722
 1189SOL    HW1 7784   3.945   2.401   1.637
 1189SOL    HW2 7785   3.911   2.378   1.783
 1190SOL     OW 7786   3.380   7.216   5.166
 1190SOL    HW1 7787   3.382   7.133   5.119
 1190SOL    HW2 7788   3.466   7.223   5.208
 1191SOL     OW 7789   1.614   8.132   2.977
 1191SOL    HW1 7790   1.592   8.051   2.931
 1191SOL    HW2 7791   1.530   8.178   2.983
 1192SOL     OW 7792   5.596   1.416   2.039
 1192SOL    HW1 7793   5.521   1.473   2.029
 1192SOL    HW2 7794   5.612   1.412   2.134
 1193SOL     OW 7795   3.271   3.557   3.648
 1193SOL    HW1 7796   3.242   3.647   3.663
 1193SOL    HW2 7797   3.281   3.520   3.735
 1194SOL     OW 7798   8.286   9.118   3.705
 1194SOL    HW1 7799   8.288   9.080   3.793
 1194SOL    HW2 7800   8.340   9.059   3.652
 1195SOL     OW 7801   8.973   4.252   0.242
 1195SOL    HW1 7802   8.895   4.306   0.229
 1195SOL    HW2 7803   9.020   4.295   0.313
 1196SOL     OW 7804   6.764   2.216   2.679
 1196SOL    HW1 7805   6.757   2.192   2.772
 1196SOL    HW2 7806   6.823   2.149   2.642
 1197SOL     OW 7807   6.668   7.387   0.272
 1197SOL    HW1 7808   6.579   7.423   0.271
 1197SOL    HW2 7809   6.683   7.362   0.364
 1198SOL     OW 7810  -0.192   3.238   5.134
 1198SOL    HW1 7811  -0.118   3.226   5.194
 1198SOL    HW2 7812  -0.243   3.309   5.173
 1199SOL     OW 7813   0.333   2.210   1.648
 1199SOL    HW1 7814   0.404   2.199   1.712
 1199SOL    HW2 7815   0.339   2.132   1.592
 1200SOL     OW 7816   3.953   5.937   3.029
 1200SOL    HW1 7817   3.897   5.863   3.054
 1200SOL    HW2 7818   3.921   6.010   3.083
 1201SOL     OW 7819   6.260   7.416   6.201
 1201SOL    HW1 7820   6.329   7.363   6.242
 1201SOL    HW2 7821   6.239   7.482   6.268
 1202SOL     OW 7822   3.003   3.905   0.498
 1202SOL    HW1 7823   3.000   3.841   0.570
 1202SOL    HW2 7824   3.086   3.950   0.510
 1203SOL     OW 7825   7.525   4.318   0.985
 1203SOL    HW1 7826   7.553   4.274   0.904
 1203SOL    HW2 7827   7.604   4.324   1.038
 1204SOL     OW 7828   4.529   5.130   3.079
 1204SOL    HW1 7829   4.445   5.133   3.125
 1204SOL    HW2 7830   4.508   5.090   2.994
 1205SOL     OW 7831   4.012   9.633   6.283
 1205SOL    HW1 7832   4.024   9.699   6.216
 1205SOL    HW2 7833   4.087   9.575   6.274
 1206SOL     OW 7834   1.894   7.410   2.650
 1206SOL    HW1 7835   1.983   7.414   2.685
 1206SOL    HW2 7836   1.847   7.352   2.710
 1207SOL     OW 7837   1.212   1.649   2.128
 1207SOL    HW1 7838   1.253   1.680   2.047
 1207SOL    HW2 7839   1.286   1.630   2.186
 1208SOL     OW 7840   0.847   0.871   1.400
 1208SOL    HW1 7841   0.777   0.848   1.339
 1208SOL    HW2 7842   0.890   0.946   1.359
 1209SOL     OW 7843   2.292   6.124   2.669
 1209SOL    HW1 7844   2.217   6.077   2.632
 1209SOL    HW2 7845   2.345   6.149   2.593
 1210SOL     OW 7846   4.627   8.711   3.436
 1210SOL    HW1 7847   4.719   8.685   3.429
 1210SOL    HW2 7848   4.608   8.707   3.529
 1211SOL     OW 7849   1.255   3.488   2.228
 1211SOL    HW1 7850   1.249   3.561   2.290
 1211SOL    HW2 7851   1.239   3.527   2.142
 1212SOL     OW 7852   2.547   4.324   1.487
 1212SOL    HW1 7853   2.482   4.349   1.553
 1212SOL    HW2 7854   2.495   4.307   1.408
 1213SOL     OW 7855   5.963   3.482   0.527
 1213SOL    HW1 7856   5.964   3.401   0.477
 1213SOL    HW2 7857   5.906   3.541   0.478
 1214SOL     OW 7858   1.962   6.882   3.647
 1214SOL    HW1 7859   1.935   6.857   3.559
 1214SOL    HW2 7860   1.891   6.936   3.680
 1215SOL     OW 7861   0.049   6.039   5.005
 1215SOL    HW1 7862   0.069   6.039   4.911
 1215SOL    HW2 7863   0.053   5.947   5.030
 1216SOL     OW 7864   6.699   4.521   2.045
 1216SOL    HW1 7865   6.642   4.549   2.116
 1216SOL    HW2 7866   6.670   4.572   1.969
 1217SOL     OW 7867   0.576   6.501   3.344
 1217SOL    HW1 7868   0.579   6.511   3.249
 1217SOL    HW2 7869   0.517   6.570   3.374
 1218SOL     OW 7870  -0.353   5.797   5.851
 1218SOL    HW1 7871  -0.396   5.757   5.926
 1218SOL    HW2 7872  -0.291   5.731   5.820
 1219SOL     OW 7873   5.510   2.372   3.393
 1219SOL    HW1 7874   5.466   2.452   3.364
 1219SOL    HW2 7875   5.489   2.365   3.486
 1220SOL     OW 7876   2.253   1.124   0.250
 1220SOL    HW1 7877   2.243   1.073   0.170
 1220SOL    HW2 7878   2.248   1.060   0.321
 1221SOL     OW 7879   5.212   7.685   1.141
 1221SOL    HW1 7880   5.182   7.774   1.125
 1221SOL    HW2 7881   5.133   7.631   1.137
 1222SOL     OW 7882   6.268   1.511   2.339
 1222SOL    HW1 7883   6.333   1.452   2.378
 1222SOL    HW2 7884   6.249   1.575   2.408
 1223SOL     OW 7885   1.858   8.285   2.335
 1223SOL    HW1 7886   1.771   8.326   2.334
 1223SOL    HW2 7887   1.875   8.267   2.427
 1224SOL     OW 7888   3.265   6.641   2.430
 1224SOL    HW1 7889   3.184   6.596   2.455
 1224SOL    HW2 7890   3.324   6.570   2.403
 1225SOL     OW 7891   5.124   8.309   5.872
 1225SOL    HW1 7892   5.171   8.263   5.942
 1225SOL    HW2 7893   5.052   8.353   5.917
 1226SOL     OW 7894   2.255   3.229   2.468
 1226SOL    HW1 7895   2.339   3.236   2.513
 1226SOL    HW2 7896   2.212   3.313   2.484
 1227SOL     OW 7897   1.818   4.088   0.752
 1227SOL    HW1 7898   1.885   4.021   0.739
 1227SOL    HW2 7899   1.736   4.040   0.755
 1228SOL     OW 7900   4.995   2.208   2.464
 1228SOL    HW1 7901   5.031   2.208   2.376
 1228SOL    HW2 7902   4.901   2.199   2.452
 1229SOL     OW 7903   4.288   5.974   2.131
 1229SOL    HW1 7904   4.215   6.032   2.111
 1229SOL    HW2 7905   4.260   5.887   2.101
 1230SOL     OW 7906   6.416   5.618   2.410
 1230SOL    HW1 7907   6.490   5.651   2.460
 1230SOL    HW2 7908   6.393   5.690   2.351
 1231SOL     OW 7909   4.533   5.312   1.694
 1231SOL    HW1 7910   4.470   5.252   1.655
 1231SOL    HW2 7911   4.523   5.393   1.644
 1232SOL     OW 7912   2.431   2.557   2.261
 1232SOL    HW1 7913   2.458   2.471   2.293
 1232SOL    HW2 7914   2.480   2.569   2.179
 1233SOL     OW 7915   8.062   7.459   0.780
 1233SOL    HW1 7916   7.986   7.485   0.727
 1233SOL    HW2 7917   8.080   7.369   0.753
 1234SOL     OW 7918   5.062   5.263   0.615
 1234SOL    HW1 7919   5.149   5.275   0.576
 1234SOL    HW2 7920   5.003   5.315   0.560
 1235SOL     OW 7921   4.499   9.670   5.784
 1235SOL    HW1 7922   4.525   9.578   5.792
 1235SOL    HW2 7923   4.495   9.686   5.690
 1236SOL     OW 7924   7.546   3.255   0.728
 1236SOL    HW1 7925   7.572   3.348   0.730
 1236SOL    HW2 7926   7.460   3.253   0.769
 1237SOL     OW 7927   2.183   1.837   0.497
 1237SOL    HW1 7928   2.206   1.924   0.463
 1237SOL    HW2 7929   2.209   1.777   0.427
 1238SOL     OW 7930   3.877   4.548   0.805
 1238SOL    HW1 7931   3.955   4.583   0.762
 1238SOL    HW2 7932   3.805   4.574   0.748
 1239SOL     OW 7933   6.523   3.248   2.003
 1239SOL    HW1 7934   6.511   3.335   1.964
 1239SOL    HW2 7935   6.601   3.255   2.057
 1240SOL     OW 7936   4.776   2.772   2.742
 1240SOL    HW1 7937   4.713   2.715   2.786
 1240SOL    HW2 7938   4.723   2.835   2.695
 1241SOL     OW 7939   3.618   3.410   5.499
 1241SOL    HW1 7940   3.670   3.479   5.541
 1241SOL    HW2 7941   3.545   3.394   5.559
 1242SOL     OW 7942   2.427   4.070   4.508
 1242SOL    HW1 7943   2.439   4.148   4.454
 1242SOL    HW2 7944   2.334   4.049   4.499
 1243SOL     OW 7945   6.243   4.849  -0.002
 1243SOL    HW1 7946   6.305   4.820   0.064
 1243SOL    HW2 7947   6.244   4.945   0.004
 1244SOL     OW 7948   6.899   2.975   2.572
 1244SOL    HW1 7949   6.850   2.893   2.576
 1244SOL    HW2 7950   6.840   3.036   2.527
 1245SOL     OW 7951   3.913   2.794   4.188
 1245SOL    HW1 7952   3.877   2.716   4.230
 1245SOL    HW2 7953   3.903   2.778   4.094
 1246SOL     OW 7954   2.115   2.264   0.486
 1246SOL    HW1 7955   2.123   2.359   0.480
 1246SOL    HW2 7956   2.167   2.240   0.563
 1247SOL     OW 7957   2.637   8.493   4.322
 1247SOL    HW1 7958   2.680   8.417   4.361
 1247SOL    HW2 7959   2.708   8.556   4.309
 1248SOL     OW 7960   3.955   4.293   3.805
 1248SOL    HW1 7961   3.888   4.229   3.828
 1248SOL    HW2 7962   4.028   4.272   3.863
 1249SOL     OW 7963   4.338   6.377   5.975
 1249SOL    HW1 7964   4.245   6.357   5.982
 1249SOL    HW2 7965   4.380   6.292   5.962
 1250SOL     OW 7966   6.426   6.790   0.271
 1250SOL    HW1 7967   6.495   6.833   0.222
 1250SOL    HW2 7968   6.423   6.837   0.354
 1251SOL     OW 7969   6.807   5.145   1.277
 1251SOL    HW1 7970   6.784   5.160   1.185
 1251SOL    HW2 7971   6.851   5.059   1.277
 1252SOL     OW 7972   6.598   9.703   4.945
 1252SOL    HW1 7973   6.690   9.682   4.962
 1252SOL    HW2 7974   6.548   9.631   4.984
 1253SOL     OW 7975   3.398   7.284   2.277
 1253SOL    HW1 7976   3.380   7.377   2.265
 1253SOL    HW2 7977   3.395   7.271   2.372
 1254SOL     OW 7978   8.146   3.974   1.571
 1254SOL    HW1 7979   8.122   4.020   1.490
 1254SOL    HW2 7980   8.133   3.881   1.550
 1255SOL     OW 7981   8.916   7.393   1.669
 1255SOL    HW1 7982   8.955   7.471   1.629
 1255SOL    HW2 7983   8.988   7.355   1.720
 1256SOL     OW 7984   2.402   5.614   4.594
 1256SOL    HW1 7985   2.325   5.563   4.620
 1256SOL    HW2 7986   2.411   5.597   4.500
 1257SOL     OW 7987   5.788   9.241   5.219
 1257SOL    HW1 7988   5.744   9.323   5.198
 1257SOL    HW2 7989   5.812   9.204   5.134
 1258SOL     OW 7990   1.288   5.494   3.668
 1258SOL    HW1 7991   1.287   5.536   3.754
 1258SOL    HW2 7992   1.197   5.470   3.652
 1259SOL     OW 7993   4.248   8.432   5.592
 1259SOL    HW1 7994   4.182   8.446   5.660
 1259SOL    HW2 7995   4.317   8.383   5.636
 1260SOL     OW 7996  -1.077   5.105   5.742
 1260SOL    HW1 7997  -1.131   5.034   5.776
 1260SOL    HW2 7998  -1.140   5.169   5.708
 1261SOL     OW 7999   2.516   7.319   0.441
 1261SOL    HW1 8000   2.533   7.244   0.498
 1261SOL    HW2 8001   2.512   7.394   0.501
 1262SOL     OW 8002   4.052   4.427   0.372
 1262SOL    HW1 8003   4.128   4.467   0.330
 1262SOL    HW2 8004   3.996   4.401   0.299
 1263SOL     OW 8005   6.778   5.100   1.577
 1263SOL    HW1 8006   6.790   5.114   1.483
 1263SOL    HW2 8007   6.736   5.180   1.608
 1264SOL     OW 8008   3.668   7.934   5.307
 1264SOL    HW1 8009   3.645   7.899   5.221
 1264SOL    HW2 8010   3.756   7.900   5.323
 1265SOL     OW 8011   0.180   6.652   6.195
 1265SOL    HW1 8012   0.153   6.561   6.182
 1265SOL    HW2 8013   0.264   6.658   6.150
 1266SOL     OW 8014   8.538   7.102   1.176
 1266SOL    HW1 8015   8.518   7.195   1.164
 1266SOL    HW2 8016   8.553   7.093   1.270
 1267SOL     OW 8017   5.451   0.452   0.498
 1267SOL    HW1 8018   5.429   0.428   0.408
 1267SOL    HW2 8019   5.369   0.485   0.535
 1268SOL     OW 8020   2.447   8.663   3.766
 1268SOL    HW1 8021   2.480   8.573   3.755
 1268SOL    HW2 8022   2.444   8.675   3.861
 1269SOL     OW 8023   0.460   1.903   0.554
 1269SOL    HW1 8024   0.529   1.872   0.613
 1269SOL    HW2 8025   0.425   1.824   0.514
 1270SOL     OW 8026   8.759   6.737   0.765
 1270SOL    HW1 8027   8.695   6.667   0.758
 1270SOL    HW2 8028   8.721   6.798   0.829
 1271SOL     OW 8029   7.565   8.531   2.640
 1271SOL    HW1 8030   7.555   8.464   2.708
 1271SOL    HW2 8031   7.507   8.602   2.668
 1272SOL     OW 8032   1.952   5.162   5.120
 1272SOL    HW1 8033   2.001   5.225   5.172
 1272SOL    HW2 8034   1.955   5.081   5.172
 1273SOL     OW 8035   3.733   6.195   2.720
 1273SOL    HW1 8036   3.798   6.224   2.656
 1273SOL    HW2 8037   3.783   6.183   2.801
 1274SOL     OW 8038   5.612   2.022   2.185
 1274SOL    HW1 8039   5.578   1.973   2.110
 1274SOL    HW2 8040   5.596   2.114   2.163
 1275SOL     OW 8041   0.248   1.879   2.544
 1275SOL    HW1 8042   0.189   1.871   2.469
 1275SOL    HW2 8043   0.190   1.868   2.620
 1276SOL     OW 8044   2.456   3.493   1.661
 1276SOL    HW1 8045   2.543   3.457   1.679
 1276SOL    HW2 8046   2.442   3.558   1.730
 1277SOL     OW 8047   4.428   7.813   1.419
 1277SOL    HW1 8048   4.473   7.856   1.347
 1277SOL    HW2 8049   4.496   7.762   1.463
 1278SOL     OW 8050   1.584   5.706   5.515
 1278SOL    HW1 8051   1.573   5.630   5.457
 1278SOL    HW2 8052   1.518   5.695   5.582
 1279SOL     OW 8053   0.952   2.933   3.468
 1279SOL    HW1 8054   0.975   2.927   3.561
 1279SOL    HW2 8055   0.907   2.851   3.449
 1280SOL     OW 8056   1.678   3.659   5.534
 1280SOL    HW1 8057   1.739   3.730   5.553
 1280SOL    HW2 8058   1.661   3.618   5.619
 1281SOL     OW 8059   4.913   7.206   6.025
 1281SOL    HW1 8060   4.937   7.291   5.988
 1281SOL    HW2 8061   4.863   7.227   6.104
 1282SOL     OW 8062   1.657   2.862   4.416
 1282SOL    HW1 8063   1.664   2.957   4.420
 1282SOL    HW2 8064   1.590   2.840   4.481
 1283SOL     OW 8065   7.071   5.931   2.579
 1283SOL    HW1 8066   7.143   5.897   2.526
 1283SOL    HW2 8067   7.100   5.918   2.670
 1284SOL     OW 8068   5.406   3.247   0.218
 1284SOL    HW1 8069   5.416   3.294   0.301
 1284SOL    HW2 8070   5.447   3.162   0.234
 1285SOL     OW 8071   6.454   5.152   0.305
 1285SOL    HW1 8072   6.449   5.178   0.397
 1285SOL    HW2 8073   6.451   5.235   0.257
 1286SOL     OW 8074   3.477   3.396   1.477
 1286SOL    HW1 8075   3.394   3.440   1.492
 1286SOL    HW2 8076   3.536   3.464   1.444
 1287SOL     OW 8077   7.353   4.733   3.361
 1287SOL    HW1 8078   7.306   4.752   3.279
 1287SOL    HW2 8079   7.310   4.655   3.395
 1288SOL     OW 8080   4.646   4.970   5.960
 1288SOL    HW1 8081   4.623   4.945   5.870
 1288SOL    HW2 8082   4.694   4.895   5.994
 1289SOL     OW 8083   2.950   5.630   5.176
 1289SOL    HW1 8084   2.956   5.726   5.173
 1289SOL    HW2 8085   2.863   5.611   5.141
 1290SOL     OW 8086   0.953   6.355   4.823
 1290SOL    HW1 8087   0.959   6.311   4.738
 1290SOL    HW2 8088   0.864   6.338   4.853
 1291SOL     OW 8089   1.585   9.507   3.868
 1291SOL    HW1 8090   1.527   9.466   3.804
 1291SOL    HW2 8091   1.620   9.584   3.823
 1292SOL     OW 8092   6.271   2.251   0.771
 1292SOL    HW1 8093   6.176   2.241   0.779
 1292SOL    HW2 8094   6.293   2.199   0.694
 1293SOL     OW 8095   4.829   7.515   1.088
 1293SOL    HW1 8096   4.908   7.468   1.116
 1293SOL    HW2 8097   4.859   7.605   1.074
 1294SOL     OW 8098   1.248   2.664   4.170
 1294SOL    HW1 8099   1.166   2.711   4.167
 1294SOL    HW2 8100   1.310   2.718   4.122
 1295SOL     OW 8101   2.636   5.586   3.200
 1295SOL    HW1 8102   2.731   5.587   3.188
 1295SOL    HW2 8103   2.601   5.574   3.112
 1296SOL     OW 8104   2.100   5.360   0.381
 1296SOL    HW1 8105   2.014   5.333   0.349
 1296SOL    HW2 8106   2.162   5.305   0.333
 1297SOL     OW 8107   0.983   7.202   3.826
 1297SOL    HW1 8108   0.948   7.191   3.738
 1297SOL    HW2 8109   1.001   7.295   3.834
 1298SOL     OW 8110   6.209   1.665   2.564
 1298SOL    HW1 8111   6.239   1.735   2.621
 1298SOL    HW2 8112   6.201   1.589   2.622
 1299SOL     OW 8113   6.333   8.943   4.360
 1299SOL    HW1 8114   6.377   8.872   4.407
 1299SOL    HW2 8115   6.402   8.981   4.305
 1300SOL     OW 8116   2.169   6.510   1.869
 1300SOL    HW1 8117   2.234   6.496   1.800
 1300SOL    HW2 8118   2.114   6.431   1.865
 1301SOL     OW 8119   6.621   6.213   2.906
 1301SOL    HW1 8120   6.626   6.171   2.820
 1301SOL    HW2 8121   6.711   6.239   2.925
 1302SOL     OW 8122   2.023   5.428   4.976
 1302SOL    HW1 8123   2.109   5.424   4.934
 1302SOL    HW2 8124   1.971   5.361   4.931
 1303SOL     OW 8125   0.544   1.917   1.471
 1303SOL    HW1 8126   0.481   1.852   1.502
 1303SOL    HW2 8127   0.574   1.882   1.387
 1304SOL     OW 8128   4.418   7.779   4.746
 1304SOL    HW1 8129   4.350   7.726   4.789
 1304SOL    HW2 8130   4.477   7.804   4.817
 1305SOL     OW 8131   5.951   4.659   3.382
 1305SOL    HW1 8132   6.020   4.597   3.405
 1305SOL    HW2 8133   5.903   4.617   3.311
 1306SOL     OW 8134   6.873   3.475   0.257
 1306SOL    HW1 8135   6.832   3.540   0.200
 1306SOL    HW2 8136   6.940   3.524   0.305
 1307SOL     OW 8137   1.104   8.607   4.406
 1307SOL    HW1 8138   1.063   8.564   4.331
 1307SOL    HW2 8139   1.193   8.626   4.377
 1308SOL     OW 8140  -0.396   2.592   4.043
 1308SOL    HW1 8141  -0.366   2.598   3.953
 1308SOL    HW2 8142  -0.362   2.672   4.085
 1309SOL     OW 8143   4.093   4.242   1.136
 1309SOL    HW1 8144   4.129   4.219   1.051
 1309SOL    HW2 8145   4.096   4.337   1.139
 1310SOL     OW 8146   7.180   6.888   0.534
 1310SOL    HW1 8147   7.134   6.826   0.591
 1310SOL    HW2 8148   7.168   6.854   0.446
 1311SOL     OW 8149   1.359   1.947   2.639
 1311SOL    HW1 8150   1.294   1.878   2.628
 1311SOL    HW2 8151   1.331   1.993   2.719
 1312SOL     OW 8152   2.120   7.480   1.324
 1312SOL    HW1 8153   2.213   7.503   1.334
 1312SOL    HW2 8154   2.081   7.505   1.408
 1313SOL     OW 8155   7.358   9.267   4.658
 1313SOL    HW1 8156   7.277   9.217   4.660
 1313SOL    HW2 8157   7.342   9.340   4.718
 1314SOL     OW 8158   7.500   7.658   4.112
 1314SOL    HW1 8159   7.502   7.581   4.056
 1314SOL    HW2 8160   7.467   7.625   4.196
 1315SOL     OW 8161   3.738   7.612   4.339
 1315SOL    HW1 8162   3.659   7.598   4.286
 1315SOL    HW2 8163   3.792   7.670   4.286
 1316SOL     OW 8164   8.322   8.371   2.183
 1316SOL    HW1 8165   8.316   8.376   2.278
 1316SOL    HW2 8166   8.258   8.304   2.158
 1317SOL     OW 8167   3.507   7.993   6.232
 1317SOL    HW1 8168   3.412   8.003   6.237
 1317SOL    HW2 8169   3.541   8.077   6.262
 1318SOL     OW 8170   7.722   4.516   2.547
 1318SOL    HW1 8171   7.686   4.427   2.542
 1318SOL    HW2 8172   7.785   4.520   2.475
 1319SOL     OW 8173   5.550   4.879   3.752
 1319SOL    HW1 8174   5.629   4.878   3.696
 1319SOL    HW2 8175   5.528   4.787   3.764
 1320SOL     OW 8176   2.844   5.610   2.744
 1320SOL    HW1 8177   2.929   5.577   2.716
 1320SOL    HW2 8178   2.791   5.612   2.664
 1321SOL     OW 8179   4.560   7.601   6.069
 1321SOL    HW1 8180   4.569   7.506   6.066
 1321SOL    HW2 8181   4.525   7.624   5.984
 1322SOL     OW 8182   3.793   9.752   5.209
 1322SOL    HW1 8183   3.705   9.715   5.220
 1322SOL    HW2 8184   3.804   9.759   5.114
 1323SOL     OW 8185   1.716   7.378   5.916
 1323SOL    HW1 8186   1.762   7.446   5.866
 1323SOL    HW2 8187   1.777   7.305   5.918
 1324SOL     OW 8188   5.311   8.025   5.772
 1324SOL    HW1 8189   5.301   7.930   5.765
 1324SOL    HW2 8190   5.378   8.037   5.840
 1325SOL     OW 8191   7.737   7.848   3.669
 1325SOL    HW1 8192   7.705   7.874   3.755
 1325SOL    HW2 8193   7.659   7.846   3.613
 1326SOL     OW 8194   2.628   2.641   0.462
 1326SOL    HW1 8195   2.719   2.654   0.490
 1326SOL    HW2 8196   2.581   2.717   0.497
 1327SOL     OW 8197   5.407   0.480   0.816
 1327SOL    HW1 8198   5.486   0.532   0.836
 1327SOL    HW2 8199   5.415   0.460   0.723
 1328SOL     OW 8200   6.977   4.760   2.538
 1328SOL    HW1 8201   6.986   4.816   2.461
 1328SOL    HW2 8202   6.899   4.793   2.584
 1329SOL     OW 8203   1.946   8.132   5.476
 1329SOL    HW1 8204   1.939   8.214   5.525
 1329SOL    HW2 8205   2.039   8.124   5.455
 1330SOL     OW 8206   7.792   6.919   3.547
 1330SOL    HW1 8207   7.804   7.012   3.565
 1330SOL    HW2 8208   7.840   6.903   3.466
 1331SOL     OW 8209   3.292   6.485   2.074
 1331SOL    HW1 8210   3.330   6.460   2.159
 1331SOL    HW2 8211   3.300   6.580   2.072
 1332SOL     OW 8212   3.297   1.240   0.888
 1332SOL    HW1 8213   3.314   1.237   0.794
 1332SOL    HW2 8214   3.210   1.279   0.894
 1333SOL     OW 8215   0.960   7.134   3.315
 1333SOL    HW1 8216   0.949   7.058   3.259
 1333SOL    HW2 8217   1.044   7.172   3.288
 1334SOL     OW 8218   4.482   1.819   0.766
 1334SOL    HW1 8219   4.546   1.889   0.774
 1334SOL    HW2 8220   4.532   1.743   0.736
 1335SOL     OW 8221   3.193   4.229   3.678
 1335SOL    HW1 8222   3.236   4.216   3.594
 1335SOL    HW2 8223   3.123   4.164   3.679
 1336SOL     OW 8224   4.753   1.952   1.855
 1336SOL    HW1 8225   4.672   2.003   1.845
 1336SOL    HW2 8226   4.725   1.866   1.883
 1337SOL     OW 8227   5.798   1.142   0.259
 1337SOL    HW1 8228   5.883   1.106   0.284
 1337SOL    HW2 8229   5.752   1.154   0.342
 1338SOL     OW 8230   6.501   4.000   2.597
 1338SOL    HW1 8231   6.518   3.944   2.521
 1338SOL    HW2 8232   6.442   4.068   2.564
 1339SOL     OW 8233   3.454   9.088   3.172
 1339SOL    HW1 8234   3.387   9.155   3.160
 1339SOL    HW2 8235   3.420   9.012   3.125
 1340SOL     OW 8236   3.904   1.959   0.960
 1340SOL    HW1 8237   3.874   1.868   0.964
 1340SOL    HW2 8238   3.848   2.005   1.022
 1341SOL     OW 8239   8.042   3.277   0.457
 1341SOL    HW1 8240   8.015   3.350   0.513
 1341SOL    HW2 8241   7.979   3.207   0.477
 1342SOL     OW 8242   0.979   1.325   0.216
 1342SOL    HW1 8243   0.966   1.419   0.213
 1342SOL    HW2 8244   0.991   1.305   0.309
 1343SOL     OW 8245   3.179   5.185   2.634
 1343SOL    HW1 8246   3.229   5.265   2.617
 1343SOL    HW2 8247   3.194   5.131   2.556
 1344SOL     OW 8248   5.697   8.276   5.739
 1344SOL    HW1 8249   5.704   8.180   5.734
 1344SOL    HW2 8250   5.707   8.305   5.648
 1345SOL     OW 8251   5.309   5.162   6.040
 1345SOL    HW1 8252   5.284   5.205   5.959
 1345SOL    HW2 8253   5.231   5.168   6.096
 1346SOL     OW 8254   7.937   4.002   0.387
 1346SOL    HW1 8255   8.027   4.018   0.359
 1346SOL    HW2 8256   7.916   3.916   0.349
 1347SOL     OW 8257  -0.719   1.780   2.917
 1347SOL    HW1 8258  -0.667   1.860   2.917
 1347SOL    HW2 8259  -0.728   1.757   3.009
 1348SOL     OW 8260   3.916   5.237   4.312
 1348SOL    HW1 8261   3.930   5.328   4.340
 1348SOL    HW2 8262   3.999   5.193   4.331
 1349SOL     OW 8263   1.140   7.398   6.029
 1349SOL    HW1 8264   1.172   7.384   6.118
 1349SOL    HW2 8265   1.057   7.445   6.040
 1350SOL     OW 8266   1.267   1.217   0.292
 1350SOL    HW1 8267   1.202   1.243   0.357
 1350SOL    HW2 8268   1.215   1.185   0.218
 1351SOL     OW 8269   1.450   8.003   6.015
 1351SOL    HW1 8270   1.357   8.007   6.036
 1351SOL    HW2 8271   1.459   7.925   5.961
 1352SOL     OW 8272   6.825   2.833   0.968
 1352SOL    HW1 8273   6.896   2.784   0.927
 1352SOL    HW2 8274   6.747   2.808   0.919
 1353SOL     OW 8275   6.039   5.179   5.477
 1353SOL    HW1 8276   6.045   5.194   5.383
 1353SOL    HW2 8277   5.966   5.118   5.487
 1354SOL     OW 8278   0.612   2.100   1.706
 1354SOL    HW1 8279   0.607   2.056   1.790
 1354SOL    HW2 8280   0.599   2.031   1.641
 1355SOL     OW 8281   4.312   3.608   0.474
 1355SOL    HW1 8282   4.308   3.589   0.568
 1355SOL    HW2 8283   4.221   3.628   0.450
 1356SOL     OW 8284   3.971   4.543   4.081
 1356SOL    HW1 8285   3.959   4.450   4.101
 1356SOL    HW2 8286   4.048   4.545   4.024
 1357SOL     OW 8287   1.946   7.654   3.058
 1357SOL    HW1 8288   2.020   7.635   3.001
 1357SOL    HW2 8289   1.882   7.586   3.039
 1358SOL     OW 8290   3.316   5.172   1.543
 1358SOL    HW1 8291   3.298   5.179   1.637
 1358SOL    HW2 8292   3.320   5.263   1.513
 1359SOL     OW 8293   2.068   7.586   1.863
 1359SOL    HW1 8294   2.132   7.556   1.928
 1359SOL    HW2 8295   2.027   7.506   1.831
 1360SOL     OW 8296  -0.874   6.747   6.165
 1360SOL    HW1 8297  -0.821   6.668   6.177
 1360SOL    HW2 8298  -0.896   6.746   6.072
 1361SOL     OW 8299   3.550   7.574   1.987
 1361SOL    HW1 8300   3.559   7.657   1.940
 1361SOL    HW2 8301   3.468   7.537   1.955
 1362SOL     OW 8302   6.426   4.472   0.777
 1362SOL    HW1 8303   6.401   4.452   0.867
 1362SOL    HW2 8304   6.412   4.391   0.729
 1363SOL     OW 8305   7.221   9.112   4.883
 1363SOL    HW1 8306   7.279   9.067   4.822
 1363SOL    HW2 8307   7.147   9.051   4.895
 1364SOL     OW 8308   1.482   4.621   4.772
 1364SOL    HW1 8309   1.427   4.695   4.796
 1364SOL    HW2 8310   1.572   4.653   4.785
 1365SOL     OW 8311   5.107   5.238   3.135
 1365SOL    HW1 8312   5.029   5.206   3.182
 1365SOL    HW2 8313   5.174   5.244   3.203
 1366SOL     OW 8314   3.136   5.797   3.033
 1366SOL    HW1 8315   3.154   5.885   3.064
 1366SOL    HW2 8316   3.040   5.795   3.022
 1367SOL     OW 8317   5.077   2.696   4.199
 1367SOL    HW1 8318   5.086   2.641   4.121
 1367SOL    HW2 8319   5.046   2.636   4.267
 1368SOL     OW 8320   1.497   5.380   3.337
 1368SOL    HW1 8321   1.463   5.291   3.339
 1368SOL    HW2 8322   1.537   5.393   3.423
 1369SOL     OW 8323   2.990   4.913   4.815
 1369SOL    HW1 8324   2.912   4.862   4.837
 1369SOL    HW2 8325   3.001   4.973   4.888
 1370SOL     OW 8326   1.478   2.224   2.108
 1370SOL    HW1 8327   1.418   2.164   2.152
 1370SOL    HW2 8328   1.451   2.311   2.139
 1371SOL     OW 8329   1.286   3.818   0.532
 1371SOL    HW1 8330   1.292   3.876   0.455
 1371SOL    HW2 8331   1.377   3.801   0.555
 1372SOL     OW 8332   3.489   6.351   4.756
 1372SOL    HW1 8333   3.446   6.343   4.670
 1372SOL    HW2 8334   3.538   6.433   4.751
 1373SOL     OW 8335  -1.236   5.522   5.886
 1373SOL    HW1 8336  -1.257   5.458   5.817
 1373SOL    HW2 8337  -1.207   5.600   5.838
 1374SOL     OW 8338   8.756   7.904   2.375
 1374SOL    HW1 8339   8.714   7.817   2.375
 1374SOL    HW2 8340   8.835   7.893   2.322
 1375SOL     OW 8341   3.154   4.805   2.031
 1375SOL    HW1 8342   3.067   4.768   2.047
 1375SOL    HW2 8343   3.178   4.847   2.114
 1376SOL     OW 8344   0.667   4.476   5.773
 1376SOL    HW1 8345   0.694   4.517   5.856
 1376SOL    HW2 8346   0.641   4.550   5.718
 1377SOL     OW 8347   3.648   0.512   0.613
 1377SOL    HW1 8348   3.597   0.589   0.636
 1377SOL    HW2 8349   3.634   0.452   0.687
 1378SOL     OW 8350  -0.788   3.905   4.262
 1378SOL    HW1 8351  -0.842   3.855   4.201
 1378SOL    HW2 8352  -0.781   3.992   4.221
 1379SOL     OW 8353   4.759   2.764   1.402
 1379SOL    HW1 8354   4.691   2.794   1.341
 1379SOL    HW2 8355   4.720   2.776   1.489
 1380SOL     OW 8356   6.052   3.929   1.341
 1380SOL    HW1 8357   6.022   3.850   1.385
 1380SOL    HW2 8358   6.125   3.960   1.394
 1381SOL     OW 8359   2.826   9.137   6.043
 1381SOL    HW1 8360   2.731   9.144   6.052
 1381SOL    HW2 8361   2.839   9.114   5.951
 1382SOL     OW 8362   7.285   1.441   0.275
 1382SOL    HW1 8363   7.372   1.469   0.246
 1382SOL    HW2 8364   7.297   1.415   0.366
 1383SOL     OW 8365   0.095   3.970   3.044
 1383SOL    HW1 8366   0.115   4.055   3.084
 1383SOL    HW2 8367   0.131   3.905   3.104
 1384SOL     OW 8368   0.099   6.586   5.342
 1384SOL    HW1 8369   0.065   6.575   5.431
 1384SOL    HW2 8370   0.156   6.510   5.328
 1385SOL     OW 8371   1.473   4.061   3.915
 1385SOL    HW1 8372   1.429   4.133   3.870
 1385SOL    HW2 8373   1.412   4.035   3.985
 1386SOL     OW 8374   3.273   8.635   3.697
 1386SOL    HW1 8375   3.189   8.597   3.719
 1386SOL    HW2 8376   3.328   8.620   3.774
 1387SOL     OW 8377   0.578   6.185   5.099
 1387SOL    HW1 8378   0.554   6.253   5.036
 1387SOL    HW2 8379   0.616   6.115   5.045
 1388SOL     OW 8380   5.919   1.185   0.025
 1388SOL    HW1 8381   5.892   1.270  -0.008
 1388SOL    HW2 8382   5.868   1.173   0.105
 1389SOL     OW 8383  -0.029   2.522   3.241
 1389SOL    HW1 8384   0.050   2.483   3.277
 1389SOL    HW2 8385  -0.043   2.601   3.294
 1390SOL     OW 8386   1.696   7.545   2.310
 1390SOL    HW1 8387   1.779   7.530   2.355
 1390SOL    HW2 8388   1.719   7.600   2.235
 1391SOL     OW 8389   1.596   5.490   2.403
 1391SOL    HW1 8390   1.682   5.518   2.437
 1391SOL    HW2 8391   1.617   5.438   2.326
 1392SOL     OW 8392   6.256   4.113   1.245
 1392SOL    HW1 8393   6.320   4.043   1.236
 1392SOL    HW2 8394   6.296   4.174   1.307
 1393SOL     OW 8395   1.281   5.145   3.520
 1393SOL    HW1 8396   1.360   5.154   3.572
 1393SOL    HW2 8397   1.210   5.135   3.584
 1394SOL     OW 8398   8.296   7.517   2.440
 1394SOL    HW1 8399   8.331   7.604   2.460
 1394SOL    HW2 8400   8.242   7.495   2.516
 1395SOL     OW 8401   1.686   6.658   2.124
 1395SOL    HW1 8402   1.682   6.563   2.138
 1395SOL    HW2 8403   1.772   6.673   2.086
 1396SOL     OW 8404   2.107   2.902   0.089
 1396SOL    HW1 8405   2.157   2.833   0.133
 1396SOL    HW2 8406   2.065   2.951   0.160
 1397SOL     OW 8407   2.162   5.606   0.260
 1397SOL    HW1 8408   2.079   5.612   0.213
 1397SOL    HW2 8409   2.164   5.516   0.294
 1398SOL     OW 8410   0.980   7.078   4.993
 1398SOL    HW1 8411   0.998   7.063   4.900
 1398SOL    HW2 8412   0.970   7.173   5.000
 1399SOL     OW 8413   8.415   3.800   0.324
 1399SOL    HW1 8414   8.509   3.789   0.310
 1399SOL    HW2 8415   8.374   3.762   0.246
 1400SOL     OW 8416   1.001   3.204   3.506
 1400SOL    HW1 8417   1.019   3.110   3.506
 1400SOL    HW2 8418   1.055   3.239   3.434
 1401SOL     OW 8419   3.563   3.042   1.114
 1401SOL    HW1 8420   3.540   3.131   1.142
 1401SOL    HW2 8421   3.490   2.987   1.144
 1402SOL     OW 8422   4.358   7.726   0.842
 1402SOL    HW1 8423   4.332   7.705   0.753
 1402SOL    HW2 8424   4.336   7.818   0.853
 1403SOL     OW 8425   2.480   3.737   2.835
 1403SOL    HW1 8426   2.478   3.805   2.768
 1403SOL    HW2 8427   2.565   3.695   2.825
 1404SOL     OW 8428   1.656   4.941   0.389
 1404SOL    HW1 8429   1.687   5.020   0.434
 1404SOL    HW2 8430   1.718   4.928   0.318
 1405SOL     OW 8431  -0.026   4.973   4.341
 1405SOL    HW1 8432  -0.061   5.061   4.359
 1405SOL    HW2 8433  -0.052   4.922   4.418
 1406SOL     OW 8434   2.975   4.867   3.748
 1406SOL    HW1 8435   2.945   4.881   3.659
 1406SOL    HW2 8436   3.037   4.938   3.764
 1407SOL     OW 8437   2.993   4.389   2.471
 1407SOL    HW1 8438   3.048   4.459   2.506
 1407SOL    HW2 8439   2.942   4.359   2.547
 1408SOL     OW 8440   3.603   5.394   4.588
 1408SOL    HW1 8441   3.590   5.488   4.599
 1408SOL    HW2 8442   3.536   5.367   4.525
 1409SOL     OW 8443   7.659   7.871   2.970
 1409SOL    HW1 8444   7.616   7.797   3.012
 1409SOL    HW2 8445   7.708   7.834   2.897
 1410SOL     OW 8446   6.866   4.302   2.875
 1410SOL    HW1 8447   6.868   4.211   2.904
 1410SOL    HW2 8448   6.907   4.351   2.945
 1411SOL     OW 8449   3.757   4.762   2.291
 1411SOL    HW1 8450   3.746   4.717   2.207
 1411SOL    HW2 8451   3.834   4.818   2.279
 1412SOL     OW 8452   1.263   8.048   3.594
 1412SOL    HW1 8453   1.221   8.124   3.633
 1412SOL    HW2 8454   1.301   8.001   3.669
 1413SOL     OW 8455   3.895   5.407   5.522
 1413SOL    HW1 8456   3.861   5.421   5.433
 1413SOL    HW2 8457   3.817   5.387   5.574
 1414SOL     OW 8458   1.632   3.250   5.481
 1414SOL    HW1 8459   1.594   3.179   5.532
 1414SOL    HW2 8460   1.720   3.262   5.517
 1415SOL     OW 8461   3.590   5.138   5.944
 1415SOL    HW1 8462   3.553   5.218   5.981
 1415SOL    HW2 8463   3.567   5.142   5.851
 1416SOL     OW 8464   4.000   4.211   3.497
 1416SOL    HW1 8465   3.958   4.125   3.495
 1416SOL    HW2 8466   3.975   4.248   3.581
 1417SOL     OW 8467   3.042   7.465   3.608
 1417SOL    HW1 8468   3.007   7.545   3.570
 1417SOL    HW2 8469   2.965   7.411   3.626
 1418SOL     OW 8470   4.078   3.487   4.069
 1418SOL    HW1 8471   3.990   3.474   4.035
 1418SOL    HW2 8472   4.134   3.480   3.991
 1419SOL     OW 8473   1.142  10.063   6.120
 1419SOL    HW1 8474   1.157   9.971   6.096
 1419SOL    HW2 8475   1.200  10.113   6.063
 1420SOL     OW 8476   6.941   7.150   5.085
 1420SOL    HW1 8477   7.013   7.193   5.039
 1420SOL    HW2 8478   6.980   7.116   5.165
 1421SOL     OW 8479   5.653   7.978   5.523
 1421SOL    HW1 8480   5.727   7.937   5.479
 1421SOL    HW2 8481   5.677   7.976   5.616
 1422SOL     OW 8482   0.227   3.935   5.970
 1422SOL    HW1 8483   0.245   3.854   6.018
 1422SOL    HW2 8484   0.291   3.998   6.004
 1423SOL     OW 8485   1.481   4.589   5.741
 1423SOL    HW1 8486   1.410   4.615   5.682
 1423SOL    HW2 8487   1.502   4.499   5.715
 1424SOL     OW 8488   4.175   7.224   3.684
 1424SOL    HW1 8489   4.262   7.186   3.694
 1424SOL    HW2 8490   4.170   7.290   3.752
 1425SOL     OW 8491  -0.575   4.803   6.024
 1425SOL    HW1 8492  -0.607   4.772   6.108
 1425SOL    HW2 8493  -0.580   4.727   5.966
 1426SOL     OW 8494   2.303   5.279   6.222
 1426SOL    HW1 8495   2.213   5.290   6.253
 1426SOL    HW2 8496   2.357   5.298   6.298
 1427SOL     OW 8497   2.360   7.927   4.140
 1427SOL    HW1 8498   2.379   7.852   4.195
 1427SOL    HW2 8499   2.269   7.949   4.159
 1428SOL     OW 8500   5.470   4.795   0.225
 1428SOL    HW1 8501   5.555   4.800   0.180
 1428SOL    HW2 8502   5.485   4.839   0.309
 1429SOL     OW 8503   5.401   1.222   0.773
 1429SOL    HW1 8504   5.458   1.191   0.703
 1429SOL    HW2 8505   5.410   1.318   0.770
 1430SOL     OW 8506   1.711   9.138   5.619
 1430SOL    HW1 8507   1.764   9.211   5.652
 1430SOL    HW2 8508   1.717   9.071   5.687
 1431SOL     OW 8509   2.015   5.281   2.247
 1431SOL    HW1 8510   2.076   5.210   2.223
 1431SOL    HW2 8511   2.015   5.281   2.343
 1432SOL     OW 8512   3.886   3.406   2.740
 1432SOL    HW1 8513   3.900   3.452   2.822
 1432SOL    HW2 8514   3.793   3.419   2.721
 1433SOL     OW 8515   5.805   4.818   3.103
 1433SOL    HW1 8516   5.806   4.901   3.056
 1433SOL    HW2 8517   5.764   4.839   3.187
 1434SOL     OW 8518   6.369   8.957   6.310
 1434SOL    HW1 8519   6.303   8.938   6.376
 1434SOL    HW2 8520   6.438   9.004   6.358
 1435SOL     OW 8521   1.432   2.498   2.180
 1435SOL    HW1 8522   1.448   2.478   2.272
 1435SOL    HW2 8523   1.503   2.557   2.155
 1436SOL     OW 8524   6.972   5.751   0.608
 1436SOL    HW1 8525   6.973   5.837   0.649
 1436SOL    HW2 8526   6.912   5.699   0.662
 1437SOL     OW 8527   2.625   5.213   2.815
 1437SOL    HW1 8528   2.683   5.198   2.890
 1437SOL    HW2 8529   2.643   5.304   2.789
 1438SOL     OW 8530   6.429   3.262   1.508
 1438SOL    HW1 8531   6.466   3.295   1.426
 1438SOL    HW2 8532   6.505   3.250   1.565
 1439SOL     OW 8533   4.728   5.389   3.520
 1439SOL    HW1 8534   4.657   5.326   3.508
 1439SOL    HW2 8535   4.808   5.338   3.507
 1440SOL     OW 8536   3.663   4.856   5.854
 1440SOL    HW1 8537   3.662   4.947   5.882
 1440SOL    HW2 8538   3.585   4.817   5.894
 1441SOL     OW 8539   2.049   2.714   3.076
 1441SOL    HW1 8540   2.059   2.626   3.041
 1441SOL    HW2 8541   2.107   2.716   3.152
 1442SOL     OW 8542   2.993   2.789   1.335
 1442SOL    HW1 8543   2.930   2.776   1.263
 1442SOL    HW2 8544   2.943   2.836   1.402
 1443SOL     OW 8545   7.252   6.458   2.418
 1443SOL    HW1 8546   7.289   6.452   2.330
 1443SOL    HW2 8547   7.236   6.367   2.443
 1444SOL     OW 8548   3.427   3.057   4.333
 1444SOL    HW1 8549   3.340   3.080   4.366
 1444SOL    HW2 8550   3.486   3.078   4.405
 1445SOL     OW 8551   8.776   6.072   0.919
 1445SOL    HW1 8552   8.827   6.133   0.866
 1445SOL    HW2 8553   8.826   6.062   1.000
 1446SOL     OW 8554   1.759   3.405   1.656
 1446SOL    HW1 8555   1.832   3.363   1.703
 1446SOL    HW2 8556   1.695   3.335   1.645
 1447SOL     OW 8557   5.114   5.179   2.872
 1447SOL    HW1 8558   5.143   5.201   2.960
 1447SOL    HW2 8559   5.187   5.130   2.833
 1448SOL     OW 8560   1.912   7.829   2.550
 1448SOL    HW1 8561   1.868   7.886   2.613
 1448SOL    HW2 8562   1.962   7.889   2.495
 1449SOL     OW 8563   9.470   5.188   0.001
 1449SOL    HW1 8564   9.375   5.196   0.003
 1449SOL    HW2 8565   9.501   5.278  -0.009
 1450SOL     OW 8566   2.611   8.833   3.606
 1450SOL    HW1 8567   2.557   8.813   3.683
 1450SOL    HW2 8568   2.590   8.764   3.543
 1451SOL     OW 8569   5.081   7.427   1.134
 1451SOL    HW1 8570   5.157   7.375   1.161
 1451SOL    HW2 8571   5.068   7.403   1.042
 1452SOL     OW 8572   4.238   9.365   5.383
 1452SOL    HW1 8573   4.155   9.318   5.375
 1452SOL    HW2 8574   4.232   9.409   5.468
 1453SOL     OW 8575   6.559   3.530   0.221
 1453SOL    HW1 8576   6.502   3.585   0.275
 1453SOL    HW2 8577   6.505   3.454   0.198
 1454SOL     OW 8578   5.704   2.065   2.614
 1454SOL    HW1 8579   5.770   2.016   2.565
 1454SOL    HW2 8580   5.754   2.116   2.678
 1455SOL     OW 8581   0.168   7.492   4.764
 1455SOL    HW1 8582   0.186   7.578   4.725
 1455SOL    HW2 8583   0.085   7.465   4.725
 1456SOL     OW 8584   7.867   4.615   1.252
 1456SOL    HW1 8585   7.949   4.605   1.301
 1456SOL    HW2 8586   7.890   4.664   1.174
 1457SOL     OW 8587   1.761   6.162   2.751
 1457SOL    HW1 8588   1.671   6.178   2.780
 1457SOL    HW2 8589   1.757   6.165   2.656
 1458SOL     OW 8590   7.566   9.988   5.696
 1458SOL    HW1 8591   7.524   9.964   5.778
 1458SOL    HW2 8592   7.577   9.905   5.650
 1459SOL     OW 8593   0.480   3.678   1.982
 1459SOL    HW1 8594   0.523   3.709   1.903
 1459SOL    HW2 8595   0.438   3.596   1.957
 1460SOL     OW 8596   5.656   9.284   6.145
 1460SOL    HW1 8597   5.608   9.262   6.224
 1460SOL    HW2 8598   5.670   9.378   6.150
 1461SOL     OW 8599   2.217   9.576   5.740
 1461SOL    HW1 8600   2.273   9.638   5.788
 1461SOL    HW2 8601   2.166   9.630   5.680
 1462SOL     OW 8602   4.275   5.151   3.204
 1462SOL    HW1 8603   4.249   5.061   3.225
 1462SOL    HW2 8604   4.226   5.205   3.266
 1463SOL     OW 8605   4.110   2.998   3.446
 1463SOL    HW1 8606   4.018   3.020   3.430
 1463SOL    HW2 8607   4.112   2.902   3.448
 1464SOL     OW 8608   4.362   9.628   6.189
 1464SOL    HW1 8609   4.398   9.595   6.272
 1464SOL    HW2 8610   4.335   9.718   6.209
 1465SOL     OW 8611   1.366   5.784   6.088
 1465SOL    HW1 8612   1.356   5.875   6.117
 1465SOL    HW2 8613   1.322   5.732   6.155
 1466SOL     OW 8614   4.851   4.980   1.157
 1466SOL    HW1 8615   4.831   5.067   1.123
 1466SOL    HW2 8616   4.933   4.956   1.114
 1467SOL     OW 8617  -0.756   5.841   5.521
 1467SOL    HW1 8618  -0.692   5.843   5.593
 1467SOL    HW2 8619  -0.714   5.892   5.451
 1468SOL     OW 8620   2.523   4.174   2.937
 1468SOL    HW1 8621   2.551   4.266   2.936
 1468SOL    HW2 8622   2.506   4.155   3.029
 1469SOL     OW 8623   3.576   9.568   5.265
 1469SOL    HW1 8624   3.626   9.495   5.228
 1469SOL    HW2 8625   3.488   9.531   5.279
 1470SOL     OW 8626   9.128   7.551   0.666
 1470SOL    HW1 8627   9.175   7.477   0.703
 1470SOL    HW2 8628   9.085   7.516   0.588
 1471SOL     OW 8629   0.014   7.979   5.395
 1471SOL    HW1 8630  -0.003   7.964   5.488
 1471SOL    HW2 8631   0.086   7.920   5.374
 1472SOL     OW 8632   4.744   5.248   1.085
 1472SOL    HW1 8633   4.802   5.316   1.117
 1472SOL    HW2 8634   4.704   5.285   1.006
 1473SOL     OW 8635   4.430   4.539   0.116
 1473SOL    HW1 8636   4.469   4.463   0.158
 1473SOL    HW2 8637   4.335   4.527   0.129
 1474SOL     OW 8638   3.448   4.567   3.941
 1474SOL    HW1 8639   3.381   4.556   3.874
 1474SOL    HW2 8640   3.446   4.485   3.991
 1475SOL     OW 8641   3.946   4.893   3.576
 1475SOL    HW1 8642   3.852   4.897   3.592
 1475SOL    HW2 8643   3.975   4.814   3.621
 1476SOL     OW 8644   0.076   6.684   4.012
 1476SOL    HW1 8645   0.046   6.762   3.964
 1476SOL    HW2 8646   0.000   6.626   4.013
 1477SOL     OW 8647   7.260   3.667   2.798
 1477SOL    HW1 8648   7.206   3.612   2.741
 1477SOL    HW2 8649   7.205   3.742   2.818
 1478SOL     OW 8650   4.268   4.831   0.640
 1478SOL    HW1 8651   4.311   4.825   0.725
 1478SOL    HW2 8652   4.220   4.748   0.632
 1479SOL     OW 8653  -0.825   4.961   6.214
 1479SOL    HW1 8654  -0.739   4.953   6.254
 1479SOL    HW2 8655  -0.886   4.958   6.287
 1480SOL     OW 8656   3.325   9.242   4.643
 1480SOL    HW1 8657   3.397   9.264   4.702
 1480SOL    HW2 8658   3.362   9.179   4.581
 1481SOL     OW 8659   3.100   9.809   6.183
 1481SOL    HW1 8660   3.111   9.715   6.170
 1481SOL    HW2 8661   3.157   9.831   6.257
 1482SOL     OW 8662   2.729   3.555   5.986
 1482SOL    HW1 8663   2.714   3.648   6.004
 1482SOL    HW2 8664   2.668   3.509   6.043
 1483SOL     OW 8665   7.512   0.246   0.187
 1483SOL    HW1 8666   7.482   0.252   0.278
 1483SOL    HW2 8667   7.585   0.185   0.190
 1484SOL     OW 8668   3.509  10.052   5.868
 1484SOL    HW1 8669   3.603  10.031   5.865
 1484SOL    HW2 8670   3.476  10.030   5.781
 1485SOL     OW 8671   7.588   5.740   2.613
 1485SOL    HW1 8672   7.505   5.777   2.585
 1485SOL    HW2 8673   7.573   5.711   2.703
 1486SOL     OW 8674   6.099   2.901   0.474
 1486SOL    HW1 8675   6.060   2.934   0.393
 1486SOL    HW2 8676   6.187   2.873   0.449
 1487SOL     OW 8677   2.561   5.146   0.126
 1487SOL    HW1 8678   2.656   5.152   0.112
 1487SOL    HW2 8679   2.550   5.075   0.189
 1488SOL     OW 8680   7.566   1.155   0.630
 1488SOL    HW1 8681   7.544   1.151   0.537
 1488SOL    HW2 8682   7.562   1.064   0.659
 1489SOL     OW 8683   3.299   7.551   3.096
 1489SOL    HW1 8684   3.343   7.467   3.094
 1489SOL    HW2 8685   3.243   7.551   3.018
 1490SOL     OW 8686   0.762   3.089   2.608
 1490SOL    HW1 8687   0.721   3.022   2.662
 1490SOL    HW2 8688   0.850   3.055   2.590
 1491SOL     OW 8689  -0.210   3.178   4.357
 1491SOL    HW1 8690  -0.237   3.169   4.265
 1491SOL    HW2 8691  -0.271   3.242   4.393
 1492SOL     OW 8692   5.621   3.817   0.838
 1492SOL    HW1 8693   5.630   3.800   0.932
 1492SOL    HW2 8694   5.711   3.812   0.805
 1493SOL     OW 8695   2.829   4.262   3.290
 1493SOL    HW1 8696   2.918   4.271   3.324
 1493SOL    HW2 8697   2.786   4.345   3.314
 1494SOL     OW 8698   1.688   2.818   3.609
 1494SOL    HW1 8699   1.690   2.913   3.600
 1494SOL    HW2 8700   1.602   2.792   3.576
 1495SOL     OW 8701   0.697   4.010   3.549
 1495SOL    HW1 8702   0.647   3.981   3.626
 1495SOL    HW2 8703   0.726   3.929   3.508
 1496SOL     OW 8704   5.737   1.576   1.697
 1496SOL    HW1 8705   5.665   1.628   1.661
 1496SOL    HW2 8706   5.749   1.610   1.786
 1497SOL     OW 8707   0.594   7.752   3.666
 1497SOL    HW1 8708   0.686   7.750   3.640
 1497SOL    HW2 8709   0.546   7.742   3.583
 1498SOL     OW 8710   6.905   5.655   0.364
 1498SOL    HW1 8711   6.929   5.693   0.448
 1498SOL    HW2 8712   6.864   5.572   0.386
 1499SOL     OW 8713   2.984   8.548   4.764
 1499SOL    HW1 8714   2.983   8.601   4.844
 1499SOL    HW2 8715   3.002   8.459   4.795
 1500SOL     OW 8716   1.863   5.399   4.298
 1500SOL    HW1 8717   1.817   5.476   4.332
 1500SOL    HW2 8718   1.882   5.346   4.375
 1501SOL     OW 8719   4.554   2.577   1.636
 1501SOL    HW1 8720   4.538   2.671   1.623
 1501SOL    HW2 8721   4.570   2.569   1.730
 1502SOL     OW 8722   3.156   5.607   4.977
 1502SOL    HW1 8723   3.132   5.575   4.890
 1502SOL    HW2 8724   3.073   5.626   5.019
 1503SOL     OW 8725   2.452   3.602   3.560
 1503SOL    HW1 8726   2.509   3.543   3.511
 1503SOL    HW2 8727   2.393   3.545   3.608
 1504SOL     OW 8728   1.874   3.557   0.602
 1504SOL    HW1 8729   1.876   3.551   0.507
 1504SOL    HW2 8730   1.965   3.553   0.629
 1505SOL     OW 8731   2.177   6.821   2.338
 1505SOL    HW1 8732   2.130   6.738   2.343
 1505SOL    HW2 8733   2.136   6.868   2.265
 1506SOL     OW 8734   1.943   9.256   4.028
 1506SOL    HW1 8735   2.007   9.219   4.089
 1506SOL    HW2 8736   1.995   9.314   3.972
 1507SOL     OW 8737  -0.316   2.784   2.735
 1507SOL    HW1 8738  -0.346   2.804   2.824
 1507SOL    HW2 8739  -0.336   2.863   2.685
 1508SOL     OW 8740   1.886   8.729   4.187
 1508SOL    HW1 8741   1.945   8.654   4.197
 1508SOL    HW2 8742   1.820   8.717   4.254
 1509SOL     OW 8743   1.188   4.751   5.299
 1509SOL    HW1 8744   1.148   4.749   5.213
 1509SOL    HW2 8745   1.205   4.659   5.321
 1510SOL     OW 8746   3.492   5.611   3.289
 1510SOL    HW1 8747   3.402   5.633   3.265
 1510SOL    HW2 8748   3.526   5.562   3.214
 1511SOL     OW 8749   6.370   1.822   0.612
 1511SOL    HW1 8750   6.356   1.916   0.602
 1511SOL    HW2 8751   6.298   1.782   0.564
 1512SOL     OW 8752   7.672   4.298   0.164
 1512SOL    HW1 8753   7.675   4.219   0.219
 1512SOL    HW2 8754   7.595   4.285   0.108
 1513SOL     OW 8755   6.495   7.787   4.874
 1513SOL    HW1 8756   6.408   7.824   4.861
 1513SOL    HW2 8757   6.480   7.693   4.886
 1514SOL     OW 8758   6.693   4.556   3.020
 1514SOL    HW1 8759   6.681   4.466   2.990
 1514SOL    HW2 8760   6.660   4.556   3.110
 1515SOL     OW 8761   8.494   8.092   2.286
 1515SOL    HW1 8762   8.577   8.122   2.323
 1515SOL    HW2 8763   8.428   8.116   2.351
 1516SOL     OW 8764  -1.260   4.195   5.369
 1516SOL    HW1 8765  -1.221   4.194   5.282
 1516SOL    HW2 8766  -1.354   4.185   5.354
 1517SOL     OW 8767   3.295   5.343   0.124
 1517SOL    HW1 8768   3.222   5.341   0.063
 1517SOL    HW2 8769   3.364   5.390   0.077
 1518SOL     OW 8770   7.965   6.168   1.666
 1518SOL    HW1 8771   7.939   6.146   1.577
 1518SOL    HW2 8772   7.977   6.263   1.665
 1519SOL     OW 8773  -1.020   2.605   4.026
 1519SOL    HW1 8774  -1.002   2.699   4.027
 1519SOL    HW2 8775  -1.062   2.587   4.110
 1520SOL     OW 8776   2.061   5.779   5.280
 1520SOL    HW1 8777   2.079   5.770   5.374
 1520SOL    HW2 8778   2.037   5.871   5.269
 1521SOL     OW 8779   3.783   5.994   3.916
 1521SOL    HW1 8780   3.693   6.007   3.947
 1521SOL    HW2 8781   3.789   5.900   3.897
 1522SOL     OW 8782   9.151   5.234   0.464
 1522SOL    HW1 8783   9.205   5.170   0.509
 1522SOL    HW2 8784   9.196   5.318   0.477
 1523SOL     OW 8785   5.718   6.925   6.052
 1523SOL    HW1 8786   5.625   6.908   6.038
 1523SOL    HW2 8787   5.730   6.912   6.147
 1524SOL     OW 8788   3.142   1.074   0.226
 1524SOL    HW1 8789   3.081   1.041   0.292
 1524SOL    HW2 8790   3.199   0.999   0.207
 1525SOL     OW 8791   7.478   6.871   2.394
 1525SOL    HW1 8792   7.491   6.910   2.481
 1525SOL    HW2 8793   7.521   6.786   2.399
 1526SOL     OW 8794   4.127   6.008   1.682
 1526SOL    HW1 8795   4.107   6.079   1.743
 1526SOL    HW2 8796   4.163   6.052   1.605
 1527SOL     OW 8797   7.548   6.591   3.463
 1527SOL    HW1 8798   7.532   6.615   3.554
 1527SOL    HW2 8799   7.462   6.565   3.430
 1528SOL     OW 8800   1.538   7.071   3.079
 1528SOL    HW1 8801   1.459   7.059   3.027
 1528SOL    HW2 8802   1.599   7.005   3.047
 1529SOL     OW 8803   5.749   3.557   0.994
 1529SOL    HW1 8804   5.774   3.541   0.903
 1529SOL    HW2 8805   5.781   3.480   1.042
 1530SOL     OW 8806   7.341   2.158   0.440
 1530SOL    HW1 8807   7.363   2.242   0.479
 1530SOL    HW2 8808   7.410   2.142   0.375
 1531SOL     OW 8809   0.482   8.667   4.398
 1531SOL    HW1 8810   0.519   8.704   4.477
 1531SOL    HW2 8811   0.446   8.582   4.426
 1532SOL     OW 8812   5.744   4.688   1.844
 1532SOL    HW1 8813   5.674   4.631   1.812
 1532SOL    HW2 8814   5.788   4.636   1.911
 1533SOL     OW 8815   1.817   5.987   3.624
 1533SOL    HW1 8816   1.772   6.011   3.544
 1533SOL    HW2 8817   1.752   5.939   3.676
 1534SOL     OW 8818   6.669   2.484   1.937
 1534SOL    HW1 8819   6.655   2.456   2.028
 1534SOL    HW2 8820   6.582   2.497   1.902
 1535SOL     OW 8821   1.564   6.048   3.460
 1535SOL    HW1 8822   1.471   6.026   3.459
 1535SOL    HW2 8823   1.567   6.140   3.485
 1536SOL     OW 8824  -0.623   3.470   5.465
 1536SOL    HW1 8825  -0.675   3.549   5.477
 1536SOL    HW2 8826  -0.568   3.489   5.389
 1537SOL     OW 8827   1.495   8.598   4.077
 1537SOL    HW1 8828   1.474   8.554   3.994
 1537SOL    HW2 8829   1.513   8.526   4.137
 1538SOL     OW 8830   7.887   7.920   1.884
 1538SOL    HW1 8831   7.795   7.907   1.862
 1538SOL    HW2 8832   7.933   7.915   1.800
 1539SOL     OW 8833   1.112   8.341   5.968
 1539SOL    HW1 8834   1.141   8.302   5.885
 1539SOL    HW2 8835   1.055   8.275   6.007
 1540SOL     OW 8836   0.542   2.269   0.653
 1540SOL    HW1 8837   0.493   2.259   0.571
 1540SOL    HW2 8838   0.481   2.310   0.714
 1541SOL     OW 8839   5.190   9.194   4.682
 1541SOL    HW1 8840   5.143   9.215   4.601
 1541SOL    HW2 8841   5.143   9.119   4.718
 1542SOL     OW 8842   4.116   3.747   2.429
 1542SOL    HW1 8843   4.156   3.820   2.477
 1542SOL    HW2 8844   4.121   3.774   2.337
 1543SOL     OW 8845   2.500   8.734   6.002
 1543SOL    HW1 8846   2.408   8.758   6.011
 1543SOL    HW2 8847   2.510   8.713   5.909
 1544SOL     OW 8848  -0.604   2.159   2.390
 1544SOL    HW1 8849  -0.627   2.251   2.376
 1544SOL    HW2 8850  -0.651   2.111   2.322
 1545SOL     OW 8851   6.231   9.164   4.504
 1545SOL    HW1 8852   6.257   9.095   4.442
 1545SOL    HW2 8853   6.155   9.128   4.549
 1546SOL     OW 8854   3.042   7.696   4.085
 1546SOL    HW1 8855   2.957   7.731   4.060
 1546SOL    HW2 8856   3.040   7.605   4.054
 1547SOL     OW 8857   8.331   5.422   0.401
 1547SOL    HW1 8858   8.412   5.400   0.447
 1547SOL    HW2 8859   8.304   5.506   0.439
 1548SOL     OW 8860   1.466   1.581   2.717
 1548SOL    HW1 8861   1.544   1.636   2.724
 1548SOL    HW2 8862   1.490   1.500   2.761
 1549SOL     OW 8863   7.117   4.341   3.039
 1549SOL    HW1 8864   7.173   4.415   3.064
 1549SOL    HW2 8865   7.174   4.284   2.986
 1550SOL     OW 8866   5.173   0.625   0.801
 1550SOL    HW1 8867   5.157   0.535   0.772
 1550SOL    HW2 8868   5.240   0.616   0.868
 1551SOL     OW 8869   6.694   7.993   1.910
 1551SOL    HW1 8870   6.717   8.004   2.002
 1551SOL    HW2 8871   6.599   7.988   1.909
 1552SOL     OW 8872   2.907   6.827   2.559
 1552SOL    HW1 8873   2.847   6.874   2.617
 1552SOL    HW2 8874   2.934   6.893   2.495
 1553SOL     OW 8875   3.008   3.776   0.752
 1553SOL    HW1 8876   2.986   3.687   0.723
 1553SOL    HW2 8877   3.022   3.767   0.846
 1554SOL     OW 8878   6.114   6.415   5.852
 1554SOL    HW1 8879   6.026   6.453   5.861
 1554SOL    HW2 8880   6.135   6.384   5.940
 1555SOL     OW 8881   3.146   6.126   1.206
 1555SOL    HW1 8882   3.147   6.158   1.296
 1555SOL    HW2 8883   3.235   6.091   1.192
 1556SOL     OW 8884   4.763   4.692   2.848
 1556SOL    HW1 8885   4.760   4.597   2.857
 1556SOL    HW2 8886   4.770   4.707   2.754
 1557SOL     OW 8887   6.955   2.862   1.264
[truncated: 1,223,687 more chars]
