# Supplementary material for: Improvement in predicting drug sensitivity changes associated with protein mutations using a molecular dynamics based alchemical mutation method
Source: Sci Rep. 2020 Feb 7;10:2161. doi: 10.1038/s41598-020-58877-9 (PMC7005789; doi:10.1038/s41598-020-58877-9)
Supplement: Supplementary file 2 — Supplementary Information. [file 41598_2020_58877_MOESM2_ESM.zip › S1_input/MP-CAFEE/ALR2/393/S302R_C303D_393/complex_gpu/md_fin.gro]

Generated by trjconv : OXIDOREDUCTASE in water t= 30000.00000
36079
    1MET      N    1   7.418   7.297   3.484
    1MET     H1    2   7.365   7.381   3.505
    1MET     H2    3   7.507   7.328   3.447
    1MET     H3    4   7.360   7.248   3.417
    1MET     CA    5   7.435   7.222   3.609
    1MET     HA    6   7.482   7.127   3.584
    1MET     CB    7   7.529   7.296   3.703
    1MET    HB1    8   7.479   7.383   3.746
    1MET    HB2    9   7.619   7.320   3.647
    1MET     CG   10   7.577   7.205   3.816
    1MET    HG1   11   7.500   7.203   3.893
    1MET    HG2   12   7.666   7.255   3.855
    1MET     SD   13   7.618   7.035   3.768
    1MET     CE   14   7.649   6.948   3.923
    1MET    HE1   15   7.611   6.846   3.919
    1MET    HE2   16   7.756   6.960   3.942
    1MET    HE3   17   7.599   7.004   4.002
    1MET      C   18   7.306   7.191   3.683
    1MET      O   19   7.218   7.277   3.672
    2ALA      N   20   7.282   7.084   3.759
    2ALA      H   21   7.358   7.017   3.765
    2ALA     CA   22   7.156   7.057   3.826
    2ALA     HA   23   7.075   7.058   3.753
    2ALA     CB   24   7.166   6.919   3.889
    2ALA    HB1   25   7.081   6.902   3.955
    2ALA    HB2   26   7.180   6.852   3.804
    2ALA    HB3   27   7.254   6.916   3.952
    2ALA      C   28   7.123   7.162   3.931
    2ALA      O   29   7.203   7.180   4.022
    3SER      N   30   7.014   7.239   3.921
    3SER      H   31   6.951   7.221   3.844
    3SER     CA   32   6.965   7.344   4.007
    3SER     HA   33   7.044   7.416   4.031
    3SER     CB   34   6.842   7.412   3.950
    3SER    HB1   35   6.787   7.464   4.028
    3SER    HB2   36   6.776   7.330   3.920
    3SER     OG   37   6.881   7.493   3.841
    3SER     HG   38   6.807   7.554   3.834
    3SER      C   39   6.929   7.283   4.142
    3SER      O   40   6.912   7.162   4.152
    4ARG      N   41   6.910   7.365   4.246
    4ARG      H   42   6.883   7.460   4.226
    4ARG     CA   43   6.917   7.332   4.387
    4ARG     HA   44   6.890   7.226   4.397
    4ARG     CB   45   7.061   7.331   4.437
    4ARG    HB1   46   7.112   7.247   4.390
    4ARG    HB2   47   7.062   7.311   4.544
    4ARG     CG   48   7.141   7.459   4.417
    4ARG    HG1   49   7.101   7.539   4.479
    4ARG    HG2   50   7.137   7.489   4.312
    4ARG     CD   51   7.282   7.423   4.460
    4ARG    HD1   52   7.313   7.336   4.403
    4ARG    HD2   53   7.277   7.393   4.565
    4ARG     NE   54   7.368   7.539   4.434
    4ARG     HE   55   7.315   7.620   4.404
    4ARG     CZ   56   7.500   7.560   4.440
    4ARG    NH1   57   7.592   7.473   4.483
    4ARG   HH11   58   7.568   7.381   4.517
    4ARG   HH12   59   7.689   7.502   4.481
    4ARG    NH2   60   7.543   7.680   4.397
    4ARG   HH21   61   7.481   7.746   4.353
    4ARG   HH22   62   7.639   7.711   4.403
    4ARG      C   63   6.821   7.410   4.476
    4ARG      O   64   6.782   7.521   4.442
    5ILE      N   65   6.791   7.354   4.593
    5ILE      H   66   6.829   7.261   4.604
    5ILE     CA   67   6.730   7.425   4.704
    5ILE     HA   68   6.711   7.524   4.663
    5ILE     CB   69   6.593   7.364   4.732
    5ILE     HB   70   6.530   7.382   4.645
    5ILE    CG2   71   6.594   7.212   4.739
    5ILE   HG21   72   6.491   7.177   4.736
    5ILE   HG22   73   6.649   7.167   4.656
    5ILE   HG23   74   6.651   7.191   4.829
    5ILE    CG1   75   6.516   7.418   4.853
    5ILE   HG11   76   6.579   7.396   4.939
    5ILE   HG12   77   6.426   7.358   4.865
    5ILE     CD   78   6.473   7.565   4.854
    5ILE    HD1   79   6.424   7.584   4.950
    5ILE    HD2   80   6.550   7.641   4.843
    5ILE    HD3   81   6.410   7.584   4.768
    5ILE      C   82   6.814   7.436   4.831
    5ILE      O   83   6.880   7.344   4.879
    6LEU      N   84   6.806   7.553   4.894
    6LEU      H   85   6.747   7.623   4.850
    6LEU     CA   86   6.855   7.579   5.028
    6LEU     HA   87   6.954   7.533   5.025
    6LEU     CB   88   6.879   7.730   5.040
    6LEU    HB1   89   6.786   7.783   5.020
    6LEU    HB2   90   6.948   7.754   4.960
    6LEU     CG   91   6.947   7.780   5.167
    6LEU     HG   92   6.876   7.766   5.249
    6LEU    CD1   93   7.084   7.723   5.199
    6LEU   HD11   94   7.142   7.711   5.108
    6LEU   HD12   95   7.135   7.792   5.266
    6LEU   HD13   96   7.075   7.623   5.244
    6LEU    CD2   97   6.955   7.931   5.146
    6LEU   HD21   98   6.863   7.974   5.108
    6LEU   HD22   99   6.994   7.969   5.241
    6LEU   HD23  100   7.028   7.955   5.069
    6LEU      C  101   6.776   7.515   5.141
    6LEU      O  102   6.660   7.550   5.158
    7LEU      N  103   6.842   7.429   5.219
    7LEU      H  104   6.942   7.422   5.207
    7LEU     CA  105   6.779   7.367   5.334
    7LEU     HA  106   6.673   7.354   5.317
    7LEU     CB  107   6.848   7.233   5.361
    7LEU    HB1  108   6.822   7.205   5.463
    7LEU    HB2  109   6.955   7.253   5.366
    7LEU     CG  110   6.815   7.126   5.258
    7LEU     HG  111   6.879   7.141   5.171
    7LEU    CD1  112   6.855   6.991   5.319
    7LEU   HD11  113   6.860   6.921   5.236
    7LEU   HD12  114   6.953   7.012   5.361
    7LEU   HD13  115   6.779   6.959   5.390
    7LEU    CD2  116   6.674   7.116   5.201
    7LEU   HD21  117   6.662   7.199   5.131
    7LEU   HD22  118   6.666   7.020   5.150
    7LEU   HD23  119   6.605   7.108   5.285
    7LEU      C  120   6.797   7.453   5.458
    7LEU      O  121   6.887   7.535   5.463
    8ASN      N  122   6.708   7.437   5.557
    8ASN      H  123   6.631   7.373   5.540
    8ASN     CA  124   6.700   7.514   5.679
    8ASN     HA  125   6.686   7.617   5.648
    8ASN     CB  126   6.570   7.487   5.754
    8ASN    HB1  127   6.483   7.504   5.691
    8ASN    HB2  128   6.567   7.565   5.830
    8ASN     CG  129   6.566   7.352   5.822
    8ASN    OD1  130   6.669   7.291   5.852
    8ASN    ND2  131   6.446   7.307   5.859
    8ASN   HD21  132   6.359   7.346   5.823
    8ASN   HD22  133   6.440   7.213   5.895
    8ASN      C  134   6.827   7.526   5.762
    8ASN      O  135   6.843   7.616   5.844
    9ASN      N  136   6.916   7.427   5.748
    9ASN      H  137   6.890   7.353   5.684
    9ASN     CA  138   7.039   7.413   5.823
    9ASN     HA  139   7.028   7.453   5.924
    9ASN     CB  140   7.058   7.262   5.835
    9ASN    HB1  141   6.966   7.213   5.865
    9ASN    HB2  142   7.121   7.229   5.918
    9ASN     CG  143   7.126   7.213   5.708
    9ASN    OD1  144   7.079   7.237   5.597
    9ASN    ND2  145   7.243   7.148   5.709
    9ASN   HD21  146   7.284   7.116   5.795
    9ASN   HD22  147   7.249   7.087   5.628
    9ASN      C  148   7.153   7.489   5.757
    9ASN      O  149   7.260   7.508   5.814
   10GLY      N  150   7.132   7.539   5.635
   10GLY      H  151   7.041   7.525   5.593
   10GLY     CA  152   7.234   7.605   5.556
   10GLY    HA1  153   7.300   7.656   5.626
   10GLY    HA2  154   7.188   7.684   5.498
   10GLY      C  155   7.314   7.513   5.465
   10GLY      O  156   7.430   7.543   5.436
   11ALA      N  157   7.263   7.398   5.421
   11ALA      H  158   7.167   7.372   5.440
   11ALA     CA  159   7.314   7.317   5.312
   11ALA     HA  160   7.416   7.349   5.289
   11ALA     CB  161   7.317   7.170   5.352
   11ALA    HB1  162   7.388   7.164   5.434
   11ALA    HB2  163   7.218   7.138   5.385
   11ALA    HB3  164   7.343   7.112   5.263
   11ALA      C  165   7.237   7.337   5.182
   11ALA      O  166   7.127   7.393   5.183
   12LYS      N  167   7.285   7.292   5.066
   12LYS      H  168   7.362   7.227   5.065
   12LYS     CA  169   7.207   7.306   4.945
   12LYS     HA  170   7.108   7.349   4.963
   12LYS     CB  171   7.268   7.412   4.853
   12LYS    HB1  172   7.208   7.408   4.762
   12LYS    HB2  173   7.371   7.384   4.831
   12LYS     CG  174   7.261   7.552   4.912
   12LYS    HG1  175   7.312   7.541   5.008
   12LYS    HG2  176   7.158   7.580   4.933
   12LYS     CD  177   7.326   7.670   4.840
   12LYS    HD1  178   7.337   7.756   4.906
   12LYS    HD2  179   7.264   7.698   4.755
   12LYS     CE  180   7.470   7.645   4.796
   12LYS    HE1  181   7.493   7.720   4.720
   12LYS    HE2  182   7.489   7.551   4.744
   12LYS     NZ  183   7.567   7.673   4.903
   12LYS    HZ1  184   7.544   7.764   4.938
   12LYS    HZ2  185   7.559   7.598   4.970
   12LYS    HZ3  186   7.666   7.671   4.880
   12LYS      C  187   7.189   7.170   4.880
   12LYS      O  188   7.291   7.113   4.841
   13MET      N  189   7.063   7.130   4.859
   13MET      H  190   6.991   7.197   4.882
   13MET     CA  191   7.021   7.003   4.805
   13MET     HA  192   7.101   6.931   4.821
   13MET     CB  193   6.902   6.957   4.889
   13MET    HB1  194   6.820   7.027   4.873
   13MET    HB2  195   6.927   6.957   4.995
   13MET     CG  196   6.854   6.819   4.845
   13MET    HG1  197   6.944   6.757   4.849
   13MET    HG2  198   6.811   6.814   4.745
   13MET     SD  199   6.738   6.746   4.963
   13MET     CE  200   6.582   6.819   4.905
   13MET    HE1  201   6.597   6.853   4.802
   13MET    HE2  202   6.495   6.755   4.919
   13MET    HE3  203   6.578   6.906   4.970
   13MET      C  204   6.982   7.014   4.658
   13MET      O  205   6.903   7.103   4.628
   14PRO      N  206   7.021   6.930   4.562
   14PRO     CD  207   7.145   6.856   4.570
   14PRO    HD1  208   7.136   6.752   4.602
   14PRO    HD2  209   7.219   6.895   4.638
   14PRO     CG  210   7.200   6.856   4.428
   14PRO    HG1  211   7.262   6.769   4.405
   14PRO    HG2  212   7.244   6.951   4.396
   14PRO     CB  213   7.068   6.839   4.354
   14PRO    HB1  214   7.044   6.733   4.362
   14PRO    HB2  215   7.058   6.865   4.248
   14PRO     CA  216   6.975   6.937   4.425
   14PRO     HA  217   6.993   7.036   4.382
   14PRO      C  218   6.832   6.890   4.404
   14PRO      O  219   6.781   6.810   4.482
   15ILE      N  220   6.766   6.957   4.309
   15ILE      H  221   6.810   7.027   4.251
   15ILE     CA  222   6.628   6.942   4.269
   15ILE     HA  223   6.574   6.931   4.363
   15ILE     CB  224   6.575   7.076   4.218
   15ILE     HB  225   6.649   7.107   4.144
   15ILE    CG2  226   6.440   7.054   4.152
   15ILE   HG21  227   6.380   6.997   4.223
   15ILE   HG22  228   6.381   7.143   4.130
   15ILE   HG23  229   6.454   6.995   4.061
   15ILE    CG1  230   6.581   7.188   4.321
   15ILE   HG11  231   6.681   7.187   4.365
   15ILE   HG12  232   6.509   7.163   4.399
   15ILE     CD  233   6.551   7.330   4.274
   15ILE    HD1  234   6.562   7.395   4.361
   15ILE    HD2  235   6.609   7.354   4.184
   15ILE    HD3  236   6.445   7.342   4.251
   15ILE      C  237   6.602   6.820   4.181
   15ILE      O  238   6.490   6.769   4.175
   16LEU      N  239   6.708   6.755   4.132
   16LEU      H  240   6.797   6.801   4.144
   16LEU     CA  241   6.713   6.621   4.078
   16LEU     HA  242   6.617   6.573   4.094
   16LEU     CB  243   6.757   6.635   3.932
   16LEU    HB1  244   6.859   6.671   3.937
   16LEU    HB2  245   6.689   6.706   3.885
   16LEU     CG  246   6.758   6.511   3.843
   16LEU     HG  247   6.815   6.426   3.879
   16LEU    CD1  248   6.619   6.449   3.844
   16LEU   HD11  249   6.559   6.500   3.769
   16LEU   HD12  250   6.636   6.344   3.819
   16LEU   HD13  251   6.575   6.440   3.943
   16LEU    CD2  252   6.814   6.541   3.704
   16LEU   HD21  253   6.852   6.451   3.656
   16LEU   HD22  254   6.727   6.559   3.640
   16LEU   HD23  255   6.889   6.618   3.686
   16LEU      C  256   6.815   6.542   4.159
   16LEU      O  257   6.917   6.598   4.200
   17GLY      N  258   6.792   6.411   4.167
   17GLY      H  259   6.700   6.373   4.150
   17GLY     CA  260   6.885   6.322   4.235
   17GLY    HA1  261   6.868   6.325   4.343
   17GLY    HA2  262   6.987   6.350   4.209
   17GLY      C  263   6.870   6.180   4.183
   17GLY      O  264   6.803   6.159   4.082
   18LEU      N  265   6.927   6.076   4.245
   18LEU      H  266   6.998   6.092   4.315
   18LEU     CA  267   6.916   5.940   4.196
   18LEU     HA  268   6.842   5.931   4.116
   18LEU     CB  269   7.046   5.894   4.132
   18LEU    HB1  270   7.118   5.870   4.210
   18LEU    HB2  271   7.079   5.988   4.087
   18LEU     CG  272   7.036   5.777   4.035
   18LEU     HG  273   6.949   5.715   4.058
   18LEU    CD1  274   7.035   5.820   3.888
   18LEU   HD11  275   6.954   5.891   3.875
   18LEU   HD12  276   7.123   5.878   3.860
   18LEU   HD13  277   7.027   5.729   3.828
   18LEU    CD2  278   7.145   5.672   4.057
   18LEU   HD21  279   7.244   5.715   4.061
   18LEU   HD22  280   7.143   5.623   4.154
   18LEU   HD23  281   7.149   5.601   3.974
   18LEU      C  282   6.863   5.842   4.301
   18LEU      O  283   6.920   5.845   4.410
   19GLY      N  284   6.756   5.768   4.270
   19GLY      H  285   6.721   5.769   4.175
   19GLY     CA  286   6.712   5.658   4.353
   19GLY    HA1  287   6.608   5.631   4.332
   19GLY    HA2  288   6.714   5.682   4.459
   19GLY      C  289   6.787   5.526   4.339
   19GLY      O  290   6.884   5.517   4.265
   20THR      N  291   6.747   5.431   4.423
   20THR      H  292   6.664   5.442   4.480
   20THR     CA  293   6.827   5.312   4.446
   20THR     HA  294   6.878   5.298   4.351
   20THR     CB  295   6.936   5.334   4.551
   20THR     HB  296   6.988   5.238   4.556
   20THR    CG2  297   7.048   5.437   4.543
   20THR   HG21  298   7.099   5.446   4.639
   20THR   HG22  299   7.119   5.413   4.463
   20THR   HG23  300   7.006   5.535   4.520
   20THR    OG1  301   6.882   5.357   4.679
   20THR    HG1  302   6.892   5.450   4.700
   20THR      C  303   6.749   5.187   4.484
   20THR      O  304   6.809   5.080   4.472
   21TRP      N  305   6.622   5.197   4.522
   21TRP      H  306   6.579   5.285   4.500
   21TRP     CA  307   6.541   5.081   4.554
   21TRP     HA  308   6.591   5.018   4.627
   21TRP     CB  309   6.402   5.122   4.604
   21TRP    HB1  310   6.346   5.166   4.522
   21TRP    HB2  311   6.407   5.183   4.694
   21TRP     CG  312   6.311   5.010   4.642
   21TRP    CD1  313   6.342   4.897   4.710
   21TRP    HD1  314   6.437   4.858   4.745
   21TRP    NE1  315   6.227   4.823   4.722
   21TRP    HE1  316   6.226   4.738   4.778
   21TRP    CE2  317   6.118   4.885   4.665
   21TRP    CZ2  318   5.985   4.840   4.653
   21TRP    HZ2  319   5.952   4.747   4.697
   21TRP    CH2  320   5.908   4.920   4.568
   21TRP    HH2  321   5.808   4.883   4.553
   21TRP    CZ3  322   5.952   5.044   4.521
   21TRP    HZ3  323   5.887   5.106   4.461
   21TRP    CE3  324   6.077   5.097   4.555
   21TRP    HE3  325   6.106   5.200   4.536
   21TRP    CD2  326   6.167   5.009   4.616
   21TRP      C  327   6.528   4.993   4.430
   21TRP      O  328   6.519   5.032   4.314
   22LYS      N  329   6.512   4.864   4.462
   22LYS      H  330   6.507   4.838   4.560
   22LYS     CA  331   6.500   4.752   4.372
   22LYS     HA  332   6.486   4.665   4.437
   22LYS     CB  333   6.375   4.753   4.284
   22LYS    HB1  334   6.360   4.658   4.232
   22LYS    HB2  335   6.397   4.818   4.199
   22LYS     CG  336   6.240   4.784   4.348
   22LYS    HG1  337   6.245   4.823   4.450
   22LYS    HG2  338   6.181   4.694   4.365
   22LYS     CD  339   6.154   4.875   4.261
   22LYS    HD1  340   6.047   4.870   4.280
   22LYS    HD2  341   6.163   4.842   4.157
   22LYS     CE  342   6.200   5.020   4.278
   22LYS    HE1  343   6.266   5.033   4.364
   22LYS    HE2  344   6.113   5.085   4.283
   22LYS     NZ  345   6.272   5.069   4.159
   22LYS    HZ1  346   6.221   5.064   4.072
   22LYS    HZ2  347   6.289   5.168   4.156
   22LYS    HZ3  348   6.355   5.016   4.139
   22LYS      C  349   6.621   4.727   4.283
   22LYS      O  350   6.616   4.642   4.195
   23SER      N  351   6.731   4.798   4.311
   23SER      H  352   6.728   4.864   4.386
   23SER     CA  353   6.857   4.788   4.240
   23SER     HA  354   6.825   4.757   4.141
   23SER     CB  355   6.929   4.923   4.233
   23SER    HB1  356   7.011   4.920   4.161
   23SER    HB2  357   6.974   4.946   4.329
   23SER     OG  358   6.841   5.032   4.214
   23SER     HG  359   6.804   5.054   4.300
   23SER      C  360   6.948   4.682   4.300
   23SER      O  361   6.996   4.687   4.413
   24PRO      N  362   6.970   4.576   4.222
   24PRO     CD  363   6.933   4.550   4.085
   24PRO    HD1  364   6.954   4.636   4.021
   24PRO    HD2  365   6.827   4.526   4.086
   24PRO     CG  366   7.009   4.427   4.036
   24PRO    HG1  367   7.106   4.451   3.994
   24PRO    HG2  368   6.956   4.366   3.962
   24PRO     CB  369   7.038   4.360   4.169
   24PRO    HB1  370   7.122   4.292   4.155
   24PRO    HB2  371   6.948   4.303   4.190
   24PRO     CA  372   7.055   4.470   4.274
   24PRO     HA  373   7.009   4.427   4.363
   24PRO      C  374   7.200   4.514   4.293
   24PRO      O  375   7.243   4.610   4.230
   25PRO      N  376   7.275   4.451   4.384
   25PRO     CD  377   7.237   4.322   4.438
   25PRO    HD1  378   7.190   4.254   4.367
   25PRO    HD2  379   7.184   4.341   4.531
   25PRO     CG  380   7.372   4.260   4.473
   25PRO    HG1  381   7.420   4.205   4.393
   25PRO    HG2  382   7.353   4.190   4.555
   25PRO     CB  383   7.446   4.382   4.528
   25PRO    HB1  384   7.552   4.370   4.549
   25PRO    HB2  385   7.408   4.401   4.628
   25PRO     CA  386   7.405   4.493   4.432
   25PRO     HA  387   7.388   4.591   4.477
   25PRO      C  388   7.515   4.521   4.331
   25PRO      O  389   7.599   4.611   4.340
   26GLY      N  390   7.525   4.428   4.236
   26GLY      H  391   7.477   4.340   4.248
   26GLY     CA  392   7.613   4.427   4.122
   26GLY    HA1  393   7.621   4.328   4.076
   26GLY    HA2  394   7.709   4.452   4.169
   26GLY      C  395   7.584   4.537   4.021
   26GLY      O  396   7.669   4.566   3.937
   27GLN      N  397   7.460   4.588   4.020
   27GLN      H  398   7.392   4.559   4.088
   27GLN     CA  399   7.419   4.680   3.916
   27GLN     HA  400   7.486   4.692   3.832
   27GLN     CB  401   7.284   4.628   3.866
   27GLN    HB1  402   7.201   4.677   3.917
   27GLN    HB2  403   7.287   4.520   3.878
   27GLN     CG  404   7.272   4.659   3.717
   27GLN    HG1  405   7.352   4.622   3.654
   27GLN    HG2  406   7.267   4.765   3.694
   27GLN     CD  407   7.144   4.595   3.663
   27GLN    OE1  408   7.062   4.545   3.740
   27GLN    NE2  409   7.122   4.591   3.532
   27GLN   HE21  410   7.184   4.645   3.474
   27GLN   HE22  411   7.033   4.558   3.497
   27GLN      C  412   7.411   4.820   3.974
   27GLN      O  413   7.432   4.914   3.897
   28VAL      N  414   7.382   4.837   4.103
   28VAL      H  415   7.365   4.758   4.163
   28VAL     CA  416   7.372   4.965   4.170
   28VAL     HA  417   7.306   5.018   4.102
   28VAL     CB  418   7.309   4.963   4.309
   28VAL     HB  419   7.217   4.906   4.302
   28VAL    CG1  420   7.402   4.897   4.410
   28VAL   HG11  421   7.487   4.965   4.420
   28VAL   HG12  422   7.351   4.888   4.505
   28VAL   HG13  423   7.433   4.799   4.374
   28VAL    CG2  424   7.269   5.102   4.359
   28VAL   HG21  425   7.198   5.146   4.289
   28VAL   HG22  426   7.228   5.107   4.460
   28VAL   HG23  427   7.356   5.168   4.357
   28VAL      C  428   7.500   5.048   4.162
   28VAL      O  429   7.497   5.161   4.113
   29THR      N  430   7.615   4.984   4.188
   29THR      H  431   7.610   4.894   4.235
   29THR     CA  432   7.749   5.035   4.170
   29THR     HA  433   7.766   5.120   4.237
   29THR     CB  434   7.856   4.930   4.198
   29THR     HB  435   7.949   4.976   4.166
   29THR    CG2  436   7.865   4.882   4.342
   29THR   HG21  437   7.901   4.962   4.406
   29THR   HG22  438   7.767   4.851   4.377
   29THR   HG23  439   7.941   4.804   4.349
   29THR    OG1  440   7.826   4.817   4.120
   29THR    HG1  441   7.864   4.739   4.161
   29THR      C  442   7.780   5.099   4.036
   29THR      O  443   7.820   5.215   4.028
   30GLU      N  444   7.752   5.023   3.929
   30GLU      H  445   7.728   4.928   3.951
   30GLU     CA  446   7.755   5.061   3.790
   30GLU     HA  447   7.857   5.097   3.782
   30GLU     CB  448   7.741   4.942   3.695
   30GLU    HB1  449   7.720   4.985   3.596
   30GLU    HB2  450   7.655   4.883   3.725
   30GLU     CG  451   7.862   4.851   3.682
   30GLU    HG1  452   7.838   4.789   3.596
   30GLU    HG2  453   7.863   4.782   3.767
   30GLU     CD  454   7.991   4.931   3.669
   30GLU    OE1  455   8.074   4.936   3.763
   30GLU    OE2  456   8.018   5.009   3.575
   30GLU      C  457   7.663   5.178   3.755
   30GLU      O  458   7.710   5.271   3.691
   31ALA      N  459   7.538   5.177   3.803
   31ALA      H  460   7.503   5.099   3.856
   31ALA     CA  461   7.450   5.291   3.788
   31ALA     HA  462   7.435   5.310   3.682
   31ALA     CB  463   7.318   5.252   3.854
   31ALA    HB1  464   7.304   5.147   3.829
   31ALA    HB2  465   7.322   5.271   3.962
   31ALA    HB3  466   7.237   5.319   3.823
   31ALA      C  467   7.503   5.418   3.853
   31ALA      O  468   7.516   5.520   3.784
   32VAL      N  469   7.546   5.404   3.978
   32VAL      H  470   7.528   5.312   4.017
   32VAL     CA  471   7.595   5.510   4.064
   32VAL     HA  472   7.529   5.595   4.077
   32VAL     CB  473   7.628   5.457   4.203
   32VAL     HB  474   7.680   5.362   4.195
   32VAL    CG1  475   7.709   5.555   4.287
   32VAL   HG11  476   7.678   5.659   4.294
   32VAL   HG12  477   7.714   5.502   4.382
   32VAL   HG13  478   7.807   5.548   4.238
   32VAL    CG2  479   7.502   5.433   4.286
   32VAL   HG21  480   7.438   5.522   4.294
   32VAL   HG22  481   7.446   5.355   4.235
   32VAL   HG23  482   7.521   5.392   4.385
   32VAL      C  483   7.717   5.576   4.001
   32VAL      O  484   7.738   5.695   4.026
   33LYS      N  485   7.792   5.498   3.923
   33LYS      H  486   7.776   5.399   3.913
   33LYS     CA  487   7.916   5.551   3.868
   33LYS     HA  488   7.966   5.616   3.940
   33LYS     CB  489   8.023   5.445   3.848
   33LYS    HB1  490   8.091   5.475   3.769
   33LYS    HB2  491   7.978   5.362   3.793
   33LYS     CG  492   8.089   5.396   3.977
   33LYS    HG1  493   8.018   5.395   4.059
   33LYS    HG2  494   8.166   5.466   4.012
   33LYS     CD  495   8.137   5.252   3.969
   33LYS    HD1  496   8.063   5.185   3.925
   33LYS    HD2  497   8.168   5.215   4.067
   33LYS     CE  498   8.253   5.245   3.870
   33LYS    HE1  499   8.340   5.296   3.913
   33LYS    HE2  500   8.227   5.294   3.776
   33LYS     NZ  501   8.292   5.106   3.842
   33LYS    HZ1  502   8.386   5.095   3.806
   33LYS    HZ2  503   8.283   5.048   3.924
   33LYS    HZ3  504   8.226   5.059   3.782
   33LYS      C  505   7.903   5.636   3.742
   33LYS      O  506   7.948   5.750   3.746
   34VAL      N  507   7.822   5.587   3.648
   34VAL      H  508   7.785   5.494   3.662
   34VAL     CA  509   7.786   5.661   3.529
   34VAL     HA  510   7.879   5.706   3.495
   34VAL     CB  511   7.736   5.570   3.417
   34VAL     HB  512   7.809   5.489   3.410
   34VAL    CG1  513   7.602   5.503   3.445
   34VAL   HG11  514   7.518   5.572   3.447
   34VAL   HG12  515   7.582   5.432   3.365
   34VAL   HG13  516   7.608   5.456   3.543
   34VAL    CG2  517   7.740   5.624   3.274
   34VAL   HG21  518   7.830   5.682   3.255
   34VAL   HG22  519   7.729   5.538   3.209
   34VAL   HG23  520   7.657   5.694   3.267
   34VAL      C  521   7.690   5.774   3.563
   34VAL      O  522   7.708   5.878   3.499
   35ALA      N  523   7.607   5.768   3.667
   35ALA      H  524   7.591   5.682   3.719
   35ALA     CA  525   7.527   5.881   3.708
   35ALA     HA  526   7.482   5.927   3.620
   35ALA     CB  527   7.430   5.832   3.816
   35ALA    HB1  528   7.359   5.913   3.830
   35ALA    HB2  529   7.378   5.744   3.777
   35ALA    HB3  530   7.482   5.798   3.906
   35ALA      C  531   7.614   5.991   3.769
   35ALA      O  532   7.601   6.102   3.720
   36ILE      N  533   7.713   5.959   3.852
   36ILE      H  534   7.720   5.866   3.891
   36ILE     CA  535   7.801   6.066   3.897
   36ILE     HA  536   7.730   6.139   3.935
   36ILE     CB  537   7.885   6.010   4.011
   36ILE     HB  538   7.923   5.912   3.985
   36ILE    CG2  539   8.014   6.092   4.020
   36ILE   HG21  540   8.067   6.073   4.113
   36ILE   HG22  541   8.084   6.061   3.943
   36ILE   HG23  542   7.997   6.200   4.018
   36ILE    CG1  543   7.807   6.016   4.142
   36ILE   HG11  544   7.722   5.948   4.140
   36ILE   HG12  545   7.777   6.120   4.155
   36ILE     CD  546   7.872   5.970   4.272
   36ILE    HD1  547   7.902   5.866   4.258
   36ILE    HD2  548   7.961   6.026   4.301
   36ILE    HD3  549   7.795   5.977   4.348
   36ILE      C  550   7.880   6.129   3.784
   36ILE      O  551   7.892   6.251   3.779
   37ASP      N  552   7.929   6.047   3.690
   37ASP      H  553   7.925   5.948   3.707
   37ASP     CA  554   8.004   6.096   3.576
   37ASP     HA  555   8.090   6.153   3.611
   37ASP     CB  556   8.063   5.975   3.504
   37ASP    HB1  557   7.982   5.922   3.453
   37ASP    HB2  558   8.113   5.909   3.574
   37ASP     CG  559   8.160   6.025   3.398
   37ASP    OD1  560   8.126   6.033   3.277
   37ASP    OD2  561   8.273   6.061   3.436
   37ASP      C  562   7.919   6.183   3.485
   37ASP      O  563   7.969   6.290   3.451
   38VAL      N  564   7.791   6.151   3.463
   38VAL      H  565   7.755   6.061   3.491
   38VAL     CA  566   7.687   6.230   3.401
   38VAL     HA  567   7.719   6.256   3.300
   38VAL     CB  568   7.557   6.151   3.387
   38VAL     HB  569   7.543   6.091   3.477
   38VAL    CG1  570   7.443   6.245   3.351
   38VAL   HG11  571   7.473   6.317   3.276
   38VAL   HG12  572   7.360   6.184   3.314
   38VAL   HG13  573   7.406   6.300   3.438
   38VAL    CG2  574   7.570   6.035   3.289
   38VAL   HG21  575   7.580   6.080   3.190
   38VAL   HG22  576   7.665   5.988   3.316
   38VAL   HG23  577   7.497   5.955   3.294
   38VAL      C  578   7.662   6.362   3.473
   38VAL      O  579   7.645   6.470   3.417
   39GLY      N  580   7.667   6.366   3.607
   39GLY      H  581   7.671   6.278   3.655
   39GLY     CA  582   7.660   6.485   3.689
   39GLY    HA1  583   7.612   6.565   3.633
   39GLY    HA2  584   7.760   6.513   3.722
   39GLY      C  585   7.577   6.477   3.816
   39GLY      O  586   7.562   6.579   3.882
   40TYR      N  587   7.521   6.360   3.850
   40TYR      H  588   7.557   6.277   3.805
   40TYR     CA  589   7.439   6.354   3.970
   40TYR     HA  590   7.379   6.444   3.974
   40TYR     CB  591   7.345   6.234   3.968
   40TYR    HB1  592   7.291   6.239   4.063
   40TYR    HB2  593   7.402   6.141   3.967
   40TYR     CG  594   7.239   6.232   3.860
   40TYR    CD1  595   7.271   6.215   3.725
   40TYR    HD1  596   7.374   6.223   3.691
   40TYR    CE1  597   7.176   6.185   3.627
   40TYR    HE1  598   7.202   6.182   3.522
   40TYR     CZ  599   7.043   6.162   3.666
   40TYR     OH  600   6.948   6.121   3.578
   40TYR     HH  601   7.000   6.099   3.501
   40TYR    CE2  602   7.007   6.181   3.801
   40TYR    HE2  603   6.908   6.162   3.841
   40TYR    CD2  604   7.104   6.219   3.894
   40TYR    HD2  605   7.084   6.219   4.000
   40TYR      C  606   7.526   6.360   4.095
   40TYR      O  607   7.642   6.319   4.095
   41ARG      N  608   7.469   6.412   4.204
   41ARG      H  609   7.378   6.442   4.173
   41ARG     CA  610   7.534   6.438   4.331
   41ARG     HA  611   7.619   6.372   4.342
   41ARG     CB  612   7.575   6.585   4.333
   41ARG    HB1  613   7.618   6.597   4.432
   41ARG    HB2  614   7.491   6.652   4.316
   41ARG     CG  615   7.679   6.631   4.231
   41ARG    HG1  616   7.677   6.740   4.236
   41ARG    HG2  617   7.650   6.604   4.129
   41ARG     CD  618   7.814   6.561   4.247
   41ARG    HD1  619   7.800   6.453   4.237
   41ARG    HD2  620   7.847   6.580   4.349
   41ARG     NE  621   7.915   6.605   4.150
   41ARG     HE  622   7.967   6.682   4.189
   41ARG     CZ  623   7.932   6.543   4.033
   41ARG    NH1  624   7.860   6.440   3.987
   41ARG   HH11  625   7.793   6.393   4.046
   41ARG   HH12  626   7.882   6.399   3.897
   41ARG    NH2  627   8.039   6.586   3.965
   41ARG   HH21  628   8.093   6.666   3.995
   41ARG   HH22  629   8.072   6.545   3.879
   41ARG      C  630   7.443   6.411   4.450
   41ARG      O  631   7.487   6.366   4.555
   42HIS      N  632   7.312   6.420   4.427
   42HIS      H  633   7.297   6.458   4.334
   42HIS     CA  634   7.212   6.372   4.520
   42HIS     HA  635   7.262   6.370   4.618
   42HIS     CB  636   7.095   6.469   4.509
   42HIS    HB1  637   7.040   6.440   4.419
   42HIS    HB2  638   7.122   6.574   4.505
   42HIS     CG  639   6.981   6.474   4.607
   42HIS    ND1  640   6.874   6.562   4.605
   42HIS    HD1  641   6.856   6.645   4.550
   42HIS    CE1  642   6.796   6.521   4.706
   42HIS    HE1  643   6.703   6.567   4.736
   42HIS    NE2  644   6.848   6.421   4.778
   42HIS    CD2  645   6.969   6.391   4.716
   42HIS    HD2  646   7.043   6.316   4.739
   42HIS      C  647   7.162   6.231   4.492
   42HIS      O  648   7.120   6.206   4.380
   43ILE      N  649   7.168   6.141   4.591
   43ILE      H  650   7.201   6.168   4.683
   43ILE     CA  651   7.129   6.002   4.588
   43ILE     HA  652   7.064   6.004   4.501
   43ILE     CB  653   7.247   5.908   4.571
   43ILE     HB  654   7.313   5.922   4.657
   43ILE    CG2  655   7.208   5.760   4.578
   43ILE   HG21  656   7.182   5.716   4.674
   43ILE   HG22  657   7.111   5.741   4.533
   43ILE   HG23  658   7.272   5.695   4.518
   43ILE    CG1  659   7.329   5.935   4.445
   43ILE   HG11  660   7.333   6.041   4.422
   43ILE   HG12  661   7.283   5.875   4.366
   43ILE     CD  662   7.473   5.884   4.448
   43ILE    HD1  663   7.530   5.936   4.525
   43ILE    HD2  664   7.466   5.777   4.466
   43ILE    HD3  665   7.521   5.902   4.353
   43ILE      C  666   7.046   5.971   4.712
   43ILE      O  667   7.081   6.007   4.825
   44ASP      N  668   6.943   5.887   4.696
   44ASP      H  669   6.927   5.886   4.596
   44ASP     CA  670   6.848   5.841   4.795
   44ASP     HA  671   6.874   5.899   4.883
   44ASP     CB  672   6.704   5.868   4.753
   44ASP    HB1  673   6.693   5.803   4.666
   44ASP    HB2  674   6.690   5.976   4.742
   44ASP     CG  675   6.608   5.829   4.865
   44ASP    OD1  676   6.610   5.887   4.976
   44ASP    OD2  677   6.531   5.736   4.832
   44ASP      C  678   6.868   5.695   4.834
   44ASP      O  679   6.859   5.609   4.746
   45CYS      N  680   6.890   5.663   4.961
   45CYS      H  681   6.900   5.744   5.021
   45CYS     CA  682   6.914   5.534   5.023
   45CYS     HA  683   6.908   5.458   4.945
   45CYS     CB  684   7.057   5.541   5.076
   45CYS    HB1  685   7.084   5.454   5.136
   45CYS    HB2  686   7.083   5.623   5.143
   45CYS     SG  687   7.162   5.546   4.929
   45CYS     HG  688   7.137   5.427   4.873
   45CYS      C  689   6.811   5.501   5.129
   45CYS      O  690   6.746   5.588   5.187
   46ALA      N  691   6.805   5.373   5.165
   46ALA      H  692   6.848   5.302   5.108
   46ALA     CA  693   6.744   5.331   5.290
   46ALA     HA  694   6.771   5.397   5.373
   46ALA     CB  695   6.592   5.326   5.272
   46ALA    HB1  696   6.537   5.283   5.356
   46ALA    HB2  697   6.551   5.417   5.228
   46ALA    HB3  698   6.578   5.244   5.202
   46ALA      C  699   6.790   5.194   5.337
   46ALA      O  700   6.838   5.115   5.257
   47HIS      N  701   6.775   5.167   5.467
   47HIS      H  702   6.732   5.245   5.516
   47HIS     CA  703   6.822   5.048   5.535
   47HIS     HA  704   6.926   5.026   5.513
   47HIS     CB  705   6.821   5.058   5.687
   47HIS    HB1  706   6.718   5.086   5.711
   47HIS    HB2  707   6.880   5.141   5.724
   47HIS     CG  708   6.864   4.934   5.762
   47HIS    ND1  709   6.989   4.874   5.757
   47HIS    CE1  710   6.982   4.764   5.832
   47HIS    HE1  711   7.058   4.693   5.862
   47HIS    NE2  712   6.857   4.745   5.876
   47HIS    HE2  713   6.828   4.672   5.940
   47HIS    CD2  714   6.783   4.856   5.840
   47HIS    HD2  715   6.683   4.889   5.866
   47HIS      C  716   6.758   4.918   5.486
   47HIS      O  717   6.824   4.816   5.468
   48VAL      N  718   6.629   4.930   5.457
   48VAL      H  719   6.580   5.009   5.497
   48VAL     CA  720   6.547   4.823   5.404
   48VAL     HA  721   6.564   4.734   5.465
   48VAL     CB  722   6.400   4.850   5.430
   48VAL     HB  723   6.387   4.877   5.535
   48VAL    CG1  724   6.346   4.969   5.351
   48VAL   HG11  725   6.255   5.011   5.395
   48VAL   HG12  726   6.413   5.055   5.360
   48VAL   HG13  727   6.320   4.942   5.249
   48VAL    CG2  728   6.302   4.734   5.417
   48VAL   HG21  729   6.214   4.763   5.474
   48VAL   HG22  730   6.265   4.716   5.316
   48VAL   HG23  731   6.349   4.647   5.464
   48VAL      C  732   6.576   4.777   5.261
   48VAL      O  733   6.531   4.669   5.223
   49TYR      N  734   6.651   4.853   5.181
   49TYR      H  735   6.692   4.938   5.217
   49TYR     CA  736   6.676   4.806   5.046
   49TYR     HA  737   6.577   4.773   5.015
   49TYR     CB  738   6.709   4.932   4.966
   49TYR    HB1  739   6.727   4.911   4.860
   49TYR    HB2  740   6.804   4.970   5.004
   49TYR     CG  741   6.617   5.052   4.974
   49TYR    CD1  742   6.484   5.048   5.017
   49TYR    HD1  743   6.442   4.952   5.044
   49TYR    CE1  744   6.401   5.160   5.008
   49TYR    HE1  745   6.299   5.140   5.036
   49TYR     CZ  746   6.448   5.283   4.958
   49TYR     OH  747   6.366   5.390   4.934
   49TYR     HH  748   6.275   5.364   4.952
   49TYR    CE2  749   6.586   5.292   4.929
   49TYR    HE2  750   6.616   5.376   4.869
   49TYR    CD2  751   6.662   5.175   4.924
   49TYR    HD2  752   6.759   5.172   4.877
   49TYR      C  753   6.783   4.699   5.029
   49TYR      O  754   6.796   4.643   4.921
   50GLN      N  755   6.856   4.665   5.135
   50GLN      H  756   6.840   4.711   5.223
   50GLN     CA  757   6.963   4.567   5.134
   50GLN     HA  758   7.024   4.577   5.224
   50GLN     CB  759   6.911   4.424   5.141
   50GLN    HB1  760   6.996   4.361   5.168
   50GLN    HB2  761   6.876   4.394   5.042
   50GLN     CG  762   6.800   4.416   5.246
   50GLN    HG1  763   6.714   4.477   5.220
   50GLN    HG2  764   6.841   4.457   5.339
   50GLN     CD  765   6.757   4.272   5.266
   50GLN    OE1  766   6.831   4.188   5.316
   50GLN    NE2  767   6.634   4.235   5.230
   50GLN   HE21  768   6.556   4.294   5.206
   50GLN   HE22  769   6.621   4.135   5.235
   50GLN      C  770   7.062   4.585   5.019
   50GLN      O  771   7.095   4.493   4.945
   51ASN      N  772   7.112   4.707   4.998
   51ASN      H  773   7.083   4.790   5.048
   51ASN     CA  774   7.211   4.750   4.901
   51ASN     HA  775   7.295   4.681   4.902
   51ASN     CB  776   7.140   4.772   4.768
   51ASN    HB1  777   7.098   4.674   4.746
   51ASN    HB2  778   7.219   4.782   4.693
   51ASN     CG  779   7.037   4.883   4.753
   51ASN    OD1  780   7.008   4.969   4.836
   51ASN    ND2  781   6.989   4.894   4.629
   51ASN   HD21  782   7.029   4.835   4.558
   51ASN   HD22  783   6.921   4.962   4.599
   51ASN      C  784   7.290   4.879   4.920
   51ASN      O  785   7.379   4.910   4.841
   52GLU      N  786   7.272   4.962   5.023
   52GLU      H  787   7.188   4.959   5.079
   52GLU     CA  788   7.339   5.088   5.049
   52GLU     HA  789   7.327   5.143   4.955
   52GLU     CB  790   7.283   5.167   5.167
   52GLU    HB1  791   7.175   5.160   5.177
   52GLU    HB2  792   7.304   5.273   5.154
   52GLU     CG  793   7.335   5.127   5.305
   52GLU    HG1  794   7.296   5.200   5.375
   52GLU    HG2  795   7.444   5.124   5.315
   52GLU     CD  796   7.289   4.987   5.344
   52GLU    OE1  797   7.369   4.892   5.330
   52GLU    OE2  798   7.167   4.965   5.358
   52GLU      C  799   7.490   5.071   5.060
   52GLU      O  800   7.567   5.163   5.034
   53ASN      N  801   7.532   4.955   5.110
   53ASN      H  802   7.463   4.884   5.131
   53ASN     CA  803   7.673   4.926   5.123
   53ASN     HA  804   7.722   4.984   5.201
   53ASN     CB  805   7.679   4.784   5.178
   53ASN    HB1  806   7.650   4.718   5.097
   53ASN    HB2  807   7.619   4.783   5.269
   53ASN     CG  808   7.823   4.754   5.219
   53ASN    OD1  809   7.871   4.787   5.327
   53ASN    ND2  810   7.909   4.701   5.131
   53ASN   HD21  811   7.873   4.674   5.041
   53ASN   HD22  812   8.006   4.690   5.157
   53ASN      C  813   7.745   4.939   4.990
   53ASN      O  814   7.860   4.982   4.986
   54GLU      N  815   7.674   4.903   4.882
   54GLU      H  816   7.577   4.875   4.890
   54GLU     CA  817   7.724   4.892   4.747
   54GLU     HA  818   7.830   4.870   4.757
   54GLU     CB  819   7.642   4.780   4.683
   54GLU    HB1  820   7.678   4.769   4.580
   54GLU    HB2  821   7.541   4.818   4.668
   54GLU     CG  822   7.637   4.646   4.755
   54GLU    HG1  823   7.593   4.581   4.679
   54GLU    HG2  824   7.567   4.654   4.839
   54GLU     CD  825   7.777   4.598   4.790
   54GLU    OE1  826   7.798   4.581   4.912
   54GLU    OE2  827   7.860   4.576   4.698
   54GLU      C  828   7.718   5.027   4.676
   54GLU      O  829   7.806   5.058   4.596
   55VAL      N  830   7.621   5.113   4.708
   55VAL      H  831   7.543   5.080   4.763
   55VAL     CA  832   7.628   5.253   4.673
   55VAL     HA  833   7.643   5.266   4.566
   55VAL     CB  834   7.504   5.327   4.724
   55VAL     HB  835   7.506   5.349   4.830
   55VAL    CG1  836   7.506   5.468   4.665
   55VAL   HG11  837   7.582   5.526   4.718
   55VAL   HG12  838   7.527   5.465   4.559
   55VAL   HG13  839   7.408   5.511   4.687
   55VAL    CG2  840   7.366   5.267   4.699
   55VAL   HG21  841   7.287   5.331   4.738
   55VAL   HG22  842   7.356   5.259   4.591
   55VAL   HG23  843   7.360   5.170   4.748
   55VAL      C  844   7.748   5.317   4.742
   55VAL      O  845   7.830   5.382   4.679
   56GLY      N  846   7.783   5.288   4.868
   56GLY      H  847   7.721   5.235   4.928
   56GLY     CA  848   7.894   5.344   4.942
   56GLY    HA1  849   7.905   5.290   5.036
   56GLY    HA2  850   7.889   5.451   4.963
   56GLY      C  851   8.025   5.304   4.876
   56GLY      O  852   8.120   5.382   4.875
   57VAL      N  853   8.043   5.181   4.826
   57VAL      H  854   7.967   5.120   4.855
   57VAL     CA  855   8.156   5.133   4.750
   57VAL     HA  856   8.244   5.153   4.810
   57VAL     CB  857   8.146   4.984   4.717
   57VAL     HB  858   8.051   4.966   4.667
   57VAL    CG1  859   8.256   4.935   4.622
   57VAL   HG11  860   8.244   4.827   4.611
   57VAL   HG12  861   8.246   4.986   4.526
   57VAL   HG13  862   8.354   4.967   4.656
   57VAL    CG2  863   8.154   4.894   4.840
   57VAL   HG21  864   8.140   4.790   4.812
   57VAL   HG22  865   8.252   4.907   4.887
   57VAL   HG23  866   8.082   4.933   4.912
   57VAL      C  867   8.181   5.223   4.630
   57VAL      O  868   8.293   5.263   4.601
   58ALA      N  869   8.071   5.254   4.561
   58ALA      H  870   7.985   5.242   4.613
   58ALA     CA  871   8.078   5.330   4.438
   58ALA     HA  872   8.162   5.299   4.376
   58ALA     CB  873   7.946   5.296   4.370
   58ALA    HB1  874   7.938   5.333   4.267
   58ALA    HB2  875   7.928   5.189   4.371
   58ALA    HB3  876   7.864   5.342   4.425
   58ALA      C  877   8.097   5.481   4.444
   58ALA      O  878   8.171   5.535   4.362
   59ILE      N  879   8.041   5.542   4.548
   59ILE      H  880   7.973   5.486   4.597
   59ILE     CA  881   8.070   5.680   4.581
   59ILE     HA  882   8.064   5.738   4.489
   59ILE     CB  883   7.970   5.730   4.685
   59ILE     HB  884   7.970   5.669   4.776
   59ILE    CG2  885   8.012   5.872   4.723
   59ILE   HG21  886   8.008   5.946   4.643
   59ILE   HG22  887   7.957   5.910   4.808
   59ILE   HG23  888   8.117   5.868   4.753
   59ILE    CG1  889   7.826   5.734   4.634
   59ILE   HG11  890   7.799   5.633   4.607
   59ILE   HG12  891   7.819   5.802   4.549
   59ILE     CD  892   7.729   5.769   4.747
   59ILE    HD1  893   7.628   5.763   4.707
   59ILE    HD2  894   7.730   5.704   4.834
   59ILE    HD3  895   7.746   5.873   4.777
   59ILE      C  896   8.217   5.686   4.622
   59ILE      O  897   8.289   5.782   4.595
   60GLN      N  898   8.267   5.588   4.697
   60GLN      H  899   8.196   5.521   4.722
   60GLN     CA  900   8.406   5.569   4.736
   60GLN     HA  901   8.435   5.659   4.791
   60GLN     CB  902   8.421   5.463   4.844
   60GLN    HB1  903   8.394   5.362   4.812
   60GLN    HB2  904   8.361   5.475   4.935
   60GLN     CG  905   8.567   5.460   4.890
   60GLN    HG1  906   8.601   5.563   4.903
   60GLN    HG2  907   8.628   5.411   4.814
   60GLN     CD  908   8.588   5.387   5.022
   60GLN    OE1  909   8.627   5.271   5.029
   60GLN    NE2  910   8.560   5.451   5.135
   60GLN   HE21  911   8.533   5.549   5.128
   60GLN   HE22  912   8.591   5.407   5.221
   60GLN      C  913   8.502   5.556   4.619
   60GLN      O  914   8.607   5.619   4.613
   61GLU      N  915   8.460   5.487   4.513
   61GLU      H  916   8.374   5.436   4.528
   61GLU     CA  917   8.536   5.463   4.393
   61GLU     HA  918   8.639   5.440   4.420
   61GLU     CB  919   8.466   5.345   4.326
   61GLU    HB1  920   8.358   5.360   4.318
   61GLU    HB2  921   8.481   5.257   4.388
   61GLU     CG  922   8.519   5.310   4.187
   61GLU    HG1  923   8.515   5.401   4.127
   61GLU    HG2  924   8.454   5.236   4.141
   61GLU     CD  925   8.662   5.258   4.178
   61GLU    OE1  926   8.736   5.318   4.097
   61GLU    OE2  927   8.698   5.165   4.253
   61GLU      C  928   8.550   5.595   4.318
   61GLU      O  929   8.658   5.620   4.264
   62LYS      N  930   8.451   5.683   4.332
   62LYS      H  931   8.367   5.648   4.377
   62LYS     CA  932   8.461   5.815   4.273
   62LYS     HA  933   8.511   5.814   4.176
   62LYS     CB  934   8.324   5.869   4.231
   62LYS    HB1  935   8.339   5.971   4.197
   62LYS    HB2  936   8.255   5.875   4.315
   62LYS     CG  937   8.254   5.791   4.121
   62LYS    HG1  938   8.153   5.829   4.105
   62LYS    HG2  939   8.236   5.690   4.157
   62LYS     CD  940   8.328   5.789   3.987
   62LYS    HD1  941   8.428   5.754   4.012
   62LYS    HD2  942   8.330   5.890   3.946
   62LYS     CE  943   8.264   5.696   3.885
   62LYS    HE1  944   8.158   5.722   3.884
   62LYS    HE2  945   8.266   5.592   3.920
   62LYS     NZ  946   8.324   5.697   3.750
   62LYS    HZ1  947   8.279   5.627   3.693
   62LYS    HZ2  948   8.329   5.790   3.712
   62LYS    HZ3  949   8.419   5.666   3.764
   62LYS      C  950   8.536   5.913   4.361
   62LYS      O  951   8.609   5.993   4.303
   63LEU      N  952   8.519   5.907   4.493
   63LEU      H  953   8.452   5.845   4.537
   63LEU     CA  954   8.588   5.993   4.587
   63LEU     HA  955   8.590   6.097   4.556
   63LEU     CB  956   8.542   5.966   4.730
   63LEU    HB1  957   8.622   6.011   4.789
   63LEU    HB2  958   8.549   5.860   4.755
   63LEU     CG  959   8.412   6.039   4.764
   63LEU     HG  960   8.339   6.007   4.690
   63LEU    CD1  961   8.381   5.999   4.908
   63LEU   HD11  962   8.284   6.035   4.942
   63LEU   HD12  963   8.392   5.891   4.915
   63LEU   HD13  964   8.456   6.041   4.975
   63LEU    CD2  965   8.417   6.191   4.758
   63LEU   HD21  966   8.321   6.231   4.789
   63LEU   HD22  967   8.490   6.227   4.831
   63LEU   HD23  968   8.437   6.224   4.656
   63LEU      C  969   8.738   5.966   4.582
   63LEU      O  970   8.816   6.060   4.598
   64ARG      N  971   8.778   5.848   4.535
   64ARG      H  972   8.711   5.773   4.533
   64ARG     CA  973   8.914   5.810   4.504
   64ARG     HA  974   8.984   5.852   4.577
   64ARG     CB  975   8.927   5.658   4.518
   64ARG    HB1  976   9.013   5.628   4.458
   64ARG    HB2  977   8.849   5.596   4.475
   64ARG     CG  978   8.942   5.613   4.663
   64ARG    HG1  979   8.848   5.627   4.717
   64ARG    HG2  980   9.019   5.676   4.708
   64ARG     CD  981   8.977   5.465   4.668
   64ARG    HD1  982   9.076   5.452   4.624
   64ARG    HD2  983   8.912   5.399   4.611
   64ARG     NE  984   8.996   5.408   4.802
   64ARG     HE  985   9.049   5.463   4.868
   64ARG     CZ  986   8.939   5.303   4.862
   64ARG    NH1  987   8.851   5.221   4.803
   64ARG   HH11  988   8.829   5.238   4.706
   64ARG   HH12  989   8.799   5.158   4.863
   64ARG    NH2  990   8.947   5.286   4.995
   64ARG   HH21  991   9.000   5.355   5.047
   64ARG   HH22  992   8.897   5.211   5.040
   64ARG      C  993   8.960   5.859   4.368
   64ARG      O  994   9.072   5.909   4.360
   65GLU      N  995   8.875   5.855   4.265
   65GLU      H  996   8.784   5.819   4.289
   65GLU     CA  997   8.895   5.913   4.134
   65GLU     HA  998   8.985   5.866   4.093
   65GLU     CB  999   8.775   5.873   4.049
   65GLU    HB1 1000   8.684   5.933   4.057
   65GLU    HB2 1001   8.751   5.771   4.080
   65GLU     CG 1002   8.795   5.856   3.899
   65GLU    HG1 1003   8.867   5.930   3.864
   65GLU    HG2 1004   8.701   5.869   3.846
   65GLU     CD 1005   8.855   5.720   3.864
   65GLU    OE1 1006   8.782   5.632   3.813
   65GLU    OE2 1007   8.977   5.699   3.886
   65GLU      C 1008   8.921   6.063   4.131
   65GLU      O 1009   8.964   6.115   4.029
   66GLN      N 1010   8.898   6.140   4.238
   66GLN      H 1011   8.872   6.081   4.316
   66GLN     CA 1012   8.914   6.284   4.246
   66GLN     HA 1013   8.895   6.308   4.350
   66GLN     CB 1014   9.056   6.335   4.228
   66GLN    HB1 1015   9.062   6.434   4.273
   66GLN    HB2 1016   9.082   6.351   4.124
   66GLN     CG 1017   9.168   6.249   4.288
   66GLN    HG1 1018   9.185   6.168   4.217
   66GLN    HG2 1019   9.141   6.214   4.388
   66GLN     CD 1020   9.295   6.330   4.310
   66GLN    OE1 1021   9.337   6.422   4.240
   66GLN    NE2 1022   9.369   6.286   4.412
   66GLN   HE21 1023   9.344   6.219   4.483
   66GLN   HE22 1024   9.460   6.327   4.428
   66GLN      C 1025   8.815   6.370   4.169
   66GLN      O 1026   8.827   6.492   4.179
   67VAL      N 1027   8.726   6.313   4.087
   67VAL      H 1028   8.709   6.215   4.104
   67VAL     CA 1029   8.636   6.391   4.004
   67VAL     HA 1030   8.694   6.470   3.957
   67VAL     CB 1031   8.581   6.312   3.886
   67VAL     HB 1032   8.518   6.379   3.828
   67VAL    CG1 1033   8.688   6.248   3.797
   67VAL   HG11 1034   8.743   6.323   3.740
   67VAL   HG12 1035   8.757   6.186   3.854
   67VAL   HG13 1036   8.654   6.184   3.716
   67VAL    CG2 1037   8.486   6.205   3.940
   67VAL   HG21 1038   8.396   6.256   3.973
   67VAL   HG22 1039   8.445   6.147   3.857
   67VAL   HG23 1040   8.529   6.147   4.021
   67VAL      C 1041   8.531   6.458   4.091
   67VAL      O 1042   8.459   6.547   4.044
   68VAL      N 1043   8.510   6.417   4.216
   68VAL      H 1044   8.584   6.367   4.264
   68VAL     CA 1045   8.420   6.473   4.315
   68VAL     HA 1046   8.395   6.572   4.278
   68VAL     CB 1047   8.292   6.394   4.340
   68VAL     HB 1048   8.241   6.435   4.427
   68VAL    CG1 1049   8.184   6.401   4.232
   68VAL   HG11 1050   8.224   6.377   4.133
   68VAL   HG12 1051   8.103   6.330   4.239
   68VAL   HG13 1052   8.149   6.505   4.225
   68VAL    CG2 1053   8.311   6.248   4.381
   68VAL   HG21 1054   8.216   6.195   4.392
   68VAL   HG22 1055   8.377   6.213   4.301
   68VAL   HG23 1056   8.364   6.251   4.476
   68VAL      C 1057   8.497   6.478   4.446
   68VAL      O 1058   8.579   6.392   4.476
   69LYS      N 1059   8.447   6.570   4.529
   69LYS      H 1060   8.390   6.641   4.485
   69LYS     CA 1061   8.462   6.595   4.671
   69LYS     HA 1062   8.535   6.525   4.712
   69LYS     CB 1063   8.525   6.732   4.696
   69LYS    HB1 1064   8.606   6.736   4.623
   69LYS    HB2 1065   8.571   6.735   4.794
   69LYS     CG 1066   8.438   6.856   4.675
   69LYS    HG1 1067   8.365   6.866   4.756
   69LYS    HG2 1068   8.374   6.846   4.588
   69LYS     CD 1069   8.517   6.984   4.654
   69LYS    HD1 1070   8.587   7.002   4.736
   69LYS    HD2 1071   8.450   7.070   4.648
   69LYS     CE 1072   8.595   6.978   4.523
   69LYS    HE1 1073   8.524   6.963   4.442
   69LYS    HE2 1074   8.662   6.892   4.523
   69LYS     NZ 1075   8.674   7.101   4.507
   69LYS    HZ1 1076   8.622   7.188   4.513
   69LYS    HZ2 1077   8.746   7.110   4.577
   69LYS    HZ3 1078   8.717   7.101   4.416
   69LYS      C 1079   8.331   6.581   4.746
   69LYS      O 1080   8.223   6.594   4.690
   70ARG      N 1081   8.346   6.568   4.878
   70ARG      H 1082   8.441   6.567   4.912
   70ARG     CA 1083   8.236   6.525   4.963
   70ARG     HA 1084   8.188   6.439   4.917
   70ARG     CB 1085   8.303   6.479   5.092
   70ARG    HB1 1086   8.375   6.555   5.121
   70ARG    HB2 1087   8.356   6.387   5.067
   70ARG     CG 1088   8.209   6.451   5.209
   70ARG    HG1 1089   8.162   6.546   5.236
   70ARG    HG2 1090   8.261   6.408   5.295
   70ARG     CD 1091   8.104   6.344   5.180
   70ARG    HD1 1092   8.137   6.242   5.162
   70ARG    HD2 1093   8.046   6.364   5.090
   70ARG     NE 1094   8.013   6.340   5.295
   70ARG     HE 1095   8.044   6.305   5.385
   70ARG     CZ 1096   7.890   6.392   5.288
   70ARG    NH1 1097   7.846   6.465   5.185
   70ARG   HH11 1098   7.911   6.494   5.114
   70ARG   HH12 1099   7.749   6.492   5.176
   70ARG    NH2 1100   7.796   6.350   5.374
   70ARG   HH21 1101   7.826   6.295   5.453
   70ARG   HH22 1102   7.703   6.376   5.345
   70ARG      C 1103   8.143   6.643   4.986
   70ARG      O 1104   8.022   6.624   4.997
   71GLU      N 1105   8.194   6.766   4.984
   71GLU      H 1106   8.294   6.778   4.978
   71GLU     CA 1107   8.116   6.886   5.007
   71GLU     HA 1108   8.088   6.895   5.112
   71GLU     CB 1109   8.205   7.009   4.989
   71GLU    HB1 1110   8.240   7.021   4.887
   71GLU    HB2 1111   8.289   6.999   5.057
   71GLU     CG 1112   8.139   7.143   5.017
   71GLU    HG1 1113   8.076   7.137   5.106
   71GLU    HG2 1114   8.061   7.159   4.942
   71GLU     CD 1115   8.234   7.262   5.011
   71GLU    OE1 1116   8.239   7.331   4.907
   71GLU    OE2 1117   8.314   7.277   5.105
   71GLU      C 1118   8.001   6.910   4.910
   71GLU      O 1119   7.901   6.972   4.943
   72GLU      N 1120   8.011   6.852   4.790
   72GLU      H 1121   8.094   6.794   4.784
   72GLU     CA 1122   7.925   6.872   4.674
   72GLU     HA 1123   7.869   6.964   4.690
   72GLU     CB 1124   8.007   6.894   4.547
   72GLU    HB1 1125   8.060   6.801   4.522
   72GLU    HB2 1126   8.081   6.974   4.556
   72GLU     CG 1127   7.920   6.925   4.426
   72GLU    HG1 1128   7.864   7.012   4.460
   72GLU    HG2 1129   7.845   6.850   4.402
   72GLU     CD 1130   8.006   6.932   4.301
   72GLU    OE1 1131   8.053   7.042   4.265
   72GLU    OE2 1132   8.041   6.827   4.242
   72GLU      C 1133   7.814   6.770   4.661
   72GLU      O 1134   7.708   6.802   4.607
   73LEU      N 1135   7.838   6.652   4.718
   73LEU      H 1136   7.924   6.646   4.771
   73LEU     CA 1137   7.751   6.537   4.730
   73LEU     HA 1138   7.698   6.515   4.637
   73LEU     CB 1139   7.831   6.412   4.767
   73LEU    HB1 1140   7.761   6.329   4.763
   73LEU    HB2 1141   7.855   6.437   4.870
   73LEU     CG 1142   7.952   6.366   4.685
   73LEU     HG 1143   8.018   6.452   4.681
   73LEU    CD1 1144   8.019   6.249   4.756
   73LEU   HD11 1145   8.117   6.221   4.718
   73LEU   HD12 1146   8.044   6.268   4.861
   73LEU   HD13 1147   7.950   6.165   4.765
   73LEU    CD2 1148   7.917   6.307   4.549
   73LEU   HD21 1149   7.898   6.392   4.483
   73LEU   HD22 1150   8.006   6.264   4.503
   73LEU   HD23 1151   7.826   6.247   4.556
   73LEU      C 1152   7.645   6.568   4.834
   73LEU      O 1153   7.661   6.643   4.930
   74PHE      N 1154   7.537   6.492   4.815
   74PHE      H 1155   7.535   6.432   4.734
   74PHE     CA 1156   7.414   6.501   4.892
   74PHE     HA 1157   7.448   6.547   4.985
   74PHE     CB 1158   7.328   6.615   4.838
   74PHE    HB1 1159   7.261   6.580   4.759
   74PHE    HB2 1160   7.385   6.698   4.796
   74PHE     CG 1161   7.250   6.672   4.954
   74PHE    CD1 1162   7.122   6.625   4.986
   74PHE    HD1 1163   7.078   6.544   4.930
   74PHE    CE1 1164   7.049   6.676   5.093
   74PHE    HE1 1165   6.951   6.637   5.117
   74PHE     CZ 1166   7.119   6.763   5.178
   74PHE     HZ 1167   7.074   6.793   5.272
   74PHE    CE2 1168   7.244   6.817   5.147
   74PHE    HE2 1169   7.290   6.885   5.218
   74PHE    CD2 1170   7.307   6.775   5.030
   74PHE    HD2 1171   7.392   6.827   4.988
   74PHE      C 1172   7.344   6.371   4.927
   74PHE      O 1173   7.256   6.322   4.857
   75ILE      N 1174   7.397   6.302   5.029
   75ILE      H 1175   7.470   6.350   5.079
   75ILE     CA 1176   7.353   6.167   5.058
   75ILE     HA 1177   7.315   6.122   4.966
   75ILE     CB 1178   7.475   6.087   5.101
   75ILE     HB 1179   7.525   6.139   5.183
   75ILE    CG2 1180   7.444   5.942   5.139
   75ILE   HG21 1181   7.476   5.922   5.241
   75ILE   HG22 1182   7.336   5.925   5.140
   75ILE   HG23 1183   7.495   5.863   5.084
   75ILE    CG1 1184   7.580   6.076   4.990
   75ILE   HG11 1185   7.601   6.175   4.950
   75ILE   HG12 1186   7.539   6.013   4.911
   75ILE     CD 1187   7.714   6.025   5.043
   75ILE    HD1 1188   7.734   6.041   5.149
   75ILE    HD2 1189   7.716   5.917   5.033
   75ILE    HD3 1190   7.794   6.064   4.980
   75ILE      C 1191   7.231   6.161   5.149
   75ILE      O 1192   7.245   6.205   5.263
   76VAL      N 1193   7.116   6.112   5.102
   76VAL      H 1194   7.122   6.075   5.009
   76VAL     CA 1195   6.998   6.092   5.183
   76VAL     HA 1196   7.009   6.156   5.271
   76VAL     CB 1197   6.874   6.150   5.115
   76VAL     HB 1198   6.859   6.095   5.021
   76VAL    CG1 1199   6.748   6.144   5.200
   76VAL   HG11 1200   6.765   6.197   5.294
   76VAL   HG12 1201   6.663   6.195   5.154
   76VAL   HG13 1202   6.733   6.041   5.235
   76VAL    CG2 1203   6.908   6.295   5.083
   76VAL   HG21 1204   6.948   6.348   5.169
   76VAL   HG22 1205   6.988   6.293   5.009
   76VAL   HG23 1206   6.825   6.355   5.044
   76VAL      C 1207   6.987   5.948   5.230
   76VAL      O 1208   7.006   5.858   5.149
   77SER      N 1209   6.939   5.914   5.350
   77SER      H 1210   6.910   5.991   5.408
   77SER     CA 1211   6.933   5.786   5.419
   77SER     HA 1212   6.906   5.718   5.338
   77SER     CB 1213   7.067   5.731   5.467
   77SER    HB1 1214   7.133   5.731   5.380
   77SER    HB2 1215   7.054   5.629   5.501
   77SER     OG 1216   7.109   5.811   5.576
   77SER     HG 1217   7.136   5.896   5.543
   77SER      C 1218   6.820   5.791   5.520
   77SER      O 1219   6.782   5.893   5.577
   78LYS      N 1220   6.748   5.680   5.543
   78LYS      H 1221   6.777   5.592   5.504
   78LYS     CA 1222   6.613   5.679   5.596
   78LYS     HA 1223   6.590   5.778   5.636
   78LYS     CB 1224   6.522   5.653   5.476
   78LYS    HB1 1225   6.417   5.651   5.505
   78LYS    HB2 1226   6.549   5.554   5.439
   78LYS     CG 1227   6.535   5.764   5.373
   78LYS    HG1 1228   6.613   5.732   5.304
   78LYS    HG2 1229   6.560   5.859   5.422
   78LYS     CD 1230   6.414   5.786   5.282
   78LYS    HD1 1231   6.422   5.877   5.223
   78LYS    HD2 1232   6.323   5.791   5.342
   78LYS     CE 1233   6.394   5.672   5.183
   78LYS    HE1 1234   6.299   5.685   5.130
   78LYS    HE2 1235   6.380   5.580   5.239
   78LYS     NZ 1236   6.505   5.658   5.088
   78LYS    HZ1 1237   6.594   5.643   5.133
   78LYS    HZ2 1238   6.481   5.598   5.010
   78LYS    HZ3 1239   6.519   5.747   5.043
   78LYS      C 1240   6.597   5.577   5.708
   78LYS      O 1241   6.587   5.458   5.682
   79LEU      N 1242   6.586   5.627   5.831
   79LEU      H 1243   6.620   5.721   5.843
   79LEU     CA 1244   6.566   5.552   5.954
   79LEU     HA 1245   6.657   5.496   5.973
   79LEU     CB 1246   6.542   5.650   6.068
   79LEU    HB1 1247   6.458   5.714   6.041
   79LEU    HB2 1248   6.629   5.714   6.085
   79LEU     CG 1249   6.510   5.580   6.200
   79LEU     HG 1250   6.431   5.507   6.182
   79LEU    CD1 1251   6.632   5.502   6.246
   79LEU   HD11 1252   6.595   5.459   6.339
   79LEU   HD12 1253   6.658   5.416   6.184
   79LEU   HD13 1254   6.709   5.575   6.270
   79LEU    CD2 1255   6.449   5.683   6.295
   79LEU   HD21 1256   6.433   5.631   6.390
   79LEU   HD22 1257   6.511   5.769   6.321
   79LEU   HD23 1258   6.353   5.723   6.263
   79LEU      C 1259   6.446   5.459   5.940
   79LEU      O 1260   6.338   5.506   5.907
   80TRP      N 1261   6.460   5.327   5.954
   80TRP      H 1262   6.543   5.290   5.999
   80TRP     CA 1263   6.360   5.225   5.929
   80TRP     HA 1264   6.292   5.254   5.849
   80TRP     CB 1265   6.421   5.095   5.879
   80TRP    HB1 1266   6.498   5.068   5.952
   80TRP    HB2 1267   6.474   5.127   5.790
   80TRP     CG 1268   6.329   4.982   5.845
   80TRP    CD1 1269   6.341   4.855   5.889
   80TRP    HD1 1270   6.419   4.826   5.958
   80TRP    NE1 1271   6.240   4.775   5.840
   80TRP    HE1 1272   6.228   4.679   5.871
   80TRP    CE2 1273   6.157   4.852   5.761
   80TRP    CZ2 1274   6.042   4.815   5.691
   80TRP    HZ2 1275   6.000   4.715   5.696
   80TRP    CH2 1276   5.978   4.916   5.618
   80TRP    HH2 1277   5.889   4.890   5.562
   80TRP    CZ3 1278   6.015   5.050   5.625
   80TRP    HZ3 1279   5.959   5.126   5.572
   80TRP    CE3 1280   6.134   5.081   5.693
   80TRP    HE3 1281   6.159   5.186   5.696
   80TRP    CD2 1282   6.207   4.985   5.765
   80TRP      C 1283   6.280   5.202   6.057
   80TRP      O 1284   6.328   5.200   6.170
   81CYS      N 1285   6.152   5.168   6.041
   81CYS      H 1286   6.124   5.157   5.945
   81CYS     CA 1287   6.046   5.120   6.128
   81CYS     HA 1288   5.995   5.208   6.166
   81CYS     CB 1289   5.958   5.043   6.030
   81CYS    HB1 1290   5.886   4.989   6.092
   81CYS    HB2 1291   6.003   4.971   5.961
   81CYS     SG 1292   5.861   5.171   5.947
   81CYS     HG 1293   5.803   5.231   6.051
   81CYS      C 1294   6.079   5.037   6.251
   81CYS      O 1295   6.000   5.031   6.345
   82THR      N 1296   6.188   4.959   6.242
   82THR      H 1297   6.254   4.971   6.167
   82THR     CA 1298   6.222   4.869   6.351
   82THR     HA 1299   6.136   4.843   6.412
   82THR     CB 1300   6.275   4.735   6.302
   82THR     HB 1301   6.315   4.684   6.390
   82THR    CG2 1302   6.167   4.643   6.246
   82THR   HG21 1303   6.109   4.598   6.327
   82THR   HG22 1304   6.101   4.711   6.191
   82THR   HG23 1305   6.202   4.564   6.180
   82THR    OG1 1306   6.360   4.743   6.190
   82THR    HG1 1307   6.439   4.696   6.216
   82THR      C 1308   6.324   4.929   6.447
   82THR      O 1309   6.352   4.870   6.551
   83TYR      N 1310   6.365   5.054   6.426
   83TYR      H 1311   6.336   5.087   6.335
   83TYR     CA 1312   6.469   5.126   6.498
   83TYR     HA 1313   6.500   5.068   6.585
   83TYR     CB 1314   6.587   5.150   6.405
   83TYR    HB1 1315   6.677   5.200   6.441
   83TYR    HB2 1316   6.545   5.213   6.327
   83TYR     CG 1317   6.644   5.022   6.349
   83TYR    CD1 1318   6.757   4.968   6.413
   83TYR    HD1 1319   6.806   5.021   6.493
   83TYR    CE1 1320   6.811   4.845   6.375
   83TYR    HE1 1321   6.899   4.807   6.426
   83TYR     CZ 1322   6.757   4.774   6.266
   83TYR     OH 1323   6.811   4.653   6.237
   83TYR     HH 1324   6.769   4.608   6.163
   83TYR    CE2 1325   6.647   4.831   6.198
   83TYR    HE2 1326   6.596   4.774   6.121
   83TYR    CD2 1327   6.593   4.953   6.238
   83TYR    HD2 1328   6.511   4.999   6.185
   83TYR      C 1329   6.419   5.255   6.561
   83TYR      O 1330   6.500   5.333   6.612
   84HIS      N 1331   6.289   5.260   6.591
   84HIS      H 1332   6.230   5.189   6.550
   84HIS     CA 1333   6.229   5.380   6.645
   84HIS     HA 1334   6.302   5.458   6.622
   84HIS     CB 1335   6.094   5.394   6.576
   84HIS    HB1 1336   6.030   5.463   6.632
   84HIS    HB2 1337   6.044   5.298   6.582
   84HIS     CG 1338   6.094   5.427   6.429
   84HIS    ND1 1339   6.200   5.487   6.362
   84HIS    CE1 1340   6.148   5.517   6.242
   84HIS    HE1 1341   6.205   5.563   6.163
   84HIS    NE2 1342   6.019   5.479   6.229
   84HIS    HE2 1343   5.964   5.492   6.146
   84HIS    CD2 1344   5.980   5.430   6.353
   84HIS    HD2 1345   5.881   5.402   6.386
   84HIS      C 1346   6.227   5.377   6.797
   84HIS      O 1347   6.122   5.375   6.862
   85GLU      N 1348   6.347   5.381   6.856
   85GLU      H 1349   6.430   5.361   6.801
   85GLU     CA 1350   6.367   5.411   6.996
   85GLU     HA 1351   6.305   5.498   7.019
   85GLU     CB 1352   6.336   5.294   7.089
   85GLU    HB1 1353   6.411   5.220   7.062
   85GLU    HB2 1354   6.233   5.262   7.071
   85GLU     CG 1355   6.336   5.325   7.238
   85GLU    HG1 1356   6.245   5.384   7.257
   85GLU    HG2 1357   6.428   5.381   7.258
   85GLU     CD 1358   6.340   5.197   7.320
   85GLU    OE1 1359   6.449   5.136   7.317
   85GLU    OE2 1360   6.239   5.160   7.384
   85GLU      C 1361   6.511   5.456   7.014
   85GLU      O 1362   6.595   5.403   6.942
   86LYS      N 1363   6.536   5.557   7.098
   86LYS      H 1364   6.463   5.598   7.155
   86LYS     CA 1365   6.654   5.640   7.097
   86LYS     HA 1366   6.639   5.697   7.005
   86LYS     CB 1367   6.645   5.730   7.220
   86LYS    HB1 1368   6.550   5.783   7.217
   86LYS    HB2 1369   6.725   5.804   7.216
   86LYS     CG 1370   6.660   5.657   7.353
   86LYS    HG1 1371   6.760   5.615   7.365
   86LYS    HG2 1372   6.586   5.578   7.359
   86LYS     CD 1373   6.650   5.760   7.466
   86LYS    HD1 1374   6.550   5.800   7.455
   86LYS    HD2 1375   6.734   5.829   7.459
   86LYS     CE 1376   6.657   5.684   7.598
   86LYS    HE1 1377   6.758   5.649   7.622
   86LYS    HE2 1378   6.591   5.598   7.604
   86LYS     NZ 1379   6.611   5.763   7.713
   86LYS    HZ1 1380   6.632   5.710   7.797
   86LYS    HZ2 1381   6.654   5.855   7.717
   86LYS    HZ3 1382   6.511   5.769   7.710
   86LYS      C 1383   6.792   5.575   7.089
   86LYS      O 1384   6.871   5.621   7.008
   87GLY      N 1385   6.813   5.457   7.149
   87GLY      H 1386   6.738   5.409   7.196
   87GLY     CA 1387   6.938   5.385   7.140
   87GLY    HA1 1388   6.940   5.291   7.196
   87GLY    HA2 1389   7.015   5.458   7.164
   87GLY      C 1390   6.956   5.320   7.004
   87GLY      O 1391   7.068   5.285   6.966
   88LEU      N 1392   6.844   5.299   6.934
   88LEU      H 1393   6.759   5.335   6.974
   88LEU     CA 1394   6.837   5.228   6.807
   88LEU     HA 1395   6.926   5.166   6.798
   88LEU     CB 1396   6.717   5.135   6.803
   88LEU    HB1 1397   6.717   5.073   6.714
   88LEU    HB2 1398   6.631   5.201   6.790
   88LEU     CG 1399   6.694   5.045   6.924
   88LEU     HG 1400   6.680   5.096   7.020
   88LEU    CD1 1401   6.557   4.987   6.894
   88LEU   HD11 1402   6.481   5.064   6.875
   88LEU   HD12 1403   6.555   4.924   6.804
   88LEU   HD13 1404   6.517   4.926   6.975
   88LEU    CD2 1405   6.804   4.940   6.940
   88LEU   HD21 1406   6.900   4.988   6.960
   88LEU   HD22 1407   6.787   4.871   7.023
   88LEU   HD23 1408   6.796   4.878   6.852
   88LEU      C 1409   6.846   5.327   6.692
   88LEU      O 1410   6.918   5.295   6.597
   89VAL      N 1411   6.790   5.447   6.704
   89VAL      H 1412   6.702   5.459   6.752
   89VAL     CA 1413   6.808   5.554   6.608
   89VAL     HA 1414   6.775   5.523   6.508
   89VAL     CB 1415   6.731   5.674   6.661
   89VAL     HB 1416   6.775   5.709   6.754
   89VAL    CG1 1417   6.722   5.780   6.551
   89VAL   HG11 1418   6.658   5.745   6.469
   89VAL   HG12 1419   6.670   5.865   6.594
   89VAL   HG13 1420   6.820   5.814   6.517
   89VAL    CG2 1421   6.588   5.639   6.699
   89VAL   HG21 1422   6.535   5.594   6.615
   89VAL   HG22 1423   6.580   5.575   6.786
   89VAL   HG23 1424   6.534   5.732   6.717
   89VAL      C 1425   6.953   5.595   6.590
   89VAL      O 1426   7.001   5.593   6.476
   90LYS      N 1427   7.030   5.607   6.699
   90LYS      H 1428   6.982   5.605   6.788
   90LYS     CA 1429   7.173   5.630   6.698
   90LYS     HA 1430   7.202   5.714   6.634
   90LYS     CB 1431   7.220   5.682   6.833
   90LYS    HB1 1432   7.221   5.604   6.909
   90LYS    HB2 1433   7.152   5.763   6.860
   90LYS     CG 1434   7.364   5.731   6.841
   90LYS    HG1 1435   7.380   5.788   6.749
   90LYS    HG2 1436   7.432   5.647   6.860
   90LYS     CD 1437   7.369   5.824   6.962
   90LYS    HD1 1438   7.339   5.766   7.049
   90LYS    HD2 1439   7.293   5.901   6.951
   90LYS     CE 1440   7.508   5.885   6.978
   90LYS    HE1 1441   7.538   5.930   6.883
   90LYS    HE2 1442   7.590   5.813   6.989
   90LYS     NZ 1443   7.515   5.985   7.084
   90LYS    HZ1 1444   7.608   6.026   7.090
   90LYS    HZ2 1445   7.463   6.068   7.058
   90LYS    HZ3 1446   7.481   5.958   7.175
   90LYS      C 1447   7.258   5.517   6.642
   90LYS      O 1448   7.350   5.546   6.565
   91GLY      N 1449   7.211   5.397   6.674
   91GLY      H 1450   7.139   5.397   6.744
   91GLY     CA 1451   7.261   5.272   6.618
   91GLY    HA1 1452   7.204   5.185   6.648
   91GLY    HA2 1453   7.365   5.259   6.647
   91GLY      C 1454   7.254   5.261   6.466
   91GLY      O 1455   7.350   5.231   6.396
   92ALA      N 1456   7.134   5.289   6.414
   92ALA      H 1457   7.056   5.305   6.477
   92ALA     CA 1458   7.113   5.292   6.271
   92ALA     HA 1459   7.164   5.203   6.234
   92ALA     CB 1460   6.962   5.298   6.247
   92ALA    HB1 1461   6.923   5.393   6.282
   92ALA    HB2 1462   6.944   5.281   6.141
   92ALA    HB3 1463   6.913   5.219   6.303
   92ALA      C 1464   7.189   5.403   6.199
   92ALA      O 1465   7.244   5.384   6.091
   93CYS      N 1466   7.200   5.523   6.256
   93CYS      H 1467   7.160   5.541   6.347
   93CYS     CA 1468   7.284   5.623   6.192
   93CYS     HA 1469   7.245   5.635   6.091
   93CYS     CB 1470   7.267   5.751   6.272
   93CYS    HB1 1471   7.291   5.724   6.375
   93CYS    HB2 1472   7.164   5.788   6.275
   93CYS     SG 1473   7.375   5.883   6.212
   93CYS     HG 1474   7.385   5.873   6.079
   93CYS      C 1475   7.429   5.576   6.183
   93CYS      O 1476   7.485   5.580   6.073
   94GLN      N 1477   7.488   5.534   6.294
   94GLN      H 1478   7.442   5.538   6.384
   94GLN     CA 1479   7.626   5.489   6.297
   94GLN     HA 1480   7.688   5.570   6.259
   94GLN     CB 1481   7.658   5.464   6.445
   94GLN    HB1 1482   7.751   5.406   6.448
   94GLN    HB2 1483   7.567   5.413   6.478
   94GLN     CG 1484   7.663   5.597   6.519
   94GLN    HG1 1485   7.562   5.627   6.545
   94GLN    HG2 1486   7.720   5.672   6.463
   94GLN     CD 1487   7.741   5.588   6.649
   94GLN    OE1 1488   7.748   5.482   6.711
   94GLN    NE2 1489   7.783   5.700   6.708
   94GLN   HE21 1490   7.763   5.787   6.661
   94GLN   HE22 1491   7.818   5.689   6.803
   94GLN      C 1492   7.654   5.367   6.211
   94GLN      O 1493   7.767   5.358   6.165
   95LYS      N 1494   7.556   5.280   6.185
   95LYS      H 1495   7.476   5.287   6.246
   95LYS     CA 1496   7.573   5.174   6.088
   95LYS     HA 1497   7.672   5.129   6.094
   95LYS     CB 1498   7.465   5.072   6.122
   95LYS    HB1 1499   7.366   5.117   6.118
   95LYS    HB2 1500   7.468   5.038   6.226
   95LYS     CG 1501   7.456   4.943   6.041
   95LYS    HG1 1502   7.412   4.968   5.944
   95LYS    HG2 1503   7.387   4.871   6.086
   95LYS     CD 1504   7.597   4.889   6.022
   95LYS    HD1 1505   7.645   4.866   6.117
   95LYS    HD2 1506   7.662   4.955   5.964
   95LYS     CE 1507   7.572   4.755   5.953
   95LYS    HE1 1508   7.506   4.767   5.866
   95LYS    HE2 1509   7.537   4.678   6.020
   95LYS     NZ 1510   7.690   4.708   5.879
   95LYS    HZ1 1511   7.699   4.773   5.803
   95LYS    HZ2 1512   7.769   4.698   5.942
   95LYS    HZ3 1513   7.665   4.619   5.840
   95LYS      C 1514   7.550   5.215   5.943
   95LYS      O 1515   7.625   5.172   5.856
   96THR      N 1516   7.448   5.297   5.912
   96THR      H 1517   7.392   5.332   5.988
   96THR     CA 1518   7.432   5.362   5.784
   96THR     HA 1519   7.408   5.282   5.714
   96THR     CB 1520   7.316   5.461   5.789
   96THR     HB 1521   7.340   5.532   5.869
   96THR    CG2 1522   7.298   5.542   5.661
   96THR   HG21 1523   7.288   5.475   5.575
   96THR   HG22 1524   7.205   5.599   5.664
   96THR   HG23 1525   7.385   5.604   5.639
   96THR    OG1 1526   7.193   5.399   5.819
   96THR    HG1 1527   7.209   5.367   5.908
   96THR      C 1528   7.556   5.437   5.739
   96THR      O 1529   7.597   5.438   5.623
   97LEU      N 1530   7.610   5.514   5.834
   97LEU      H 1531   7.578   5.516   5.930
   97LEU     CA 1532   7.742   5.569   5.809
   97LEU     HA 1533   7.745   5.632   5.720
   97LEU     CB 1534   7.786   5.651   5.931
   97LEU    HB1 1535   7.893   5.670   5.923
   97LEU    HB2 1536   7.782   5.588   6.019
   97LEU     CG 1537   7.713   5.784   5.945
   97LEU     HG 1538   7.605   5.772   5.931
   97LEU    CD1 1539   7.729   5.837   6.087
   97LEU   HD11 1540   7.680   5.773   6.160
   97LEU   HD12 1541   7.835   5.848   6.110
   97LEU   HD13 1542   7.693   5.939   6.103
   97LEU    CD2 1543   7.779   5.885   5.852
   97LEU   HD21 1544   7.755   5.988   5.882
   97LEU   HD22 1545   7.888   5.878   5.851
   97LEU   HD23 1546   7.732   5.867   5.756
   97LEU      C 1547   7.843   5.463   5.770
   97LEU      O 1548   7.926   5.478   5.681
   98SER      N 1549   7.854   5.354   5.847
   98SER      H 1550   7.795   5.364   5.928
   98SER     CA 1551   7.949   5.245   5.834
   98SER     HA 1552   8.047   5.288   5.850
   98SER     CB 1553   7.930   5.133   5.937
   98SER    HB1 1554   8.007   5.061   5.911
   98SER    HB2 1555   7.842   5.069   5.926
   98SER     OG 1556   7.958   5.167   6.071
   98SER     HG 1557   7.911   5.246   6.099
   98SER      C 1558   7.946   5.182   5.696
   98SER      O 1559   8.055   5.145   5.650
   99ASP      N 1560   7.831   5.173   5.629
   99ASP      H 1561   7.749   5.187   5.686
   99ASP     CA 1562   7.810   5.107   5.502
   99ASP     HA 1563   7.891   5.035   5.490
   99ASP     CB 1564   7.684   5.023   5.522
   99ASP    HB1 1565   7.675   4.964   5.431
   99ASP    HB2 1566   7.599   5.090   5.532
   99ASP     CG 1567   7.675   4.923   5.637
   99ASP    OD1 1568   7.576   4.848   5.634
   99ASP    OD2 1569   7.770   4.913   5.717
   99ASP      C 1570   7.805   5.201   5.382
   99ASP      O 1571   7.845   5.156   5.275
  100LEU      N 1572   7.776   5.329   5.403
  100LEU      H 1573   7.745   5.359   5.495
  100LEU     CA 1574   7.792   5.432   5.301
  100LEU     HA 1575   7.777   5.390   5.202
  100LEU     CB 1576   7.683   5.539   5.304
  100LEU    HB1 1577   7.709   5.628   5.246
  100LEU    HB2 1578   7.669   5.576   5.406
  100LEU     CG 1579   7.545   5.505   5.249
  100LEU     HG 1580   7.510   5.405   5.276
  100LEU    CD1 1581   7.451   5.604   5.316
  100LEU   HD11 1582   7.459   5.707   5.282
  100LEU   HD12 1583   7.347   5.580   5.290
  100LEU   HD13 1584   7.466   5.604   5.424
  100LEU    CD2 1585   7.533   5.532   5.099
  100LEU   HD21 1586   7.585   5.448   5.054
  100LEU   HD22 1587   7.427   5.534   5.075
  100LEU   HD23 1588   7.586   5.626   5.080
  100LEU      C 1589   7.935   5.481   5.289
  100LEU      O 1590   7.976   5.549   5.195
  101LYS      N 1591   8.011   5.444   5.391
  101LYS      H 1592   7.956   5.413   5.470
  101LYS     CA 1593   8.150   5.474   5.420
  101LYS     HA 1594   8.181   5.442   5.520
  101LYS     CB 1595   8.235   5.403   5.316
  101LYS    HB1 1596   8.338   5.434   5.335
  101LYS    HB2 1597   8.219   5.440   5.215
  101LYS     CG 1598   8.224   5.251   5.312
  101LYS    HG1 1599   8.149   5.206   5.377
  101LYS    HG2 1600   8.323   5.216   5.342
  101LYS     CD 1601   8.199   5.200   5.170
  101LYS    HD1 1602   8.283   5.229   5.108
  101LYS    HD2 1603   8.107   5.246   5.134
  101LYS     CE 1604   8.196   5.048   5.162
  101LYS    HE1 1605   8.274   5.013   5.229
  101LYS    HE2 1606   8.222   5.009   5.064
  101LYS     NZ 1607   8.065   4.989   5.193
  101LYS    HZ1 1608   8.011   5.047   5.255
  101LYS    HZ2 1609   8.003   4.989   5.114
  101LYS    HZ3 1610   8.066   4.897   5.236
  101LYS      C 1611   8.181   5.623   5.426
  101LYS      O 1612   8.233   5.682   5.332
  102LEU      N 1613   8.120   5.681   5.531
  102LEU      H 1614   8.060   5.626   5.591
  102LEU     CA 1615   8.112   5.824   5.546
  102LEU     HA 1616   8.185   5.876   5.485
  102LEU     CB 1617   7.971   5.870   5.511
  102LEU    HB1 1618   7.949   5.975   5.526
  102LEU    HB2 1619   7.904   5.804   5.567
  102LEU     CG 1620   7.907   5.839   5.376
  102LEU     HG 1621   7.918   5.732   5.357
  102LEU    CD1 1622   7.758   5.874   5.370
  102LEU   HD11 1623   7.745   5.981   5.378
  102LEU   HD12 1624   7.728   5.838   5.272
  102LEU   HD13 1625   7.708   5.823   5.453
  102LEU    CD2 1626   7.974   5.898   5.251
  102LEU   HD21 1627   7.942   6.002   5.240
  102LEU   HD22 1628   8.082   5.894   5.258
  102LEU   HD23 1629   7.941   5.833   5.170
  102LEU      C 1630   8.140   5.864   5.691
  102LEU      O 1631   8.142   5.783   5.783
  103ASP      N 1632   8.149   5.997   5.706
  103ASP      H 1633   8.151   6.053   5.623
  103ASP     CA 1634   8.172   6.063   5.833
  103ASP     HA 1635   8.176   5.990   5.913
  103ASP     CB 1636   8.312   6.125   5.831
  103ASP    HB1 1637   8.332   6.177   5.925
  103ASP    HB2 1638   8.323   6.204   5.756
  103ASP     CG 1639   8.422   6.027   5.797
  103ASP    OD1 1640   8.477   6.029   5.685
  103ASP    OD2 1641   8.454   5.940   5.882
  103ASP      C 1642   8.072   6.170   5.874
  103ASP      O 1643   8.071   6.215   5.989
  104TYR      N 1644   7.980   6.199   5.782
  104TYR      H 1645   7.976   6.139   5.701
  104TYR     CA 1646   7.851   6.254   5.818
  104TYR     HA 1647   7.825   6.206   5.913
  104TYR     CB 1648   7.863   6.402   5.852
  104TYR    HB1 1649   7.939   6.413   5.930
  104TYR    HB2 1650   7.771   6.431   5.903
  104TYR     CG 1651   7.898   6.493   5.737
  104TYR    CD1 1652   8.028   6.542   5.718
  104TYR    HD1 1653   8.102   6.518   5.793
  104TYR    CE1 1654   8.065   6.626   5.612
  104TYR    HE1 1655   8.168   6.657   5.600
  104TYR     CZ 1656   7.969   6.651   5.512
  104TYR     OH 1657   8.005   6.724   5.403
  104TYR     HH 1658   7.928   6.739   5.347
  104TYR    CE2 1659   7.837   6.608   5.533
  104TYR    HE2 1660   7.772   6.632   5.450
  104TYR    CD2 1661   7.802   6.525   5.640
  104TYR    HD2 1662   7.700   6.494   5.656
  104TYR      C 1663   7.741   6.223   5.718
  104TYR      O 1664   7.768   6.198   5.601
  105LEU      N 1665   7.613   6.225   5.755
  105LEU      H 1666   7.600   6.229   5.855
  105LEU     CA 1667   7.492   6.210   5.676
  105LEU     HA 1668   7.524   6.162   5.584
  105LEU     CB 1669   7.394   6.128   5.759
  105LEU    HB1 1670   7.298   6.145   5.711
  105LEU    HB2 1671   7.397   6.176   5.857
  105LEU     CG 1672   7.424   5.980   5.785
  105LEU     HG 1673   7.514   5.971   5.846
  105LEU    CD1 1674   7.308   5.904   5.848
  105LEU   HD11 1675   7.217   5.926   5.792
  105LEU   HD12 1676   7.325   5.797   5.848
  105LEU   HD13 1677   7.297   5.935   5.952
  105LEU    CD2 1678   7.447   5.912   5.650
  105LEU   HD21 1679   7.538   5.951   5.604
  105LEU   HD22 1680   7.464   5.809   5.679
  105LEU   HD23 1681   7.365   5.926   5.579
  105LEU      C 1682   7.445   6.353   5.651
  105LEU      O 1683   7.432   6.428   5.747
  106ASP      N 1684   7.435   6.388   5.523
  106ASP      H 1685   7.450   6.314   5.456
  106ASP     CA 1686   7.381   6.518   5.486
  106ASP     HA 1687   7.438   6.588   5.548
  106ASP     CB 1688   7.389   6.553   5.338
  106ASP    HB1 1689   7.348   6.652   5.320
  106ASP    HB2 1690   7.330   6.487   5.275
  106ASP     CG 1691   7.528   6.543   5.275
  106ASP    OD1 1692   7.591   6.650   5.278
  106ASP    OD2 1693   7.578   6.440   5.224
  106ASP      C 1694   7.238   6.533   5.536
  106ASP      O 1695   7.203   6.643   5.580
  107LEU      N 1696   7.150   6.434   5.521
  107LEU      H 1697   7.180   6.350   5.474
  107LEU     CA 1698   7.008   6.446   5.547
  107LEU     HA 1699   6.992   6.509   5.634
  107LEU     CB 1700   6.938   6.518   5.432
  107LEU    HB1 1701   6.948   6.459   5.341
  107LEU    HB2 1702   6.990   6.613   5.425
  107LEU     CG 1703   6.788   6.533   5.458
  107LEU     HG 1704   6.745   6.433   5.455
  107LEU    CD1 1705   6.750   6.615   5.581
  107LEU   HD11 1706   6.820   6.698   5.577
  107LEU   HD12 1707   6.647   6.648   5.591
  107LEU   HD13 1708   6.787   6.561   5.669
  107LEU    CD2 1709   6.734   6.616   5.341
  107LEU   HD21 1710   6.630   6.640   5.364
  107LEU   HD22 1711   6.786   6.711   5.333
  107LEU   HD23 1712   6.738   6.554   5.252
  107LEU      C 1713   6.948   6.311   5.585
  107LEU      O 1714   6.943   6.216   5.508
  108TYR      N 1715   6.918   6.301   5.715
  108TYR      H 1716   6.917   6.381   5.777
  108TYR     CA 1717   6.858   6.183   5.775
  108TYR     HA 1718   6.852   6.101   5.704
  108TYR     CB 1719   6.942   6.145   5.896
  108TYR    HB1 1720   6.911   6.210   5.978
  108TYR    HB2 1721   7.047   6.170   5.882
  108TYR     CG 1722   6.933   6.001   5.938
  108TYR    CD1 1723   6.955   5.894   5.851
  108TYR    HD1 1724   6.959   5.917   5.746
  108TYR    CE1 1725   6.949   5.761   5.896
  108TYR    HE1 1726   6.973   5.682   5.826
  108TYR     CZ 1727   6.920   5.738   6.032
  108TYR     OH 1728   6.909   5.612   6.083
  108TYR     HH 1729   6.900   5.607   6.178
  108TYR    CE2 1730   6.889   5.846   6.117
  108TYR    HE2 1731   6.863   5.828   6.220
  108TYR    CD2 1732   6.907   5.978   6.074
  108TYR    HD2 1733   6.891   6.068   6.132
  108TYR      C 1734   6.710   6.195   5.808
  108TYR      O 1735   6.668   6.279   5.887
  109LEU      N 1736   6.632   6.106   5.746
  109LEU      H 1737   6.678   6.025   5.706
  109LEU     CA 1738   6.487   6.107   5.739
  109LEU     HA 1739   6.456   6.197   5.793
  109LEU     CB 1740   6.434   6.119   5.596
  109LEU    HB1 1741   6.325   6.123   5.595
  109LEU    HB2 1742   6.463   6.021   5.557
  109LEU     CG 1743   6.498   6.226   5.508
  109LEU     HG 1744   6.606   6.214   5.496
  109LEU    CD1 1745   6.435   6.214   5.370
  109LEU   HD11 1746   6.327   6.207   5.379
  109LEU   HD12 1747   6.477   6.286   5.299
  109LEU   HD13 1748   6.449   6.114   5.328
  109LEU    CD2 1749   6.467   6.369   5.552
  109LEU   HD21 1750   6.361   6.388   5.565
  109LEU   HD22 1751   6.508   6.379   5.653
  109LEU   HD23 1752   6.512   6.446   5.490
  109LEU      C 1753   6.424   5.987   5.806
  109LEU      O 1754   6.477   5.876   5.798
  110ILE      N 1755   6.302   6.000   5.860
  110ILE      H 1756   6.262   6.093   5.859
  110ILE     CA 1757   6.227   5.887   5.910
  110ILE     HA 1758   6.289   5.812   5.958
  110ILE     CB 1759   6.123   5.935   6.011
  110ILE     HB 1760   6.065   6.015   5.965
  110ILE    CG2 1761   6.026   5.824   6.051
  110ILE   HG21 1762   6.089   5.741   6.085
  110ILE   HG22 1763   5.949   5.851   6.123
  110ILE   HG23 1764   5.968   5.805   5.961
  110ILE    CG1 1765   6.184   5.993   6.138
  110ILE   HG11 1766   6.248   6.075   6.106
  110ILE   HG12 1767   6.254   5.926   6.188
  110ILE     CD 1768   6.096   6.049   6.250
  110ILE    HD1 1769   6.028   5.967   6.272
  110ILE    HD2 1770   6.152   6.087   6.335
  110ILE    HD3 1771   6.041   6.132   6.205
  110ILE      C 1772   6.160   5.823   5.789
  110ILE      O 1773   6.077   5.890   5.728
  111HIS      N 1774   6.201   5.703   5.747
  111HIS      H 1775   6.270   5.654   5.802
  111HIS     CA 1776   6.155   5.641   5.624
  111HIS     HA 1777   6.180   5.701   5.536
  111HIS     CB 1778   6.217   5.503   5.604
  111HIS    HB1 1779   6.152   5.433   5.656
  111HIS    HB2 1780   6.320   5.495   5.641
  111HIS     CG 1781   6.221   5.450   5.464
  111HIS    ND1 1782   6.290   5.334   5.431
  111HIS    CE1 1783   6.261   5.309   5.303
  111HIS    HE1 1784   6.284   5.215   5.256
  111HIS    NE2 1785   6.174   5.400   5.255
  111HIS    HE2 1786   6.125   5.382   5.168
  111HIS    CD2 1787   6.142   5.486   5.358
  111HIS    HD2 1788   6.072   5.568   5.349
  111HIS      C 1789   6.004   5.632   5.626
  111HIS      O 1790   5.943   5.659   5.522
  112TRP      N 1791   5.941   5.585   5.733
  112TRP      H 1792   5.992   5.552   5.814
  112TRP     CA 1793   5.799   5.562   5.749
  112TRP     HA 1794   5.742   5.634   5.689
  112TRP     CB 1795   5.749   5.423   5.712
  112TRP    HB1 1796   5.656   5.398   5.764
  112TRP    HB2 1797   5.819   5.351   5.754
  112TRP     CG 1798   5.725   5.410   5.565
  112TRP    CD1 1799   5.817   5.357   5.482
  112TRP    HD1 1800   5.918   5.334   5.510
  112TRP    NE1 1801   5.764   5.345   5.355
  112TRP    HE1 1802   5.825   5.314   5.280
  112TRP    CE2 1803   5.635   5.393   5.352
  112TRP    CZ2 1804   5.549   5.417   5.244
  112TRP    HZ2 1805   5.585   5.401   5.144
  112TRP    CH2 1806   5.416   5.452   5.271
  112TRP    HH2 1807   5.352   5.471   5.186
  112TRP    CZ3 1808   5.380   5.475   5.404
  112TRP    HZ3 1809   5.278   5.505   5.423
  112TRP    CE3 1810   5.472   5.471   5.509
  112TRP    HE3 1811   5.437   5.509   5.604
  112TRP    CD2 1812   5.605   5.433   5.485
  112TRP      C 1813   5.776   5.575   5.899
  112TRP      O 1814   5.858   5.534   5.981
  113PRO      N 1815   5.667   5.641   5.939
  113PRO     CD 1816   5.557   5.693   5.860
  113PRO    HD1 1817   5.521   5.627   5.781
  113PRO    HD2 1818   5.588   5.779   5.801
  113PRO     CG 1819   5.441   5.731   5.952
  113PRO    HG1 1820   5.355   5.665   5.943
  113PRO    HG2 1821   5.396   5.826   5.923
  113PRO     CB 1822   5.507   5.741   6.089
  113PRO    HB1 1823   5.443   5.702   6.168
  113PRO    HB2 1824   5.531   5.847   6.097
  113PRO     CA 1825   5.642   5.670   6.078
  113PRO     HA 1826   5.718   5.729   6.129
  113PRO      C 1827   5.628   5.548   6.169
  113PRO      O 1828   5.664   5.554   6.286
  114THR      N 1829   5.569   5.439   6.118
  114THR      H 1830   5.537   5.450   6.023
  114THR     CA 1831   5.516   5.334   6.202
  114THR     HA 1832   5.456   5.389   6.275
  114THR     CB 1833   5.428   5.231   6.132
  114THR     HB 1834   5.416   5.142   6.193
  114THR    CG2 1835   5.285   5.282   6.114
  114THR   HG21 1836   5.239   5.296   6.212
  114THR   HG22 1837   5.295   5.373   6.055
  114THR   HG23 1838   5.218   5.215   6.061
  114THR    OG1 1839   5.475   5.189   6.006
  114THR    HG1 1840   5.554   5.137   6.021
  114THR      C 1841   5.621   5.253   6.276
  114THR      O 1842   5.716   5.206   6.214
  115GLY      N 1843   5.618   5.246   6.410
  115GLY      H 1844   5.538   5.286   6.457
  115GLY     CA 1845   5.703   5.164   6.494
  115GLY    HA1 1846   5.689   5.201   6.596
  115GLY    HA2 1847   5.807   5.176   6.466
  115GLY      C 1848   5.665   5.017   6.504
  115GLY      O 1849   5.560   4.981   6.557
  116PHE      N 1850   5.762   4.935   6.463
  116PHE      H 1851   5.838   4.978   6.411
  116PHE     CA 1852   5.766   4.792   6.481
  116PHE     HA 1853   5.665   4.769   6.515
  116PHE     CB 1854   5.797   4.717   6.351
  116PHE    HB1 1855   5.752   4.618   6.359
  116PHE    HB2 1856   5.903   4.702   6.329
  116PHE     CG 1857   5.745   4.764   6.217
  116PHE    CD1 1858   5.626   4.838   6.213
  116PHE    HD1 1859   5.572   4.849   6.306
  116PHE    CE1 1860   5.582   4.887   6.089
  116PHE    HE1 1861   5.499   4.956   6.089
  116PHE     CZ 1862   5.634   4.843   5.967
  116PHE     HZ 1863   5.591   4.881   5.875
  116PHE    CE2 1864   5.757   4.777   5.973
  116PHE    HE2 1865   5.809   4.745   5.883
  116PHE    CD2 1866   5.809   4.734   6.096
  116PHE    HD2 1867   5.900   4.678   6.102
  116PHE      C 1868   5.864   4.751   6.590
  116PHE      O 1869   5.938   4.832   6.646
  117LYS      N 1870   5.855   4.622   6.622
  117LYS      H 1871   5.784   4.578   6.564
  117LYS     CA 1872   5.933   4.553   6.722
  117LYS     HA 1873   5.921   4.601   6.820
  117LYS     CB 1874   5.876   4.415   6.755
  117LYS    HB1 1875   5.880   4.348   6.669
  117LYS    HB2 1876   5.770   4.422   6.775
  117LYS     CG 1877   5.929   4.338   6.876
  117LYS    HG1 1878   5.966   4.414   6.944
  117LYS    HG2 1879   6.014   4.284   6.835
  117LYS     CD 1880   5.831   4.244   6.945
  117LYS    HD1 1881   5.786   4.179   6.871
  117LYS    HD2 1882   5.750   4.296   6.996
  117LYS     CE 1883   5.913   4.153   7.036
  117LYS    HE1 1884   5.839   4.094   7.091
  117LYS    HE2 1885   5.977   4.206   7.106
  117LYS     NZ 1886   5.996   4.059   6.959
  117LYS    HZ1 1887   6.060   4.111   6.901
  117LYS    HZ2 1888   6.046   3.999   7.022
  117LYS    HZ3 1889   5.933   4.006   6.901
  117LYS      C 1890   6.081   4.546   6.691
  117LYS      O 1891   6.107   4.492   6.584
  118PRO      N 1892   6.176   4.598   6.770
  118PRO     CD 1893   6.156   4.676   6.890
  118PRO    HD1 1894   6.141   4.604   6.971
  118PRO    HD2 1895   6.067   4.736   6.877
  118PRO     CG 1896   6.283   4.756   6.918
  118PRO    HG1 1897   6.295   4.783   7.023
  118PRO    HG2 1898   6.267   4.836   6.847
  118PRO     CB 1899   6.382   4.651   6.865
  118PRO    HB1 1900   6.404   4.582   6.946
  118PRO    HB2 1901   6.481   4.688   6.839
  118PRO     CA 1902   6.318   4.581   6.746
  118PRO     HA 1903   6.346   4.621   6.649
  118PRO      C 1904   6.367   4.438   6.729
  118PRO      O 1905   6.297   4.345   6.769
  119GLY      N 1906   6.486   4.414   6.673
  119GLY      H 1907   6.540   4.495   6.644
  119GLY     CA 1908   6.544   4.283   6.655
  119GLY    HA1 1909   6.463   4.209   6.660
  119GLY    HA2 1910   6.610   4.254   6.737
  119GLY      C 1911   6.614   4.264   6.521
  119GLY      O 1912   6.668   4.361   6.468
  120LYS      N 1913   6.612   4.146   6.460
  120LYS      H 1914   6.569   4.069   6.510
  120LYS     CA 1915   6.699   4.120   6.347
  120LYS     HA 1916   6.768   4.204   6.344
  120LYS     CB 1917   6.777   3.988   6.356
  120LYS    HB1 1918   6.827   3.962   6.263
  120LYS    HB2 1919   6.704   3.909   6.375
  120LYS     CG 1920   6.881   3.992   6.468
  120LYS    HG1 1921   6.847   4.032   6.563
  120LYS    HG2 1922   6.960   4.051   6.421
  120LYS     CD 1923   6.932   3.856   6.517
  120LYS    HD1 1924   6.852   3.805   6.570
  120LYS    HD2 1925   7.020   3.879   6.576
  120LYS     CE 1926   6.970   3.771   6.396
  120LYS    HE1 1927   7.073   3.802   6.376
  120LYS    HE2 1928   6.914   3.795   6.305
  120LYS     NZ 1929   6.966   3.631   6.437
  120LYS    HZ1 1930   6.969   3.565   6.360
  120LYS    HZ2 1931   7.041   3.612   6.502
  120LYS    HZ3 1932   6.880   3.594   6.476
  120LYS      C 1933   6.633   4.134   6.210
  120LYS      O 1934   6.694   4.103   6.108
  121GLU      N 1935   6.504   4.168   6.209
  121GLU      H 1936   6.460   4.195   6.295
  121GLU     CA 1937   6.427   4.159   6.087
  121GLU     HA 1938   6.478   4.116   6.001
  121GLU     CB 1939   6.299   4.081   6.117
  121GLU    HB1 1940   6.223   4.073   6.040
  121GLU    HB2 1941   6.247   4.132   6.198
  121GLU     CG 1942   6.318   3.934   6.153
  121GLU    HG1 1943   6.381   3.928   6.241
  121GLU    HG2 1944   6.365   3.883   6.069
  121GLU     CD 1945   6.190   3.863   6.195
  121GLU    OE1 1946   6.143   3.891   6.307
  121GLU    OE2 1947   6.131   3.781   6.121
  121GLU      C 1948   6.381   4.294   6.034
  121GLU      O 1949   6.388   4.397   6.100
  122PHE      N 1950   6.341   4.295   5.907
  122PHE      H 1951   6.340   4.208   5.855
  122PHE     CA 1952   6.271   4.410   5.854
  122PHE     HA 1953   6.311   4.503   5.895
  122PHE     CB 1954   6.295   4.410   5.703
  122PHE    HB1 1955   6.245   4.487   5.643
  122PHE    HB2 1956   6.254   4.318   5.663
  122PHE     CG 1957   6.441   4.421   5.667
  122PHE    CD1 1958   6.510   4.307   5.624
  122PHE    HD1 1959   6.459   4.213   5.613
  122PHE    CE1 1960   6.644   4.319   5.586
  122PHE    HE1 1961   6.690   4.240   5.529
  122PHE     CZ 1962   6.716   4.437   5.610
  122PHE     HZ 1963   6.821   4.441   5.585
  122PHE    CE2 1964   6.649   4.552   5.653
  122PHE    HE2 1965   6.696   4.649   5.662
  122PHE    CD2 1966   6.511   4.542   5.675
  122PHE    HD2 1967   6.466   4.629   5.721
  122PHE      C 1968   6.124   4.425   5.888
  122PHE      O 1969   6.081   4.539   5.907
  123PHE      N 1970   6.056   4.313   5.914
  123PHE      H 1971   6.098   4.228   5.879
  123PHE     CA 1972   5.918   4.307   5.957
  123PHE     HA 1973   5.882   4.384   6.025
  123PHE     CB 1974   5.828   4.296   5.835
  123PHE    HB1 1975   5.728   4.270   5.871
  123PHE    HB2 1976   5.851   4.205   5.779
  123PHE     CG 1977   5.814   4.420   5.749
  123PHE    CD1 1978   5.884   4.417   5.628
  123PHE    HD1 1979   5.941   4.327   5.612
  123PHE    CE1 1980   5.874   4.521   5.535
  123PHE    HE1 1981   5.937   4.530   5.447
  123PHE     CZ 1982   5.787   4.626   5.565
  123PHE     HZ 1983   5.786   4.714   5.501
  123PHE    CE2 1984   5.707   4.631   5.680
  123PHE    HE2 1985   5.636   4.710   5.699
  123PHE    CD2 1986   5.726   4.526   5.771
  123PHE    HD2 1987   5.663   4.522   5.859
  123PHE      C 1988   5.899   4.187   6.049
  123PHE      O 1989   5.874   4.078   5.998
  124PRO      N 1990   5.908   4.201   6.181
  124PRO     CD 1991   5.955   4.317   6.254
  124PRO    HD1 1992   5.897   4.404   6.225
  124PRO    HD2 1993   6.061   4.336   6.238
  124PRO     CG 1994   5.931   4.289   6.403
  124PRO    HG1 1995   5.834   4.328   6.434
  124PRO    HG2 1996   6.022   4.315   6.456
  124PRO     CB 1997   5.919   4.137   6.404
  124PRO    HB1 1998   5.851   4.109   6.484
  124PRO    HB2 1999   6.016   4.091   6.424
  124PRO     CA 2000   5.880   4.086   6.265
  124PRO     HA 2001   5.937   3.996   6.242
  124PRO      C 2002   5.731   4.055   6.266
  124PRO      O 2003   5.653   4.147   6.291
  125LEU      N 2004   5.683   3.933   6.243
  125LEU      H 2005   5.757   3.867   6.222
  125LEU     CA 2006   5.544   3.911   6.209
  125LEU     HA 2007   5.504   4.010   6.184
  125LEU     CB 2008   5.521   3.853   6.069
  125LEU    HB1 2009   5.422   3.816   6.045
  125LEU    HB2 2010   5.593   3.771   6.062
  125LEU     CG 2011   5.560   3.948   5.957
  125LEU     HG 2012   5.658   3.989   5.980
  125LEU    CD1 2013   5.592   3.880   5.824
  125LEU   HD11 2014   5.499   3.846   5.779
  125LEU   HD12 2015   5.625   3.940   5.739
  125LEU   HD13 2016   5.654   3.794   5.850
  125LEU    CD2 2017   5.452   4.051   5.924
  125LEU   HD21 2018   5.424   4.109   6.012
  125LEU   HD22 2019   5.488   4.120   5.847
  125LEU   HD23 2020   5.361   3.996   5.901
  125LEU      C 2021   5.459   3.856   6.322
  125LEU      O 2022   5.498   3.768   6.399
  126ASP      N 2023   5.335   3.903   6.330
  126ASP      H 2024   5.321   3.982   6.267
  126ASP     CA 2025   5.229   3.843   6.409
  126ASP     HA 2026   5.269   3.801   6.501
  126ASP     CB 2027   5.133   3.954   6.452
  126ASP    HB1 2028   5.094   4.007   6.364
  126ASP    HB2 2029   5.189   4.021   6.517
  126ASP     CG 2030   5.030   3.897   6.548
  126ASP    OD1 2031   5.060   3.896   6.669
  126ASP    OD2 2032   4.919   3.859   6.503
  126ASP      C 2033   5.156   3.736   6.329
  126ASP      O 2034   5.163   3.732   6.207
  127GLU      N 2035   5.089   3.642   6.395
  127GLU      H 2036   5.099   3.643   6.496
  127GLU     CA 2037   5.020   3.526   6.342
  127GLU     HA 2038   5.087   3.474   6.271
  127GLU     CB 2039   4.974   3.425   6.447
  127GLU    HB1 2040   4.890   3.366   6.409
  127GLU    HB2 2041   4.922   3.483   6.523
  127GLU     CG 2042   5.084   3.342   6.513
  127GLU    HG1 2043   5.137   3.287   6.435
  127GLU    HG2 2044   5.039   3.276   6.587
  127GLU     CD 2045   5.189   3.427   6.583
  127GLU    OE1 2046   5.169   3.505   6.679
  127GLU    OE2 2047   5.301   3.427   6.528
  127GLU      C 2048   4.893   3.559   6.266
  127GLU      O 2049   4.834   3.469   6.209
  128SER      N 2050   4.861   3.689   6.254
  128SER      H 2051   4.911   3.754   6.313
  128SER     CA 2052   4.757   3.744   6.170
  128SER     HA 2053   4.671   3.679   6.156
  128SER     CB 2054   4.703   3.868   6.240
  128SER    HB1 2055   4.665   3.841   6.339
  128SER    HB2 2056   4.636   3.929   6.179
  128SER     OG 2057   4.814   3.951   6.263
  128SER     HG 2058   4.843   3.911   6.345
  128SER      C 2059   4.804   3.796   6.035
  128SER      O 2060   4.719   3.817   5.948
  129GLY      N 2061   4.935   3.810   6.018
  129GLY      H 2062   4.999   3.772   6.087
  129GLY     CA 2063   4.994   3.870   5.900
  129GLY    HA1 2064   4.919   3.859   5.822
  129GLY    HA2 2065   5.079   3.810   5.869
  129GLY      C 2066   5.026   4.019   5.912
  129GLY      O 2067   5.074   4.073   5.812
  130ASN      N 2068   5.008   4.072   6.032
  130ASN      H 2069   4.956   4.021   6.102
  130ASN     CA 2070   5.042   4.209   6.065
  130ASN     HA 2071   5.050   4.256   5.967
  130ASN     CB 2072   4.942   4.284   6.153
  130ASN    HB1 2073   4.966   4.391   6.153
  130ASN    HB2 2074   4.948   4.241   6.252
  130ASN     CG 2075   4.804   4.270   6.091
  130ASN    OD1 2076   4.784   4.306   5.974
  130ASN    ND2 2077   4.702   4.229   6.167
  130ASN   HD21 2078   4.727   4.196   6.259
  130ASN   HD22 2079   4.607   4.245   6.138
  130ASN      C 2080   5.183   4.213   6.123
  130ASN      O 2081   5.234   4.117   6.180
  131VAL      N 2082   5.259   4.322   6.109
  131VAL      H 2083   5.221   4.398   6.055
  131VAL     CA 2084   5.382   4.346   6.182
  131VAL     HA 2085   5.428   4.247   6.189
  131VAL     CB 2086   5.479   4.436   6.106
  131VAL     HB 2087   5.483   4.412   6.000
  131VAL    CG1 2088   5.420   4.575   6.120
  131VAL   HG11 2089   5.469   4.637   6.045
  131VAL   HG12 2090   5.311   4.577   6.114
  131VAL   HG13 2091   5.452   4.615   6.217
  131VAL    CG2 2092   5.626   4.417   6.144
  131VAL   HG21 2093   5.692   4.491   6.098
  131VAL   HG22 2094   5.640   4.440   6.250
  131VAL   HG23 2095   5.656   4.314   6.123
  131VAL      C 2096   5.360   4.373   6.330
  131VAL      O 2097   5.259   4.430   6.370
  132VAL      N 2098   5.454   4.336   6.418
  132VAL      H 2099   5.523   4.291   6.360
  132VAL     CA 2100   5.445   4.348   6.562
  132VAL     HA 2101   5.340   4.340   6.592
  132VAL     CB 2102   5.522   4.243   6.642
  132VAL     HB 2103   5.630   4.249   6.628
  132VAL    CG1 2104   5.495   4.260   6.791
  132VAL   HG11 2105   5.566   4.341   6.805
  132VAL   HG12 2106   5.390   4.282   6.808
  132VAL   HG13 2107   5.529   4.175   6.850
  132VAL    CG2 2108   5.481   4.103   6.597
  132VAL   HG21 2109   5.372   4.103   6.601
  132VAL   HG22 2110   5.507   4.090   6.492
  132VAL   HG23 2111   5.537   4.026   6.650
  132VAL      C 2112   5.493   4.486   6.603
  132VAL      O 2113   5.609   4.515   6.578
  133PRO      N 2114   5.411   4.571   6.667
  133PRO     CD 2115   5.282   4.534   6.721
  133PRO    HD1 2116   5.271   4.450   6.789
  133PRO    HD2 2117   5.217   4.508   6.638
  133PRO     CG 2118   5.221   4.665   6.772
  133PRO    HG1 2119   5.235   4.675   6.879
  133PRO    HG2 2120   5.113   4.670   6.756
  133PRO     CB 2121   5.299   4.775   6.701
  133PRO    HB1 2122   5.293   4.878   6.734
  133PRO    HB2 2123   5.256   4.772   6.601
  133PRO     CA 2124   5.438   4.710   6.694
  133PRO     HA 2125   5.490   4.764   6.614
  133PRO      C 2126   5.523   4.740   6.817
  133PRO      O 2127   5.546   4.650   6.898
  134SER      N 2128   5.558   4.867   6.836
  134SER      H 2129   5.551   4.936   6.763
  134SER     CA 2130   5.632   4.906   6.955
  134SER     HA 2131   5.638   4.820   7.021
  134SER     CB 2132   5.776   4.948   6.930
  134SER    HB1 2133   5.834   4.871   6.879
  134SER    HB2 2134   5.825   4.972   7.025
  134SER     OG 2135   5.786   5.066   6.854
  134SER     HG 2136   5.879   5.082   6.835
  134SER      C 2137   5.559   5.022   7.022
  134SER      O 2138   5.472   5.093   6.972
  135ASP      N 2139   5.598   5.045   7.147
  135ASP      H 2140   5.668   4.981   7.182
  135ASP     CA 2141   5.538   5.142   7.236
  135ASP     HA 2142   5.430   5.153   7.219
  135ASP     CB 2143   5.550   5.097   7.382
  135ASP    HB1 2144   5.499   5.003   7.398
  135ASP    HB2 2145   5.517   5.177   7.449
  135ASP     CG 2146   5.696   5.072   7.418
  135ASP    OD1 2147   5.792   5.093   7.342
  135ASP    OD2 2148   5.720   5.044   7.538
  135ASP      C 2149   5.591   5.283   7.215
  135ASP      O 2150   5.586   5.367   7.304
  136THR      N 2151   5.644   5.310   7.096
  136THR      H 2152   5.628   5.234   7.032
  136THR     CA 2153   5.704   5.433   7.048
  136THR     HA 2154   5.734   5.500   7.129
  136THR     CB 2155   5.829   5.398   6.967
  136THR     HB 2156   5.867   5.304   7.009
  136THR    CG2 2157   5.807   5.382   6.817
  136THR   HG21 2158   5.722   5.316   6.801
  136THR   HG22 2159   5.786   5.475   6.764
  136THR   HG23 2160   5.896   5.342   6.769
  136THR    OG1 2161   5.922   5.503   6.980
  136THR    HG1 2162   6.005   5.479   6.938
  136THR      C 2163   5.609   5.516   6.964
  136THR      O 2164   5.513   5.466   6.906
  137ASN      N 2165   5.643   5.645   6.964
  137ASN      H 2166   5.734   5.663   7.005
  137ASN     CA 2167   5.577   5.747   6.884
  137ASN     HA 2168   5.510   5.694   6.816
  137ASN     CB 2169   5.483   5.823   6.978
  137ASN    HB1 2170   5.527   5.843   7.076
  137ASN    HB2 2171   5.394   5.764   7.001
  137ASN     CG 2172   5.430   5.953   6.920
  137ASN    OD1 2173   5.474   6.064   6.949
  137ASN    ND2 2174   5.338   5.942   6.824
  137ASN   HD21 2175   5.303   5.855   6.786
  137ASN   HD22 2176   5.308   6.027   6.779
  137ASN      C 2177   5.674   5.834   6.807
  137ASN      O 2178   5.789   5.856   6.846
  138ILE      N 2179   5.623   5.901   6.703
  138ILE      H 2180   5.532   5.871   6.669
  138ILE     CA 2181   5.707   5.983   6.618
  138ILE     HA 2182   5.795   5.928   6.586
  138ILE     CB 2183   5.627   6.025   6.495
  138ILE     HB 2184   5.691   6.103   6.452
  138ILE    CG2 2185   5.631   5.917   6.387
  138ILE   HG21 2186   5.734   5.890   6.368
  138ILE   HG22 2187   5.570   5.830   6.411
  138ILE   HG23 2188   5.578   5.968   6.305
  138ILE    CG1 2189   5.483   6.069   6.520
  138ILE   HG11 2190   5.472   6.111   6.620
  138ILE   HG12 2191   5.412   5.986   6.518
  138ILE     CD 2192   5.443   6.181   6.425
  138ILE    HD1 2193   5.341   6.213   6.443
  138ILE    HD2 2194   5.509   6.264   6.451
  138ILE    HD3 2195   5.469   6.162   6.320
  138ILE      C 2196   5.768   6.108   6.678
  138ILE      O 2197   5.870   6.158   6.630
  139LEU      N 2198   5.710   6.164   6.785
  139LEU      H 2199   5.633   6.116   6.830
  139LEU     CA 2200   5.772   6.266   6.866
  139LEU     HA 2201   5.827   6.334   6.801
  139LEU     CB 2202   5.666   6.338   6.949
  139LEU    HB1 2203   5.720   6.420   6.997
  139LEU    HB2 2204   5.617   6.267   7.016
  139LEU     CG 2205   5.567   6.406   6.855
  139LEU     HG 2206   5.520   6.333   6.789
  139LEU    CD1 2207   5.455   6.462   6.942
  139LEU   HD11 2208   5.498   6.520   7.023
  139LEU   HD12 2209   5.381   6.516   6.883
  139LEU   HD13 2210   5.402   6.377   6.985
  139LEU    CD2 2211   5.631   6.514   6.767
  139LEU   HD21 2212   5.546   6.563   6.719
  139LEU   HD22 2213   5.695   6.579   6.827
  139LEU   HD23 2214   5.690   6.470   6.687
  139LEU      C 2215   5.872   6.210   6.966
  139LEU      O 2216   5.973   6.279   6.984
  140ASP      N 2217   5.864   6.087   7.018
  140ASP      H 2218   5.789   6.031   6.982
  140ASP     CA 2219   5.972   6.020   7.086
  140ASP     HA 2220   6.000   6.086   7.168
  140ASP     CB 2221   5.924   5.887   7.145
  140ASP    HB1 2222   6.012   5.855   7.201
  140ASP    HB2 2223   5.921   5.820   7.058
  140ASP     CG 2224   5.799   5.891   7.231
  140ASP    OD1 2225   5.741   5.782   7.248
  140ASP    OD2 2226   5.773   5.999   7.288
  140ASP      C 2227   6.090   6.007   6.991
  140ASP      O 2228   6.201   6.044   7.030
  141THR      N 2229   6.064   5.965   6.867
  141THR      H 2230   5.976   5.916   6.856
  141THR     CA 2231   6.171   5.957   6.770
  141THR     HA 2232   6.257   5.907   6.815
  141THR     CB 2233   6.131   5.868   6.653
  141THR     HB 2234   6.039   5.897   6.603
  141THR    CG2 2235   6.242   5.854   6.550
  141THR   HG21 2236   6.223   5.771   6.482
  141THR   HG22 2237   6.251   5.942   6.485
  141THR   HG23 2238   6.336   5.833   6.601
  141THR    OG1 2239   6.106   5.737   6.699
  141THR    HG1 2240   6.041   5.705   6.636
  141THR      C 2241   6.222   6.090   6.714
  141THR      O 2242   6.343   6.098   6.700
  142TRP      N 2243   6.141   6.195   6.704
  142TRP      H 2244   6.040   6.189   6.714
  142TRP     CA 2245   6.197   6.325   6.672
  142TRP     HA 2246   6.246   6.329   6.575
  142TRP     CB 2247   6.081   6.424   6.660
  142TRP    HB1 2248   6.034   6.453   6.754
  142TRP    HB2 2249   6.015   6.373   6.589
  142TRP     CG 2250   6.129   6.545   6.586
  142TRP    CD1 2251   6.123   6.673   6.628
  142TRP    HD1 2252   6.102   6.704   6.729
  142TRP    NE1 2253   6.170   6.762   6.533
  142TRP    HE1 2254   6.197   6.858   6.548
  142TRP    CE2 2255   6.197   6.694   6.416
  142TRP    CZ2 2256   6.259   6.738   6.298
  142TRP    HZ2 2257   6.295   6.840   6.294
  142TRP    CH2 2258   6.275   6.644   6.196
  142TRP    HH2 2259   6.313   6.672   6.098
  142TRP    CZ3 2260   6.237   6.512   6.220
  142TRP    HZ3 2261   6.240   6.441   6.139
  142TRP    CE3 2262   6.183   6.467   6.342
  142TRP    HE3 2263   6.164   6.361   6.353
  142TRP    CD2 2264   6.166   6.559   6.446
  142TRP      C 2265   6.294   6.366   6.781
  142TRP      O 2266   6.402   6.415   6.747
  143ALA      N 2267   6.266   6.331   6.907
  143ALA      H 2268   6.183   6.276   6.924
  143ALA     CA 2269   6.345   6.360   7.024
  143ALA     HA 2270   6.375   6.465   7.021
  143ALA     CB 2271   6.266   6.349   7.154
  143ALA    HB1 2272   6.323   6.394   7.235
  143ALA    HB2 2273   6.179   6.411   7.132
  143ALA    HB3 2274   6.247   6.248   7.191
  143ALA      C 2275   6.475   6.280   7.028
  143ALA      O 2276   6.562   6.313   7.108
  144ALA      N 2277   6.499   6.186   6.936
  144ALA      H 2278   6.428   6.167   6.867
  144ALA     CA 2279   6.630   6.128   6.910
  144ALA     HA 2280   6.692   6.140   6.999
  144ALA     CB 2281   6.603   5.978   6.898
  144ALA    HB1 2282   6.538   5.955   6.814
  144ALA    HB2 2283   6.703   5.937   6.891
  144ALA    HB3 2284   6.547   5.944   6.985
  144ALA      C 2285   6.691   6.176   6.780
  144ALA      O 2286   6.813   6.172   6.769
  145MET      N 2287   6.610   6.216   6.681
  145MET      H 2288   6.510   6.217   6.697
  145MET     CA 2289   6.660   6.269   6.556
  145MET     HA 2290   6.740   6.206   6.518
  145MET     CB 2291   6.549   6.300   6.456
  145MET    HB1 2292   6.595   6.355   6.373
  145MET    HB2 2293   6.470   6.363   6.498
  145MET     CG 2294   6.478   6.176   6.404
  145MET    HG1 2295   6.382   6.198   6.357
  145MET    HG2 2296   6.457   6.113   6.491
  145MET     SD 2297   6.574   6.060   6.304
  145MET     CE 2298   6.569   6.159   6.152
  145MET    HE1 2299   6.657   6.128   6.095
  145MET    HE2 2300   6.481   6.139   6.090
  145MET    HE3 2301   6.584   6.266   6.164
  145MET      C 2302   6.742   6.395   6.584
  145MET      O 2303   6.846   6.414   6.521
  146GLU      N 2304   6.711   6.468   6.691
  146GLU      H 2305   6.624   6.441   6.736
  146GLU     CA 2306   6.762   6.603   6.705
  146GLU     HA 2307   6.759   6.647   6.605
  146GLU     CB 2308   6.668   6.680   6.797
  146GLU    HB1 2309   6.719   6.771   6.827
  146GLU    HB2 2310   6.658   6.622   6.889
  146GLU     CG 2311   6.537   6.734   6.740
  146GLU    HG1 2312   6.479   6.655   6.693
  146GLU    HG2 2313   6.562   6.800   6.656
  146GLU     CD 2314   6.450   6.806   6.842
  146GLU    OE1 2315   6.426   6.748   6.950
  146GLU    OE2 2316   6.390   6.912   6.813
  146GLU      C 2317   6.903   6.608   6.763
  146GLU      O 2318   6.968   6.713   6.762
  147GLU      N 2319   6.961   6.499   6.813
  147GLU      H 2320   6.913   6.412   6.798
  147GLU     CA 2321   7.096   6.501   6.867
  147GLU     HA 2322   7.134   6.602   6.879
  147GLU     CB 2323   7.090   6.438   7.006
  147GLU    HB1 2324   7.092   6.330   6.992
  147GLU    HB2 2325   7.001   6.477   7.056
  147GLU     CG 2326   7.205   6.474   7.100
  147GLU    HG1 2327   7.216   6.582   7.104
  147GLU    HG2 2328   7.294   6.443   7.046
  147GLU     CD 2329   7.197   6.407   7.237
  147GLU    OE1 2330   7.172   6.473   7.340
  147GLU    OE2 2331   7.214   6.284   7.245
  147GLU      C 2332   7.198   6.432   6.777
  147GLU      O 2333   7.318   6.458   6.791
  148LEU      N 2334   7.153   6.368   6.669
  148LEU      H 2335   7.054   6.365   6.651
  148LEU     CA 2336   7.243   6.314   6.570
  148LEU     HA 2337   7.317   6.253   6.622
  148LEU     CB 2338   7.169   6.222   6.473
  148LEU    HB1 2339   7.238   6.185   6.398
  148LEU    HB2 2340   7.101   6.287   6.418
  148LEU     CG 2341   7.092   6.108   6.540
  148LEU     HG 2342   7.016   6.147   6.607
  148LEU    CD1 2343   7.033   6.029   6.423
  148LEU   HD11 2344   6.970   6.090   6.359
  148LEU   HD12 2345   7.117   5.993   6.365
  148LEU   HD13 2346   6.975   5.940   6.451
  148LEU    CD2 2347   7.188   6.014   6.613
  148LEU   HD21 2348   7.127   5.939   6.663
  148LEU   HD22 2349   7.260   5.957   6.555
  148LEU   HD23 2350   7.244   6.071   6.686
  148LEU      C 2351   7.323   6.429   6.509
  148LEU      O 2352   7.434   6.410   6.459
  149VAL      N 2353   7.259   6.546   6.510
  149VAL      H 2354   7.162   6.551   6.537
  149VAL     CA 2355   7.321   6.668   6.461
  149VAL     HA 2356   7.386   6.644   6.377
  149VAL     CB 2357   7.213   6.770   6.426
  149VAL     HB 2358   7.176   6.801   6.523
  149VAL    CG1 2359   7.265   6.897   6.359
  149VAL   HG11 2360   7.188   6.974   6.360
  149VAL   HG12 2361   7.330   6.951   6.427
  149VAL   HG13 2362   7.307   6.870   6.262
  149VAL    CG2 2363   7.094   6.719   6.346
  149VAL   HG21 2364   7.042   6.794   6.285
  149VAL   HG22 2365   7.130   6.641   6.279
  149VAL   HG23 2366   7.017   6.680   6.412
  149VAL      C 2367   7.419   6.725   6.563
  149VAL      O 2368   7.520   6.787   6.529
  150ASP      N 2369   7.399   6.708   6.694
  150ASP      H 2370   7.330   6.644   6.729
  150ASP     CA 2371   7.486   6.768   6.794
  150ASP     HA 2372   7.512   6.869   6.762
  150ASP     CB 2373   7.426   6.794   6.931
  150ASP    HB1 2374   7.501   6.831   7.002
  150ASP    HB2 2375   7.381   6.705   6.974
  150ASP     CG 2376   7.310   6.891   6.922
  150ASP    OD1 2377   7.294   6.964   6.821
  150ASP    OD2 2378   7.237   6.905   7.023
  150ASP      C 2379   7.616   6.693   6.819
  150ASP      O 2380   7.721   6.757   6.818
  151GLU      N 2381   7.614   6.560   6.817
  151GLU      H 2382   7.526   6.513   6.829
  151GLU     CA 2383   7.719   6.461   6.799
  151GLU     HA 2384   7.789   6.465   6.883
  151GLU     CB 2385   7.659   6.321   6.803
  151GLU    HB1 2386   7.732   6.245   6.773
  151GLU    HB2 2387   7.574   6.317   6.734
  151GLU     CG 2388   7.600   6.286   6.940
  151GLU    HG1 2389   7.542   6.196   6.924
  151GLU    HG2 2390   7.520   6.357   6.962
  151GLU     CD 2391   7.705   6.253   7.045
  151GLU    OE1 2392   7.755   6.139   7.050
  151GLU    OE2 2393   7.745   6.339   7.127
  151GLU      C 2394   7.795   6.464   6.667
  151GLU      O 2395   7.904   6.409   6.652
  152GLY      N 2396   7.738   6.534   6.568
  152GLY      H 2397   7.652   6.582   6.589
  152GLY     CA 2398   7.798   6.561   6.439
  152GLY    HA1 2399   7.905   6.580   6.447
  152GLY    HA2 2400   7.750   6.647   6.392
  152GLY      C 2401   7.780   6.452   6.335
  152GLY      O 2402   7.839   6.467   6.228
  153LEU      N 2403   7.690   6.354   6.351
  153LEU      H 2404   7.632   6.363   6.434
  153LEU     CA 2405   7.683   6.238   6.265
  153LEU     HA 2406   7.784   6.219   6.229
  153LEU     CB 2407   7.632   6.121   6.349
  153LEU    HB1 2408   7.655   6.032   6.290
  153LEU    HB2 2409   7.524   6.132   6.355
  153LEU     CG 2410   7.665   6.097   6.496
  153LEU     HG 2411   7.626   6.177   6.558
  153LEU    CD1 2412   7.615   5.957   6.532
  153LEU   HD11 2413   7.686   5.880   6.501
  153LEU   HD12 2414   7.603   5.950   6.640
  153LEU   HD13 2415   7.522   5.936   6.481
  153LEU    CD2 2416   7.815   6.094   6.518
  153LEU   HD21 2417   7.857   6.002   6.478
  153LEU   HD22 2418   7.868   6.187   6.495
  153LEU   HD23 2419   7.826   6.077   6.625
  153LEU      C 2420   7.601   6.275   6.143
  153LEU      O 2421   7.622   6.222   6.034
  154VAL      N 2422   7.503   6.364   6.161
  154VAL      H 2423   7.494   6.404   6.253
  154VAL     CA 2424   7.404   6.410   6.065
  154VAL     HA 2425   7.419   6.363   5.968
  154VAL     CB 2426   7.264   6.371   6.111
  154VAL     HB 2427   7.255   6.399   6.216
  154VAL    CG1 2428   7.143   6.437   6.046
  154VAL   HG11 2429   7.136   6.545   6.056
  154VAL   HG12 2430   7.143   6.411   5.940
  154VAL   HG13 2431   7.057   6.394   6.096
  154VAL    CG2 2432   7.247   6.219   6.106
  154VAL   HG21 2433   7.252   6.189   6.001
  154VAL   HG22 2434   7.319   6.163   6.166
  154VAL   HG23 2435   7.157   6.187   6.160
  154VAL      C 2436   7.409   6.562   6.061
  154VAL      O 2437   7.431   6.630   6.161
  155LYS      N 2438   7.387   6.620   5.942
  155LYS      H 2439   7.403   6.560   5.863
  155LYS     CA 2440   7.387   6.762   5.916
  155LYS     HA 2441   7.438   6.806   6.001
  155LYS     CB 2442   7.458   6.800   5.787
  155LYS    HB1 2443   7.438   6.906   5.767
  155LYS    HB2 2444   7.410   6.734   5.715
  155LYS     CG 2445   7.608   6.770   5.793
  155LYS    HG1 2446   7.656   6.792   5.698
  155LYS    HG2 2447   7.624   6.663   5.808
  155LYS     CD 2448   7.683   6.838   5.907
  155LYS    HD1 2449   7.788   6.823   5.883
  155LYS    HD2 2450   7.670   6.789   6.004
  155LYS     CE 2451   7.660   6.989   5.907
  155LYS    HE1 2452   7.554   7.004   5.928
  155LYS    HE2 2453   7.677   7.026   5.806
  155LYS     NZ 2454   7.738   7.055   6.013
  155LYS    HZ1 2455   7.723   7.022   6.107
  155LYS    HZ2 2456   7.837   7.050   5.994
  155LYS    HZ3 2457   7.719   7.154   6.020
  155LYS      C 2458   7.246   6.820   5.922
  155LYS      O 2459   7.238   6.934   5.967
  156ALA      N 2460   7.140   6.759   5.867
  156ALA      H 2461   7.160   6.677   5.812
  156ALA     CA 2462   6.999   6.785   5.885
  156ALA     HA 2463   6.994   6.837   5.981
  156ALA     CB 2464   6.953   6.877   5.773
  156ALA    HB1 2465   6.992   6.824   5.686
  156ALA    HB2 2466   6.844   6.883   5.764
  156ALA    HB3 2467   7.006   6.969   5.798
  156ALA      C 2468   6.907   6.664   5.903
  156ALA      O 2469   6.939   6.550   5.869
  157ILE      N 2470   6.788   6.701   5.950
  157ILE      H 2471   6.790   6.796   5.984
  157ILE     CA 2472   6.686   6.607   5.993
  157ILE     HA 2473   6.703   6.506   5.956
  157ILE     CB 2474   6.668   6.595   6.143
  157ILE     HB 2475   6.582   6.535   6.173
  157ILE    CG2 2476   6.787   6.538   6.219
  157ILE   HG21 2477   6.877   6.599   6.213
  157ILE   HG22 2478   6.759   6.527   6.324
  157ILE   HG23 2479   6.815   6.438   6.185
  157ILE    CG1 2480   6.624   6.729   6.203
  157ILE   HG11 2481   6.543   6.771   6.144
  157ILE   HG12 2482   6.709   6.795   6.186
  157ILE     CD 2483   6.589   6.734   6.352
  157ILE    HD1 2484   6.517   6.653   6.366
  157ILE    HD2 2485   6.676   6.716   6.415
  157ILE    HD3 2486   6.541   6.829   6.375
  157ILE      C 2487   6.556   6.628   5.917
  157ILE      O 2488   6.536   6.733   5.856
  158GLY      N 2489   6.475   6.522   5.911
  158GLY      H 2490   6.486   6.444   5.974
  158GLY     CA 2491   6.350   6.522   5.837
  158GLY    HA1 2492   6.375   6.543   5.733
  158GLY    HA2 2493   6.283   6.598   5.875
  158GLY      C 2494   6.271   6.392   5.845
  158GLY      O 2495   6.293   6.306   5.929
  159ILE      N 2496   6.174   6.380   5.753
  159ILE      H 2497   6.177   6.446   5.677
  159ILE     CA 2498   6.068   6.281   5.754
  159ILE     HA 2499   6.108   6.192   5.803
  159ILE     CB 2500   5.947   6.325   5.835
  159ILE     HB 2501   5.885   6.237   5.850
  159ILE    CG2 2502   5.978   6.375   5.976
  159ILE   HG21 2503   6.040   6.302   6.029
  159ILE   HG22 2504   6.039   6.465   5.973
  159ILE   HG23 2505   5.886   6.391   6.033
  159ILE    CG1 2506   5.870   6.427   5.752
  159ILE   HG11 2507   5.765   6.417   5.781
  159ILE   HG12 2508   5.868   6.409   5.644
  159ILE     CD 2509   5.906   6.573   5.776
  159ILE    HD1 2510   5.841   6.640   5.720
  159ILE    HD2 2511   5.881   6.608   5.876
  159ILE    HD3 2512   6.004   6.594   5.733
  159ILE      C 2513   6.025   6.227   5.618
  159ILE      O 2514   6.068   6.280   5.516
  160SER      N 2515   5.951   6.115   5.615
  160SER      H 2516   5.948   6.061   5.700
  160SER     CA 2517   5.894   6.062   5.493
  160SER     HA 2518   5.891   6.139   5.417
  160SER     CB 2519   5.990   5.959   5.434
  160SER    HB1 2520   5.944   5.922   5.342
  160SER    HB2 2521   6.002   5.879   5.506
  160SER     OG 2522   6.121   6.006   5.414
  160SER     HG 2523   6.109   6.095   5.451
  160SER      C 2524   5.754   6.014   5.529
  160SER      O 2525   5.736   5.961   5.638
  161ASN      N 2526   5.661   6.018   5.432
  161ASN      H 2527   5.685   6.056   5.342
  161ASN     CA 2528   5.530   5.958   5.438
  161ASN     HA 2529   5.470   5.996   5.355
  161ASN     CB 2530   5.547   5.807   5.421
  161ASN    HB1 2531   5.448   5.761   5.418
  161ASN    HB2 2532   5.599   5.779   5.513
  161ASN     CG 2533   5.627   5.759   5.301
  161ASN    OD1 2534   5.599   5.789   5.185
  161ASN    ND2 2535   5.730   5.676   5.319
  161ASN   HD21 2536   5.749   5.632   5.408
  161ASN   HD22 2537   5.795   5.663   5.243
  161ASN      C 2538   5.446   6.001   5.557
  161ASN      O 2539   5.336   5.952   5.582
  162PHE      N 2540   5.488   6.111   5.621
  162PHE      H 2541   5.581   6.143   5.601
  162PHE     CA 2542   5.416   6.168   5.733
  162PHE     HA 2543   5.384   6.095   5.808
  162PHE     CB 2544   5.504   6.264   5.812
  162PHE    HB1 2545   5.433   6.336   5.852
  162PHE    HB2 2546   5.554   6.319   5.732
  162PHE     CG 2547   5.597   6.218   5.922
  162PHE    CD1 2548   5.645   6.087   5.917
  162PHE    HD1 2549   5.623   6.015   5.840
  162PHE    CE1 2550   5.725   6.037   6.020
  162PHE    HE1 2551   5.764   5.936   6.017
  162PHE     CZ 2552   5.757   6.123   6.126
  162PHE     HZ 2553   5.812   6.078   6.208
  162PHE    CE2 2554   5.709   6.255   6.128
  162PHE    HE2 2555   5.734   6.319   6.212
  162PHE    CD2 2556   5.626   6.305   6.028
  162PHE    HD2 2557   5.573   6.400   6.034
  162PHE      C 2558   5.296   6.245   5.678
  162PHE      O 2559   5.305   6.305   5.571
  163ASN      N 2560   5.179   6.244   5.741
  163ASN      H 2561   5.167   6.174   5.813
  163ASN     CA 2562   5.067   6.322   5.693
  163ASN     HA 2563   5.061   6.313   5.584
  163ASN     CB 2564   4.937   6.257   5.739
  163ASN    HB1 2565   4.937   6.154   5.702
  163ASN    HB2 2566   4.854   6.305   5.686
  163ASN     CG 2567   4.898   6.256   5.886
  163ASN    OD1 2568   4.918   6.355   5.955
  163ASN    ND2 2569   4.840   6.141   5.923
  163ASN   HD21 2570   4.835   6.062   5.861
  163ASN   HD22 2571   4.806   6.128   6.018
  163ASN      C 2572   5.082   6.470   5.722
  163ASN      O 2573   5.177   6.521   5.782
  164HIS      N 2574   4.983   6.539   5.665
  164HIS      H 2575   4.914   6.486   5.614
  164HIS     CA 2576   4.970   6.683   5.670
  164HIS     HA 2577   5.062   6.724   5.629
  164HIS     CB 2578   4.849   6.721   5.586
  164HIS    HB1 2579   4.864   6.674   5.488
  164HIS    HB2 2580   4.856   6.828   5.568
  164HIS     CG 2581   4.720   6.689   5.657
  164HIS    ND1 2582   4.684   6.564   5.705
  164HIS    CE1 2583   4.560   6.574   5.754
  164HIS    HE1 2584   4.520   6.499   5.820
  164HIS    NE2 2585   4.514   6.698   5.735
  164HIS    HE2 2586   4.421   6.731   5.761
  164HIS    CD2 2587   4.613   6.773   5.675
  164HIS    HD2 2588   4.606   6.868   5.624
  164HIS      C 2589   4.966   6.740   5.811
  164HIS      O 2590   5.001   6.857   5.829
  165LEU      N 2591   4.922   6.667   5.915
  165LEU      H 2592   4.887   6.578   5.882
  165LEU     CA 2593   4.916   6.718   6.050
  165LEU     HA 2594   4.931   6.826   6.062
  165LEU     CB 2595   4.783   6.685   6.117
  165LEU    HB1 2596   4.794   6.700   6.225
  165LEU    HB2 2597   4.742   6.585   6.102
  165LEU     CG 2598   4.687   6.789   6.059
  165LEU     HG 2599   4.709   6.797   5.953
  165LEU    CD1 2600   4.544   6.737   6.076
  165LEU   HD11 2601   4.518   6.744   6.182
  165LEU   HD12 2602   4.486   6.819   6.034
  165LEU   HD13 2603   4.511   6.646   6.026
  165LEU    CD2 2604   4.700   6.923   6.130
  165LEU   HD21 2605   4.650   6.914   6.227
  165LEU   HD22 2606   4.805   6.946   6.145
  165LEU   HD23 2607   4.649   7.006   6.081
  165LEU      C 2608   5.023   6.659   6.141
  165LEU      O 2609   5.061   6.724   6.238
  166GLN      N 2610   5.072   6.536   6.121
  166GLN      H 2611   5.023   6.486   6.048
  166GLN     CA 2612   5.189   6.479   6.183
  166GLN     HA 2613   5.172   6.468   6.290
  166GLN     CB 2614   5.223   6.342   6.125
  166GLN    HB1 2615   5.329   6.327   6.143
  166GLN    HB2 2616   5.229   6.349   6.016
  166GLN     CG 2617   5.134   6.231   6.181
  166GLN    HG1 2618   5.028   6.255   6.174
  166GLN    HG2 2619   5.155   6.222   6.288
  166GLN     CD 2620   5.158   6.097   6.113
  166GLN    OE1 2621   5.171   6.097   5.991
  166GLN    NE2 2622   5.176   5.982   6.179
  166GLN   HE21 2623   5.170   5.990   6.279
  166GLN   HE22 2624   5.170   5.892   6.135
  166GLN      C 2625   5.305   6.578   6.174
  166GLN      O 2626   5.369   6.612   6.272
  167VAL      N 2627   5.333   6.640   6.059
  167VAL      H 2628   5.284   6.613   5.974
  167VAL     CA 2629   5.440   6.737   6.052
  167VAL     HA 2630   5.524   6.696   6.109
  167VAL     CB 2631   5.481   6.760   5.907
  167VAL     HB 2632   5.567   6.828   5.913
  167VAL    CG1 2633   5.537   6.633   5.845
  167VAL   HG11 2634   5.460   6.556   5.837
  167VAL   HG12 2635   5.574   6.655   5.745
  167VAL   HG13 2636   5.620   6.592   5.902
  167VAL    CG2 2637   5.379   6.827   5.816
  167VAL   HG21 2638   5.356   6.926   5.855
  167VAL   HG22 2639   5.405   6.840   5.711
  167VAL   HG23 2640   5.286   6.770   5.813
  167VAL      C 2641   5.408   6.869   6.121
  167VAL      O 2642   5.500   6.948   6.140
  168GLU      N 2643   5.286   6.896   6.168
  168GLU      H 2644   5.220   6.819   6.169
  168GLU     CA 2645   5.257   7.012   6.249
  168GLU     HA 2646   5.328   7.090   6.221
  168GLU     CB 2647   5.125   7.075   6.204
  168GLU    HB1 2648   5.045   7.014   6.245
  168GLU    HB2 2649   5.116   7.081   6.096
  168GLU     CG 2650   5.105   7.214   6.264
  168GLU    HG1 2651   5.180   7.279   6.218
  168GLU    HG2 2652   5.114   7.213   6.373
  168GLU     CD 2653   4.964   7.248   6.217
  168GLU    OE1 2654   4.882   7.282   6.305
  168GLU    OE2 2655   4.927   7.231   6.099
  168GLU      C 2656   5.279   6.978   6.396
  168GLU      O 2657   5.305   7.067   6.477
  169MET      N 2658   5.270   6.852   6.438
  169MET      H 2659   5.252   6.781   6.368
  169MET     CA 2660   5.303   6.803   6.570
  169MET     HA 2661   5.239   6.856   6.640
  169MET     CB 2662   5.260   6.658   6.588
  169MET    HB1 2663   5.282   6.631   6.692
  169MET    HB2 2664   5.316   6.586   6.529
  169MET     CG 2665   5.114   6.622   6.563
  169MET    HG1 2666   5.083   6.655   6.465
  169MET    HG2 2667   5.067   6.682   6.641
  169MET     SD 2668   5.060   6.454   6.604
  169MET     CE 2669   4.881   6.478   6.589
  169MET    HE1 2670   4.841   6.552   6.659
  169MET    HE2 2671   4.867   6.524   6.491
  169MET    HE3 2672   4.837   6.379   6.598
  169MET      C 2673   5.445   6.832   6.616
  169MET      O 2674   5.473   6.836   6.736
  170ILE      N 2675   5.532   6.854   6.518
  170ILE      H 2676   5.511   6.836   6.421
  170ILE     CA 2677   5.669   6.897   6.538
  170ILE     HA 2678   5.681   6.906   6.646
  170ILE     CB 2679   5.773   6.808   6.470
  170ILE     HB 2680   5.875   6.843   6.481
  170ILE    CG2 2681   5.781   6.668   6.530
  170ILE   HG21 2682   5.799   6.681   6.637
  170ILE   HG22 2683   5.687   6.615   6.513
  170ILE   HG23 2684   5.861   6.609   6.485
  170ILE    CG1 2685   5.759   6.797   6.318
  170ILE   HG11 2686   5.767   6.892   6.266
  170ILE   HG12 2687   5.656   6.771   6.293
  170ILE     CD 2688   5.850   6.699   6.245
  170ILE    HD1 2689   5.828   6.706   6.138
  170ILE    HD2 2690   5.956   6.720   6.255
  170ILE    HD3 2691   5.834   6.596   6.277
  170ILE      C 2692   5.688   7.043   6.500
  170ILE      O 2693   5.803   7.086   6.492
  171LEU      N 2694   5.578   7.119   6.499
  171LEU      H 2695   5.493   7.066   6.488
  171LEU     CA 2696   5.570   7.264   6.490
  171LEU     HA 2697   5.664   7.315   6.504
  171LEU     CB 2698   5.528   7.307   6.349
  171LEU    HB1 2699   5.518   7.415   6.346
  171LEU    HB2 2700   5.425   7.277   6.329
  171LEU     CG 2701   5.610   7.255   6.231
  171LEU     HG 2702   5.625   7.147   6.236
  171LEU    CD1 2703   5.543   7.274   6.095
  171LEU   HD11 2704   5.599   7.243   6.007
  171LEU   HD12 2705   5.452   7.215   6.100
  171LEU   HD13 2706   5.518   7.377   6.072
  171LEU    CD2 2707   5.749   7.317   6.219
  171LEU   HD21 2708   5.790   7.305   6.320
  171LEU   HD22 2709   5.816   7.266   6.150
  171LEU   HD23 2710   5.749   7.422   6.190
  171LEU      C 2711   5.485   7.313   6.606
  171LEU      O 2712   5.393   7.391   6.586
  172ASN      N 2713   5.512   7.269   6.730
  172ASN      H 2714   5.587   7.204   6.748
  172ASN     CA 2715   5.427   7.294   6.844
  172ASN     HA 2716   5.340   7.354   6.816
  172ASN     CB 2717   5.372   7.169   6.912
  172ASN    HB1 2718   5.459   7.123   6.960
  172ASN    HB2 2719   5.348   7.091   6.839
  172ASN     CG 2720   5.256   7.173   7.009
  172ASN    OD1 2721   5.268   7.168   7.132
  172ASN    ND2 2722   5.131   7.186   6.963
  172ASN   HD21 2723   5.116   7.182   6.863
  172ASN   HD22 2724   5.044   7.179   7.013
  172ASN      C 2725   5.485   7.387   6.950
  172ASN      O 2726   5.421   7.483   6.993
  173LYS      N 2727   5.616   7.379   6.974
  173LYS      H 2728   5.660   7.293   6.946
  173LYS     CA 2729   5.684   7.454   7.077
  173LYS     HA 2730   5.610   7.468   7.156
  173LYS     CB 2731   5.788   7.352   7.123
  173LYS    HB1 2732   5.869   7.397   7.181
  173LYS    HB2 2733   5.835   7.317   7.031
  173LYS     CG 2734   5.728   7.232   7.196
  173LYS    HG1 2735   5.649   7.190   7.134
  173LYS    HG2 2736   5.672   7.273   7.280
  173LYS     CD 2737   5.825   7.120   7.230
  173LYS    HD1 2738   5.901   7.174   7.286
  173LYS    HD2 2739   5.860   7.076   7.137
  173LYS     CE 2740   5.768   7.000   7.306
  173LYS    HE1 2741   5.686   6.955   7.251
  173LYS    HE2 2742   5.720   7.038   7.396
  173LYS     NZ 2743   5.861   6.891   7.338
  173LYS    HZ1 2744   5.856   6.832   7.256
  173LYS    HZ2 2745   5.956   6.924   7.349
  173LYS    HZ3 2746   5.835   6.829   7.413
  173LYS      C 2747   5.747   7.578   7.015
  173LYS      O 2748   5.793   7.575   6.901
  174PRO      N 2749   5.769   7.679   7.099
  174PRO     CD 2750   5.706   7.704   7.227
  174PRO    HD1 2751   5.716   7.619   7.294
  174PRO    HD2 2752   5.603   7.730   7.202
  174PRO     CG 2753   5.771   7.834   7.275
  174PRO    HG1 2754   5.840   7.799   7.351
  174PRO    HG2 2755   5.696   7.898   7.322
  174PRO     CB 2756   5.830   7.901   7.151
  174PRO    HB1 2757   5.918   7.961   7.171
  174PRO    HB2 2758   5.758   7.972   7.110
  174PRO     CA 2759   5.856   7.786   7.054
  174PRO     HA 2760   5.838   7.816   6.951
  174PRO      C 2761   6.004   7.749   7.065
  174PRO      O 2762   6.042   7.639   7.105
  175GLY      N 2763   6.091   7.833   7.010
  175GLY      H 2764   6.060   7.912   6.955
  175GLY     CA 2765   6.232   7.825   7.043
  175GLY    HA1 2766   6.243   7.809   7.150
  175GLY    HA2 2767   6.276   7.912   6.996
  175GLY      C 2768   6.306   7.701   6.994
  175GLY      O 2769   6.417   7.670   7.037
  176LEU      N 2770   6.252   7.633   6.893
  176LEU      H 2771   6.167   7.672   6.854
  176LEU     CA 2772   6.303   7.511   6.835
  176LEU     HA 2773   6.315   7.436   6.913
  176LEU     CB 2774   6.210   7.455   6.727
  176LEU    HB1 2775   6.261   7.374   6.674
  176LEU    HB2 2776   6.195   7.530   6.650
  176LEU     CG 2777   6.078   7.407   6.787
  176LEU     HG 2778   6.029   7.478   6.852
  176LEU    CD1 2779   5.974   7.397   6.676
  176LEU   HD11 2780   5.892   7.344   6.725
  176LEU   HD12 2781   5.956   7.499   6.642
  176LEU   HD13 2782   6.019   7.343   6.593
  176LEU    CD2 2783   6.099   7.271   6.855
  176LEU   HD21 2784   6.157   7.270   6.947
  176LEU   HD22 2785   5.999   7.231   6.870
  176LEU   HD23 2786   6.141   7.204   6.781
  176LEU      C 2787   6.436   7.530   6.764
  176LEU      O 2788   6.450   7.613   6.675
  177LYS      N 2789   6.534   7.444   6.794
  177LYS      H 2790   6.512   7.371   6.861
  177LYS     CA 2791   6.665   7.445   6.733
  177LYS     HA 2792   6.692   7.550   6.733
  177LYS     CB 2793   6.768   7.388   6.831
  177LYS    HB1 2794   6.749   7.284   6.858
  177LYS    HB2 2795   6.748   7.444   6.922
  177LYS     CG 2796   6.912   7.413   6.787
  177LYS    HG1 2797   6.933   7.520   6.786
  177LYS    HG2 2798   6.936   7.376   6.687
  177LYS     CD 2799   7.019   7.370   6.887
  177LYS    HD1 2800   7.008   7.426   6.980
  177LYS    HD2 2801   7.114   7.401   6.844
  177LYS     CE 2802   7.028   7.223   6.924
  177LYS    HE1 2803   6.969   7.159   6.857
  177LYS    HE2 2804   6.982   7.205   7.021
  177LYS     NZ 2805   7.167   7.176   6.932
  177LYS    HZ1 2806   7.193   7.080   6.950
  177LYS    HZ2 2807   7.227   7.204   6.855
  177LYS    HZ3 2808   7.218   7.224   7.004
  177LYS      C 2809   6.681   7.380   6.596
  177LYS      O 2810   6.743   7.444   6.511
  178TYR      N 2811   6.626   7.261   6.574
  178TYR      H 2812   6.563   7.223   6.643
  178TYR     CA 2813   6.608   7.210   6.439
  178TYR     HA 2814   6.650   7.283   6.370
  178TYR     CB 2815   6.696   7.085   6.432
  178TYR    HB1 2816   6.705   7.062   6.326
  178TYR    HB2 2817   6.639   7.003   6.476
  178TYR     CG 2818   6.835   7.100   6.489
  178TYR    CD1 2819   6.921   7.197   6.437
  178TYR    HD1 2820   6.884   7.261   6.359
  178TYR    CE1 2821   7.055   7.195   6.477
  178TYR    HE1 2822   7.124   7.269   6.437
  178TYR     CZ 2823   7.102   7.112   6.580
  178TYR     OH 2824   7.234   7.106   6.613
  178TYR     HH 2825   7.246   7.055   6.694
  178TYR    CE2 2826   7.012   7.023   6.641
  178TYR    HE2 2827   7.039   6.963   6.727
  178TYR    CD2 2828   6.882   7.015   6.590
  178TYR    HD2 2829   6.815   6.945   6.637
  178TYR      C 2830   6.463   7.196   6.397
  178TYR      O 2831   6.380   7.159   6.480
  179LYS      N 2832   6.440   7.201   6.265
  179LYS      H 2833   6.518   7.216   6.202
  179LYS     CA 2834   6.308   7.180   6.209
  179LYS     HA 2835   6.234   7.148   6.282
  179LYS     CB 2836   6.261   7.318   6.162
  179LYS    HB1 2837   6.196   7.306   6.075
  179LYS    HB2 2838   6.345   7.381   6.131
  179LYS     CG 2839   6.173   7.389   6.264
  179LYS    HG1 2840   6.225   7.391   6.360
  179LYS    HG2 2841   6.078   7.335   6.270
  179LYS     CD 2842   6.141   7.533   6.226
  179LYS    HD1 2843   6.086   7.533   6.132
  179LYS    HD2 2844   6.227   7.599   6.232
  179LYS     CE 2845   6.042   7.571   6.336
  179LYS    HE1 2846   6.090   7.556   6.433
  179LYS    HE2 2847   5.949   7.516   6.331
  179LYS     NZ 2848   6.010   7.715   6.325
  179LYS    HZ1 2849   6.093   7.772   6.315
  179LYS    HZ2 2850   5.947   7.723   6.246
  179LYS    HZ3 2851   5.971   7.741   6.414
  179LYS      C 2852   6.318   7.072   6.102
  179LYS      O 2853   6.426   7.035   6.057
  180PRO      N 2854   6.204   7.016   6.060
  180PRO     CD 2855   6.070   7.050   6.103
  180PRO    HD1 2856   6.043   7.155   6.112
  180PRO    HD2 2857   6.042   7.003   6.197
  180PRO     CG 2858   5.981   6.987   5.996
  180PRO    HG1 2859   5.970   7.059   5.914
  180PRO    HG2 2860   5.875   6.972   6.015
  180PRO     CB 2861   6.063   6.875   5.933
  180PRO    HB1 2862   6.030   6.847   5.833
  180PRO    HB2 2863   6.060   6.795   6.008
  180PRO     CA 2864   6.207   6.926   5.947
  180PRO     HA 2865   6.271   6.841   5.968
  180PRO      C 2866   6.248   6.987   5.813
  180PRO      O 2867   6.177   7.068   5.754
  181ALA      N 2868   6.366   6.954   5.762
  181ALA      H 2869   6.415   6.887   5.820
  181ALA     CA 2870   6.418   7.016   5.642
  181ALA     HA 2871   6.400   7.123   5.651
  181ALA     CB 2872   6.568   6.994   5.623
  181ALA    HB1 2873   6.580   6.893   5.661
  181ALA    HB2 2874   6.601   6.997   5.519
  181ALA    HB3 2875   6.623   7.067   5.683
  181ALA      C 2876   6.338   6.975   5.519
  181ALA      O 2877   6.309   7.063   5.439
  182VAL      N 2878   6.300   6.847   5.512
  182VAL      H 2879   6.340   6.784   5.580
  182VAL     CA 2880   6.235   6.792   5.395
  182VAL     HA 2881   6.183   6.867   5.336
  182VAL     CB 2882   6.339   6.734   5.300
  182VAL     HB 2883   6.385   6.648   5.350
  182VAL    CG1 2884   6.286   6.674   5.170
  182VAL   HG11 2885   6.372   6.638   5.114
  182VAL   HG12 2886   6.227   6.586   5.195
  182VAL   HG13 2887   6.230   6.749   5.113
  182VAL    CG2 2888   6.454   6.826   5.260
  182VAL   HG21 2889   6.527   6.770   5.202
  182VAL   HG22 2890   6.414   6.913   5.206
  182VAL   HG23 2891   6.504   6.857   5.352
  182VAL      C 2892   6.139   6.682   5.439
  182VAL      O 2893   6.159   6.614   5.539
  183ASN      N 2894   6.042   6.658   5.350
  183ASN      H 2895   6.041   6.729   5.279
  183ASN     CA 2896   5.944   6.551   5.349
  183ASN     HA 2897   5.978   6.491   5.434
  183ASN     CB 2898   5.801   6.598   5.373
  183ASN    HB1 2899   5.760   6.641   5.281
  183ASN    HB2 2900   5.798   6.682   5.442
  183ASN     CG 2901   5.697   6.495   5.416
  183ASN    OD1 2902   5.728   6.377   5.427
  183ASN    ND2 2903   5.575   6.545   5.437
  183ASN   HD21 2904   5.574   6.646   5.438
  183ASN   HD22 2905   5.512   6.486   5.489
  183ASN      C 2906   5.954   6.473   5.219
  183ASN      O 2907   5.975   6.538   5.117
  184GLN      N 2908   5.947   6.340   5.217
  184GLN      H 2909   5.905   6.301   5.300
  184GLN     CA 2910   5.977   6.253   5.105
  184GLN     HA 2911   5.981   6.321   5.020
  184GLN     CB 2912   6.104   6.175   5.137
  184GLN    HB1 2913   6.079   6.082   5.188
  184GLN    HB2 2914   6.172   6.239   5.193
  184GLN     CG 2915   6.166   6.143   5.001
  184GLN    HG1 2916   6.201   6.233   4.950
  184GLN    HG2 2917   6.092   6.093   4.938
  184GLN     CD 2918   6.285   6.048   5.008
  184GLN    OE1 2919   6.265   5.928   4.996
  184GLN    NE2 2920   6.410   6.089   5.028
  184GLN   HE21 2921   6.425   6.189   5.036
  184GLN   HE22 2922   6.485   6.021   5.022
  184GLN      C 2923   5.855   6.164   5.085
  184GLN      O 2924   5.811   6.097   5.178
  185ILE      N 2925   5.787   6.168   4.971
  185ILE      H 2926   5.833   6.226   4.902
  185ILE     CA 2927   5.652   6.126   4.941
  185ILE     HA 2928   5.637   6.043   5.010
  185ILE     CB 2929   5.556   6.240   4.973
  185ILE     HB 2930   5.453   6.202   4.970
  185ILE    CG2 2931   5.574   6.298   5.113
  185ILE   HG21 2932   5.494   6.367   5.140
  185ILE   HG22 2933   5.588   6.216   5.184
  185ILE   HG23 2934   5.669   6.352   5.118
  185ILE    CG1 2935   5.566   6.354   4.873
  185ILE   HG11 2936   5.549   6.317   4.772
  185ILE   HG12 2937   5.661   6.407   4.873
  185ILE     CD 2938   5.458   6.461   4.876
  185ILE    HD1 2939   5.459   6.520   4.968
  185ILE    HD2 2940   5.459   6.528   4.790
  185ILE    HD3 2941   5.358   6.419   4.866
  185ILE      C 2942   5.643   6.072   4.799
  185ILE      O 2943   5.711   6.119   4.708
  186GLU      N 2944   5.549   5.981   4.773
  186GLU      H 2945   5.499   5.943   4.852
  186GLU     CA 2946   5.510   5.944   4.639
  186GLU     HA 2947   5.596   5.904   4.585
  186GLU     CB 2948   5.424   5.819   4.654
  186GLU    HB1 2949   5.325   5.844   4.692
  186GLU    HB2 2950   5.468   5.756   4.731
  186GLU     CG 2951   5.407   5.745   4.522
  186GLU    HG1 2952   5.504   5.727   4.476
  186GLU    HG2 2953   5.353   5.809   4.452
  186GLU     CD 2954   5.340   5.610   4.539
  186GLU    OE1 2955   5.357   5.535   4.638
  186GLU    OE2 2956   5.265   5.581   4.444
  186GLU      C 2957   5.444   6.050   4.551
  186GLU      O 2958   5.347   6.105   4.604
  187CYS      N 2959   5.499   6.076   4.432
  187CYS      H 2960   5.576   6.018   4.401
  187CYS     CA 2961   5.439   6.167   4.338
  187CYS     HA 2962   5.331   6.157   4.346
  187CYS     CB 2963   5.470   6.313   4.371
  187CYS    HB1 2964   5.478   6.349   4.268
  187CYS    HB2 2965   5.564   6.312   4.425
  187CYS     SG 2966   5.344   6.404   4.463
  187CYS     HG 2967   5.343   6.314   4.562
  187CYS      C 2968   5.463   6.129   4.192
  187CYS      O 2969   5.568   6.162   4.138
  188HIS      N 2970   5.358   6.076   4.128
  188HIS      H 2971   5.272   6.048   4.173
  188HIS     CA 2972   5.341   6.065   3.984
  188HIS     HA 2973   5.395   6.145   3.932
  188HIS     CB 2974   5.391   5.927   3.945
  188HIS    HB1 2975   5.497   5.913   3.967
  188HIS    HB2 2976   5.371   5.907   3.839
  188HIS     CG 2977   5.312   5.822   4.018
  188HIS    ND1 2978   5.175   5.799   4.004
  188HIS    CE1 2979   5.143   5.713   4.101
  188HIS    HE1 2980   5.043   5.683   4.127
  188HIS    NE2 2981   5.251   5.677   4.173
  188HIS    HE2 2982   5.240   5.633   4.263
  188HIS    CD2 2983   5.358   5.750   4.126
  188HIS    HD2 2984   5.457   5.757   4.168
  188HIS      C 2985   5.200   6.102   3.943
  188HIS      O 2986   5.118   6.112   4.034
  189PRO      N 2987   5.158   6.127   3.818
  189PRO     CD 2988   5.245   6.123   3.702
  189PRO    HD1 2989   5.261   6.020   3.669
  189PRO    HD2 2990   5.336   6.179   3.724
  189PRO     CG 2991   5.171   6.202   3.595
  189PRO    HG1 2992   5.196   6.177   3.491
  189PRO    HG2 2993   5.201   6.306   3.607
  189PRO     CB 2994   5.024   6.196   3.633
  189PRO    HB1 2995   4.976   6.105   3.596
  189PRO    HB2 2996   4.972   6.281   3.588
  189PRO     CA 2997   5.031   6.187   3.785
  189PRO     HA 2998   5.037   6.289   3.823
  189PRO      C 2999   4.901   6.128   3.839
  189PRO      O 3000   4.802   6.199   3.851
  190TYR      N 3001   4.898   5.996   3.858
  190TYR      H 3002   4.982   5.941   3.844
  190TYR     CA 3003   4.791   5.932   3.932
  190TYR     HA 3004   4.696   5.961   3.886
  190TYR     CB 3005   4.793   5.783   3.902
  190TYR    HB1 3006   4.704   5.746   3.954
  190TYR    HB2 3007   4.881   5.740   3.950
  190TYR     CG 3008   4.796   5.750   3.755
  190TYR    CD1 3009   4.687   5.789   3.676
  190TYR    HD1 3010   4.599   5.827   3.725
  190TYR    CE1 3011   4.692   5.781   3.536
  190TYR    HE1 3012   4.616   5.832   3.478
  190TYR     CZ 3013   4.796   5.708   3.475
  190TYR     OH 3014   4.796   5.702   3.338
  190TYR     HH 3015   4.868   5.650   3.301
  190TYR    CE2 3016   4.900   5.659   3.555
  190TYR    HE2 3017   4.985   5.606   3.513
  190TYR    CD2 3018   4.905   5.689   3.692
  190TYR    HD2 3019   4.982   5.648   3.756
  190TYR      C 3020   4.776   5.967   4.079
  190TYR      O 3021   4.671   5.931   4.133
  191LEU      N 3022   4.876   6.021   4.149
  191LEU      H 3023   4.960   6.027   4.093
  191LEU     CA 3024   4.880   6.053   4.290
  191LEU     HA 3025   4.778   6.049   4.329
  191LEU     CB 3026   4.956   5.941   4.360
  191LEU    HB1 3027   5.057   5.934   4.319
  191LEU    HB2 3028   4.904   5.846   4.347
  191LEU     CG 3029   4.964   5.958   4.511
  191LEU     HG 3030   5.030   6.044   4.527
  191LEU    CD1 3031   4.834   5.983   4.587
  191LEU   HD11 3032   4.861   5.997   4.692
  191LEU   HD12 3033   4.773   6.068   4.557
  191LEU   HD13 3034   4.779   5.890   4.582
  191LEU    CD2 3035   5.030   5.832   4.567
  191LEU   HD21 3036   4.954   5.754   4.556
  191LEU   HD22 3037   5.120   5.813   4.510
  191LEU   HD23 3038   5.054   5.845   4.673
  191LEU      C 3039   4.946   6.188   4.309
  191LEU      O 3040   5.069   6.196   4.302
  192THR      N 3041   4.869   6.295   4.330
  192THR      H 3042   4.773   6.278   4.357
  192THR     CA 3043   4.927   6.428   4.324
  192THR     HA 3044   5.021   6.414   4.270
  192THR     CB 3045   4.835   6.508   4.233
  192THR     HB 3046   4.875   6.609   4.242
  192THR    CG2 3047   4.840   6.455   4.090
  192THR   HG21 3048   4.944   6.462   4.058
  192THR   HG22 3049   4.811   6.350   4.081
  192THR   HG23 3050   4.785   6.517   4.019
  192THR    OG1 3051   4.699   6.526   4.266
  192THR    HG1 3052   4.654   6.552   4.185
  192THR      C 3053   4.952   6.487   4.462
  192THR      O 3054   5.047   6.565   4.473
  193GLN      N 3055   4.878   6.451   4.567
  193GLN      H 3056   4.788   6.413   4.543
  193GLN     CA 3057   4.895   6.497   4.703
  193GLN     HA 3058   4.809   6.458   4.758
  193GLN     CB 3059   5.016   6.432   4.771
  193GLN    HB1 3060   5.025   6.458   4.877
  193GLN    HB2 3061   5.104   6.469   4.719
  193GLN     CG 3062   5.027   6.282   4.747
  193GLN    HG1 3063   5.068   6.254   4.650
  193GLN    HG2 3064   4.923   6.251   4.734
  193GLN     CD 3065   5.079   6.201   4.864
  193GLN    OE1 3066   5.013   6.194   4.967
  193GLN    NE2 3067   5.189   6.126   4.853
  193GLN   HE21 3068   5.244   6.115   4.768
  193GLN   HE22 3069   5.216   6.079   4.938
  193GLN      C 3070   4.890   6.649   4.710
  193GLN      O 3071   4.964   6.714   4.783
  194GLU      N 3072   4.805   6.715   4.631
  194GLU      H 3073   4.738   6.657   4.582
  194GLU     CA 3074   4.787   6.859   4.633
  194GLU     HA 3075   4.878   6.901   4.589
  194GLU     CB 3076   4.662   6.895   4.553
  194GLU    HB1 3077   4.636   6.998   4.577
  194GLU    HB2 3078   4.584   6.823   4.577
  194GLU     CG 3079   4.687   6.888   4.402
  194GLU    HG1 3080   4.586   6.881   4.361
  194GLU    HG2 3081   4.746   6.800   4.380
  194GLU     CD 3082   4.750   7.020   4.358
  194GLU    OE1 3083   4.676   7.112   4.319
  194GLU    OE2 3084   4.874   7.036   4.364
  194GLU      C 3085   4.771   6.917   4.772
  194GLU      O 3086   4.838   7.016   4.802
  195LYS      N 3087   4.695   6.856   4.864
  195LYS      H 3088   4.642   6.775   4.836
  195LYS     CA 3089   4.678   6.908   4.999
  195LYS     HA 3090   4.657   7.014   4.985
  195LYS     CB 3091   4.551   6.855   5.064
  195LYS    HB1 3092   4.562   6.750   5.093
  195LYS    HB2 3093   4.472   6.853   4.989
  195LYS     CG 3094   4.519   6.931   5.192
  195LYS    HG1 3095   4.525   7.039   5.176
  195LYS    HG2 3096   4.589   6.892   5.266
  195LYS     CD 3097   4.387   6.883   5.252
  195LYS    HD1 3098   4.401   6.781   5.287
  195LYS    HD2 3099   4.306   6.889   5.179
  195LYS     CE 3100   4.340   6.977   5.361
  195LYS    HE1 3101   4.358   7.079   5.326
  195LYS    HE2 3102   4.399   6.959   5.451
  195LYS     NZ 3103   4.201   6.957   5.408
  195LYS    HZ1 3104   4.131   6.968   5.337
  195LYS    HZ2 3105   4.202   6.863   5.445
  195LYS    HZ3 3106   4.181   7.014   5.489
  195LYS      C 3107   4.803   6.896   5.085
  195LYS      O 3108   4.846   6.993   5.146
  196LEU      N 3109   4.871   6.781   5.088
  196LEU      H 3110   4.841   6.706   5.027
  196LEU     CA 3111   4.991   6.764   5.166
  196LEU     HA 3112   4.970   6.781   5.272
  196LEU     CB 3113   5.034   6.618   5.158
  196LEU    HB1 3114   5.040   6.587   5.054
  196LEU    HB2 3115   4.951   6.558   5.197
  196LEU     CG 3116   5.170   6.585   5.219
  196LEU     HG 3117   5.253   6.643   5.179
  196LEU    CD1 3118   5.169   6.605   5.370
  196LEU   HD11 3119   5.166   6.713   5.386
  196LEU   HD12 3120   5.086   6.548   5.412
  196LEU   HD13 3121   5.264   6.574   5.412
  196LEU    CD2 3122   5.205   6.437   5.212
  196LEU   HD21 3123   5.218   6.406   5.108
  196LEU   HD22 3124   5.298   6.418   5.266
  196LEU   HD23 3125   5.134   6.370   5.260
  196LEU      C 3126   5.106   6.849   5.113
  196LEU      O 3127   5.178   6.902   5.198
  197ILE      N 3128   5.115   6.878   4.983
  197ILE      H 3129   5.043   6.838   4.925
  197ILE     CA 3130   5.206   6.976   4.927
  197ILE     HA 3131   5.308   6.955   4.960
  197ILE     CB 3132   5.225   6.960   4.776
  197ILE     HB 3133   5.124   6.949   4.735
  197ILE    CG2 3134   5.289   7.080   4.708
  197ILE   HG21 3135   5.277   7.074   4.600
  197ILE   HG22 3136   5.249   7.174   4.748
  197ILE   HG23 3137   5.395   7.074   4.731
  197ILE    CG1 3138   5.306   6.833   4.752
  197ILE   HG11 3139   5.277   6.758   4.825
  197ILE   HG12 3140   5.411   6.844   4.778
  197ILE     CD 3141   5.285   6.768   4.615
  197ILE    HD1 3142   5.319   6.839   4.541
  197ILE    HD2 3143   5.339   6.675   4.596
  197ILE    HD3 3144   5.178   6.751   4.600
  197ILE      C 3145   5.185   7.117   4.978
  197ILE      O 3146   5.284   7.180   5.014
  198GLN      N 3147   5.060   7.165   4.978
  198GLN      H 3148   4.992   7.107   4.932
  198GLN     CA 3149   5.020   7.294   5.029
  198GLN     HA 3150   5.070   7.368   4.966
  198GLN     CB 3151   4.869   7.311   5.012
  198GLN    HB1 3152   4.815   7.242   5.077
  198GLN    HB2 3153   4.839   7.297   4.908
  198GLN     CG 3154   4.824   7.456   5.029
  198GLN    HG1 3155   4.881   7.516   4.959
  198GLN    HG2 3156   4.852   7.498   5.126
  198GLN     CD 3157   4.674   7.477   5.009
  198GLN    OE1 3158   4.600   7.382   4.988
  198GLN    NE2 3159   4.620   7.598   5.022
  198GLN   HE21 3160   4.678   7.681   5.020
  198GLN   HE22 3161   4.521   7.607   5.001
  198GLN      C 3162   5.056   7.309   5.176
  198GLN      O 3163   5.113   7.410   5.215
  199TYR      N 3164   5.030   7.208   5.259
  199TYR      H 3165   4.973   7.135   5.218
  199TYR     CA 3166   5.070   7.211   5.399
  199TYR     HA 3167   5.028   7.300   5.445
  199TYR     CB 3168   5.011   7.091   5.473
  199TYR    HB1 3169   5.074   7.075   5.560
  199TYR    HB2 3170   5.017   7.002   5.411
  199TYR     CG 3171   4.871   7.108   5.528
  199TYR    CD1 3172   4.762   7.108   5.441
  199TYR    HD1 3173   4.776   7.114   5.334
  199TYR    CE1 3174   4.631   7.130   5.484
  199TYR    HE1 3175   4.548   7.131   5.415
  199TYR     CZ 3176   4.608   7.130   5.623
  199TYR     OH 3177   4.481   7.118   5.671
  199TYR     HH 3178   4.473   7.146   5.762
  199TYR    CE2 3179   4.715   7.119   5.713
  199TYR    HE2 3180   4.704   7.109   5.820
  199TYR    CD2 3181   4.847   7.116   5.666
  199TYR    HD2 3182   4.929   7.118   5.736
  199TYR      C 3183   5.220   7.222   5.416
  199TYR      O 3184   5.271   7.316   5.476
  200CYS      N 3185   5.300   7.125   5.369
  200CYS      H 3186   5.252   7.039   5.348
  200CYS     CA 3187   5.444   7.132   5.382
  200CYS     HA 3188   5.473   7.123   5.486
  200CYS     CB 3189   5.492   7.004   5.313
  200CYS    HB1 3190   5.600   7.006   5.299
  200CYS    HB2 3191   5.452   6.997   5.212
  200CYS     SG 3192   5.441   6.855   5.402
  200CYS     HG 3193   5.415   6.783   5.292
  200CYS      C 3194   5.513   7.258   5.333
  200CYS      O 3195   5.599   7.318   5.398
  201GLN      N 3196   5.477   7.307   5.214
  201GLN      H 3197   5.408   7.253   5.163
  201GLN     CA 3198   5.547   7.420   5.156
  201GLN     HA 3199   5.654   7.398   5.166
  201GLN     CB 3200   5.511   7.430   5.008
  201GLN    HB1 3201   5.536   7.528   4.966
  201GLN    HB2 3202   5.403   7.423   5.003
  201GLN     CG 3203   5.558   7.319   4.915
  201GLN    HG1 3204   5.508   7.227   4.946
  201GLN    HG2 3205   5.666   7.312   4.922
  201GLN     CD 3206   5.523   7.354   4.771
  201GLN    OE1 3207   5.426   7.425   4.749
  201GLN    NE2 3208   5.589   7.301   4.667
  201GLN   HE21 3209   5.657   7.228   4.682
  201GLN   HE22 3210   5.561   7.332   4.575
  201GLN      C 3211   5.523   7.554   5.223
  201GLN      O 3212   5.617   7.633   5.240
  202SER      N 3213   5.401   7.581   5.271
  202SER      H 3214   5.338   7.503   5.262
  202SER     CA 3215   5.359   7.699   5.343
  202SER     HA 3216   5.381   7.788   5.284
  202SER     CB 3217   5.208   7.691   5.365
  202SER    HB1 3218   5.179   7.783   5.415
  202SER    HB2 3219   5.188   7.607   5.431
  202SER     OG 3220   5.138   7.675   5.244
  202SER     HG 3221   5.126   7.581   5.232
  202SER      C 3222   5.419   7.717   5.482
  202SER      O 3223   5.421   7.830   5.530
  203LYS      N 3224   5.457   7.609   5.550
  203LYS      H 3225   5.443   7.519   5.508
  203LYS     CA 3226   5.542   7.602   5.667
  203LYS     HA 3227   5.520   7.690   5.729
  203LYS     CB 3228   5.503   7.481   5.751
  203LYS    HB1 3229   5.555   7.481   5.847
  203LYS    HB2 3230   5.538   7.397   5.691
  203LYS     CG 3231   5.354   7.462   5.779
  203LYS    HG1 3232   5.344   7.364   5.826
  203LYS    HG2 3233   5.283   7.464   5.696
  203LYS     CD 3234   5.300   7.568   5.874
  203LYS    HD1 3235   5.283   7.657   5.813
  203LYS    HD2 3236   5.372   7.606   5.946
  203LYS     CE 3237   5.173   7.537   5.953
  203LYS    HE1 3238   5.197   7.446   6.008
  203LYS    HE2 3239   5.089   7.516   5.886
  203LYS     NZ 3240   5.150   7.652   6.041
  203LYS    HZ1 3241   5.136   7.622   6.137
  203LYS    HZ2 3242   5.223   7.721   6.047
  203LYS    HZ3 3243   5.061   7.690   6.012
  203LYS      C 3244   5.688   7.609   5.623
  203LYS      O 3245   5.774   7.610   5.711
  204GLY      N 3246   5.725   7.623   5.496
  204GLY      H 3247   5.648   7.621   5.430
  204GLY     CA 3248   5.859   7.604   5.445
  204GLY    HA1 3249   5.921   7.677   5.498
  204GLY    HA2 3250   5.872   7.628   5.340
  204GLY      C 3251   5.932   7.475   5.479
  204GLY      O 3252   6.052   7.467   5.503
  205ILE      N 3253   5.858   7.363   5.474
  205ILE      H 3254   5.759   7.360   5.458
  205ILE     CA 3255   5.915   7.233   5.442
  205ILE     HA 3256   6.007   7.224   5.500
  205ILE     CB 3257   5.837   7.114   5.496
  205ILE     HB 3258   5.756   7.103   5.423
  205ILE    CG2 3259   5.919   6.985   5.504
  205ILE   HG21 3260   6.005   6.976   5.570
  205ILE   HG22 3261   5.850   6.905   5.531
  205ILE   HG23 3262   5.946   6.959   5.402
  205ILE    CG1 3263   5.761   7.129   5.627
  205ILE   HG11 3264   5.701   7.219   5.631
  205ILE   HG12 3265   5.837   7.146   5.704
  205ILE     CD 3266   5.674   7.017   5.684
  205ILE    HD1 3267   5.604   6.982   5.607
  205ILE    HD2 3268   5.741   6.934   5.708
  205ILE    HD3 3269   5.626   7.053   5.775
  205ILE      C 3270   5.937   7.212   5.293
  205ILE      O 3271   5.850   7.230   5.209
  206VAL      N 3272   6.057   7.164   5.260
  206VAL      H 3273   6.120   7.150   5.338
  206VAL     CA 3274   6.090   7.131   5.123
  206VAL     HA 3275   6.045   7.205   5.057
  206VAL     CB 3276   6.239   7.147   5.091
  206VAL     HB 3277   6.289   7.084   5.164
  206VAL    CG1 3278   6.284   7.104   4.952
  206VAL   HG11 3279   6.259   6.998   4.941
  206VAL   HG12 3280   6.241   7.168   4.875
  206VAL   HG13 3281   6.391   7.093   4.941
  206VAL    CG2 3282   6.290   7.290   5.103
  206VAL   HG21 3283   6.254   7.328   5.199
  206VAL   HG22 3284   6.398   7.282   5.095
  206VAL   HG23 3285   6.249   7.359   5.029
  206VAL      C 3286   6.040   6.991   5.090
  206VAL      O 3287   6.051   6.900   5.172
  207VAL      N 3288   5.983   6.968   4.971
  207VAL      H 3289   5.965   7.047   4.911
  207VAL     CA 3290   5.908   6.848   4.943
  207VAL     HA 3291   5.912   6.778   5.027
  207VAL     CB 3292   5.759   6.868   4.916
  207VAL     HB 3293   5.749   6.928   4.825
  207VAL    CG1 3294   5.692   6.731   4.910
  207VAL   HG11 3295   5.592   6.750   4.869
  207VAL   HG12 3296   5.741   6.673   4.832
  207VAL   HG13 3297   5.679   6.683   5.007
  207VAL    CG2 3298   5.683   6.955   5.016
  207VAL   HG21 3299   5.587   6.976   4.970
  207VAL   HG22 3300   5.676   6.898   5.109
  207VAL   HG23 3301   5.728   7.053   5.032
  207VAL      C 3302   5.972   6.769   4.830
  207VAL      O 3303   6.002   6.827   4.726
  208THR      N 3304   5.998   6.640   4.851
  208THR      H 3305   5.997   6.601   4.944
  208THR     CA 3306   6.049   6.547   4.752
  208THR     HA 3307   6.081   6.608   4.667
  208THR     CB 3308   6.168   6.474   4.813
  208THR     HB 3309   6.130   6.412   4.894
  208THR    CG2 3310   6.231   6.381   4.710
  208THR   HG21 3311   6.172   6.292   4.684
  208THR   HG22 3312   6.237   6.440   4.619
  208THR   HG23 3313   6.323   6.350   4.760
  208THR    OG1 3314   6.265   6.563   4.862
  208THR    HG1 3315   6.310   6.505   4.924
  208THR      C 3316   5.949   6.445   4.698
  208THR      O 3317   5.899   6.364   4.776
  209ALA      N 3318   5.931   6.448   4.566
  209ALA      H 3319   5.993   6.513   4.521
  209ALA     CA 3320   5.868   6.340   4.492
  209ALA     HA 3321   5.802   6.298   4.569
  209ALA     CB 3322   5.803   6.414   4.376
  209ALA    HB1 3323   5.871   6.462   4.306
  209ALA    HB2 3324   5.747   6.344   4.313
  209ALA    HB3 3325   5.727   6.485   4.410
  209ALA      C 3326   5.950   6.214   4.471
  209ALA      O 3327   6.057   6.226   4.412
  210TYR      N 3328   5.895   6.097   4.505
  210TYR      H 3329   5.805   6.090   4.551
  210TYR     CA 3330   5.956   5.969   4.473
  210TYR     HA 3331   6.045   5.987   4.414
  210TYR     CB 3332   5.991   5.892   4.600
  210TYR    HB1 3333   6.065   5.948   4.657
  210TYR    HB2 3334   6.050   5.803   4.579
  210TYR     CG 3335   5.879   5.848   4.692
  210TYR    CD1 3336   5.796   5.742   4.654
  210TYR    HD1 3337   5.794   5.701   4.555
  210TYR    CE1 3338   5.707   5.681   4.744
  210TYR    HE1 3339   5.645   5.600   4.709
  210TYR     CZ 3340   5.704   5.724   4.878
  210TYR     OH 3341   5.620   5.666   4.969
  210TYR     HH 3342   5.635   5.714   5.050
  210TYR    CE2 3343   5.796   5.821   4.923
  210TYR    HE2 3344   5.801   5.825   5.030
  210TYR    CD2 3345   5.888   5.870   4.830
  210TYR    HD2 3346   5.968   5.934   4.864
  210TYR      C 3347   5.859   5.887   4.390
  210TYR      O 3348   5.739   5.913   4.377
  211SER      N 3349   5.917   5.782   4.332
  211SER      H 3350   6.016   5.763   4.340
  211SER     CA 3351   5.855   5.699   4.231
  211SER     HA 3352   5.934   5.640   4.185
  211SER     CB 3353   5.778   5.584   4.297
  211SER    HB1 3354   5.758   5.518   4.212
  211SER    HB2 3355   5.687   5.628   4.336
  211SER     OG 3356   5.860   5.516   4.390
  211SER     HG 3357   5.926   5.466   4.343
  211SER      C 3358   5.790   5.776   4.117
  211SER      O 3359   5.674   5.758   4.079
  212PRO      N 3360   5.860   5.875   4.063
  212PRO     CD 3361   5.998   5.916   4.084
  212PRO    HD1 3362   6.067   5.832   4.081
  212PRO    HD2 3363   6.007   5.954   4.186
  212PRO     CG 3364   6.029   6.031   3.990
  212PRO    HG1 3365   6.054   6.004   3.887
  212PRO    HG2 3366   6.103   6.089   4.045
  212PRO     CB 3367   5.890   6.093   3.973
  212PRO    HB1 3368   5.891   6.145   3.877
  212PRO    HB2 3369   5.864   6.159   4.055
  212PRO     CA 3370   5.797   5.972   3.975
  212PRO     HA 3371   5.702   6.010   4.013
  212PRO      C 3372   5.764   5.921   3.835
  212PRO      O 3373   5.688   5.981   3.759
  213LEU      N 3374   5.813   5.802   3.800
  213LEU      H 3375   5.877   5.749   3.858
  213LEU     CA 3376   5.784   5.735   3.675
  213LEU     HA 3377   5.738   5.812   3.613
  213LEU     CB 3378   5.914   5.686   3.613
  213LEU    HB1 3379   5.890   5.666   3.509
  213LEU    HB2 3380   5.935   5.591   3.662
  213LEU     CG 3381   6.039   5.774   3.622
  213LEU     HG 3382   6.062   5.792   3.727
  213LEU    CD1 3383   6.159   5.703   3.561
  213LEU   HD11 3384   6.129   5.681   3.458
  213LEU   HD12 3385   6.242   5.773   3.552
  213LEU   HD13 3386   6.181   5.621   3.629
  213LEU    CD2 3387   6.035   5.902   3.538
  213LEU   HD21 3388   6.123   5.962   3.562
  213LEU   HD22 3389   6.024   5.877   3.432
  213LEU   HD23 3390   5.945   5.959   3.561
  213LEU      C 3391   5.679   5.625   3.684
  213LEU      O 3392   5.646   5.554   3.589
  214GLY      N 3393   5.625   5.605   3.804
  214GLY      H 3394   5.674   5.658   3.875
  214GLY     CA 3395   5.529   5.502   3.839
  214GLY    HA1 3396   5.470   5.486   3.749
  214GLY    HA2 3397   5.459   5.529   3.918
  214GLY      C 3398   5.593   5.372   3.886
  214GLY      O 3399   5.522   5.275   3.910
  215SER      N 3400   5.725   5.376   3.900
  215SER      H 3401   5.777   5.462   3.885
  215SER     CA 3402   5.809   5.263   3.934
  215SER     HA 3403   5.913   5.292   3.919
  215SER     CB 3404   5.794   5.230   4.082
  215SER    HB1 3405   5.710   5.164   4.107
  215SER    HB2 3406   5.780   5.318   4.144
  215SER     OG 3407   5.911   5.167   4.129
  215SER     HG 3408   5.969   5.237   4.160
  215SER      C 3409   5.780   5.137   3.853
  215SER      O 3410   5.723   5.042   3.905
  216PRO      N 3411   5.815   5.140   3.724
  216PRO     CD 3412   5.851   5.262   3.653
  216PRO    HD1 3413   5.934   5.310   3.704
  216PRO    HD2 3414   5.759   5.314   3.629
  216PRO     CG 3415   5.898   5.215   3.516
  216PRO    HG1 3416   6.006   5.202   3.508
  216PRO    HG2 3417   5.872   5.291   3.442
  216PRO     CB 3418   5.809   5.094   3.492
  216PRO    HB1 3419   5.854   5.023   3.423
  216PRO    HB2 3420   5.713   5.125   3.450
  216PRO     CA 3421   5.789   5.033   3.631
  216PRO     HA 3422   5.686   4.999   3.644
  216PRO      C 3423   5.874   4.908   3.650
  216PRO      O 3424   5.881   4.819   3.566
  217ASP      N 3425   5.950   4.904   3.759
  217ASP      H 3426   5.950   4.985   3.819
  217ASP     CA 3427   6.033   4.795   3.806
  217ASP     HA 3428   6.002   4.705   3.754
  217ASP     CB 3429   6.184   4.821   3.797
  217ASP    HB1 3430   6.210   4.831   3.692
  217ASP    HB2 3431   6.233   4.730   3.831
  217ASP     CG 3432   6.224   4.943   3.878
  217ASP    OD1 3433   6.136   5.022   3.919
  217ASP    OD2 3434   6.343   4.961   3.911
  217ASP      C 3435   5.997   4.751   3.947
  217ASP      O 3436   6.061   4.663   4.004
  218ARG      N 3437   5.882   4.792   4.003
  218ARG      H 3438   5.836   4.868   3.956
  218ARG     CA 3439   5.826   4.750   4.129
  218ARG     HA 3440   5.903   4.764   4.205
  218ARG     CB 3441   5.715   4.844   4.175
  218ARG    HB1 3442   5.741   4.946   4.149
  218ARG    HB2 3443   5.705   4.821   4.281
  218ARG     CG 3444   5.583   4.824   4.101
  218ARG    HG1 3445   5.538   4.734   4.142
  218ARG    HG2 3446   5.611   4.808   3.997
  218ARG     CD 3447   5.478   4.934   4.108
  218ARG    HD1 3448   5.515   5.035   4.092
  218ARG    HD2 3449   5.437   4.922   4.209
  218ARG     NE 3450   5.362   4.911   4.021
  218ARG     HE 3451   5.274   4.910   4.070
  218ARG     CZ 3452   5.367   4.928   3.888
  218ARG    NH1 3453   5.473   4.977   3.823
  218ARG   HH11 3454   5.552   5.009   3.879
  218ARG   HH12 3455   5.480   4.988   3.723
  218ARG    NH2 3456   5.267   4.872   3.819
  218ARG   HH21 3457   5.194   4.825   3.871
  218ARG   HH22 3458   5.269   4.857   3.719
  218ARG      C 3459   5.802   4.599   4.126
  218ARG      O 3460   5.743   4.553   4.029
  219PRO      N 3461   5.841   4.526   4.230
  219PRO     CD 3462   5.887   4.575   4.359
  219PRO    HD1 3463   5.813   4.651   4.383
  219PRO    HD2 3464   5.990   4.611   4.358
  219PRO     CG 3465   5.887   4.455   4.453
  219PRO    HG1 3466   5.790   4.451   4.502
  219PRO    HG2 3467   5.958   4.465   4.535
  219PRO     CB 3468   5.914   4.340   4.356
  219PRO    HB1 3469   5.868   4.254   4.406
  219PRO    HB2 3470   6.015   4.318   4.323
  219PRO     CA 3471   5.842   4.381   4.227
  219PRO     HA 3472   5.894   4.334   4.144
  219PRO      C 3473   5.704   4.317   4.224
  219PRO      O 3474   5.689   4.195   4.212
  220TRP      N 3475   5.596   4.393   4.243
  220TRP      H 3476   5.621   4.489   4.263
  220TRP     CA 3477   5.457   4.365   4.271
  220TRP     HA 3478   5.459   4.256   4.262
  220TRP     CB 3479   5.420   4.403   4.414
  220TRP    HB1 3480   5.477   4.338   4.481
  220TRP    HB2 3481   5.317   4.376   4.438
  220TRP     CG 3482   5.457   4.540   4.459
  220TRP    CD1 3483   5.407   4.657   4.412
  220TRP    HD1 3484   5.342   4.655   4.326
  220TRP    NE1 3485   5.457   4.763   4.484
  220TRP    HE1 3486   5.430   4.861   4.477
  220TRP    CE2 3487   5.532   4.720   4.591
  220TRP    CZ2 3488   5.592   4.785   4.700
  220TRP    HZ2 3489   5.575   4.891   4.704
  220TRP    CH2 3490   5.662   4.706   4.793
  220TRP    HH2 3491   5.714   4.761   4.870
  220TRP    CZ3 3492   5.667   4.567   4.782
  220TRP    HZ3 3493   5.728   4.506   4.848
  220TRP    CE3 3494   5.603   4.505   4.674
  220TRP    HE3 3495   5.608   4.397   4.667
  220TRP    CD2 3496   5.534   4.579   4.577
  220TRP      C 3497   5.367   4.421   4.162
  220TRP      O 3498   5.248   4.434   4.188
  221ALA      N 3499   5.421   4.465   4.048
  221ALA      H 3500   5.520   4.446   4.035
  221ALA     CA 3501   5.336   4.522   3.945
  221ALA     HA 3502   5.288   4.611   3.986
  221ALA     CB 3503   5.431   4.564   3.833
  221ALA    HB1 3504   5.482   4.656   3.862
  221ALA    HB2 3505   5.497   4.483   3.803
  221ALA    HB3 3506   5.368   4.589   3.748
  221ALA      C 3507   5.240   4.415   3.895
  221ALA      O 3508   5.281   4.300   3.891
  222LYS      N 3509   5.116   4.447   3.858
  222LYS      H 3510   5.087   4.543   3.872
  222LYS     CA 3511   5.015   4.359   3.803
  222LYS     HA 3512   5.064   4.263   3.784
  222LYS     CB 3513   4.908   4.330   3.908
  222LYS    HB1 3514   4.951   4.263   3.983
  222LYS    HB2 3515   4.819   4.288   3.862
  222LYS     CG 3516   4.864   4.453   3.988
  222LYS    HG1 3517   4.824   4.530   3.921
  222LYS    HG2 3518   4.949   4.496   4.040
  222LYS     CD 3519   4.756   4.424   4.092
  222LYS    HD1 3520   4.792   4.341   4.153
  222LYS    HD2 3521   4.663   4.389   4.048
  222LYS     CE 3522   4.746   4.540   4.190
  222LYS    HE1 3523   4.850   4.571   4.205
  222LYS    HE2 3524   4.721   4.499   4.288
  222LYS     NZ 3525   4.670   4.656   4.140
  222LYS    HZ1 3526   4.710   4.703   4.060
  222LYS    HZ2 3527   4.578   4.625   4.111
  222LYS    HZ3 3528   4.652   4.721   4.215
  222LYS      C 3529   4.948   4.423   3.683
  222LYS      O 3530   4.947   4.546   3.684
  223PRO      N 3531   4.910   4.345   3.582
  223PRO     CD 3532   4.940   4.204   3.563
  223PRO    HD1 3533   4.859   4.152   3.614
  223PRO    HD2 3534   5.031   4.165   3.608
  223PRO     CG 3535   4.945   4.184   3.412
  223PRO    HG1 3536   4.933   4.080   3.381
  223PRO    HG2 3537   5.043   4.219   3.378
  223PRO     CB 3538   4.838   4.282   3.365
  223PRO    HB1 3539   4.740   4.247   3.396
  223PRO    HB2 3540   4.856   4.304   3.259
  223PRO     CA 3541   4.866   4.401   3.456
  223PRO     HA 3542   4.956   4.457   3.430
  223PRO      C 3543   4.748   4.497   3.461
  223PRO      O 3544   4.741   4.581   3.371
  224GLU      N 3545   4.674   4.501   3.572
  224GLU      H 3546   4.677   4.421   3.633
  224GLU     CA 3547   4.569   4.597   3.600
  224GLU     HA 3548   4.517   4.614   3.506
  224GLU     CB 3549   4.472   4.539   3.702
  224GLU    HB1 3550   4.433   4.442   3.670
  224GLU    HB2 3551   4.382   4.599   3.710
  224GLU     CG 3552   4.524   4.518   3.844
  224GLU    HG1 3553   4.577   4.606   3.881
  224GLU    HG2 3554   4.597   4.437   3.843
  224GLU     CD 3555   4.415   4.482   3.944
  224GLU    OE1 3556   4.421   4.532   4.058
  224GLU    OE2 3557   4.323   4.407   3.905
  224GLU      C 3558   4.625   4.733   3.640
  224GLU      O 3559   4.546   4.827   3.645
  225ASP      N 3560   4.755   4.757   3.659
  225ASP      H 3561   4.814   4.675   3.649
  225ASP     CA 3562   4.814   4.888   3.679
  225ASP     HA 3563   4.743   4.939   3.744
  225ASP     CB 3564   4.944   4.886   3.758
  225ASP    HB1 3565   4.975   4.986   3.787
  225ASP    HB2 3566   5.026   4.849   3.695
  225ASP     CG 3567   4.939   4.808   3.889
  225ASP    OD1 3568   4.836   4.808   3.959
  225ASP    OD2 3569   5.048   4.766   3.932
  225ASP      C 3570   4.819   4.971   3.551
  225ASP      O 3571   4.840   4.919   3.442
  226PRO      N 3572   4.791   5.101   3.563
  226PRO     CD 3573   4.737   5.170   3.678
  226PRO    HD1 3574   4.801   5.151   3.764
  226PRO    HD2 3575   4.637   5.131   3.698
  226PRO     CG 3576   4.736   5.319   3.643
  226PRO    HG1 3577   4.825   5.376   3.668
  226PRO    HG2 3578   4.650   5.353   3.699
  226PRO     CB 3579   4.718   5.322   3.491
  226PRO    HB1 3580   4.753   5.411   3.440
  226PRO    HB2 3581   4.613   5.306   3.469
  226PRO     CA 3582   4.791   5.193   3.452
  226PRO     HA 3583   4.745   5.138   3.370
  226PRO      C 3584   4.932   5.223   3.402
  226PRO      O 3585   5.027   5.232   3.479
  227SER      N 3586   4.949   5.252   3.273
  227SER      H 3587   4.881   5.230   3.201
  227SER     CA 3588   5.077   5.301   3.225
  227SER     HA 3589   5.155   5.253   3.283
  227SER     CB 3590   5.089   5.271   3.076
  227SER    HB1 3591   5.013   5.333   3.028
  227SER    HB2 3592   5.074   5.164   3.059
  227SER     OG 3593   5.218   5.316   3.044
  227SER     HG 3594   5.260   5.247   2.992
  227SER      C 3595   5.102   5.447   3.258
  227SER      O 3596   5.007   5.520   3.285
  228LEU      N 3597   5.227   5.493   3.246
  228LEU      H 3598   5.302   5.426   3.233
  228LEU     CA 3599   5.272   5.630   3.250
  228LEU     HA 3600   5.194   5.706   3.243
  228LEU     CB 3601   5.339   5.639   3.387
  228LEU    HB1 3602   5.423   5.709   3.385
  228LEU    HB2 3603   5.387   5.545   3.415
  228LEU     CG 3604   5.249   5.686   3.501
  228LEU     HG 3605   5.180   5.605   3.525
  228LEU    CD1 3606   5.341   5.709   3.620
  228LEU   HD11 3607   5.275   5.714   3.707
  228LEU   HD12 3608   5.416   5.631   3.627
  228LEU   HD13 3609   5.387   5.806   3.605
  228LEU    CD2 3610   5.178   5.819   3.477
  228LEU   HD21 3611   5.134   5.849   3.572
  228LEU   HD22 3612   5.237   5.901   3.436
  228LEU   HD23 3613   5.093   5.802   3.411
  228LEU      C 3614   5.373   5.664   3.141
  228LEU      O 3615   5.366   5.775   3.090
  229LEU      N 3616   5.464   5.572   3.109
  229LEU      H 3617   5.457   5.482   3.154
  229LEU     CA 3618   5.574   5.593   3.016
  229LEU     HA 3619   5.610   5.696   3.027
  229LEU     CB 3620   5.688   5.497   3.044
  229LEU    HB1 3621   5.764   5.487   2.967
  229LEU    HB2 3622   5.650   5.395   3.056
  229LEU     CG 3623   5.768   5.530   3.169
  229LEU     HG 3624   5.707   5.553   3.257
  229LEU    CD1 3625   5.847   5.406   3.211
  229LEU   HD11 3626   5.911   5.370   3.131
  229LEU   HD12 3627   5.896   5.444   3.300
  229LEU   HD13 3628   5.780   5.324   3.237
  229LEU    CD2 3629   5.865   5.646   3.150
  229LEU   HD21 3630   5.937   5.642   3.232
  229LEU   HD22 3631   5.917   5.626   3.057
  229LEU   HD23 3632   5.818   5.744   3.146
  229LEU      C 3633   5.521   5.587   2.873
  229LEU      O 3634   5.596   5.629   2.785
  230GLU      N 3635   5.416   5.509   2.849
  230GLU      H 3636   5.371   5.460   2.925
  230GLU     CA 3637   5.370   5.480   2.714
  230GLU     HA 3638   5.425   5.540   2.641
  230GLU     CB 3639   5.396   5.334   2.681
  230GLU    HB1 3640   5.375   5.322   2.574
  230GLU    HB2 3641   5.330   5.273   2.743
  230GLU     CG 3642   5.538   5.283   2.704
  230GLU    HG1 3643   5.555   5.291   2.812
  230GLU    HG2 3644   5.608   5.352   2.658
  230GLU     CD 3645   5.554   5.136   2.667
  230GLU    OE1 3646   5.516   5.052   2.751
  230GLU    OE2 3647   5.607   5.105   2.558
  230GLU      C 3648   5.224   5.513   2.688
  230GLU      O 3649   5.165   5.467   2.590
  231ASP      N 3650   5.163   5.593   2.776
  231ASP      H 3651   5.220   5.643   2.842
  231ASP     CA 3652   5.025   5.630   2.753
  231ASP     HA 3653   4.965   5.544   2.721
  231ASP     CB 3654   4.983   5.690   2.887
  231ASP    HB1 3655   5.053   5.769   2.916
  231ASP    HB2 3656   4.981   5.622   2.972
  231ASP     CG 3657   4.844   5.747   2.868
  231ASP    OD1 3658   4.833   5.872   2.867
  231ASP    OD2 3659   4.745   5.670   2.867
  231ASP      C 3660   5.016   5.738   2.646
  231ASP      O 3661   5.092   5.833   2.662
  232PRO      N 3662   4.936   5.727   2.540
  232PRO     CD 3663   4.838   5.621   2.533
  232PRO    HD1 3664   4.788   5.599   2.627
  232PRO    HD2 3665   4.883   5.525   2.506
  232PRO     CG 3666   4.729   5.676   2.441
  232PRO    HG1 3667   4.651   5.731   2.493
  232PRO    HG2 3668   4.687   5.592   2.385
  232PRO     CB 3669   4.812   5.768   2.351
  232PRO    HB1 3670   4.741   5.846   2.325
  232PRO    HB2 3671   4.839   5.710   2.263
  232PRO     CA 3672   4.932   5.821   2.429
  232PRO     HA 3673   5.021   5.809   2.368
  232PRO      C 3674   4.929   5.970   2.459
  232PRO      O 3675   4.982   6.049   2.380
  233ARG      N 3676   4.859   6.012   2.564
  233ARG      H 3677   4.811   5.948   2.626
  233ARG     CA 3678   4.854   6.151   2.604
  233ARG     HA 3679   4.846   6.216   2.516
  233ARG     CB 3680   4.727   6.195   2.676
  233ARG    HB1 3681   4.757   6.286   2.727
  233ARG    HB2 3682   4.708   6.116   2.748
  233ARG     CG 3683   4.600   6.216   2.592
  233ARG    HG1 3684   4.573   6.125   2.538
  233ARG    HG2 3685   4.637   6.293   2.524
  233ARG     CD 3686   4.481   6.281   2.662
  233ARG    HD1 3687   4.401   6.301   2.592
  233ARG    HD2 3688   4.511   6.379   2.699
  233ARG     NE 3689   4.427   6.195   2.768
  233ARG     HE 3690   4.472   6.105   2.770
  233ARG     CZ 3691   4.335   6.230   2.859
  233ARG    NH1 3692   4.264   6.344   2.860
  233ARG   HH11 3693   4.278   6.403   2.780
  233ARG   HH12 3694   4.186   6.365   2.921
  233ARG    NH2 3695   4.312   6.154   2.967
  233ARG   HH21 3696   4.359   6.066   2.977
  233ARG   HH22 3697   4.236   6.193   3.022
  233ARG      C 3698   4.980   6.205   2.671
  233ARG      O 3699   5.016   6.318   2.639
  234ILE      N 3700   5.042   6.130   2.763
  234ILE      H 3701   4.990   6.048   2.792
  234ILE     CA 3702   5.174   6.162   2.812
  234ILE     HA 3703   5.171   6.259   2.862
  234ILE     CB 3704   5.225   6.064   2.918
  234ILE     HB 3705   5.228   5.967   2.868
  234ILE    CG2 3706   5.367   6.088   2.967
  234ILE   HG21 3707   5.388   6.013   3.043
  234ILE   HG22 3708   5.441   6.076   2.887
  234ILE   HG23 3709   5.371   6.184   3.019
  234ILE    CG1 3710   5.125   6.062   3.033
  234ILE   HG11 3711   5.170   5.997   3.109
  234ILE   HG12 3712   5.037   6.008   2.999
  234ILE     CD 3713   5.081   6.192   3.099
  234ILE    HD1 3714   5.012   6.176   3.182
  234ILE    HD2 3715   5.165   6.258   3.125
  234ILE    HD3 3716   5.017   6.238   3.024
  234ILE      C 3717   5.274   6.168   2.698
  234ILE      O 3718   5.348   6.265   2.690
  235LYS      N 3719   5.256   6.076   2.602
  235LYS      H 3720   5.204   5.994   2.632
  235LYS     CA 3721   5.329   6.074   2.477
  235LYS     HA 3722   5.433   6.061   2.510
  235LYS     CB 3723   5.300   5.951   2.391
  235LYS    HB1 3724   5.332   5.976   2.290
  235LYS    HB2 3725   5.192   5.940   2.383
  235LYS     CG 3726   5.375   5.829   2.444
  235LYS    HG1 3727   5.343   5.813   2.548
  235LYS    HG2 3728   5.481   5.851   2.432
  235LYS     CD 3729   5.339   5.706   2.362
  235LYS    HD1 3730   5.230   5.699   2.367
  235LYS    HD2 3731   5.372   5.620   2.419
  235LYS     CE 3732   5.402   5.707   2.223
  235LYS    HE1 3733   5.511   5.713   2.226
  235LYS    HE2 3734   5.365   5.793   2.168
  235LYS     NZ 3735   5.367   5.589   2.142
  235LYS    HZ1 3736   5.430   5.511   2.153
  235LYS    HZ2 3737   5.276   5.551   2.164
  235LYS    HZ3 3738   5.371   5.603   2.042
  235LYS      C 3739   5.315   6.200   2.394
  235LYS      O 3740   5.419   6.240   2.342
  236ALA      N 3741   5.194   6.254   2.379
  236ALA      H 3742   5.117   6.193   2.405
  236ALA     CA 3743   5.169   6.380   2.312
  236ALA     HA 3744   5.210   6.370   2.211
  236ALA     CB 3745   5.018   6.395   2.292
  236ALA    HB1 3746   4.979   6.409   2.392
  236ALA    HB2 3747   5.002   6.473   2.218
  236ALA    HB3 3748   4.980   6.301   2.251
  236ALA      C 3749   5.228   6.502   2.380
  236ALA      O 3750   5.268   6.594   2.308
  237ILE      N 3751   5.246   6.506   2.513
  237ILE      H 3752   5.199   6.437   2.570
  237ILE     CA 3753   5.320   6.614   2.576
  237ILE     HA 3754   5.291   6.713   2.540
  237ILE     CB 3755   5.279   6.627   2.722
  237ILE     HB 3756   5.301   6.531   2.769
  237ILE    CG2 3757   5.365   6.729   2.796
  237ILE   HG21 3758   5.352   6.734   2.904
  237ILE   HG22 3759   5.472   6.709   2.787
  237ILE   HG23 3760   5.349   6.834   2.774
  237ILE    CG1 3761   5.128   6.636   2.747
  237ILE   HG11 3762   5.070   6.562   2.692
  237ILE   HG12 3763   5.097   6.734   2.712
  237ILE     CD 3764   5.096   6.621   2.895
  237ILE    HD1 3765   5.158   6.540   2.934
  237ILE    HD2 3766   5.117   6.715   2.946
  237ILE    HD3 3767   4.989   6.604   2.894
  237ILE      C 3768   5.470   6.606   2.554
  237ILE      O 3769   5.537   6.707   2.532
  238ALA      N 3770   5.522   6.483   2.560
  238ALA      H 3771   5.456   6.410   2.580
  238ALA     CA 3772   5.659   6.462   2.517
  238ALA     HA 3773   5.720   6.519   2.588
  238ALA     CB 3774   5.678   6.314   2.546
  238ALA    HB1 3775   5.692   6.304   2.654
  238ALA    HB2 3776   5.600   6.253   2.501
  238ALA    HB3 3777   5.775   6.280   2.510
  238ALA      C 3778   5.693   6.503   2.375
  238ALA      O 3779   5.799   6.562   2.354
  239ALA      N 3780   5.604   6.476   2.279
  239ALA      H 3781   5.527   6.418   2.310
  239ALA     CA 3782   5.616   6.510   2.139
  239ALA     HA 3783   5.709   6.468   2.099
  239ALA     CB 3784   5.499   6.437   2.074
  239ALA    HB1 3785   5.515   6.330   2.085
  239ALA    HB2 3786   5.401   6.463   2.116
  239ALA    HB3 3787   5.495   6.462   1.968
  239ALA      C 3788   5.609   6.660   2.110
  239ALA      O 3789   5.688   6.706   2.029
  240LYS      N 3790   5.532   6.735   2.189
  240LYS      H 3791   5.448   6.695   2.229
  240LYS     CA 3792   5.532   6.879   2.195
  240LYS     HA 3793   5.516   6.923   2.096
  240LYS     CB 3794   5.406   6.907   2.276
  240LYS    HB1 3795   5.419   6.851   2.369
  240LYS    HB2 3796   5.319   6.872   2.220
  240LYS     CG 3797   5.380   7.048   2.327
  240LYS    HG1 3798   5.375   7.119   2.244
  240LYS    HG2 3799   5.456   7.082   2.397
  240LYS     CD 3800   5.246   7.058   2.399
  240LYS    HD1 3801   5.246   6.983   2.478
  240LYS    HD2 3802   5.161   7.033   2.335
  240LYS     CE 3803   5.230   7.197   2.460
  240LYS    HE1 3804   5.221   7.272   2.381
  240LYS    HE2 3805   5.314   7.220   2.525
  240LYS     NZ 3806   5.128   7.210   2.565
  240LYS    HZ1 3807   5.037   7.190   2.527
  240LYS    HZ2 3808   5.134   7.143   2.640
  240LYS    HZ3 3809   5.131   7.300   2.611
  240LYS      C 3810   5.657   6.939   2.257
  240LYS      O 3811   5.702   7.043   2.210
  241HIS      N 3812   5.713   6.889   2.368
  241HIS      H 3813   5.663   6.815   2.415
  241HIS     CA 3814   5.835   6.941   2.424
  241HIS     HA 3815   5.831   7.050   2.411
  241HIS     CB 3816   5.831   6.904   2.572
  241HIS    HB1 3817   5.934   6.913   2.608
  241HIS    HB2 3818   5.801   6.800   2.586
  241HIS     CG 3819   5.749   7.003   2.650
  241HIS    ND1 3820   5.782   7.136   2.674
  241HIS    CE1 3821   5.683   7.183   2.752
  241HIS    HE1 3822   5.688   7.279   2.800
  241HIS    NE2 3823   5.577   7.102   2.764
  241HIS    HE2 3824   5.490   7.121   2.811
  241HIS    CD2 3825   5.623   6.988   2.701
  241HIS    HD2 3826   5.573   6.893   2.688
  241HIS      C 3827   5.963   6.899   2.353
  241HIS      O 3828   6.072   6.950   2.377
  242ASN      N 3829   5.950   6.814   2.251
  242ASN      H 3830   5.859   6.780   2.225
  242ASN     CA 3831   6.058   6.747   2.181
  242ASN     HA 3832   6.003   6.666   2.134
  242ASN     CB 3833   6.129   6.840   2.083
  242ASN    HB1 3834   6.227   6.873   2.117
  242ASN    HB2 3835   6.066   6.923   2.051
  242ASN     CG 3836   6.165   6.765   1.955
  242ASN    OD1 3837   6.215   6.652   1.949
  242ASN    ND2 3838   6.138   6.832   1.844
  242ASN   HD21 3839   6.080   6.915   1.841
  242ASN   HD22 3840   6.157   6.783   1.758
  242ASN      C 3841   6.145   6.677   2.284
  242ASN      O 3842   6.267   6.674   2.272
  243LYS      N 3843   6.090   6.610   2.386
  243LYS      H 3844   5.992   6.585   2.385
  243LYS     CA 3845   6.154   6.543   2.498
  243LYS     HA 3846   6.260   6.527   2.479
  243LYS     CB 3847   6.133   6.621   2.628
  243LYS    HB1 3848   6.157   6.559   2.714
  243LYS    HB2 3849   6.024   6.628   2.635
  243LYS     CG 3850   6.193   6.762   2.632
  243LYS    HG1 3851   6.133   6.828   2.693
  243LYS    HG2 3852   6.202   6.800   2.530
  243LYS     CD 3853   6.331   6.747   2.696
  243LYS    HD1 3854   6.393   6.682   2.635
  243LYS    HD2 3855   6.314   6.709   2.797
  243LYS     CE 3856   6.408   6.877   2.713
  243LYS    HE1 3857   6.370   6.946   2.789
  243LYS    HE2 3858   6.417   6.922   2.615
  243LYS     NZ 3859   6.543   6.834   2.754
  243LYS    HZ1 3860   6.592   6.911   2.797
  243LYS    HZ2 3861   6.539   6.757   2.819
  243LYS    HZ3 3862   6.602   6.799   2.680
  243LYS      C 3863   6.093   6.404   2.507
  243LYS      O 3864   6.003   6.376   2.427
  244THR      N 3865   6.144   6.306   2.582
  244THR      H 3866   6.234   6.331   2.620
  244THR     CA 3867   6.082   6.178   2.610
  244THR     HA 3868   6.037   6.141   2.518
  244THR     CB 3869   6.186   6.084   2.671
  244THR     HB 3870   6.133   5.991   2.693
  244THR    CG2 3871   6.289   6.044   2.566
  244THR   HG21 3872   6.334   5.953   2.606
  244THR   HG22 3873   6.238   6.023   2.472
  244THR   HG23 3874   6.365   6.121   2.559
  244THR    OG1 3875   6.252   6.138   2.783
  244THR    HG1 3876   6.300   6.065   2.824
  244THR      C 3877   5.965   6.194   2.707
  244THR      O 3878   5.957   6.296   2.774
  245THR      N 3879   5.887   6.089   2.734
  245THR      H 3880   5.898   6.004   2.681
  245THR     CA 3881   5.782   6.085   2.834
  245THR     HA 3882   5.721   6.175   2.835
  245THR     CB 3883   5.707   5.953   2.818
  245THR     HB 3884   5.655   5.940   2.913
  245THR    CG2 3885   5.616   5.957   2.696
  245THR   HG21 3886   5.537   5.885   2.717
  245THR   HG22 3887   5.580   6.059   2.684
  245THR   HG23 3888   5.671   5.924   2.608
  245THR    OG1 3889   5.791   5.840   2.806
  245THR    HG1 3890   5.736   5.765   2.783
  245THR      C 3891   5.843   6.095   2.973
  245THR      O 3892   5.815   6.189   3.046
  246ALA      N 3893   5.948   6.018   3.003
  246ALA      H 3894   5.979   5.959   2.927
  246ALA     CA 3895   6.018   6.020   3.130
  246ALA     HA 3896   5.945   6.001   3.209
  246ALA     CB 3897   6.133   5.920   3.122
  246ALA    HB1 3898   6.194   5.944   3.035
  246ALA    HB2 3899   6.206   5.922   3.203
  246ALA    HB3 3900   6.097   5.818   3.110
  246ALA      C 3901   6.070   6.159   3.160
  246ALA      O 3902   6.052   6.207   3.271
  247GLN      N 3903   6.113   6.235   3.058
  247GLN      H 3904   6.121   6.211   2.961
  247GLN     CA 3905   6.150   6.373   3.083
  247GLN     HA 3906   6.222   6.365   3.164
  247GLN     CB 3907   6.235   6.434   2.972
  247GLN    HB1 3908   6.249   6.539   2.997
  247GLN    HB2 3909   6.182   6.416   2.878
  247GLN     CG 3910   6.376   6.379   2.953
  247GLN    HG1 3911   6.366   6.273   2.980
  247GLN    HG2 3912   6.443   6.428   3.023
  247GLN     CD 3913   6.434   6.396   2.813
  247GLN    OE1 3914   6.375   6.432   2.712
  247GLN    NE2 3915   6.566   6.382   2.811
  247GLN   HE21 3916   6.616   6.344   2.890
  247GLN   HE22 3917   6.621   6.419   2.735
  247GLN      C 3918   6.041   6.465   3.136
  247GLN      O 3919   6.067   6.547   3.224
  248VAL      N 3920   5.920   6.451   3.082
  248VAL      H 3921   5.909   6.376   3.015
  248VAL     CA 3922   5.796   6.512   3.127
  248VAL     HA 3923   5.826   6.616   3.137
  248VAL     CB 3924   5.685   6.500   3.023
  248VAL     HB 3925   5.673   6.394   3.002
  248VAL    CG1 3926   5.558   6.567   3.073
  248VAL   HG11 3927   5.560   6.675   3.088
  248VAL   HG12 3928   5.485   6.555   2.992
  248VAL   HG13 3929   5.524   6.517   3.164
  248VAL    CG2 3930   5.718   6.579   2.896
  248VAL   HG21 3931   5.718   6.685   2.920
  248VAL   HG22 3932   5.818   6.559   2.857
  248VAL   HG23 3933   5.643   6.557   2.821
  248VAL      C 3934   5.768   6.468   3.270
  248VAL      O 3935   5.739   6.554   3.353
  249LEU      N 3936   5.781   6.339   3.303
  249LEU      H 3937   5.810   6.274   3.231
  249LEU     CA 3938   5.745   6.286   3.433
  249LEU     HA 3939   5.655   6.329   3.476
  249LEU     CB 3940   5.739   6.134   3.420
  249LEU    HB1 3941   5.721   6.087   3.517
  249LEU    HB2 3942   5.834   6.100   3.380
  249LEU     CG 3943   5.639   6.073   3.322
  249LEU     HG 3944   5.658   6.080   3.215
  249LEU    CD1 3945   5.638   5.925   3.357
  249LEU   HD11 3946   5.742   5.894   3.356
  249LEU   HD12 3947   5.587   5.900   3.451
  249LEU   HD13 3948   5.594   5.879   3.268
  249LEU    CD2 3949   5.500   6.130   3.349
  249LEU   HD21 3950   5.487   6.237   3.333
  249LEU   HD22 3951   5.426   6.082   3.285
  249LEU   HD23 3952   5.471   6.107   3.452
  249LEU      C 3953   5.837   6.330   3.546
  249LEU      O 3954   5.802   6.333   3.664
  250ILE      N 3955   5.960   6.360   3.505
  250ILE      H 3956   5.980   6.362   3.406
  250ILE     CA 3957   6.057   6.420   3.594
  250ILE     HA 3958   6.041   6.386   3.696
  250ILE     CB 3959   6.197   6.384   3.546
  250ILE     HB 3960   6.210   6.410   3.442
  250ILE    CG2 3961   6.302   6.467   3.619
  250ILE   HG21 3962   6.404   6.437   3.598
  250ILE   HG22 3963   6.298   6.575   3.602
  250ILE   HG23 3964   6.299   6.448   3.726
  250ILE    CG1 3965   6.224   6.235   3.568
  250ILE   HG11 3966   6.144   6.179   3.521
  250ILE   HG12 3967   6.232   6.218   3.676
  250ILE     CD 3968   6.350   6.186   3.496
  250ILE    HD1 3969   6.441   6.230   3.535
  250ILE    HD2 3970   6.355   6.078   3.500
  250ILE    HD3 3971   6.341   6.215   3.391
  250ILE      C 3972   6.040   6.571   3.613
  250ILE      O 3973   6.043   6.622   3.724
  251ARG      N 3974   6.021   6.649   3.507
  251ARG      H 3975   6.025   6.605   3.416
  251ARG     CA 3976   5.985   6.790   3.502
  251ARG     HA 3977   6.065   6.839   3.556
  251ARG     CB 3978   5.991   6.837   3.357
  251ARG    HB1 3979   5.893   6.812   3.315
  251ARG    HB2 3980   6.074   6.784   3.310
  251ARG     CG 3981   5.998   6.989   3.343
  251ARG    HG1 3982   5.908   7.029   3.391
  251ARG    HG2 3983   5.991   7.027   3.241
  251ARG     CD 3984   6.119   7.053   3.409
  251ARG    HD1 3985   6.204   7.065   3.342
  251ARG    HD2 3986   6.150   6.994   3.496
  251ARG     NE 3987   6.087   7.190   3.450
  251ARG     HE 3988   5.990   7.208   3.468
  251ARG     CZ 3989   6.173   7.289   3.473
  251ARG    NH1 3990   6.306   7.276   3.462
  251ARG   HH11 3991   6.336   7.198   3.405
  251ARG   HH12 3992   6.374   7.345   3.490
  251ARG    NH2 3993   6.120   7.403   3.520
  251ARG   HH21 3994   6.025   7.401   3.554
  251ARG   HH22 3995   6.174   7.488   3.524
  251ARG      C 3996   5.853   6.827   3.570
  251ARG      O 3997   5.838   6.931   3.632
  252PHE      N 3998   5.747   6.746   3.566
  252PHE      H 3999   5.757   6.662   3.511
  252PHE     CA 4000   5.618   6.767   3.628
  252PHE     HA 4001   5.567   6.859   3.599
  252PHE     CB 4002   5.523   6.655   3.586
  252PHE    HB1 4003   5.581   6.565   3.608
  252PHE    HB2 4004   5.512   6.661   3.478
  252PHE     CG 4005   5.385   6.668   3.647
  252PHE    CD1 4006   5.314   6.786   3.620
  252PHE    HD1 4007   5.349   6.863   3.553
  252PHE    CE1 4008   5.195   6.805   3.692
  252PHE    HE1 4009   5.137   6.894   3.674
  252PHE     CZ 4010   5.146   6.709   3.781
  252PHE     HZ 4011   5.061   6.725   3.847
  252PHE    CE2 4012   5.216   6.589   3.802
  252PHE    HE2 4013   5.182   6.518   3.876
  252PHE    CD2 4014   5.334   6.569   3.731
  252PHE    HD2 4015   5.389   6.476   3.735
  252PHE      C 4016   5.627   6.797   3.777
  252PHE      O 4017   5.578   6.904   3.812
  253PRO      N 4018   5.690   6.716   3.863
  253PRO     CD 4019   5.731   6.578   3.842
  253PRO    HD1 4020   5.806   6.572   3.763
  253PRO    HD2 4021   5.640   6.518   3.835
  253PRO     CG 4022   5.805   6.540   3.969
  253PRO    HG1 4023   5.910   6.566   3.953
  253PRO    HG2 4024   5.776   6.436   3.986
  253PRO     CB 4025   5.744   6.628   4.077
  253PRO    HB1 4026   5.807   6.639   4.165
  253PRO    HB2 4027   5.654   6.576   4.111
  253PRO     CA 4028   5.705   6.755   4.002
  253PRO     HA 4029   5.606   6.789   4.033
  253PRO      C 4030   5.806   6.867   4.022
  253PRO      O 4031   5.788   6.948   4.112
  254MET      N 4032   5.905   6.888   3.935
  254MET      H 4033   5.924   6.819   3.864
  254MET     CA 4034   5.985   7.009   3.936
  254MET     HA 4035   6.034   7.011   4.033
  254MET     CB 4036   6.103   7.007   3.839
  254MET    HB1 4037   6.145   7.107   3.849
  254MET    HB2 4038   6.057   7.003   3.740
  254MET     CG 4039   6.217   6.909   3.865
  254MET    HG1 4040   6.181   6.810   3.838
  254MET    HG2 4041   6.235   6.907   3.972
  254MET     SD 4042   6.366   6.957   3.774
  254MET     CE 4043   6.454   6.799   3.784
  254MET    HE1 4044   6.558   6.801   3.754
  254MET    HE2 4045   6.459   6.774   3.890
  254MET    HE3 4046   6.397   6.722   3.731
  254MET      C 4047   5.907   7.138   3.919
  254MET      O 4048   5.928   7.236   3.990
  255GLN      N 4049   5.806   7.129   3.832
  255GLN      H 4050   5.803   7.045   3.775
  255GLN     CA 4051   5.715   7.238   3.807
  255GLN     HA 4052   5.769   7.332   3.818
  255GLN     CB 4053   5.666   7.225   3.663
  255GLN    HB1 4054   5.580   7.157   3.661
  255GLN    HB2 4055   5.734   7.168   3.600
  255GLN     CG 4056   5.630   7.357   3.596
  255GLN    HG1 4057   5.590   7.431   3.665
  255GLN    HG2 4058   5.549   7.330   3.528
  255GLN     CD 4059   5.739   7.416   3.507
  255GLN    OE1 4060   5.847   7.362   3.487
  255GLN    NE2 4061   5.718   7.538   3.455
  255GLN   HE21 4062   5.643   7.600   3.482
  255GLN   HE22 4063   5.791   7.573   3.396
  255GLN      C 4064   5.604   7.249   3.911
  255GLN      O 4065   5.511   7.328   3.895
  256ARG      N 4066   5.612   7.168   4.017
  256ARG      H 4067   5.693   7.108   4.017
  256ARG     CA 4068   5.533   7.190   4.136
  256ARG     HA 4069   5.469   7.276   4.115
  256ARG     CB 4070   5.434   7.079   4.170
  256ARG    HB1 4071   5.363   7.100   4.250
  256ARG    HB2 4072   5.495   7.000   4.214
  256ARG     CG 4073   5.355   7.037   4.046
  256ARG    HG1 4074   5.426   7.002   3.971
  256ARG    HG2 4075   5.306   7.121   3.997
  256ARG     CD 4076   5.258   6.922   4.074
  256ARG    HD1 4077   5.327   6.838   4.079
  256ARG    HD2 4078   5.194   6.900   3.989
  256ARG     NE 4079   5.183   6.925   4.199
  256ARG     HE 4080   5.133   7.011   4.221
  256ARG     CZ 4081   5.155   6.833   4.292
  256ARG    NH1 4082   5.207   6.710   4.297
  256ARG   HH11 4083   5.265   6.683   4.218
  256ARG   HH12 4084   5.183   6.652   4.376
  256ARG    NH2 4085   5.065   6.841   4.391
  256ARG   HH21 4086   5.001   6.919   4.400
  256ARG   HH22 4087   5.051   6.764   4.454
  256ARG      C 4088   5.607   7.242   4.259
  256ARG      O 4089   5.557   7.233   4.371
  257ASN      N 4090   5.731   7.287   4.238
  257ASN      H 4091   5.750   7.280   4.139
  257ASN     CA 4092   5.833   7.328   4.332
  257ASN     HA 4093   5.922   7.340   4.270
  257ASN     CB 4094   5.812   7.467   4.391
  257ASN    HB1 4095   5.895   7.487   4.459
  257ASN    HB2 4096   5.722   7.471   4.452
  257ASN     CG 4097   5.821   7.577   4.287
  257ASN    OD1 4098   5.930   7.616   4.243
  257ASN    ND2 4099   5.706   7.636   4.255
  257ASN   HD21 4100   5.619   7.599   4.291
  257ASN   HD22 4101   5.702   7.708   4.184
  257ASN      C 4102   5.869   7.219   4.433
  257ASN      O 4103   5.903   7.236   4.550
  258LEU      N 4104   5.864   7.095   4.384
  258LEU      H 4105   5.821   7.080   4.293
  258LEU     CA 4106   5.920   6.983   4.456
  258LEU     HA 4107   5.930   7.003   4.562
  258LEU     CB 4108   5.828   6.862   4.440
  258LEU    HB1 4109   5.853   6.794   4.521
  258LEU    HB2 4110   5.866   6.808   4.353
  258LEU     CG 4111   5.677   6.883   4.439
  258LEU     HG 4112   5.653   6.950   4.356
  258LEU    CD1 4113   5.604   6.751   4.417
  258LEU   HD11 4114   5.620   6.680   4.497
  258LEU   HD12 4115   5.499   6.782   4.415
  258LEU   HD13 4116   5.623   6.699   4.323
  258LEU    CD2 4117   5.618   6.944   4.566
  258LEU   HD21 4118   5.675   7.031   4.599
  258LEU   HD22 4119   5.519   6.984   4.548
  258LEU   HD23 4120   5.621   6.876   4.651
  258LEU      C 4121   6.055   6.946   4.397
  258LEU      O 4122   6.100   6.987   4.290
  259VAL      N 4123   6.129   6.867   4.476
  259VAL      H 4124   6.089   6.849   4.567
  259VAL     CA 4125   6.252   6.799   4.444
  259VAL     HA 4126   6.315   6.836   4.363
  259VAL     CB 4127   6.340   6.796   4.569
  259VAL     HB 4128   6.282   6.741   4.644
  259VAL    CG1 4129   6.469   6.716   4.552
  259VAL   HG11 4130   6.528   6.761   4.472
  259VAL   HG12 4131   6.526   6.715   4.645
  259VAL   HG13 4132   6.450   6.610   4.534
  259VAL    CG2 4133   6.374   6.933   4.627
  259VAL   HG21 4134   6.449   6.981   4.565
  259VAL   HG22 4135   6.288   7.000   4.639
  259VAL   HG23 4136   6.404   6.903   4.727
  259VAL      C 4137   6.209   6.663   4.391
  259VAL      O 4138   6.100   6.615   4.423
  260VAL      N 4139   6.287   6.596   4.306
  260VAL      H 4140   6.366   6.642   4.263
  260VAL     CA 4141   6.260   6.461   4.259
  260VAL     HA 4142   6.197   6.412   4.333
  260VAL     CB 4143   6.180   6.477   4.130
  260VAL     HB 4144   6.099   6.544   4.159
  260VAL    CG1 4145   6.260   6.529   4.011
  260VAL   HG11 4146   6.193   6.523   3.925
  260VAL   HG12 4147   6.294   6.630   4.032
  260VAL   HG13 4148   6.352   6.474   3.991
  260VAL    CG2 4149   6.128   6.338   4.095
  260VAL   HG21 4150   6.201   6.279   4.040
  260VAL   HG22 4151   6.102   6.280   4.183
  260VAL   HG23 4152   6.047   6.335   4.021
  260VAL      C 4153   6.383   6.374   4.240
  260VAL      O 4154   6.492   6.419   4.206
  261ILE      N 4155   6.366   6.243   4.263
  261ILE      H 4156   6.274   6.218   4.296
  261ILE     CA 4157   6.468   6.142   4.277
  261ILE     HA 4158   6.558   6.185   4.232
  261ILE     CB 4159   6.498   6.125   4.426
  261ILE     HB 4160   6.562   6.037   4.435
  261ILE    CG2 4161   6.589   6.235   4.479
  261ILE   HG21 4162   6.642   6.205   4.569
  261ILE   HG22 4163   6.671   6.251   4.409
  261ILE   HG23 4164   6.527   6.322   4.495
  261ILE    CG1 4165   6.373   6.110   4.512
  261ILE   HG11 4166   6.307   6.035   4.467
  261ILE   HG12 4167   6.319   6.204   4.520
  261ILE     CD 4168   6.394   6.069   4.657
  261ILE    HD1 4169   6.459   5.981   4.663
  261ILE    HD2 4170   6.436   6.151   4.715
  261ILE    HD3 4171   6.299   6.035   4.698
  261ILE      C 4172   6.442   6.012   4.203
  261ILE      O 4173   6.414   5.911   4.268
  262PRO      N 4174   6.451   6.016   4.069
  262PRO     CD 4175   6.482   6.124   3.978
  262PRO    HD1 4176   6.567   6.185   4.007
  262PRO    HD2 4177   6.397   6.192   3.973
  262PRO     CG 4178   6.486   6.068   3.836
  262PRO    HG1 4179   6.587   6.034   3.816
  262PRO    HG2 4180   6.455   6.137   3.758
  262PRO     CB 4181   6.395   5.945   3.847
  262PRO    HB1 4182   6.404   5.870   3.768
  262PRO    HB2 4183   6.290   5.974   3.838
  262PRO     CA 4184   6.435   5.898   3.987
  262PRO     HA 4185   6.346   5.848   4.025
  262PRO      C 4186   6.549   5.797   3.985
  262PRO      O 4187   6.667   5.831   3.971
  263LYS      N 4188   6.512   5.670   3.997
  263LYS      H 4189   6.415   5.645   3.992
  263LYS     CA 4190   6.603   5.557   3.983
  263LYS     HA 4191   6.699   5.584   4.026
  263LYS     CB 4192   6.557   5.441   4.071
  263LYS    HB1 4193   6.452   5.422   4.047
  263LYS    HB2 4194   6.565   5.484   4.171
  263LYS     CG 4195   6.635   5.311   4.057
  263LYS    HG1 4196   6.633   5.266   4.157
  263LYS    HG2 4197   6.735   5.335   4.021
  263LYS     CD 4198   6.582   5.205   3.962
  263LYS    HD1 4199   6.556   5.239   3.862
  263LYS    HD2 4200   6.487   5.174   4.007
  263LYS     CE 4201   6.664   5.077   3.956
  263LYS    HE1 4202   6.655   5.042   4.059
  263LYS    HE2 4203   6.770   5.101   3.940
  263LYS     NZ 4204   6.610   4.973   3.868
  263LYS    HZ1 4205   6.662   4.887   3.858
  263LYS    HZ2 4206   6.514   4.947   3.888
  263LYS    HZ3 4207   6.613   5.013   3.776
  263LYS      C 4208   6.625   5.509   3.841
  263LYS      O 4209   6.528   5.500   3.766
  264SER      N 4210   6.747   5.485   3.792
  264SER      H 4211   6.826   5.482   3.855
  264SER     CA 4212   6.778   5.416   3.668
  264SER     HA 4213   6.700   5.343   3.648
  264SER     CB 4214   6.778   5.508   3.547
  264SER    HB1 4215   6.851   5.590   3.554
  264SER    HB2 4216   6.679   5.547   3.524
  264SER     OG 4217   6.826   5.437   3.434
  264SER     HG 4218   6.774   5.357   3.432
  264SER      C 4219   6.909   5.342   3.689
  264SER      O 4220   6.992   5.399   3.759
  265VAL      N 4221   6.926   5.223   3.630
  265VAL      H 4222   6.846   5.186   3.581
  265VAL     CA 4223   7.055   5.159   3.617
  265VAL     HA 4224   7.120   5.224   3.674
  265VAL     CB 4225   7.067   5.024   3.688
  265VAL     HB 4226   7.173   4.999   3.687
  265VAL    CG1 4227   7.018   5.031   3.832
  265VAL   HG11 4228   7.078   5.108   3.881
  265VAL   HG12 4229   6.912   5.052   3.818
  265VAL   HG13 4230   7.033   4.937   3.885
  265VAL    CG2 4231   6.991   4.911   3.621
  265VAL   HG21 4232   7.025   4.900   3.518
  265VAL   HG22 4233   6.998   4.812   3.666
  265VAL   HG23 4234   6.885   4.935   3.634
  265VAL      C 4235   7.112   5.152   3.475
  265VAL      O 4236   7.211   5.088   3.443
  266THR      N 4237   7.043   5.215   3.379
  266THR      H 4238   6.959   5.269   3.396
  266THR     CA 4239   7.083   5.213   3.240
  266THR     HA 4240   7.144   5.126   3.218
  266THR     CB 4241   6.959   5.198   3.152
  266THR     HB 4242   6.908   5.294   3.155
  266THR    CG2 4243   6.999   5.154   3.011
  266THR   HG21 4244   6.915   5.170   2.944
  266THR   HG22 4245   7.076   5.227   2.986
  266THR   HG23 4246   7.033   5.051   3.003
  266THR    OG1 4247   6.865   5.110   3.208
  266THR    HG1 4248   6.817   5.145   3.284
  266THR      C 4249   7.160   5.339   3.203
  266THR      O 4250   7.103   5.447   3.218
  267PRO      N 4251   7.283   5.335   3.151
  267PRO     CD 4252   7.357   5.216   3.114
  267PRO    HD1 4253   7.328   5.171   3.019
  267PRO    HD2 4254   7.339   5.141   3.191
  267PRO     CG 4255   7.502   5.261   3.103
  267PRO    HG1 4256   7.554   5.193   3.035
  267PRO    HG2 4257   7.541   5.268   3.204
  267PRO     CB 4258   7.493   5.406   3.056
  267PRO    HB1 4259   7.479   5.408   2.948
  267PRO    HB2 4260   7.579   5.468   3.084
  267PRO     CA 4261   7.360   5.453   3.114
  267PRO     HA 4262   7.391   5.503   3.205
  267PRO      C 4263   7.282   5.551   3.028
  267PRO      O 4264   7.274   5.664   3.077
  268GLU      N 4265   7.218   5.512   2.918
  268GLU      H 4266   7.225   5.420   2.878
  268GLU     CA 4267   7.151   5.607   2.831
  268GLU     HA 4268   7.207   5.700   2.820
  268GLU     CB 4269   7.122   5.560   2.689
  268GLU    HB1 4270   7.220   5.540   2.646
  268GLU    HB2 4271   7.083   5.643   2.630
  268GLU     CG 4272   7.035   5.435   2.676
  268GLU    HG1 4273   6.939   5.473   2.712
  268GLU    HG2 4274   7.078   5.355   2.737
  268GLU     CD 4275   7.028   5.389   2.531
  268GLU    OE1 4276   6.932   5.426   2.460
  268GLU    OE2 4277   7.130   5.330   2.489
  268GLU      C 4278   7.019   5.660   2.886
  268GLU      O 4279   6.962   5.756   2.835
  269ARG      N 4280   6.960   5.603   2.991
  269ARG      H 4281   7.010   5.525   3.031
  269ARG     CA 4282   6.840   5.644   3.062
  269ARG     HA 4283   6.776   5.708   3.001
  269ARG     CB 4284   6.752   5.531   3.114
  269ARG    HB1 4285   6.671   5.573   3.173
  269ARG    HB2 4286   6.817   5.474   3.180
  269ARG     CG 4287   6.684   5.439   3.013
  269ARG    HG1 4288   6.756   5.381   2.955
  269ARG    HG2 4289   6.601   5.489   2.962
  269ARG     CD 4290   6.604   5.340   3.098
  269ARG    HD1 4291   6.545   5.403   3.164
  269ARG    HD2 4292   6.677   5.284   3.156
  269ARG     NE 4293   6.517   5.255   3.017
  269ARG     HE 4294   6.509   5.265   2.917
  269ARG     CZ 4295   6.428   5.163   3.056
  269ARG    NH1 4296   6.405   5.119   3.181
  269ARG   HH11 4297   6.464   5.149   3.257
  269ARG   HH12 4298   6.331   5.055   3.206
  269ARG    NH2 4299   6.349   5.109   2.962
  269ARG   HH21 4300   6.379   5.108   2.865
  269ARG   HH22 4301   6.265   5.063   2.993
  269ARG      C 4302   6.882   5.733   3.178
  269ARG      O 4303   6.826   5.842   3.194
  270ILE      N 4304   6.989   5.705   3.253
  270ILE      H 4305   7.042   5.623   3.230
  270ILE     CA 4306   7.048   5.795   3.349
  270ILE     HA 4307   6.972   5.812   3.426
  270ILE     CB 4308   7.170   5.735   3.420
  270ILE     HB 4309   7.252   5.712   3.352
  270ILE    CG2 4310   7.232   5.832   3.520
  270ILE   HG21 4311   7.269   5.922   3.471
  270ILE   HG22 4312   7.159   5.869   3.592
  270ILE   HG23 4313   7.310   5.783   3.578
  270ILE    CG1 4314   7.144   5.609   3.501
  270ILE   HG11 4315   7.081   5.545   3.439
  270ILE   HG12 4316   7.086   5.625   3.592
  270ILE     CD 4317   7.262   5.525   3.547
  270ILE    HD1 4318   7.315   5.578   3.627
  270ILE    HD2 4319   7.221   5.433   3.590
  270ILE    HD3 4320   7.329   5.499   3.465
  270ILE      C 4321   7.084   5.927   3.283
  270ILE      O 4322   7.049   6.035   3.331
  271ALA      N 4323   7.144   5.913   3.164
  271ALA      H 4324   7.188   5.828   3.130
  271ALA     CA 4325   7.175   6.033   3.090
  271ALA     HA 4326   7.241   6.093   3.152
  271ALA     CB 4327   7.259   5.986   2.971
  271ALA    HB1 4328   7.207   5.906   2.918
  271ALA    HB2 4329   7.283   6.071   2.907
  271ALA    HB3 4330   7.351   5.941   3.008
  271ALA      C 4331   7.050   6.109   3.048
  271ALA      O 4332   7.048   6.231   3.064
  272GLU      N 4333   6.950   6.048   2.984
  272GLU      H 4334   6.961   5.948   2.975
  272GLU     CA 4335   6.825   6.109   2.944
  272GLU     HA 4336   6.849   6.169   2.857
  272GLU     CB 4337   6.732   5.995   2.903
  272GLU    HB1 4338   6.709   5.934   2.991
  272GLU    HB2 4339   6.769   5.932   2.821
  272GLU     CG 4340   6.594   6.039   2.855
  272GLU    HG1 4341   6.604   6.121   2.784
  272GLU    HG2 4342   6.531   6.082   2.933
  272GLU     CD 4343   6.514   5.926   2.792
  272GLU    OE1 4344   6.402   5.890   2.834
  272GLU    OE2 4345   6.554   5.870   2.687
  272GLU      C 4346   6.763   6.198   3.050
  272GLU      O 4347   6.737   6.316   3.031
  273ASN      N 4348   6.741   6.140   3.169
  273ASN      H 4349   6.777   6.045   3.175
  273ASN     CA 4350   6.685   6.200   3.288
  273ASN     HA 4351   6.580   6.220   3.267
  273ASN     CB 4352   6.679   6.087   3.391
  273ASN    HB1 4353   6.653   6.127   3.489
  273ASN    HB2 4354   6.777   6.042   3.402
  273ASN     CG 4355   6.577   5.979   3.357
  273ASN    OD1 4356   6.502   5.987   3.260
  273ASN    ND2 4357   6.569   5.875   3.441
  273ASN   HD21 4358   6.651   5.862   3.498
  273ASN   HD22 4359   6.523   5.793   3.405
  273ASN      C 4360   6.753   6.324   3.343
  273ASN      O 4361   6.699   6.404   3.420
  274PHE      N 4362   6.874   6.347   3.293
  274PHE      H 4363   6.913   6.292   3.218
  274PHE     CA 4364   6.949   6.463   3.337
  274PHE     HA 4365   6.915   6.492   3.436
  274PHE     CB 4366   7.098   6.427   3.339
  274PHE    HB1 4367   7.145   6.429   3.240
  274PHE    HB2 4368   7.103   6.327   3.381
  274PHE     CG 4369   7.183   6.517   3.425
  274PHE    CD1 4370   7.157   6.531   3.562
  274PHE    HD1 4371   7.083   6.470   3.612
  274PHE    CE1 4372   7.243   6.604   3.645
  274PHE    HE1 4373   7.221   6.598   3.751
  274PHE     CZ 4374   7.346   6.678   3.586
  274PHE     HZ 4375   7.417   6.729   3.649
  274PHE    CE2 4376   7.378   6.659   3.451
  274PHE    HE2 4377   7.463   6.708   3.406
  274PHE    CD2 4378   7.291   6.587   3.368
  274PHE    HD2 4379   7.314   6.566   3.265
  274PHE      C 4380   6.925   6.588   3.253
  274PHE      O 4381   6.969   6.694   3.294
  275LYS      N 4382   6.865   6.566   3.136
  275LYS      H 4383   6.850   6.468   3.113
  275LYS     CA 4384   6.828   6.663   3.035
  275LYS     HA 4385   6.880   6.755   3.058
  275LYS     CB 4386   6.852   6.609   2.894
  275LYS    HB1 4387   6.799   6.675   2.825
  275LYS    HB2 4388   6.824   6.505   2.881
  275LYS     CG 4389   6.999   6.626   2.857
  275LYS    HG1 4390   7.060   6.560   2.918
  275LYS    HG2 4391   7.023   6.730   2.881
  275LYS     CD 4392   7.036   6.608   2.710
  275LYS    HD1 4393   6.991   6.690   2.654
  275LYS    HD2 4394   7.011   6.508   2.675
  275LYS     CE 4395   7.185   6.621   2.681
  275LYS    HE1 4396   7.237   6.554   2.750
  275LYS    HE2 4397   7.218   6.721   2.710
  275LYS     NZ 4398   7.223   6.580   2.545
  275LYS    HZ1 4399   7.207   6.483   2.523
  275LYS    HZ2 4400   7.165   6.628   2.478
  275LYS    HZ3 4401   7.321   6.592   2.524
  275LYS      C 4402   6.683   6.706   3.055
  275LYS      O 4403   6.588   6.681   2.981
  276VAL      N 4404   6.665   6.775   3.168
  276VAL      H 4405   6.742   6.788   3.232
  276VAL     CA 4406   6.540   6.828   3.217
  276VAL     HA 4407   6.463   6.828   3.140
  276VAL     CB 4408   6.482   6.737   3.325
  276VAL     HB 4409   6.389   6.787   3.352
  276VAL    CG1 4410   6.453   6.597   3.272
  276VAL   HG11 4411   6.358   6.611   3.222
  276VAL   HG12 4412   6.534   6.558   3.210
  276VAL   HG13 4413   6.432   6.527   3.353
  276VAL    CG2 4414   6.571   6.730   3.449
  276VAL   HG21 4415   6.516   6.675   3.525
  276VAL   HG22 4416   6.662   6.674   3.423
  276VAL   HG23 4417   6.589   6.830   3.488
  276VAL      C 4418   6.543   6.975   3.256
  276VAL      O 4419   6.434   7.029   3.273
  277PHE      N 4420   6.657   7.036   3.292
  277PHE      H 4421   6.747   6.991   3.281
  277PHE     CA 4422   6.664   7.171   3.344
  277PHE     HA 4423   6.578   7.196   3.406
  277PHE     CB 4424   6.789   7.173   3.433
  277PHE    HB1 4425   6.794   7.276   3.470
  277PHE    HB2 4426   6.879   7.164   3.372
  277PHE     CG 4427   6.786   7.100   3.564
  277PHE    CD1 4428   6.713   7.157   3.669
  277PHE    HD1 4429   6.656   7.247   3.653
  277PHE    CE1 4430   6.722   7.093   3.794
  277PHE    HE1 4431   6.666   7.137   3.874
  277PHE     CZ 4432   6.795   6.975   3.814
  277PHE     HZ 4433   6.821   6.941   3.913
  277PHE    CE2 4434   6.860   6.917   3.704
  277PHE    HE2 4435   6.920   6.828   3.715
  277PHE    CD2 4436   6.858   6.981   3.579
  277PHE    HD2 4437   6.909   6.935   3.495
  277PHE      C 4438   6.658   7.277   3.236
  277PHE      O 4439   6.647   7.395   3.269
  278ASP      N 4440   6.661   7.230   3.111
  278ASP      H 4441   6.656   7.130   3.097
  278ASP     CA 4442   6.667   7.309   2.990
  278ASP     HA 4443   6.704   7.407   3.021
  278ASP     CB 4444   6.762   7.242   2.891
  278ASP    HB1 4445   6.858   7.233   2.942
  278ASP    HB2 4446   6.770   7.307   2.803
  278ASP     CG 4447   6.708   7.105   2.855
  278ASP    OD1 4448   6.695   7.012   2.937
  278ASP    OD2 4449   6.697   7.079   2.733
  278ASP      C 4450   6.532   7.336   2.924
  278ASP      O 4451   6.525   7.404   2.822
  279PHE      N 4452   6.423   7.299   2.991
  279PHE      H 4453   6.438   7.252   3.079
  279PHE     CA 4454   6.284   7.310   2.953
  279PHE     HA 4455   6.264   7.408   2.910
  279PHE     CB 4456   6.244   7.207   2.848
  279PHE    HB1 4457   6.330   7.177   2.789
  279PHE    HB2 4458   6.171   7.257   2.784
  279PHE     CG 4459   6.185   7.082   2.910
  279PHE    CD1 4460   6.258   6.997   2.995
  279PHE    HD1 4461   6.355   7.034   3.025
  279PHE    CE1 4462   6.207   6.874   3.036
  279PHE    HE1 4463   6.261   6.807   3.102
  279PHE     CZ 4464   6.077   6.836   3.002
  279PHE     HZ 4465   6.037   6.739   3.029
  279PHE    CE2 4466   5.998   6.918   2.921
  279PHE    HE2 4467   5.904   6.877   2.888
  279PHE    CD2 4468   6.056   7.038   2.878
  279PHE    HD2 4469   5.997   7.098   2.811
  279PHE      C 4470   6.195   7.319   3.077
  279PHE      O 4471   6.237   7.277   3.185
  280GLU      N 4472   6.073   7.367   3.054
  280GLU      H 4473   6.056   7.405   2.962
  280GLU     CA 4474   5.966   7.374   3.151
  280GLU     HA 4475   5.997   7.300   3.225
  280GLU     CB 4476   5.972   7.514   3.210
  280GLU    HB1 4477   6.073   7.539   3.242
  280GLU    HB2 4478   5.906   7.518   3.296
  280GLU     CG 4479   5.929   7.632   3.122
  280GLU    HG1 4480   5.822   7.627   3.107
  280GLU    HG2 4481   5.970   7.601   3.026
  280GLU     CD 4482   5.992   7.764   3.165
  280GLU    OE1 4483   6.056   7.832   3.082
  280GLU    OE2 4484   5.974   7.810   3.279
  280GLU      C 4485   5.830   7.348   3.086
  280GLU      O 4486   5.801   7.369   2.969
  281LEU      N 4487   5.734   7.305   3.169
  281LEU      H 4488   5.755   7.294   3.267
  281LEU     CA 4489   5.607   7.252   3.125
  281LEU     HA 4490   5.617   7.203   3.029
  281LEU     CB 4491   5.549   7.154   3.228
  281LEU    HB1 4492   5.448   7.132   3.193
  281LEU    HB2 4493   5.546   7.203   3.325
  281LEU     CG 4494   5.624   7.022   3.238
  281LEU     HG 4495   5.721   7.049   3.281
  281LEU    CD1 4496   5.550   6.916   3.319
  281LEU   HD11 4497   5.621   6.833   3.319
  281LEU   HD12 4498   5.529   6.958   3.417
  281LEU   HD13 4499   5.456   6.891   3.270
  281LEU    CD2 4500   5.663   6.958   3.105
  281LEU   HD21 4501   5.728   7.019   3.042
  281LEU   HD22 4502   5.710   6.863   3.130
  281LEU   HD23 4503   5.580   6.931   3.040
  281LEU      C 4504   5.516   7.372   3.098
  281LEU      O 4505   5.506   7.456   3.187
  282SER      N 4506   5.436   7.370   2.991
  282SER      H 4507   5.446   7.296   2.922
  282SER     CA 4508   5.333   7.468   2.963
  282SER     HA 4509   5.372   7.568   2.982
  282SER     CB 4510   5.282   7.458   2.820
  282SER    HB1 4511   5.369   7.426   2.762
  282SER    HB2 4512   5.244   7.557   2.798
  282SER     OG 4513   5.182   7.360   2.807
  282SER     HG 4514   5.232   7.278   2.806
  282SER      C 4515   5.225   7.455   3.070
  282SER      O 4516   5.191   7.344   3.109
  283SER      N 4517   5.155   7.563   3.103
  283SER      H 4518   5.190   7.655   3.080
  283SER     CA 4519   5.028   7.559   3.172
  283SER     HA 4520   5.045   7.535   3.277
  283SER     CB 4521   4.956   7.694   3.172
  283SER    HB1 4522   5.029   7.766   3.208
  283SER    HB2 4523   4.872   7.701   3.241
  283SER     OG 4524   4.906   7.752   3.054
  283SER     HG 4525   4.970   7.808   3.009
  283SER      C 4526   4.925   7.463   3.114
  283SER      O 4527   4.848   7.402   3.188
  284GLN      N 4528   4.917   7.443   2.983
  284GLN      H 4529   4.989   7.488   2.927
  284GLN     CA 4530   4.818   7.363   2.914
  284GLN     HA 4531   4.722   7.388   2.960
  284GLN     CB 4532   4.803   7.401   2.767
  284GLN    HB1 4533   4.729   7.334   2.722
  284GLN    HB2 4534   4.895   7.377   2.714
  284GLN     CG 4535   4.760   7.543   2.733
  284GLN    HG1 4536   4.814   7.617   2.791
  284GLN    HG2 4537   4.656   7.559   2.763
  284GLN     CD 4538   4.773   7.580   2.586
  284GLN    OE1 4539   4.878   7.623   2.540
  284GLN    NE2 4540   4.670   7.567   2.501
  284GLN   HE21 4541   4.576   7.542   2.528
  284GLN   HE22 4542   4.691   7.593   2.406
  284GLN      C 4543   4.848   7.215   2.938
  284GLN      O 4544   4.764   7.126   2.936
  285ASP      N 4545   4.978   7.190   2.954
  285ASP      H 4546   5.049   7.262   2.957
  285ASP     CA 4547   5.024   7.062   3.004
  285ASP     HA 4548   4.963   6.984   2.959
  285ASP     CB 4549   5.169   7.026   2.972
  285ASP    HB1 4550   5.182   6.922   3.003
  285ASP    HB2 4551   5.225   7.084   3.045
  285ASP     CG 4552   5.211   7.051   2.828
  285ASP    OD1 4553   5.145   7.004   2.733
  285ASP    OD2 4554   5.298   7.140   2.809
  285ASP      C 4555   4.999   7.033   3.152
  285ASP      O 4556   4.958   6.921   3.181
  286MET      N 4557   5.027   7.127   3.243
  286MET      H 4558   5.089   7.202   3.217
  286MET     CA 4559   4.989   7.107   3.381
  286MET     HA 4560   5.043   7.019   3.416
  286MET     CB 4561   5.025   7.230   3.465
  286MET    HB1 4562   5.003   7.205   3.569
  286MET    HB2 4563   4.959   7.313   3.441
  286MET     CG 4564   5.171   7.269   3.450
  286MET    HG1 4565   5.193   7.359   3.507
  286MET    HG2 4566   5.193   7.303   3.349
  286MET     SD 4567   5.282   7.139   3.510
  286MET     CE 4568   5.282   7.163   3.690
  286MET    HE1 4569   5.179   7.177   3.724
  286MET    HE2 4570   5.328   7.073   3.729
  286MET    HE3 4571   5.333   7.256   3.713
  286MET      C 4572   4.840   7.078   3.397
  286MET      O 4573   4.799   6.996   3.479
  287THR      N 4574   4.755   7.152   3.326
  287THR      H 4575   4.788   7.229   3.270
  287THR     CA 4576   4.612   7.127   3.318
  287THR     HA 4577   4.567   7.153   3.414
  287THR     CB 4578   4.546   7.224   3.220
  287THR     HB 4579   4.550   7.180   3.121
  287THR    CG2 4580   4.397   7.228   3.253
  287THR   HG21 4581   4.357   7.130   3.278
  287THR   HG22 4582   4.381   7.288   3.342
  287THR   HG23 4583   4.347   7.282   3.173
  287THR    OG1 4584   4.598   7.352   3.247
  287THR    HG1 4585   4.691   7.354   3.223
  287THR      C 4586   4.585   6.979   3.297
  287THR      O 4587   4.507   6.920   3.371
  288THR      N 4588   4.655   6.916   3.204
  288THR      H 4589   4.705   6.966   3.132
  288THR     CA 4590   4.630   6.777   3.172
  288THR     HA 4591   4.522   6.764   3.177
  288THR     CB 4592   4.686   6.736   3.036
  288THR     HB 4593   4.795   6.749   3.040
  288THR    CG2 4594   4.632   6.605   2.980
  288THR   HG21 4595   4.525   6.616   2.966
  288THR   HG22 4596   4.669   6.576   2.882
  288THR   HG23 4597   4.634   6.524   3.053
  288THR    OG1 4598   4.638   6.824   2.937
  288THR    HG1 4599   4.679   6.811   2.851
  288THR      C 4600   4.685   6.686   3.282
  288THR      O 4601   4.621   6.592   3.328
  289LEU      N 4602   4.809   6.706   3.325
  289LEU      H 4603   4.862   6.781   3.283
  289LEU     CA 4604   4.878   6.624   3.423
  289LEU     HA 4605   4.875   6.519   3.395
  289LEU     CB 4606   5.024   6.668   3.420
  289LEU    HB1 4607   5.083   6.614   3.495
  289LEU    HB2 4608   5.031   6.774   3.442
  289LEU     CG 4609   5.089   6.647   3.284
  289LEU     HG 4610   5.034   6.680   3.196
  289LEU    CD1 4611   5.220   6.725   3.273
  289LEU   HD11 4612   5.189   6.830   3.272
  289LEU   HD12 4613   5.282   6.705   3.361
  289LEU   HD13 4614   5.268   6.695   3.181
  289LEU    CD2 4615   5.110   6.497   3.260
  289LEU   HD21 4616   5.181   6.455   3.332
  289LEU   HD22 4617   5.013   6.448   3.257
  289LEU   HD23 4618   5.167   6.492   3.168
  289LEU      C 4619   4.820   6.632   3.564
  289LEU      O 4620   4.838   6.542   3.645
  290LEU      N 4621   4.749   6.739   3.599
  290LEU      H 4622   4.751   6.826   3.549
  290LEU     CA 4623   4.672   6.744   3.722
  290LEU     HA 4624   4.708   6.675   3.798
  290LEU     CB 4625   4.682   6.883   3.785
  290LEU    HB1 4626   4.626   6.891   3.878
  290LEU    HB2 4627   4.651   6.965   3.720
  290LEU     CG 4628   4.826   6.908   3.829
  290LEU     HG 4629   4.897   6.876   3.753
  290LEU    CD1 4630   4.860   7.055   3.848
  290LEU   HD11 4631   4.795   7.098   3.925
  290LEU   HD12 4632   4.965   7.064   3.877
  290LEU   HD13 4633   4.837   7.106   3.755
  290LEU    CD2 4634   4.850   6.844   3.966
  290LEU   HD21 4635   4.787   6.890   4.042
  290LEU   HD22 4636   4.827   6.738   3.971
  290LEU   HD23 4637   4.953   6.863   3.996
  290LEU      C 4638   4.528   6.698   3.706
  290LEU      O 4639   4.452   6.698   3.802
  291SER      N 4640   4.496   6.647   3.587
  291SER      H 4641   4.573   6.633   3.524
  291SER     CA 4642   4.363   6.597   3.557
  291SER     HA 4643   4.292   6.620   3.636
  291SER     CB 4644   4.306   6.666   3.434
  291SER    HB1 4645   4.206   6.627   3.412
  291SER    HB2 4646   4.369   6.663   3.345
  291SER     OG 4647   4.281   6.801   3.468
  291SER     HG 4648   4.353   6.859   3.442
  291SER      C 4649   4.365   6.446   3.534
  291SER      O 4650   4.294   6.397   3.447
  292TYR      N 4651   4.460   6.381   3.602
  292TYR      H 4652   4.514   6.436   3.667
  292TYR     CA 4653   4.497   6.242   3.582
  292TYR     HA 4654   4.439   6.187   3.508
  292TYR     CB 4655   4.643   6.233   3.537
  292TYR    HB1 4656   4.694   6.163   3.602
  292TYR    HB2 4657   4.693   6.329   3.553
  292TYR     CG 4658   4.662   6.199   3.391
  292TYR    CD1 4659   4.592   6.270   3.293
  292TYR    HD1 4660   4.524   6.350   3.319
  292TYR    CE1 4661   4.613   6.243   3.157
  292TYR    HE1 4662   4.559   6.302   3.086
  292TYR     CZ 4663   4.696   6.135   3.121
  292TYR     OH 4664   4.722   6.114   2.989
  292TYR     HH 4665   4.792   6.051   2.975
  292TYR    CE2 4666   4.759   6.055   3.219
  292TYR    HE2 4667   4.840   5.989   3.194
  292TYR    CD2 4668   4.749   6.097   3.352
  292TYR    HD2 4669   4.808   6.055   3.432
  292TYR      C 4670   4.484   6.163   3.712
  292TYR      O 4671   4.490   6.041   3.715
  293ASN      N 4672   4.454   6.231   3.822
  293ASN      H 4673   4.462   6.332   3.822
  293ASN     CA 4674   4.449   6.173   3.955
  293ASN     HA 4675   4.549   6.134   3.972
  293ASN     CB 4676   4.445   6.292   4.051
  293ASN    HB1 4677   4.360   6.360   4.052
  293ASN    HB2 4678   4.532   6.353   4.027
  293ASN     CG 4679   4.470   6.230   4.187
  293ASN    OD1 4680   4.581   6.196   4.230
  293ASN    ND2 4681   4.365   6.219   4.269
  293ASN   HD21 4682   4.273   6.231   4.231
  293ASN   HD22 4683   4.384   6.180   4.360
  293ASN      C 4684   4.352   6.061   3.989
  293ASN      O 4685   4.237   6.053   3.945
  294ARG      N 4686   4.399   5.964   4.068
  294ARG      H 4687   4.494   5.976   4.100
  294ARG     CA 4688   4.336   5.834   4.085
  294ARG     HA 4689   4.229   5.852   4.077
  294ARG     CB 4690   4.381   5.728   3.985
  294ARG    HB1 4691   4.362   5.627   4.021
  294ARG    HB2 4692   4.490   5.732   3.976
  294ARG     CG 4693   4.309   5.737   3.851
  294ARG    HG1 4694   4.338   5.831   3.804
  294ARG    HG2 4695   4.201   5.726   3.861
  294ARG     CD 4696   4.372   5.634   3.758
  294ARG    HD1 4697   4.480   5.633   3.764
  294ARG    HD2 4698   4.345   5.657   3.654
  294ARG     NE 4699   4.322   5.501   3.790
  294ARG     HE 4700   4.266   5.478   3.871
  294ARG     CZ 4701   4.337   5.393   3.713
  294ARG    NH1 4702   4.367   5.405   3.583
  294ARG   HH11 4703   4.396   5.494   3.546
  294ARG   HH12 4704   4.355   5.329   3.517
  294ARG    NH2 4705   4.294   5.271   3.748
  294ARG   HH21 4706   4.261   5.256   3.842
  294ARG   HH22 4707   4.289   5.191   3.687
  294ARG      C 4708   4.348   5.781   4.227
  294ARG      O 4709   4.284   5.689   4.276
  295ASN      N 4710   4.454   5.832   4.290
  295ASN      H 4711   4.505   5.907   4.246
  295ASN     CA 4712   4.511   5.784   4.415
  295ASN     HA 4713   4.598   5.849   4.427
  295ASN     CB 4714   4.423   5.816   4.535
  295ASN    HB1 4715   4.474   5.795   4.630
  295ASN    HB2 4716   4.332   5.756   4.531
  295ASN     CG 4717   4.382   5.962   4.549
  295ASN    OD1 4718   4.469   6.047   4.563
  295ASN    ND2 4719   4.253   5.994   4.538
  295ASN   HD21 4720   4.184   5.922   4.523
  295ASN   HD22 4721   4.234   6.093   4.547
  295ASN      C 4722   4.561   5.642   4.393
  295ASN      O 4723   4.574   5.569   4.491
  296TRP      N 4724   4.605   5.606   4.272
  296TRP      H 4725   4.597   5.672   4.196
  296TRP     CA 4726   4.674   5.481   4.245
  296TRP     HA 4727   4.630   5.405   4.310
  296TRP     CB 4728   4.678   5.443   4.098
  296TRP    HB1 4729   4.697   5.533   4.038
  296TRP    HB2 4730   4.577   5.421   4.066
  296TRP     CG 4731   4.760   5.322   4.068
  296TRP    CD1 4732   4.724   5.191   4.069
  296TRP    HD1 4733   4.623   5.160   4.090
  296TRP    NE1 4734   4.835   5.115   4.036
  296TRP    HE1 4735   4.836   5.014   4.038
  296TRP    CE2 4736   4.949   5.191   4.019
  296TRP    CZ2 4737   5.082   5.160   3.988
  296TRP    HZ2 4738   5.119   5.058   3.991
  296TRP    CH2 4739   5.166   5.267   3.954
  296TRP    HH2 4740   5.269   5.247   3.930
  296TRP    CZ3 4741   5.119   5.399   3.952
  296TRP    HZ3 4742   5.190   5.476   3.924
  296TRP    CE3 4743   4.986   5.427   3.985
  296TRP    HE3 4744   4.945   5.526   3.979
  296TRP    CD2 4745   4.898   5.324   4.021
  296TRP      C 4746   4.817   5.494   4.297
  296TRP      O 4747   4.875   5.601   4.286
  297ARG      N 4748   4.880   5.385   4.342
  297ARG      H 4749   4.824   5.301   4.344
  297ARG     CA 4750   4.999   5.388   4.424
  297ARG     HA 4751   5.063   5.472   4.397
  297ARG     CB 4752   4.962   5.382   4.572
  297ARG    HB1 4753   4.927   5.282   4.599
  297ARG    HB2 4754   4.885   5.459   4.577
  297ARG     CG 4755   5.069   5.423   4.673
  297ARG    HG1 4756   5.107   5.524   4.654
  297ARG    HG2 4757   5.138   5.339   4.676
  297ARG     CD 4758   5.014   5.445   4.814
  297ARG    HD1 4759   5.092   5.450   4.889
  297ARG    HD2 4760   4.948   5.363   4.841
  297ARG     NE 4761   4.937   5.569   4.828
  297ARG     HE 4762   4.849   5.573   4.777
  297ARG     CZ 4763   4.973   5.685   4.884
  297ARG    NH1 4764   5.094   5.717   4.933
  297ARG   HH11 4765   5.166   5.646   4.936
  297ARG   HH12 4766   5.101   5.813   4.964
  297ARG    NH2 4767   4.875   5.776   4.882
  297ARG   HH21 4768   4.787   5.768   4.831
  297ARG   HH22 4769   4.882   5.860   4.937
  297ARG      C 4770   5.106   5.286   4.386
  297ARG      O 4771   5.072   5.175   4.347
  298VAL      N 4772   5.233   5.308   4.418
  298VAL      H 4773   5.251   5.396   4.465
  298VAL     CA 4774   5.346   5.218   4.407
  298VAL     HA 4775   5.335   5.142   4.330
  298VAL     CB 4776   5.470   5.302   4.376
  298VAL     HB 4777   5.466   5.389   4.441
  298VAL    CG1 4778   5.604   5.230   4.385
  298VAL   HG11 4779   5.689   5.297   4.376
  298VAL   HG12 4780   5.630   5.198   4.486
  298VAL   HG13 4781   5.618   5.150   4.312
  298VAL    CG2 4782   5.463   5.349   4.231
  298VAL   HG21 4783   5.364   5.381   4.197
  298VAL   HG22 4784   5.521   5.440   4.219
  298VAL   HG23 4785   5.499   5.269   4.166
  298VAL      C 4786   5.368   5.156   4.545
  298VAL      O 4787   5.404   5.039   4.547
  299CYS      N 4788   5.359   5.221   4.661
  299CYS      H 4789   5.344   5.321   4.657
  299CYS     CA 4790   5.371   5.161   4.792
  299CYS     HA 4791   5.451   5.087   4.799
  299CYS     CB 4792   5.402   5.268   4.897
  299CYS    HB1 4793   5.405   5.230   4.999
  299CYS    HB2 4794   5.320   5.339   4.897
  299CYS     SG 4795   5.561   5.344   4.855
  299CYS     HG 4796   5.520   5.462   4.903
  299CYS      C 4797   5.241   5.093   4.831
  299CYS      O 4798   5.169   5.140   4.920
  300ALA      N 4799   5.207   4.987   4.758
  300ALA      H 4800   5.270   4.976   4.680
  300ALA     CA 4801   5.075   4.926   4.747
  300ALA     HA 4802   5.005   5.007   4.766
  300ALA     CB 4803   5.046   4.884   4.603
  300ALA    HB1 4804   5.064   4.965   4.532
  300ALA    HB2 4805   5.105   4.796   4.575
  300ALA    HB3 4806   4.941   4.861   4.584
  300ALA      C 4807   5.058   4.814   4.848
  300ALA      O 4808   4.944   4.772   4.872
  301LEU      N 4809   5.165   4.751   4.896
  301LEU      H 4810   5.255   4.787   4.864
  301LEU     CA 4811   5.172   4.642   4.991
  301LEU     HA 4812   5.078   4.589   4.976
  301LEU     CB 4813   5.293   4.556   4.957
  301LEU    HB1 4814   5.385   4.615   4.960
  301LEU    HB2 4815   5.277   4.516   4.856
  301LEU     CG 4816   5.310   4.431   5.042
  301LEU     HG 4817   5.293   4.445   5.149
  301LEU    CD1 4818   5.216   4.323   4.990
  301LEU   HD11 4819   5.222   4.294   4.885
  301LEU   HD12 4820   5.222   4.232   5.050
  301LEU   HD13 4821   5.113   4.360   4.998
  301LEU    CD2 4822   5.449   4.372   5.020
  301LEU   HD21 4823   5.473   4.365   4.914
  301LEU   HD22 4824   5.525   4.445   5.047
  301LEU   HD23 4825   5.454   4.279   5.077
  301LEU      C 4826   5.172   4.694   5.134
  301LEU      O 4827   5.238   4.795   5.158
  302LEU      N 4828   5.084   4.636   5.216
  302LEU      H 4829   5.024   4.564   5.178
  302LEU     CA 4830   5.037   4.690   5.341
  302LEU     HA 4831   5.107   4.766   5.376
  302LEU     CB 4832   4.893   4.740   5.326
  302LEU    HB1 4833   4.835   4.656   5.288
  302LEU    HB2 4834   4.896   4.825   5.258
  302LEU     CG 4835   4.826   4.778   5.458
  302LEU     HG 4836   4.842   4.705   5.537
  302LEU    CD1 4837   4.878   4.912   5.509
  302LEU   HD11 4838   4.845   4.926   5.612
  302LEU   HD12 4839   4.987   4.916   5.502
  302LEU   HD13 4840   4.829   4.998   5.464
  302LEU    CD2 4841   4.677   4.807   5.438
  302LEU   HD21 4842   4.630   4.844   5.529
  302LEU   HD22 4843   4.661   4.886   5.365
  302LEU   HD23 4844   4.624   4.718   5.405
  302LEU      C 4845   5.042   4.575   5.440
  302LEU      O 4846   4.956   4.486   5.439
  303ARG      N 4847   5.126   4.576   5.543
  303ARG      H 4848   5.183   4.659   5.550
  303ARG     CA 4849   5.116   4.494   5.662
  303ARG     HA 4850   5.016   4.450   5.661
  303ARG     CB 4851   5.208   4.371   5.659
  303ARG    HB1 4852   5.189   4.327   5.561
  303ARG    HB2 4853   5.169   4.295   5.726
  303ARG     CG 4854   5.358   4.386   5.677
  303ARG    HG1 4855   5.391   4.288   5.711
  303ARG    HG2 4856   5.377   4.459   5.756
  303ARG     CD 4857   5.430   4.441   5.553
  303ARG    HD1 4858   5.409   4.387   5.461
  303ARG    HD2 4859   5.533   4.417   5.580
  303ARG     NE 4860   5.421   4.585   5.532
  303ARG     HE 4861   5.399   4.645   5.610
  303ARG     CZ 4862   5.461   4.645   5.419
  303ARG    NH1 4863   5.510   4.586   5.309
  303ARG   HH11 4864   5.529   4.487   5.305
  303ARG   HH12 4865   5.549   4.647   5.238
  303ARG    NH2 4866   5.436   4.777   5.413
  303ARG   HH21 4867   5.383   4.820   5.487
  303ARG   HH22 4868   5.454   4.834   5.332
  303ARG      C 4869   5.116   4.567   5.796
  303ARG      O 4870   5.154   4.509   5.897
  304ASP      N 4871   5.071   4.692   5.790
  304ASP      H 4872   5.045   4.734   5.702
  304ASP     CA 4873   5.123   4.785   5.889
  304ASP     HA 4874   5.200   4.736   5.948
  304ASP     CB 4875   5.197   4.900   5.821
  304ASP    HB1 4876   5.263   4.945   5.895
  304ASP    HB2 4877   5.126   4.967   5.773
  304ASP     CG 4878   5.285   4.842   5.711
  304ASP    OD1 4879   5.236   4.842   5.597
  304ASP    OD2 4880   5.388   4.774   5.734
  304ASP      C 4881   5.026   4.845   5.989
  304ASP      O 4882   5.072   4.915   6.079
  305THR      N 4883   4.899   4.805   5.978
  305THR      H 4884   4.880   4.741   5.902
  305THR     CA 4885   4.789   4.866   6.051
  305THR     HA 4886   4.809   4.973   6.056
  305THR     CB 4887   4.654   4.841   5.985
  305THR     HB 4888   4.575   4.871   6.054
  305THR    CG2 4889   4.638   4.931   5.862
  305THR   HG21 4890   4.679   4.878   5.776
  305THR   HG22 4891   4.533   4.940   5.834
  305THR   HG23 4892   4.682   5.030   5.866
  305THR    OG1 4893   4.646   4.710   5.935
  305THR    HG1 4894   4.560   4.692   5.896
  305THR      C 4895   4.780   4.829   6.199
  305THR      O 4896   4.675   4.831   6.262
  306SER      N 4897   4.891   4.787   6.259
  306SER      H 4898   4.965   4.760   6.196
  306SER     CA 4899   4.908   4.760   6.400
  306SER     HA 4900   4.815   4.732   6.450
  306SER     CB 4901   4.998   4.638   6.419
  306SER    HB1 4902   4.947   4.556   6.369
  306SER    HB2 4903   5.014   4.612   6.524
  306SER     OG 4904   5.120   4.662   6.353
  306SER     HG 4905   5.177   4.585   6.365
  306SER      C 4906   4.965   4.874   6.483
  306SER      O 4907   4.943   4.876   6.604
  307HIS      N 4908   5.032   4.976   6.428
  307HIS      H 4909   5.037   4.975   6.327
  307HIS     CA 4910   5.086   5.087   6.504
  307HIS     HA 4911   5.070   5.065   6.609
  307HIS     CB 4912   5.237   5.082   6.482
  307HIS    HB1 4913   5.262   5.109   6.379
  307HIS    HB2 4914   5.281   4.987   6.512
  307HIS     CG 4915   5.304   5.183   6.572
  307HIS    ND1 4916   5.339   5.310   6.527
  307HIS    CE1 4917   5.412   5.362   6.626
  307HIS    HE1 4918   5.456   5.460   6.623
  307HIS    NE2 4919   5.417   5.277   6.731
  307HIS    HE2 4920   5.464   5.295   6.819
  307HIS    CD2 4921   5.361   5.157   6.694
  307HIS    HD2 4922   5.373   5.067   6.752
  307HIS      C 4923   5.014   5.219   6.480
  307HIS      O 4924   4.981   5.254   6.367
  308LYS      N 4925   4.993   5.299   6.585
  308LYS      H 4926   5.033   5.262   6.669
  308LYS     CA 4927   4.921   5.423   6.606
  308LYS     HA 4928   4.818   5.393   6.590
  308LYS     CB 4929   4.926   5.467   6.752
  308LYS    HB1 4930   4.875   5.392   6.812
  308LYS    HB2 4931   4.881   5.566   6.759
  308LYS     CG 4932   5.069   5.472   6.805
  308LYS    HG1 4933   5.113   5.553   6.747
  308LYS    HG2 4934   5.129   5.383   6.787
  308LYS     CD 4935   5.073   5.520   6.950
  308LYS    HD1 4936   5.040   5.623   6.953
  308LYS    HD2 4937   5.180   5.519   6.972
  308LYS     CE 4938   4.995   5.442   7.056
  308LYS    HE1 4939   4.892   5.430   7.021
  308LYS    HE2 4940   5.005   5.488   7.154
  308LYS     NZ 4941   5.062   5.312   7.068
  308LYS    HZ1 4942   5.149   5.323   7.118
  308LYS    HZ2 4943   5.013   5.248   7.130
  308LYS    HZ3 4944   5.087   5.272   6.979
  308LYS      C 4945   4.953   5.537   6.511
  308LYS      O 4946   4.863   5.615   6.481
  309ASP      N 4947   5.077   5.544   6.461
  309ASP      H 4948   5.141   5.469   6.485
  309ASP     CA 4949   5.131   5.646   6.374
  309ASP     HA 4950   5.076   5.737   6.394
  309ASP     CB 4951   5.275   5.676   6.416
  309ASP    HB1 4952   5.320   5.752   6.352
  309ASP    HB2 4953   5.323   5.580   6.395
  309ASP     CG 4954   5.303   5.727   6.557
  309ASP    OD1 4955   5.206   5.756   6.630
  309ASP    OD2 4956   5.422   5.735   6.593
  309ASP      C 4957   5.103   5.624   6.226
  309ASP      O 4958   5.150   5.706   6.147
  310TYR      N 4959   5.028   5.519   6.192
  310TYR      H 4960   4.999   5.458   6.267
  310TYR     CA 4961   4.998   5.477   6.056
  310TYR     HA 4962   5.096   5.470   6.008
  310TYR     CB 4963   4.923   5.345   6.046
  310TYR    HB1 4964   4.848   5.345   6.125
  310TYR    HB2 4965   4.990   5.263   6.074
  310TYR     CG 4966   4.853   5.319   5.915
  310TYR    CD1 4967   4.923   5.256   5.811
  310TYR    HD1 4968   5.027   5.229   5.825
  310TYR    CE1 4969   4.860   5.225   5.690
  310TYR    HE1 4970   4.911   5.169   5.614
  310TYR     CZ 4971   4.724   5.256   5.671
  310TYR     OH 4972   4.664   5.217   5.555
  310TYR     HH 4973   4.568   5.215   5.567
  310TYR    CE2 4974   4.650   5.314   5.776
  310TYR    HE2 4975   4.546   5.340   5.766
  310TYR    CD2 4976   4.716   5.346   5.896
  310TYR    HD2 4977   4.659   5.379   5.981
  310TYR      C 4978   4.926   5.587   5.980
  310TYR      O 4979   4.823   5.638   6.024
  311PRO      N 4980   4.975   5.637   5.866
  311PRO     CD 4981   5.082   5.591   5.781
  311PRO    HD1 4982   5.058   5.496   5.733
  311PRO    HD2 4983   5.171   5.569   5.840
  311PRO     CG 4984   5.118   5.698   5.679
  311PRO    HG1 4985   5.049   5.674   5.598
  311PRO    HG2 4986   5.219   5.693   5.636
  311PRO     CB 4987   5.079   5.825   5.754
  311PRO    HB1 4988   5.049   5.901   5.682
  311PRO    HB2 4989   5.158   5.858   5.822
  311PRO     CA 4990   4.954   5.775   5.826
  311PRO     HA 4991   4.950   5.829   5.920
  311PRO      C 4992   4.819   5.802   5.762
  311PRO      O 4993   4.771   5.915   5.763
  312PHE      N 4994   4.756   5.701   5.700
  312PHE      H 4995   4.811   5.617   5.707
  312PHE     CA 4996   4.632   5.713   5.626
  312PHE     HA 4997   4.638   5.815   5.586
  312PHE     CB 4998   4.631   5.612   5.512
  312PHE    HB1 4999   4.541   5.635   5.453
  312PHE    HB2 5000   4.622   5.512   5.554
  312PHE     CG 5001   4.747   5.615   5.415
  312PHE    CD1 5002   4.839   5.510   5.418
  312PHE    HD1 5003   4.820   5.425   5.482
  312PHE    CE1 5004   4.961   5.515   5.350
  312PHE    HE1 5005   5.029   5.431   5.347
  312PHE     CZ 5006   4.991   5.624   5.269
  312PHE     HZ 5007   5.082   5.622   5.211
  312PHE    CE2 5008   4.900   5.730   5.269
  312PHE    HE2 5009   4.917   5.824   5.217
  312PHE    CD2 5010   4.777   5.727   5.336
  312PHE    HD2 5011   4.700   5.802   5.330
  312PHE      C 5012   4.508   5.704   5.714
  312PHE      O 5013   4.396   5.687   5.667
  313HIS      N 5014   4.533   5.688   5.844
  313HIS      H 5015   4.625   5.717   5.876
  313HIS     CA 5016   4.428   5.681   5.943
  313HIS     HA 5017   4.357   5.601   5.922
  313HIS     CB 5018   4.485   5.652   6.082
  313HIS    HB1 5019   4.542   5.738   6.116
  313HIS    HB2 5020   4.546   5.562   6.079
  313HIS     CG 5021   4.383   5.612   6.185
  313HIS    ND1 5022   4.262   5.547   6.163
  313HIS    CE1 5023   4.201   5.540   6.282
  313HIS    HE1 5024   4.109   5.487   6.303
  313HIS    NE2 5025   4.272   5.602   6.378
  313HIS    HE2 5026   4.245   5.606   6.475
  313HIS    CD2 5027   4.385   5.652   6.316
  313HIS    HD2 5028   4.464   5.704   6.369
  313HIS      C 5029   4.341   5.806   5.945
  313HIS      O 5030   4.399   5.908   5.908
  314GLU      N 5031   4.213   5.796   5.982
  314GLU      H 5032   4.189   5.715   6.038
  314GLU     CA 5033   4.126   5.908   5.953
  314GLU     HA 5034   4.153   5.968   5.866
  314GLU     CB 5035   3.986   5.853   5.926
  314GLU    HB1 5036   4.000   5.775   5.852
  314GLU    HB2 5037   3.920   5.923   5.874
  314GLU     CG 5038   3.917   5.782   6.042
  314GLU    HG1 5039   3.921   5.847   6.129
  314GLU    HG2 5040   3.985   5.703   6.075
  314GLU     CD 5041   3.784   5.719   6.004
  314GLU    OE1 5042   3.774   5.597   6.028
  314GLU    OE2 5043   3.691   5.796   5.971
  314GLU      C 5044   4.121   6.013   6.063
  314GLU      O 5045   4.068   6.122   6.041
  315GLU      N 5046   4.181   5.985   6.179
  315GLU      H 5047   4.236   5.901   6.192
  315GLU     CA 5048   4.177   6.068   6.298
  315GLU     HA 5049   4.081   6.121   6.298
  315GLU     CB 5050   4.175   5.982   6.424
  315GLU    HB1 5051   4.176   6.037   6.518
  315GLU    HB2 5052   4.268   5.924   6.420
  315GLU     CG 5053   4.062   5.881   6.440
  315GLU    HG1 5054   4.078   5.796   6.374
  315GLU    HG2 5055   3.962   5.922   6.427
  315GLU     CD 5056   4.043   5.819   6.578
  315GLU    OE1 5057   3.979   5.881   6.666
  315GLU    OE2 5058   4.089   5.707   6.609
  315GLU      C 5059   4.276   6.183   6.309
  315GLU      O 5060   4.291   6.246   6.413
  316PHE      N 5061   4.345   6.216   6.199
  316PHE      H 5062   4.339   6.151   6.122
  316PHE     CA 5063   4.443   6.323   6.199
  316PHE     HA 5064   4.488   6.341   6.296
  316PHE     CB 5065   4.561   6.292   6.108
  316PHE    HB1 5066   4.616   6.384   6.083
  316PHE    HB2 5067   4.532   6.251   6.011
  316PHE     CG 5068   4.660   6.195   6.168
  316PHE    CD1 5069   4.639   6.058   6.149
  316PHE    HD1 5070   4.556   6.027   6.087
  316PHE    CE1 5071   4.721   5.968   6.217
  316PHE    HE1 5072   4.719   5.862   6.197
  316PHE     CZ 5073   4.819   6.015   6.304
  316PHE     HZ 5074   4.885   5.948   6.359
  316PHE    CE2 5075   4.834   6.152   6.331
  316PHE    HE2 5076   4.916   6.187   6.392
  316PHE    CD2 5077   4.757   6.243   6.257
  316PHE    HD2 5078   4.758   6.348   6.281
  316PHE      C 5079   4.369   6.449   6.156
  316PHE    OC1 5080   4.337   6.538   6.238
  316PHE    OC2 5081   4.347   6.459   6.033
  317LIG     C1 5082   5.383   5.120   5.544
  317LIG     N2 5083   5.253   5.150   5.606
  317LIG     O3 5084   5.150   5.144   5.540
  317LIG     O4 5085   5.250   5.229   5.698
  317LIG     C5 5086   5.402   5.112   5.407
  317LIG     H5 5087   5.318   5.128   5.339
  317LIG     C6 5088   5.524   5.078   5.352
  317LIG     C7 5089   5.541   5.060   5.203
  317LIG    H71 5090   5.524   5.155   5.152
  317LIG    H72 5091   5.462   4.991   5.171
  317LIG     N8 5092   5.664   5.001   5.152
  317LIG     H8 5093   5.741   5.061   5.125
  317LIG     C9 5094   5.690   4.870   5.139
  317LIG    C10 5095   5.829   4.831   5.103
  317LIG    C11 5096   5.881   4.708   5.142
  317LIG    H11 5097   5.813   4.650   5.202
  317LIG    C12 5098   6.013   4.671   5.119
  317LIG    H12 5099   6.058   4.575   5.144
  317LIG    C13 5100   6.100   4.761   5.059
  317LIG    CL1 5101   6.266   4.721   5.029
  317LIG    C15 5102   6.050   4.885   5.024
  317LIG    H15 5103   6.123   4.952   4.981
  317LIG    C16 5104   5.917   4.921   5.045
  317LIG    O17 5105   5.873   5.030   4.974
  317LIG    C18 5106   5.955   5.133   4.916
  317LIG   H181 5107   5.897   5.205   4.856
  317LIG   H182 5108   6.034   5.091   4.854
  317LIG    C19 5109   6.031   5.215   5.016
  317LIG    O20 5110   6.113   5.296   4.977
  317LIG    O21 5111   5.990   5.219   5.130
  317LIG    O22 5112   5.596   4.796   5.158
  317LIG    C23 5113   5.628   5.058   5.442
  317LIG    H23 5114   5.724   5.024   5.405
  317LIG    C24 5115   5.615   5.072   5.580
  317LIG    H24 5116   5.702   5.068   5.646
  317LIG    C25 5117   5.489   5.099   5.630
  317LIG    H25 5118   5.474   5.113   5.737
  318NAP     PA 5119   6.102   5.528   3.953
  318NAP    O2A 5120   5.981   5.612   3.936
  318NAP    O1A 5121   6.219   5.614   3.982
  318NAP    O5B 5122   6.123   5.430   3.828
  318NAP    C5B 5123   6.225   5.329   3.817
  318NAP   H51A 5124   6.227   5.266   3.906
  318NAP   H52A 5125   6.325   5.371   3.818
  318NAP    C4B 5126   6.214   5.244   3.690
  318NAP    H4B 5127   6.122   5.185   3.696
  318NAP    O4B 5128   6.201   5.341   3.584
  318NAP    C3B 5129   6.330   5.154   3.645
  318NAP    H3B 5130   6.397   5.132   3.729
  318NAP    O3B 5131   6.275   5.041   3.578
  318NAP   HO3A 5132   6.349   4.979   3.584
  318NAP    C2B 5133   6.405   5.244   3.545
  318NAP    H2B 5134   6.455   5.314   3.613
  318NAP    O2B 5135   6.481   5.185   3.439
  318NAP    C1B 5136   6.295   5.326   3.476
  318NAP    H1B 5137   6.240   5.257   3.411
  318NAP    N9A 5138   6.332   5.444   3.399
  318NAP    C8A 5139   6.418   5.541   3.444
  318NAP    H8A 5140   6.461   5.530   3.542
  318NAP    N7A 5141   6.464   5.620   3.346
  318NAP    C5A 5142   6.381   5.588   3.247
  318NAP    C6A 5143   6.377   5.650   3.123
  318NAP    N6A 5144   6.449   5.758   3.082
  318NAP   H61A 5145   6.443   5.787   2.985
  318NAP   H62A 5146   6.484   5.819   3.156
  318NAP    N1A 5147   6.298   5.600   3.026
  318NAP    C2A 5148   6.222   5.494   3.057
  318NAP    H2A 5149   6.153   5.467   2.978
  318NAP    N3A 5150   6.226   5.427   3.173
  318NAP    C4A 5151   6.300   5.478   3.273
  318NAP     O3 5152   6.088   5.409   4.059
  318NAP     PN 5153   6.144   5.406   4.209
  318NAP    O1N 5154   6.270   5.328   4.210
  318NAP    O2N 5155   6.048   5.343   4.302
  318NAP    O5D 5156   6.150   5.557   4.261
  318NAP    C5D 5157   6.279   5.620   4.276
  318NAP   H51N 5158   6.257   5.722   4.243
  318NAP   H52N 5159   6.352   5.586   4.203
  318NAP    C4D 5160   6.338   5.622   4.418
  318NAP    H4D 5161   6.433   5.677   4.418
  318NAP    O4D 5162   6.258   5.682   4.521
  318NAP    C3D 5163   6.358   5.479   4.470
  318NAP    H3D 5164   6.264   5.425   4.462
  318NAP    O3D 5165   6.456   5.409   4.394
  318NAP   HO3N 5166   6.409   5.386   4.312
  318NAP    C2D 5167   6.389   5.504   4.618
  318NAP    H2D 5168   6.362   5.416   4.677
  318NAP    O2D 5169   6.526   5.537   4.642
  318NAP   HO2N 5170   6.522   5.616   4.699
  318NAP    C1D 5171   6.296   5.622   4.647
  318NAP    H1D 5172   6.345   5.691   4.717
  318NAP    N1N 5173   6.168   5.595   4.711
  318NAP    C2N 5174   6.151   5.625   4.841
  318NAP    H2N 5175   6.237   5.671   4.891
  318NAP    C3N 5176   6.039   5.589   4.914
  318NAP    C7N 5177   6.022   5.624   5.058
  318NAP    O7N 5178   5.943   5.569   5.132
  318NAP    N7N 5179   6.086   5.728   5.114
  318NAP   H72N 5180   6.069   5.750   5.211
  318NAP   H71N 5181   6.156   5.782   5.066
  318NAP    C4N 5182   5.942   5.516   4.847
  318NAP    H4N 5183   5.863   5.471   4.907
  318NAP    C5N 5184   5.961   5.479   4.714
  318NAP    H5N 5185   5.889   5.419   4.660
  318NAP    C6N 5186   6.075   5.521   4.647
  318NAP    H6N 5187   6.090   5.514   4.539
  318NAP    P2B 5188   6.624   5.125   3.481
  318NAP    O1X 5189   6.733   5.205   3.420
  318NAP    O2X 5190   6.637   5.104   3.627
  318NAP    O3X 5191   6.644   4.989   3.424
  319SOL     OW 5192  -0.728   3.955   4.446
  319SOL    HW1 5193  -0.706   3.944   4.538
  319SOL    HW2 5194  -0.770   4.041   4.441
  320SOL     OW 5195   4.682   6.662   0.374
  320SOL    HW1 5196   4.646   6.737   0.326
  320SOL    HW2 5197   4.775   6.660   0.349
  321SOL     OW 5198   0.848   2.972   4.916
  321SOL    HW1 5199   0.890   3.032   4.978
  321SOL    HW2 5200   0.775   2.935   4.965
  322SOL     OW 5201   3.136   5.897   4.112
  322SOL    HW1 5202   3.224   5.915   4.143
  322SOL    HW2 5203   3.145   5.894   4.016
  323SOL     OW 5204   5.535   9.340   3.662
  323SOL    HW1 5205   5.548   9.264   3.604
  323SOL    HW2 5206   5.463   9.388   3.622
  324SOL     OW 5207   5.867   2.552   0.268
  324SOL    HW1 5208   5.923   2.478   0.291
  324SOL    HW2 5209   5.786   2.513   0.235
  325SOL     OW 5210   2.622  10.295   5.346
  325SOL    HW1 5211   2.590  10.223   5.401
  325SOL    HW2 5212   2.544  10.347   5.327
  326SOL     OW 5213   5.341   1.371   0.037
  326SOL    HW1 5214   5.261   1.416   0.010
  326SOL    HW2 5215   5.361   1.408   0.123
  327SOL     OW 5216   6.593   9.835   5.935
  327SOL    HW1 5217   6.681   9.799   5.940
  327SOL    HW2 5218   6.573   9.839   5.842
  328SOL     OW 5219   5.633   2.937   2.538
  328SOL    HW1 5220   5.689   2.943   2.461
  328SOL    HW2 5221   5.570   2.868   2.518
  329SOL     OW 5222   3.843   7.319   1.236
  329SOL    HW1 5223   3.839   7.244   1.296
  329SOL    HW2 5224   3.922   7.366   1.262
  330SOL     OW 5225   1.617   4.004   4.613
  330SOL    HW1 5226   1.599   3.968   4.700
  330SOL    HW2 5227   1.702   4.047   4.623
  331SOL     OW 5228   5.318   2.066   3.579
  331SOL    HW1 5229   5.282   2.125   3.512
  331SOL    HW2 5230   5.396   2.111   3.611
  332SOL     OW 5231  -0.728   3.814   3.420
  332SOL    HW1 5232  -0.796   3.871   3.456
  332SOL    HW2 5233  -0.710   3.851   3.333
  333SOL     OW 5234   5.535   1.988   1.377
  333SOL    HW1 5235   5.617   2.031   1.402
  333SOL    HW2 5236   5.467   2.050   1.402
  334SOL     OW 5237   2.424   7.918   3.594
  334SOL    HW1 5238   2.458   7.859   3.661
  334SOL    HW2 5239   2.379   7.861   3.532
  335SOL     OW 5240   8.561   5.189   0.678
  335SOL    HW1 5241   8.605   5.128   0.738
  335SOL    HW2 5242   8.471   5.193   0.709
  336SOL     OW 5243   1.464   3.799   1.436
  336SOL    HW1 5244   1.430   3.749   1.362
  336SOL    HW2 5245   1.426   3.757   1.513
  337SOL     OW 5246   3.129   3.523   4.702
  337SOL    HW1 5247   3.204   3.468   4.725
  337SOL    HW2 5248   3.168   3.598   4.657
  338SOL     OW 5249   1.593   7.710   6.116
  338SOL    HW1 5250   1.582   7.804   6.135
  338SOL    HW2 5251   1.585   7.668   6.201
  339SOL     OW 5252   3.507   8.367   3.027
  339SOL    HW1 5253   3.422   8.376   3.069
  339SOL    HW2 5254   3.507   8.278   2.991
  340SOL     OW 5255   5.071   2.769   0.397
  340SOL    HW1 5256   5.158   2.771   0.435
  340SOL    HW2 5257   5.014   2.803   0.466
  341SOL     OW 5258   2.767   4.379   2.551
  341SOL    HW1 5259   2.831   4.340   2.491
  341SOL    HW2 5260   2.782   4.333   2.634
  342SOL     OW 5261   5.864   2.730   1.904
  342SOL    HW1 5262   5.903   2.761   1.985
  342SOL    HW2 5263   5.770   2.748   1.913
  343SOL     OW 5264   4.548   1.337   1.879
  343SOL    HW1 5265   4.592   1.337   1.794
  343SOL    HW2 5266   4.458   1.362   1.859
  344SOL     OW 5267   4.128   7.177   2.709
  344SOL    HW1 5268   4.183   7.161   2.632
  344SOL    HW2 5269   4.185   7.161   2.784
  345SOL     OW 5270   2.008   2.326   3.443
  345SOL    HW1 5271   2.051   2.242   3.425
  345SOL    HW2 5272   2.068   2.371   3.502
  346SOL     OW 5273   2.359   5.430   2.972
  346SOL    HW1 5274   2.271   5.405   2.943
  346SOL    HW2 5275   2.392   5.487   2.903
  347SOL     OW 5276   5.204   2.644   1.438
  347SOL    HW1 5277   5.257   2.722   1.457
  347SOL    HW2 5278   5.120   2.679   1.409
  348SOL     OW 5279   7.006   2.962   1.029
  348SOL    HW1 5280   6.926   2.954   1.081
  348SOL    HW2 5281   7.045   2.875   1.032
  349SOL     OW 5282   2.205   8.051   5.778
  349SOL    HW1 5283   2.284   8.086   5.739
  349SOL    HW2 5284   2.213   7.956   5.769
  350SOL     OW 5285   2.210   7.968   2.871
  350SOL    HW1 5286   2.120   7.996   2.890
  350SOL    HW2 5287   2.222   7.889   2.924
  351SOL     OW 5288   3.136   4.097   0.339
  351SOL    HW1 5289   3.138   4.156   0.414
  351SOL    HW2 5290   3.048   4.059   0.341
  352SOL     OW 5291   3.204   7.380   3.084
  352SOL    HW1 5292   3.219   7.445   3.152
  352SOL    HW2 5293   3.223   7.296   3.126
  353SOL     OW 5294   8.903   7.280   1.761
  353SOL    HW1 5295   8.986   7.231   1.764
  353SOL    HW2 5296   8.920   7.352   1.701
  354SOL     OW 5297   5.311   9.930   5.647
  354SOL    HW1 5298   5.356   9.854   5.686
  354SOL    HW2 5299   5.237   9.946   5.706
  355SOL     OW 5300  -1.151   3.739   5.445
  355SOL    HW1 5301  -1.122   3.724   5.535
  355SOL    HW2 5302  -1.123   3.661   5.397
  356SOL     OW 5303   7.600   7.288   2.576
  356SOL    HW1 5304   7.578   7.358   2.638
  356SOL    HW2 5305   7.542   7.303   2.502
  357SOL     OW 5306   3.856   7.190   6.141
  357SOL    HW1 5307   3.784   7.159   6.085
  357SOL    HW2 5308   3.929   7.133   6.118
  358SOL     OW 5309   5.413   4.797   1.099
  358SOL    HW1 5310   5.370   4.712   1.108
  358SOL    HW2 5311   5.427   4.808   1.005
  359SOL     OW 5312   2.743   8.781   3.457
  359SOL    HW1 5313   2.799   8.778   3.379
  359SOL    HW2 5314   2.757   8.869   3.493
  360SOL     OW 5315   2.621   6.542   0.509
  360SOL    HW1 5316   2.546   6.540   0.450
  360SOL    HW2 5317   2.583   6.553   0.596
  361SOL     OW 5318   2.261   4.589   4.331
  361SOL    HW1 5319   2.245   4.665   4.274
  361SOL    HW2 5320   2.207   4.605   4.408
  362SOL     OW 5321   2.830   4.600   2.751
  362SOL    HW1 5322   2.761   4.545   2.789
  362SOL    HW2 5323   2.791   4.687   2.746
  363SOL     OW 5324   7.483   8.896   3.207
  363SOL    HW1 5325   7.496   8.806   3.237
  363SOL    HW2 5326   7.496   8.892   3.112
  364SOL     OW 5327   4.552   6.048   2.198
  364SOL    HW1 5328   4.488   5.977   2.207
  364SOL    HW2 5329   4.628   6.007   2.156
  365SOL     OW 5330   6.719   0.560   0.049
  365SOL    HW1 5331   6.726   0.655   0.035
  365SOL    HW2 5332   6.626   0.541   0.036
  366SOL     OW 5333   4.731   2.072   0.201
  366SOL    HW1 5334   4.686   2.100   0.121
  366SOL    HW2 5335   4.703   1.981   0.213
  367SOL     OW 5336   4.784   8.104   3.025
  367SOL    HW1 5337   4.840   8.031   2.999
  367SOL    HW2 5338   4.839   8.182   3.014
  368SOL     OW 5339   5.281   3.304   1.414
  368SOL    HW1 5340   5.215   3.239   1.439
  368SOL    HW2 5341   5.230   3.379   1.382
  369SOL     OW 5342   6.349   4.783   2.335
  369SOL    HW1 5343   6.271   4.832   2.310
  369SOL    HW2 5344   6.401   4.779   2.255
  370SOL     OW 5345   5.075   5.795   0.089
  370SOL    HW1 5346   5.076   5.700   0.074
  370SOL    HW2 5347   5.117   5.806   0.175
  371SOL     OW 5348   1.068   9.193   5.323
  371SOL    HW1 5349   1.157   9.161   5.305
  371SOL    HW2 5350   1.026   9.122   5.370
  372SOL     OW 5351   5.064   4.034   1.839
  372SOL    HW1 5352   5.004   4.048   1.766
  372SOL    HW2 5353   5.007   4.012   1.912
  373SOL     OW 5354   3.128   1.681   2.785
  373SOL    HW1 5355   3.100   1.629   2.709
  373SOL    HW2 5356   3.123   1.772   2.755
  374SOL     OW 5357   8.345   8.697   3.711
  374SOL    HW1 5358   8.434   8.696   3.748
  374SOL    HW2 5359   8.321   8.790   3.712
  375SOL     OW 5360   4.226   0.526   0.515
  375SOL    HW1 5361   4.173   0.466   0.464
  375SOL    HW2 5362   4.180   0.535   0.599
  376SOL     OW 5363   0.735   5.453   6.003
  376SOL    HW1 5364   0.828   5.459   5.980
  376SOL    HW2 5365   0.724   5.514   6.076
  377SOL     OW 5366   4.652   8.194   4.558
  377SOL    HW1 5367   4.615   8.117   4.601
  377SOL    HW2 5368   4.680   8.250   4.631
  378SOL     OW 5369   5.859   8.833   5.271
  378SOL    HW1 5370   5.772   8.812   5.236
  378SOL    HW2 5371   5.851   8.924   5.301
  379SOL     OW 5372   2.191   6.335   5.792
  379SOL    HW1 5373   2.270   6.370   5.834
  379SOL    HW2 5374   2.162   6.265   5.850
  380SOL     OW 5375   8.032   9.854   4.739
  380SOL    HW1 5376   7.939   9.878   4.741
  380SOL    HW2 5377   8.049   9.836   4.646
  381SOL     OW 5378   6.697   7.520   1.070
  381SOL    HW1 5379   6.620   7.574   1.055
  381SOL    HW2 5380   6.709   7.521   1.165
  382SOL     OW 5381   0.440   4.922   5.678
  382SOL    HW1 5382   0.384   4.864   5.730
  382SOL    HW2 5383   0.386   5.000   5.663
  383SOL     OW 5384   3.254   2.718   4.317
  383SOL    HW1 5385   3.322   2.653   4.334
  383SOL    HW2 5386   3.248   2.722   4.222
  384SOL     OW 5387   3.922   6.225   0.739
  384SOL    HW1 5388   3.968   6.199   0.818
  384SOL    HW2 5389   3.977   6.293   0.700
  385SOL     OW 5390   0.251   3.258   5.638
  385SOL    HW1 5391   0.316   3.306   5.587
  385SOL    HW2 5392   0.190   3.325   5.668
  386SOL     OW 5393   3.137   4.907   4.050
  386SOL    HW1 5394   3.194   4.950   3.986
  386SOL    HW2 5395   3.168   4.816   4.053
  387SOL     OW 5396   5.023   8.451   3.818
  387SOL    HW1 5397   4.959   8.432   3.750
  387SOL    HW2 5398   5.071   8.528   3.785
  388SOL     OW 5399   3.819   4.204   3.628
  388SOL    HW1 5400   3.784   4.254   3.555
  388SOL    HW2 5401   3.885   4.261   3.667
  389SOL     OW 5402   8.062   4.797   0.608
  389SOL    HW1 5403   8.022   4.746   0.538
  389SOL    HW2 5404   7.998   4.796   0.679
  390SOL     OW 5405   2.726   2.809   1.071
  390SOL    HW1 5406   2.692   2.722   1.051
  390SOL    HW2 5407   2.661   2.848   1.129
  391SOL     OW 5408   3.098   6.298   1.959
  391SOL    HW1 5409   3.035   6.307   2.030
  391SOL    HW2 5410   3.152   6.223   1.983
  392SOL     OW 5411   2.225   5.899   0.506
  392SOL    HW1 5412   2.233   5.975   0.448
  392SOL    HW2 5413   2.167   5.929   0.577
  393SOL     OW 5414   7.995   7.284   1.495
  393SOL    HW1 5415   7.935   7.237   1.437
  393SOL    HW2 5416   7.975   7.376   1.481
  394SOL     OW 5417   0.784   5.531   3.383
  394SOL    HW1 5418   0.741   5.552   3.466
  394SOL    HW2 5419   0.877   5.535   3.404
  395SOL     OW 5420   4.909   9.841   6.063
  395SOL    HW1 5421   4.867   9.841   6.149
  395SOL    HW2 5422   4.896   9.931   6.031
  396SOL     OW 5423   7.562   5.272   2.309
  396SOL    HW1 5424   7.596   5.361   2.322
  396SOL    HW2 5425   7.562   5.260   2.214
  397SOL     OW 5426   3.100   1.792   2.081
  397SOL    HW1 5427   3.050   1.873   2.083
  397SOL    HW2 5428   3.040   1.728   2.041
  398SOL     OW 5429   2.931   1.692   0.049
  398SOL    HW1 5430   3.020   1.664   0.028
  398SOL    HW2 5431   2.919   1.667   0.141
  399SOL     OW 5432  -0.375   3.762   5.321
  399SOL    HW1 5433  -0.299   3.815   5.298
  399SOL    HW2 5434  -0.410   3.804   5.400
  400SOL     OW 5435   6.935   5.017   1.696
  400SOL    HW1 5436   6.922   4.922   1.688
  400SOL    HW2 5437   6.930   5.049   1.606
  401SOL     OW 5438   8.227   7.587   1.499
  401SOL    HW1 5439   8.266   7.503   1.474
  401SOL    HW2 5440   8.289   7.652   1.466
  402SOL     OW 5441   0.900   8.129   4.595
  402SOL    HW1 5442   0.919   8.123   4.689
  402SOL    HW2 5443   0.945   8.208   4.566
  403SOL     OW 5444   6.328   5.857   1.548
  403SOL    HW1 5445   6.390   5.795   1.508
  403SOL    HW2 5446   6.381   5.912   1.604
  404SOL     OW 5447   4.300   6.636   0.318
  404SOL    HW1 5448   4.331   6.601   0.234
  404SOL    HW2 5449   4.247   6.712   0.294
  405SOL     OW 5450   3.699   4.087   0.921
  405SOL    HW1 5451   3.647   4.130   0.990
  405SOL    HW2 5452   3.779   4.059   0.965
  406SOL     OW 5453   3.207   7.558   1.380
  406SOL    HW1 5454   3.189   7.578   1.471
  406SOL    HW2 5455   3.126   7.516   1.349
  407SOL     OW 5456   7.423   3.423   0.963
  407SOL    HW1 5457   7.433   3.337   0.923
  407SOL    HW2 5458   7.445   3.410   1.055
  408SOL     OW 5459   1.833   7.702   4.685
  408SOL    HW1 5460   1.924   7.733   4.680
  408SOL    HW2 5461   1.837   7.611   4.655
  409SOL     OW 5462   1.181   9.454   5.301
  409SOL    HW1 5463   1.120   9.383   5.322
  409SOL    HW2 5464   1.160   9.523   5.364
  410SOL     OW 5465   3.324   3.101   1.813
  410SOL    HW1 5466   3.249   3.045   1.832
  410SOL    HW2 5467   3.311   3.130   1.723
  411SOL     OW 5468   5.297   2.746   4.324
  411SOL    HW1 5469   5.260   2.791   4.249
  411SOL    HW2 5470   5.222   2.704   4.366
  412SOL     OW 5471   2.115   5.365   4.654
  412SOL    HW1 5472   2.110   5.401   4.742
  412SOL    HW2 5473   2.166   5.429   4.605
  413SOL     OW 5474   0.432   5.590   3.520
  413SOL    HW1 5475   0.424   5.669   3.467
  413SOL    HW2 5476   0.405   5.519   3.461
  414SOL     OW 5477   7.245   2.310   0.681
  414SOL    HW1 5478   7.209   2.266   0.604
  414SOL    HW2 5479   7.194   2.391   0.688
  415SOL     OW 5480   4.537   7.194   3.836
  415SOL    HW1 5481   4.474   7.261   3.863
  415SOL    HW2 5482   4.549   7.140   3.914
  416SOL     OW 5483   4.235   5.242   2.870
  416SOL    HW1 5484   4.238   5.169   2.931
  416SOL    HW2 5485   4.143   5.267   2.867
  417SOL     OW 5486   4.680   8.079   1.829
  417SOL    HW1 5487   4.706   8.011   1.891
  417SOL    HW2 5488   4.590   8.099   1.851
  418SOL     OW 5489   4.606   6.936   1.655
  418SOL    HW1 5490   4.676   6.883   1.693
  418SOL    HW2 5491   4.593   6.898   1.568
  419SOL     OW 5492  -0.186   3.784   4.040
  419SOL    HW1 5493  -0.121   3.716   4.023
  419SOL    HW2 5494  -0.167   3.852   3.977
  420SOL     OW 5495   8.054   8.726   4.064
  420SOL    HW1 5496   8.062   8.821   4.054
  420SOL    HW2 5497   8.024   8.714   4.154
  421SOL     OW 5498   2.089   4.599   3.755
  421SOL    HW1 5499   2.132   4.606   3.669
  421SOL    HW2 5500   1.997   4.583   3.734
  422SOL     OW 5501  -1.789   3.036   5.159
  422SOL    HW1 5502  -1.778   2.978   5.084
  422SOL    HW2 5503  -1.703   3.037   5.201
  423SOL     OW 5504   3.718   8.736   2.815
  423SOL    HW1 5505   3.797   8.789   2.824
  423SOL    HW2 5506   3.750   8.649   2.792
  424SOL     OW 5507   3.977   4.454   1.625
  424SOL    HW1 5508   3.890   4.429   1.593
  424SOL    HW2 5509   3.992   4.540   1.588
  425SOL     OW 5510   6.318   2.417   2.814
  425SOL    HW1 5511   6.237   2.415   2.762
  425SOL    HW2 5512   6.308   2.344   2.875
  426SOL     OW 5513   4.895   3.400   1.298
  426SOL    HW1 5514   4.958   3.351   1.245
  426SOL    HW2 5515   4.939   3.482   1.317
  427SOL     OW 5516   4.283   1.206   0.354
  427SOL    HW1 5517   4.313   1.203   0.445
  427SOL    HW2 5518   4.359   1.234   0.304
  428SOL     OW 5519   0.484   3.511   4.165
  428SOL    HW1 5520   0.462   3.463   4.085
  428SOL    HW2 5521   0.549   3.457   4.210
  429SOL     OW 5522   7.674   7.226   0.397
  429SOL    HW1 5523   7.671   7.321   0.411
  429SOL    HW2 5524   7.593   7.206   0.351
  430SOL     OW 5525   1.317   8.617   4.930
  430SOL    HW1 5526   1.309   8.652   4.842
  430SOL    HW2 5527   1.393   8.661   4.968
  431SOL     OW 5528   6.109   4.076   1.131
  431SOL    HW1 5529   6.089   4.055   1.222
  431SOL    HW2 5530   6.158   4.001   1.098
  432SOL     OW 5531  -1.158   3.828   4.622
  432SOL    HW1 5532  -1.197   3.833   4.535
  432SOL    HW2 5533  -1.152   3.734   4.640
  433SOL     OW 5534   7.228   8.553   5.728
  433SOL    HW1 5535   7.188   8.474   5.765
  433SOL    HW2 5536   7.299   8.520   5.672
  434SOL     OW 5537   4.588   4.019   2.019
  434SOL    HW1 5538   4.622   4.006   2.107
  434SOL    HW2 5539   4.630   4.100   1.989
  435SOL     OW 5540   0.185   3.908   6.106
  435SOL    HW1 5541   0.142   3.876   6.185
  435SOL    HW2 5542   0.160   3.845   6.038
  436SOL     OW 5543   4.337   9.066   5.750
  436SOL    HW1 5544   4.398   9.139   5.735
  436SOL    HW2 5545   4.388   8.988   5.730
  437SOL     OW 5546   8.125   6.059   0.009
  437SOL    HW1 5547   8.092   6.136   0.055
  437SOL    HW2 5548   8.219   6.072   0.006
  438SOL     OW 5549  -0.106   3.926   4.645
  438SOL    HW1 5550  -0.043   3.989   4.611
  438SOL    HW2 5551  -0.167   3.979   4.696
  439SOL     OW 5552   0.924   1.929   3.271
  439SOL    HW1 5553   0.979   1.974   3.207
  439SOL    HW2 5554   0.936   1.836   3.252
  440SOL     OW 5555   4.468   5.526   1.910
  440SOL    HW1 5556   4.384   5.571   1.910
  440SOL    HW2 5557   4.446   5.433   1.914
  441SOL     OW 5558   3.544   6.561   0.533
  441SOL    HW1 5559   3.572   6.582   0.445
  441SOL    HW2 5560   3.625   6.555   0.584
  442SOL     OW 5561   2.916   3.660   2.350
  442SOL    HW1 5562   2.849   3.608   2.304
  442SOL    HW2 5563   2.915   3.626   2.439
  443SOL     OW 5564   0.320   4.132   6.234
  443SOL    HW1 5565   0.353   4.155   6.147
  443SOL    HW2 5566   0.289   4.042   6.225
  444SOL     OW 5567   1.946   4.553   5.905
  444SOL    HW1 5568   1.931   4.633   5.957
  444SOL    HW2 5569   1.990   4.493   5.966
  445SOL     OW 5570   6.750   8.166   6.281
  445SOL    HW1 5571   6.763   8.085   6.331
  445SOL    HW2 5572   6.683   8.214   6.331
  446SOL     OW 5573   6.777   7.537   3.468
  446SOL    HW1 5574   6.778   7.500   3.380
  446SOL    HW2 5575   6.838   7.483   3.518
  447SOL     OW 5576   2.011   4.787   6.306
  447SOL    HW1 5577   2.050   4.722   6.365
  447SOL    HW2 5578   2.059   4.868   6.324
  448SOL     OW 5579  -1.784   3.407   5.521
  448SOL    HW1 5580  -1.840   3.329   5.526
  448SOL    HW2 5581  -1.827   3.463   5.455
  449SOL     OW 5582   3.252   3.550   3.019
  449SOL    HW1 5583   3.305   3.560   2.941
  449SOL    HW2 5584   3.315   3.542   3.090
  450SOL     OW 5585   3.040   4.654   1.061
  450SOL    HW1 5586   2.991   4.633   1.140
  450SOL    HW2 5587   3.055   4.569   1.018
  451SOL     OW 5588   2.453   8.026   4.308
  451SOL    HW1 5589   2.451   7.938   4.271
  451SOL    HW2 5590   2.406   8.080   4.245
  452SOL     OW 5591   6.376   5.336   2.119
  452SOL    HW1 5592   6.432   5.318   2.195
  452SOL    HW2 5593   6.376   5.431   2.111
  453SOL     OW 5594   8.285   7.522   1.120
  453SOL    HW1 5595   8.242   7.444   1.155
  453SOL    HW2 5596   8.222   7.560   1.059
  454SOL     OW 5597   1.565   2.227   3.628
  454SOL    HW1 5598   1.558   2.273   3.713
  454SOL    HW2 5599   1.635   2.274   3.582
  455SOL     OW 5600   3.930   5.409   5.484
  455SOL    HW1 5601   3.850   5.359   5.499
  455SOL    HW2 5602   3.937   5.466   5.561
  456SOL     OW 5603   3.968   7.494   2.948
  456SOL    HW1 5604   3.939   7.403   2.946
  456SOL    HW2 5605   3.896   7.540   2.991
  457SOL     OW 5606   6.995   5.014   2.600
  457SOL    HW1 5607   6.973   4.982   2.687
  457SOL    HW2 5608   6.914   5.007   2.550
  458SOL     OW 5609   2.119   3.177   1.437
  458SOL    HW1 5610   2.121   3.272   1.449
  458SOL    HW2 5611   2.210   3.152   1.428
  459SOL     OW 5612   6.953   3.993   1.870
  459SOL    HW1 5613   6.986   4.053   1.804
  459SOL    HW2 5614   7.026   3.982   1.931
  460SOL     OW 5615   2.741   7.427   3.747
  460SOL    HW1 5616   2.724   7.372   3.823
  460SOL    HW2 5617   2.659   7.426   3.697
  461SOL     OW 5618   6.319   8.602   4.991
  461SOL    HW1 5619   6.353   8.612   4.902
  461SOL    HW2 5620   6.226   8.587   4.979
  462SOL     OW 5621   1.360   4.051   6.033
  462SOL    HW1 5622   1.378   4.040   5.939
  462SOL    HW2 5623   1.276   4.098   6.036
  463SOL     OW 5624   5.008   3.811   3.580
  463SOL    HW1 5625   5.022   3.735   3.637
  463SOL    HW2 5626   5.042   3.885   3.631
  464SOL     OW 5627   5.403   8.206   5.548
  464SOL    HW1 5628   5.469   8.218   5.480
  464SOL    HW2 5629   5.443   8.144   5.610
  465SOL     OW 5630   4.079   4.296   4.536
  465SOL    HW1 5631   4.029   4.323   4.459
  465SOL    HW2 5632   4.146   4.363   4.546
  466SOL     OW 5633   4.465   2.721   0.934
  466SOL    HW1 5634   4.497   2.701   0.847
  466SOL    HW2 5635   4.373   2.695   0.932
  467SOL     OW 5636   7.891   4.598   1.636
  467SOL    HW1 5637   7.956   4.529   1.627
  467SOL    HW2 5638   7.875   4.604   1.730
  468SOL     OW 5639   6.088   5.223   1.443
  468SOL    HW1 5640   5.993   5.238   1.436
  468SOL    HW2 5641   6.098   5.173   1.523
  469SOL     OW 5642   6.854   5.195   2.177
  469SOL    HW1 5643   6.829   5.222   2.266
  469SOL    HW2 5644   6.777   5.214   2.123
  470SOL     OW 5645   4.430   6.479   1.012
  470SOL    HW1 5646   4.495   6.544   1.040
  470SOL    HW2 5647   4.437   6.478   0.916
  471SOL     OW 5648   3.133   7.969   6.252
  471SOL    HW1 5649   3.050   7.922   6.252
  471SOL    HW2 5650   3.191   7.916   6.197
  472SOL     OW 5651   1.409   7.513   3.515
  472SOL    HW1 5652   1.406   7.419   3.530
  472SOL    HW2 5653   1.495   7.530   3.478
  473SOL     OW 5654   0.783   3.474   1.895
  473SOL    HW1 5655   0.778   3.395   1.949
  473SOL    HW2 5656   0.692   3.498   1.880
  474SOL     OW 5657   1.687   8.523   4.554
  474SOL    HW1 5658   1.682   8.604   4.606
  474SOL    HW2 5659   1.714   8.552   4.467
  475SOL     OW 5660   3.732   6.910   0.904
  475SOL    HW1 5661   3.734   6.833   0.961
  475SOL    HW2 5662   3.716   6.983   0.964
  476SOL     OW 5663   6.745   5.473   0.626
  476SOL    HW1 5664   6.674   5.472   0.563
  476SOL    HW2 5665   6.772   5.381   0.632
  477SOL     OW 5666   7.051   4.746   1.914
  477SOL    HW1 5667   7.011   4.811   1.971
  477SOL    HW2 5668   6.999   4.749   1.833
  478SOL     OW 5669   5.854   8.871   4.958
  478SOL    HW1 5670   5.826   8.802   4.899
  478SOL    HW2 5671   5.782   8.935   4.958
  479SOL     OW 5672   3.048   4.706   4.666
  479SOL    HW1 5673   2.979   4.662   4.715
  479SOL    HW2 5674   3.003   4.745   4.591
  480SOL     OW 5675   6.544   6.965   0.442
  480SOL    HW1 5676   6.563   7.055   0.470
  480SOL    HW2 5677   6.549   6.913   0.522
  481SOL     OW 5678   0.396   6.700   5.967
  481SOL    HW1 5679   0.380   6.745   5.884
  481SOL    HW2 5680   0.312   6.705   6.014
  482SOL     OW 5681   1.556   6.382   3.918
  482SOL    HW1 5682   1.472   6.340   3.898
  482SOL    HW2 5683   1.611   6.311   3.952
  483SOL     OW 5684   7.646   7.462   0.489
  483SOL    HW1 5685   7.685   7.501   0.568
  483SOL    HW2 5686   7.558   7.499   0.486
  484SOL     OW 5687   5.130   9.709   5.420
  484SOL    HW1 5688   5.139   9.629   5.473
  484SOL    HW2 5689   5.044   9.743   5.443
  485SOL     OW 5690   7.723   7.270   3.419
  485SOL    HW1 5691   7.772   7.204   3.369
  485SOL    HW2 5692   7.777   7.287   3.495
  486SOL     OW 5693   6.262   8.189   4.952
  486SOL    HW1 5694   6.200   8.159   4.885
  486SOL    HW2 5695   6.337   8.222   4.902
  487SOL     OW 5696   5.269   1.676   0.551
  487SOL    HW1 5697   5.206   1.610   0.522
  487SOL    HW2 5698   5.237   1.705   0.636
  488SOL     OW 5699   5.312   3.308   2.033
  488SOL    HW1 5700   5.280   3.383   1.983
  488SOL    HW2 5701   5.360   3.346   2.106
  489SOL     OW 5702   5.266   8.337   5.213
  489SOL    HW1 5703   5.258   8.241   5.214
  489SOL    HW2 5704   5.360   8.353   5.215
  490SOL     OW 5705   9.208   5.366   0.551
  490SOL    HW1 5706   9.293   5.370   0.507
  490SOL    HW2 5707   9.186   5.458   0.568
  491SOL     OW 5708   4.245   6.933   4.876
  491SOL    HW1 5709   4.181   7.001   4.896
  491SOL    HW2 5710   4.282   6.958   4.792
  492SOL     OW 5711   5.035   4.605   0.314
  492SOL    HW1 5712   5.037   4.635   0.223
  492SOL    HW2 5713   5.081   4.521   0.312
  493SOL     OW 5714   0.826   2.659   3.725
  493SOL    HW1 5715   0.824   2.579   3.778
  493SOL    HW2 5716   0.911   2.699   3.746
  494SOL     OW 5717   0.927   3.457   3.812
  494SOL    HW1 5718   0.896   3.399   3.882
  494SOL    HW2 5719   0.890   3.419   3.732
  495SOL     OW 5720   2.549   6.013   2.006
  495SOL    HW1 5721   2.508   5.948   2.063
  495SOL    HW2 5722   2.571   5.965   1.927
  496SOL     OW 5723  -0.357   7.947   6.070
  496SOL    HW1 5724  -0.325   7.873   6.019
  496SOL    HW2 5725  -0.382   8.012   6.004
  497SOL     OW 5726   4.602   3.040   0.752
  497SOL    HW1 5727   4.583   3.065   0.661
  497SOL    HW2 5728   4.693   3.013   0.751
  498SOL     OW 5729   4.029   2.872   0.890
  498SOL    HW1 5730   3.936   2.848   0.887
  498SOL    HW2 5731   4.075   2.794   0.860
  499SOL     OW 5732   5.597   8.777   5.195
  499SOL    HW1 5733   5.596   8.682   5.209
  499SOL    HW2 5734   5.531   8.811   5.256
  500SOL     OW 5735  -1.075   3.205   5.411
  500SOL    HW1 5736  -1.043   3.155   5.336
  500SOL    HW2 5737  -1.163   3.171   5.426
  501SOL     OW 5738   7.228   6.600   2.103
  501SOL    HW1 5739   7.271   6.665   2.158
  501SOL    HW2 5740   7.207   6.647   2.022
  502SOL     OW 5741   3.303   4.898   0.704
  502SOL    HW1 5742   3.245   4.839   0.753
  502SOL    HW2 5743   3.386   4.850   0.697
  503SOL     OW 5744   2.647   4.089   4.783
  503SOL    HW1 5745   2.708   4.117   4.851
  503SOL    HW2 5746   2.619   4.171   4.741
  504SOL     OW 5747   6.716  10.171   5.208
  504SOL    HW1 5748   6.700  10.234   5.279
  504SOL    HW2 5749   6.638  10.117   5.206
  505SOL     OW 5750   0.932   5.057   2.413
  505SOL    HW1 5751   0.935   5.074   2.508
  505SOL    HW2 5752   1.015   5.091   2.380
  506SOL     OW 5753   7.467   7.468   3.014
  506SOL    HW1 5754   7.505   7.551   2.985
  506SOL    HW2 5755   7.540   7.421   3.054
  507SOL     OW 5756   4.530   2.836   1.647
  507SOL    HW1 5757   4.508   2.911   1.593
  507SOL    HW2 5758   4.455   2.824   1.705
  508SOL     OW 5759   0.981   7.985   3.090
  508SOL    HW1 5760   1.053   7.924   3.106
  508SOL    HW2 5761   0.915   7.933   3.045
  509SOL     OW 5762   0.740   3.617   5.208
  509SOL    HW1 5763   0.771   3.661   5.129
  509SOL    HW2 5764   0.781   3.530   5.204
  510SOL     OW 5765   0.185   4.080   2.645
  510SOL    HW1 5766   0.236   4.013   2.599
  510SOL    HW2 5767   0.103   4.085   2.596
  511SOL     OW 5768   0.822   5.361   2.515
  511SOL    HW1 5769   0.781   5.275   2.518
  511SOL    HW2 5770   0.824   5.390   2.606
  512SOL     OW 5771   0.904   2.189   2.909
  512SOL    HW1 5772   0.928   2.104   2.873
  512SOL    HW2 5773   0.887   2.243   2.832
  513SOL     OW 5774   7.358   6.461   1.056
  513SOL    HW1 5775   7.447   6.470   1.092
  513SOL    HW2 5776   7.358   6.375   1.014
  514SOL     OW 5777   3.832  10.353   6.272
  514SOL    HW1 5778   3.906  10.402   6.308
  514SOL    HW2 5779   3.872  10.288   6.214
  515SOL     OW 5780   7.123   6.577   1.770
  515SOL    HW1 5781   7.068   6.655   1.766
  515SOL    HW2 5782   7.182   6.585   1.695
  516SOL     OW 5783   5.051   1.441   1.604
  516SOL    HW1 5784   5.123   1.504   1.611
  516SOL    HW2 5785   5.010   1.461   1.520
  517SOL     OW 5786   1.166   1.657   2.305
  517SOL    HW1 5787   1.214   1.739   2.307
  517SOL    HW2 5788   1.205   1.603   2.374
  518SOL     OW 5789   6.466   6.340   2.048
  518SOL    HW1 5790   6.553   6.303   2.031
  518SOL    HW2 5791   6.444   6.388   1.968
  519SOL     OW 5792   7.414   5.205   0.609
  519SOL    HW1 5793   7.429   5.217   0.516
  519SOL    HW2 5794   7.321   5.184   0.616
  520SOL     OW 5795   5.115   3.361   4.287
  520SOL    HW1 5796   5.196   3.311   4.300
  520SOL    HW2 5797   5.119   3.429   4.354
  521SOL     OW 5798   4.905   3.036   3.371
  521SOL    HW1 5799   4.988   3.016   3.414
  521SOL    HW2 5800   4.886   2.958   3.319
  522SOL     OW 5801  -0.085   4.689   3.433
  522SOL    HW1 5802  -0.104   4.664   3.524
  522SOL    HW2 5803  -0.088   4.607   3.385
  523SOL     OW 5804   5.903   3.141   4.744
  523SOL    HW1 5805   5.878   3.049   4.753
  523SOL    HW2 5806   5.984   3.149   4.794
  524SOL     OW 5807   1.334   3.345   3.850
  524SOL    HW1 5808   1.251   3.319   3.812
  524SOL    HW2 5809   1.328   3.319   3.942
  525SOL     OW 5810  -0.057   3.624   5.992
  525SOL    HW1 5811  -0.058   3.621   6.087
  525SOL    HW2 5812  -0.147   3.603   5.966
  526SOL     OW 5813   4.670   8.002   5.977
  526SOL    HW1 5814   4.719   8.083   5.969
  526SOL    HW2 5815   4.611   8.002   5.901
  527SOL     OW 5816   4.877   7.504   6.052
  527SOL    HW1 5817   4.852   7.413   6.065
  527SOL    HW2 5818   4.851   7.523   5.962
  528SOL     OW 5819   0.724   4.366   4.963
  528SOL    HW1 5820   0.681   4.299   4.911
  528SOL    HW2 5821   0.817   4.344   4.958
  529SOL     OW 5822   5.603   7.659   1.326
  529SOL    HW1 5823   5.625   7.657   1.233
  529SOL    HW2 5824   5.677   7.617   1.369
  530SOL     OW 5825   3.089   4.180   2.909
  530SOL    HW1 5826   3.001   4.216   2.917
  530SOL    HW2 5827   3.146   4.247   2.946
  531SOL     OW 5828   1.143   3.493   4.174
  531SOL    HW1 5829   1.198   3.544   4.234
  531SOL    HW2 5830   1.108   3.423   4.229
  532SOL     OW 5831   7.764   3.099   1.353
  532SOL    HW1 5832   7.835   3.055   1.307
  532SOL    HW2 5833   7.803   3.180   1.386
  533SOL     OW 5834   0.892   7.255   4.211
  533SOL    HW1 5835   0.969   7.307   4.188
  533SOL    HW2 5836   0.818   7.305   4.176
  534SOL     OW 5837   6.343   4.700   1.222
  534SOL    HW1 5838   6.404   4.741   1.284
  534SOL    HW2 5839   6.394   4.690   1.142
  535SOL     OW 5840   0.353   2.448   4.212
  535SOL    HW1 5841   0.371   2.456   4.305
  535SOL    HW2 5842   0.378   2.358   4.190
  536SOL     OW 5843   6.736   0.587   0.558
  536SOL    HW1 5844   6.644   0.562   0.548
  536SOL    HW2 5845   6.779   0.556   0.478
  537SOL     OW 5846   4.261   2.864   4.887
  537SOL    HW1 5847   4.241   2.880   4.980
  537SOL    HW2 5848   4.224   2.940   4.842
  538SOL     OW 5849   5.902   3.771   2.547
  538SOL    HW1 5850   5.838   3.745   2.481
  538SOL    HW2 5851   5.925   3.689   2.592
  539SOL     OW 5852   3.298   3.043   0.857
  539SOL    HW1 5853   3.344   3.128   0.852
  539SOL    HW2 5854   3.219   3.062   0.907
  540SOL     OW 5855   2.811   2.637   2.595
  540SOL    HW1 5856   2.781   2.710   2.649
  540SOL    HW2 5857   2.804   2.669   2.505
  541SOL     OW 5858   6.138  10.350   5.804
  541SOL    HW1 5859   6.043  10.350   5.798
  541SOL    HW2 5860   6.157  10.321   5.893
  542SOL     OW 5861   6.785   7.664   3.012
  542SOL    HW1 5862   6.690   7.672   3.012
  542SOL    HW2 5863   6.806   7.624   2.928
  543SOL     OW 5864   4.022   7.420   5.822
  543SOL    HW1 5865   4.116   7.405   5.805
  543SOL    HW2 5866   3.989   7.456   5.739
  544SOL     OW 5867   8.726   9.167   3.635
  544SOL    HW1 5868   8.767   9.209   3.559
  544SOL    HW2 5869   8.634   9.194   3.630
  545SOL     OW 5870  -0.156   2.978   2.698
  545SOL    HW1 5871  -0.180   2.975   2.791
  545SOL    HW2 5872  -0.076   3.030   2.696
  546SOL     OW 5873   2.385   3.416   5.316
  546SOL    HW1 5874   2.403   3.412   5.222
  546SOL    HW2 5875   2.470   3.398   5.357
  547SOL     OW 5876   5.568   6.484   0.441
  547SOL    HW1 5877   5.604   6.547   0.379
  547SOL    HW2 5878   5.556   6.534   0.522
  548SOL     OW 5879   4.805   6.134   0.297
  548SOL    HW1 5880   4.774   6.156   0.385
  548SOL    HW2 5881   4.749   6.186   0.239
  549SOL     OW 5882   7.697   8.448   4.250
  549SOL    HW1 5883   7.628   8.382   4.256
  549SOL    HW2 5884   7.779   8.398   4.248
  550SOL     OW 5885   4.356   4.812   1.602
  550SOL    HW1 5886   4.444   4.789   1.630
  550SOL    HW2 5887   4.368   4.869   1.526
  551SOL     OW 5888   3.620   5.870   2.110
  551SOL    HW1 5889   3.545   5.886   2.052
  551SOL    HW2 5890   3.696   5.890   2.056
  552SOL     OW 5891   4.504   4.379   4.536
  552SOL    HW1 5892   4.455   4.453   4.571
  552SOL    HW2 5893   4.505   4.393   4.441
  553SOL     OW 5894   1.453   2.991   3.432
  553SOL    HW1 5895   1.506   2.982   3.353
  553SOL    HW2 5896   1.404   2.909   3.437
  554SOL     OW 5897   3.883   2.704   4.261
  554SOL    HW1 5898   3.872   2.678   4.352
  554SOL    HW2 5899   3.961   2.760   4.261
  555SOL     OW 5900   0.492   5.289   2.871
  555SOL    HW1 5901   0.431   5.266   2.801
  555SOL    HW2 5902   0.446   5.265   2.952
  556SOL     OW 5903   5.718   2.105   1.808
  556SOL    HW1 5904   5.665   2.029   1.831
  556SOL    HW2 5905   5.782   2.071   1.746
  557SOL     OW 5906   4.457   4.490   2.724
  557SOL    HW1 5907   4.523   4.540   2.676
  557SOL    HW2 5908   4.495   4.402   2.730
  558SOL     OW 5909   6.234   6.113   0.079
  558SOL    HW1 5910   6.278   6.135   0.161
  558SOL    HW2 5911   6.143   6.096   0.105
  559SOL     OW 5912   0.432   2.924   1.351
  559SOL    HW1 5913   0.435   2.829   1.353
  559SOL    HW2 5914   0.513   2.952   1.395
  560SOL     OW 5915   2.317   2.366   1.249
  560SOL    HW1 5916   2.394   2.320   1.217
  560SOL    HW2 5917   2.341   2.396   1.337
  561SOL     OW 5918   5.142   9.259   3.638
  561SOL    HW1 5919   5.141   9.172   3.600
  561SOL    HW2 5920   5.204   9.253   3.711
  562SOL     OW 5921   8.239   6.560   2.596
  562SOL    HW1 5922   8.297   6.514   2.536
  562SOL    HW2 5923   8.195   6.490   2.645
  563SOL     OW 5924   3.851   8.514   2.676
  563SOL    HW1 5925   3.853   8.526   2.581
  563SOL    HW2 5926   3.938   8.539   2.706
  564SOL     OW 5927   2.875   1.593   0.305
  564SOL    HW1 5928   2.800   1.577   0.362
  564SOL    HW2 5929   2.942   1.630   0.363
  565SOL     OW 5930   8.034   3.769   1.040
  565SOL    HW1 5931   8.010   3.840   1.099
  565SOL    HW2 5932   7.952   3.722   1.023
  566SOL     OW 5933   0.450   6.444   6.069
  566SOL    HW1 5934   0.400   6.377   6.023
  566SOL    HW2 5935   0.418   6.527   6.032
  567SOL     OW 5936   2.354   4.916   4.493
  567SOL    HW1 5937   2.440   4.936   4.530
  567SOL    HW2 5938   2.300   4.894   4.570
  568SOL     OW 5939   3.711   5.016   1.380
  568SOL    HW1 5940   3.735   4.937   1.429
  568SOL    HW2 5941   3.763   5.086   1.419
  569SOL     OW 5942   7.723   4.176   0.785
  569SOL    HW1 5943   7.662   4.135   0.723
  569SOL    HW2 5944   7.779   4.104   0.814
  570SOL     OW 5945   1.926   5.229   5.881
  570SOL    HW1 5946   1.992   5.160   5.888
  570SOL    HW2 5947   1.847   5.184   5.853
  571SOL     OW 5948   1.866   8.400   4.030
  571SOL    HW1 5949   1.864   8.361   4.118
  571SOL    HW2 5950   1.866   8.324   3.971
  572SOL     OW 5951   7.924   5.818   2.186
  572SOL    HW1 5952   7.964   5.904   2.194
  572SOL    HW2 5953   7.983   5.769   2.129
  573SOL     OW 5954   5.676   4.553   0.826
  573SOL    HW1 5955   5.754   4.498   0.833
  573SOL    HW2 5956   5.603   4.490   0.824
  574SOL     OW 5957   6.748   6.227   1.577
  574SOL    HW1 5958   6.751   6.294   1.509
  574SOL    HW2 5959   6.755   6.144   1.530
  575SOL     OW 5960   2.448   3.090   1.788
  575SOL    HW1 5961   2.423   3.033   1.861
  575SOL    HW2 5962   2.378   3.155   1.784
  576SOL     OW 5963   4.185   2.613   0.755
  576SOL    HW1 5964   4.146   2.600   0.668
  576SOL    HW2 5965   4.219   2.526   0.779
  577SOL     OW 5966   7.584   4.616   1.615
  577SOL    HW1 5967   7.520   4.560   1.659
  577SOL    HW2 5968   7.667   4.597   1.660
  578SOL     OW 5969   1.750   9.004   6.300
  578SOL    HW1 5970   1.818   9.055   6.256
  578SOL    HW2 5971   1.670   9.054   6.287
  579SOL     OW 5972   1.718   4.999   1.413
  579SOL    HW1 5973   1.756   5.015   1.327
  579SOL    HW2 5974   1.667   5.077   1.432
  580SOL     OW 5975   7.612   5.275   1.426
  580SOL    HW1 5976   7.577   5.252   1.512
  580SOL    HW2 5977   7.539   5.317   1.380
  581SOL     OW 5978   6.823   4.719   2.425
  581SOL    HW1 5979   6.822   4.811   2.452
  581SOL    HW2 5980   6.741   4.683   2.461
  582SOL     OW 5981   0.954   5.917   5.277
  582SOL    HW1 5982   0.974   5.831   5.315
  582SOL    HW2 5983   0.889   5.955   5.337
  583SOL     OW 5984   7.667   7.839   1.398
  583SOL    HW1 5985   7.753   7.882   1.395
  583SOL    HW2 5986   7.687   7.746   1.404
  584SOL     OW 5987   4.196   7.453   2.352
  584SOL    HW1 5988   4.110   7.416   2.329
  584SOL    HW2 5989   4.176   7.527   2.409
  585SOL     OW 5990  -1.643   4.031   5.814
  585SOL    HW1 5991  -1.550   4.010   5.816
  585SOL    HW2 5992  -1.684   3.964   5.869
  586SOL     OW 5993   6.568   6.534   0.258
  586SOL    HW1 5994   6.568   6.505   0.349
  586SOL    HW2 5995   6.625   6.471   0.213
  587SOL     OW 5996   7.564   7.599   1.237
  587SOL    HW1 5997   7.486   7.604   1.292
  587SOL    HW2 5998   7.563   7.510   1.202
  588SOL     OW 5999   2.028   3.487   5.109
  588SOL    HW1 6000   2.057   3.399   5.085
  588SOL    HW2 6001   2.108   3.535   5.125
  589SOL     OW 6002  -0.356   3.399   2.615
  589SOL    HW1 6003  -0.356   3.303   2.610
  589SOL    HW2 6004  -0.442   3.425   2.583
  590SOL     OW 6005   4.119   2.949   4.494
  590SOL    HW1 6006   4.104   2.942   4.400
  590SOL    HW2 6007   4.214   2.949   4.503
  591SOL     OW 6008   8.306   5.521   1.691
  591SOL    HW1 6009   8.290   5.442   1.639
  591SOL    HW2 6010   8.225   5.535   1.739
  592SOL     OW 6011   2.009   2.136   1.320
  592SOL    HW1 6012   1.944   2.076   1.357
  592SOL    HW2 6013   1.966   2.221   1.322
  593SOL     OW 6014   0.839   4.147   5.816
  593SOL    HW1 6015   0.814   4.226   5.768
  593SOL    HW2 6016   0.756   4.108   5.843
  594SOL     OW 6017   1.750   1.335   1.630
  594SOL    HW1 6018   1.725   1.254   1.584
  594SOL    HW2 6019   1.799   1.305   1.707
  595SOL     OW 6020   2.031   3.879   3.947
  595SOL    HW1 6021   2.121   3.869   3.979
  595SOL    HW2 6022   2.034   3.846   3.857
  596SOL     OW 6023   5.766   3.438   1.619
  596SOL    HW1 6024   5.848   3.487   1.620
  596SOL    HW2 6025   5.732   3.451   1.530
  597SOL     OW 6026   1.244   3.684   2.134
  597SOL    HW1 6027   1.298   3.632   2.075
  597SOL    HW2 6028   1.282   3.771   2.131
  598SOL     OW 6029   6.969   7.276   1.219
  598SOL    HW1 6030   6.921   7.194   1.232
  598SOL    HW2 6031   6.978   7.283   1.124
  599SOL     OW 6032   1.566   3.936   3.023
  599SOL    HW1 6033   1.609   3.883   2.956
  599SOL    HW2 6034   1.637   3.964   3.081
  600SOL     OW 6035   0.903   9.679   4.962
  600SOL    HW1 6036   0.942   9.742   5.022
  600SOL    HW2 6037   0.839   9.632   5.014
  601SOL     OW 6038   6.207   2.229   1.559
  601SOL    HW1 6039   6.207   2.292   1.631
  601SOL    HW2 6040   6.176   2.148   1.598
  602SOL     OW 6041   3.609   7.916   2.779
  602SOL    HW1 6042   3.689   7.887   2.734
  602SOL    HW2 6043   3.548   7.843   2.768
  603SOL     OW 6044   5.737   7.881   5.184
  603SOL    HW1 6045   5.660   7.925   5.219
  603SOL    HW2 6046   5.709   7.789   5.174
  604SOL     OW 6047   7.258   8.172   2.944
  604SOL    HW1 6048   7.267   8.106   3.012
  604SOL    HW2 6049   7.166   8.198   2.947
  605SOL     OW 6050   0.554   4.037   6.047
  605SOL    HW1 6051   0.524   3.974   5.982
  605SOL    HW2 6052   0.640   4.004   6.074
  606SOL     OW 6053   2.193   2.178   1.971
  606SOL    HW1 6054   2.216   2.270   1.982
  606SOL    HW2 6055   2.216   2.137   2.054
  607SOL     OW 6056   2.419   6.525   1.481
  607SOL    HW1 6057   2.413   6.431   1.495
  607SOL    HW2 6058   2.465   6.558   1.558
  608SOL     OW 6059   2.882   7.554   1.932
  608SOL    HW1 6060   2.951   7.541   1.998
  608SOL    HW2 6061   2.879   7.472   1.884
  609SOL     OW 6062   4.087   9.183   3.925
  609SOL    HW1 6063   4.151   9.114   3.907
  609SOL    HW2 6064   4.017   9.168   3.861
  610SOL     OW 6065   3.484   6.497   5.404
  610SOL    HW1 6066   3.483   6.530   5.494
  610SOL    HW2 6067   3.466   6.404   5.412
  611SOL     OW 6068   7.818   2.554   0.767
  611SOL    HW1 6069   7.741   2.507   0.733
  611SOL    HW2 6070   7.892   2.510   0.726
  612SOL     OW 6071   2.874   8.489   2.364
  612SOL    HW1 6072   2.969   8.478   2.365
  612SOL    HW2 6073   2.842   8.409   2.321
  613SOL     OW 6074   3.297   5.664   1.661
  613SOL    HW1 6075   3.291   5.758   1.681
  613SOL    HW2 6076   3.337   5.661   1.574
  614SOL     OW 6077   3.938   4.594   5.523
  614SOL    HW1 6078   3.973   4.539   5.593
  614SOL    HW2 6079   3.935   4.536   5.447
  615SOL     OW 6080   3.562   7.965   4.984
  615SOL    HW1 6081   3.554   8.033   5.052
  615SOL    HW2 6082   3.614   8.007   4.915
  616SOL     OW 6083   2.709   4.077   1.157
  616SOL    HW1 6084   2.655   4.132   1.101
  616SOL    HW2 6085   2.648   4.013   1.194
  617SOL     OW 6086   2.463   8.024   2.750
  617SOL    HW1 6087   2.375   7.997   2.777
  617SOL    HW2 6088   2.520   7.993   2.819
  618SOL     OW 6089   2.008   3.112   1.920
  618SOL    HW1 6090   1.971   3.091   2.006
  618SOL    HW2 6091   1.954   3.184   1.887
  619SOL     OW 6092   5.273   8.908   4.431
  619SOL    HW1 6093   5.217   8.889   4.506
  619SOL    HW2 6094   5.249   8.997   4.405
  620SOL     OW 6095   5.741   3.428   1.355
  620SOL    HW1 6096   5.806   3.434   1.285
  620SOL    HW2 6097   5.664   3.389   1.314
  621SOL     OW 6098   0.979   6.314   5.157
  621SOL    HW1 6099   0.946   6.351   5.076
  621SOL    HW2 6100   1.059   6.268   5.132
  622SOL     OW 6101   3.227   3.009   0.285
  622SOL    HW1 6102   3.170   3.051   0.221
  622SOL    HW2 6103   3.299   3.071   0.297
  623SOL     OW 6104   2.861   6.261   3.951
  623SOL    HW1 6105   2.835   6.190   3.893
  623SOL    HW2 6106   2.888   6.216   4.032
  624SOL     OW 6107   0.469   3.121   2.335
  624SOL    HW1 6108   0.414   3.042   2.336
  624SOL    HW2 6109   0.445   3.167   2.416
  625SOL     OW 6110   4.849   5.917   1.774
  625SOL    HW1 6111   4.897   5.954   1.699
  625SOL    HW2 6112   4.851   5.987   1.840
  626SOL     OW 6113   1.767   3.970   5.539
  626SOL    HW1 6114   1.752   3.955   5.633
  626SOL    HW2 6115   1.798   3.886   5.506
  627SOL     OW 6116   7.467   5.788   2.471
  627SOL    HW1 6117   7.430   5.718   2.525
  627SOL    HW2 6118   7.485   5.859   2.533
  628SOL     OW 6119   5.482   5.338   2.081
  628SOL    HW1 6120   5.457   5.277   2.150
  628SOL    HW2 6121   5.478   5.286   2.000
  629SOL     OW 6122   4.520   4.013   2.482
  629SOL    HW1 6123   4.551   3.978   2.566
  629SOL    HW2 6124   4.427   4.030   2.497
  630SOL     OW 6125   1.932   7.792   2.677
  630SOL    HW1 6126   1.973   7.853   2.617
  630SOL    HW2 6127   1.885   7.847   2.739
  631SOL     OW 6128   1.344   9.059   3.336
  631SOL    HW1 6129   1.375   9.146   3.360
  631SOL    HW2 6130   1.291   9.030   3.410
  632SOL     OW 6131   5.623   7.902   1.656
  632SOL    HW1 6132   5.712   7.887   1.625
  632SOL    HW2 6133   5.632   7.918   1.750
  633SOL     OW 6134   6.856   5.714   0.635
  633SOL    HW1 6135   6.831   5.623   0.624
  633SOL    HW2 6136   6.819   5.740   0.720
  634SOL     OW 6137   5.588   3.952   2.087
  634SOL    HW1 6138   5.640   3.873   2.097
  634SOL    HW2 6139   5.498   3.924   2.105
  635SOL     OW 6140   2.019   5.046   3.089
  635SOL    HW1 6141   2.004   4.951   3.092
  635SOL    HW2 6142   1.968   5.081   3.162
  636SOL     OW 6143   4.155   3.132   0.909
  636SOL    HW1 6144   4.215   3.139   0.984
  636SOL    HW2 6145   4.134   3.038   0.904
  637SOL     OW 6146   3.784   5.555   2.473
  637SOL    HW1 6147   3.742   5.594   2.549
  637SOL    HW2 6148   3.727   5.577   2.399
  638SOL     OW 6149   6.082   2.347   0.678
  638SOL    HW1 6150   6.093   2.434   0.639
  638SOL    HW2 6151   6.090   2.362   0.772
  639SOL     OW 6152   2.703   7.994   3.619
  639SOL    HW1 6153   2.751   7.911   3.626
  639SOL    HW2 6154   2.617   7.969   3.585
  640SOL     OW 6155   1.283   6.328   1.661
  640SOL    HW1 6156   1.345   6.271   1.617
  640SOL    HW2 6157   1.337   6.389   1.711
  641SOL     OW 6158   7.682   9.107   4.737
  641SOL    HW1 6159   7.655   9.106   4.829
  641SOL    HW2 6160   7.777   9.120   4.739
  642SOL     OW 6161   8.116   5.620   0.262
  642SOL    HW1 6162   8.192   5.678   0.262
  642SOL    HW2 6163   8.082   5.625   0.173
  643SOL     OW 6164   5.282   2.660   2.802
  643SOL    HW1 6165   5.197   2.621   2.785
  643SOL    HW2 6166   5.345   2.601   2.761
  644SOL     OW 6167   2.695   6.901   5.287
  644SOL    HW1 6168   2.788   6.912   5.306
  644SOL    HW2 6169   2.651   6.932   5.366
  645SOL     OW 6170   6.176   3.919   2.748
  645SOL    HW1 6171   6.205   3.845   2.695
  645SOL    HW2 6172   6.169   3.883   2.837
  646SOL     OW 6173  -1.260   2.616   4.156
  646SOL    HW1 6174  -1.317   2.690   4.174
  646SOL    HW2 6175  -1.302   2.542   4.201
  647SOL     OW 6176   6.721   3.062   1.495
  647SOL    HW1 6177   6.751   3.011   1.420
  647SOL    HW2 6178   6.640   3.104   1.465
  648SOL     OW 6179   6.910   4.442   2.614
  648SOL    HW1 6180   6.953   4.357   2.603
  648SOL    HW2 6181   6.895   4.474   2.525
  649SOL     OW 6182   1.036   7.943   4.048
  649SOL    HW1 6183   0.988   7.923   3.968
  649SOL    HW2 6184   1.113   7.992   4.018
  650SOL     OW 6185   0.742   4.702   4.753
  650SOL    HW1 6186   0.760   4.718   4.846
  650SOL    HW2 6187   0.826   4.717   4.709
  651SOL     OW 6188   7.825   7.796   1.690
  651SOL    HW1 6189   7.914   7.786   1.658
  651SOL    HW2 6190   7.776   7.725   1.647
  652SOL     OW 6191   3.402   4.681   4.111
  652SOL    HW1 6192   3.432   4.719   4.194
  652SOL    HW2 6193   3.411   4.587   4.123
  653SOL     OW 6194   6.812   8.164   2.242
  653SOL    HW1 6195   6.827   8.239   2.184
  653SOL    HW2 6196   6.881   8.102   2.219
  654SOL     OW 6197   4.952   7.696   5.801
  654SOL    HW1 6198   5.002   7.777   5.788
  654SOL    HW2 6199   4.895   7.691   5.725
  655SOL     OW 6200   3.031   5.813   3.731
  655SOL    HW1 6201   2.997   5.774   3.651
  655SOL    HW2 6202   2.970   5.785   3.799
  656SOL     OW 6203   3.508   6.437   5.917
  656SOL    HW1 6204   3.524   6.403   6.005
  656SOL    HW2 6205   3.420   6.406   5.895
  657SOL     OW 6206   1.292   7.146   5.928
  657SOL    HW1 6207   1.233   7.071   5.933
  657SOL    HW2 6208   1.235   7.222   5.922
  658SOL     OW 6209  -0.636   3.428   3.774
  658SOL    HW1 6210  -0.581   3.365   3.821
  658SOL    HW2 6211  -0.648   3.389   3.688
  659SOL     OW 6212   0.944   5.919   3.497
  659SOL    HW1 6213   0.992   5.983   3.549
  659SOL    HW2 6214   0.998   5.906   3.419
  660SOL     OW 6215   6.683   2.874   2.218
  660SOL    HW1 6216   6.735   2.946   2.253
  660SOL    HW2 6217   6.744   2.801   2.212
  661SOL     OW 6218   3.993   7.891   4.695
  661SOL    HW1 6219   4.007   7.959   4.628
  661SOL    HW2 6220   3.901   7.867   4.686
  662SOL     OW 6221   8.013   3.985   1.224
  662SOL    HW1 6222   8.010   4.078   1.249
  662SOL    HW2 6223   8.064   3.943   1.293
  663SOL     OW 6224   4.128   2.178   0.555
  663SOL    HW1 6225   4.063   2.211   0.492
  663SOL    HW2 6226   4.076   2.147   0.629
  664SOL     OW 6227   3.714   1.125   0.428
  664SOL    HW1 6228   3.650   1.171   0.374
  664SOL    HW2 6229   3.767   1.194   0.467
  665SOL     OW 6230   1.079   4.605   3.809
  665SOL    HW1 6231   1.109   4.692   3.784
  665SOL    HW2 6232   1.029   4.574   3.733
  666SOL     OW 6233   1.401   5.469   3.852
  666SOL    HW1 6234   1.342   5.543   3.866
  666SOL    HW2 6235   1.343   5.395   3.836
  667SOL     OW 6236   2.119   4.175   3.474
  667SOL    HW1 6237   2.091   4.104   3.417
  667SOL    HW2 6238   2.214   4.180   3.462
  668SOL     OW 6239   2.045   5.360   0.260
  668SOL    HW1 6240   2.016   5.279   0.218
  668SOL    HW2 6241   2.087   5.409   0.190
  669SOL     OW 6242   1.524   1.589   0.985
  669SOL    HW1 6243   1.587   1.518   0.998
  669SOL    HW2 6244   1.438   1.548   0.997
  670SOL     OW 6245   2.533   5.348   0.606
  670SOL    HW1 6246   2.567   5.411   0.543
  670SOL    HW2 6247   2.440   5.341   0.585
  671SOL     OW 6248   3.279   7.944   2.803
  671SOL    HW1 6249   3.234   7.910   2.725
  671SOL    HW2 6250   3.336   8.013   2.770
  672SOL     OW 6251   1.966   3.034   2.811
  672SOL    HW1 6252   1.955   2.946   2.848
  672SOL    HW2 6253   1.876   3.064   2.794
  673SOL     OW 6254  -0.361   7.165   5.975
  673SOL    HW1 6255  -0.335   7.182   6.066
  673SOL    HW2 6256  -0.406   7.081   5.978
  674SOL     OW 6257   2.387   8.207   6.250
  674SOL    HW1 6258   2.295   8.233   6.255
  674SOL    HW2 6259   2.435   8.279   6.292
  675SOL     OW 6260   3.837   8.133   4.099
  675SOL    HW1 6261   3.892   8.059   4.074
  675SOL    HW2 6262   3.897   8.208   4.101
  676SOL     OW 6263   2.708   4.193   5.053
  676SOL    HW1 6264   2.632   4.239   5.017
  676SOL    HW2 6265   2.672   4.115   5.094
  677SOL     OW 6266   2.252   9.915   5.267
  677SOL    HW1 6267   2.220   9.858   5.338
  677SOL    HW2 6268   2.177   9.923   5.208
  678SOL     OW 6269   1.797   4.310   3.347
  678SOL    HW1 6270   1.836   4.262   3.275
  678SOL    HW2 6271   1.871   4.335   3.403
  679SOL     OW 6272   3.480   3.112   3.507
  679SOL    HW1 6273   3.395   3.155   3.519
  679SOL    HW2 6274   3.524   3.122   3.591
  680SOL     OW 6275   1.475   2.386   3.873
  680SOL    HW1 6276   1.416   2.443   3.824
  680SOL    HW2 6277   1.494   2.435   3.953
  681SOL     OW 6278   0.880   7.800   4.898
  681SOL    HW1 6279   0.929   7.796   4.815
  681SOL    HW2 6280   0.948   7.800   4.965
  682SOL     OW 6281   5.731   5.533   1.581
  682SOL    HW1 6282   5.803   5.594   1.597
  682SOL    HW2 6283   5.771   5.461   1.534
  683SOL     OW 6284   6.785   4.319   1.738
  683SOL    HW1 6285   6.768   4.293   1.828
  683SOL    HW2 6286   6.711   4.373   1.714
  684SOL     OW 6287   4.831   8.316   4.092
  684SOL    HW1 6288   4.806   8.312   4.184
  684SOL    HW2 6289   4.819   8.227   4.060
  685SOL     OW 6290   6.163   7.722   2.298
  685SOL    HW1 6291   6.205   7.668   2.364
  685SOL    HW2 6292   6.212   7.804   2.300
  686SOL     OW 6293   6.071   1.911   1.986
  686SOL    HW1 6294   6.145   1.872   2.032
  686SOL    HW2 6295   5.995   1.887   2.039
  687SOL     OW 6296   1.011   6.623   2.773
  687SOL    HW1 6297   1.076   6.554   2.762
  687SOL    HW2 6298   1.063   6.703   2.778
  688SOL     OW 6299   2.380   7.729   0.959
  688SOL    HW1 6300   2.301   7.723   1.012
  688SOL    HW2 6301   2.444   7.772   1.015
  689SOL     OW 6302   4.178   2.735   2.976
  689SOL    HW1 6303   4.190   2.751   2.882
  689SOL    HW2 6304   4.191   2.821   3.017
  690SOL     OW 6305   8.233   8.602   3.481
  690SOL    HW1 6306   8.267   8.637   3.564
  690SOL    HW2 6307   8.140   8.586   3.499
  691SOL     OW 6308   6.263   3.721   2.575
  691SOL    HW1 6309   6.300   3.648   2.624
  691SOL    HW2 6310   6.192   3.683   2.523
  692SOL     OW 6311   7.794   6.748   2.034
  692SOL    HW1 6312   7.861   6.755   2.103
  692SOL    HW2 6313   7.739   6.675   2.061
  693SOL     OW 6314   1.108   8.914   3.645
  693SOL    HW1 6315   1.055   8.993   3.642
  693SOL    HW2 6316   1.059   8.854   3.701
  694SOL     OW 6317   4.845   2.402   1.454
  694SOL    HW1 6318   4.755   2.392   1.421
  694SOL    HW2 6319   4.860   2.496   1.455
  695SOL     OW 6320   1.291   5.796   2.148
  695SOL    HW1 6321   1.314   5.703   2.153
  695SOL    HW2 6322   1.262   5.808   2.057
  696SOL     OW 6323   2.969   3.875   3.637
  696SOL    HW1 6324   2.923   3.791   3.634
  696SOL    HW2 6325   2.914   3.934   3.585
  697SOL     OW 6326   6.975   4.496   0.461
  697SOL    HW1 6327   6.889   4.455   0.466
  697SOL    HW2 6328   7.019   4.450   0.389
  698SOL     OW 6329   4.282   6.725   3.112
  698SOL    HW1 6330   4.210   6.665   3.092
  698SOL    HW2 6331   4.261   6.759   3.199
  699SOL     OW 6332   3.098   8.331   5.645
  699SOL    HW1 6333   3.136   8.243   5.644
  699SOL    HW2 6334   3.010   8.318   5.680
  700SOL     OW 6335   5.346   8.220   4.270
  700SOL    HW1 6336   5.254   8.230   4.291
  700SOL    HW2 6337   5.349   8.157   4.198
  701SOL     OW 6338   3.839   3.805   2.768
  701SOL    HW1 6339   3.782   3.734   2.738
  701SOL    HW2 6340   3.779   3.868   2.808
  702SOL     OW 6341  -0.001   2.280   3.935
  702SOL    HW1 6342  -0.090   2.248   3.944
  702SOL    HW2 6343   0.007   2.349   4.001
  703SOL     OW 6344   1.795   8.190   4.207
  703SOL    HW1 6345   1.706   8.158   4.196
  703SOL    HW2 6346   1.851   8.116   4.186
  704SOL     OW 6347   8.234   4.038   0.363
  704SOL    HW1 6348   8.267   4.020   0.275
  704SOL    HW2 6349   8.248   3.957   0.411
  705SOL     OW 6350   0.629   5.212   6.094
  705SOL    HW1 6351   0.689   5.275   6.055
  705SOL    HW2 6352   0.547   5.261   6.107
  706SOL     OW 6353   0.044   3.984   3.294
  706SOL    HW1 6354  -0.014   3.948   3.226
  706SOL    HW2 6355   0.115   4.025   3.245
  707SOL     OW 6356   7.327   9.352   4.833
  707SOL    HW1 6357   7.418   9.330   4.816
  707SOL    HW2 6358   7.331   9.433   4.884
  708SOL     OW 6359   4.261   2.137   0.014
  708SOL    HW1 6360   4.248   2.142  -0.081
  708SOL    HW2 6361   4.174   2.149   0.051
  709SOL     OW 6362   5.356   8.655   4.496
  709SOL    HW1 6363   5.321   8.721   4.435
  709SOL    HW2 6364   5.319   8.572   4.466
  710SOL     OW 6365   2.315   4.746   0.788
  710SOL    HW1 6366   2.289   4.824   0.738
  710SOL    HW2 6367   2.405   4.729   0.759
  711SOL     OW 6368   3.730   7.647   4.203
  711SOL    HW1 6369   3.700   7.704   4.133
  711SOL    HW2 6370   3.737   7.560   4.163
  712SOL     OW 6371   8.119   4.985   0.149
  712SOL    HW1 6372   8.070   5.059   0.114
  712SOL    HW2 6373   8.075   4.964   0.231
  713SOL     OW 6374   6.233   0.994   0.585
  713SOL    HW1 6375   6.237   1.088   0.567
  713SOL    HW2 6376   6.258   0.953   0.503
  714SOL     OW 6377   2.362   6.819   5.356
  714SOL    HW1 6378   2.273   6.851   5.373
  714SOL    HW2 6379   2.408   6.832   5.438
  715SOL     OW 6380   7.394   7.338   2.388
  715SOL    HW1 6381   7.300   7.326   2.370
  715SOL    HW2 6382   7.416   7.420   2.343
  716SOL     OW 6383   4.270   3.864   4.293
  716SOL    HW1 6384   4.349   3.868   4.347
  716SOL    HW2 6385   4.237   3.953   4.291
  717SOL     OW 6386   0.271   7.266   5.720
  717SOL    HW1 6387   0.357   7.300   5.745
  717SOL    HW2 6388   0.291   7.195   5.659
  718SOL     OW 6389   6.019   5.583   2.641
  718SOL    HW1 6390   6.068   5.637   2.703
  718SOL    HW2 6391   6.066   5.593   2.558
  719SOL     OW 6392   6.476   3.050   2.977
  719SOL    HW1 6393   6.406   3.007   3.027
  719SOL    HW2 6394   6.550   2.990   2.982
  720SOL     OW 6395   7.928   5.061   0.741
  720SOL    HW1 6396   7.854   5.011   0.707
  720SOL    HW2 6397   7.940   5.132   0.677
  721SOL     OW 6398   6.331   2.856   1.719
  721SOL    HW1 6399   6.423   2.861   1.695
  721SOL    HW2 6400   6.293   2.797   1.654
  722SOL     OW 6401   7.989   6.722   0.093
  722SOL    HW1 6402   7.946   6.803   0.121
  722SOL    HW2 6403   8.001   6.673   0.174
  723SOL     OW 6404   3.056   4.367   4.151
  723SOL    HW1 6405   3.079   4.398   4.238
  723SOL    HW2 6406   2.996   4.294   4.167
  724SOL     OW 6407   7.572   4.183   1.452
  724SOL    HW1 6408   7.571   4.166   1.358
  724SOL    HW2 6409   7.642   4.247   1.463
  725SOL     OW 6410   1.350   6.995   6.168
  725SOL    HW1 6411   1.348   7.083   6.206
  725SOL    HW2 6412   1.350   7.009   6.074
  726SOL     OW 6413   2.334   4.953   3.394
  726SOL    HW1 6414   2.348   4.928   3.302
  726SOL    HW2 6415   2.374   5.040   3.401
  727SOL     OW 6416   5.799   2.755   4.643
  727SOL    HW1 6417   5.793   2.743   4.548
  727SOL    HW2 6418   5.863   2.688   4.671
  728SOL     OW 6419   3.252   0.730   0.700
  728SOL    HW1 6420   3.293   0.659   0.651
  728SOL    HW2 6421   3.285   0.810   0.659
  729SOL     OW 6422   1.448   6.042   5.216
  729SOL    HW1 6423   1.427   6.068   5.306
  729SOL    HW2 6424   1.363   6.022   5.176
  730SOL     OW 6425   4.392   0.921   1.564
  730SOL    HW1 6426   4.323   0.867   1.528
  730SOL    HW2 6427   4.454   0.859   1.602
  731SOL     OW 6428   2.343   4.070   6.264
  731SOL    HW1 6429   2.438   4.071   6.251
  731SOL    HW2 6430   2.325   4.150   6.313
  732SOL     OW 6431   1.771   8.372   4.756
  732SOL    HW1 6432   1.782   8.444   4.694
  732SOL    HW2 6433   1.722   8.305   4.708
  733SOL     OW 6434   6.518   3.307   3.197
  733SOL    HW1 6435   6.439   3.266   3.230
  733SOL    HW2 6436   6.589   3.254   3.232
  734SOL     OW 6437   6.577   2.219   2.498
  734SOL    HW1 6438   6.513   2.152   2.519
  734SOL    HW2 6439   6.528   2.301   2.499
  735SOL     OW 6440   6.451   7.902   4.685
  735SOL    HW1 6441   6.473   7.854   4.605
  735SOL    HW2 6442   6.397   7.975   4.654
  736SOL     OW 6443   5.459   5.967   0.775
  736SOL    HW1 6444   5.418   5.964   0.862
  736SOL    HW2 6445   5.426   6.048   0.736
  737SOL     OW 6446  -0.181   4.322   3.632
  737SOL    HW1 6447  -0.119   4.260   3.593
  737SOL    HW2 6448  -0.236   4.350   3.559
  738SOL     OW 6449   3.722   8.832   5.026
  738SOL    HW1 6450   3.774   8.854   5.104
  738SOL    HW2 6451   3.718   8.914   4.977
  739SOL     OW 6452   2.745   4.692   1.756
  739SOL    HW1 6453   2.758   4.776   1.801
  739SOL    HW2 6454   2.652   4.672   1.768
  740SOL     OW 6455  -0.185   3.721   2.991
  740SOL    HW1 6456  -0.241   3.689   3.061
  740SOL    HW2 6457  -0.096   3.703   3.021
  741SOL     OW 6458  -0.728   3.370   4.704
  741SOL    HW1 6459  -0.746   3.362   4.798
  741SOL    HW2 6460  -0.804   3.330   4.661
  742SOL     OW 6461   1.826   5.974   3.641
  742SOL    HW1 6462   1.818   6.066   3.614
  742SOL    HW2 6463   1.912   5.948   3.607
  743SOL     OW 6464  -0.383   9.484   6.272
  743SOL    HW1 6465  -0.326   9.410   6.293
  743SOL    HW2 6466  -0.334   9.536   6.209
  744SOL     OW 6467   6.185   8.365   3.198
  744SOL    HW1 6468   6.190   8.280   3.153
  744SOL    HW2 6469   6.267   8.370   3.248
  745SOL     OW 6470   2.895   3.537   5.141
  745SOL    HW1 6471   2.978   3.489   5.138
  745SOL    HW2 6472   2.847   3.496   5.213
  746SOL     OW 6473   7.912   6.132   3.113
  746SOL    HW1 6474   7.905   6.060   3.051
  746SOL    HW2 6475   7.979   6.104   3.176
  747SOL     OW 6476   1.903   2.177   0.914
  747SOL    HW1 6477   1.961   2.125   0.971
  747SOL    HW2 6478   1.894   2.261   0.960
  748SOL     OW 6479   6.779   4.998   2.445
  748SOL    HW1 6480   6.691   4.961   2.450
  748SOL    HW2 6481   6.766   5.088   2.417
  749SOL     OW 6482   4.920   7.960   2.227
  749SOL    HW1 6483   4.887   8.047   2.251
  749SOL    HW2 6484   4.927   7.913   2.310
  750SOL     OW 6485   2.360   1.554   1.417
  750SOL    HW1 6486   2.349   1.576   1.509
  750SOL    HW2 6487   2.325   1.630   1.370
  751SOL     OW 6488   4.499   8.812   3.564
  751SOL    HW1 6489   4.547   8.731   3.544
  751SOL    HW2 6490   4.412   8.798   3.529
  752SOL     OW 6491  -0.122   2.466   4.175
  752SOL    HW1 6492  -0.055   2.441   4.239
  752SOL    HW2 6493  -0.190   2.510   4.227
  753SOL     OW 6494   4.730   1.326   0.765
  753SOL    HW1 6495   4.806   1.384   0.758
  753SOL    HW2 6496   4.765   1.239   0.748
  754SOL     OW 6497   0.801   5.659   2.123
  754SOL    HW1 6498   0.843   5.633   2.205
  754SOL    HW2 6499   0.727   5.712   2.150
  755SOL     OW 6500   3.510   3.725   4.092
  755SOL    HW1 6501   3.544   3.701   4.178
  755SOL    HW2 6502   3.436   3.665   4.077
  756SOL     OW 6503   5.754   1.546   2.133
  756SOL    HW1 6504   5.688   1.525   2.067
  756SOL    HW2 6505   5.704   1.582   2.206
  757SOL     OW 6506   0.551   9.012   4.311
  757SOL    HW1 6507   0.560   9.104   4.335
  757SOL    HW2 6508   0.574   9.010   4.218
  758SOL     OW 6509   1.767   4.867   4.575
  758SOL    HW1 6510   1.850   4.840   4.614
  758SOL    HW2 6511   1.792   4.918   4.498
  759SOL     OW 6512   1.752   3.802   2.885
  759SOL    HW1 6513   1.707   3.721   2.908
  759SOL    HW2 6514   1.757   3.801   2.789
  760SOL     OW 6515  -0.587   1.759   2.415
  760SOL    HW1 6516  -0.539   1.753   2.498
  760SOL    HW2 6517  -0.519   1.758   2.348
  761SOL     OW 6518   4.431   7.086   4.412
  761SOL    HW1 6519   4.422   7.176   4.445
  761SOL    HW2 6520   4.521   7.082   4.379
  762SOL     OW 6521   1.107   8.260   5.266
  762SOL    HW1 6522   1.183   8.214   5.229
  762SOL    HW2 6523   1.144   8.340   5.302
  763SOL     OW 6524   8.630   6.823   1.012
  763SOL    HW1 6525   8.655   6.764   1.083
  763SOL    HW2 6526   8.639   6.771   0.932
  764SOL     OW 6527   3.098   4.882   1.992
  764SOL    HW1 6528   3.079   4.795   2.026
  764SOL    HW2 6529   3.126   4.932   2.069
  765SOL     OW 6530   5.718   7.682   4.653
  765SOL    HW1 6531   5.809   7.713   4.648
  765SOL    HW2 6532   5.706   7.660   4.746
  766SOL     OW 6533   5.349   9.368   4.304
  766SOL    HW1 6534   5.440   9.339   4.314
  766SOL    HW2 6535   5.351   9.462   4.323
  767SOL     OW 6536   2.370   5.637   1.677
  767SOL    HW1 6537   2.319   5.597   1.748
  767SOL    HW2 6538   2.451   5.665   1.719
  768SOL     OW 6539   0.275   4.095   5.277
  768SOL    HW1 6540   0.351   4.133   5.232
  768SOL    HW2 6541   0.306   4.077   5.365
  769SOL     OW 6542   1.452   7.825   3.972
  769SOL    HW1 6543   1.487   7.737   3.988
  769SOL    HW2 6544   1.358   7.816   3.986
  770SOL     OW 6545   6.142   0.256   0.382
  770SOL    HW1 6546   6.076   0.310   0.341
  770SOL    HW2 6547   6.149   0.178   0.327
  771SOL     OW 6548   7.233   4.774   0.178
  771SOL    HW1 6549   7.187   4.707   0.128
  771SOL    HW2 6550   7.184   4.781   0.260
  772SOL     OW 6551   5.523   3.541   5.298
  772SOL    HW1 6552   5.462   3.534   5.372
  772SOL    HW2 6553   5.474   3.503   5.225
  773SOL     OW 6554   8.189   8.451   2.681
  773SOL    HW1 6555   8.189   8.423   2.590
  773SOL    HW2 6556   8.158   8.542   2.679
  774SOL     OW 6557   1.020   5.649   5.347
  774SOL    HW1 6558   1.115   5.640   5.353
  774SOL    HW2 6559   0.989   5.564   5.315
  775SOL     OW 6560   3.235   4.535   4.451
  775SOL    HW1 6561   3.264   4.444   4.452
  775SOL    HW2 6562   3.140   4.529   4.465
  776SOL     OW 6563   1.883   4.903   2.652
  776SOL    HW1 6564   1.841   4.825   2.689
  776SOL    HW2 6565   1.810   4.963   2.636
  777SOL     OW 6566  -0.033   2.204   3.310
  777SOL    HW1 6567  -0.039   2.109   3.303
  777SOL    HW2 6568  -0.007   2.233   3.223
  778SOL     OW 6569   8.385   5.048   0.135
  778SOL    HW1 6570   8.295   5.035   0.165
  778SOL    HW2 6571   8.434   5.073   0.214
  779SOL     OW 6572   3.778   2.092   2.579
  779SOL    HW1 6573   3.687   2.063   2.590
  779SOL    HW2 6574   3.821   2.071   2.662
  780SOL     OW 6575   0.026   9.951   5.756
  780SOL    HW1 6576   0.051   9.912   5.672
  780SOL    HW2 6577  -0.060   9.989   5.740
  781SOL     OW 6578   1.073   5.353   1.399
  781SOL    HW1 6579   0.994   5.299   1.403
  781SOL    HW2 6580   1.145   5.290   1.390
  782SOL     OW 6581   5.828   0.346   0.461
  782SOL    HW1 6582   5.785   0.329   0.378
  782SOL    HW2 6583   5.828   0.442   0.469
  783SOL     OW 6584   4.449   8.312   4.180
  783SOL    HW1 6585   4.434   8.330   4.087
  783SOL    HW2 6586   4.403   8.230   4.196
  784SOL     OW 6587   0.252   1.295   1.611
  784SOL    HW1 6588   0.324   1.322   1.668
  784SOL    HW2 6589   0.284   1.312   1.523
  785SOL     OW 6590   2.167   4.944   4.050
  785SOL    HW1 6591   2.200   4.975   3.966
  785SOL    HW2 6592   2.157   4.849   4.038
  786SOL     OW 6593   7.870   7.443   2.469
  786SOL    HW1 6594   7.826   7.365   2.503
  786SOL    HW2 6595   7.952   7.409   2.432
  787SOL     OW 6596   5.403   1.876   2.137
  787SOL    HW1 6597   5.308   1.887   2.142
  787SOL    HW2 6598   5.439   1.953   2.182
  788SOL     OW 6599   2.493   3.708   1.007
  788SOL    HW1 6600   2.480   3.626   0.960
  788SOL    HW2 6601   2.548   3.761   0.948
  789SOL     OW 6602   4.476   4.996   6.319
  789SOL    HW1 6603   4.544   4.929   6.334
  789SOL    HW2 6604   4.525   5.072   6.286
  790SOL     OW 6605   4.310   3.318   2.416
  790SOL    HW1 6606   4.349   3.403   2.397
  790SOL    HW2 6607   4.252   3.301   2.342
  791SOL     OW 6608   7.239   3.950   1.945
  791SOL    HW1 6609   7.249   4.024   1.885
  791SOL    HW2 6610   7.292   3.880   1.906
  792SOL     OW 6611   2.855   4.922   1.193
  792SOL    HW1 6612   2.874   4.828   1.197
  792SOL    HW2 6613   2.883   4.948   1.105
  793SOL     OW 6614   2.907   4.992   0.158
  793SOL    HW1 6615   2.953   5.005   0.241
  793SOL    HW2 6616   2.914   4.898   0.141
  794SOL     OW 6617   4.192   5.813   3.261
  794SOL    HW1 6618   4.111   5.837   3.308
  794SOL    HW2 6619   4.258   5.807   3.330
  795SOL     OW 6620   5.097   3.607   3.764
  795SOL    HW1 6621   5.073   3.554   3.840
  795SOL    HW2 6622   5.191   3.620   3.773
  796SOL     OW 6623   7.216   3.042   2.259
  796SOL    HW1 6624   7.147   2.977   2.275
  796SOL    HW2 6625   7.243   3.026   2.169
  797SOL     OW 6626   4.459   2.701   2.008
  797SOL    HW1 6627   4.465   2.768   2.076
  797SOL    HW2 6628   4.546   2.699   1.969
  798SOL     OW 6629   7.019   9.716   4.609
  798SOL    HW1 6630   6.945   9.655   4.608
  798SOL    HW2 6631   6.994   9.783   4.672
  799SOL     OW 6632   2.204   4.606   1.929
  799SOL    HW1 6633   2.197   4.584   2.022
  799SOL    HW2 6634   2.189   4.523   1.884
  800SOL     OW 6635   4.897   8.803   3.631
  800SOL    HW1 6636   4.947   8.723   3.644
  800SOL    HW2 6637   4.890   8.812   3.536
  801SOL     OW 6638   3.135  10.233   6.246
  801SOL    HW1 6639   3.165  10.322   6.265
  801SOL    HW2 6640   3.176  10.179   6.314
  802SOL     OW 6641   3.672   8.421   4.180
  802SOL    HW1 6642   3.635   8.501   4.219
  802SOL    HW2 6643   3.762   8.444   4.157
  803SOL     OW 6644   2.645   1.464   1.449
  803SOL    HW1 6645   2.633   1.388   1.392
  803SOL    HW2 6646   2.566   1.516   1.436
  804SOL     OW 6647   6.481  10.034   5.176
  804SOL    HW1 6648   6.452   9.952   5.136
  804SOL    HW2 6649   6.402  10.087   5.182
  805SOL     OW 6650   0.318   9.853   5.739
  805SOL    HW1 6651   0.328   9.939   5.779
  805SOL    HW2 6652   0.268   9.869   5.659
  806SOL     OW 6653   7.312   9.280   3.688
  806SOL    HW1 6654   7.243   9.264   3.624
  806SOL    HW2 6655   7.278   9.245   3.770
  807SOL     OW 6656   5.467   3.034   1.615
  807SOL    HW1 6657   5.520   3.112   1.599
  807SOL    HW2 6658   5.422   3.052   1.698
  808SOL     OW 6659   7.007   1.775   0.919
  808SOL    HW1 6660   7.031   1.821   0.999
  808SOL    HW2 6661   6.911   1.770   0.923
  809SOL     OW 6662   4.184   1.502   1.138
  809SOL    HW1 6663   4.225   1.527   1.220
  809SOL    HW2 6664   4.193   1.579   1.082
  810SOL     OW 6665   0.406   5.417   6.104
  810SOL    HW1 6666   0.360   5.369   6.173
  810SOL    HW2 6667   0.442   5.494   6.149
  811SOL     OW 6668   3.367   5.287   2.165
  811SOL    HW1 6669   3.446   5.334   2.141
  811SOL    HW2 6670   3.400   5.206   2.206
  812SOL     OW 6671   4.976   5.347   0.860
  812SOL    HW1 6672   5.018   5.324   0.777
  812SOL    HW2 6673   4.970   5.264   0.908
  813SOL     OW 6674   7.155   5.784   1.047
  813SOL    HW1 6675   7.084   5.729   1.014
  813SOL    HW2 6676   7.228   5.724   1.061
  814SOL     OW 6677   6.292   0.367   0.175
  814SOL    HW1 6678   6.201   0.381   0.147
  814SOL    HW2 6679   6.283   0.319   0.258
  815SOL     OW 6680   7.856   7.154   2.614
  815SOL    HW1 6681   7.842   7.062   2.634
  815SOL    HW2 6682   7.770   7.184   2.582
  816SOL     OW 6683   6.959   3.961   1.120
  816SOL    HW1 6684   6.888   3.900   1.139
  816SOL    HW2 6685   7.011   3.963   1.201
  817SOL     OW 6686   1.317   4.926   3.349
  817SOL    HW1 6687   1.298   4.949   3.258
  817SOL    HW2 6688   1.412   4.931   3.355
  818SOL     OW 6689   6.791   7.477   1.323
  818SOL    HW1 6690   6.747   7.441   1.400
  818SOL    HW2 6691   6.864   7.417   1.308
  819SOL     OW 6692   5.520   8.012   5.310
  819SOL    HW1 6693   5.484   7.981   5.394
  819SOL    HW2 6694   5.579   8.083   5.334
  820SOL     OW 6695   6.365   3.317   0.477
  820SOL    HW1 6696   6.274   3.344   0.492
  820SOL    HW2 6697   6.395   3.373   0.406
  821SOL     OW 6698   2.272   4.912   0.542
  821SOL    HW1 6699   2.359   4.945   0.518
  821SOL    HW2 6700   2.259   4.837   0.483
  822SOL     OW 6701   3.984   4.763   4.084
  822SOL    HW1 6702   4.066   4.715   4.096
  822SOL    HW2 6703   3.948   4.728   4.003
  823SOL     OW 6704   8.785   9.006   3.152
  823SOL    HW1 6705   8.702   8.988   3.196
  823SOL    HW2 6706   8.817   9.087   3.192
  824SOL     OW 6707   1.588   7.615   2.802
  824SOL    HW1 6708   1.515   7.667   2.836
  824SOL    HW2 6709   1.615   7.660   2.723
  825SOL     OW 6710   0.961   4.797   5.329
  825SOL    HW1 6711   0.893   4.741   5.367
  825SOL    HW2 6712   1.011   4.828   5.404
  826SOL     OW 6713   3.238   6.371   2.699
  826SOL    HW1 6714   3.180   6.366   2.623
  826SOL    HW2 6715   3.252   6.465   2.712
  827SOL     OW 6716   7.259   2.418   0.963
  827SOL    HW1 6717   7.344   2.412   1.007
  827SOL    HW2 6718   7.269   2.365   0.884
  828SOL     OW 6719   3.094   8.453   3.865
  828SOL    HW1 6720   3.160   8.468   3.933
  828SOL    HW2 6721   3.020   8.506   3.892
  829SOL     OW 6722   7.610   3.726   1.353
  829SOL    HW1 6723   7.641   3.665   1.286
  829SOL    HW2 6724   7.649   3.810   1.329
  830SOL     OW 6725  -0.696   2.787   4.099
  830SOL    HW1 6726  -0.689   2.743   4.015
  830SOL    HW2 6727  -0.734   2.722   4.158
  831SOL     OW 6728   0.553   4.401   2.576
  831SOL    HW1 6729   0.508   4.415   2.659
  831SOL    HW2 6730   0.482   4.384   2.513
  832SOL     OW 6731   2.907   8.454   5.867
  832SOL    HW1 6732   3.001   8.438   5.873
  832SOL    HW2 6733   2.899   8.549   5.866
  833SOL     OW 6734   6.247   2.951   0.147
  833SOL    HW1 6735   6.342   2.949   0.137
  833SOL    HW2 6736   6.221   2.859   0.152
  834SOL     OW 6737   6.166   3.698   1.382
  834SOL    HW1 6738   6.088   3.646   1.403
  834SOL    HW2 6739   6.220   3.692   1.461
  835SOL     OW 6740   0.580   3.650   4.927
  835SOL    HW1 6741   0.586   3.572   4.872
  835SOL    HW2 6742   0.670   3.680   4.937
  836SOL     OW 6743   6.316   4.373   2.838
  836SOL    HW1 6744   6.221   4.379   2.829
  836SOL    HW2 6745   6.347   4.464   2.835
  837SOL     OW 6746   4.453   2.729   0.180
  837SOL    HW1 6747   4.445   2.824   0.181
  837SOL    HW2 6748   4.388   2.699   0.243
  838SOL     OW 6749   3.006   4.877   5.354
  838SOL    HW1 6750   3.055   4.911   5.429
  838SOL    HW2 6751   3.005   4.782   5.367
  839SOL     OW 6752   3.756   4.557   2.317
  839SOL    HW1 6753   3.781   4.646   2.341
  839SOL    HW2 6754   3.672   4.543   2.362
  840SOL     OW 6755   1.448   7.738   4.592
  840SOL    HW1 6756   1.389   7.770   4.660
  840SOL    HW2 6757   1.498   7.815   4.566
  841SOL     OW 6758  -0.362   3.937   3.652
  841SOL    HW1 6759  -0.358   3.998   3.579
  841SOL    HW2 6760  -0.431   3.875   3.628
  842SOL     OW 6761   0.415   5.640   4.989
  842SOL    HW1 6762   0.385   5.626   5.078
  842SOL    HW2 6763   0.405   5.555   4.946
  843SOL     OW 6764   5.726   4.261   1.222
  843SOL    HW1 6765   5.809   4.296   1.190
  843SOL    HW2 6766   5.659   4.312   1.176
  844SOL     OW 6767   5.149   0.813   0.417
  844SOL    HW1 6768   5.235   0.801   0.378
  844SOL    HW2 6769   5.160   0.787   0.509
  845SOL     OW 6770   1.535   7.348   5.998
  845SOL    HW1 6771   1.510   7.331   6.088
  845SOL    HW2 6772   1.496   7.433   5.978
  846SOL     OW 6773   0.852   3.775   4.491
  846SOL    HW1 6774   0.884   3.782   4.401
  846SOL    HW2 6775   0.757   3.774   4.483
  847SOL     OW 6776   8.773   7.449   2.073
  847SOL    HW1 6777   8.758   7.475   2.164
  847SOL    HW2 6778   8.827   7.519   2.036
  848SOL     OW 6779   3.266   8.474   2.538
  848SOL    HW1 6780   3.197   8.540   2.530
  848SOL    HW2 6781   3.346   8.524   2.556
  849SOL     OW 6782   6.453   2.442   3.193
  849SOL    HW1 6783   6.369   2.413   3.229
  849SOL    HW2 6784   6.498   2.361   3.169
  850SOL     OW 6785   6.698   8.104   1.890
  850SOL    HW1 6786   6.763   8.047   1.849
  850SOL    HW2 6787   6.635   8.123   1.821
  851SOL     OW 6788   1.660   2.299   2.623
  851SOL    HW1 6789   1.622   2.219   2.658
  851SOL    HW2 6790   1.664   2.358   2.699
  852SOL     OW 6791   7.612   7.841   2.585
  852SOL    HW1 6792   7.686   7.809   2.532
  852SOL    HW2 6793   7.589   7.925   2.546
  853SOL     OW 6794   4.461   2.594   1.197
  853SOL    HW1 6795   4.514   2.580   1.119
  853SOL    HW2 6796   4.486   2.680   1.229
  854SOL     OW 6797   6.172   7.575   4.255
  854SOL    HW1 6798   6.170   7.482   4.276
  854SOL    HW2 6799   6.080   7.603   4.256
  855SOL     OW 6800   2.480   7.698   4.867
  855SOL    HW1 6801   2.408   7.647   4.904
  855SOL    HW2 6802   2.511   7.646   4.793
  856SOL     OW 6803   2.528   4.517   4.375
  856SOL    HW1 6804   2.546   4.592   4.432
  856SOL    HW2 6805   2.438   4.531   4.345
  857SOL     OW 6806   6.172   7.078   1.601
  857SOL    HW1 6807   6.092   7.060   1.652
  857SOL    HW2 6808   6.239   7.025   1.644
  858SOL     OW 6809   2.865   6.647   2.008
  858SOL    HW1 6810   2.791   6.708   2.006
  858SOL    HW2 6811   2.831   6.569   2.051
  859SOL     OW 6812   4.470   8.060   5.752
  859SOL    HW1 6813   4.498   8.121   5.683
  859SOL    HW2 6814   4.432   8.116   5.819
  860SOL     OW 6815   4.443   5.971   0.757
  860SOL    HW1 6816   4.363   5.948   0.804
  860SOL    HW2 6817   4.493   6.023   0.819
  861SOL     OW 6818   3.378   5.800   3.664
  861SOL    HW1 6819   3.316   5.800   3.592
  861SOL    HW2 6820   3.448   5.860   3.636
  862SOL     OW 6821   0.941  10.453   6.077
  862SOL    HW1 6822   0.865  10.396   6.060
  862SOL    HW2 6823   1.013  10.412   6.029
  863SOL     OW 6824   1.989   4.987   0.596
  863SOL    HW1 6825   2.077   4.975   0.560
  863SOL    HW2 6826   1.971   5.080   0.583
  864SOL     OW 6827   2.240   8.875   5.038
  864SOL    HW1 6828   2.325   8.850   5.074
  864SOL    HW2 6829   2.259   8.904   4.948
  865SOL     OW 6830   2.007   4.785   0.804
  865SOL    HW1 6831   2.080   4.736   0.765
  865SOL    HW2 6832   2.001   4.865   0.752
  866SOL     OW 6833   1.823   3.197   2.159
  866SOL    HW1 6834   1.862   3.283   2.145
  866SOL    HW2 6835   1.845   3.175   2.250
  867SOL     OW 6836   6.829   5.463   1.689
  867SOL    HW1 6837   6.899   5.451   1.625
  867SOL    HW2 6838   6.837   5.387   1.748
  868SOL     OW 6839   6.253   2.655   2.991
  868SOL    HW1 6840   6.196   2.580   3.004
  868SOL    HW2 6841   6.276   2.652   2.898
  869SOL     OW 6842   2.444   4.921   5.949
  869SOL    HW1 6843   2.427   4.907   6.042
  869SOL    HW2 6844   2.398   4.850   5.905
  870SOL     OW 6845   0.374   5.117   2.708
  870SOL    HW1 6846   0.354   5.188   2.647
  870SOL    HW2 6847   0.433   5.060   2.660
  871SOL     OW 6848   5.624   3.834   4.521
  871SOL    HW1 6849   5.578   3.857   4.440
  871SOL    HW2 6850   5.565   3.772   4.565
  872SOL     OW 6851   4.915   5.064   0.995
  872SOL    HW1 6852   4.840   5.041   1.050
  872SOL    HW2 6853   4.990   5.024   1.038
  873SOL     OW 6854   6.127   0.940   1.197
  873SOL    HW1 6855   6.106   0.972   1.285
  873SOL    HW2 6856   6.218   0.910   1.203
  874SOL     OW 6857   6.125   3.771   2.971
  874SOL    HW1 6858   6.095   3.682   2.988
  874SOL    HW2 6859   6.209   3.777   3.016
  875SOL     OW 6860   6.268   7.844   4.913
  875SOL    HW1 6861   6.306   7.847   4.825
  875SOL    HW2 6862   6.199   7.910   4.912
  876SOL     OW 6863   3.176   3.922   1.280
  876SOL    HW1 6864   3.168   3.836   1.320
  876SOL    HW2 6865   3.269   3.945   1.291
  877SOL     OW 6866   1.670   6.007   5.900
  877SOL    HW1 6867   1.632   5.919   5.906
  877SOL    HW2 6868   1.644   6.049   5.982
  878SOL     OW 6869   6.534   5.977   1.366
  878SOL    HW1 6870   6.552   6.067   1.396
  878SOL    HW2 6871   6.449   5.983   1.323
  879SOL     OW 6872   4.616   3.377   5.379
  879SOL    HW1 6873   4.545   3.367   5.316
  879SOL    HW2 6874   4.591   3.452   5.432
  880SOL     OW 6875   1.699   7.956   2.013
  880SOL    HW1 6876   1.639   7.920   1.948
  880SOL    HW2 6877   1.677   7.909   2.094
  881SOL     OW 6878   3.148   6.919   2.410
  881SOL    HW1 6879   3.239   6.937   2.433
  881SOL    HW2 6880   3.116   6.863   2.480
  882SOL     OW 6881   3.409   9.055   5.098
  882SOL    HW1 6882   3.415   9.007   5.016
  882SOL    HW2 6883   3.351   9.002   5.152
  883SOL     OW 6884   1.023   4.378   2.462
  883SOL    HW1 6885   0.931   4.399   2.446
  883SOL    HW2 6886   1.029   4.284   2.448
  884SOL     OW 6887   1.137   1.789   1.329
  884SOL    HW1 6888   1.133   1.828   1.417
  884SOL    HW2 6889   1.104   1.857   1.271
  885SOL     OW 6890   6.152   4.803   2.678
  885SOL    HW1 6891   6.198   4.885   2.660
  885SOL    HW2 6892   6.169   4.748   2.602
  886SOL     OW 6893   1.156   8.327   6.024
  886SOL    HW1 6894   1.122   8.242   6.052
  886SOL    HW2 6895   1.251   8.315   6.019
  887SOL     OW 6896   3.978   6.466   5.310
  887SOL    HW1 6897   3.922   6.399   5.350
  887SOL    HW2 6898   3.961   6.459   5.216
  888SOL     OW 6899   9.221   7.310   1.578
  888SOL    HW1 6900   9.255   7.368   1.509
  888SOL    HW2 6901   9.178   7.369   1.640
  889SOL     OW 6902   2.149   3.576   3.350
  889SOL    HW1 6903   2.203   3.655   3.345
  889SOL    HW2 6904   2.204   3.512   3.394
  890SOL     OW 6905   2.920   3.674   5.953
  890SOL    HW1 6906   2.872   3.603   5.911
  890SOL    HW2 6907   2.855   3.744   5.964
  891SOL     OW 6908   5.162   8.946   5.571
  891SOL    HW1 6909   5.130   8.890   5.500
  891SOL    HW2 6910   5.102   8.930   5.644
  892SOL     OW 6911   7.577   3.294   0.432
  892SOL    HW1 6912   7.517   3.247   0.374
  892SOL    HW2 6913   7.610   3.367   0.378
  893SOL     OW 6914   7.484   6.471   0.560
  893SOL    HW1 6915   7.551   6.523   0.605
  893SOL    HW2 6916   7.405   6.485   0.612
  894SOL     OW 6917   3.371   5.781   5.388
  894SOL    HW1 6918   3.405   5.757   5.474
  894SOL    HW2 6919   3.281   5.750   5.388
  895SOL     OW 6920   1.460   2.859   3.113
  895SOL    HW1 6921   1.473   2.774   3.155
  895SOL    HW2 6922   1.533   2.866   3.050
  896SOL     OW 6923   3.302   1.370   2.027
  896SOL    HW1 6924   3.308   1.283   1.988
  896SOL    HW2 6925   3.389   1.409   2.013
  897SOL     OW 6926   6.369   7.799   5.700
  897SOL    HW1 6927   6.292   7.834   5.656
  897SOL    HW2 6928   6.440   7.811   5.637
  898SOL     OW 6929   0.839   2.374   4.097
  898SOL    HW1 6930   0.893   2.306   4.138
  898SOL    HW2 6931   0.755   2.331   4.081
  899SOL     OW 6932   3.408   7.614   3.929
  899SOL    HW1 6933   3.445   7.535   3.889
  899SOL    HW2 6934   3.315   7.610   3.908
  900SOL     OW 6935   5.305   8.609   5.236
  900SOL    HW1 6936   5.343   8.614   5.148
  900SOL    HW2 6937   5.261   8.524   5.238
  901SOL     OW 6938   5.765   7.328   2.447
  901SOL    HW1 6939   5.731   7.414   2.471
  901SOL    HW2 6940   5.737   7.270   2.519
  902SOL     OW 6941   3.114   3.504   3.507
  902SOL    HW1 6942   3.031   3.541   3.536
  902SOL    HW2 6943   3.121   3.529   3.415
  903SOL     OW 6944   3.403   5.616   3.062
  903SOL    HW1 6945   3.396   5.564   3.142
  903SOL    HW2 6946   3.315   5.617   3.025
  904SOL     OW 6947  -1.344   3.325   4.410
  904SOL    HW1 6948  -1.344   3.231   4.394
  904SOL    HW2 6949  -1.252   3.348   4.423
  905SOL     OW 6950   1.250   1.929   2.409
  905SOL    HW1 6951   1.251   1.940   2.504
  905SOL    HW2 6952   1.161   1.950   2.383
  906SOL     OW 6953   1.582   5.172   5.472
  906SOL    HW1 6954   1.581   5.092   5.419
  906SOL    HW2 6955   1.645   5.229   5.428
  907SOL     OW 6956   2.263   5.621   0.537
  907SOL    HW1 6957   2.325   5.643   0.467
  907SOL    HW2 6958   2.227   5.706   0.563
  908SOL     OW 6959   4.378   8.588   4.888
  908SOL    HW1 6960   4.310   8.643   4.927
  908SOL    HW2 6961   4.417   8.643   4.820
  909SOL     OW 6962   6.819   4.667   1.180
  909SOL    HW1 6963   6.765   4.731   1.225
  909SOL    HW2 6964   6.813   4.588   1.234
  910SOL     OW 6965   7.785  10.590   5.762
  910SOL    HW1 6966   7.722  10.578   5.691
  910SOL    HW2 6967   7.787  10.505   5.807
  911SOL     OW 6968   5.383   2.483   3.563
  911SOL    HW1 6969   5.305   2.431   3.583
  911SOL    HW2 6970   5.379   2.496   3.468
  912SOL     OW 6971   5.852   7.732   4.941
  912SOL    HW1 6972   5.824   7.811   4.987
  912SOL    HW2 6973   5.939   7.713   4.976
  913SOL     OW 6974   2.718   4.273   0.655
  913SOL    HW1 6975   2.726   4.204   0.590
  913SOL    HW2 6976   2.644   4.326   0.625
  914SOL     OW 6977   6.971   4.961   0.760
  914SOL    HW1 6978   6.928   4.902   0.699
  914SOL    HW2 6979   6.959   4.921   0.846
  915SOL     OW 6980   0.743   8.901   6.099
  915SOL    HW1 6981   0.649   8.892   6.080
  915SOL    HW2 6982   0.767   8.986   6.061
  916SOL     OW 6983   0.782   3.965   6.157
  916SOL    HW1 6984   0.873   3.988   6.175
  916SOL    HW2 6985   0.783   3.871   6.144
  917SOL     OW 6986   2.060   9.323   4.380
  917SOL    HW1 6987   2.141   9.373   4.384
  917SOL    HW2 6988   1.996   9.377   4.426
  918SOL     OW 6989   3.672   4.223   4.095
  918SOL    HW1 6990   3.693   4.161   4.026
  918SOL    HW2 6991   3.644   4.169   4.168
  919SOL     OW 6992   3.415   7.341   6.311
  919SOL    HW1 6993   3.464   7.423   6.303
  919SOL    HW2 6994   3.474   7.282   6.360
  920SOL     OW 6995   0.122   7.486   4.453
  920SOL    HW1 6996   0.150   7.395   4.444
  920SOL    HW2 6997   0.202   7.534   4.471
  921SOL     OW 6998   3.958   7.289   0.001
  921SOL    HW1 6999   3.930   7.309   0.091
  921SOL    HW2 7000   3.877   7.266  -0.044
  922SOL     OW 7001   8.206   3.240   0.656
  922SOL    HW1 7002   8.232   3.153   0.687
  922SOL    HW2 7003   8.173   3.226   0.567
  923SOL     OW 7004   7.066   3.774   2.457
  923SOL    HW1 7005   7.153   3.814   2.462
  923SOL    HW2 7006   7.065   3.730   2.372
  924SOL     OW 7007   6.726   1.191   0.595
  924SOL    HW1 7008   6.756   1.262   0.539
  924SOL    HW2 7009   6.666   1.141   0.539
  925SOL     OW 7010  -0.071   1.445   2.358
  925SOL    HW1 7011   0.022   1.440   2.381
  925SOL    HW2 7012  -0.072   1.440   2.262
  926SOL     OW 7013   7.913   6.670   2.283
  926SOL    HW1 7014   7.896   6.749   2.335
  926SOL    HW2 7015   7.907   6.598   2.346
  927SOL     OW 7016   0.935   2.442   2.636
  927SOL    HW1 7017   0.987   2.511   2.595
  927SOL    HW2 7018   0.846   2.478   2.637
  928SOL     OW 7019   5.195   7.454   4.183
  928SOL    HW1 7020   5.244   7.406   4.116
  928SOL    HW2 7021   5.104   7.427   4.170
  929SOL     OW 7022   5.650   3.772   3.544
  929SOL    HW1 7023   5.645   3.697   3.603
  929SOL    HW2 7024   5.740   3.804   3.554
  930SOL     OW 7025   2.113   3.837   3.667
  930SOL    HW1 7026   2.150   3.754   3.696
  930SOL    HW2 7027   2.189   3.897   3.662
  931SOL     OW 7028  -1.314   2.532   3.818
  931SOL    HW1 7029  -1.271   2.607   3.859
  931SOL    HW2 7030  -1.306   2.548   3.724
  932SOL     OW 7031   0.475   4.869   2.981
  932SOL    HW1 7032   0.387   4.904   2.996
  932SOL    HW2 7033   0.533   4.942   3.002
  933SOL     OW 7034   0.371   5.587   2.779
  933SOL    HW1 7035   0.423   5.577   2.700
  933SOL    HW2 7036   0.417   5.653   2.831
  934SOL     OW 7037  -0.189   3.979   3.107
  934SOL    HW1 7038  -0.193   3.883   3.114
  934SOL    HW2 7039  -0.212   3.997   3.015
  935SOL     OW 7040   2.850   4.310   0.100
  935SOL    HW1 7041   2.783   4.343   0.040
  935SOL    HW2 7042   2.864   4.383   0.161
  936SOL     OW 7043   7.332   9.009   5.026
  936SOL    HW1 7044   7.307   9.101   5.016
  936SOL    HW2 7045   7.419   9.004   4.986
  937SOL     OW 7046   2.176   1.720   0.643
  937SOL    HW1 7047   2.083   1.703   0.661
  937SOL    HW2 7048   2.204   1.776   0.714
  938SOL     OW 7049   4.296   2.073   1.182
  938SOL    HW1 7050   4.306   2.164   1.210
  938SOL    HW2 7051   4.314   2.022   1.260
  939SOL     OW 7052   4.212   4.797   5.091
  939SOL    HW1 7053   4.187   4.888   5.108
  939SOL    HW2 7054   4.293   4.784   5.139
  940SOL     OW 7055   3.630   4.069   2.016
  940SOL    HW1 7056   3.633   3.974   2.030
  940SOL    HW2 7057   3.668   4.082   1.929
  941SOL     OW 7058   3.293   6.768   1.951
  941SOL    HW1 7059   3.263   6.704   2.016
  941SOL    HW2 7060   3.366   6.724   1.906
  942SOL     OW 7061   8.504   7.936   2.572
  942SOL    HW1 7062   8.551   7.919   2.490
  942SOL    HW2 7063   8.573   7.942   2.638
  943SOL     OW 7064   2.289   3.515   2.721
  943SOL    HW1 7065   2.201   3.479   2.710
  943SOL    HW2 7066   2.339   3.444   2.763
  944SOL     OW 7067   3.154   5.436   3.869
  944SOL    HW1 7068   3.084   5.488   3.830
  944SOL    HW2 7069   3.230   5.494   3.870
  945SOL     OW 7070   7.344   4.802   2.138
  945SOL    HW1 7071   7.400   4.873   2.107
  945SOL    HW2 7072   7.319   4.827   2.227
  946SOL     OW 7073   4.466   7.435   1.104
  946SOL    HW1 7074   4.385   7.467   1.063
  946SOL    HW2 7075   4.505   7.377   1.037
  947SOL     OW 7076   7.564   1.507   0.491
  947SOL    HW1 7077   7.484   1.455   0.484
  947SOL    HW2 7078   7.626   1.449   0.535
  948SOL     OW 7079   1.617   5.723   3.294
  948SOL    HW1 7080   1.685   5.712   3.228
  948SOL    HW2 7081   1.660   5.699   3.376
  949SOL     OW 7082   4.456   1.809   2.505
  949SOL    HW1 7083   4.548   1.792   2.487
  949SOL    HW2 7084   4.418   1.722   2.516
  950SOL     OW 7085   6.248   6.323   0.954
  950SOL    HW1 7086   6.295   6.241   0.939
  950SOL    HW2 7087   6.178   6.322   0.889
  951SOL     OW 7088   2.216   7.387   3.867
  951SOL    HW1 7089   2.145   7.367   3.928
  951SOL    HW2 7090   2.272   7.309   3.871
  952SOL     OW 7091   4.138   5.735   5.154
  952SOL    HW1 7092   4.181   5.819   5.172
  952SOL    HW2 7093   4.055   5.758   5.113
  953SOL     OW 7094  -0.503   1.982   2.275
  953SOL    HW1 7095  -0.572   1.980   2.210
  953SOL    HW2 7096  -0.545   2.018   2.354
  954SOL     OW 7097   6.291   1.493   1.487
  954SOL    HW1 7098   6.380   1.497   1.523
  954SOL    HW2 7099   6.244   1.436   1.548
  955SOL     OW 7100   3.351   6.947   5.873
  955SOL    HW1 7101   3.281   6.956   5.937
  955SOL    HW2 7102   3.387   7.035   5.864
  956SOL     OW 7103   7.197   8.385   3.647
  956SOL    HW1 7104   7.117   8.338   3.669
  956SOL    HW2 7105   7.208   8.448   3.719
  957SOL     OW 7106   2.103   7.570   4.485
  957SOL    HW1 7107   2.179   7.571   4.544
  957SOL    HW2 7108   2.064   7.657   4.494
  958SOL     OW 7109   3.369   7.185   2.414
  958SOL    HW1 7110   3.460   7.208   2.397
  958SOL    HW2 7111   3.371   7.092   2.436
  959SOL     OW 7112   7.325   8.702   5.421
  959SOL    HW1 7113   7.389   8.763   5.458
  959SOL    HW2 7114   7.241   8.731   5.457
  960SOL     OW 7115   1.214   7.343   4.535
  960SOL    HW1 7116   1.284   7.326   4.598
  960SOL    HW2 7117   1.260   7.367   4.455
  961SOL     OW 7118   0.520   8.473   5.967
  961SOL    HW1 7119   0.478   8.435   5.889
  961SOL    HW2 7120   0.543   8.562   5.940
  962SOL     OW 7121   0.620   4.629   4.489
  962SOL    HW1 7122   0.555   4.583   4.542
  962SOL    HW2 7123   0.705   4.602   4.524
  963SOL     OW 7124   3.823   2.947   3.768
  963SOL    HW1 7125   3.781   2.983   3.690
  963SOL    HW2 7126   3.866   2.867   3.738
  964SOL     OW 7127   3.631   5.101   5.124
  964SOL    HW1 7128   3.545   5.119   5.163
  964SOL    HW2 7129   3.679   5.184   5.134
  965SOL     OW 7130   5.384   2.144   2.850
  965SOL    HW1 7131   5.464   2.092   2.839
  965SOL    HW2 7132   5.357   2.128   2.940
  966SOL     OW 7133   2.958   5.613   2.580
  966SOL    HW1 7134   2.916   5.683   2.531
  966SOL    HW2 7135   2.889   5.547   2.591
  967SOL     OW 7136   2.038   6.940   4.447
  967SOL    HW1 7137   1.982   6.884   4.393
  967SOL    HW2 7138   2.070   6.882   4.516
  968SOL     OW 7139   3.809   6.863   1.988
  968SOL    HW1 7140   3.892   6.819   1.971
  968SOL    HW2 7141   3.825   6.955   1.967
  969SOL     OW 7142   2.552   2.221   1.269
  969SOL    HW1 7143   2.567   2.216   1.175
  969SOL    HW2 7144   2.569   2.132   1.301
  970SOL     OW 7145   2.954   5.745   0.455
  970SOL    HW1 7146   2.995   5.791   0.528
  970SOL    HW2 7147   2.860   5.750   0.472
  971SOL     OW 7148   4.296   2.872   1.837
  971SOL    HW1 7149   4.335   2.800   1.886
  971SOL    HW2 7150   4.290   2.944   1.900
  972SOL     OW 7151   1.650   5.879   1.796
  972SOL    HW1 7152   1.661   5.969   1.767
  972SOL    HW2 7153   1.658   5.827   1.716
  973SOL     OW 7154  -1.233   5.214   5.575
  973SOL    HW1 7155  -1.215   5.296   5.621
  973SOL    HW2 7156  -1.307   5.234   5.518
  974SOL     OW 7157   6.137   1.395   0.958
  974SOL    HW1 7158   6.195   1.415   1.032
  974SOL    HW2 7159   6.136   1.300   0.954
  975SOL     OW 7160   3.326   3.561   3.677
  975SOL    HW1 7161   3.269   3.529   3.607
  975SOL    HW2 7162   3.342   3.653   3.656
  976SOL     OW 7163   3.467   6.910   5.333
  976SOL    HW1 7164   3.382   6.868   5.318
  976SOL    HW2 7165   3.497   6.874   5.417
  977SOL     OW 7166   3.751   6.025   5.248
  977SOL    HW1 7167   3.697   5.951   5.275
  977SOL    HW2 7168   3.697   6.102   5.267
  978SOL     OW 7169   3.614   5.497   1.748
  978SOL    HW1 7170   3.565   5.542   1.680
  978SOL    HW2 7171   3.701   5.483   1.710
  979SOL     OW 7172   1.600   5.670   3.661
  979SOL    HW1 7173   1.635   5.588   3.695
  979SOL    HW2 7174   1.514   5.648   3.626
  980SOL     OW 7175   2.187   7.385   1.665
  980SOL    HW1 7176   2.277   7.361   1.644
  980SOL    HW2 7177   2.194   7.448   1.736
  981SOL     OW 7178   2.485   9.073   4.457
  981SOL    HW1 7179   2.501   9.007   4.390
  981SOL    HW2 7180   2.513   9.031   4.539
  982SOL     OW 7181   7.484   8.476   5.297
  982SOL    HW1 7182   7.441   8.555   5.329
  982SOL    HW2 7183   7.418   8.434   5.241
  983SOL     OW 7184   4.196   5.082   0.107
  983SOL    HW1 7185   4.282   5.124   0.117
  983SOL    HW2 7186   4.137   5.136   0.160
  984SOL     OW 7187   4.295   4.063   0.406
  984SOL    HW1 7188   4.367   4.000   0.410
  984SOL    HW2 7189   4.248   4.041   0.325
  985SOL     OW 7190   3.394   8.575   2.778
  985SOL    HW1 7191   3.458   8.521   2.732
  985SOL    HW2 7192   3.409   8.663   2.745
  986SOL     OW 7193   4.070   6.521   3.134
  986SOL    HW1 7194   4.106   6.441   3.172
  986SOL    HW2 7195   3.977   6.502   3.122
  987SOL     OW 7196   4.471   1.581   2.735
  987SOL    HW1 7197   4.531   1.533   2.677
  987SOL    HW2 7198   4.384   1.562   2.701
  988SOL     OW 7199   6.780   1.634   1.898
  988SOL    HW1 7200   6.847   1.671   1.839
  988SOL    HW2 7201   6.830   1.606   1.975
  989SOL     OW 7202   5.433   2.579   2.065
  989SOL    HW1 7203   5.347   2.619   2.076
  989SOL    HW2 7204   5.437   2.511   2.132
  990SOL     OW 7205  -0.067   4.205   5.550
  990SOL    HW1 7206  -0.154   4.241   5.538
  990SOL    HW2 7207  -0.043   4.169   5.464
  991SOL     OW 7208   1.890   4.403   1.019
  991SOL    HW1 7209   1.805   4.423   1.059
  991SOL    HW2 7210   1.933   4.488   1.009
  992SOL     OW 7211   3.294   2.046   2.544
  992SOL    HW1 7212   3.265   2.133   2.516
  992SOL    HW2 7213   3.350   2.062   2.620
  993SOL     OW 7214   1.569   5.215   1.422
  993SOL    HW1 7215   1.588   5.214   1.516
  993SOL    HW2 7216   1.513   5.292   1.409
  994SOL     OW 7217   8.256   5.317   1.522
  994SOL    HW1 7218   8.185   5.254   1.523
  994SOL    HW2 7219   8.247   5.361   1.437
  995SOL     OW 7220   5.049   4.706   4.199
  995SOL    HW1 7221   5.065   4.614   4.220
  995SOL    HW2 7222   5.057   4.710   4.103
  996SOL     OW 7223   1.554   8.692   3.042
  996SOL    HW1 7224   1.500   8.725   3.114
  996SOL    HW2 7225   1.501   8.704   2.964
  997SOL     OW 7226   5.885  10.119   5.942
  997SOL    HW1 7227   5.892  10.203   5.895
  997SOL    HW2 7228   5.847  10.059   5.878
  998SOL     OW 7229   4.083   4.999   4.464
  998SOL    HW1 7230   4.076   4.988   4.559
  998SOL    HW2 7231   4.034   4.925   4.428
  999SOL     OW 7232   0.821   3.363   5.256
  999SOL    HW1 7233   0.913   3.345   5.237
  999SOL    HW2 7234   0.812   3.341   5.349
 1000SOL     OW 7235   2.834   2.590   1.424
 1000SOL    HW1 7236   2.794   2.676   1.436
 1000SOL    HW2 7237   2.887   2.577   1.503
 1001SOL     OW 7238   2.449   6.679   3.430
 1001SOL    HW1 7239   2.379   6.614   3.423
 1001SOL    HW2 7240   2.490   6.680   3.344
 1002SOL     OW 7241   1.478   7.291   6.270
 1002SOL    HW1 7242   1.398   7.340   6.288
 1002SOL    HW2 7243   1.549   7.348   6.300
 1003SOL     OW 7244   3.039   1.923   2.509
 1003SOL    HW1 7245   3.135   1.926   2.519
 1003SOL    HW2 7246   3.022   1.836   2.473
 1004SOL     OW 7247   2.477   3.649   1.955
 1004SOL    HW1 7248   2.530   3.583   1.910
 1004SOL    HW2 7249   2.538   3.720   1.976
 1005SOL     OW 7250   2.655   3.977   3.297
 1005SOL    HW1 7251   2.715   4.034   3.248
 1005SOL    HW2 7252   2.586   3.956   3.233
 1006SOL     OW 7253  -1.688   3.636   4.973
 1006SOL    HW1 7254  -1.708   3.717   5.019
 1006SOL    HW2 7255  -1.602   3.609   5.006
 1007SOL     OW 7256   4.885   3.559   1.856
 1007SOL    HW1 7257   4.978   3.581   1.855
 1007SOL    HW2 7258   4.876   3.498   1.929
 1008SOL     OW 7259   1.663   3.909   2.215
 1008SOL    HW1 7260   1.579   3.933   2.255
 1008SOL    HW2 7261   1.697   3.991   2.179
 1009SOL     OW 7262   2.004   8.999   4.875
 1009SOL    HW1 7263   2.048   9.037   4.952
 1009SOL    HW2 7264   2.065   8.932   4.844
 1010SOL     OW 7265   0.437   9.799   6.093
 1010SOL    HW1 7266   0.459   9.715   6.134
 1010SOL    HW2 7267   0.382   9.776   6.018
 1011SOL     OW 7268   0.407   3.259   4.533
 1011SOL    HW1 7269   0.457   3.199   4.587
 1011SOL    HW2 7270   0.416   3.225   4.444
 1012SOL     OW 7271   6.927   1.770   2.254
 1012SOL    HW1 7272   7.014   1.765   2.293
 1012SOL    HW2 7273   6.908   1.680   2.226
 1013SOL     OW 7274   6.308   3.345   2.145
 1013SOL    HW1 7275   6.399   3.351   2.115
 1013SOL    HW2 7276   6.282   3.255   2.125
 1014SOL     OW 7277   1.708   5.217   3.070
 1014SOL    HW1 7278   1.651   5.242   3.142
 1014SOL    HW2 7279   1.704   5.121   3.068
 1015SOL     OW 7280   1.959   5.280   2.410
 1015SOL    HW1 7281   1.899   5.354   2.420
 1015SOL    HW2 7282   2.040   5.309   2.454
 1016SOL     OW 7283   2.567   5.567   6.255
 1016SOL    HW1 7284   2.511   5.596   6.327
 1016SOL    HW2 7285   2.656   5.591   6.282
 1017SOL     OW 7286   0.845   6.459   2.640
 1017SOL    HW1 7287   0.819   6.407   2.716
 1017SOL    HW2 7288   0.891   6.535   2.676
 1018SOL     OW 7289   0.932   2.896   1.045
 1018SOL    HW1 7290   0.944   2.803   1.063
 1018SOL    HW2 7291   1.020   2.932   1.040
 1019SOL     OW 7292   1.372   4.235   0.824
 1019SOL    HW1 7293   1.390   4.189   0.906
 1019SOL    HW2 7294   1.356   4.165   0.760
 1020SOL     OW 7295   0.656   3.508   2.962
 1020SOL    HW1 7296   0.614   3.528   3.046
 1020SOL    HW2 7297   0.586   3.471   2.908
 1021SOL     OW 7298   2.836   2.345   3.069
 1021SOL    HW1 7299   2.918   2.361   3.115
 1021SOL    HW2 7300   2.789   2.429   3.074
 1022SOL     OW 7301   9.247   5.648   0.525
 1022SOL    HW1 7302   9.336   5.624   0.548
 1022SOL    HW2 7303   9.255   5.702   0.447
 1023SOL     OW 7304   5.100   0.582   0.867
 1023SOL    HW1 7305   5.035   0.560   0.933
 1023SOL    HW2 7306   5.137   0.497   0.840
 1024SOL     OW 7307   3.398   6.902   4.164
 1024SOL    HW1 7308   3.338   6.956   4.215
 1024SOL    HW2 7309   3.348   6.823   4.143
 1025SOL     OW 7310   8.037   8.795   4.350
 1025SOL    HW1 7311   8.055   8.877   4.396
 1025SOL    HW2 7312   8.117   8.743   4.359
 1026SOL     OW 7313   2.679   6.861   2.029
 1026SOL    HW1 7314   2.757   6.899   2.069
 1026SOL    HW2 7315   2.639   6.933   1.980
 1027SOL     OW 7316   6.142   4.412   3.715
 1027SOL    HW1 7317   6.128   4.473   3.642
 1027SOL    HW2 7318   6.172   4.331   3.674
 1028SOL     OW 7319   5.130   6.048   1.257
 1028SOL    HW1 7320   5.168   5.978   1.311
 1028SOL    HW2 7321   5.036   6.030   1.256
 1029SOL     OW 7322   6.657   2.844   2.988
 1029SOL    HW1 7323   6.719   2.851   3.061
 1029SOL    HW2 7324   6.633   2.751   2.986
 1030SOL     OW 7325   2.730   9.201   4.383
 1030SOL    HW1 7326   2.737   9.143   4.308
 1030SOL    HW2 7327   2.642   9.185   4.419
 1031SOL     OW 7328   6.968   1.375   0.341
 1031SOL    HW1 7329   6.997   1.289   0.372
 1031SOL    HW2 7330   7.044   1.411   0.295
 1032SOL     OW 7331   1.884   2.280   3.209
 1032SOL    HW1 7332   1.926   2.304   3.292
 1032SOL    HW2 7333   1.804   2.235   3.235
 1033SOL     OW 7334   3.593   6.242   4.168
 1033SOL    HW1 7335   3.663   6.299   4.137
 1033SOL    HW2 7336   3.612   6.157   4.129
 1034SOL     OW 7337   4.474   7.358   2.827
 1034SOL    HW1 7338   4.496   7.283   2.771
 1034SOL    HW2 7339   4.427   7.320   2.901
 1035SOL     OW 7340   7.665   9.460   4.980
 1035SOL    HW1 7341   7.752   9.478   4.945
 1035SOL    HW2 7342   7.611   9.442   4.903
 1036SOL     OW 7343   5.050   5.283   1.380
 1036SOL    HW1 7344   5.047   5.374   1.408
 1036SOL    HW2 7345   4.959   5.255   1.375
 1037SOL     OW 7346   0.454   7.402   6.016
 1037SOL    HW1 7347   0.477   7.337   5.950
 1037SOL    HW2 7348   0.442   7.483   5.967
 1038SOL     OW 7349   5.308   4.357   3.571
 1038SOL    HW1 7350   5.328   4.301   3.496
 1038SOL    HW2 7351   5.392   4.371   3.614
 1039SOL     OW 7352   7.163   5.118   0.605
 1039SOL    HW1 7353   7.120   5.196   0.641
 1039SOL    HW2 7354   7.133   5.046   0.660
 1040SOL     OW 7355   7.959   2.628   0.980
 1040SOL    HW1 7356   7.901   2.621   0.904
 1040SOL    HW2 7357   7.906   2.599   1.054
 1041SOL     OW 7358   3.532   8.159   2.170
 1041SOL    HW1 7359   3.451   8.205   2.193
 1041SOL    HW2 7360   3.544   8.178   2.077
 1042SOL     OW 7361   1.851   4.157   0.515
 1042SOL    HW1 7362   1.910   4.194   0.448
 1042SOL    HW2 7363   1.910   4.126   0.583
 1043SOL     OW 7364   8.072   3.777   1.402
 1043SOL    HW1 7365   8.050   3.716   1.472
 1043SOL    HW2 7366   8.103   3.722   1.330
 1044SOL     OW 7367   0.836   0.650   1.087
 1044SOL    HW1 7368   0.916   0.600   1.104
 1044SOL    HW2 7369   0.864   0.719   1.027
 1045SOL     OW 7370   5.468   2.463   1.028
 1045SOL    HW1 7371   5.474   2.377   0.986
 1045SOL    HW2 7372   5.399   2.454   1.093
 1046SOL     OW 7373   7.905   9.692   4.223
 1046SOL    HW1 7374   7.840   9.727   4.161
 1046SOL    HW2 7375   7.899   9.597   4.214
 1047SOL     OW 7376   6.291   3.310   1.302
 1047SOL    HW1 7377   6.247   3.231   1.270
 1047SOL    HW2 7378   6.220   3.364   1.337
 1048SOL     OW 7379   6.099   4.053   0.763
 1048SOL    HW1 7380   6.167   4.099   0.812
 1048SOL    HW2 7381   6.136   3.966   0.747
 1049SOL     OW 7382   4.563   7.057   4.066
 1049SOL    HW1 7383   4.617   7.059   4.144
 1049SOL    HW2 7384   4.503   6.984   4.079
 1050SOL     OW 7385   2.941   6.949   4.956
 1050SOL    HW1 7386   3.000   6.886   4.997
 1050SOL    HW2 7387   2.916   7.009   5.027
 1051SOL     OW 7388   3.272   3.516   0.696
 1051SOL    HW1 7389   3.269   3.507   0.601
 1051SOL    HW2 7390   3.276   3.610   0.711
 1052SOL     OW 7391   7.299   7.010   2.434
 1052SOL    HW1 7392   7.331   7.030   2.521
 1052SOL    HW2 7393   7.241   7.083   2.412
 1053SOL     OW 7394   5.659   0.629   0.032
 1053SOL    HW1 7395   5.719   0.580  -0.025
 1053SOL    HW2 7396   5.711   0.649   0.110
 1054SOL     OW 7397   3.296   3.623   3.950
 1054SOL    HW1 7398   3.334   3.587   3.870
 1054SOL    HW2 7399   3.222   3.675   3.921
 1055SOL     OW 7400   4.843   7.345   0.708
 1055SOL    HW1 7401   4.900   7.422   0.715
 1055SOL    HW2 7402   4.852   7.317   0.617
 1056SOL     OW 7403   6.404   6.920   1.623
 1056SOL    HW1 7404   6.464   6.850   1.649
 1056SOL    HW2 7405   6.452   6.969   1.555
 1057SOL     OW 7406   5.149   7.497   3.731
 1057SOL    HW1 7407   5.105   7.429   3.783
 1057SOL    HW2 7408   5.188   7.555   3.795
 1058SOL     OW 7409   7.155   5.361   0.232
 1058SOL    HW1 7410   7.222   5.401   0.288
 1058SOL    HW2 7411   7.188   5.272   0.215
 1059SOL     OW 7412   2.300   8.548   6.044
 1059SOL    HW1 7413   2.375   8.527   6.099
 1059SOL    HW2 7414   2.295   8.644   6.047
 1060SOL     OW 7415   3.120   8.779   3.916
 1060SOL    HW1 7416   3.096   8.862   3.957
 1060SOL    HW2 7417   3.042   8.725   3.925
 1061SOL     OW 7418   4.905   6.973   0.528
 1061SOL    HW1 7419   4.958   7.051   0.514
 1061SOL    HW2 7420   4.967   6.900   0.522
 1062SOL     OW 7421   2.875   6.598   3.293
 1062SOL    HW1 7422   2.839   6.600   3.204
 1062SOL    HW2 7423   2.970   6.596   3.281
 1063SOL     OW 7424   2.151   0.180   0.005
 1063SOL    HW1 7425   2.143   0.155   0.097
 1063SOL    HW2 7426   2.215   0.252   0.005
 1064SOL     OW 7427   6.616   1.861   1.391
 1064SOL    HW1 7428   6.580   1.787   1.342
 1064SOL    HW2 7429   6.584   1.938   1.344
 1065SOL     OW 7430   3.956   4.967   3.788
 1065SOL    HW1 7431   4.037   4.957   3.838
 1065SOL    HW2 7432   3.920   4.879   3.782
 1066SOL     OW 7433   3.475   8.552   4.510
 1066SOL    HW1 7434   3.568   8.534   4.522
 1066SOL    HW2 7435   3.433   8.466   4.521
 1067SOL     OW 7436   6.907   8.219   4.144
 1067SOL    HW1 7437   6.832   8.160   4.151
 1067SOL    HW2 7438   6.875   8.302   4.179
 1068SOL     OW 7439   4.697   3.022   2.139
 1068SOL    HW1 7440   4.723   3.072   2.216
 1068SOL    HW2 7441   4.759   2.949   2.135
 1069SOL     OW 7442   4.410   4.029   6.050
 1069SOL    HW1 7443   4.420   4.003   6.142
 1069SOL    HW2 7444   4.416   4.125   6.051
 1070SOL     OW 7445   6.813   8.096   1.385
 1070SOL    HW1 7446   6.885   8.105   1.322
 1070SOL    HW2 7447   6.735   8.083   1.330
 1071SOL     OW 7448   1.714   5.424   3.427
 1071SOL    HW1 7449   1.653   5.351   3.417
 1071SOL    HW2 7450   1.758   5.429   3.342
 1072SOL     OW 7451  -0.747   3.217   4.225
 1072SOL    HW1 7452  -0.817   3.154   4.210
 1072SOL    HW2 7453  -0.753   3.279   4.152
 1073SOL     OW 7454   2.880   6.980   2.180
 1073SOL    HW1 7455   2.967   6.978   2.219
 1073SOL    HW2 7456   2.861   7.074   2.169
 1074SOL     OW 7457   5.217   2.251   3.389
 1074SOL    HW1 7458   5.185   2.258   3.299
 1074SOL    HW2 7459   5.164   2.314   3.438
 1075SOL     OW 7460   6.386   1.316   1.272
 1075SOL    HW1 7461   6.354   1.381   1.336
 1075SOL    HW2 7462   6.419   1.245   1.326
 1076SOL     OW 7463   7.164   7.237   2.878
 1076SOL    HW1 7464   7.207   7.314   2.842
 1076SOL    HW2 7465   7.082   7.270   2.915
 1077SOL     OW 7466   0.025   1.534   1.519
 1077SOL    HW1 7467   0.018   1.486   1.602
 1077SOL    HW2 7468   0.116   1.560   1.515
 1078SOL     OW 7469   0.582   1.986   1.481
 1078SOL    HW1 7470   0.491   1.990   1.453
 1078SOL    HW2 7471   0.625   1.934   1.414
 1079SOL     OW 7472   1.055   2.159   1.733
 1079SOL    HW1 7473   1.052   2.140   1.827
 1079SOL    HW2 7474   1.141   2.199   1.720
 1080SOL     OW 7475   4.563   6.264   1.852
 1080SOL    HW1 7476   4.602   6.316   1.782
 1080SOL    HW2 7477   4.509   6.326   1.901
 1081SOL     OW 7478   2.194   1.213   1.080
 1081SOL    HW1 7479   2.201   1.280   1.148
 1081SOL    HW2 7480   2.279   1.215   1.036
 1082SOL     OW 7481   8.737   7.004   1.966
 1082SOL    HW1 7482   8.647   6.971   1.963
 1082SOL    HW2 7483   8.782   6.947   2.027
 1083SOL     OW 7484   1.499   2.024   1.644
 1083SOL    HW1 7485   1.573   2.073   1.680
 1083SOL    HW2 7486   1.436   2.019   1.716
 1084SOL     OW 7487   7.765   7.039   3.271
 1084SOL    HW1 7488   7.804   7.070   3.188
 1084SOL    HW2 7489   7.828   6.975   3.304
 1085SOL     OW 7490   6.734   9.311   3.909
 1085SOL    HW1 7491   6.656   9.263   3.881
 1085SOL    HW2 7492   6.797   9.298   3.839
 1086SOL     OW 7493   4.478   3.607   1.996
 1086SOL    HW1 7494   4.409   3.589   2.061
 1086SOL    HW2 7495   4.452   3.555   1.920
 1087SOL     OW 7496   4.338   7.100   2.934
 1087SOL    HW1 7497   4.365   7.009   2.922
 1087SOL    HW2 7498   4.252   7.095   2.974
 1088SOL     OW 7499   1.709   3.288   1.098
 1088SOL    HW1 7500   1.749   3.213   1.054
 1088SOL    HW2 7501   1.781   3.349   1.112
 1089SOL     OW 7502   5.185   1.732   1.950
 1089SOL    HW1 7503   5.211   1.754   1.861
 1089SOL    HW2 7504   5.111   1.673   1.939
 1090SOL     OW 7505   2.059   5.939   2.969
 1090SOL    HW1 7506   2.068   6.027   2.932
 1090SOL    HW2 7507   2.141   5.894   2.945
 1091SOL     OW 7508   1.446   7.333   3.183
 1091SOL    HW1 7509   1.392   7.309   3.258
 1091SOL    HW2 7510   1.385   7.339   3.110
 1092SOL     OW 7511   4.384   9.437   5.758
 1092SOL    HW1 7512   4.399   9.520   5.804
 1092SOL    HW2 7513   4.378   9.372   5.827
 1093SOL     OW 7514   2.850   3.331   1.829
 1093SOL    HW1 7515   2.921   3.287   1.782
 1093SOL    HW2 7516   2.878   3.423   1.832
 1094SOL     OW 7517   6.675   3.360   1.804
 1094SOL    HW1 7518   6.649   3.435   1.857
 1094SOL    HW2 7519   6.596   3.306   1.799
 1095SOL     OW 7520   1.344   4.420   3.710
 1095SOL    HW1 7521   1.348   4.324   3.713
 1095SOL    HW2 7522   1.258   4.438   3.672
 1096SOL     OW 7523   6.026   0.965   0.355
 1096SOL    HW1 7524   5.956   0.915   0.314
 1096SOL    HW2 7525   6.104   0.909   0.345
 1097SOL     OW 7526   3.093   8.450   3.423
 1097SOL    HW1 7527   3.142   8.377   3.461
 1097SOL    HW2 7528   3.001   8.422   3.426
 1098SOL     OW 7529   8.993   6.884   0.403
 1098SOL    HW1 7530   9.044   6.948   0.453
 1098SOL    HW2 7531   8.936   6.843   0.467
 1099SOL     OW 7532   2.663   4.791   2.590
 1099SOL    HW1 7533   2.630   4.764   2.504
 1099SOL    HW2 7534   2.746   4.835   2.571
 1100SOL     OW 7535   3.379   2.279   0.341
 1100SOL    HW1 7536   3.445   2.282   0.272
 1100SOL    HW2 7537   3.380   2.367   0.379
 1101SOL     OW 7538   2.040   1.089   1.271
 1101SOL    HW1 7539   2.094   1.109   1.194
 1101SOL    HW2 7540   2.095   1.112   1.345
 1102SOL     OW 7541   0.365   6.420   3.727
 1102SOL    HW1 7542   0.446   6.390   3.687
 1102SOL    HW2 7543   0.313   6.341   3.740
 1103SOL     OW 7544  -0.351   2.024   2.628
 1103SOL    HW1 7545  -0.351   1.943   2.679
 1103SOL    HW2 7546  -0.427   2.016   2.571
 1104SOL     OW 7547   0.726   4.974   1.764
 1104SOL    HW1 7548   0.738   5.067   1.784
 1104SOL    HW2 7549   0.788   4.929   1.821
 1105SOL     OW 7550   8.684   6.894   1.364
 1105SOL    HW1 7551   8.724   6.840   1.297
 1105SOL    HW2 7552   8.758   6.939   1.406
 1106SOL     OW 7553   6.184   7.858   6.089
 1106SOL    HW1 7554   6.190   7.776   6.040
 1106SOL    HW2 7555   6.270   7.898   6.079
 1107SOL     OW 7556   5.845   9.126   4.017
 1107SOL    HW1 7557   5.836   9.075   4.097
 1107SOL    HW2 7558   5.895   9.203   4.044
 1108SOL     OW 7559   3.272   5.701   1.275
 1108SOL    HW1 7560   3.202   5.636   1.284
 1108SOL    HW2 7561   3.267   5.727   1.183
 1109SOL     OW 7562   6.491   8.512   3.612
 1109SOL    HW1 7563   6.423   8.481   3.672
 1109SOL    HW2 7564   6.573   8.485   3.652
 1110SOL     OW 7565   3.120   2.397   2.434
 1110SOL    HW1 7566   3.188   2.352   2.484
 1110SOL    HW2 7567   3.138   2.374   2.343
 1111SOL     OW 7568   2.333   9.341   4.233
 1111SOL    HW1 7569   2.358   9.349   4.325
 1111SOL    HW2 7570   2.378   9.263   4.202
 1112SOL     OW 7571   1.717   9.191   5.305
 1112SOL    HW1 7572   1.789   9.216   5.363
 1112SOL    HW2 7573   1.728   9.097   5.292
 1113SOL     OW 7574   3.006   4.015   1.658
 1113SOL    HW1 7575   3.034   4.063   1.580
 1113SOL    HW2 7576   2.912   4.003   1.647
 1114SOL     OW 7577   4.538   3.867   5.426
 1114SOL    HW1 7578   4.556   3.933   5.493
 1114SOL    HW2 7579   4.565   3.908   5.344
 1115SOL     OW 7580   5.576   3.124   3.495
 1115SOL    HW1 7581   5.534   3.154   3.415
 1115SOL    HW2 7582   5.517   3.057   3.530
 1116SOL     OW 7583   0.425   4.728   4.149
 1116SOL    HW1 7584   0.388   4.648   4.186
 1116SOL    HW2 7585   0.503   4.745   4.201
 1117SOL     OW 7586   6.270   1.781   2.497
 1117SOL    HW1 7587   6.192   1.735   2.528
 1117SOL    HW2 7588   6.238   1.865   2.465
 1118SOL     OW 7589   7.291   6.544   0.016
 1118SOL    HW1 7590   7.309   6.620  -0.041
 1118SOL    HW2 7591   7.378   6.509   0.037
 1119SOL     OW 7592   4.411   4.846   2.351
 1119SOL    HW1 7593   4.345   4.842   2.283
 1119SOL    HW2 7594   4.434   4.755   2.368
 1120SOL     OW 7595   7.241   3.831   1.262
 1120SOL    HW1 7596   7.317   3.885   1.241
 1120SOL    HW2 7597   7.235   3.834   1.358
 1121SOL     OW 7598   4.770   2.136   2.018
 1121SOL    HW1 7599   4.846   2.123   1.961
 1121SOL    HW2 7600   4.695   2.112   1.963
 1122SOL     OW 7601   3.386   4.187   2.064
 1122SOL    HW1 7602   3.470   4.173   2.020
 1122SOL    HW2 7603   3.398   4.269   2.112
 1123SOL     OW 7604   3.855   7.684   5.347
 1123SOL    HW1 7605   3.878   7.693   5.254
 1123SOL    HW2 7606   3.763   7.659   5.347
 1124SOL     OW 7607   5.084   5.256   0.630
 1124SOL    HW1 7608   5.139   5.333   0.617
 1124SOL    HW2 7609   5.145   5.182   0.626
 1125SOL     OW 7610   3.112   8.687   2.524
 1125SOL    HW1 7611   3.077   8.768   2.561
 1125SOL    HW2 7612   3.103   8.698   2.429
 1126SOL     OW 7613   1.609   3.966   1.633
 1126SOL    HW1 7614   1.566   3.887   1.599
 1126SOL    HW2 7615   1.538   4.029   1.644
 1127SOL     OW 7616   1.169   0.905   0.964
 1127SOL    HW1 7617   1.224   0.835   1.000
 1127SOL    HW2 7618   1.227   0.980   0.959
 1128SOL     OW 7619   3.826   2.954   4.551
 1128SOL    HW1 7620   3.757   2.938   4.486
 1128SOL    HW2 7621   3.907   2.935   4.504
 1129SOL     OW 7622   6.272   1.521   2.349
 1129SOL    HW1 7623   6.201   1.464   2.378
 1129SOL    HW2 7624   6.307   1.559   2.429
 1130SOL     OW 7625  -0.977   3.516   4.816
 1130SOL    HW1 7626  -0.930   3.459   4.876
 1130SOL    HW2 7627  -0.911   3.577   4.783
 1131SOL     OW 7628   7.281   2.985   1.956
 1131SOL    HW1 7629   7.197   3.025   1.931
 1131SOL    HW2 7630   7.258   2.894   1.978
 1132SOL     OW 7631   2.997   2.294   2.827
 1132SOL    HW1 7632   2.939   2.289   2.903
 1132SOL    HW2 7633   2.980   2.214   2.778
 1133SOL     OW 7634   5.481   7.434   1.088
 1133SOL    HW1 7635   5.568   7.473   1.084
 1133SOL    HW2 7636   5.489   7.364   1.153
 1134SOL     OW 7637   4.082   5.521   3.450
 1134SOL    HW1 7638   4.149   5.517   3.382
 1134SOL    HW2 7639   4.016   5.457   3.424
 1135SOL     OW 7640   9.621   5.991   0.162
 1135SOL    HW1 7641   9.557   6.062   0.154
 1135SOL    HW2 7642   9.706   6.035   0.158
 1136SOL     OW 7643   6.154   7.047   1.312
 1136SOL    HW1 7644   6.169   7.055   1.406
 1136SOL    HW2 7645   6.061   7.025   1.304
 1137SOL     OW 7646   3.448   6.328   0.875
 1137SOL    HW1 7647   3.472   6.260   0.812
 1137SOL    HW2 7648   3.516   6.325   0.941
 1138SOL     OW 7649   5.917   8.903   5.596
 1138SOL    HW1 7650   5.965   8.971   5.644
 1138SOL    HW2 7651   5.846   8.951   5.553
 1139SOL     OW 7652   7.412   3.712   1.587
 1139SOL    HW1 7653   7.491   3.742   1.631
 1139SOL    HW2 7654   7.436   3.704   1.495
 1140SOL     OW 7655   4.594   9.122   3.364
 1140SOL    HW1 7656   4.666   9.179   3.336
 1140SOL    HW2 7657   4.618   9.095   3.452
 1141SOL     OW 7658   5.718   2.766   0.974
 1141SOL    HW1 7659   5.742   2.673   0.972
 1141SOL    HW2 7660   5.667   2.776   1.054
 1142SOL     OW 7661  -1.677   2.965   4.555
 1142SOL    HW1 7662  -1.666   2.870   4.549
 1142SOL    HW2 7663  -1.707   2.991   4.469
 1143SOL     OW 7664   4.942   6.335   1.752
 1143SOL    HW1 7665   5.029   6.370   1.735
 1143SOL    HW2 7666   4.952   6.281   1.830
 1144SOL     OW 7667   6.475   3.654   3.567
 1144SOL    HW1 7668   6.421   3.730   3.545
 1144SOL    HW2 7669   6.532   3.643   3.491
 1145SOL     OW 7670   3.493   2.922   4.196
 1145SOL    HW1 7671   3.538   2.860   4.138
 1145SOL    HW2 7672   3.400   2.912   4.175
 1146SOL     OW 7673   7.465   8.109   3.782
 1146SOL    HW1 7674   7.555   8.130   3.807
 1146SOL    HW2 7675   7.413   8.135   3.858
 1147SOL     OW 7676   4.665   3.410   3.485
 1147SOL    HW1 7677   4.743   3.423   3.538
 1147SOL    HW2 7678   4.663   3.315   3.470
 1148SOL     OW 7679   5.975   5.029   2.046
 1148SOL    HW1 7680   6.066   5.054   2.061
 1148SOL    HW2 7681   5.976   4.933   2.042
 1149SOL     OW 7682   7.334   4.268   3.057
 1149SOL    HW1 7683   7.254   4.247   3.104
 1149SOL    HW2 7684   7.322   4.360   3.030
 1150SOL     OW 7685   4.383   4.292   0.756
 1150SOL    HW1 7686   4.360   4.304   0.848
 1150SOL    HW2 7687   4.471   4.328   0.749
 1151SOL     OW 7688   0.758   9.597   5.398
 1151SOL    HW1 7689   0.799   9.536   5.459
 1151SOL    HW2 7690   0.799   9.681   5.417
 1152SOL     OW 7691   0.119   8.116   6.235
 1152SOL    HW1 7692   0.155   8.204   6.228
 1152SOL    HW2 7693   0.038   8.118   6.184
 1153SOL     OW 7694   1.094   4.424   4.034
 1153SOL    HW1 7695   1.137   4.348   3.994
 1153SOL    HW2 7696   1.091   4.489   3.963
 1154SOL     OW 7697   4.133   9.131   6.106
 1154SOL    HW1 7698   4.058   9.124   6.165
 1154SOL    HW2 7699   4.198   9.180   6.156
 1155SOL     OW 7700   8.505   6.898   0.196
 1155SOL    HW1 7701   8.549   6.817   0.222
 1155SOL    HW2 7702   8.414   6.872   0.181
 1156SOL     OW 7703   7.525   6.079   0.601
 1156SOL    HW1 7704   7.463   6.008   0.611
 1156SOL    HW2 7705   7.611   6.037   0.602
 1157SOL     OW 7706   4.178   5.058   5.651
 1157SOL    HW1 7707   4.113   5.079   5.718
 1157SOL    HW2 7708   4.133   4.996   5.593
 1158SOL     OW 7709   8.083   6.552   0.317
 1158SOL    HW1 7710   7.998   6.541   0.359
 1158SOL    HW2 7711   8.147   6.533   0.385
 1159SOL     OW 7712   1.772   6.902   2.691
 1159SOL    HW1 7713   1.739   6.825   2.645
 1159SOL    HW2 7714   1.865   6.885   2.701
 1160SOL     OW 7715   6.612   8.786   4.697
 1160SOL    HW1 7716   6.655   8.841   4.632
 1160SOL    HW2 7717   6.660   8.804   4.779
 1161SOL     OW 7718   5.295   2.265   1.931
 1161SOL    HW1 7719   5.386   2.270   1.903
 1161SOL    HW2 7720   5.299   2.250   2.025
 1162SOL     OW 7721   5.972   3.239   2.140
 1162SOL    HW1 7722   5.951   3.147   2.125
 1162SOL    HW2 7723   6.052   3.254   2.088
 1163SOL     OW 7724   2.091   3.145   2.605
 1163SOL    HW1 7725   2.046   3.089   2.668
 1163SOL    HW2 7726   2.133   3.084   2.545
 1164SOL     OW 7727   4.379   5.385   1.163
 1164SOL    HW1 7728   4.467   5.378   1.125
 1164SOL    HW2 7729   4.337   5.456   1.114
 1165SOL     OW 7730   1.753   4.367   0.170
 1165SOL    HW1 7731   1.698   4.303   0.216
 1165SOL    HW2 7732   1.842   4.345   0.196
 1166SOL     OW 7733   7.367   0.831   0.626
 1166SOL    HW1 7734   7.403   0.905   0.675
 1166SOL    HW2 7735   7.357   0.761   0.690
 1167SOL     OW 7736   3.230   7.428   0.919
 1167SOL    HW1 7737   3.249   7.493   0.987
 1167SOL    HW2 7738   3.264   7.346   0.955
 1168SOL     OW 7739   2.319   6.838   3.617
 1168SOL    HW1 7740   2.373   6.773   3.572
 1168SOL    HW2 7741   2.381   6.903   3.650
 1169SOL     OW 7742   3.439   4.768   3.582
 1169SOL    HW1 7743   3.464   4.769   3.489
 1169SOL    HW2 7744   3.352   4.809   3.583
 1170SOL     OW 7745   4.537   4.356   2.163
 1170SOL    HW1 7746   4.453   4.337   2.203
 1170SOL    HW2 7747   4.594   4.284   2.190
 1171SOL     OW 7748   5.390   9.285   4.640
 1171SOL    HW1 7749   5.441   9.284   4.559
 1171SOL    HW2 7750   5.430   9.355   4.692
 1172SOL     OW 7751   8.366   6.966   2.412
 1172SOL    HW1 7752   8.315   7.017   2.475
 1172SOL    HW2 7753   8.421   6.910   2.465
 1173SOL     OW 7754   3.542   5.102   4.582
 1173SOL    HW1 7755   3.621   5.108   4.635
 1173SOL    HW2 7756   3.508   5.191   4.580
 1174SOL     OW 7757   7.052   8.699   3.577
 1174SOL    HW1 7758   7.104   8.623   3.550
 1174SOL    HW2 7759   7.004   8.669   3.654
 1175SOL     OW 7760   3.347   1.159   1.886
 1175SOL    HW1 7761   3.310   1.133   1.802
 1175SOL    HW2 7762   3.434   1.193   1.865
 1176SOL     OW 7763   1.578   4.327   5.493
 1176SOL    HW1 7764   1.575   4.241   5.451
 1176SOL    HW2 7765   1.533   4.315   5.576
 1177SOL     OW 7766   5.300   3.554   0.244
 1177SOL    HW1 7767   5.302   3.482   0.307
 1177SOL    HW2 7768   5.381   3.545   0.195
 1178SOL     OW 7769   0.989   6.949   5.049
 1178SOL    HW1 7770   1.040   6.911   4.978
 1178SOL    HW2 7771   1.019   7.040   5.054
 1179SOL     OW 7772   3.929   4.232   2.776
 1179SOL    HW1 7773   4.002   4.285   2.809
 1179SOL    HW2 7774   3.895   4.282   2.702
 1180SOL     OW 7775   2.607   7.579   2.356
 1180SOL    HW1 7776   2.694   7.609   2.329
 1180SOL    HW2 7777   2.590   7.625   2.438
 1181SOL     OW 7778   2.650   9.531   5.267
 1181SOL    HW1 7779   2.670   9.579   5.186
 1181SOL    HW2 7780   2.704   9.573   5.334
 1182SOL     OW 7781  -0.615   1.472   2.514
 1182SOL    HW1 7782  -0.641   1.538   2.450
 1182SOL    HW2 7783  -0.541   1.427   2.475
 1183SOL     OW 7784   5.756   1.590   0.588
 1183SOL    HW1 7785   5.827   1.624   0.534
 1183SOL    HW2 7786   5.769   1.495   0.588
 1184SOL     OW 7787   2.372   1.968   2.982
 1184SOL    HW1 7788   2.429   2.037   2.948
 1184SOL    HW2 7789   2.284   1.991   2.950
 1185SOL     OW 7790   3.460   5.072   1.926
 1185SOL    HW1 7791   3.377   5.033   1.898
 1185SOL    HW2 7792   3.502   5.004   1.979
 1186SOL     OW 7793   4.197   8.478   4.505
 1186SOL    HW1 7794   4.225   8.503   4.417
 1186SOL    HW2 7795   4.277   8.479   4.557
 1187SOL     OW 7796   0.433   1.416   1.789
 1187SOL    HW1 7797   0.519   1.428   1.828
 1187SOL    HW2 7798   0.373   1.412   1.863
 1188SOL     OW 7799   4.809   2.733   4.455
 1188SOL    HW1 7800   4.742   2.666   4.439
 1188SOL    HW2 7801   4.784   2.771   4.540
 1189SOL     OW 7802  -0.669   7.866   6.176
 1189SOL    HW1 7803  -0.761   7.890   6.182
 1189SOL    HW2 7804  -0.656   7.843   6.084
 1190SOL     OW 7805   0.372   2.474   3.718
 1190SOL    HW1 7806   0.335   2.508   3.799
 1190SOL    HW2 7807   0.439   2.538   3.693
 1191SOL     OW 7808   2.869   0.654   0.985
 1191SOL    HW1 7809   2.853   0.675   1.077
 1191SOL    HW2 7810   2.784   0.631   0.950
 1192SOL     OW 7811   6.824   1.217   0.099
 1192SOL    HW1 7812   6.887   1.288   0.088
 1192SOL    HW2 7813   6.860   1.164   0.171
 1193SOL     OW 7814   9.359   7.727   1.061
 1193SOL    HW1 7815   9.389   7.642   1.028
 1193SOL    HW2 7816   9.313   7.767   0.987
 1194SOL     OW 7817   1.768   5.850   5.088
 1194SOL    HW1 7818   1.736   5.938   5.108
 1194SOL    HW2 7819   1.842   5.865   5.029
 1195SOL     OW 7820   3.132   6.658   1.235
 1195SOL    HW1 7821   3.134   6.675   1.140
 1195SOL    HW2 7822   3.052   6.702   1.265
 1196SOL     OW 7823   1.661   4.279   2.948
 1196SOL    HW1 7824   1.735   4.333   2.977
 1196SOL    HW2 7825   1.585   4.316   2.993
 1197SOL     OW 7826   3.958   8.332   5.636
 1197SOL    HW1 7827   3.874   8.378   5.630
 1197SOL    HW2 7828   3.940   8.255   5.690
 1198SOL     OW 7829   6.109  10.048   4.967
 1198SOL    HW1 7830   6.146   9.964   4.995
 1198SOL    HW2 7831   6.153  10.068   4.884
 1199SOL     OW 7832   4.241   5.338   4.030
 1199SOL    HW1 7833   4.164   5.385   4.062
 1199SOL    HW2 7834   4.268   5.283   4.103
 1200SOL     OW 7835   7.350   8.925   3.827
 1200SOL    HW1 7836   7.411   8.904   3.755
 1200SOL    HW2 7837   7.383   8.874   3.901
 1201SOL     OW 7838  -0.153   9.010   5.956
 1201SOL    HW1 7839  -0.133   8.917   5.966
 1201SOL    HW2 7840  -0.217   9.012   5.884
 1202SOL     OW 7841   2.430   4.481   2.263
 1202SOL    HW1 7842   2.437   4.479   2.358
 1202SOL    HW2 7843   2.410   4.572   2.242
 1203SOL     OW 7844   7.242   5.228   1.553
 1203SOL    HW1 7845   7.271   5.142   1.524
 1203SOL    HW2 7846   7.249   5.225   1.649
 1204SOL     OW 7847   3.356   6.051   4.471
 1204SOL    HW1 7848   3.405   5.977   4.438
 1204SOL    HW2 7849   3.282   6.059   4.411
 1205SOL     OW 7850   0.313   3.620   1.618
 1205SOL    HW1 7851   0.254   3.578   1.680
 1205SOL    HW2 7852   0.363   3.547   1.580
 1206SOL     OW 7853   2.541   0.922   1.053
 1206SOL    HW1 7854   2.546   0.827   1.065
 1206SOL    HW2 7855   2.496   0.954   1.131
 1207SOL     OW 7856   3.112   2.960   3.575
 1207SOL    HW1 7857   3.146   3.048   3.556
 1207SOL    HW2 7858   3.189   2.909   3.599
 1208SOL     OW 7859   6.620   6.859   1.952
 1208SOL    HW1 7860   6.665   6.776   1.940
 1208SOL    HW2 7861   6.639   6.885   2.042
 1209SOL     OW 7862   6.624   5.230   2.032
 1209SOL    HW1 7863   6.672   5.301   1.989
 1209SOL    HW2 7864   6.532   5.250   2.017
 1210SOL     OW 7865   6.859   6.015   0.557
 1210SOL    HW1 7866   6.926   6.063   0.509
 1210SOL    HW2 7867   6.908   5.951   0.609
 1211SOL     OW 7868   1.359   8.835   3.545
 1211SOL    HW1 7869   1.341   8.742   3.544
 1211SOL    HW2 7870   1.280   8.875   3.581
 1212SOL     OW 7871   1.149   3.065   2.435
 1212SOL    HW1 7872   1.144   3.159   2.416
 1212SOL    HW2 7873   1.142   3.060   2.530
 1213SOL     OW 7874   6.094   5.745   1.668
 1213SOL    HW1 7875   6.105   5.652   1.687
 1213SOL    HW2 7876   6.179   5.773   1.634
 1214SOL     OW 7877   2.102   7.560   2.646
 1214SOL    HW1 7878   2.032   7.613   2.685
 1214SOL    HW2 7879   2.142   7.619   2.581
 1215SOL     OW 7880   0.969   8.539   6.084
 1215SOL    HW1 7881   0.887   8.506   6.119
 1215SOL    HW2 7882   1.017   8.461   6.056
 1216SOL     OW 7883   0.930   6.070   6.001
 1216SOL    HW1 7884   0.945   5.987   5.954
 1216SOL    HW2 7885   0.836   6.072   6.016
 1217SOL     OW 7886   5.326   2.749   4.021
 1217SOL    HW1 7887   5.339   2.752   3.926
 1217SOL    HW2 7888   5.231   2.751   4.033
 1218SOL     OW 7889   1.170   5.267   5.787
 1218SOL    HW1 7890   1.189   5.230   5.700
 1218SOL    HW2 7891   1.177   5.193   5.846
 1219SOL     OW 7892   2.224   5.374   2.288
 1219SOL    HW1 7893   2.207   5.466   2.268
 1219SOL    HW2 7894   2.262   5.338   2.208
 1220SOL     OW 7895   4.026   7.418   5.220
 1220SOL    HW1 7896   4.040   7.469   5.301
 1220SOL    HW2 7897   3.931   7.407   5.214
 1221SOL     OW 7898   6.248   0.911   0.875
 1221SOL    HW1 7899   6.254   0.944   0.785
 1221SOL    HW2 7900   6.155   0.919   0.897
 1222SOL     OW 7901   0.981   4.264   6.012
 1222SOL    HW1 7902   0.941   4.224   5.934
 1222SOL    HW2 7903   1.000   4.190   6.070
 1223SOL     OW 7904   0.398   8.368   5.712
 1223SOL    HW1 7905   0.325   8.369   5.773
 1223SOL    HW2 7906   0.373   8.429   5.643
 1224SOL     OW 7907   1.570   6.217   2.073
 1224SOL    HW1 7908   1.655   6.256   2.093
 1224SOL    HW2 7909   1.565   6.140   2.129
 1225SOL     OW 7910   4.016   5.664   5.417
 1225SOL    HW1 7911   3.973   5.580   5.430
 1225SOL    HW2 7912   4.018   5.676   5.321
 1226SOL     OW 7913   6.676   6.518   0.898
 1226SOL    HW1 7914   6.758   6.503   0.850
 1226SOL    HW2 7915   6.640   6.431   0.912
 1227SOL     OW 7916   1.866   1.649   1.245
 1227SOL    HW1 7917   1.784   1.698   1.237
 1227SOL    HW2 7918   1.849   1.583   1.311
 1228SOL     OW 7919   6.685   9.061   5.683
 1228SOL    HW1 7920   6.593   9.058   5.657
 1228SOL    HW2 7921   6.693   9.141   5.734
 1229SOL     OW 7922   1.082   7.202   3.491
 1229SOL    HW1 7923   1.105   7.266   3.424
 1229SOL    HW2 7924   1.055   7.125   3.443
 1230SOL     OW 7925   6.587   3.631   2.048
 1230SOL    HW1 7926   6.501   3.661   2.077
 1230SOL    HW2 7927   6.612   3.692   1.978
 1231SOL     OW 7928   4.382   3.217   3.104
 1231SOL    HW1 7929   4.406   3.196   3.194
 1231SOL    HW2 7930   4.345   3.305   3.109
 1232SOL     OW 7931   3.628   4.934   2.793
 1232SOL    HW1 7932   3.723   4.948   2.798
 1232SOL    HW2 7933   3.598   5.001   2.732
 1233SOL     OW 7934  -1.978   3.578   5.928
 1233SOL    HW1 7935  -1.911   3.563   5.861
 1233SOL    HW2 7936  -1.951   3.659   5.972
 1234SOL     OW 7937   2.633   6.286   4.442
 1234SOL    HW1 7938   2.576   6.320   4.511
 1234SOL    HW2 7939   2.707   6.247   4.488
 1235SOL     OW 7940   3.325   7.638   1.106
 1235SOL    HW1 7941   3.302   7.619   1.196
 1235SOL    HW2 7942   3.318   7.733   1.098
 1236SOL     OW 7943   2.821   6.701   4.822
 1236SOL    HW1 7944   2.907   6.674   4.855
 1236SOL    HW2 7945   2.807   6.788   4.861
 1237SOL     OW 7946   7.778   6.965   1.246
 1237SOL    HW1 7947   7.785   7.056   1.274
 1237SOL    HW2 7948   7.734   6.921   1.319
 1238SOL     OW 7949   4.016   4.131   0.029
 1238SOL    HW1 7950   3.958   4.124   0.105
 1238SOL    HW2 7951   3.992   4.216  -0.011
 1239SOL     OW 7952   2.383   3.718   5.330
 1239SOL    HW1 7953   2.465   3.760   5.356
 1239SOL    HW2 7954   2.402   3.625   5.333
 1240SOL     OW 7955   5.045   4.484   0.859
 1240SOL    HW1 7956   5.020   4.576   0.855
 1240SOL    HW2 7957   5.032   4.452   0.770
 1241SOL     OW 7958   1.887  10.110   5.149
 1241SOL    HW1 7959   1.885  10.185   5.090
 1241SOL    HW2 7960   1.922  10.145   5.231
 1242SOL     OW 7961   4.801   3.757   0.650
 1242SOL    HW1 7962   4.866   3.790   0.589
 1242SOL    HW2 7963   4.840   3.678   0.687
 1243SOL     OW 7964   4.641   8.587   3.878
 1243SOL    HW1 7965   4.686   8.648   3.819
 1243SOL    HW2 7966   4.688   8.596   3.961
 1244SOL     OW 7967   3.923   2.713   2.479
 1244SOL    HW1 7968   3.961   2.766   2.549
 1244SOL    HW2 7969   3.932   2.622   2.509
 1245SOL     OW 7970   5.415   2.304   3.868
 1245SOL    HW1 7971   5.479   2.371   3.891
 1245SOL    HW2 7972   5.434   2.284   3.776
 1246SOL     OW 7973   0.213   4.102   4.082
 1246SOL    HW1 7974   0.306   4.095   4.058
 1246SOL    HW2 7975   0.185   4.011   4.095
 1247SOL     OW 7976   6.030   3.059   2.755
 1247SOL    HW1 7977   6.024   3.043   2.661
 1247SOL    HW2 7978   6.013   2.973   2.795
 1248SOL     OW 7979   5.391   8.018   2.090
 1248SOL    HW1 7980   5.405   7.985   2.178
 1248SOL    HW2 7981   5.299   8.003   2.072
 1249SOL     OW 7982   7.246   1.442   0.230
 1249SOL    HW1 7983   7.281   1.374   0.289
 1249SOL    HW2 7984   7.303   1.439   0.154
 1250SOL     OW 7985   2.639   1.682   1.934
 1250SOL    HW1 7986   2.638   1.760   1.879
 1250SOL    HW2 7987   2.578   1.702   2.005
 1251SOL     OW 7988   1.110   7.775   6.176
 1251SOL    HW1 7989   1.046   7.727   6.123
 1251SOL    HW2 7990   1.066   7.790   6.260
 1252SOL     OW 7991   2.012   4.043   4.239
 1252SOL    HW1 7992   2.094   4.042   4.190
 1252SOL    HW2 7993   1.994   4.136   4.255
 1253SOL     OW 7994   2.319   2.160   1.479
 1253SOL    HW1 7995   2.354   2.158   1.568
 1253SOL    HW2 7996   2.325   2.252   1.452
 1254SOL     OW 7997   5.417   2.401   2.756
 1254SOL    HW1 7998   5.466   2.395   2.674
 1254SOL    HW2 7999   5.411   2.310   2.786
 1255SOL     OW 8000   7.869   8.586   3.072
 1255SOL    HW1 8001   7.910   8.552   3.151
 1255SOL    HW2 8002   7.855   8.508   3.017
 1256SOL     OW 8003   1.612   9.477   6.252
 1256SOL    HW1 8004   1.618   9.572   6.268
 1256SOL    HW2 8005   1.690   9.441   6.293
 1257SOL     OW 8006   6.053   8.630   4.956
 1257SOL    HW1 8007   6.055   8.660   5.047
 1257SOL    HW2 8008   6.069   8.710   4.905
 1258SOL     OW 8009   6.140   6.678   0.676
 1258SOL    HW1 8010   6.194   6.667   0.755
 1258SOL    HW2 8011   6.203   6.682   0.604
 1259SOL     OW 8012   2.023   4.414   3.531
 1259SOL    HW1 8013   1.984   4.405   3.618
 1259SOL    HW2 8014   2.071   4.332   3.517
 1260SOL     OW 8015   6.510   4.841   3.584
 1260SOL    HW1 8016   6.568   4.894   3.528
 1260SOL    HW2 8017   6.569   4.790   3.638
 1261SOL     OW 8018  -1.436   3.330   5.030
 1261SOL    HW1 8019  -1.500   3.376   5.085
 1261SOL    HW2 8020  -1.458   3.357   4.941
 1262SOL     OW 8021   3.634   5.222   6.148
 1262SOL    HW1 8022   3.688   5.144   6.164
 1262SOL    HW2 8023   3.599   5.208   6.060
 1263SOL     OW 8024   1.794   6.705   1.709
 1263SOL    HW1 8025   1.832   6.617   1.715
 1263SOL    HW2 8026   1.814   6.733   1.620
 1264SOL     OW 8027  -0.465   1.771   2.688
 1264SOL    HW1 8028  -0.370   1.775   2.704
 1264SOL    HW2 8029  -0.496   1.705   2.750
 1265SOL     OW 8030   3.885   4.702   3.787
 1265SOL    HW1 8031   3.799   4.670   3.759
 1265SOL    HW2 8032   3.935   4.623   3.808
 1266SOL     OW 8033   2.834   1.297   0.989
 1266SOL    HW1 8034   2.871   1.305   1.078
 1266SOL    HW2 8035   2.908   1.315   0.931
 1267SOL     OW 8036   1.217   5.067   5.937
 1267SOL    HW1 8037   1.159   5.000   5.901
 1267SOL    HW2 8038   1.205   5.061   6.032
 1268SOL     OW 8039   1.363   6.468   3.667
 1268SOL    HW1 8040   1.287   6.462   3.608
 1268SOL    HW2 8041   1.327   6.505   3.748
 1269SOL     OW 8042   1.160   8.511   4.356
 1269SOL    HW1 8043   1.245   8.498   4.399
 1269SOL    HW2 8044   1.178   8.503   4.263
 1270SOL     OW 8045   5.216   7.990   3.267
 1270SOL    HW1 8046   5.283   8.052   3.239
 1270SOL    HW2 8047   5.139   8.044   3.285
 1271SOL     OW 8048   7.268   7.986   3.138
 1271SOL    HW1 8049   7.179   7.955   3.154
 1271SOL    HW2 8050   7.321   7.906   3.137
 1272SOL     OW 8051   5.800   7.407   1.440
 1272SOL    HW1 8052   5.779   7.474   1.505
 1272SOL    HW2 8053   5.815   7.328   1.491
 1273SOL     OW 8054   3.889   6.754   2.955
 1273SOL    HW1 8055   3.847   6.670   2.937
 1273SOL    HW2 8056   3.924   6.782   2.870
 1274SOL     OW 8057   8.888   4.454   0.385
 1274SOL    HW1 8058   8.955   4.510   0.425
 1274SOL    HW2 8059   8.937   4.396   0.327
 1275SOL     OW 8060   1.603   3.061   2.464
 1275SOL    HW1 8061   1.527   3.062   2.407
 1275SOL    HW2 8062   1.572   3.022   2.546
 1276SOL     OW 8063   2.925   4.856   5.672
 1276SOL    HW1 8064   3.019   4.858   5.656
 1276SOL    HW2 8065   2.904   4.763   5.681
 1277SOL     OW 8066   3.052   0.570   0.535
 1277SOL    HW1 8067   3.123   0.628   0.562
 1277SOL    HW2 8068   3.093   0.509   0.473
 1278SOL     OW 8069   2.186   7.630   6.047
 1278SOL    HW1 8070   2.160   7.600   5.961
 1278SOL    HW2 8071   2.150   7.719   6.054
 1279SOL     OW 8072   2.840   7.294   0.764
 1279SOL    HW1 8073   2.744   7.295   0.770
 1279SOL    HW2 8074   2.864   7.203   0.781
 1280SOL     OW 8075   4.829   2.374   2.755
 1280SOL    HW1 8076   4.735   2.382   2.739
 1280SOL    HW2 8077   4.841   2.284   2.787
 1281SOL     OW 8078   3.013   5.621   2.024
 1281SOL    HW1 8079   2.969   5.637   2.107
 1281SOL    HW2 8080   2.985   5.693   1.968
 1282SOL     OW 8081   7.954   5.189   0.041
 1282SOL    HW1 8082   8.016   5.262   0.049
 1282SOL    HW2 8083   7.943   5.178  -0.053
 1283SOL     OW 8084   2.411   7.533   1.281
 1283SOL    HW1 8085   2.411   7.628   1.286
 1283SOL    HW2 8086   2.497   7.507   1.314
 1284SOL     OW 8087   6.501   1.920   1.074
 1284SOL    HW1 8088   6.523   1.994   1.132
 1284SOL    HW2 8089   6.507   1.956   0.986
 1285SOL     OW 8090   0.660   3.065   1.425
 1285SOL    HW1 8091   0.723   3.126   1.386
 1285SOL    HW2 8092   0.701   3.037   1.507
 1286SOL     OW 8093   4.471   1.295   1.514
 1286SOL    HW1 8094   4.526   1.217   1.517
 1286SOL    HW2 8095   4.533   1.368   1.515
 1287SOL     OW 8096   1.631   7.186   3.036
 1287SOL    HW1 8097   1.602   7.262   3.087
 1287SOL    HW2 8098   1.646   7.219   2.948
 1288SOL     OW 8099   5.857   3.989   4.240
 1288SOL    HW1 8100   5.811   4.073   4.244
 1288SOL    HW2 8101   5.836   3.955   4.153
 1289SOL     OW 8102   6.288   3.214   2.419
 1289SOL    HW1 8103   6.271   3.275   2.347
 1289SOL    HW2 8104   6.382   3.196   2.414
 1290SOL     OW 8105   3.597   3.853   6.074
 1290SOL    HW1 8106   3.538   3.808   6.135
 1290SOL    HW2 8107   3.685   3.827   6.102
 1291SOL     OW 8108   2.506   4.504   0.135
 1291SOL    HW1 8109   2.511   4.422   0.186
 1291SOL    HW2 8110   2.553   4.484   0.054
 1292SOL     OW 8111   2.290   4.008   5.200
 1292SOL    HW1 8112   2.368   3.952   5.205
 1292SOL    HW2 8113   2.325   4.097   5.204
 1293SOL     OW 8114   2.989   7.521   1.044
 1293SOL    HW1 8115   3.061   7.476   0.999
 1293SOL    HW2 8116   2.927   7.451   1.065
 1294SOL     OW 8117   1.393   4.867   6.231
 1294SOL    HW1 8118   1.364   4.953   6.201
 1294SOL    HW2 8119   1.482   4.859   6.195
 1295SOL     OW 8120   1.657   7.149   4.780
 1295SOL    HW1 8121   1.640   7.243   4.783
 1295SOL    HW2 8122   1.727   7.139   4.715
 1296SOL     OW 8123   1.096   2.025   0.898
 1296SOL    HW1 8124   1.075   2.010   0.806
 1296SOL    HW2 8125   1.120   2.118   0.902
 1297SOL     OW 8126   5.092   7.267   5.877
 1297SOL    HW1 8127   5.146   7.196   5.913
 1297SOL    HW2 8128   5.012   7.265   5.930
 1298SOL     OW 8129   1.011   5.206   3.093
 1298SOL    HW1 8130   0.933   5.256   3.117
 1298SOL    HW2 8131   1.043   5.171   3.176
 1299SOL     OW 8132   1.991   4.296   1.828
 1299SOL    HW1 8133   2.012   4.208   1.860
 1299SOL    HW2 8134   2.074   4.328   1.792
 1300SOL     OW 8135   6.373   3.878   3.489
 1300SOL    HW1 8136   6.340   3.917   3.570
 1300SOL    HW2 8137   6.398   3.953   3.435
 1301SOL     OW 8138   2.381   9.166   5.420
 1301SOL    HW1 8139   2.334   9.182   5.338
 1301SOL    HW2 8140   2.473   9.183   5.398
 1302SOL     OW 8141   4.183   8.175   4.639
 1302SOL    HW1 8142   4.263   8.218   4.670
 1302SOL    HW2 8143   4.204   8.146   4.550
 1303SOL     OW 8144   2.241   3.905   2.767
 1303SOL    HW1 8145   2.187   3.905   2.846
 1303SOL    HW2 8146   2.232   3.993   2.732
 1304SOL     OW 8147   2.318   5.547   3.811
 1304SOL    HW1 8148   2.268   5.572   3.733
 1304SOL    HW2 8149   2.356   5.629   3.843
 1305SOL     OW 8150   1.227   3.837   4.357
 1305SOL    HW1 8151   1.167   3.873   4.292
 1305SOL    HW2 8152   1.283   3.912   4.381
 1306SOL     OW 8153   1.834   7.447   4.611
 1306SOL    HW1 8154   1.844   7.448   4.516
 1306SOL    HW2 8155   1.864   7.360   4.637
 1307SOL     OW 8156   3.562   3.494   3.493
 1307SOL    HW1 8157   3.585   3.561   3.557
 1307SOL    HW2 8158   3.623   3.422   3.510
 1308SOL     OW 8159   5.041   4.746   3.445
 1308SOL    HW1 8160   4.991   4.680   3.492
 1308SOL    HW2 8161   4.976   4.810   3.416
 1309SOL     OW 8162   3.115   2.499   0.798
 1309SOL    HW1 8163   3.086   2.512   0.708
 1309SOL    HW2 8164   3.044   2.452   0.841
 1310SOL     OW 8165   2.997   0.996   1.011
 1310SOL    HW1 8166   2.931   0.992   1.080
 1310SOL    HW2 8167   2.962   0.941   0.941
 1311SOL     OW 8168   2.116   8.950   5.375
 1311SOL    HW1 8169   2.140   9.021   5.315
 1311SOL    HW2 8170   2.195   8.896   5.381
 1312SOL     OW 8171   5.923   6.639   1.256
 1312SOL    HW1 8172   5.976   6.573   1.212
 1312SOL    HW2 8173   5.921   6.713   1.195
 1313SOL     OW 8174   3.646   0.896   0.918
 1313SOL    HW1 8175   3.622   0.919   0.828
 1313SOL    HW2 8176   3.701   0.968   0.947
 1314SOL     OW 8177   0.728   2.340   3.271
 1314SOL    HW1 8178   0.658   2.369   3.330
 1314SOL    HW2 8179   0.748   2.417   3.218
 1315SOL     OW 8180   0.397   5.948   3.018
 1315SOL    HW1 8181   0.397   5.981   3.108
 1315SOL    HW2 8182   0.352   5.864   3.024
 1316SOL     OW 8183   4.358   4.596   0.094
 1316SOL    HW1 8184   4.303   4.540   0.150
 1316SOL    HW2 8185   4.420   4.637   0.155
 1317SOL     OW 8186   6.069   4.393   3.989
 1317SOL    HW1 8187   6.049   4.486   4.000
 1317SOL    HW2 8188   6.112   4.388   3.904
 1318SOL     OW 8189   5.376   7.550   1.515
 1318SOL    HW1 8190   5.459   7.579   1.478
 1318SOL    HW2 8191   5.316   7.545   1.441
 1319SOL     OW 8192   3.589   6.699   4.217
 1319SOL    HW1 8193   3.654   6.687   4.286
 1319SOL    HW2 8194   3.532   6.769   4.248
 1320SOL     OW 8195  -0.622   4.008   4.071
 1320SOL    HW1 8196  -0.710   3.977   4.050
 1320SOL    HW2 8197  -0.598   4.063   3.996
 1321SOL     OW 8198   2.983   8.705   5.928
 1321SOL    HW1 8199   3.062   8.652   5.916
 1321SOL    HW2 8200   3.009   8.793   5.900
 1322SOL     OW 8201   0.473   2.967   3.172
 1322SOL    HW1 8202   0.441   2.878   3.189
 1322SOL    HW2 8203   0.567   2.956   3.158
 1323SOL     OW 8204   2.095   5.872   4.523
 1323SOL    HW1 8205   2.050   5.819   4.457
 1323SOL    HW2 8206   2.047   5.856   4.604
 1324SOL     OW 8207   8.321   6.876   0.935
 1324SOL    HW1 8208   8.240   6.868   0.986
 1324SOL    HW2 8209   8.390   6.871   1.001
 1325SOL     OW 8210   5.434   8.362   2.317
 1325SOL    HW1 8211   5.471   8.376   2.230
 1325SOL    HW2 8212   5.460   8.440   2.367
 1326SOL     OW 8213   5.885   2.640   2.665
 1326SOL    HW1 8214   5.902   2.703   2.736
 1326SOL    HW2 8215   5.821   2.579   2.702
 1327SOL     OW 8216   2.570   5.397   0.120
 1327SOL    HW1 8217   2.620   5.441   0.051
 1327SOL    HW2 8218   2.607   5.309   0.124
 1328SOL     OW 8219   4.113   4.582   3.817
 1328SOL    HW1 8220   4.152   4.625   3.741
 1328SOL    HW2 8221   4.178   4.517   3.843
 1329SOL     OW 8222   3.026   4.710   0.204
 1329SOL    HW1 8223   2.987   4.641   0.258
 1329SOL    HW2 8224   3.075   4.764   0.266
 1330SOL     OW 8225   9.398   6.175   0.274
 1330SOL    HW1 8226   9.435   6.243   0.331
 1330SOL    HW2 8227   9.380   6.221   0.192
 1331SOL     OW 8228   7.939   7.925   1.396
 1331SOL    HW1 8229   7.986   7.966   1.468
 1331SOL    HW2 8230   7.951   7.984   1.322
 1332SOL     OW 8231   7.162   5.567   1.785
 1332SOL    HW1 8232   7.163   5.639   1.722
 1332SOL    HW2 8233   7.124   5.494   1.737
 1333SOL     OW 8234   2.251   3.326   5.023
 1333SOL    HW1 8235   2.273   3.246   5.070
 1333SOL    HW2 8236   2.335   3.372   5.015
 1334SOL     OW 8237   6.787   6.686   2.319
 1334SOL    HW1 8238   6.726   6.644   2.258
 1334SOL    HW2 8239   6.865   6.632   2.317
 1335SOL     OW 8240   6.401   6.499   1.846
 1335SOL    HW1 8241   6.338   6.565   1.877
 1335SOL    HW2 8242   6.385   6.493   1.752
 1336SOL     OW 8243   2.470   8.292   2.784
 1336SOL    HW1 8244   2.416   8.302   2.863
 1336SOL    HW2 8245   2.447   8.206   2.750
 1337SOL     OW 8246   5.829   2.914   0.214
 1337SOL    HW1 8247   5.905   2.970   0.232
 1337SOL    HW2 8248   5.775   2.921   0.293
 1338SOL     OW 8249   4.637   6.284   4.503
 1338SOL    HW1 8250   4.573   6.298   4.572
 1338SOL    HW2 8251   4.619   6.195   4.472
 1339SOL     OW 8252   2.610   9.152   4.850
 1339SOL    HW1 8253   2.648   9.225   4.800
 1339SOL    HW2 8254   2.659   9.075   4.822
 1340SOL     OW 8255   8.128   2.838   0.986
 1340SOL    HW1 8256   8.060   2.772   1.004
 1340SOL    HW2 8257   8.209   2.787   0.978
 1341SOL     OW 8258   2.340   4.793   1.081
 1341SOL    HW1 8259   2.344   4.754   0.994
 1341SOL    HW2 8260   2.405   4.863   1.080
 1342SOL     OW 8261   2.784   6.640   5.527
 1342SOL    HW1 8262   2.860   6.691   5.558
 1342SOL    HW2 8263   2.813   6.549   5.531
 1343SOL     OW 8264   3.069   6.479   0.524
 1343SOL    HW1 8265   3.130   6.502   0.455
 1343SOL    HW2 8266   3.125   6.460   0.600
 1344SOL     OW 8267   7.624   9.169   4.101
 1344SOL    HW1 8268   7.711   9.199   4.076
 1344SOL    HW2 8269   7.588   9.131   4.021
 1345SOL     OW 8270   2.215   4.393   1.730
 1345SOL    HW1 8271   2.248   4.394   1.640
 1345SOL    HW2 8272   2.294   4.403   1.784
 1346SOL     OW 8273   4.211   7.482   4.547
 1346SOL    HW1 8274   4.122   7.454   4.568
 1346SOL    HW2 8275   4.228   7.445   4.461
 1347SOL     OW 8276   3.663   7.943   2.255
 1347SOL    HW1 8277   3.741   7.950   2.199
 1347SOL    HW2 8278   3.611   8.020   2.234
 1348SOL     OW 8279   3.713   6.941   0.354
 1348SOL    HW1 8280   3.618   6.932   0.348
 1348SOL    HW2 8281   3.731   6.953   0.447
 1349SOL     OW 8282   2.827   6.656   5.968
 1349SOL    HW1 8283   2.827   6.750   5.952
 1349SOL    HW2 8284   2.734   6.635   5.982
 1350SOL     OW 8285   2.452   3.170   5.092
 1350SOL    HW1 8286   2.539   3.130   5.094
 1350SOL    HW2 8287   2.426   3.166   5.000
 1351SOL     OW 8288   3.846   1.038   1.486
 1351SOL    HW1 8289   3.753   1.059   1.493
 1351SOL    HW2 8290   3.885   1.075   1.564
 1352SOL     OW 8291   7.970   8.344   4.303
 1352SOL    HW1 8292   8.046   8.398   4.326
 1352SOL    HW2 8293   7.977   8.268   4.360
 1353SOL     OW 8294   2.258   6.737   4.368
 1353SOL    HW1 8295   2.259   6.756   4.274
 1353SOL    HW2 8296   2.181   6.682   4.381
 1354SOL     OW 8297   2.839   3.637   4.382
 1354SOL    HW1 8298   2.756   3.618   4.426
 1354SOL    HW2 8299   2.819   3.628   4.289
 1355SOL     OW 8300   7.993   6.476   1.647
 1355SOL    HW1 8301   8.043   6.531   1.587
 1355SOL    HW2 8302   7.954   6.538   1.709
 1356SOL     OW 8303  -1.212   2.241   3.772
 1356SOL    HW1 8304  -1.303   2.212   3.784
 1356SOL    HW2 8305  -1.219   2.336   3.763
 1357SOL     OW 8306  -0.088   8.195   5.549
 1357SOL    HW1 8307  -0.079   8.100   5.553
 1357SOL    HW2 8308  -0.025   8.222   5.482
 1358SOL     OW 8309   5.230   4.631   1.316
 1358SOL    HW1 8310   5.159   4.693   1.335
 1358SOL    HW2 8311   5.309   4.673   1.351
 1359SOL     OW 8312   2.041   7.316   2.439
 1359SOL    HW1 8313   2.087   7.399   2.453
 1359SOL    HW2 8314   1.986   7.331   2.362
 1360SOL     OW 8315   2.609   3.825   6.295
 1360SOL    HW1 8316   2.527   3.829   6.345
 1360SOL    HW2 8317   2.667   3.887   6.340
 1361SOL     OW 8318   1.010   3.772   6.027
 1361SOL    HW1 8319   1.019   3.697   5.968
 1361SOL    HW2 8320   0.953   3.741   6.097
 1362SOL     OW 8321   0.809   6.778   4.289
 1362SOL    HW1 8322   0.714   6.766   4.283
 1362SOL    HW2 8323   0.833   6.816   4.204
 1363SOL     OW 8324   2.116   2.533   3.887
 1363SOL    HW1 8325   2.135   2.454   3.938
 1363SOL    HW2 8326   2.202   2.564   3.858
 1364SOL     OW 8327   8.502   7.148   0.082
 1364SOL    HW1 8328   8.505   7.134  -0.013
 1364SOL    HW2 8329   8.488   7.060   0.119
 1365SOL     OW 8330   0.209   4.929   3.049
 1365SOL    HW1 8331   0.117   4.940   3.025
 1365SOL    HW2 8332   0.207   4.912   3.143
 1366SOL     OW 8333   5.911   8.359   3.700
 1366SOL    HW1 8334   5.903   8.453   3.718
 1366SOL    HW2 8335   5.828   8.322   3.729
 1367SOL     OW 8336   5.537   2.898   4.575
 1367SOL    HW1 8337   5.628   2.898   4.606
 1367SOL    HW2 8338   5.512   2.805   4.575
 1368SOL     OW 8339   0.945   7.375   4.532
 1368SOL    HW1 8340   1.037   7.371   4.559
 1368SOL    HW2 8341   0.895   7.366   4.614
 1369SOL     OW 8342   9.032   5.808   1.242
 1369SOL    HW1 8343   9.009   5.715   1.249
 1369SOL    HW2 8344   8.986   5.838   1.164
 1370SOL     OW 8345   6.328   8.341   4.232
 1370SOL    HW1 8346   6.244   8.383   4.250
 1370SOL    HW2 8347   6.306   8.248   4.219
 1371SOL     OW 8348   2.115   8.534   4.022
 1371SOL    HW1 8349   2.084   8.588   3.949
 1371SOL    HW2 8350   2.038   8.484   4.050
 1372SOL     OW 8351   1.652   6.380   1.812
 1372SOL    HW1 8352   1.629   6.438   1.885
 1372SOL    HW2 8353   1.738   6.410   1.783
 1373SOL     OW 8354   5.550  10.069   5.594
 1373SOL    HW1 8355   5.494  10.120   5.536
 1373SOL    HW2 8356   5.489  10.013   5.643
 1374SOL     OW 8357   3.183   4.778   1.322
 1374SOL    HW1 8358   3.138   4.752   1.403
 1374SOL    HW2 8359   3.274   4.792   1.349
 1375SOL     OW 8360   8.889   7.379   0.601
 1375SOL    HW1 8361   8.913   7.434   0.675
 1375SOL    HW2 8362   8.839   7.436   0.543
 1376SOL     OW 8363  -0.780   3.858   5.836
 1376SOL    HW1 8364  -0.764   3.809   5.916
 1376SOL    HW2 8365  -0.702   3.914   5.826
 1377SOL     OW 8366   4.089   4.004   1.877
 1377SOL    HW1 8367   4.184   3.996   1.885
 1377SOL    HW2 8368   4.072   4.098   1.884
 1378SOL     OW 8369   2.811   4.687   5.976
 1378SOL    HW1 8370   2.881   4.629   6.006
 1378SOL    HW2 8371   2.855   4.755   5.925
 1379SOL     OW 8372  -0.006   3.671   4.857
 1379SOL    HW1 8373   0.081   3.707   4.839
 1379SOL    HW2 8374  -0.049   3.668   4.772
 1380SOL     OW 8375   4.826   4.823   2.928
 1380SOL    HW1 8376   4.765   4.795   2.996
 1380SOL    HW2 8377   4.891   4.875   2.974
 1381SOL     OW 8378   7.606   2.134   1.369
 1381SOL    HW1 8379   7.537   2.068   1.376
 1381SOL    HW2 8380   7.580   2.202   1.431
 1382SOL     OW 8381   3.067   3.022   1.055
 1382SOL    HW1 8382   3.033   2.932   1.061
 1382SOL    HW2 8383   3.154   3.017   1.095
 1383SOL     OW 8384   0.879   7.520   4.907
 1383SOL    HW1 8385   0.861   7.614   4.918
 1383SOL    HW2 8386   0.850   7.481   4.990
 1384SOL     OW 8387   2.274   5.870   2.498
 1384SOL    HW1 8388   2.227   5.859   2.415
 1384SOL    HW2 8389   2.216   5.831   2.563
 1385SOL     OW 8390   3.020   1.341   0.795
 1385SOL    HW1 8391   3.108   1.379   0.788
 1385SOL    HW2 8392   3.032   1.248   0.776
 1386SOL     OW 8393   0.554   7.054   4.407
 1386SOL    HW1 8394   0.565   7.139   4.449
 1386SOL    HW2 8395   0.478   7.065   4.351
 1387SOL     OW 8396   3.462  10.002   5.469
 1387SOL    HW1 8397   3.402  10.070   5.498
 1387SOL    HW2 8398   3.413   9.921   5.478
 1388SOL     OW 8399   5.273   3.865   0.189
 1388SOL    HW1 8400   5.236   3.849   0.102
 1388SOL    HW2 8401   5.242   3.792   0.243
 1389SOL     OW 8402   3.492   8.543   3.822
 1389SOL    HW1 8403   3.575   8.497   3.804
 1389SOL    HW2 8404   3.518   8.634   3.837
 1390SOL     OW 8405   7.158   8.619   3.856
 1390SOL    HW1 8406   7.167   8.714   3.863
 1390SOL    HW2 8407   7.066   8.602   3.875
 1391SOL     OW 8408   3.826   6.726   1.607
 1391SOL    HW1 8409   3.916   6.757   1.620
 1391SOL    HW2 8410   3.814   6.725   1.512
 1392SOL     OW 8411   2.687   1.187   1.302
 1392SOL    HW1 8412   2.661   1.149   1.385
 1392SOL    HW2 8413   2.772   1.146   1.283
 1393SOL     OW 8414   2.322   8.628   3.018
 1393SOL    HW1 8415   2.280   8.542   3.016
 1393SOL    HW2 8416   2.400   8.619   2.964
 1394SOL     OW 8417   5.397   2.846   0.931
 1394SOL    HW1 8418   5.487   2.879   0.931
 1394SOL    HW2 8419   5.397   2.775   0.867
 1395SOL     OW 8420   2.381   8.537   5.345
 1395SOL    HW1 8421   2.348   8.448   5.350
 1395SOL    HW2 8422   2.439   8.537   5.269
 1396SOL     OW 8423   4.394   6.490   0.748
 1396SOL    HW1 8424   4.429   6.542   0.675
 1396SOL    HW2 8425   4.377   6.404   0.710
 1397SOL     OW 8426   2.598   9.020   5.704
 1397SOL    HW1 8427   2.667   9.026   5.770
 1397SOL    HW2 8428   2.560   8.932   5.716
 1398SOL     OW 8429   7.418   5.115   1.186
 1398SOL    HW1 8430   7.482   5.057   1.145
 1398SOL    HW2 8431   7.352   5.130   1.119
 1399SOL     OW 8432   1.923   5.606   5.859
 1399SOL    HW1 8433   1.979   5.586   5.784
 1399SOL    HW2 8434   1.928   5.528   5.914
 1400SOL     OW 8435   3.540   8.676   4.262
 1400SOL    HW1 8436   3.455   8.690   4.219
 1400SOL    HW2 8437   3.518   8.631   4.343
 1401SOL     OW 8438   6.111   3.475   0.130
 1401SOL    HW1 8439   6.062   3.422   0.193
 1401SOL    HW2 8440   6.174   3.415   0.091
 1402SOL     OW 8441   6.240   6.034   2.020
 1402SOL    HW1 8442   6.273   6.082   2.096
 1402SOL    HW2 8443   6.319   6.015   1.969
 1403SOL     OW 8444   5.615   7.912   1.939
 1403SOL    HW1 8445   5.686   7.969   1.970
 1403SOL    HW2 8446   5.536   7.946   1.981
 1404SOL     OW 8447   2.144   8.468   4.955
 1404SOL    HW1 8448   2.233   8.434   4.959
 1404SOL    HW2 8449   2.148   8.538   4.889
 1405SOL     OW 8450   4.428   8.771   3.029
 1405SOL    HW1 8451   4.518   8.760   3.000
 1405SOL    HW2 8452   4.433   8.828   3.106
 1406SOL     OW 8453   1.534   8.801   5.509
 1406SOL    HW1 8454   1.603   8.831   5.449
 1406SOL    HW2 8455   1.534   8.867   5.579
 1407SOL     OW 8456   3.147   1.920   1.701
 1407SOL    HW1 8457   3.177   1.867   1.627
 1407SOL    HW2 8458   3.228   1.949   1.744
 1408SOL     OW 8459   1.030   6.632   4.405
 1408SOL    HW1 8460   0.959   6.683   4.367
 1408SOL    HW2 8461   1.045   6.560   4.343
 1409SOL     OW 8462   2.598   7.643   3.307
 1409SOL    HW1 8463   2.654   7.578   3.349
 1409SOL    HW2 8464   2.643   7.726   3.321
 1410SOL     OW 8465   6.545   2.497   2.535
 1410SOL    HW1 8466   6.465   2.527   2.493
 1410SOL    HW2 8467   6.579   2.574   2.580
 1411SOL     OW 8468   3.503   5.315   5.831
 1411SOL    HW1 8469   3.454   5.238   5.859
 1411SOL    HW2 8470   3.450   5.353   5.760
 1412SOL     OW 8471   4.814   9.514   6.025
 1412SOL    HW1 8472   4.841   9.455   6.096
 1412SOL    HW2 8473   4.762   9.581   6.069
 1413SOL     OW 8474   4.175   3.743   6.292
 1413SOL    HW1 8475   4.103   3.803   6.312
 1413SOL    HW2 8476   4.253   3.789   6.322
 1414SOL     OW 8477   5.122   7.497   2.550
 1414SOL    HW1 8478   5.171   7.578   2.543
 1414SOL    HW2 8479   5.031   7.523   2.535
 1415SOL     OW 8480   3.665   3.568   0.127
 1415SOL    HW1 8481   3.704   3.619   0.198
 1415SOL    HW2 8482   3.645   3.633   0.059
 1416SOL     OW 8483   5.298   6.683   0.586
 1416SOL    HW1 8484   5.261   6.729   0.661
 1416SOL    HW2 8485   5.306   6.592   0.614
 1417SOL     OW 8486   4.773   2.956   1.445
 1417SOL    HW1 8487   4.760   2.916   1.531
 1417SOL    HW2 8488   4.743   3.046   1.456
 1418SOL     OW 8489   0.586   8.836   5.026
 1418SOL    HW1 8490   0.498   8.868   5.007
 1418SOL    HW2 8491   0.609   8.877   5.109
 1419SOL     OW 8492   3.499   5.596   5.912
 1419SOL    HW1 8493   3.587   5.628   5.932
 1419SOL    HW2 8494   3.512   5.505   5.884
 1420SOL     OW 8495   6.734   7.865   1.051
 1420SOL    HW1 8496   6.802   7.801   1.029
 1420SOL    HW2 8497   6.742   7.877   1.145
 1421SOL     OW 8498   3.417   3.318   0.810
 1421SOL    HW1 8499   3.428   3.342   0.901
 1421SOL    HW2 8500   3.382   3.397   0.768
 1422SOL     OW 8501   4.179   6.512   4.285
 1422SOL    HW1 8502   4.103   6.459   4.309
 1422SOL    HW2 8503   4.253   6.468   4.327
 1423SOL     OW 8504  -0.586   3.364   3.272
 1423SOL    HW1 8505  -0.510   3.357   3.215
 1423SOL    HW2 8506  -0.661   3.367   3.213
 1424SOL     OW 8507   6.823   6.741   0.966
 1424SOL    HW1 8508   6.779   6.662   0.936
 1424SOL    HW2 8509   6.880   6.711   1.037
 1425SOL     OW 8510   4.814   6.419   5.392
 1425SOL    HW1 8511   4.789   6.467   5.314
 1425SOL    HW2 8512   4.736   6.370   5.417
 1426SOL     OW 8513   2.836   6.425   2.757
 1426SOL    HW1 8514   2.747   6.458   2.740
 1426SOL    HW2 8515   2.892   6.476   2.698
 1427SOL     OW 8516   4.795   4.930   3.183
 1427SOL    HW1 8517   4.782   4.910   3.276
 1427SOL    HW2 8518   4.887   4.911   3.167
 1428SOL     OW 8519   5.120   1.532   1.208
 1428SOL    HW1 8520   5.103   1.550   1.116
 1428SOL    HW2 8521   5.099   1.613   1.253
 1429SOL     OW 8522   2.504   3.158   4.461
 1429SOL    HW1 8523   2.586   3.162   4.511
 1429SOL    HW2 8524   2.448   3.224   4.501
 1430SOL     OW 8525   3.032   6.026   5.495
 1430SOL    HW1 8526   3.080   5.974   5.559
 1430SOL    HW2 8527   3.073   6.112   5.497
 1431SOL     OW 8528   3.499   8.736   3.014
 1431SOL    HW1 8529   3.567   8.671   3.032
 1431SOL    HW2 8530   3.424   8.684   2.986
 1432SOL     OW 8531   3.276   3.017   4.608
 1432SOL    HW1 8532   3.229   3.012   4.524
 1432SOL    HW2 8533   3.353   2.962   4.596
 1433SOL     OW 8534   9.831   6.787   0.330
 1433SOL    HW1 8535   9.892   6.803   0.401
 1433SOL    HW2 8536   9.784   6.870   0.319
 1434SOL     OW 8537   7.167   8.410   4.590
 1434SOL    HW1 8538   7.160   8.414   4.685
 1434SOL    HW2 8539   7.120   8.488   4.560
 1435SOL     OW 8540   2.839   8.488   2.659
 1435SOL    HW1 8541   2.758   8.540   2.652
 1435SOL    HW2 8542   2.875   8.489   2.570
 1436SOL     OW 8543   4.147   5.648   4.825
 1436SOL    HW1 8544   4.166   5.737   4.853
 1436SOL    HW2 8545   4.070   5.622   4.876
 1437SOL     OW 8546   4.457   9.186   3.639
 1437SOL    HW1 8547   4.478   9.096   3.616
 1437SOL    HW2 8548   4.499   9.200   3.724
 1438SOL     OW 8549   4.432   8.892   3.266
 1438SOL    HW1 8550   4.475   8.974   3.291
 1438SOL    HW2 8551   4.353   8.889   3.321
 1439SOL     OW 8552   0.442   4.386   4.153
 1439SOL    HW1 8553   0.453   4.387   4.058
 1439SOL    HW2 8554   0.530   4.402   4.187
 1440SOL     OW 8555   6.665   8.885   5.186
 1440SOL    HW1 8556   6.577   8.848   5.178
 1440SOL    HW2 8557   6.651   8.979   5.197
 1441SOL     OW 8558   6.229   3.702   4.020
 1441SOL    HW1 8559   6.298   3.650   3.980
 1441SOL    HW2 8560   6.271   3.746   4.093
 1442SOL     OW 8561   3.067   7.579   2.138
 1442SOL    HW1 8562   3.123   7.656   2.150
 1442SOL    HW2 8563   3.118   7.521   2.082
 1443SOL     OW 8564   2.500   7.652   2.594
 1443SOL    HW1 8565   2.451   7.574   2.618
 1443SOL    HW2 8566   2.444   7.725   2.621
 1444SOL     OW 8567   5.590   9.125   6.051
 1444SOL    HW1 8568   5.623   9.204   6.009
 1444SOL    HW2 8569   5.627   9.053   6.000
 1445SOL     OW 8570   2.654   3.173   4.224
 1445SOL    HW1 8571   2.605   3.203   4.301
 1445SOL    HW2 8572   2.731   3.229   4.222
 1446SOL     OW 8573   2.600   8.089   4.760
 1446SOL    HW1 8574   2.631   8.174   4.731
 1446SOL    HW2 8575   2.551   8.055   4.685
 1447SOL     OW 8576  -0.005   3.566   4.122
 1447SOL    HW1 8577   0.062   3.628   4.148
 1447SOL    HW2 8578  -0.053   3.546   4.202
 1448SOL     OW 8579   3.521   5.520   2.026
 1448SOL    HW1 8580   3.426   5.528   2.023
 1448SOL    HW2 8581   3.548   5.523   1.934
 1449SOL     OW 8582  -0.639   3.800   5.484
 1449SOL    HW1 8583  -0.714   3.855   5.463
 1449SOL    HW2 8584  -0.654   3.720   5.433
 1450SOL     OW 8585   3.217   4.888   2.824
 1450SOL    HW1 8586   3.131   4.881   2.866
 1450SOL    HW2 8587   3.252   4.971   2.855
 1451SOL     OW 8588   1.155   7.069   4.328
 1451SOL    HW1 8589   1.246   7.098   4.321
 1451SOL    HW2 8590   1.156   6.979   4.295
 1452SOL     OW 8591  -0.648   2.070   2.495
 1452SOL    HW1 8592  -0.742   2.054   2.504
 1452SOL    HW2 8593  -0.618   2.087   2.584
 1453SOL     OW 8594   4.655   7.461   3.786
 1453SOL    HW1 8595   4.672   7.368   3.800
 1453SOL    HW2 8596   4.563   7.472   3.811
 1454SOL     OW 8597   4.864   3.493   4.675
 1454SOL    HW1 8598   4.844   3.525   4.586
 1454SOL    HW2 8599   4.896   3.571   4.721
 1455SOL     OW 8600   4.113   4.877   2.687
 1455SOL    HW1 8601   4.184   4.883   2.751
 1455SOL    HW2 8602   4.139   4.937   2.617
 1456SOL     OW 8603   5.336   3.018   4.453
 1456SOL    HW1 8604   5.392   2.958   4.503
 1456SOL    HW2 8605   5.302   2.964   4.381
 1457SOL     OW 8606   1.772   3.585   3.813
 1457SOL    HW1 8607   1.800   3.627   3.894
 1457SOL    HW2 8608   1.678   3.603   3.808
 1458SOL     OW 8609   3.288   5.082   0.503
 1458SOL    HW1 8610   3.330   5.158   0.544
 1458SOL    HW2 8611   3.291   5.014   0.570
 1459SOL     OW 8612   3.286   5.062   4.899
 1459SOL    HW1 8613   3.255   5.037   4.812
 1459SOL    HW2 8614   3.246   4.999   4.958
 1460SOL     OW 8615   7.864   6.443   0.467
 1460SOL    HW1 8616   7.779   6.398   0.463
 1460SOL    HW2 8617   7.915   6.392   0.530
 1461SOL     OW 8618   4.337   3.912   2.841
 1461SOL    HW1 8619   4.259   3.960   2.868
 1461SOL    HW2 8620   4.343   3.839   2.903
 1462SOL     OW 8621   8.292   5.548   2.268
 1462SOL    HW1 8622   8.375   5.570   2.311
 1462SOL    HW2 8623   8.225   5.583   2.326
 1463SOL     OW 8624   4.233   4.527   2.945
 1463SOL    HW1 8625   4.296   4.531   2.873
 1463SOL    HW2 8626   4.252   4.444   2.989
 1464SOL     OW 8627   6.037   4.115   4.624
 1464SOL    HW1 8628   5.987   4.040   4.655
 1464SOL    HW2 8629   6.119   4.111   4.673
 1465SOL     OW 8630   6.892   9.774   5.879
 1465SOL    HW1 8631   6.891   9.817   5.964
 1465SOL    HW2 8632   6.972   9.807   5.837
 1466SOL     OW 8633   1.078   1.899   1.626
 1466SOL    HW1 8634   1.127   1.850   1.691
 1466SOL    HW2 8635   1.066   1.986   1.664
 1467SOL     OW 8636   1.835   8.814   3.489
 1467SOL    HW1 8637   1.755   8.848   3.528
 1467SOL    HW2 8638   1.841   8.858   3.404
 1468SOL     OW 8639   6.464   7.885   5.951
 1468SOL    HW1 8640   6.419   7.845   5.876
 1468SOL    HW2 8641   6.539   7.828   5.967
 1469SOL     OW 8642   7.049   3.413   2.116
 1469SOL    HW1 8643   7.145   3.408   2.117
 1469SOL    HW2 8644   7.024   3.359   2.041
 1470SOL     OW 8645   4.041   7.596   0.936
 1470SOL    HW1 8646   3.996   7.669   0.894
 1470SOL    HW2 8647   4.101   7.638   0.998
 1471SOL     OW 8648   6.502   6.242   1.137
 1471SOL    HW1 8649   6.473   6.330   1.161
 1471SOL    HW2 8650   6.479   6.233   1.044
 1472SOL     OW 8651  -0.827   5.004   6.109
 1472SOL    HW1 8652  -0.741   4.962   6.114
 1472SOL    HW2 8653  -0.886   4.943   6.152
 1473SOL     OW 8654   0.838   4.527   2.840
 1473SOL    HW1 8655   0.766   4.581   2.806
 1473SOL    HW2 8656   0.830   4.444   2.794
 1474SOL     OW 8657   2.352   8.416   3.879
 1474SOL    HW1 8658   2.368   8.399   3.972
 1474SOL    HW2 8659   2.280   8.479   3.878
 1475SOL     OW 8660   0.008   4.134   5.292
 1475SOL    HW1 8661  -0.017   4.202   5.229
 1475SOL    HW2 8662   0.104   4.137   5.292
 1476SOL     OW 8663   2.881   4.661   5.047
 1476SOL    HW1 8664   2.906   4.602   4.976
 1476SOL    HW2 8665   2.907   4.614   5.126
 1477SOL     OW 8666   5.760   7.449   1.163
 1477SOL    HW1 8667   5.769   7.434   1.257
 1477SOL    HW2 8668   5.784   7.366   1.123
 1478SOL     OW 8669   5.606   3.533   3.656
 1478SOL    HW1 8670   5.568   3.501   3.738
 1478SOL    HW2 8671   5.634   3.453   3.611
 1479SOL     OW 8672   8.879   4.848   0.808
 1479SOL    HW1 8673   8.968   4.829   0.838
 1479SOL    HW2 8674   8.848   4.916   0.869
 1480SOL     OW 8675   7.128   7.962   5.520
 1480SOL    HW1 8676   7.171   7.942   5.603
 1480SOL    HW2 8677   7.187   8.025   5.477
 1481SOL     OW 8678   3.288   6.669   5.266
 1481SOL    HW1 8679   3.218   6.610   5.292
 1481SOL    HW2 8680   3.362   6.644   5.321
 1482SOL     OW 8681   5.970   6.633   0.291
 1482SOL    HW1 8682   5.944   6.556   0.241
 1482SOL    HW2 8683   6.053   6.660   0.253
 1483SOL     OW 8684   5.058   1.878   0.403
 1483SOL    HW1 8685   4.973   1.837   0.388
 1483SOL    HW2 8686   5.096   1.828   0.475
 1484SOL     OW 8687   3.571   8.989   3.136
 1484SOL    HW1 8688   3.493   8.966   3.085
 1484SOL    HW2 8689   3.637   8.925   3.108
 1485SOL     OW 8690   3.864   3.324   2.931
 1485SOL    HW1 8691   3.778   3.342   2.967
 1485SOL    HW2 8692   3.847   3.265   2.857
 1486SOL     OW 8693   7.540   5.616   1.425
 1486SOL    HW1 8694   7.531   5.637   1.332
 1486SOL    HW2 8695   7.488   5.536   1.437
 1487SOL     OW 8696   4.399   7.603   0.850
 1487SOL    HW1 8697   4.349   7.669   0.898
 1487SOL    HW2 8698   4.411   7.641   0.763
 1488SOL     OW 8699   1.889   0.790   0.104
 1488SOL    HW1 8700   1.870   0.801   0.011
 1488SOL    HW2 8701   1.958   0.854   0.122
 1489SOL     OW 8702  -0.085   2.653   3.842
 1489SOL    HW1 8703  -0.120   2.704   3.769
 1489SOL    HW2 8704  -0.162   2.612   3.882
 1490SOL     OW 8705   6.011   9.284   4.764
 1490SOL    HW1 8706   6.032   9.294   4.857
 1490SOL    HW2 8707   5.926   9.240   4.763
 1491SOL     OW 8708   6.976   6.921   0.818
 1491SOL    HW1 8709   6.968   7.005   0.864
 1491SOL    HW2 8710   6.927   6.859   0.872
 1492SOL     OW 8711   5.290   4.842   3.539
 1492SOL    HW1 8712   5.340   4.846   3.458
 1492SOL    HW2 8713   5.204   4.807   3.513
 1493SOL     OW 8714   6.567   8.718   3.488
 1493SOL    HW1 8715   6.544   8.714   3.395
 1493SOL    HW2 8716   6.525   8.641   3.527
 1494SOL     OW 8717   3.632   5.579   5.588
 1494SOL    HW1 8718   3.654   5.517   5.657
 1494SOL    HW2 8719   3.591   5.526   5.520
 1495SOL     OW 8720   6.671   6.035   2.510
 1495SOL    HW1 8721   6.633   5.988   2.584
 1495SOL    HW2 8722   6.747   5.983   2.485
 1496SOL     OW 8723   6.604   5.461   0.397
 1496SOL    HW1 8724   6.629   5.545   0.359
 1496SOL    HW2 8725   6.562   5.413   0.326
 1497SOL     OW 8726   7.935   5.062   2.079
 1497SOL    HW1 8727   7.880   5.109   2.141
 1497SOL    HW2 8728   7.926   5.110   1.997
 1498SOL     OW 8729   0.718   7.681   3.620
 1498SOL    HW1 8730   0.737   7.671   3.713
 1498SOL    HW2 8731   0.654   7.612   3.602
 1499SOL     OW 8732   6.705   4.215   0.271
 1499SOL    HW1 8733   6.698   4.278   0.343
 1499SOL    HW2 8734   6.674   4.263   0.195
 1500SOL     OW 8735   2.875   9.118   5.763
 1500SOL    HW1 8736   2.857   9.208   5.736
 1500SOL    HW2 8737   2.852   9.115   5.856
 1501SOL     OW 8738   6.003   4.930   1.258
 1501SOL    HW1 8739   6.067   4.952   1.326
 1501SOL    HW2 8740   5.918   4.938   1.302
 1502SOL     OW 8741   2.447   5.690   5.596
 1502SOL    HW1 8742   2.423   5.597   5.602
 1502SOL    HW2 8743   2.487   5.710   5.680
 1503SOL     OW 8744   8.408   6.776   2.700
 1503SOL    HW1 8745   8.353   6.814   2.769
 1503SOL    HW2 8746   8.360   6.699   2.671
 1504SOL     OW 8747   4.236   5.986   5.217
 1504SOL    HW1 8748   4.325   5.973   5.248
 1504SOL    HW2 8749   4.246   6.022   5.128
 1505SOL     OW 8750   4.912   0.166   0.083
 1505SOL    HW1 8751   4.818   0.177   0.096
 1505SOL    HW2 8752   4.951   0.241   0.127
 1506SOL     OW 8753   2.379   8.387   3.253
 1506SOL    HW1 8754   2.388   8.325   3.325
 1506SOL    HW2 8755   2.330   8.461   3.290
 1507SOL     OW 8756   6.905   7.690   1.465
 1507SOL    HW1 8757   6.875   7.636   1.393
 1507SOL    HW2 8758   6.827   7.707   1.517
 1508SOL     OW 8759   2.477   5.359   4.303
 1508SOL    HW1 8760   2.551   5.403   4.344
 1508SOL    HW2 8761   2.434   5.427   4.252
 1509SOL     OW 8762   0.174   5.251   3.543
 1509SOL    HW1 8763   0.091   5.268   3.588
 1509SOL    HW2 8764   0.197   5.162   3.568
 1510SOL     OW 8765   6.510  10.179   6.073
 1510SOL    HW1 8766   6.595  10.178   6.027
 1510SOL    HW2 8767   6.529  10.141   6.158
 1511SOL     OW 8768  -0.069   9.782   5.962
 1511SOL    HW1 8769  -0.011   9.836   5.909
 1511SOL    HW2 8770  -0.095   9.838   6.035
 1512SOL     OW 8771   2.163  10.469   5.809
 1512SOL    HW1 8772   2.112  10.426   5.740
 1512SOL    HW2 8773   2.141  10.421   5.889
 1513SOL     OW 8774   5.161   3.682   4.656
 1513SOL    HW1 8775   5.185   3.599   4.698
 1513SOL    HW2 8776   5.071   3.699   4.687
 1514SOL     OW 8777   4.398   6.562   0.055
 1514SOL    HW1 8778   4.309   6.542   0.026
 1514SOL    HW2 8779   4.455   6.514  -0.005
 1515SOL     OW 8780   3.951   6.186   2.196
 1515SOL    HW1 8781   3.871   6.149   2.234
 1515SOL    HW2 8782   3.969   6.264   2.248
 1516SOL     OW 8783   9.285   6.943   0.513
 1516SOL    HW1 8784   9.234   6.908   0.586
 1516SOL    HW2 8785   9.278   7.038   0.522
 1517SOL     OW 8786   0.653   4.140   4.215
 1517SOL    HW1 8787   0.576   4.123   4.161
 1517SOL    HW2 8788   0.727   4.121   4.157
 1518SOL     OW 8789   6.256   4.115   4.788
 1518SOL    HW1 8790   6.291   4.083   4.871
 1518SOL    HW2 8791   6.331   4.155   4.744
 1519SOL     OW 8792   1.133   3.415   1.640
 1519SOL    HW1 8793   1.103   3.420   1.731
 1519SOL    HW2 8794   1.140   3.321   1.622
 1520SOL     OW 8795   0.253   8.143   4.505
 1520SOL    HW1 8796   0.258   8.219   4.563
 1520SOL    HW2 8797   0.343   8.110   4.499
 1521SOL     OW 8798   2.724   3.203   4.617
 1521SOL    HW1 8799   2.794   3.268   4.604
 1521SOL    HW2 8800   2.759   3.122   4.580
 1522SOL     OW 8801   5.229   5.065   2.424
 1522SOL    HW1 8802   5.200   5.012   2.350
 1522SOL    HW2 8803   5.322   5.044   2.434
 1523SOL     OW 8804   2.995   2.838   1.494
 1523SOL    HW1 8805   2.993   2.855   1.400
 1523SOL    HW2 8806   3.079   2.794   1.508
 1524SOL     OW 8807   6.539   1.839   2.553
 1524SOL    HW1 8808   6.461   1.810   2.507
 1524SOL    HW2 8809   6.509   1.859   2.642
 1525SOL     OW 8810   0.720   3.011   1.170
 1525SOL    HW1 8811   0.695   2.945   1.235
 1525SOL    HW2 8812   0.790   2.970   1.120
 1526SOL     OW 8813   1.805   3.153   3.065
 1526SOL    HW1 8814   1.801   3.112   2.979
 1526SOL    HW2 8815   1.722   3.132   3.106
 1527SOL     OW 8816   6.152   4.622   1.016
 1527SOL    HW1 8817   6.200   4.630   1.099
 1527SOL    HW2 8818   6.215   4.580   0.957
 1528SOL     OW 8819   0.767   1.885   1.297
 1528SOL    HW1 8820   0.837   1.852   1.241
 1528SOL    HW2 8821   0.693   1.897   1.237
 1529SOL     OW 8822   3.271   2.966   3.284
 1529SOL    HW1 8823   3.254   3.002   3.371
 1529SOL    HW2 8824   3.346   2.908   3.297
 1530SOL     OW 8825   6.800   4.582   1.526
 1530SOL    HW1 8826   6.724   4.533   1.555
 1530SOL    HW2 8827   6.843   4.525   1.462
 1531SOL     OW 8828   1.827   8.134   1.781
 1531SOL    HW1 8829   1.765   8.200   1.812
 1531SOL    HW2 8830   1.814   8.059   1.839
 1532SOL     OW 8831   2.265   1.170   1.455
 1532SOL    HW1 8832   2.305   1.190   1.540
 1532SOL    HW2 8833   2.218   1.249   1.431
 1533SOL     OW 8834   2.238   4.991   5.496
 1533SOL    HW1 8835   2.151   4.951   5.495
 1533SOL    HW2 8836   2.298   4.916   5.488
 1534SOL     OW 8837   5.135   5.789   0.661
 1534SOL    HW1 8838   5.215   5.790   0.713
 1534SOL    HW2 8839   5.133   5.702   0.622
 1535SOL     OW 8840   4.442   3.499   4.197
 1535SOL    HW1 8841   4.498   3.577   4.207
 1535SOL    HW2 8842   4.462   3.445   4.274
 1536SOL     OW 8843   2.659   9.636   4.989
 1536SOL    HW1 8844   2.659   9.689   4.910
 1536SOL    HW2 8845   2.578   9.661   5.034
 1537SOL     OW 8846   2.179   2.652   2.204
 1537SOL    HW1 8847   2.202   2.706   2.128
 1537SOL    HW2 8848   2.255   2.661   2.263
 1538SOL     OW 8849   4.630   4.999   2.330
 1538SOL    HW1 8850   4.567   4.927   2.319
 1538SOL    HW2 8851   4.579   5.078   2.319
 1539SOL     OW 8852   4.843   7.982   3.355
 1539SOL    HW1 8853   4.853   7.975   3.260
 1539SOL    HW2 8854   4.762   7.936   3.374
 1540SOL     OW 8855   8.700   7.247   0.450
 1540SOL    HW1 8856   8.744   7.273   0.531
 1540SOL    HW2 8857   8.622   7.302   0.445
 1541SOL     OW 8858   6.551   7.114   1.432
 1541SOL    HW1 8859   6.583   7.162   1.355
 1541SOL    HW2 8860   6.573   7.170   1.506
 1542SOL     OW 8861   8.415   6.469   2.372
 1542SOL    HW1 8862   8.471   6.398   2.342
 1542SOL    HW2 8863   8.385   6.511   2.291
 1543SOL     OW 8864   2.998   2.039   1.916
 1543SOL    HW1 8865   3.069   2.102   1.932
 1543SOL    HW2 8866   3.028   1.988   1.840
 1544SOL     OW 8867   3.743   4.322   5.611
 1544SOL    HW1 8868   3.776   4.385   5.675
 1544SOL    HW2 8869   3.801   4.333   5.535
 1545SOL     OW 8870   7.568   6.471   0.083
 1545SOL    HW1 8871   7.549   6.526   0.159
 1545SOL    HW2 8872   7.654   6.432   0.102
 1546SOL     OW 8873   3.633   8.315   4.560
 1546SOL    HW1 8874   3.584   8.269   4.492
 1546SOL    HW2 8875   3.712   8.262   4.573
 1547SOL     OW 8876   1.702   2.489   4.110
 1547SOL    HW1 8877   1.721   2.510   4.019
 1547SOL    HW2 8878   1.621   2.537   4.129
 1548SOL     OW 8879   4.690   5.021   2.728
 1548SOL    HW1 8880   4.735   4.978   2.655
 1548SOL    HW2 8881   4.746   5.006   2.804
 1549SOL     OW 8882   2.469   8.823   4.615
 1549SOL    HW1 8883   2.540   8.784   4.665
 1549SOL    HW2 8884   2.497   8.816   4.524
 1550SOL     OW 8885   6.612   6.938   0.713
 1550SOL    HW1 8886   6.560   6.961   0.790
 1550SOL    HW2 8887   6.622   6.843   0.719
[truncated: 1,223,732 more chars]
