# Supplementary material for: Improvement in predicting drug sensitivity changes associated with protein mutations using a molecular dynamics based alchemical mutation method
Source: Sci Rep. 2020 Feb 7;10:2161. doi: 10.1038/s41598-020-58877-9 (PMC7005789; doi:10.1038/s41598-020-58877-9)
Supplement: Supplementary file 2 — Supplementary Information. [file 41598_2020_58877_MOESM2_ESM.zip › S1_input/MP-CAFEE/ALR2/393/T113Y_393/complex_gpu/md_fin.gro]

Generated by trjconv : OXIDOREDUCTASE in water t= 30000.00000
36075
    1MET      N    1   8.942   3.369   0.468
    1MET     H1    2   8.863   3.341   0.412
    1MET     H2    3   9.022   3.378   0.406
    1MET     H3    4   8.953   3.300   0.540
    1MET     CA    5   8.915   3.499   0.531
    1MET     HA    6   8.811   3.506   0.563
    1MET     CB    7   9.013   3.510   0.647
    1MET    HB1    8   9.113   3.473   0.624
    1MET    HB2    9   8.993   3.435   0.723
    1MET     CG   10   9.008   3.649   0.711
    1MET    HG1   11   8.903   3.670   0.732
    1MET    HG2   12   9.048   3.731   0.651
    1MET     SD   13   9.097   3.653   0.869
    1MET     CE   14   9.156   3.824   0.882
    1MET    HE1   15   9.248   3.829   0.823
    1MET    HE2   16   9.081   3.899   0.859
    1MET    HE3   17   9.174   3.841   0.988
    1MET      C   18   8.948   3.612   0.434
    1MET      O   19   9.053   3.607   0.371
    2ALA      N   20   8.856   3.708   0.422
    2ALA      H   21   8.778   3.697   0.484
    2ALA     CA   22   8.875   3.814   0.324
    2ALA     HA   23   8.913   3.775   0.230
    2ALA     CB   24   8.737   3.880   0.318
    2ALA    HB1   25   8.661   3.814   0.278
    2ALA    HB2   26   8.715   3.920   0.417
    2ALA    HB3   27   8.750   3.973   0.263
    2ALA      C   28   8.968   3.922   0.375
    2ALA      O   29   9.000   3.926   0.494
    3SER      N   30   9.000   4.016   0.286
    3SER      H   31   8.975   4.005   0.188
    3SER     CA   32   9.062   4.141   0.325
    3SER     HA   33   9.110   4.113   0.419
    3SER     CB   34   9.174   4.182   0.231
    3SER    HB1   35   9.232   4.090   0.222
    3SER    HB2   36   9.247   4.255   0.266
    3SER     OG   37   9.119   4.224   0.108
    3SER     HG   38   9.157   4.310   0.088
    3SER      C   39   8.967   4.257   0.355
    3SER      O   40   8.974   4.333   0.451
    4ARG      N   41   8.867   4.263   0.267
    4ARG      H   42   8.875   4.208   0.183
    4ARG     CA   43   8.745   4.341   0.275
    4ARG     HA   44   8.714   4.353   0.378
    4ARG     CB   45   8.752   4.472   0.197
    4ARG    HB1   46   8.661   4.530   0.215
    4ARG    HB2   47   8.755   4.450   0.091
    4ARG     CG   48   8.872   4.561   0.228
    4ARG    HG1   49   8.957   4.503   0.193
    4ARG    HG2   50   8.878   4.583   0.335
    4ARG     CD   51   8.864   4.698   0.161
    4ARG    HD1   52   8.934   4.758   0.219
    4ARG    HD2   53   8.766   4.745   0.169
    4ARG     NE   54   8.895   4.702   0.018
    4ARG     HE   55   8.924   4.619  -0.031
    4ARG     CZ   56   8.905   4.812  -0.058
    4ARG    NH1   57   8.883   4.936  -0.013
    4ARG   HH11   58   8.834   4.952   0.074
    4ARG   HH12   59   8.913   5.018  -0.064
    4ARG    NH2   60   8.949   4.796  -0.184
    4ARG   HH21   61   8.973   4.709  -0.229
    4ARG   HH22   62   8.944   4.881  -0.238
    4ARG      C   63   8.632   4.260   0.213
    4ARG      O   64   8.647   4.166   0.136
    5ILE      N   65   8.511   4.304   0.249
    5ILE      H   66   8.489   4.381   0.310
    5ILE     CA   67   8.392   4.249   0.187
    5ILE     HA   68   8.417   4.164   0.124
    5ILE     CB   69   8.296   4.192   0.291
    5ILE     HB   70   8.248   4.279   0.337
    5ILE    CG2   71   8.177   4.113   0.238
    5ILE   HG21   72   8.213   4.020   0.194
    5ILE   HG22   73   8.101   4.089   0.312
    5ILE   HG23   74   8.116   4.172   0.169
    5ILE    CG1   75   8.352   4.097   0.397
    5ILE   HG11   76   8.444   4.138   0.439
    5ILE   HG12   77   8.366   4.008   0.337
    5ILE     CD   78   8.259   4.068   0.515
    5ILE    HD1   79   8.215   4.159   0.555
    5ILE    HD2   80   8.183   3.992   0.500
    5ILE    HD3   81   8.330   4.031   0.588
    5ILE      C   82   8.317   4.352   0.103
    5ILE      O   83   8.307   4.471   0.131
    6LEU      N   84   8.264   4.300  -0.008
    6LEU      H   85   8.271   4.199  -0.017
    6LEU     CA   86   8.193   4.360  -0.119
    6LEU     HA   87   8.240   4.456  -0.137
    6LEU     CB   88   8.226   4.291  -0.251
    6LEU    HB1   89   8.190   4.188  -0.245
    6LEU    HB2   90   8.335   4.292  -0.260
    6LEU     CG   91   8.160   4.361  -0.369
    6LEU     HG   92   8.051   4.367  -0.359
    6LEU    CD1   93   8.232   4.493  -0.395
    6LEU   HD11   94   8.189   4.534  -0.487
    6LEU   HD12   95   8.210   4.566  -0.317
    6LEU   HD13   96   8.341   4.495  -0.396
    6LEU    CD2   97   8.213   4.277  -0.484
    6LEU   HD21   98   8.180   4.176  -0.460
    6LEU   HD22   99   8.182   4.304  -0.585
    6LEU   HD23  100   8.321   4.288  -0.492
    6LEU      C  101   8.048   4.386  -0.082
    6LEU      O  102   7.970   4.295  -0.056
    7LEU      N  103   8.014   4.515  -0.083
    7LEU      H  104   8.088   4.583  -0.093
    7LEU     CA  105   7.879   4.564  -0.065
    7LEU     HA  106   7.816   4.499  -0.004
    7LEU     CB  107   7.879   4.699   0.005
    7LEU    HB1  108   7.775   4.732   0.011
    7LEU    HB2  109   7.937   4.767  -0.058
    7LEU     CG  110   7.938   4.701   0.146
    7LEU     HG  111   8.047   4.689   0.140
    7LEU    CD1  112   7.913   4.828   0.226
    7LEU   HD11  113   7.961   4.910   0.172
    7LEU   HD12  114   7.806   4.848   0.228
    7LEU   HD13  115   7.953   4.822   0.327
    7LEU    CD2  116   7.888   4.591   0.239
    7LEU   HD21  117   7.898   4.489   0.201
    7LEU   HD22  118   7.941   4.603   0.333
    7LEU   HD23  119   7.783   4.607   0.263
    7LEU      C  120   7.799   4.568  -0.195
    7LEU      O  121   7.852   4.566  -0.306
    8ASN      N  122   7.667   4.575  -0.179
    8ASN      H  123   7.635   4.559  -0.084
    8ASN     CA  124   7.569   4.571  -0.286
    8ASN     HA  125   7.595   4.480  -0.340
    8ASN     CB  126   7.431   4.543  -0.229
    8ASN    HB1  127   7.416   4.450  -0.174
    8ASN    HB2  128   7.361   4.530  -0.312
    8ASN     CG  129   7.360   4.656  -0.154
    8ASN    OD1  130   7.382   4.776  -0.168
    8ASN    ND2  131   7.262   4.621  -0.071
    8ASN   HD21  132   7.235   4.524  -0.062
    8ASN   HD22  133   7.231   4.699  -0.014
    8ASN      C  134   7.569   4.695  -0.375
    8ASN      O  135   7.502   4.692  -0.478
    9ASN      N  136   7.633   4.806  -0.339
    9ASN      H  137   7.684   4.806  -0.252
    9ASN     CA  138   7.671   4.916  -0.425
    9ASN     HA  139   7.594   4.936  -0.500
    9ASN     CB  140   7.664   5.035  -0.330
    9ASN    HB1  141   7.578   5.017  -0.265
    9ASN    HB2  142   7.654   5.127  -0.387
    9ASN     CG  143   7.787   5.052  -0.242
    9ASN    OD1  144   7.844   4.952  -0.200
    9ASN    ND2  145   7.831   5.174  -0.209
    9ASN   HD21  146   7.769   5.250  -0.233
    9ASN   HD22  147   7.907   5.180  -0.142
    9ASN      C  148   7.807   4.910  -0.493
    9ASN      O  149   7.837   4.988  -0.582
   10GLY      N  150   7.887   4.811  -0.453
   10GLY      H  151   7.862   4.746  -0.379
   10GLY     CA  152   8.014   4.779  -0.516
   10GLY    HA1  153   8.022   4.820  -0.616
   10GLY    HA2  154   8.011   4.671  -0.521
   10GLY      C  155   8.134   4.832  -0.438
   10GLY      O  156   8.247   4.806  -0.478
   11ALA      N  157   8.111   4.904  -0.328
   11ALA      H  158   8.014   4.918  -0.303
   11ALA     CA  159   8.217   4.942  -0.237
   11ALA     HA  160   8.308   4.965  -0.292
   11ALA     CB  161   8.183   5.076  -0.173
   11ALA    HB1  162   8.256   5.110  -0.099
   11ALA    HB2  163   8.192   5.154  -0.249
   11ALA    HB3  164   8.080   5.071  -0.135
   11ALA      C  165   8.255   4.832  -0.139
   11ALA      O  166   8.174   4.743  -0.112
   12LYS      N  167   8.376   4.832  -0.084
   12LYS      H  168   8.435   4.899  -0.131
   12LYS     CA  169   8.443   4.729  -0.007
   12LYS     HA  170   8.379   4.641   0.004
   12LYS     CB  171   8.565   4.682  -0.087
   12LYS    HB1  172   8.630   4.631  -0.016
   12LYS    HB2  173   8.628   4.766  -0.115
   12LYS     CG  174   8.527   4.595  -0.207
   12LYS    HG1  175   8.464   4.641  -0.283
   12LYS    HG2  176   8.469   4.506  -0.183
   12LYS     CD  177   8.655   4.557  -0.280
   12LYS    HD1  178   8.720   4.501  -0.212
   12LYS    HD2  179   8.704   4.638  -0.335
   12LYS     CE  180   8.618   4.465  -0.396
   12LYS    HE1  181   8.548   4.513  -0.465
   12LYS    HE2  182   8.568   4.376  -0.358
   12LYS     NZ  183   8.736   4.429  -0.475
   12LYS    HZ1  184   8.799   4.366  -0.428
   12LYS    HZ2  185   8.707   4.373  -0.555
   12LYS    HZ3  186   8.779   4.512  -0.514
   12LYS      C  187   8.471   4.776   0.135
   12LYS      O  188   8.527   4.884   0.151
   13MET      N  189   8.437   4.693   0.234
   13MET      H  190   8.397   4.603   0.213
   13MET     CA  191   8.430   4.731   0.374
   13MET     HA  192   8.427   4.840   0.385
   13MET     CB  193   8.291   4.691   0.423
   13MET    HB1  194   8.265   4.585   0.415
   13MET    HB2  195   8.216   4.743   0.363
   13MET     CG  196   8.272   4.740   0.566
   13MET    HG1  197   8.270   4.849   0.569
   13MET    HG2  198   8.354   4.710   0.631
   13MET     SD  199   8.113   4.684   0.634
   13MET     CE  200   8.080   4.832   0.734
   13MET    HE1  201   8.154   4.854   0.810
   13MET    HE2  202   8.084   4.922   0.673
   13MET    HE3  203   7.976   4.825   0.768
   13MET      C  204   8.538   4.654   0.447
   13MET      O  205   8.525   4.532   0.445
   14PRO      N  206   8.644   4.718   0.498
   14PRO     CD  207   8.676   4.859   0.486
   14PRO    HD1  208   8.632   4.925   0.561
   14PRO    HD2  209   8.648   4.897   0.388
   14PRO     CG  210   8.826   4.878   0.506
   14PRO    HG1  211   8.849   4.978   0.543
   14PRO    HG2  212   8.878   4.854   0.413
   14PRO     CB  213   8.851   4.767   0.608
   14PRO    HB1  214   8.840   4.805   0.710
   14PRO    HB2  215   8.953   4.729   0.602
   14PRO     CA  216   8.752   4.656   0.572
   14PRO     HA  217   8.808   4.590   0.505
   14PRO      C  218   8.700   4.590   0.698
   14PRO      O  219   8.623   4.645   0.777
   15ILE      N  220   8.746   4.466   0.717
   15ILE      H  221   8.798   4.420   0.645
   15ILE     CA  222   8.676   4.377   0.807
   15ILE     HA  223   8.569   4.396   0.813
   15ILE     CB  224   8.674   4.228   0.775
   15ILE     HB  225   8.615   4.178   0.852
   15ILE    CG2  226   8.615   4.201   0.637
   15ILE   HG21  227   8.693   4.193   0.561
   15ILE   HG22  228   8.564   4.105   0.634
   15ILE   HG23  229   8.550   4.281   0.603
   15ILE    CG1  230   8.808   4.153   0.777
   15ILE   HG11  231   8.862   4.167   0.871
   15ILE   HG12  232   8.877   4.183   0.699
   15ILE     CD  233   8.788   4.003   0.759
   15ILE    HD1  234   8.738   3.981   0.665
   15ILE    HD2  235   8.887   3.958   0.761
   15ILE    HD3  236   8.719   3.965   0.834
   15ILE      C  237   8.720   4.400   0.951
   15ILE      O  238   8.644   4.358   1.038
   16LEU      N  239   8.831   4.471   0.973
   16LEU      H  240   8.886   4.494   0.892
   16LEU     CA  241   8.855   4.553   1.091
   16LEU     HA  242   8.793   4.516   1.173
   16LEU     CB  243   9.002   4.548   1.132
   16LEU    HB1  244   9.069   4.602   1.065
   16LEU    HB2  245   9.031   4.444   1.119
   16LEU     CG  246   9.021   4.597   1.276
   16LEU     HG  247   8.991   4.701   1.271
   16LEU    CD1  248   8.933   4.535   1.384
   16LEU   HD11  249   8.830   4.568   1.371
   16LEU   HD12  250   8.947   4.427   1.377
   16LEU   HD13  251   8.953   4.565   1.487
   16LEU    CD2  252   9.162   4.577   1.330
   16LEU   HD21  253   9.232   4.635   1.269
   16LEU   HD22  254   9.178   4.614   1.432
   16LEU   HD23  255   9.187   4.471   1.325
   16LEU      C  256   8.807   4.697   1.078
   16LEU      O  257   8.823   4.765   0.978
   17GLY      N  258   8.744   4.743   1.186
   17GLY      H  259   8.743   4.681   1.266
   17GLY     CA  260   8.718   4.884   1.207
   17GLY    HA1  261   8.612   4.903   1.188
   17GLY    HA2  262   8.771   4.953   1.142
   17GLY      C  263   8.758   4.925   1.348
   17GLY      O  264   8.823   4.845   1.415
   18LEU      N  265   8.711   5.043   1.389
   18LEU      H  266   8.667   5.106   1.322
   18LEU     CA  267   8.740   5.091   1.523
   18LEU     HA  268   8.775   5.004   1.578
   18LEU     CB  269   8.838   5.206   1.502
   18LEU    HB1  270   8.779   5.280   1.448
   18LEU    HB2  271   8.916   5.184   1.429
   18LEU     CG  272   8.890   5.272   1.630
   18LEU     HG  273   8.808   5.311   1.691
   18LEU    CD1  274   8.979   5.177   1.709
   18LEU   HD11  275   9.008   5.233   1.798
   18LEU   HD12  276   8.925   5.089   1.745
   18LEU   HD13  277   9.069   5.154   1.653
   18LEU    CD2  278   8.968   5.397   1.590
   18LEU   HD21  279   9.001   5.446   1.681
   18LEU   HD22  280   9.049   5.362   1.526
   18LEU   HD23  281   8.916   5.467   1.524
   18LEU      C  282   8.612   5.147   1.582
   18LEU      O  283   8.537   5.218   1.514
   19GLY      N  284   8.587   5.131   1.712
   19GLY      H  285   8.665   5.105   1.770
   19GLY     CA  286   8.484   5.194   1.794
   19GLY    HA1  287   8.431   5.118   1.852
   19GLY    HA2  288   8.408   5.240   1.731
   19GLY      C  289   8.547   5.301   1.882
   19GLY      O  290   8.667   5.298   1.910
   20THR      N  291   8.459   5.388   1.932
   20THR      H  292   8.367   5.375   1.894
   20THR     CA  293   8.492   5.515   1.994
   20THR     HA  294   8.597   5.522   2.024
   20THR     CB  295   8.475   5.626   1.890
   20THR     HB  296   8.494   5.717   1.947
   20THR    CG2  297   8.565   5.615   1.768
   20THR   HG21  298   8.668   5.595   1.797
   20THR   HG22  299   8.525   5.538   1.701
   20THR   HG23  300   8.574   5.706   1.709
   20THR    OG1  301   8.342   5.616   1.845
   20THR    HG1  302   8.338   5.572   1.760
   20THR      C  303   8.395   5.550   2.106
   20THR      O  304   8.423   5.639   2.186
   21TRP      N  305   8.278   5.487   2.121
   21TRP      H  306   8.246   5.424   2.050
   21TRP     CA  307   8.194   5.514   2.236
   21TRP     HA  308   8.174   5.621   2.222
   21TRP     CB  309   8.065   5.437   2.209
   21TRP    HB1  310   8.085   5.335   2.239
   21TRP    HB2  311   8.046   5.440   2.102
   21TRP     CG  312   7.947   5.481   2.291
   21TRP    CD1  313   7.920   5.608   2.327
   21TRP    HD1  314   7.973   5.697   2.295
   21TRP    NE1  315   7.807   5.624   2.405
   21TRP    HE1  316   7.784   5.711   2.451
   21TRP    CE2  317   7.762   5.497   2.432
   21TRP    CZ2  318   7.662   5.449   2.517
   21TRP    HZ2  319   7.595   5.515   2.571
   21TRP    CH2  320   7.627   5.314   2.520
   21TRP    HH2  321   7.540   5.281   2.575
   21TRP    CZ3  322   7.705   5.222   2.449
   21TRP    HZ3  323   7.680   5.118   2.434
   21TRP    CE3  324   7.809   5.269   2.369
   21TRP    HE3  325   7.884   5.203   2.329
   21TRP    CD2  326   7.841   5.405   2.356
   21TRP      C  327   8.253   5.488   2.374
   21TRP      O  328   8.344   5.409   2.395
   22LYS      N  329   8.206   5.558   2.478
   22LYS      H  330   8.142   5.635   2.463
   22LYS     CA  331   8.280   5.563   2.603
   22LYS     HA  332   8.226   5.639   2.659
   22LYS     CB  333   8.274   5.440   2.693
   22LYS    HB1  334   8.311   5.462   2.793
   22LYS    HB2  335   8.330   5.361   2.643
   22LYS     CG  336   8.134   5.388   2.723
   22LYS    HG1  337   8.051   5.442   2.675
   22LYS    HG2  338   8.104   5.421   2.822
   22LYS     CD  339   8.116   5.237   2.708
   22LYS    HD1  340   8.015   5.217   2.742
   22LYS    HD2  341   8.188   5.191   2.776
   22LYS     CE  342   8.127   5.178   2.567
   22LYS    HE1  343   8.078   5.243   2.495
   22LYS    HE2  344   8.084   5.078   2.566
   22LYS     NZ  345   8.267   5.155   2.527
   22LYS    HZ1  346   8.280   5.103   2.442
   22LYS    HZ2  347   8.322   5.240   2.521
   22LYS    HZ3  348   8.325   5.103   2.591
   22LYS      C  349   8.413   5.637   2.605
   22LYS      O  350   8.498   5.599   2.686
   23SER      N  351   8.431   5.733   2.514
   23SER      H  352   8.360   5.736   2.442
   23SER     CA  353   8.554   5.804   2.489
   23SER     HA  354   8.627   5.773   2.563
   23SER     CB  355   8.625   5.764   2.360
   23SER    HB1  356   8.727   5.804   2.363
   23SER    HB2  357   8.582   5.810   2.271
   23SER     OG  358   8.632   5.624   2.342
   23SER     HG  359   8.562   5.597   2.282
   23SER      C  360   8.533   5.955   2.489
   23SER      O  361   8.462   6.003   2.400
   24PRO      N  362   8.598   6.027   2.580
   24PRO     CD  363   8.673   5.975   2.692
   24PRO    HD1  364   8.777   5.975   2.659
   24PRO    HD2  365   8.638   5.876   2.722
   24PRO     CG  366   8.651   6.063   2.814
   24PRO    HG1  367   8.737   6.073   2.880
   24PRO    HG2  368   8.563   6.035   2.873
   24PRO     CB  369   8.630   6.198   2.745
   24PRO    HB1  370   8.725   6.250   2.735
   24PRO    HB2  371   8.555   6.252   2.802
   24PRO     CA  372   8.574   6.168   2.606
   24PRO     HA  373   8.465   6.178   2.612
   24PRO      C  374   8.634   6.251   2.494
   24PRO      O  375   8.725   6.207   2.423
   25PRO      N  376   8.585   6.374   2.477
   25PRO     CD  377   8.485   6.441   2.558
   25PRO    HD1  378   8.517   6.439   2.663
   25PRO    HD2  379   8.387   6.394   2.546
   25PRO     CG  380   8.481   6.587   2.516
   25PRO    HG1  381   8.565   6.637   2.565
   25PRO    HG2  382   8.380   6.626   2.523
   25PRO     CB  383   8.521   6.569   2.370
   25PRO    HB1  384   8.563   6.659   2.324
   25PRO    HB2  385   8.426   6.538   2.326
   25PRO     CA  386   8.623   6.455   2.363
   25PRO     HA  387   8.592   6.405   2.271
   25PRO      C  388   8.770   6.492   2.360
   25PRO      O  389   8.825   6.487   2.250
   26GLY      N  390   8.835   6.520   2.473
   26GLY      H  391   8.778   6.530   2.556
   26GLY     CA  392   8.978   6.535   2.484
   26GLY    HA1  393   8.993   6.577   2.584
   26GLY    HA2  394   8.999   6.614   2.413
   26GLY      C  395   9.063   6.408   2.479
   26GLY      O  396   9.185   6.419   2.491
   27GLN      N  397   9.000   6.292   2.463
   27GLN      H  398   8.899   6.290   2.456
   27GLN     CA  399   9.079   6.171   2.456
   27GLN     HA  400   9.184   6.193   2.475
   27GLN     CB  401   9.033   6.071   2.562
   27GLN    HB1  402   9.091   5.980   2.548
   27GLN    HB2  403   8.931   6.033   2.553
   27GLN     CG  404   9.045   6.111   2.709
   27GLN    HG1  405   8.993   6.038   2.771
   27GLN    HG2  406   8.982   6.199   2.715
   27GLN     CD  407   9.182   6.142   2.765
   27GLN    OE1  408   9.289   6.139   2.705
   27GLN    NE2  409   9.185   6.169   2.896
   27GLN   HE21  410   9.102   6.151   2.951
   27GLN   HE22  411   9.279   6.176   2.933
   27GLN      C  412   9.060   6.097   2.324
   27GLN      O  413   9.154   6.030   2.282
   28VAL      N  414   8.943   6.106   2.262
   28VAL      H  415   8.866   6.161   2.298
   28VAL     CA  416   8.919   6.025   2.143
   28VAL     HA  417   8.956   5.924   2.160
   28VAL     CB  418   8.768   6.010   2.125
   28VAL     HB  419   8.726   5.983   2.221
   28VAL    CG1  420   8.687   6.134   2.087
   28VAL   HG11  421   8.728   6.222   2.135
   28VAL   HG12  422   8.690   6.156   1.980
   28VAL   HG13  423   8.584   6.115   2.121
   28VAL    CG2  424   8.724   5.898   2.032
   28VAL   HG21  425   8.766   5.909   1.932
   28VAL   HG22  426   8.764   5.807   2.077
   28VAL   HG23  427   8.615   5.897   2.029
   28VAL      C  428   8.986   6.082   2.019
   28VAL      O  429   9.004   6.009   1.922
   29THR      N  430   9.027   6.209   2.016
   29THR      H  431   9.018   6.261   2.102
   29THR     CA  432   9.109   6.272   1.915
   29THR     HA  433   9.061   6.261   1.818
   29THR     CB  434   9.138   6.419   1.949
   29THR     HB  435   9.214   6.460   1.883
   29THR    CG2  436   9.010   6.502   1.951
   29THR   HG21  437   9.037   6.607   1.965
   29THR   HG22  438   8.956   6.502   1.856
   29THR   HG23  439   8.938   6.473   2.028
   29THR    OG1  440   9.188   6.429   2.080
   29THR    HG1  441   9.232   6.515   2.081
   29THR      C  442   9.244   6.205   1.894
   29THR      O  443   9.273   6.155   1.785
   30GLU      N  444   9.305   6.179   2.009
   30GLU      H  445   9.262   6.199   2.098
   30GLU     CA  446   9.435   6.116   2.019
   30GLU     HA  447   9.500   6.171   1.951
   30GLU     CB  448   9.483   6.112   2.164
   30GLU    HB1  449   9.564   6.040   2.172
   30GLU    HB2  450   9.407   6.071   2.231
   30GLU     CG  451   9.528   6.248   2.217
   30GLU    HG1  452   9.442   6.312   2.197
   30GLU    HG2  453   9.622   6.285   2.176
   30GLU     CD  454   9.563   6.241   2.365
   30GLU    OE1  455   9.563   6.343   2.438
   30GLU    OE2  456   9.595   6.133   2.419
   30GLU      C  457   9.416   5.974   1.968
   30GLU      O  458   9.482   5.931   1.873
   31ALA      N  459   9.313   5.905   2.016
   31ALA      H  460   9.261   5.941   2.096
   31ALA     CA  461   9.288   5.764   1.994
   31ALA     HA  462   9.379   5.710   2.020
   31ALA     CB  463   9.158   5.726   2.065
   31ALA    HB1  464   9.069   5.767   2.017
   31ALA    HB2  465   9.155   5.618   2.059
   31ALA    HB3  466   9.166   5.759   2.169
   31ALA      C  467   9.265   5.737   1.846
   31ALA      O  468   9.307   5.631   1.800
   32VAL      N  469   9.197   5.826   1.773
   32VAL      H  470   9.162   5.908   1.820
   32VAL     CA  471   9.170   5.817   1.631
   32VAL     HA  472   9.141   5.714   1.609
   32VAL     CB  473   9.058   5.909   1.583
   32VAL     HB  474   9.063   6.011   1.623
   32VAL    CG1  475   9.044   5.913   1.431
   32VAL   HG11  476   8.946   5.956   1.408
   32VAL   HG12  477   9.122   5.970   1.380
   32VAL   HG13  478   9.043   5.815   1.384
   32VAL    CG2  479   8.926   5.849   1.630
   32VAL   HG21  480   8.897   5.758   1.578
   32VAL   HG22  481   8.925   5.826   1.736
   32VAL   HG23  482   8.852   5.929   1.621
   32VAL      C  483   9.299   5.830   1.553
   32VAL      O  484   9.331   5.745   1.470
   33LYS      N  485   9.381   5.933   1.579
   33LYS      H  486   9.357   5.992   1.657
   33LYS     CA  487   9.508   5.950   1.512
   33LYS     HA  488   9.490   5.959   1.405
   33LYS     CB  489   9.562   6.086   1.557
   33LYS    HB1  490   9.667   6.095   1.530
   33LYS    HB2  491   9.556   6.101   1.665
   33LYS     CG  492   9.483   6.194   1.484
   33LYS    HG1  493   9.376   6.174   1.477
   33LYS    HG2  494   9.535   6.209   1.389
   33LYS     CD  495   9.490   6.321   1.567
   33LYS    HD1  496   9.445   6.307   1.666
   33LYS    HD2  497   9.421   6.394   1.523
   33LYS     CE  498   9.630   6.382   1.570
   33LYS    HE1  499   9.658   6.412   1.469
   33LYS    HE2  500   9.696   6.302   1.603
   33LYS     NZ  501   9.637   6.507   1.646
   33LYS    HZ1  502   9.599   6.487   1.737
   33LYS    HZ2  503   9.735   6.525   1.658
   33LYS    HZ3  504   9.594   6.585   1.597
   33LYS      C  505   9.603   5.832   1.524
   33LYS      O  506   9.659   5.773   1.432
   34VAL      N  507   9.618   5.775   1.644
   34VAL      H  508   9.557   5.813   1.715
   34VAL     CA  509   9.698   5.657   1.672
   34VAL     HA  510   9.798   5.669   1.631
   34VAL     CB  511   9.703   5.646   1.824
   34VAL     HB  512   9.598   5.648   1.855
   34VAL    CG1  513   9.772   5.518   1.871
   34VAL   HG11  514   9.858   5.499   1.807
   34VAL   HG12  515   9.789   5.520   1.978
   34VAL   HG13  516   9.702   5.438   1.847
   34VAL    CG2  517   9.790   5.761   1.874
   34VAL   HG21  518   9.894   5.763   1.843
   34VAL   HG22  519   9.747   5.853   1.835
   34VAL   HG23  520   9.782   5.773   1.982
   34VAL      C  521   9.650   5.526   1.613
   34VAL      O  522   9.733   5.444   1.572
   35ALA      N  523   9.520   5.506   1.591
   35ALA      H  524   9.458   5.584   1.611
   35ALA     CA  525   9.461   5.402   1.510
   35ALA     HA  526   9.501   5.306   1.541
   35ALA     CB  527   9.311   5.391   1.538
   35ALA    HB1  528   9.264   5.300   1.500
   35ALA    HB2  529   9.302   5.377   1.645
   35ALA    HB3  530   9.261   5.480   1.501
   35ALA      C  531   9.497   5.421   1.363
   35ALA      O  532   9.534   5.327   1.293
   36ILE      N  533   9.487   5.541   1.305
   36ILE      H  534   9.444   5.618   1.354
   36ILE     CA  535   9.519   5.565   1.166
   36ILE     HA  536   9.464   5.490   1.109
   36ILE     CB  537   9.475   5.699   1.107
   36ILE     HB  538   9.506   5.776   1.177
   36ILE    CG2  539   9.531   5.738   0.971
   36ILE   HG21  540   9.495   5.834   0.934
   36ILE   HG22  541   9.640   5.747   0.961
   36ILE   HG23  542   9.499   5.655   0.908
   36ILE    CG1  543   9.324   5.712   1.123
   36ILE   HG11  544   9.295   5.687   1.225
   36ILE   HG12  545   9.277   5.628   1.071
   36ILE     CD  546   9.259   5.846   1.091
   36ILE    HD1  547   9.287   5.931   1.153
   36ILE    HD2  548   9.273   5.860   0.984
   36ILE    HD3  549   9.151   5.833   1.099
   36ILE      C  550   9.668   5.541   1.148
   36ILE      O  551   9.698   5.469   1.053
   37ASP      N  552   9.762   5.588   1.231
   37ASP      H  553   9.724   5.642   1.308
   37ASP     CA  554   9.905   5.565   1.233
   37ASP     HA  555   9.945   5.613   1.144
   37ASP     CB  556   9.957   5.619   1.366
   37ASP    HB1  557   9.944   5.548   1.449
   37ASP    HB2  558   9.899   5.708   1.391
   37ASP     CG  559  10.105   5.651   1.356
   37ASP    OD1  560  10.170   5.671   1.462
   37ASP    OD2  561  10.163   5.665   1.247
   37ASP      C  562   9.928   5.415   1.220
   37ASP      O  563   9.999   5.378   1.127
   38VAL      N  564   9.869   5.327   1.301
   38VAL      H  565   9.806   5.357   1.374
   38VAL     CA  566   9.896   5.185   1.293
   38VAL     HA  567   9.999   5.169   1.262
   38VAL     CB  568   9.886   5.112   1.427
   38VAL     HB  569   9.914   5.010   1.400
   38VAL    CG1  570   9.985   5.161   1.532
   38VAL   HG11  571  10.083   5.172   1.485
   38VAL   HG12  572   9.957   5.258   1.573
   38VAL   HG13  573   9.979   5.086   1.610
   38VAL    CG2  574   9.745   5.108   1.486
   38VAL   HG21  575   9.702   5.206   1.506
   38VAL   HG22  576   9.674   5.069   1.413
   38VAL   HG23  577   9.736   5.041   1.571
   38VAL      C  578   9.830   5.104   1.182
   38VAL      O  579   9.885   5.006   1.133
   39GLY      N  580   9.717   5.150   1.129
   39GLY      H  581   9.673   5.230   1.173
   39GLY     CA  582   9.664   5.100   1.004
   39GLY    HA1  583   9.719   5.009   0.982
   39GLY    HA2  584   9.690   5.182   0.937
   39GLY      C  585   9.513   5.079   0.998
   39GLY      O  586   9.462   5.022   0.902
   40TYR      N  587   9.434   5.141   1.086
   40TYR      H  588   9.472   5.199   1.160
   40TYR     CA  589   9.289   5.142   1.087
   40TYR     HA  590   9.245   5.049   1.051
   40TYR     CB  591   9.238   5.167   1.228
   40TYR    HB1  592   9.131   5.192   1.229
   40TYR    HB2  593   9.290   5.251   1.275
   40TYR     CG  594   9.252   5.060   1.333
   40TYR    CD1  595   9.141   5.003   1.396
   40TYR    HD1  596   9.043   5.024   1.356
   40TYR    CE1  597   9.153   4.919   1.507
   40TYR    HE1  598   9.063   4.873   1.547
   40TYR     CZ  599   9.280   4.901   1.565
   40TYR     OH  600   9.298   4.817   1.670
   40TYR     HH  601   9.386   4.820   1.710
   40TYR    CE2  602   9.390   4.970   1.510
   40TYR    HE2  603   9.489   4.952   1.549
   40TYR    CD2  604   9.379   5.041   1.390
   40TYR    HD2  605   9.471   5.082   1.350
   40TYR      C  606   9.241   5.248   0.989
   40TYR      O  607   9.298   5.356   0.979
   41ARG      N  608   9.131   5.225   0.917
   41ARG      H  609   9.074   5.143   0.931
   41ARG     CA  610   9.076   5.310   0.812
   41ARG     HA  611   9.109   5.414   0.810
   41ARG     CB  612   9.113   5.251   0.676
   41ARG    HB1  613   9.064   5.318   0.605
   41ARG    HB2  614   9.069   5.152   0.663
   41ARG     CG  615   9.260   5.241   0.638
   41ARG    HG1  616   9.266   5.168   0.557
   41ARG    HG2  617   9.315   5.197   0.721
   41ARG     CD  618   9.326   5.375   0.606
   41ARG    HD1  619   9.300   5.443   0.687
   41ARG    HD2  620   9.293   5.424   0.514
   41ARG     NE  621   9.472   5.370   0.602
   41ARG     HE  622   9.526   5.345   0.521
   41ARG     CZ  623   9.562   5.377   0.702
   41ARG    NH1  624   9.532   5.392   0.832
   41ARG   HH11  625   9.442   5.363   0.868
   41ARG   HH12  626   9.604   5.429   0.892
   41ARG    NH2  627   9.690   5.398   0.668
   41ARG   HH21  628   9.717   5.396   0.571
   41ARG   HH22  629   9.770   5.407   0.729
   41ARG      C  630   8.925   5.327   0.818
   41ARG      O  631   8.878   5.420   0.754
   42HIS      N  632   8.859   5.239   0.894
   42HIS      H  633   8.914   5.175   0.949
   42HIS     CA  634   8.716   5.224   0.911
   42HIS     HA  635   8.674   5.305   0.852
   42HIS     CB  636   8.677   5.090   0.849
   42HIS    HB1  637   8.759   5.018   0.851
   42HIS    HB2  638   8.669   5.107   0.742
   42HIS     CG  639   8.550   5.023   0.897
   42HIS    ND1  640   8.531   4.886   0.893
   42HIS    HD1  641   8.598   4.816   0.865
   42HIS    CE1  642   8.406   4.860   0.935
   42HIS    HE1  643   8.377   4.758   0.955
   42HIS    NE2  644   8.340   4.972   0.967
   42HIS    CD2  645   8.431   5.075   0.940
   42HIS    HD2  646   8.413   5.180   0.953
   42HIS      C  647   8.677   5.255   1.055
   42HIS      O  648   8.744   5.206   1.145
   43ILE      N  649   8.582   5.346   1.080
   43ILE      H  650   8.523   5.384   1.008
   43ILE     CA  651   8.560   5.412   1.207
   43ILE     HA  652   8.601   5.348   1.285
   43ILE     CB  653   8.630   5.548   1.214
   43ILE     HB  654   8.615   5.589   1.114
   43ILE    CG2  655   8.576   5.630   1.331
   43ILE   HG21  656   8.659   5.652   1.398
   43ILE   HG22  657   8.532   5.721   1.291
   43ILE   HG23  658   8.506   5.576   1.395
   43ILE    CG1  659   8.781   5.532   1.216
   43ILE   HG11  660   8.806   5.473   1.127
   43ILE   HG12  661   8.804   5.473   1.305
   43ILE     CD  662   8.854   5.665   1.202
   43ILE    HD1  663   8.808   5.731   1.276
   43ILE    HD2  664   8.960   5.649   1.222
   43ILE    HD3  665   8.842   5.707   1.102
   43ILE      C  666   8.409   5.422   1.216
   43ILE      O  667   8.337   5.486   1.139
   44ASP      N  668   8.356   5.367   1.326
   44ASP      H  669   8.415   5.308   1.383
   44ASP     CA  670   8.221   5.384   1.374
   44ASP     HA  671   8.151   5.379   1.290
   44ASP     CB  672   8.188   5.262   1.460
   44ASP    HB1  673   8.239   5.255   1.556
   44ASP    HB2  674   8.228   5.178   1.404
   44ASP     CG  675   8.039   5.242   1.485
   44ASP    OD1  676   7.956   5.216   1.396
   44ASP    OD2  677   8.006   5.267   1.603
   44ASP      C  678   8.198   5.511   1.454
   44ASP      O  679   8.275   5.548   1.542
   45CYS      N  680   8.081   5.571   1.431
   45CYS      H  681   8.028   5.530   1.355
   45CYS     CA  682   8.018   5.687   1.490
   45CYS     HA  683   8.059   5.709   1.589
   45CYS     CB  684   8.050   5.808   1.402
   45CYS    HB1  685   7.987   5.892   1.430
   45CYS    HB2  686   8.033   5.780   1.298
   45CYS     SG  687   8.226   5.845   1.425
   45CYS     HG  688   8.270   5.720   1.443
   45CYS      C  689   7.868   5.680   1.509
   45CYS      O  690   7.796   5.590   1.467
   46ALA      N  691   7.812   5.782   1.576
   46ALA      H  692   7.869   5.849   1.626
   46ALA     CA  693   7.672   5.802   1.603
   46ALA     HA  694   7.612   5.781   1.514
   46ALA     CB  695   7.635   5.702   1.712
   46ALA    HB1  696   7.694   5.731   1.799
   46ALA    HB2  697   7.530   5.704   1.740
   46ALA    HB3  698   7.675   5.603   1.691
   46ALA      C  699   7.648   5.944   1.654
   46ALA      O  700   7.729   6.007   1.722
   47HIS      N  701   7.521   5.983   1.657
   47HIS      H  702   7.454   5.928   1.606
   47HIS     CA  703   7.471   6.108   1.711
   47HIS     HA  704   7.526   6.192   1.670
   47HIS     CB  705   7.325   6.132   1.672
   47HIS    HB1  706   7.270   6.050   1.718
   47HIS    HB2  707   7.313   6.117   1.565
   47HIS     CG  708   7.265   6.261   1.719
   47HIS    ND1  709   7.262   6.381   1.648
   47HIS    CE1  710   7.185   6.462   1.721
   47HIS    HE1  711   7.148   6.558   1.689
   47HIS    NE2  712   7.152   6.404   1.838
   47HIS    HE2  713   7.084   6.446   1.900
   47HIS    CD2  714   7.194   6.273   1.835
   47HIS    HD2  715   7.187   6.196   1.911
   47HIS      C  716   7.475   6.104   1.863
   47HIS      O  717   7.508   6.205   1.925
   48VAL      N  718   7.457   5.989   1.929
   48VAL      H  719   7.433   5.911   1.869
   48VAL     CA  720   7.446   5.978   2.073
   48VAL     HA  721   7.424   6.079   2.109
   48VAL     CB  722   7.326   5.889   2.106
   48VAL     HB  723   7.332   5.881   2.214
   48VAL    CG1  724   7.194   5.958   2.071
   48VAL   HG11  725   7.151   5.931   1.974
   48VAL   HG12  726   7.117   5.915   2.135
   48VAL   HG13  727   7.196   6.066   2.081
   48VAL    CG2  728   7.326   5.749   2.046
   48VAL   HG21  729   7.423   5.698   2.051
   48VAL   HG22  730   7.255   5.688   2.102
   48VAL   HG23  731   7.299   5.756   1.941
   48VAL      C  732   7.573   5.935   2.144
   48VAL      O  733   7.573   5.904   2.263
   49TYR      N  734   7.682   5.928   2.067
   49TYR      H  735   7.670   5.949   1.969
   49TYR     CA  736   7.813   5.911   2.127
   49TYR     HA  737   7.795   5.849   2.214
   49TYR     CB  738   7.913   5.847   2.031
   49TYR    HB1  739   8.005   5.832   2.087
   49TYR    HB2  740   7.926   5.921   1.951
   49TYR     CG  741   7.896   5.706   1.979
   49TYR    CD1  742   7.795   5.619   2.022
   49TYR    HD1  743   7.742   5.648   2.111
   49TYR    CE1  744   7.768   5.496   1.961
   49TYR    HE1  745   7.694   5.427   1.999
   49TYR     CZ  746   7.852   5.458   1.855
   49TYR     OH  747   7.827   5.341   1.788
   49TYR     HH  748   7.901   5.313   1.734
   49TYR    CE2  749   7.955   5.542   1.808
   49TYR    HE2  750   8.015   5.515   1.722
   49TYR    CD2  751   7.973   5.667   1.869
   49TYR    HD2  752   8.051   5.734   1.837
   49TYR      C  753   7.881   6.034   2.185
   49TYR      O  754   7.988   6.028   2.245
   50GLN      N  755   7.819   6.150   2.160
   50GLN      H  756   7.735   6.147   2.105
   50GLN     CA  757   7.864   6.283   2.197
   50GLN     HA  758   7.798   6.352   2.146
   50GLN     CB  759   7.842   6.310   2.345
   50GLN    HB1  760   7.882   6.410   2.364
   50GLN    HB2  761   7.905   6.236   2.395
   50GLN     CG  762   7.701   6.298   2.404
   50GLN    HG1  763   7.679   6.192   2.405
   50GLN    HG2  764   7.633   6.355   2.340
   50GLN     CD  765   7.679   6.365   2.539
   50GLN    OE1  766   7.669   6.297   2.641
   50GLN    NE2  767   7.660   6.497   2.546
   50GLN   HE21  768   7.653   6.548   2.459
   50GLN   HE22  769   7.642   6.527   2.640
   50GLN      C  770   8.005   6.323   2.156
   50GLN      O  771   8.054   6.427   2.200
   51ASN      N  772   8.073   6.252   2.066
   51ASN      H  773   8.038   6.159   2.048
   51ASN     CA  774   8.210   6.276   2.027
   51ASN     HA  775   8.239   6.379   2.046
   51ASN     CB  776   8.295   6.182   2.112
   51ASN    HB1  777   8.277   6.188   2.220
   51ASN    HB2  778   8.397   6.212   2.087
   51ASN     CG  779   8.274   6.034   2.086
   51ASN    OD1  780   8.206   5.991   1.993
   51ASN    ND2  781   8.339   5.947   2.163
   51ASN   HD21  782   8.381   5.982   2.248
   51ASN   HD22  783   8.335   5.848   2.146
   51ASN      C  784   8.239   6.262   1.878
   51ASN      O  785   8.356   6.276   1.844
   52GLU      N  786   8.135   6.252   1.794
   52GLU      H  787   8.041   6.263   1.828
   52GLU     CA  788   8.150   6.248   1.650
   52GLU     HA  789   8.213   6.164   1.621
   52GLU     CB  790   8.011   6.219   1.594
   52GLU    HB1  791   7.935   6.285   1.635
   52GLU    HB2  792   7.989   6.119   1.631
   52GLU     CG  793   7.981   6.226   1.445
   52GLU    HG1  794   8.043   6.152   1.393
   52GLU    HG2  795   8.003   6.320   1.395
   52GLU     CD  796   7.840   6.175   1.418
   52GLU    OE1  797   7.743   6.246   1.451
   52GLU    OE2  798   7.826   6.071   1.350
   52GLU      C  799   8.215   6.372   1.591
   52GLU      O  800   8.286   6.356   1.492
   53ASN      N  801   8.205   6.491   1.652
   53ASN      H  802   8.156   6.489   1.740
   53ASN     CA  803   8.274   6.611   1.608
   53ASN     HA  804   8.239   6.642   1.510
   53ASN     CB  805   8.237   6.722   1.707
   53ASN    HB1  806   8.286   6.700   1.802
   53ASN    HB2  807   8.130   6.718   1.726
   53ASN     CG  808   8.270   6.858   1.648
   53ASN    OD1  809   8.213   6.904   1.549
   53ASN    ND2  810   8.376   6.923   1.696
   53ASN   HD21  811   8.438   6.879   1.762
   53ASN   HD22  812   8.381   7.017   1.659
   53ASN      C  813   8.425   6.593   1.602
   53ASN      O  814   8.491   6.614   1.501
   54GLU      N  815   8.482   6.550   1.716
   54GLU      H  816   8.418   6.538   1.793
   54GLU     CA  817   8.622   6.534   1.749
   54GLU     HA  818   8.668   6.630   1.724
   54GLU     CB  819   8.635   6.507   1.898
   54GLU    HB1  820   8.738   6.482   1.925
   54GLU    HB2  821   8.588   6.411   1.916
   54GLU     CG  822   8.574   6.617   1.985
   54GLU    HG1  823   8.600   6.596   2.089
   54GLU    HG2  824   8.466   6.606   1.977
   54GLU     CD  825   8.634   6.753   1.951
   54GLU    OE1  826   8.754   6.777   1.974
   54GLU    OE2  827   8.562   6.832   1.887
   54GLU      C  828   8.685   6.424   1.666
   54GLU      O  829   8.801   6.438   1.626
   55VAL      N  830   8.607   6.319   1.637
   55VAL      H  831   8.518   6.302   1.680
   55VAL     CA  832   8.650   6.215   1.545
   55VAL     HA  833   8.751   6.181   1.567
   55VAL     CB  834   8.551   6.098   1.544
   55VAL     HB  835   8.449   6.127   1.519
   55VAL    CG1  836   8.594   6.000   1.435
   55VAL   HG11  837   8.525   5.918   1.454
   55VAL   HG12  838   8.579   6.044   1.336
   55VAL   HG13  839   8.698   5.970   1.424
   55VAL    CG2  840   8.564   6.022   1.676
   55VAL   HG21  841   8.497   6.073   1.746
   55VAL   HG22  842   8.521   5.923   1.666
   55VAL   HG23  843   8.665   6.009   1.716
   55VAL      C  844   8.669   6.270   1.405
   55VAL      O  845   8.768   6.243   1.337
   56GLY      N  846   8.580   6.358   1.358
   56GLY      H  847   8.493   6.383   1.404
   56GLY     CA  848   8.599   6.426   1.232
   56GLY    HA1  849   8.510   6.487   1.216
   56GLY    HA2  850   8.602   6.343   1.161
   56GLY      C  851   8.726   6.508   1.214
   56GLY      O  852   8.780   6.524   1.105
   57VAL      N  853   8.767   6.557   1.331
   57VAL      H  854   8.712   6.538   1.413
   57VAL     CA  855   8.888   6.637   1.340
   57VAL     HA  856   8.908   6.702   1.255
   57VAL     CB  857   8.888   6.727   1.464
   57VAL     HB  858   8.883   6.661   1.550
   57VAL    CG1  859   9.020   6.801   1.480
   57VAL   HG11  860   9.043   6.859   1.391
   57VAL   HG12  861   9.024   6.854   1.574
   57VAL   HG13  862   9.103   6.730   1.471
   57VAL    CG2  863   8.770   6.823   1.480
   57VAL   HG21  864   8.777   6.887   1.568
   57VAL   HG22  865   8.765   6.887   1.392
   57VAL   HG23  866   8.676   6.769   1.489
   57VAL      C  867   9.007   6.543   1.333
   57VAL      O  868   9.100   6.562   1.255
   58ALA      N  869   9.003   6.428   1.400
   58ALA      H  870   8.923   6.407   1.458
   58ALA     CA  871   9.119   6.341   1.402
   58ALA     HA  872   9.209   6.395   1.431
   58ALA     CB  873   9.092   6.238   1.511
   58ALA    HB1  874   9.171   6.163   1.517
   58ALA    HB2  875   9.093   6.278   1.612
   58ALA    HB3  876   8.994   6.201   1.482
   58ALA      C  877   9.148   6.270   1.270
   58ALA      O  878   9.264   6.257   1.233
   59ILE      N  879   9.044   6.237   1.192
   59ILE      H  880   8.953   6.262   1.227
   59ILE     CA  881   9.062   6.193   1.055
   59ILE     HA  882   9.140   6.117   1.043
   59ILE     CB  883   8.944   6.112   1.003
   59ILE     HB  884   8.972   6.051   0.917
   59ILE    CG2  885   8.898   6.008   1.104
   59ILE   HG21  886   8.974   5.967   1.171
   59ILE   HG22  887   8.827   6.061   1.168
   59ILE   HG23  888   8.837   5.935   1.051
   59ILE    CG1  889   8.824   6.201   0.968
   59ILE   HG11  890   8.859   6.273   0.894
   59ILE   HG12  891   8.792   6.249   1.061
   59ILE     CD  892   8.701   6.131   0.913
   59ILE    HD1  893   8.622   6.197   0.878
   59ILE    HD2  894   8.732   6.080   0.822
   59ILE    HD3  895   8.646   6.062   0.978
   59ILE      C  896   9.104   6.308   0.965
   59ILE      O  897   9.180   6.289   0.870
   60GLN      N  898   9.064   6.432   0.991
   60GLN      H  899   9.019   6.447   1.080
   60GLN     CA  900   9.114   6.548   0.920
   60GLN     HA  901   9.112   6.516   0.816
   60GLN     CB  902   9.016   6.664   0.938
   60GLN    HB1  903   8.999   6.689   1.043
   60GLN    HB2  904   8.923   6.626   0.896
   60GLN     CG  905   9.055   6.788   0.859
   60GLN    HG1  906   9.094   6.763   0.760
   60GLN    HG2  907   9.141   6.836   0.907
   60GLN     CD  908   8.946   6.894   0.857
   60GLN    OE1  909   8.957   6.987   0.937
   60GLN    NE2  910   8.838   6.885   0.778
   60GLN   HE21  911   8.831   6.818   0.703
   60GLN   HE22  912   8.778   6.965   0.768
   60GLN      C  913   9.262   6.574   0.945
   60GLN      O  914   9.338   6.618   0.858
   61GLU      N  915   9.315   6.541   1.063
   61GLU      H  916   9.251   6.491   1.124
   61GLU     CA  917   9.453   6.559   1.103
   61GLU     HA  918   9.484   6.663   1.087
   61GLU     CB  919   9.451   6.530   1.253
   61GLU    HB1  920   9.553   6.503   1.282
   61GLU    HB2  921   9.393   6.439   1.270
   61GLU     CG  922   9.394   6.647   1.332
   61GLU    HG1  923   9.326   6.603   1.405
   61GLU    HG2  924   9.347   6.720   1.266
   61GLU     CD  925   9.504   6.736   1.388
   61GLU    OE1  926   9.535   6.726   1.509
   61GLU    OE2  927   9.541   6.832   1.317
   61GLU      C  928   9.550   6.470   1.026
   61GLU      O  929   9.661   6.509   0.992
   62LYS      N  930   9.511   6.347   0.992
   62LYS      H  931   9.416   6.327   1.019
   62LYS     CA  932   9.586   6.254   0.910
   62LYS     HA  933   9.694   6.264   0.920
   62LYS     CB  934   9.543   6.115   0.956
   62LYS    HB1  935   9.586   6.048   0.882
   62LYS    HB2  936   9.436   6.102   0.946
   62LYS     CG  937   9.582   6.083   1.100
   62LYS    HG1  938   9.523   6.002   1.143
   62LYS    HG2  939   9.555   6.163   1.169
   62LYS     CD  940   9.732   6.054   1.105
   62LYS    HD1  941   9.792   6.131   1.057
   62LYS    HD2  942   9.744   5.955   1.060
   62LYS     CE  943   9.784   6.038   1.248
   62LYS    HE1  944   9.756   5.945   1.298
   62LYS    HE2  945   9.748   6.127   1.299
   62LYS     NZ  946   9.931   6.031   1.243
   62LYS    HZ1  947   9.967   5.977   1.166
   62LYS    HZ2  948   9.968   6.123   1.225
   62LYS    HZ3  949   9.980   5.996   1.324
   62LYS      C  950   9.565   6.272   0.760
   62LYS      O  951   9.653   6.234   0.685
   63LEU      N  952   9.456   6.336   0.716
   63LEU      H  953   9.384   6.346   0.786
   63LEU     CA  954   9.431   6.379   0.580
   63LEU     HA  955   9.459   6.296   0.515
   63LEU     CB  956   9.284   6.412   0.556
   63LEU    HB1  957   9.276   6.477   0.469
   63LEU    HB2  958   9.261   6.476   0.642
   63LEU     CG  959   9.200   6.286   0.540
   63LEU     HG  960   9.234   6.219   0.619
   63LEU    CD1  961   9.056   6.327   0.566
   63LEU   HD11  962   9.042   6.376   0.662
   63LEU   HD12  963   9.019   6.384   0.480
   63LEU   HD13  964   8.986   6.245   0.582
   63LEU    CD2  965   9.211   6.218   0.403
   63LEU   HD21  966   9.291   6.261   0.344
   63LEU   HD22  967   9.213   6.110   0.418
   63LEU   HD23  968   9.119   6.244   0.350
   63LEU      C  969   9.520   6.499   0.552
   63LEU      O  970   9.587   6.501   0.449
   64ARG      N  971   9.528   6.595   0.645
   64ARG      H  972   9.465   6.595   0.724
   64ARG     CA  973   9.625   6.702   0.645
   64ARG     HA  974   9.624   6.739   0.542
   64ARG     CB  975   9.596   6.807   0.752
   64ARG    HB1  976   9.693   6.853   0.768
   64ARG    HB2  977   9.569   6.757   0.845
   64ARG     CG  978   9.487   6.906   0.712
   64ARG    HG1  979   9.384   6.869   0.707
   64ARG    HG2  980   9.500   6.946   0.612
   64ARG     CD  981   9.481   7.009   0.824
   64ARG    HD1  982   9.401   7.079   0.800
   64ARG    HD2  983   9.575   7.062   0.839
   64ARG     NE  984   9.436   6.953   0.952
   64ARG     HE  985   9.506   6.902   1.005
   64ARG     CZ  986   9.331   6.986   1.027
   64ARG    NH1  987   9.232   7.060   0.973
   64ARG   HH11  988   9.243   7.099   0.880
   64ARG   HH12  989   9.146   7.054   1.025
   64ARG    NH2  990   9.313   6.945   1.153
   64ARG   HH21  991   9.396   6.905   1.195
   64ARG   HH22  992   9.246   6.996   1.208
   64ARG      C  993   9.768   6.653   0.659
   64ARG      O  994   9.860   6.708   0.599
   65GLU      N  995   9.794   6.539   0.723
   65GLU      H  996   9.715   6.498   0.771
   65GLU     CA  997   9.925   6.477   0.726
   65GLU     HA  998  10.002   6.555   0.734
   65GLU     CB  999   9.945   6.397   0.854
   65GLU    HB1 1000   9.885   6.307   0.840
   65GLU    HB2 1001   9.893   6.458   0.928
   65GLU     CG 1002  10.089   6.375   0.901
   65GLU    HG1 1003  10.133   6.473   0.920
   65GLU    HG2 1004  10.145   6.330   0.819
   65GLU     CD 1005  10.095   6.282   1.021
   65GLU    OE1 1006  10.003   6.277   1.106
   65GLU    OE2 1007  10.200   6.215   1.026
   65GLU      C 1008   9.957   6.400   0.599
   65GLU      O 1009  10.070   6.361   0.572
   66GLN      N 1010   9.853   6.382   0.516
   66GLN      H 1011   9.761   6.417   0.536
   66GLN     CA 1012   9.855   6.312   0.389
   66GLN     HA 1013   9.750   6.316   0.359
   66GLN     CB 1014   9.910   6.398   0.276
   66GLN    HB1 1015   9.859   6.494   0.286
   66GLN    HB2 1016   9.871   6.361   0.182
   66GLN     CG 1017  10.061   6.424   0.269
   66GLN    HG1 1018  10.086   6.474   0.362
   66GLN    HG2 1019  10.081   6.487   0.182
   66GLN     CD 1020  10.148   6.299   0.262
   66GLN    OE1 1021  10.161   6.243   0.153
   66GLN    NE2 1022  10.237   6.277   0.359
   66GLN   HE21 1023  10.229   6.332   0.443
   66GLN   HE22 1024  10.313   6.211   0.355
   66GLN      C 1025   9.889   6.163   0.392
   66GLN      O 1026   9.913   6.107   0.285
   67VAL      N 1027   9.896   6.109   0.513
   67VAL      H 1028   9.880   6.170   0.592
   67VAL     CA 1029   9.912   5.967   0.541
   67VAL     HA 1030   9.998   5.941   0.479
   67VAL     CB 1031   9.969   5.946   0.680
   67VAL     HB 1032   9.980   5.839   0.701
   67VAL    CG1 1033  10.110   6.001   0.695
   67VAL   HG11 1034  10.146   5.997   0.798
   67VAL   HG12 1035  10.166   5.935   0.627
   67VAL   HG13 1036  10.112   6.103   0.658
   67VAL    CG2 1037   9.888   6.016   0.789
   67VAL   HG21 1038   9.932   6.114   0.806
   67VAL   HG22 1039   9.784   6.035   0.761
   67VAL   HG23 1040   9.897   5.959   0.882
   67VAL      C 1041   9.800   5.874   0.496
   67VAL      O 1042   9.822   5.754   0.479
   68VAL      N 1043   9.679   5.928   0.480
   68VAL      H 1044   9.668   6.027   0.495
   68VAL     CA 1045   9.555   5.869   0.432
   68VAL     HA 1046   9.589   5.790   0.366
   68VAL     CB 1047   9.467   5.825   0.548
   68VAL     HB 1048   9.372   5.797   0.501
   68VAL    CG1 1049   9.524   5.702   0.619
   68VAL   HG11 1050   9.586   5.642   0.553
   68VAL   HG12 1051   9.584   5.730   0.705
   68VAL   HG13 1052   9.437   5.648   0.657
   68VAL    CG2 1053   9.431   5.942   0.640
   68VAL   HG21 1054   9.525   5.978   0.684
   68VAL   HG22 1055   9.375   6.017   0.584
   68VAL   HG23 1056   9.377   5.914   0.730
   68VAL      C 1057   9.485   5.966   0.338
   68VAL      O 1058   9.502   6.087   0.345
   69LYS      N 1059   9.415   5.904   0.242
   69LYS      H 1060   9.436   5.806   0.228
   69LYS     CA 1061   9.331   5.969   0.144
   69LYS     HA 1062   9.340   6.077   0.147
   69LYS     CB 1063   9.374   5.928   0.003
   69LYS    HB1 1064   9.299   5.959  -0.070
   69LYS    HB2 1065   9.385   5.821  -0.011
   69LYS     CG 1066   9.507   5.990  -0.041
   69LYS    HG1 1067   9.585   5.971   0.032
   69LYS    HG2 1068   9.500   6.099  -0.048
   69LYS     CD 1069   9.559   5.951  -0.179
   69LYS    HD1 1070   9.637   6.025  -0.201
   69LYS    HD2 1071   9.489   5.959  -0.262
   69LYS     CE 1072   9.636   5.820  -0.187
   69LYS    HE1 1073   9.727   5.815  -0.128
   69LYS    HE2 1074   9.671   5.812  -0.290
   69LYS     NZ 1075   9.557   5.700  -0.151
   69LYS    HZ1 1076   9.554   5.688  -0.051
   69LYS    HZ2 1077   9.465   5.701  -0.192
   69LYS    HZ3 1078   9.616   5.626  -0.187
   69LYS      C 1079   9.184   5.932   0.162
   69LYS      O 1080   9.150   5.834   0.228
   70ARG      N 1081   9.092   6.013   0.109
   70ARG      H 1082   9.120   6.092   0.052
   70ARG     CA 1083   8.952   5.996   0.141
   70ARG     HA 1084   8.943   5.980   0.249
   70ARG     CB 1085   8.873   6.122   0.106
   70ARG    HB1 1086   8.903   6.148   0.005
   70ARG    HB2 1087   8.907   6.204   0.170
   70ARG     CG 1088   8.721   6.117   0.110
   70ARG    HG1 1089   8.689   6.030   0.053
   70ARG    HG2 1090   8.672   6.203   0.064
   70ARG     CD 1091   8.677   6.114   0.257
   70ARG    HD1 1092   8.684   6.217   0.293
   70ARG    HD2 1093   8.733   6.054   0.328
   70ARG     NE 1094   8.532   6.091   0.260
   70ARG     HE 1095   8.477   6.172   0.283
   70ARG     CZ 1096   8.472   5.973   0.278
   70ARG    NH1 1097   8.540   5.857   0.275
   70ARG   HH11 1098   8.639   5.843   0.262
   70ARG   HH12 1099   8.494   5.769   0.294
   70ARG    NH2 1100   8.347   5.951   0.321
   70ARG   HH21 1101   8.278   6.025   0.316
   70ARG   HH22 1102   8.331   5.855   0.347
   70ARG      C 1103   8.886   5.873   0.081
   70ARG      O 1104   8.797   5.811   0.139
   71GLU      N 1105   8.948   5.818  -0.024
   71GLU      H 1106   9.020   5.878  -0.063
   71GLU     CA 1107   8.911   5.690  -0.082
   71GLU     HA 1108   8.802   5.689  -0.091
   71GLU     CB 1109   8.947   5.679  -0.230
   71GLU    HB1 1110   8.924   5.765  -0.293
   71GLU    HB2 1111   8.894   5.587  -0.253
   71GLU     CG 1112   9.090   5.638  -0.262
   71GLU    HG1 1113   9.090   5.599  -0.364
   71GLU    HG2 1114   9.125   5.558  -0.196
   71GLU     CD 1115   9.190   5.753  -0.263
   71GLU    OE1 1116   9.308   5.731  -0.297
   71GLU    OE2 1117   9.149   5.866  -0.226
   71GLU      C 1118   8.958   5.569  -0.002
   71GLU      O 1119   8.919   5.455  -0.026
   72GLU      N 1120   9.034   5.592   0.105
   72GLU      H 1121   9.075   5.684   0.112
   72GLU     CA 1122   9.087   5.495   0.198
   72GLU     HA 1123   9.077   5.395   0.156
   72GLU     CB 1124   9.237   5.510   0.224
   72GLU    HB1 1125   9.276   5.429   0.286
   72GLU    HB2 1126   9.261   5.609   0.263
   72GLU     CG 1127   9.317   5.514   0.094
   72GLU    HG1 1128   9.287   5.605   0.042
   72GLU    HG2 1129   9.298   5.426   0.033
   72GLU     CD 1130   9.466   5.519   0.121
   72GLU    OE1 1131   9.527   5.410   0.132
   72GLU    OE2 1132   9.528   5.627   0.129
   72GLU      C 1133   9.015   5.497   0.332
   72GLU      O 1134   9.002   5.392   0.395
   73LEU      N 1135   8.962   5.611   0.377
   73LEU      H 1136   8.988   5.695   0.327
   73LEU     CA 1137   8.893   5.623   0.504
   73LEU     HA 1138   8.933   5.548   0.572
   73LEU     CB 1139   8.901   5.765   0.560
   73LEU    HB1 1140   8.822   5.793   0.630
   73LEU    HB2 1141   8.876   5.833   0.478
   73LEU     CG 1142   9.038   5.801   0.616
   73LEU     HG 1143   9.109   5.752   0.549
   73LEU    CD1 1144   9.060   5.952   0.623
   73LEU   HD11 1145   8.973   6.000   0.667
   73LEU   HD12 1146   9.152   5.959   0.680
   73LEU   HD13 1147   9.071   5.990   0.521
   73LEU    CD2 1148   9.061   5.734   0.751
   73LEU   HD21 1149   9.163   5.756   0.782
   73LEU   HD22 1150   8.986   5.773   0.819
   73LEU   HD23 1151   9.050   5.626   0.738
   73LEU      C 1152   8.744   5.599   0.481
   73LEU      O 1153   8.687   5.664   0.394
   74PHE      N 1154   8.683   5.502   0.550
   74PHE      H 1155   8.744   5.452   0.613
   74PHE     CA 1156   8.548   5.455   0.527
   74PHE     HA 1157   8.502   5.511   0.445
   74PHE     CB 1158   8.552   5.309   0.483
   74PHE    HB1 1159   8.601   5.260   0.567
   74PHE    HB2 1160   8.621   5.301   0.400
   74PHE     CG 1161   8.418   5.246   0.454
   74PHE    CD1 1162   8.336   5.199   0.558
   74PHE    HD1 1163   8.374   5.200   0.659
   74PHE    CE1 1164   8.208   5.152   0.527
   74PHE    HE1 1165   8.150   5.113   0.609
   74PHE     CZ 1166   8.161   5.137   0.396
   74PHE     HZ 1167   8.059   5.111   0.372
   74PHE    CE2 1168   8.246   5.186   0.295
   74PHE    HE2 1169   8.216   5.183   0.191
   74PHE    CD2 1170   8.370   5.245   0.323
   74PHE    HD2 1171   8.427   5.272   0.236
   74PHE      C 1172   8.473   5.477   0.657
   74PHE      O 1173   8.481   5.404   0.756
   75ILE      N 1174   8.379   5.572   0.657
   75ILE      H 1175   8.351   5.611   0.568
   75ILE     CA 1176   8.322   5.630   0.777
   75ILE     HA 1177   8.368   5.588   0.866
   75ILE     CB 1178   8.348   5.780   0.778
   75ILE     HB 1179   8.296   5.828   0.694
   75ILE    CG2 1180   8.296   5.838   0.909
   75ILE   HG21 1181   8.189   5.814   0.915
   75ILE   HG22 1182   8.356   5.813   0.997
   75ILE   HG23 1183   8.305   5.946   0.906
   75ILE    CG1 1184   8.490   5.834   0.762
   75ILE   HG11 1185   8.505   5.939   0.785
   75ILE   HG12 1186   8.505   5.821   0.655
   75ILE     CD 1187   8.602   5.763   0.837
   75ILE    HD1 1188   8.576   5.774   0.942
   75ILE    HD2 1189   8.623   5.658   0.818
   75ILE    HD3 1190   8.696   5.818   0.830
   75ILE      C 1191   8.174   5.598   0.776
   75ILE      O 1192   8.105   5.600   0.674
   76VAL      N 1193   8.130   5.564   0.897
   76VAL      H 1194   8.198   5.555   0.971
   76VAL     CA 1195   8.000   5.510   0.933
   76VAL     HA 1196   7.945   5.520   0.839
   76VAL     CB 1197   8.027   5.362   0.957
   76VAL     HB 1198   8.079   5.338   1.049
   76VAL    CG1 1199   7.887   5.301   0.954
   76VAL   HG11 1200   7.891   5.192   0.951
   76VAL   HG12 1201   7.835   5.319   1.049
   76VAL   HG13 1202   7.826   5.342   0.874
   76VAL    CG2 1203   8.122   5.289   0.862
   76VAL   HG21 1204   8.092   5.308   0.759
   76VAL   HG22 1205   8.227   5.318   0.871
   76VAL   HG23 1206   8.120   5.181   0.877
   76VAL      C 1207   7.931   5.580   1.049
   76VAL      O 1208   7.997   5.600   1.151
   77SER      N 1209   7.801   5.610   1.042
   77SER      H 1210   7.753   5.600   0.954
   77SER     CA 1211   7.718   5.676   1.141
   77SER     HA 1212   7.763   5.657   1.239
   77SER     CB 1213   7.739   5.827   1.133
   77SER    HB1 1214   7.677   5.855   1.048
   77SER    HB2 1215   7.845   5.850   1.122
   77SER     OG 1216   7.689   5.880   1.254
   77SER     HG 1217   7.748   5.947   1.287
   77SER      C 1218   7.571   5.639   1.129
   77SER      O 1219   7.527   5.561   1.044
   78LYS      N 1220   7.493   5.671   1.232
   78LYS      H 1221   7.531   5.740   1.295
   78LYS     CA 1222   7.361   5.618   1.258
   78LYS     HA 1223   7.318   5.569   1.170
   78LYS     CB 1224   7.367   5.519   1.374
   78LYS    HB1 1225   7.263   5.496   1.398
   78LYS    HB2 1226   7.409   5.561   1.465
   78LYS     CG 1227   7.439   5.388   1.344
   78LYS    HG1 1228   7.533   5.410   1.294
   78LYS    HG2 1229   7.379   5.321   1.282
   78LYS     CD 1230   7.473   5.311   1.471
   78LYS    HD1 1231   7.488   5.209   1.434
   78LYS    HD2 1232   7.383   5.313   1.533
   78LYS     CE 1233   7.590   5.372   1.548
   78LYS    HE1 1234   7.562   5.371   1.654
   78LYS    HE2 1235   7.605   5.473   1.511
   78LYS     NZ 1236   7.715   5.297   1.534
   78LYS    HZ1 1237   7.791   5.329   1.592
   78LYS    HZ2 1238   7.714   5.196   1.544
   78LYS    HZ3 1239   7.744   5.308   1.438
   78LYS      C 1240   7.261   5.725   1.299
   78LYS      O 1241   7.279   5.803   1.392
   79LEU      N 1242   7.148   5.725   1.228
   79LEU      H 1243   7.141   5.655   1.156
   79LEU     CA 1244   7.039   5.817   1.256
   79LEU     HA 1245   7.083   5.914   1.275
   79LEU     CB 1246   6.958   5.825   1.127
   79LEU    HB1 1247   6.928   5.722   1.107
   79LEU    HB2 1248   7.024   5.865   1.050
   79LEU     CG 1249   6.832   5.912   1.132
   79LEU     HG 1250   6.786   5.914   1.230
   79LEU    CD1 1251   6.868   6.056   1.098
   79LEU   HD11 1252   6.885   6.081   0.993
   79LEU   HD12 1253   6.783   6.119   1.124
   79LEU   HD13 1254   6.954   6.080   1.161
   79LEU    CD2 1255   6.734   5.865   1.025
   79LEU   HD21 1256   6.644   5.926   1.023
   79LEU   HD22 1257   6.782   5.884   0.929
   79LEU   HD23 1258   6.706   5.761   1.046
   79LEU      C 1259   6.958   5.766   1.375
   79LEU      O 1260   6.909   5.653   1.379
   80TRP      N 1261   6.934   5.849   1.476
   80TRP      H 1262   6.969   5.943   1.460
   80TRP     CA 1263   6.863   5.822   1.599
   80TRP     HA 1264   6.889   5.719   1.624
   80TRP     CB 1265   6.918   5.907   1.713
   80TRP    HB1 1266   6.900   6.014   1.696
   80TRP    HB2 1267   7.027   5.899   1.711
   80TRP     CG 1268   6.876   5.861   1.848
   80TRP    CD1 1269   6.794   5.936   1.925
   80TRP    HD1 1270   6.760   6.035   1.896
   80TRP    NE1 1271   6.775   5.875   2.047
   80TRP    HE1 1272   6.701   5.894   2.113
   80TRP    CE2 1273   6.844   5.756   2.055
   80TRP    CZ2 1274   6.868   5.657   2.150
   80TRP    HZ2 1275   6.830   5.674   2.250
   80TRP    CH2 1276   6.962   5.555   2.129
   80TRP    HH2 1277   6.997   5.487   2.205
   80TRP    CZ3 1278   7.018   5.540   2.002
   80TRP    HZ3 1279   7.093   5.463   1.988
   80TRP    CE3 1280   6.982   5.627   1.899
   80TRP    HE3 1281   7.038   5.621   1.807
   80TRP    CD2 1282   6.907   5.743   1.928
   80TRP      C 1283   6.713   5.843   1.585
   80TRP      O 1284   6.676   5.936   1.515
   81CYS      N 1285   6.633   5.766   1.660
   81CYS      H 1286   6.675   5.692   1.714
   81CYS     CA 1287   6.490   5.772   1.681
   81CYS     HA 1288   6.434   5.721   1.602
   81CYS     CB 1289   6.463   5.689   1.806
   81CYS    HB1 1290   6.357   5.676   1.827
   81CYS    HB2 1291   6.507   5.739   1.892
   81CYS     SG 1292   6.548   5.529   1.792
   81CYS     HG 1293   6.469   5.480   1.696
   81CYS      C 1294   6.419   5.907   1.687
   81CYS      O 1295   6.301   5.907   1.651
   82THR      N 1296   6.495   6.013   1.713
   82THR      H 1297   6.596   6.004   1.712
   82THR     CA 1298   6.435   6.143   1.734
   82THR     HA 1299   6.330   6.124   1.758
   82THR     CB 1300   6.508   6.219   1.845
   82THR     HB 1301   6.453   6.313   1.854
   82THR    CG2 1302   6.497   6.146   1.979
   82THR   HG21 1303   6.393   6.118   1.997
   82THR   HG22 1304   6.557   6.055   1.971
   82THR   HG23 1305   6.523   6.206   2.066
   82THR    OG1 1306   6.644   6.229   1.809
   82THR    HG1 1307   6.674   6.303   1.863
   82THR      C 1308   6.429   6.231   1.609
   82THR      O 1309   6.363   6.334   1.602
   83TYR      N 1310   6.484   6.177   1.500
   83TYR      H 1311   6.526   6.086   1.515
   83TYR     CA 1312   6.497   6.245   1.373
   83TYR     HA 1313   6.445   6.341   1.367
   83TYR     CB 1314   6.645   6.281   1.365
   83TYR    HB1 1315   6.678   6.322   1.270
   83TYR    HB2 1316   6.714   6.197   1.373
   83TYR     CG 1317   6.678   6.385   1.469
   83TYR    CD1 1318   6.631   6.516   1.453
   83TYR    HD1 1319   6.565   6.538   1.371
   83TYR    CE1 1320   6.667   6.615   1.545
   83TYR    HE1 1321   6.634   6.717   1.527
   83TYR     CZ 1322   6.753   6.578   1.650
   83TYR     OH 1323   6.796   6.661   1.749
   83TYR     HH 1324   6.774   6.754   1.740
   83TYR    CE2 1325   6.809   6.449   1.662
   83TYR    HE2 1326   6.876   6.427   1.744
   83TYR    CD2 1327   6.768   6.351   1.571
   83TYR    HD2 1328   6.813   6.253   1.584
   83TYR      C 1329   6.452   6.157   1.258
   83TYR      O 1330   6.490   6.177   1.143
   84HIS      N 1331   6.370   6.055   1.284
   84HIS      H 1332   6.337   6.036   1.378
   84HIS     CA 1333   6.332   5.959   1.182
   84HIS     HA 1334   6.417   5.935   1.117
   84HIS     CB 1335   6.296   5.829   1.253
   84HIS    HB1 1336   6.240   5.772   1.179
   84HIS    HB2 1337   6.230   5.855   1.336
   84HIS     CG 1338   6.409   5.742   1.301
   84HIS    ND1 1339   6.386   5.617   1.358
   84HIS    CE1 1340   6.502   5.557   1.386
   84HIS    HE1 1341   6.510   5.461   1.436
   84HIS    NE2 1342   6.601   5.642   1.354
   84HIS    HE2 1343   6.699   5.627   1.373
   84HIS    CD2 1344   6.545   5.759   1.307
   84HIS    HD2 1345   6.595   5.852   1.283
   84HIS      C 1346   6.225   6.010   1.087
   84HIS      O 1347   6.189   5.940   0.993
   85GLU      N 1348   6.163   6.126   1.112
   85GLU      H 1349   6.202   6.185   1.183
   85GLU     CA 1350   6.063   6.176   1.020
   85GLU     HA 1351   5.987   6.101   0.994
   85GLU     CB 1352   5.992   6.295   1.084
   85GLU    HB1 1353   6.062   6.377   1.100
   85GLU    HB2 1354   5.960   6.252   1.179
   85GLU     CG 1355   5.877   6.353   1.003
   85GLU    HG1 1356   5.811   6.268   0.984
   85GLU    HG2 1357   5.923   6.392   0.912
   85GLU     CD 1358   5.800   6.460   1.080
   85GLU    OE1 1359   5.863   6.559   1.123
   85GLU    OE2 1360   5.682   6.437   1.114
   85GLU      C 1361   6.132   6.216   0.891
   85GLU      O 1362   6.230   6.290   0.884
   86LYS      N 1363   6.066   6.175   0.783
   86LYS      H 1364   5.981   6.121   0.796
   86LYS     CA 1365   6.116   6.187   0.647
   86LYS     HA 1366   6.195   6.119   0.618
   86LYS     CB 1367   6.001   6.154   0.552
   86LYS    HB1 1368   5.965   6.051   0.552
   86LYS    HB2 1369   6.036   6.171   0.450
   86LYS     CG 1370   5.876   6.242   0.563
   86LYS    HG1 1371   5.908   6.338   0.522
   86LYS    HG2 1372   5.842   6.229   0.665
   86LYS     CD 1373   5.772   6.190   0.464
   86LYS    HD1 1374   5.777   6.082   0.452
   86LYS    HD2 1375   5.789   6.248   0.374
   86LYS     CE 1376   5.636   6.241   0.510
   86LYS    HE1 1377   5.633   6.349   0.494
   86LYS    HE2 1378   5.613   6.211   0.613
   86LYS     NZ 1379   5.526   6.184   0.431
   86LYS    HZ1 1380   5.511   6.088   0.459
   86LYS    HZ2 1381   5.441   6.231   0.460
   86LYS    HZ3 1382   5.520   6.195   0.331
   86LYS      C 1383   6.174   6.321   0.603
   86LYS      O 1384   6.272   6.321   0.529
   87GLY      N 1385   6.121   6.432   0.653
   87GLY      H 1386   6.040   6.436   0.713
   87GLY     CA 1387   6.178   6.560   0.615
   87GLY    HA1 1388   6.101   6.635   0.633
   87GLY    HA2 1389   6.198   6.565   0.508
   87GLY      C 1390   6.305   6.608   0.684
   87GLY      O 1391   6.362   6.711   0.648
   88LEU      N 1392   6.334   6.546   0.798
   88LEU      H 1393   6.271   6.475   0.833
   88LEU     CA 1394   6.445   6.579   0.885
   88LEU     HA 1395   6.470   6.686   0.885
   88LEU     CB 1396   6.419   6.531   1.028
   88LEU    HB1 1397   6.507   6.553   1.089
   88LEU    HB2 1398   6.400   6.424   1.025
   88LEU     CG 1399   6.298   6.595   1.094
   88LEU     HG 1400   6.213   6.557   1.037
   88LEU    CD1 1401   6.291   6.549   1.239
   88LEU   HD11 1402   6.382   6.566   1.297
   88LEU   HD12 1403   6.205   6.600   1.282
   88LEU   HD13 1404   6.276   6.441   1.230
   88LEU    CD2 1405   6.303   6.748   1.090
   88LEU   HD21 1406   6.393   6.783   1.139
   88LEU   HD22 1407   6.308   6.770   0.983
   88LEU   HD23 1408   6.205   6.781   1.124
   88LEU      C 1409   6.573   6.505   0.848
   88LEU      O 1410   6.676   6.572   0.861
   89VAL      N 1411   6.562   6.385   0.791
   89VAL      H 1412   6.467   6.357   0.769
   89VAL     CA 1413   6.669   6.294   0.758
   89VAL     HA 1414   6.703   6.262   0.857
   89VAL     CB 1415   6.614   6.165   0.697
   89VAL     HB 1416   6.539   6.191   0.623
   89VAL    CG1 1417   6.720   6.066   0.648
   89VAL   HG11 1418   6.776   6.105   0.564
   89VAL   HG12 1419   6.795   6.045   0.724
   89VAL   HG13 1420   6.670   5.976   0.612
   89VAL    CG2 1421   6.525   6.094   0.799
   89VAL   HG21 1422   6.586   6.068   0.885
   89VAL   HG22 1423   6.455   6.168   0.838
   89VAL   HG23 1424   6.476   6.001   0.769
   89VAL      C 1425   6.775   6.351   0.665
   89VAL      O 1426   6.894   6.327   0.686
   90LYS      N 1427   6.735   6.443   0.577
   90LYS      H 1428   6.637   6.464   0.570
   90LYS     CA 1429   6.820   6.523   0.491
   90LYS     HA 1430   6.894   6.461   0.439
   90LYS     CB 1431   6.737   6.602   0.389
   90LYS    HB1 1432   6.662   6.661   0.442
   90LYS    HB2 1433   6.683   6.540   0.317
   90LYS     CG 1434   6.820   6.693   0.299
   90LYS    HG1 1435   6.903   6.641   0.253
   90LYS    HG2 1436   6.872   6.761   0.367
   90LYS     CD 1437   6.737   6.775   0.200
   90LYS    HD1 1438   6.662   6.828   0.259
   90LYS    HD2 1439   6.690   6.711   0.126
   90LYS     CE 1440   6.833   6.864   0.121
   90LYS    HE1 1441   6.930   6.816   0.110
   90LYS    HE2 1442   6.861   6.946   0.187
   90LYS     NZ 1443   6.771   6.907  -0.006
   90LYS    HZ1 1444   6.801   7.002  -0.023
   90LYS    HZ2 1445   6.803   6.844  -0.078
   90LYS    HZ3 1446   6.670   6.910  -0.007
   90LYS      C 1447   6.912   6.621   0.562
   90LYS      O 1448   7.032   6.620   0.535
   91GLY      N 1449   6.856   6.692   0.660
   91GLY      H 1450   6.755   6.686   0.668
   91GLY     CA 1451   6.913   6.778   0.761
   91GLY    HA1 1452   6.842   6.827   0.828
   91GLY    HA2 1453   6.972   6.859   0.719
   91GLY      C 1454   7.003   6.694   0.850
   91GLY      O 1455   7.120   6.731   0.866
   92ALA      N 1456   6.961   6.580   0.904
   92ALA      H 1457   6.870   6.540   0.887
   92ALA     CA 1458   7.050   6.522   1.003
   92ALA     HA 1459   7.093   6.597   1.070
   92ALA     CB 1460   6.976   6.425   1.094
   92ALA    HB1 1461   6.909   6.355   1.045
   92ALA    HB2 1462   7.046   6.382   1.166
   92ALA    HB3 1463   6.916   6.500   1.144
   92ALA      C 1464   7.168   6.456   0.933
   92ALA      O 1465   7.276   6.461   0.991
   93CYS      N 1466   7.152   6.409   0.809
   93CYS      H 1467   7.067   6.422   0.755
   93CYS     CA 1468   7.276   6.376   0.742
   93CYS     HA 1469   7.327   6.302   0.805
   93CYS     CB 1470   7.233   6.325   0.605
   93CYS    HB1 1471   7.181   6.409   0.559
   93CYS    HB2 1472   7.160   6.247   0.625
   93CYS     SG 1473   7.366   6.266   0.497
   93CYS     HG 1474   7.382   6.148   0.559
   93CYS      C 1475   7.364   6.497   0.713
   93CYS      O 1476   7.484   6.491   0.737
   94GLN      N 1477   7.314   6.611   0.664
   94GLN      H 1478   7.217   6.618   0.638
   94GLN     CA 1479   7.391   6.731   0.636
   94GLN     HA 1480   7.470   6.715   0.563
   94GLN     CB 1481   7.296   6.844   0.597
   94GLN    HB1 1482   7.347   6.936   0.625
   94GLN    HB2 1483   7.204   6.846   0.656
   94GLN     CG 1484   7.261   6.839   0.449
   94GLN    HG1 1485   7.215   6.745   0.419
   94GLN    HG2 1486   7.351   6.844   0.388
   94GLN     CD 1487   7.157   6.944   0.410
   94GLN    OE1 1488   7.074   6.997   0.484
   94GLN    NE2 1489   7.176   7.008   0.295
   94GLN   HE21 1490   7.256   6.982   0.239
   94GLN   HE22 1491   7.108   7.077   0.268
   94GLN      C 1492   7.473   6.774   0.757
   94GLN      O 1493   7.588   6.814   0.743
   95LYS      N 1494   7.412   6.766   0.876
   95LYS      H 1495   7.317   6.734   0.881
   95LYS     CA 1496   7.483   6.791   1.000
   95LYS     HA 1497   7.526   6.891   0.996
   95LYS     CB 1498   7.373   6.800   1.106
   95LYS    HB1 1499   7.327   6.704   1.131
   95LYS    HB2 1500   7.286   6.849   1.062
   95LYS     CG 1501   7.405   6.877   1.234
   95LYS    HG1 1502   7.307   6.901   1.274
   95LYS    HG2 1503   7.461   6.964   1.200
   95LYS     CD 1504   7.496   6.806   1.334
   95LYS    HD1 1505   7.598   6.794   1.300
   95LYS    HD2 1506   7.452   6.707   1.345
   95LYS     CE 1507   7.493   6.884   1.466
   95LYS    HE1 1508   7.390   6.884   1.501
   95LYS    HE2 1509   7.533   6.985   1.459
   95LYS     NZ 1510   7.581   6.813   1.560
   95LYS    HZ1 1511   7.529   6.745   1.613
   95LYS    HZ2 1512   7.661   6.773   1.513
   95LYS    HZ3 1513   7.619   6.871   1.633
   95LYS      C 1514   7.586   6.684   1.032
   95LYS      O 1515   7.690   6.714   1.089
   96THR      N 1516   7.567   6.555   1.002
   96THR      H 1517   7.474   6.534   0.969
   96THR     CA 1518   7.667   6.452   1.016
   96THR     HA 1519   7.699   6.450   1.121
   96THR     CB 1520   7.597   6.318   0.991
   96THR     HB 1521   7.581   6.315   0.883
   96THR    CG2 1522   7.683   6.203   1.042
   96THR   HG21 1523   7.785   6.206   1.004
   96THR   HG22 1524   7.692   6.200   1.151
   96THR   HG23 1525   7.636   6.109   1.015
   96THR    OG1 1526   7.474   6.293   1.054
   96THR    HG1 1527   7.410   6.352   1.015
   96THR      C 1528   7.786   6.484   0.927
   96THR      O 1529   7.897   6.488   0.980
   97LEU      N 1530   7.774   6.522   0.800
   97LEU      H 1531   7.681   6.518   0.761
   97LEU     CA 1532   7.888   6.561   0.718
   97LEU     HA 1533   7.950   6.472   0.717
   97LEU     CB 1534   7.837   6.583   0.576
   97LEU    HB1 1535   7.920   6.620   0.517
   97LEU    HB2 1536   7.762   6.662   0.583
   97LEU     CG 1537   7.770   6.467   0.503
   97LEU     HG 1538   7.670   6.457   0.546
   97LEU    CD1 1539   7.767   6.493   0.353
   97LEU   HD11 1540   7.725   6.592   0.338
   97LEU   HD12 1541   7.867   6.489   0.310
   97LEU   HD13 1542   7.704   6.414   0.312
   97LEU    CD2 1543   7.851   6.338   0.513
   97LEU   HD21 1544   7.825   6.257   0.445
   97LEU   HD22 1545   7.956   6.369   0.509
   97LEU   HD23 1546   7.841   6.301   0.616
   97LEU      C 1547   7.970   6.681   0.762
   97LEU      O 1548   8.087   6.694   0.728
   98SER      N 1549   7.909   6.756   0.854
   98SER      H 1550   7.821   6.722   0.890
   98SER     CA 1551   7.955   6.883   0.906
   98SER     HA 1552   8.044   6.916   0.853
   98SER     CB 1553   7.845   6.989   0.903
   98SER    HB1 1554   7.873   7.089   0.938
   98SER    HB2 1555   7.756   6.948   0.950
   98SER     OG 1556   7.802   7.007   0.770
   98SER     HG 1557   7.717   6.963   0.769
   98SER      C 1558   8.009   6.878   1.048
   98SER      O 1559   8.093   6.961   1.082
   99ASP      N 1560   7.978   6.770   1.121
   99ASP      H 1561   7.908   6.709   1.082
   99ASP     CA 1562   8.059   6.709   1.224
   99ASP     HA 1563   8.102   6.796   1.274
   99ASP     CB 1564   7.971   6.628   1.319
   99ASP    HB1 1565   8.034   6.586   1.398
   99ASP    HB2 1566   7.934   6.541   1.264
   99ASP     CG 1567   7.854   6.691   1.393
   99ASP    OD1 1568   7.836   6.815   1.397
   99ASP    OD2 1569   7.794   6.611   1.468
   99ASP      C 1570   8.176   6.620   1.181
   99ASP      O 1571   8.283   6.631   1.240
  100LEU      N 1572   8.162   6.543   1.074
  100LEU      H 1573   8.070   6.524   1.036
  100LEU     CA 1574   8.274   6.461   1.030
  100LEU     HA 1575   8.328   6.422   1.116
  100LEU     CB 1576   8.214   6.347   0.949
  100LEU    HB1 1577   8.293   6.310   0.883
  100LEU    HB2 1578   8.139   6.382   0.878
  100LEU     CG 1579   8.149   6.237   1.032
  100LEU     HG 1580   8.071   6.277   1.098
  100LEU    CD1 1581   8.081   6.138   0.937
  100LEU   HD11 1582   8.054   6.047   0.989
  100LEU   HD12 1583   7.992   6.184   0.895
  100LEU   HD13 1584   8.159   6.111   0.866
  100LEU    CD2 1585   8.257   6.170   1.117
  100LEU   HD21 1586   8.346   6.133   1.066
  100LEU   HD22 1587   8.281   6.226   1.206
  100LEU   HD23 1588   8.209   6.082   1.162
  100LEU      C 1589   8.371   6.549   0.952
  100LEU      O 1590   8.486   6.512   0.928
  101LYS      N 1591   8.324   6.661   0.898
  101LYS      H 1592   8.226   6.674   0.919
  101LYS     CA 1593   8.391   6.752   0.807
  101LYS     HA 1594   8.324   6.830   0.769
  101LYS     CB 1595   8.515   6.815   0.870
  101LYS    HB1 1596   8.549   6.890   0.799
  101LYS    HB2 1597   8.599   6.746   0.873
  101LYS     CG 1598   8.493   6.891   1.000
  101LYS    HG1 1599   8.385   6.911   1.006
  101LYS    HG2 1600   8.547   6.985   0.990
  101LYS     CD 1601   8.527   6.807   1.123
  101LYS    HD1 1602   8.634   6.792   1.115
  101LYS    HD2 1603   8.476   6.710   1.126
  101LYS     CE 1604   8.510   6.877   1.257
  101LYS    HE1 1605   8.568   6.969   1.259
  101LYS    HE2 1606   8.581   6.816   1.314
  101LYS     NZ 1607   8.373   6.890   1.308
  101LYS    HZ1 1608   8.325   6.801   1.306
  101LYS    HZ2 1609   8.368   6.931   1.400
  101LYS    HZ3 1610   8.326   6.947   1.239
  101LYS      C 1611   8.424   6.689   0.673
  101LYS      O 1612   8.534   6.714   0.624
  102LEU      N 1613   8.337   6.611   0.608
  102LEU      H 1614   8.246   6.603   0.651
  102LEU     CA 1615   8.360   6.545   0.481
  102LEU     HA 1616   8.462   6.566   0.449
  102LEU     CB 1617   8.344   6.395   0.504
  102LEU    HB1 1618   8.370   6.343   0.412
  102LEU    HB2 1619   8.241   6.361   0.519
  102LEU     CG 1620   8.426   6.321   0.610
  102LEU     HG 1621   8.416   6.374   0.705
  102LEU    CD1 1622   8.381   6.176   0.624
  102LEU   HD11 1623   8.448   6.132   0.698
  102LEU   HD12 1624   8.275   6.172   0.647
  102LEU   HD13 1625   8.390   6.122   0.530
  102LEU    CD2 1626   8.575   6.313   0.579
  102LEU   HD21 1627   8.580   6.251   0.490
  102LEU   HD22 1628   8.617   6.412   0.562
  102LEU   HD23 1629   8.638   6.255   0.647
  102LEU      C 1630   8.262   6.601   0.379
  102LEU      O 1631   8.164   6.669   0.411
  103ASP      N 1632   8.276   6.572   0.250
  103ASP      H 1633   8.352   6.511   0.223
  103ASP     CA 1634   8.183   6.602   0.142
  103ASP     HA 1635   8.137   6.699   0.158
  103ASP     CB 1636   8.261   6.615   0.012
  103ASP    HB1 1637   8.187   6.645  -0.062
  103ASP    HB2 1638   8.289   6.514  -0.016
  103ASP     CG 1639   8.378   6.713   0.020
  103ASP    OD1 1640   8.353   6.830   0.056
  103ASP    OD2 1641   8.493   6.675  -0.011
  103ASP      C 1642   8.070   6.501   0.126
  103ASP      O 1643   7.962   6.546   0.087
  104TYR      N 1644   8.101   6.373   0.149
  104TYR      H 1645   8.189   6.356   0.197
  104TYR     CA 1646   8.008   6.262   0.146
  104TYR     HA 1647   7.907   6.293   0.171
  104TYR     CB 1648   8.003   6.186   0.014
  104TYR    HB1 1649   7.992   6.259  -0.066
  104TYR    HB2 1650   7.910   6.129   0.010
  104TYR     CG 1651   8.123   6.105  -0.028
  104TYR    CD1 1652   8.234   6.162  -0.093
  104TYR    HD1 1653   8.232   6.262  -0.133
  104TYR    CE1 1654   8.357   6.095  -0.101
  104TYR    HE1 1655   8.445   6.151  -0.127
  104TYR     CZ 1656   8.352   5.958  -0.067
  104TYR     OH 1657   8.471   5.892  -0.076
  104TYR     HH 1658   8.535   5.938  -0.130
  104TYR    CE2 1659   8.237   5.895  -0.015
  104TYR    HE2 1660   8.245   5.789   0.006
  104TYR    CD2 1661   8.120   5.969   0.008
  104TYR    HD2 1662   8.033   5.927   0.056
  104TYR      C 1663   8.039   6.158   0.252
  104TYR      O 1664   8.156   6.154   0.288
  105LEU      N 1665   7.941   6.074   0.288
  105LEU      H 1666   7.850   6.085   0.247
  105LEU     CA 1667   7.952   5.963   0.381
  105LEU     HA 1668   8.049   5.971   0.430
  105LEU     CB 1669   7.836   5.954   0.480
  105LEU    HB1 1670   7.813   5.848   0.493
  105LEU    HB2 1671   7.748   5.999   0.434
  105LEU     CG 1672   7.868   6.005   0.619
  105LEU     HG 1673   7.912   6.105   0.614
  105LEU    CD1 1674   7.749   6.014   0.714
  105LEU   HD11 1675   7.784   6.026   0.817
  105LEU   HD12 1676   7.677   6.090   0.685
  105LEU   HD13 1677   7.686   5.925   0.716
  105LEU    CD2 1678   7.968   5.913   0.689
  105LEU   HD21 1679   7.914   5.828   0.731
  105LEU   HD22 1680   8.046   5.875   0.623
  105LEU   HD23 1681   8.011   5.975   0.768
  105LEU      C 1682   7.952   5.833   0.303
  105LEU      O 1683   7.867   5.815   0.216
  106ASP      N 1684   8.030   5.735   0.349
  106ASP      H 1685   8.078   5.739   0.438
  106ASP     CA 1686   8.039   5.609   0.277
  106ASP     HA 1687   8.023   5.624   0.170
  106ASP     CB 1688   8.167   5.532   0.308
  106ASP    HB1 1689   8.169   5.441   0.249
  106ASP    HB2 1690   8.174   5.496   0.411
  106ASP     CG 1691   8.294   5.613   0.291
  106ASP    OD1 1692   8.349   5.614   0.179
  106ASP    OD2 1693   8.346   5.681   0.382
  106ASP      C 1694   7.919   5.528   0.324
  106ASP      O 1695   7.873   5.454   0.238
  107LEU      N 1696   7.878   5.530   0.451
  107LEU      H 1697   7.932   5.576   0.523
  107LEU     CA 1698   7.776   5.444   0.508
  107LEU     HA 1699   7.711   5.410   0.427
  107LEU     CB 1700   7.845   5.316   0.556
  107LEU    HB1 1701   7.918   5.348   0.631
  107LEU    HB2 1702   7.895   5.274   0.468
  107LEU     CG 1703   7.763   5.201   0.612
  107LEU     HG 1704   7.708   5.238   0.699
  107LEU    CD1 1705   7.665   5.150   0.507
  107LEU   HD11 1706   7.591   5.229   0.493
  107LEU   HD12 1707   7.713   5.108   0.418
  107LEU   HD13 1708   7.613   5.066   0.555
  107LEU    CD2 1709   7.862   5.093   0.655
  107LEU   HD21 1710   7.923   5.116   0.743
  107LEU   HD22 1711   7.804   5.015   0.704
  107LEU   HD23 1712   7.914   5.050   0.570
  107LEU      C 1713   7.702   5.511   0.623
  107LEU      O 1714   7.766   5.568   0.711
  108TYR      N 1715   7.569   5.503   0.621
  108TYR      H 1716   7.524   5.462   0.540
  108TYR     CA 1717   7.483   5.574   0.714
  108TYR     HA 1718   7.527   5.597   0.811
  108TYR     CB 1719   7.448   5.709   0.652
  108TYR    HB1 1720   7.379   5.685   0.571
  108TYR    HB2 1721   7.545   5.743   0.619
  108TYR     CG 1722   7.386   5.816   0.740
  108TYR    CD1 1723   7.445   5.866   0.857
  108TYR    HD1 1724   7.544   5.829   0.882
  108TYR    CE1 1725   7.388   5.965   0.937
  108TYR    HE1 1726   7.437   6.006   1.024
  108TYR     CZ 1727   7.265   6.021   0.897
  108TYR     OH 1728   7.204   6.115   0.974
  108TYR     HH 1729   7.111   6.123   0.951
  108TYR    CE2 1730   7.198   5.961   0.788
  108TYR    HE2 1731   7.104   6.006   0.759
  108TYR    CD2 1732   7.265   5.874   0.701
  108TYR    HD2 1733   7.212   5.832   0.618
  108TYR      C 1734   7.358   5.489   0.736
  108TYR      O 1735   7.296   5.430   0.648
  109LEU      N 1736   7.332   5.463   0.864
  109LEU      H 1737   7.399   5.493   0.933
  109LEU     CA 1738   7.244   5.355   0.905
  109LEU     HA 1739   7.203   5.300   0.820
  109LEU     CB 1740   7.328   5.252   0.979
  109LEU    HB1 1741   7.270   5.164   1.005
  109LEU    HB2 1742   7.345   5.310   1.069
  109LEU     CG 1743   7.461   5.201   0.924
  109LEU     HG 1744   7.520   5.283   0.885
  109LEU    CD1 1745   7.529   5.129   1.041
  109LEU   HD11 1746   7.630   5.100   1.012
  109LEU   HD12 1747   7.547   5.199   1.122
  109LEU   HD13 1748   7.466   5.044   1.065
  109LEU    CD2 1749   7.442   5.099   0.812
  109LEU   HD21 1750   7.542   5.063   0.784
  109LEU   HD22 1751   7.379   5.017   0.847
  109LEU   HD23 1752   7.391   5.141   0.725
  109LEU      C 1753   7.127   5.396   0.993
  109LEU      O 1754   7.125   5.504   1.051
  110ILE      N 1755   7.020   5.317   1.000
  110ILE      H 1756   7.030   5.234   0.944
  110ILE     CA 1757   6.920   5.331   1.104
  110ILE     HA 1758   6.898   5.437   1.112
  110ILE     CB 1759   6.788   5.258   1.075
  110ILE     HB 1760   6.794   5.153   1.103
  110ILE    CG2 1761   6.683   5.315   1.169
  110ILE   HG21 1762   6.707   5.309   1.276
  110ILE   HG22 1763   6.663   5.422   1.156
  110ILE   HG23 1764   6.597   5.250   1.162
  110ILE    CG1 1765   6.731   5.262   0.934
  110ILE   HG11 1766   6.628   5.226   0.935
  110ILE   HG12 1767   6.797   5.201   0.871
  110ILE     CD 1768   6.720   5.399   0.868
  110ILE    HD1 1769   6.660   5.470   0.927
  110ILE    HD2 1770   6.821   5.435   0.849
  110ILE    HD3 1771   6.677   5.399   0.768
  110ILE      C 1772   6.980   5.280   1.234
  110ILE      O 1773   7.031   5.169   1.238
  111HIS      N 1774   6.947   5.340   1.348
  111HIS      H 1775   6.905   5.432   1.347
  111HIS     CA 1776   7.001   5.297   1.476
  111HIS     HA 1777   7.094   5.248   1.447
  111HIS     CB 1778   7.029   5.415   1.569
  111HIS    HB1 1779   6.941   5.422   1.632
  111HIS    HB2 1780   7.045   5.506   1.511
  111HIS     CG 1781   7.150   5.401   1.658
  111HIS    ND1 1782   7.233   5.509   1.688
  111HIS    CE1 1783   7.320   5.464   1.779
  111HIS    HE1 1784   7.378   5.533   1.840
  111HIS    NE2 1785   7.296   5.335   1.807
  111HIS    HE2 1786   7.337   5.280   1.881
  111HIS    CD2 1787   7.196   5.289   1.722
  111HIS    HD2 1788   7.159   5.191   1.697
  111HIS      C 1789   6.920   5.184   1.537
  111HIS      O 1790   6.977   5.086   1.583
  112TRP      N 1791   6.789   5.202   1.558
  112TRP      H 1792   6.749   5.289   1.527
  112TRP     CA 1793   6.696   5.117   1.628
  112TRP     HA 1794   6.744   5.019   1.636
  112TRP     CB 1795   6.674   5.170   1.770
  112TRP    HB1 1796   6.586   5.120   1.811
  112TRP    HB2 1797   6.655   5.277   1.760
  112TRP     CG 1798   6.784   5.144   1.867
  112TRP    CD1 1799   6.882   5.236   1.885
  112TRP    HD1 1800   6.880   5.338   1.850
  112TRP    NE1 1801   6.987   5.194   1.965
  112TRP    HE1 1802   7.069   5.248   1.986
  112TRP    CE2 1803   6.953   5.066   2.005
  112TRP    CZ2 1804   7.014   4.975   2.092
  112TRP    HZ2 1805   7.109   5.009   2.130
  112TRP    CH2 1806   6.954   4.854   2.130
  112TRP    HH2 1807   7.004   4.789   2.200
  112TRP    CZ3 1808   6.833   4.821   2.068
  112TRP    HZ3 1809   6.784   4.726   2.087
  112TRP    CE3 1810   6.768   4.908   1.981
  112TRP    HE3 1811   6.672   4.882   1.939
  112TRP    CD2 1812   6.831   5.028   1.942
  112TRP      C 1813   6.564   5.102   1.554
  112TRP      O 1814   6.524   5.190   1.478
  113PRO      N 1815   6.488   4.992   1.569
  113PRO     CD 1816   6.520   4.879   1.653
  113PRO    HD1 1817   6.551   4.910   1.753
  113PRO    HD2 1818   6.608   4.826   1.616
  113PRO     CG 1819   6.396   4.789   1.656
  113PRO    HG1 1820   6.331   4.826   1.736
  113PRO    HG2 1821   6.413   4.682   1.655
  113PRO     CB 1822   6.330   4.817   1.521
  113PRO    HB1 1823   6.224   4.792   1.526
  113PRO    HB2 1824   6.391   4.758   1.452
  113PRO     CA 1825   6.361   4.965   1.505
  113PRO     HA 1826   6.371   4.983   1.398
  113PRO      C 1827   6.247   5.058   1.544
  113PRO      O 1828   6.133   5.013   1.549
  114TYR      N 1829   6.265   5.184   1.585
  114TYR      H 1830   6.360   5.213   1.603
  114TYR     CA 1831   6.160   5.271   1.635
  114TYR     HA 1832   6.070   5.249   1.577
  114TYR     CB 1833   6.124   5.247   1.781
  114TYR    HB1 1834   6.017   5.228   1.786
  114TYR    HB2 1835   6.135   5.339   1.838
  114TYR     CG 1836   6.195   5.141   1.862
  114TYR    CD1 1837   6.132   5.017   1.883
  114TYR    HD1 1838   6.041   4.996   1.830
  114TYR    CE1 1839   6.192   4.917   1.960
  114TYR    HE1 1840   6.132   4.829   1.973
  114TYR     CZ 1841   6.314   4.942   2.027
  114TYR     OH 1842   6.362   4.849   2.115
  114TYR     HH 1843   6.454   4.863   2.142
  114TYR    CE2 1844   6.365   5.072   2.014
  114TYR    HE2 1845   6.447   5.107   2.076
  114TYR    CD2 1846   6.320   5.165   1.919
  114TYR    HD2 1847   6.368   5.261   1.901
  114TYR      C 1848   6.199   5.417   1.623
  114TYR      O 1849   6.318   5.446   1.636
  115GLY      N 1850   6.095   5.495   1.594
  115GLY      H 1851   6.009   5.443   1.579
  115GLY     CA 1852   6.091   5.637   1.625
  115GLY    HA1 1853   6.034   5.685   1.545
  115GLY    HA2 1854   6.196   5.666   1.618
  115GLY      C 1855   6.037   5.679   1.761
  115GLY      O 1856   5.934   5.636   1.811
  116PHE      N 1857   6.105   5.770   1.831
  116PHE      H 1858   6.171   5.832   1.787
  116PHE     CA 1859   6.068   5.829   1.958
  116PHE     HA 1860   5.970   5.787   1.981
  116PHE     CB 1861   6.161   5.789   2.072
  116PHE    HB1 1862   6.103   5.796   2.164
  116PHE    HB2 1863   6.236   5.867   2.073
  116PHE     CG 1864   6.226   5.653   2.085
  116PHE    CD1 1865   6.149   5.537   2.089
  116PHE    HD1 1866   6.047   5.542   2.053
  116PHE    CE1 1867   6.208   5.414   2.121
  116PHE    HE1 1868   6.145   5.326   2.122
  116PHE     CZ 1869   6.346   5.398   2.143
  116PHE     HZ 1870   6.374   5.295   2.161
  116PHE    CE2 1871   6.421   5.516   2.146
  116PHE    HE2 1872   6.527   5.507   2.162
  116PHE    CD2 1873   6.363   5.639   2.112
  116PHE    HD2 1874   6.425   5.725   2.133
  116PHE      C 1875   6.026   5.975   1.944
  116PHE      O 1876   6.078   6.039   1.853
  117LYS      N 1877   5.951   6.043   2.030
  117LYS      H 1878   5.916   5.989   2.108
  117LYS     CA 1879   5.913   6.182   2.022
  117LYS     HA 1880   5.841   6.185   1.940
  117LYS     CB 1881   5.848   6.215   2.156
  117LYS    HB1 1882   5.933   6.219   2.223
  117LYS    HB2 1883   5.777   6.139   2.190
  117LYS     CG 1884   5.767   6.344   2.148
  117LYS    HG1 1885   5.694   6.346   2.067
  117LYS    HG2 1886   5.832   6.430   2.131
  117LYS     CD 1887   5.695   6.369   2.280
  117LYS    HD1 1888   5.768   6.360   2.360
  117LYS    HD2 1889   5.618   6.293   2.294
  117LYS     CE 1890   5.638   6.510   2.295
  117LYS    HE1 1891   5.721   6.579   2.307
  117LYS    HE2 1892   5.586   6.514   2.390
  117LYS     NZ 1893   5.547   6.547   2.185
  117LYS    HZ1 1894   5.598   6.584   2.107
  117LYS    HZ2 1895   5.487   6.472   2.155
  117LYS    HZ3 1896   5.482   6.617   2.219
  117LYS      C 1897   6.029   6.277   1.995
  117LYS      O 1898   6.134   6.255   2.055
  118PRO      N 1899   6.011   6.379   1.911
  118PRO     CD 1900   5.900   6.405   1.822
  118PRO    HD1 1901   5.808   6.399   1.881
  118PRO    HD2 1902   5.905   6.315   1.761
  118PRO     CG 1903   5.924   6.530   1.738
  118PRO    HG1 1904   5.887   6.623   1.783
  118PRO    HG2 1905   5.880   6.518   1.639
  118PRO     CB 1906   6.076   6.546   1.742
  118PRO    HB1 1907   6.098   6.652   1.733
  118PRO    HB2 1908   6.123   6.493   1.659
  118PRO     CA 1909   6.114   6.473   1.871
  118PRO     HA 1910   6.201   6.412   1.844
  118PRO      C 1911   6.146   6.575   1.979
  118PRO      O 1912   6.054   6.620   2.046
  119GLY      N 1913   6.273   6.608   2.003
  119GLY      H 1914   6.343   6.566   1.942
  119GLY     CA 1915   6.326   6.701   2.101
  119GLY    HA1 1916   6.283   6.674   2.197
  119GLY    HA2 1917   6.305   6.804   2.074
  119GLY      C 1918   6.477   6.685   2.110
  119GLY      O 1919   6.540   6.616   2.030
  120LYS      N 1920   6.528   6.724   2.227
  120LYS      H 1921   6.472   6.777   2.292
  120LYS     CA 1922   6.672   6.724   2.247
  120LYS     HA 1923   6.723   6.710   2.152
  120LYS     CB 1924   6.709   6.863   2.298
  120LYS    HB1 1925   6.681   6.935   2.222
  120LYS    HB2 1926   6.817   6.871   2.310
  120LYS     CG 1927   6.647   6.904   2.431
  120LYS    HG1 1928   6.673   6.823   2.499
  120LYS    HG2 1929   6.538   6.903   2.426
  120LYS     CD 1930   6.702   7.031   2.497
  120LYS    HD1 1931   6.673   7.119   2.440
  120LYS    HD2 1932   6.811   7.026   2.497
  120LYS     CE 1933   6.658   7.039   2.643
  120LYS    HE1 1934   6.550   7.029   2.634
  120LYS    HE2 1935   6.689   7.136   2.683
  120LYS     NZ 1936   6.698   6.926   2.728
  120LYS    HZ1 1937   6.798   6.913   2.719
  120LYS    HZ2 1938   6.675   6.956   2.821
  120LYS    HZ3 1939   6.662   6.836   2.699
  120LYS      C 1940   6.713   6.609   2.337
  120LYS      O 1941   6.827   6.566   2.319
  121GLU      N 1942   6.624   6.543   2.411
  121GLU      H 1943   6.536   6.593   2.421
  121GLU     CA 1944   6.654   6.425   2.489
  121GLU     HA 1945   6.747   6.431   2.545
  121GLU     CB 1946   6.547   6.395   2.594
  121GLU    HB1 1947   6.547   6.287   2.601
  121GLU    HB2 1948   6.451   6.431   2.559
  121GLU     CG 1949   6.568   6.460   2.730
  121GLU    HG1 1950   6.647   6.414   2.789
  121GLU    HG2 1951   6.480   6.437   2.790
  121GLU     CD 1952   6.589   6.610   2.713
  121GLU    OE1 1953   6.494   6.683   2.678
  121GLU    OE2 1954   6.706   6.655   2.720
  121GLU      C 1955   6.677   6.304   2.399
  121GLU      O 1956   6.622   6.299   2.289
  122PHE      N 1957   6.752   6.204   2.446
  122PHE      H 1958   6.814   6.213   2.525
  122PHE     CA 1959   6.775   6.088   2.362
  122PHE     HA 1960   6.753   6.122   2.261
  122PHE     CB 1961   6.918   6.034   2.363
  122PHE    HB1 1962   6.919   5.954   2.288
  122PHE    HB2 1963   6.938   5.988   2.460
  122PHE     CG 1964   7.029   6.131   2.331
  122PHE    CD1 1965   7.158   6.105   2.380
  122PHE    HD1 1966   7.177   6.037   2.462
  122PHE    CE1 1967   7.272   6.174   2.337
  122PHE    HE1 1968   7.370   6.152   2.376
  122PHE     CZ 1969   7.257   6.272   2.238
  122PHE     HZ 1970   7.342   6.326   2.199
  122PHE    CE2 1971   7.130   6.293   2.183
  122PHE    HE2 1972   7.127   6.352   2.093
  122PHE    CD2 1973   7.015   6.234   2.237
  122PHE    HD2 1974   6.920   6.257   2.191
  122PHE      C 1975   6.681   5.975   2.400
  122PHE      O 1976   6.658   5.889   2.316
  123PHE      N 1977   6.626   5.977   2.522
  123PHE      H 1978   6.656   6.049   2.585
  123PHE     CA 1979   6.536   5.876   2.575
  123PHE     HA 1980   6.503   5.819   2.488
  123PHE     CB 1981   6.604   5.786   2.678
  123PHE    HB1 1982   6.536   5.709   2.715
  123PHE    HB2 1983   6.644   5.838   2.764
  123PHE     CG 1984   6.726   5.722   2.616
  123PHE    CD1 1985   6.853   5.776   2.635
  123PHE    HD1 1986   6.874   5.865   2.692
  123PHE    CE1 1987   6.965   5.714   2.578
  123PHE    HE1 1988   7.063   5.759   2.581
  123PHE     CZ 1989   6.955   5.588   2.518
  123PHE     HZ 1990   7.040   5.540   2.471
  123PHE    CE2 1991   6.828   5.531   2.506
  123PHE    HE2 1992   6.811   5.437   2.456
  123PHE    CD2 1993   6.714   5.602   2.545
  123PHE    HD2 1994   6.614   5.563   2.533
  123PHE      C 1995   6.416   5.943   2.640
  123PHE      O 1996   6.405   5.946   2.762
  124PRO      N 1997   6.324   6.003   2.563
  124PRO     CD 1998   6.318   5.980   2.420
  124PRO    HD1 1999   6.315   5.873   2.402
  124PRO    HD2 2000   6.395   6.044   2.376
  124PRO     CG 2001   6.181   6.033   2.377
  124PRO    HG1 2002   6.113   5.949   2.366
  124PRO    HG2 2003   6.178   6.084   2.281
  124PRO     CB 2004   6.137   6.126   2.490
  124PRO    HB1 2005   6.028   6.123   2.488
  124PRO    HB2 2006   6.164   6.230   2.477
  124PRO     CA 2007   6.205   6.068   2.614
  124PRO     HA 2008   6.234   6.147   2.684
  124PRO      C 2009   6.109   5.967   2.675
  124PRO      O 2010   6.062   5.878   2.605
  125LEU      N 2011   6.069   5.981   2.801
  125LEU      H 2012   6.095   6.067   2.848
  125LEU     CA 2013   5.981   5.884   2.862
  125LEU     HA 2014   5.957   5.805   2.791
  125LEU     CB 2015   6.054   5.831   2.985
  125LEU    HB1 2016   5.988   5.751   3.020
  125LEU    HB2 2017   6.064   5.906   3.063
  125LEU     CG 2018   6.192   5.770   2.962
  125LEU     HG 2019   6.263   5.842   2.920
  125LEU    CD1 2020   6.255   5.732   3.096
  125LEU   HD11 2021   6.193   5.654   3.139
  125LEU   HD12 2022   6.346   5.676   3.073
  125LEU   HD13 2023   6.278   5.815   3.162
  125LEU    CD2 2024   6.190   5.648   2.870
  125LEU   HD21 2025   6.183   5.672   2.764
  125LEU   HD22 2026   6.289   5.606   2.890
  125LEU   HD23 2027   6.111   5.586   2.912
  125LEU      C 2028   5.844   5.939   2.901
  125LEU      O 2029   5.834   6.061   2.904
  126ASP      N 2030   5.753   5.850   2.942
  126ASP      H 2031   5.770   5.751   2.930
  126ASP     CA 2032   5.627   5.880   3.007
  126ASP     HA 2033   5.596   5.982   2.984
  126ASP     CB 2034   5.522   5.787   2.948
  126ASP    HB1 2035   5.550   5.685   2.976
  126ASP    HB2 2036   5.518   5.801   2.840
  126ASP     CG 2037   5.380   5.816   2.995
  126ASP    OD1 2038   5.307   5.720   3.026
  126ASP    OD2 2039   5.333   5.931   2.987
  126ASP      C 2040   5.636   5.853   3.157
  126ASP      O 2041   5.715   5.775   3.209
  127GLU      N 2042   5.538   5.905   3.232
  127GLU      H 2043   5.472   5.964   3.184
  127GLU     CA 2044   5.513   5.872   3.371
  127GLU     HA 2045   5.610   5.890   3.418
  127GLU     CB 2046   5.422   5.979   3.430
  127GLU    HB1 2047   5.386   5.929   3.520
  127GLU    HB2 2048   5.334   5.995   3.369
  127GLU     CG 2049   5.494   6.106   3.476
  127GLU    HG1 2050   5.557   6.157   3.403
  127GLU    HG2 2051   5.544   6.088   3.571
  127GLU     CD 2052   5.390   6.212   3.508
  127GLU    OE1 2053   5.351   6.246   3.621
  127GLU    OE2 2054   5.353   6.279   3.409
  127GLU      C 2055   5.478   5.725   3.392
  127GLU      O 2056   5.506   5.681   3.503
  128SER      N 2057   5.426   5.647   3.297
  128SER      H 2058   5.380   5.689   3.217
  128SER     CA 2059   5.431   5.502   3.295
  128SER     HA 2060   5.392   5.468   3.391
  128SER     CB 2061   5.331   5.455   3.190
  128SER    HB1 2062   5.238   5.511   3.203
  128SER    HB2 2063   5.304   5.351   3.209
  128SER     OG 2064   5.389   5.474   3.063
  128SER     HG 2065   5.359   5.555   3.021
  128SER      C 2066   5.565   5.433   3.277
  128SER      O 2067   5.572   5.311   3.275
  129GLY      N 2068   5.674   5.507   3.255
  129GLY      H 2069   5.654   5.606   3.257
  129GLY     CA 2070   5.812   5.463   3.243
  129GLY    HA1 2071   5.832   5.384   3.315
  129GLY    HA2 2072   5.889   5.532   3.276
  129GLY      C 2073   5.860   5.420   3.105
  129GLY      O 2074   5.981   5.427   3.082
  130ASN      N 2075   5.770   5.388   3.012
  130ASN      H 2076   5.676   5.408   3.041
  130ASN     CA 2077   5.801   5.364   2.872
  130ASN     HA 2078   5.873   5.282   2.868
  130ASN     CB 2079   5.674   5.312   2.804
  130ASN    HB1 2080   5.686   5.314   2.696
  130ASN    HB2 2081   5.593   5.380   2.829
  130ASN     CG 2082   5.624   5.178   2.855
  130ASN    OD1 2083   5.689   5.109   2.934
  130ASN    ND2 2084   5.521   5.123   2.790
  130ASN   HD21 2085   5.459   5.170   2.726
  130ASN   HD22 2086   5.482   5.037   2.826
  130ASN      C 2087   5.859   5.481   2.794
  130ASN      O 2088   5.837   5.597   2.828
  131VAL      N 2089   5.938   5.446   2.693
  131VAL      H 2090   5.960   5.349   2.675
  131VAL     CA 2091   5.978   5.545   2.594
  131VAL     HA 2092   6.034   5.621   2.648
  131VAL     CB 2093   6.068   5.488   2.485
  131VAL     HB 2094   6.144   5.434   2.540
  131VAL    CG1 2095   6.007   5.391   2.384
  131VAL   HG11 2096   6.069   5.318   2.333
  131VAL   HG12 2097   5.937   5.334   2.445
  131VAL   HG13 2098   5.956   5.433   2.298
  131VAL    CG2 2099   6.145   5.598   2.411
  131VAL   HG21 2100   6.237   5.560   2.367
  131VAL   HG22 2101   6.079   5.639   2.334
  131VAL   HG23 2102   6.170   5.681   2.476
  131VAL      C 2103   5.853   5.604   2.532
  131VAL      O 2104   5.746   5.544   2.540
  132VAL      N 2105   5.860   5.726   2.478
  132VAL      H 2106   5.951   5.767   2.462
  132VAL     CA 2107   5.747   5.785   2.410
  132VAL     HA 2108   5.655   5.735   2.442
  132VAL     CB 2109   5.716   5.929   2.452
  132VAL     HB 2110   5.801   5.987   2.417
  132VAL    CG1 2111   5.587   5.971   2.382
  132VAL   HG11 2112   5.564   6.071   2.419
  132VAL   HG12 2113   5.593   5.973   2.273
  132VAL   HG13 2114   5.508   5.904   2.415
  132VAL    CG2 2115   5.697   5.941   2.603
  132VAL   HG21 2116   5.616   5.881   2.642
  132VAL   HG22 2117   5.792   5.915   2.651
  132VAL   HG23 2118   5.675   6.045   2.629
  132VAL      C 2119   5.764   5.769   2.260
  132VAL      O 2120   5.846   5.842   2.204
  133PRO      N 2121   5.685   5.684   2.194
  133PRO     CD 2122   5.583   5.594   2.245
  133PRO    HD1 2123   5.502   5.660   2.276
  133PRO    HD2 2124   5.620   5.540   2.331
  133PRO     CG 2125   5.546   5.506   2.126
  133PRO    HG1 2126   5.445   5.536   2.095
  133PRO    HG2 2127   5.548   5.403   2.160
  133PRO     CB 2128   5.649   5.527   2.016
  133PRO    HB1 2129   5.617   5.503   1.914
  133PRO    HB2 2130   5.724   5.449   2.029
  133PRO     CA 2131   5.705   5.664   2.052
  133PRO     HA 2132   5.812   5.666   2.030
  133PRO      C 2133   5.629   5.767   1.971
  133PRO      O 2134   5.529   5.826   2.012
  134SER      N 2135   5.687   5.795   1.854
  134SER      H 2136   5.777   5.750   1.852
  134SER     CA 2137   5.643   5.894   1.758
  134SER     HA 2138   5.579   5.970   1.804
  134SER     CB 2139   5.760   5.965   1.690
  134SER    HB1 2140   5.829   6.027   1.747
  134SER    HB2 2141   5.729   6.036   1.613
  134SER     OG 2142   5.834   5.867   1.619
  134SER     HG 2143   5.915   5.911   1.591
  134SER      C 2144   5.560   5.836   1.645
  134SER      O 2145   5.544   5.715   1.632
  135ASP      N 2146   5.492   5.920   1.566
  135ASP      H 2147   5.515   6.017   1.579
  135ASP     CA 2148   5.401   5.892   1.456
  135ASP     HA 2149   5.357   5.793   1.473
  135ASP     CB 2150   5.283   5.987   1.453
  135ASP    HB1 2151   5.215   5.953   1.531
  135ASP    HB2 2152   5.226   5.976   1.360
  135ASP     CG 2153   5.309   6.137   1.463
  135ASP    OD1 2154   5.426   6.179   1.453
  135ASP    OD2 2155   5.215   6.217   1.485
  135ASP      C 2156   5.472   5.872   1.323
  135ASP      O 2157   5.406   5.874   1.219
  136THR      N 2158   5.603   5.851   1.321
  136THR      H 2159   5.644   5.849   1.413
  136THR     CA 2160   5.691   5.823   1.209
  136THR     HA 2161   5.656   5.877   1.121
  136THR     CB 2162   5.830   5.874   1.245
  136THR     HB 2163   5.892   5.868   1.156
  136THR    CG2 2164   5.852   6.017   1.293
  136THR   HG21 2165   5.959   6.032   1.307
  136THR   HG22 2166   5.802   6.085   1.224
  136THR   HG23 2167   5.808   6.036   1.391
  136THR    OG1 2168   5.893   5.790   1.339
  136THR    HG1 2169   5.957   5.852   1.376
  136THR      C 2170   5.693   5.672   1.184
  136THR      O 2171   5.623   5.600   1.254
  137ASN      N 2172   5.764   5.620   1.084
  137ASN      H 2173   5.805   5.679   1.014
  137ASN     CA 2174   5.763   5.480   1.044
  137ASN     HA 2175   5.771   5.416   1.131
  137ASN     CB 2176   5.639   5.458   0.958
  137ASN    HB1 2177   5.617   5.553   0.909
  137ASN    HB2 2178   5.548   5.433   1.011
  137ASN     CG 2179   5.642   5.353   0.848
  137ASN    OD1 2180   5.685   5.238   0.857
  137ASN    ND2 2181   5.606   5.386   0.723
  137ASN   HD21 2182   5.567   5.476   0.701
  137ASN   HD22 2183   5.613   5.316   0.651
  137ASN      C 2184   5.893   5.458   0.967
  137ASN      O 2185   5.932   5.539   0.883
  138ILE      N 2186   5.956   5.342   0.987
  138ILE      H 2187   5.916   5.274   1.049
  138ILE     CA 2188   6.084   5.295   0.936
  138ILE     HA 2189   6.159   5.368   0.965
  138ILE     CB 2190   6.127   5.162   0.997
  138ILE     HB 2191   6.054   5.092   0.958
  138ILE    CG2 2192   6.264   5.106   0.959
  138ILE   HG21 2193   6.339   5.177   0.995
  138ILE   HG22 2194   6.295   5.005   0.985
  138ILE   HG23 2195   6.268   5.117   0.851
  138ILE    CG1 2196   6.113   5.160   1.149
  138ILE   HG11 2197   6.009   5.176   1.180
  138ILE   HG12 2198   6.169   5.244   1.190
  138ILE     CD 2199   6.150   5.026   1.213
  138ILE    HD1 2200   6.094   4.950   1.159
  138ILE    HD2 2201   6.258   5.019   1.202
  138ILE    HD3 2202   6.116   5.033   1.317
  138ILE      C 2203   6.093   5.299   0.784
  138ILE      O 2204   6.201   5.309   0.727
  139LEU      N 2205   5.978   5.289   0.717
  139LEU      H 2206   5.899   5.255   0.770
  139LEU     CA 2207   5.974   5.285   0.573
  139LEU     HA 2208   6.056   5.228   0.529
  139LEU     CB 2209   5.859   5.197   0.525
  139LEU    HB1 2210   5.877   5.194   0.418
  139LEU    HB2 2211   5.762   5.247   0.527
  139LEU     CG 2212   5.854   5.056   0.583
  139LEU     HG 2213   5.816   5.067   0.684
  139LEU    CD1 2214   5.761   4.967   0.502
  139LEU   HD11 2215   5.805   4.961   0.402
  139LEU   HD12 2216   5.756   4.863   0.536
  139LEU   HD13 2217   5.661   5.010   0.499
  139LEU    CD2 2218   5.987   4.981   0.581
  139LEU   HD21 2219   6.070   5.036   0.626
  139LEU   HD22 2220   5.975   4.880   0.619
  139LEU   HD23 2221   6.018   4.976   0.477
  139LEU      C 2222   5.969   5.418   0.499
  139LEU      O 2223   6.015   5.438   0.387
  140ASP      N 2224   5.916   5.517   0.571
  140ASP      H 2225   5.854   5.493   0.648
  140ASP     CA 2226   5.927   5.657   0.535
  140ASP     HA 2227   5.914   5.669   0.428
  140ASP     CB 2228   5.817   5.740   0.601
  140ASP    HB1 2229   5.822   5.846   0.577
  140ASP    HB2 2230   5.826   5.728   0.709
  140ASP     CG 2231   5.681   5.683   0.564
  140ASP    OD1 2232   5.594   5.668   0.652
  140ASP    OD2 2233   5.653   5.658   0.444
  140ASP      C 2234   6.065   5.713   0.568
  140ASP      O 2235   6.112   5.804   0.500
  141THR      N 2236   6.128   5.656   0.671
  141THR      H 2237   6.071   5.597   0.730
  141THR     CA 2238   6.267   5.680   0.702
  141THR     HA 2239   6.282   5.788   0.698
  141THR     CB 2240   6.312   5.626   0.838
  141THR     HB 2241   6.337   5.521   0.820
  141THR    CG2 2242   6.428   5.707   0.894
  141THR   HG21 2243   6.474   5.663   0.982
  141THR   HG22 2244   6.511   5.702   0.823
  141THR   HG23 2245   6.403   5.810   0.918
  141THR    OG1 2246   6.209   5.646   0.932
  141THR    HG1 2247   6.227   5.593   1.011
  141THR      C 2248   6.354   5.612   0.597
  141THR      O 2249   6.437   5.685   0.543
  142TRP      N 2250   6.333   5.484   0.566
  142TRP      H 2251   6.271   5.432   0.626
  142TRP     CA 2252   6.401   5.416   0.458
  142TRP     HA 2253   6.506   5.412   0.486
  142TRP     CB 2254   6.345   5.277   0.425
  142TRP    HB1 2255   6.251   5.286   0.371
  142TRP    HB2 2256   6.317   5.223   0.515
  142TRP     CG 2257   6.441   5.190   0.351
  142TRP    CD1 2258   6.441   5.161   0.218
  142TRP    HD1 2259   6.363   5.183   0.148
  142TRP    NE1 2260   6.559   5.101   0.178
  142TRP    HE1 2261   6.582   5.090   0.080
  142TRP    CE2 2262   6.642   5.088   0.287
  142TRP    CZ2 2263   6.778   5.057   0.301
  142TRP    HZ2 2264   6.834   5.034   0.211
  142TRP    CH2 2265   6.831   5.055   0.430
  142TRP    HH2 2266   6.933   5.025   0.450
  142TRP    CZ3 2267   6.753   5.090   0.540
  142TRP    HZ3 2268   6.800   5.095   0.637
  142TRP    CE3 2269   6.629   5.154   0.524
  142TRP    HE3 2270   6.592   5.208   0.610
  142TRP    CD2 2271   6.574   5.149   0.396
  142TRP      C 2272   6.393   5.506   0.335
  142TRP      O 2273   6.496   5.549   0.284
  143ALA      N 2274   6.275   5.550   0.291
  143ALA      H 2275   6.194   5.504   0.331
  143ALA     CA 2276   6.257   5.627   0.170
  143ALA     HA 2277   6.313   5.583   0.088
  143ALA     CB 2278   6.106   5.622   0.146
  143ALA    HB1 2279   6.048   5.674   0.223
  143ALA    HB2 2280   6.093   5.677   0.053
  143ALA    HB3 2281   6.073   5.519   0.129
  143ALA      C 2282   6.315   5.767   0.165
  143ALA      O 2283   6.339   5.821   0.058
  144ALA      N 2284   6.357   5.817   0.282
  144ALA      H 2285   6.333   5.770   0.367
  144ALA     CA 2286   6.437   5.937   0.300
  144ALA     HA 2287   6.424   5.999   0.211
  144ALA     CB 2288   6.402   6.012   0.428
  144ALA    HB1 2289   6.295   6.035   0.429
  144ALA    HB2 2290   6.418   5.942   0.510
  144ALA    HB3 2291   6.464   6.099   0.450
  144ALA      C 2292   6.585   5.900   0.307
  144ALA      O 2293   6.662   5.980   0.253
  145MET      N 2294   6.632   5.783   0.350
  145MET      H 2295   6.563   5.718   0.385
  145MET     CA 2296   6.771   5.743   0.348
  145MET     HA 2297   6.828   5.829   0.383
  145MET     CB 2298   6.783   5.627   0.446
  145MET    HB1 2299   6.873   5.573   0.418
  145MET    HB2 2300   6.707   5.550   0.430
  145MET     CG 2301   6.774   5.663   0.594
  145MET    HG1 2302   6.765   5.571   0.652
  145MET    HG2 2303   6.687   5.726   0.612
  145MET     SD 2304   6.930   5.740   0.645
  145MET     CE 2305   6.987   5.610   0.758
  145MET    HE1 2306   6.962   5.515   0.709
  145MET    HE2 2307   7.094   5.623   0.772
  145MET    HE3 2308   6.950   5.614   0.860
  145MET      C 2309   6.812   5.701   0.208
  145MET      O 2310   6.923   5.733   0.164
  146GLU      N 2311   6.720   5.640   0.133
  146GLU      H 2312   6.632   5.606   0.168
  146GLU     CA 2313   6.730   5.618  -0.010
  146GLU     HA 2314   6.819   5.559  -0.034
  146GLU     CB 2315   6.605   5.540  -0.050
  146GLU    HB1 2316   6.598   5.547  -0.159
  146GLU    HB2 2317   6.520   5.594  -0.008
  146GLU     CG 2318   6.611   5.393  -0.009
  146GLU    HG1 2319   6.619   5.372   0.097
  146GLU    HG2 2320   6.704   5.355  -0.051
  146GLU     CD 2321   6.505   5.308  -0.079
  146GLU    OE1 2322   6.395   5.364  -0.099
  146GLU    OE2 2323   6.524   5.186  -0.099
  146GLU      C 2324   6.743   5.741  -0.099
  146GLU      O 2325   6.813   5.736  -0.200
  147GLU      N 2326   6.687   5.853  -0.053
  147GLU      H 2327   6.652   5.856   0.042
  147GLU     CA 2328   6.689   5.984  -0.115
  147GLU     HA 2329   6.673   5.965  -0.221
  147GLU     CB 2330   6.578   6.079  -0.068
  147GLU    HB1 2331   6.611   6.104   0.032
  147GLU    HB2 2332   6.478   6.034  -0.071
  147GLU     CG 2333   6.560   6.205  -0.151
  147GLU    HG1 2334   6.545   6.170  -0.253
  147GLU    HG2 2335   6.658   6.253  -0.145
  147GLU     CD 2336   6.453   6.303  -0.103
  147GLU    OE1 2337   6.337   6.265  -0.079
  147GLU    OE2 2338   6.497   6.415  -0.068
  147GLU      C 2339   6.827   6.042  -0.091
  147GLU      O 2340   6.882   6.114  -0.174
  148LEU      N 2341   6.900   6.004   0.015
  148LEU      H 2342   6.853   5.955   0.089
  148LEU     CA 2343   7.034   6.053   0.039
  148LEU     HA 2344   7.030   6.161   0.024
  148LEU     CB 2345   7.080   6.021   0.181
  148LEU    HB1 2346   7.178   6.066   0.191
  148LEU    HB2 2347   7.092   5.914   0.193
  148LEU     CG 2348   6.991   6.072   0.295
  148LEU     HG 2349   6.896   6.022   0.279
  148LEU    CD1 2350   7.053   6.036   0.430
  148LEU   HD11 2351   7.067   5.928   0.431
  148LEU   HD12 2352   7.155   6.075   0.436
  148LEU   HD13 2353   6.991   6.075   0.511
  148LEU    CD2 2354   6.963   6.222   0.285
  148LEU   HD21 2355   7.059   6.272   0.301
  148LEU   HD22 2356   6.915   6.239   0.189
  148LEU   HD23 2357   6.889   6.254   0.358
  148LEU      C 2358   7.137   5.994  -0.056
  148LEU      O 2359   7.231   6.064  -0.092
  149VAL      N 2360   7.114   5.873  -0.107
  149VAL      H 2361   7.027   5.827  -0.086
  149VAL     CA 2362   7.211   5.813  -0.198
  149VAL     HA 2363   7.314   5.825  -0.164
  149VAL     CB 2364   7.184   5.664  -0.217
  149VAL     HB 2365   7.085   5.655  -0.262
  149VAL    CG1 2366   7.278   5.596  -0.316
  149VAL   HG11 2367   7.385   5.604  -0.295
  149VAL   HG12 2368   7.255   5.489  -0.312
  149VAL   HG13 2369   7.268   5.634  -0.417
  149VAL    CG2 2370   7.171   5.575  -0.094
  149VAL   HG21 2371   7.109   5.486  -0.109
  149VAL   HG22 2372   7.272   5.551  -0.062
  149VAL   HG23 2373   7.130   5.636  -0.013
  149VAL      C 2374   7.212   5.889  -0.330
  149VAL      O 2375   7.312   5.914  -0.397
  150ASP      N 2376   7.095   5.942  -0.365
  150ASP      H 2377   7.012   5.910  -0.317
  150ASP     CA 2378   7.071   6.021  -0.484
  150ASP     HA 2379   7.120   5.970  -0.568
  150ASP     CB 2380   6.923   6.015  -0.520
  150ASP    HB1 2381   6.910   6.077  -0.609
  150ASP    HB2 2382   6.872   6.059  -0.434
  150ASP     CG 2383   6.873   5.872  -0.536
  150ASP    OD1 2384   6.750   5.857  -0.518
  150ASP    OD2 2385   6.953   5.783  -0.569
  150ASP      C 2386   7.124   6.163  -0.469
  150ASP      O 2387   7.187   6.214  -0.561
  151GLU      N 2388   7.107   6.226  -0.353
  151GLU      H 2389   7.043   6.178  -0.291
  151GLU     CA 2390   7.154   6.360  -0.324
  151GLU     HA 2391   7.135   6.417  -0.415
  151GLU     CB 2392   7.071   6.420  -0.211
  151GLU    HB1 2393   7.095   6.374  -0.115
  151GLU    HB2 2394   6.966   6.406  -0.239
  151GLU     CG 2395   7.091   6.569  -0.187
  151GLU    HG1 2396   7.137   6.609  -0.277
  151GLU    HG2 2397   7.171   6.584  -0.114
  151GLU     CD 2398   6.965   6.639  -0.140
  151GLU    OE1 2399   6.881   6.584  -0.066
  151GLU    OE2 2400   6.936   6.755  -0.177
  151GLU      C 2401   7.304   6.373  -0.303
  151GLU      O 2402   7.363   6.477  -0.274
  152GLY      N 2403   7.371   6.258  -0.312
  152GLY      H 2404   7.310   6.184  -0.345
  152GLY     CA 2405   7.515   6.254  -0.297
  152GLY    HA1 2406   7.546   6.339  -0.356
  152GLY    HA2 2407   7.556   6.170  -0.354
  152GLY      C 2408   7.576   6.270  -0.158
  152GLY      O 2409   7.697   6.267  -0.139
  153LEU      N 2410   7.482   6.288  -0.065
  153LEU      H 2411   7.390   6.309  -0.099
  153LEU     CA 2412   7.511   6.285   0.077
  153LEU     HA 2413   7.591   6.359   0.088
  153LEU     CB 2414   7.388   6.339   0.149
  153LEU    HB1 2415   7.409   6.345   0.256
  153LEU    HB2 2416   7.306   6.268   0.142
  153LEU     CG 2417   7.342   6.480   0.114
  153LEU     HG 2418   7.305   6.489   0.012
  153LEU    CD1 2419   7.231   6.536   0.203
  153LEU   HD11 2420   7.132   6.494   0.183
  153LEU   HD12 2421   7.255   6.541   0.309
  153LEU   HD13 2422   7.216   6.640   0.175
  153LEU    CD2 2423   7.454   6.584   0.120
  153LEU   HD21 2424   7.409   6.681   0.098
  153LEU   HD22 2425   7.509   6.583   0.214
  153LEU   HD23 2426   7.523   6.560   0.039
  153LEU      C 2427   7.567   6.157   0.137
  153LEU      O 2428   7.644   6.161   0.233
  154VAL      N 2429   7.535   6.045   0.073
  154VAL      H 2430   7.473   6.058  -0.005
  154VAL     CA 2431   7.582   5.912   0.109
  154VAL     HA 2432   7.683   5.931   0.145
  154VAL     CB 2433   7.500   5.843   0.218
  154VAL     HB 2434   7.558   5.761   0.261
  154VAL    CG1 2435   7.452   5.934   0.331
  154VAL   HG11 2436   7.382   5.885   0.399
  154VAL   HG12 2437   7.534   5.967   0.394
  154VAL   HG13 2438   7.398   6.018   0.287
  154VAL    CG2 2439   7.371   5.793   0.156
  154VAL   HG21 2440   7.317   5.877   0.111
  154VAL   HG22 2441   7.389   5.717   0.080
  154VAL   HG23 2442   7.316   5.736   0.231
  154VAL      C 2443   7.606   5.820  -0.009
  154VAL      O 2444   7.554   5.842  -0.119
  155LYS      N 2445   7.671   5.706   0.012
  155LYS      H 2446   7.726   5.696   0.097
  155LYS     CA 2447   7.691   5.608  -0.092
  155LYS     HA 2448   7.639   5.633  -0.185
  155LYS     CB 2449   7.842   5.611  -0.118
  155LYS    HB1 2450   7.858   5.527  -0.185
  155LYS    HB2 2451   7.888   5.606  -0.019
  155LYS     CG 2452   7.887   5.741  -0.184
  155LYS    HG1 2453   7.869   5.831  -0.125
  155LYS    HG2 2454   7.829   5.772  -0.271
  155LYS     CD 2455   8.028   5.735  -0.241
  155LYS    HD1 2456   8.032   5.655  -0.314
  155LYS    HD2 2457   8.097   5.704  -0.162
  155LYS     CE 2458   8.075   5.868  -0.300
  155LYS    HE1 2459   8.180   5.888  -0.279
  155LYS    HE2 2460   8.012   5.951  -0.266
  155LYS     NZ 2461   8.072   5.864  -0.447
  155LYS    HZ1 2462   7.976   5.874  -0.476
  155LYS    HZ2 2463   8.120   5.946  -0.481
  155LYS    HZ3 2464   8.101   5.780  -0.494
  155LYS      C 2465   7.643   5.468  -0.056
  155LYS      O 2466   7.644   5.384  -0.146
  156ALA      N 2467   7.598   5.442   0.067
  156ALA      H 2468   7.607   5.517   0.134
  156ALA     CA 2469   7.534   5.317   0.104
  156ALA     HA 2470   7.470   5.285   0.022
  156ALA     CB 2471   7.638   5.206   0.115
  156ALA    HB1 2472   7.593   5.115   0.156
  156ALA    HB2 2473   7.688   5.199   0.018
  156ALA    HB3 2474   7.716   5.225   0.189
  156ALA      C 2475   7.455   5.337   0.233
  156ALA      O 2476   7.483   5.413   0.325
  157ILE      N 2477   7.352   5.253   0.247
  157ILE      H 2478   7.320   5.178   0.189
  157ILE     CA 2479   7.262   5.259   0.361
  157ILE     HA 2480   7.310   5.307   0.446
  157ILE     CB 2481   7.137   5.337   0.322
  157ILE     HB 2482   7.070   5.342   0.407
  157ILE    CG2 2483   7.173   5.483   0.295
  157ILE   HG21 2484   7.082   5.537   0.271
  157ILE   HG22 2485   7.221   5.527   0.382
  157ILE   HG23 2486   7.236   5.496   0.208
  157ILE    CG1 2487   7.053   5.275   0.211
  157ILE   HG11 2488   7.029   5.176   0.250
  157ILE   HG12 2489   7.112   5.261   0.121
  157ILE     CD 2490   6.920   5.333   0.162
  157ILE    HD1 2491   6.941   5.411   0.089
  157ILE    HD2 2492   6.853   5.264   0.112
  157ILE    HD3 2493   6.868   5.380   0.246
  157ILE      C 2494   7.225   5.121   0.415
  157ILE      O 2495   7.242   5.017   0.352
  158GLY      N 2496   7.171   5.115   0.537
  158GLY      H 2497   7.149   5.202   0.582
  158GLY     CA 2498   7.151   4.994   0.614
  158GLY    HA1 2499   7.245   4.939   0.612
  158GLY    HA2 2500   7.087   4.926   0.559
  158GLY      C 2501   7.096   5.019   0.754
  158GLY      O 2502   7.027   5.120   0.767
  159ILE      N 2503   7.116   4.926   0.848
  159ILE      H 2504   7.190   4.859   0.835
  159ILE     CA 2505   7.039   4.918   0.970
  159ILE     HA 2506   7.011   5.022   0.984
  159ILE     CB 2507   6.922   4.820   0.965
  159ILE     HB 2508   6.879   4.836   1.064
  159ILE    CG2 2509   6.825   4.863   0.855
  159ILE   HG21 2510   6.770   4.955   0.875
  159ILE   HG22 2511   6.878   4.860   0.759
  159ILE   HG23 2512   6.749   4.787   0.837
  159ILE    CG1 2513   6.955   4.672   0.949
  159ILE   HG11 2514   6.871   4.614   0.985
  159ILE   HG12 2515   7.045   4.640   1.001
  159ILE     CD 2516   6.962   4.634   0.802
  159ILE    HD1 2517   7.011   4.538   0.784
  159ILE    HD2 2518   6.859   4.631   0.766
  159ILE    HD3 2519   7.014   4.707   0.740
  159ILE      C 2520   7.125   4.887   1.092
  159ILE      O 2521   7.241   4.850   1.072
  160SER      N 2522   7.070   4.900   1.212
  160SER      H 2523   6.971   4.920   1.214
  160SER     CA 2524   7.137   4.854   1.332
  160SER     HA 2525   7.201   4.772   1.301
  160SER     CB 2526   7.219   4.958   1.408
  160SER    HB1 2527   7.309   4.911   1.450
  160SER    HB2 2528   7.157   4.994   1.490
  160SER     OG 2529   7.271   5.059   1.325
  160SER     HG 2530   7.192   5.094   1.282
  160SER      C 2531   7.036   4.786   1.423
  160SER      O 2532   6.918   4.822   1.429
  161ASN      N 2533   7.070   4.686   1.505
  161ASN      H 2534   7.166   4.656   1.497
  161ASN     CA 2535   6.987   4.612   1.597
  161ASN     HA 2536   7.057   4.537   1.634
  161ASN     CB 2537   6.958   4.705   1.714
  161ASN    HB1 2538   6.905   4.652   1.794
  161ASN    HB2 2539   6.894   4.785   1.676
  161ASN     CG 2540   7.084   4.767   1.770
  161ASN    OD1 2541   7.172   4.697   1.821
  161ASN    ND2 2542   7.118   4.894   1.743
  161ASN   HD21 2543   7.054   4.958   1.699
  161ASN   HD22 2544   7.208   4.921   1.782
  161ASN      C 2545   6.861   4.543   1.546
  161ASN      O 2546   6.773   4.506   1.623
  162PHE      N 2547   6.831   4.533   1.416
  162PHE      H 2548   6.897   4.561   1.345
  162PHE     CA 2549   6.703   4.485   1.367
  162PHE     HA 2550   6.625   4.519   1.435
  162PHE     CB 2551   6.686   4.536   1.224
  162PHE    HB1 2552   6.615   4.467   1.178
  162PHE    HB2 2553   6.770   4.513   1.158
  162PHE     CG 2554   6.625   4.672   1.200
  162PHE    CD1 2555   6.649   4.772   1.295
  162PHE    HD1 2556   6.698   4.756   1.390
  162PHE    CE1 2557   6.599   4.899   1.265
  162PHE    HE1 2558   6.606   4.988   1.325
  162PHE     CZ 2559   6.540   4.932   1.142
  162PHE     HZ 2560   6.494   5.029   1.128
  162PHE    CE2 2561   6.520   4.828   1.051
  162PHE    HE2 2562   6.472   4.857   0.958
  162PHE    CD2 2563   6.567   4.699   1.076
  162PHE    HD2 2564   6.558   4.617   1.006
  162PHE      C 2565   6.693   4.333   1.362
  162PHE      O 2566   6.784   4.254   1.337
  163ASN      N 2567   6.574   4.282   1.394
  163ASN      H 2568   6.502   4.352   1.400
  163ASN     CA 2569   6.550   4.139   1.381
  163ASN     HA 2570   6.634   4.081   1.420
  163ASN     CB 2571   6.441   4.091   1.476
  163ASN    HB1 2572   6.466   4.134   1.573
  163ASN    HB2 2573   6.445   3.983   1.485
  163ASN     CG 2574   6.298   4.121   1.434
  163ASN    OD1 2575   6.270   4.176   1.327
  163ASN    ND2 2576   6.200   4.101   1.522
  163ASN   HD21 2577   6.217   4.050   1.608
  163ASN   HD22 2578   6.107   4.119   1.488
  163ASN      C 2579   6.519   4.091   1.241
  163ASN      O 2580   6.524   4.167   1.144
  164HIS      N 2581   6.506   3.963   1.206
  164HIS      H 2582   6.516   3.896   1.281
  164HIS     CA 2583   6.483   3.908   1.074
  164HIS     HA 2584   6.570   3.937   1.015
  164HIS     CB 2585   6.478   3.756   1.085
  164HIS    HB1 2586   6.581   3.728   1.107
  164HIS    HB2 2587   6.457   3.717   0.986
  164HIS     CG 2588   6.384   3.697   1.187
  164HIS    ND1 2589   6.408   3.695   1.324
  164HIS    CE1 2590   6.298   3.643   1.379
  164HIS    HE1 2591   6.278   3.639   1.485
  164HIS    NE2 2592   6.205   3.624   1.283
  164HIS    HE2 2593   6.114   3.588   1.306
  164HIS    CD2 2594   6.256   3.656   1.159
  164HIS    HD2 2595   6.205   3.661   1.064
  164HIS      C 2596   6.355   3.952   1.005
  164HIS      O 2597   6.330   3.915   0.890
  165LEU      N 2598   6.258   4.012   1.076
  165LEU      H 2599   6.282   4.029   1.173
  165LEU     CA 2600   6.130   4.056   1.026
  165LEU     HA 2601   6.099   3.998   0.939
  165LEU     CB 2602   6.022   4.030   1.130
  165LEU    HB1 2603   5.929   4.073   1.092
  165LEU    HB2 2604   6.046   4.071   1.228
  165LEU     CG 2605   5.990   3.881   1.146
  165LEU     HG 2606   6.078   3.831   1.188
  165LEU    CD1 2607   5.877   3.869   1.248
  165LEU   HD11 2608   5.784   3.894   1.198
  165LEU   HD12 2609   5.864   3.765   1.275
  165LEU   HD13 2610   5.904   3.926   1.337
  165LEU    CD2 2611   5.941   3.808   1.022
  165LEU   HD21 2612   5.918   3.705   1.049
  165LEU   HD22 2613   5.853   3.853   0.977
  165LEU   HD23 2614   6.015   3.807   0.942
  165LEU      C 2615   6.129   4.202   0.982
  165LEU      O 2616   6.062   4.242   0.887
  166GLN      N 2617   6.198   4.277   1.068
  166GLN      H 2618   6.245   4.238   1.149
  166GLN     CA 2619   6.209   4.420   1.050
  166GLN     HA 2620   6.113   4.470   1.048
  166GLN     CB 2621   6.277   4.479   1.173
  166GLN    HB1 2622   6.308   4.580   1.148
  166GLN    HB2 2623   6.362   4.419   1.208
  166GLN     CG 2624   6.173   4.489   1.284
  166GLN    HG1 2625   6.118   4.395   1.283
  166GLN    HG2 2626   6.104   4.573   1.279
  166GLN     CD 2627   6.241   4.509   1.419
  166GLN    OE1 2628   6.360   4.494   1.442
  166GLN    NE2 2629   6.154   4.517   1.520
  166GLN   HE21 2630   6.059   4.501   1.487
  166GLN   HE22 2631   6.183   4.555   1.609
  166GLN      C 2632   6.288   4.443   0.921
  166GLN      O 2633   6.242   4.524   0.840
  167VAL      N 2634   6.391   4.363   0.893
  167VAL      H 2635   6.421   4.293   0.958
  167VAL     CA 2636   6.466   4.375   0.770
  167VAL     HA 2637   6.488   4.479   0.748
  167VAL     CB 2638   6.602   4.308   0.786
  167VAL     HB 2639   6.598   4.207   0.828
  167VAL    CG1 2640   6.675   4.290   0.653
  167VAL   HG11 2641   6.773   4.243   0.668
  167VAL   HG12 2642   6.626   4.214   0.592
  167VAL   HG13 2643   6.679   4.389   0.608
  167VAL    CG2 2644   6.690   4.393   0.877
  167VAL   HG21 2645   6.651   4.386   0.978
  167VAL   HG22 2646   6.797   4.371   0.887
  167VAL   HG23 2647   6.678   4.499   0.857
  167VAL      C 2648   6.383   4.322   0.654
  167VAL      O 2649   6.380   4.393   0.554
  168GLU      N 2650   6.307   4.213   0.661
  168GLU      H 2651   6.313   4.155   0.744
  168GLU     CA 2652   6.216   4.167   0.557
  168GLU     HA 2653   6.269   4.156   0.462
  168GLU     CB 2654   6.150   4.037   0.601
  168GLU    HB1 2655   6.073   4.061   0.675
  168GLU    HB2 2656   6.222   3.974   0.653
  168GLU     CG 2657   6.096   3.953   0.486
  168GLU    HG1 2658   6.050   4.023   0.417
  168GLU    HG2 2659   6.022   3.882   0.523
  168GLU     CD 2660   6.208   3.872   0.421
  168GLU    OE1 2661   6.224   3.879   0.297
  168GLU    OE2 2662   6.274   3.796   0.495
  168GLU      C 2663   6.105   4.265   0.520
  168GLU      O 2664   6.067   4.273   0.403
  169MET      N 2665   6.065   4.351   0.614
  169MET      H 2666   6.092   4.342   0.711
  169MET     CA 2667   5.969   4.455   0.585
  169MET     HA 2668   5.890   4.408   0.528
  169MET     CB 2669   5.923   4.523   0.714
  169MET    HB1 2670   5.986   4.607   0.740
  169MET    HB2 2671   5.929   4.448   0.793
  169MET     CG 2672   5.777   4.569   0.710
  169MET    HG1 2673   5.726   4.476   0.685
  169MET    HG2 2674   5.761   4.635   0.625
  169MET     SD 2675   5.707   4.625   0.867
  169MET     CE 2676   5.530   4.586   0.856
  169MET    HE1 2677   5.484   4.634   0.770
  169MET    HE2 2678   5.503   4.481   0.848
  169MET    HE3 2679   5.487   4.616   0.951
  169MET      C 2680   6.033   4.559   0.494
  169MET      O 2681   5.960   4.635   0.431
  170ILE      N 2682   6.166   4.571   0.489
  170ILE      H 2683   6.229   4.507   0.536
  170ILE     CA 2684   6.229   4.669   0.403
  170ILE     HA 2685   6.165   4.756   0.389
  170ILE     CB 2686   6.359   4.716   0.469
  170ILE     HB 2687   6.410   4.628   0.510
  170ILE    CG2 2688   6.451   4.774   0.362
  170ILE   HG21 2689   6.397   4.857   0.316
  170ILE   HG22 2690   6.544   4.813   0.404
  170ILE   HG23 2691   6.488   4.706   0.285
  170ILE    CG1 2692   6.343   4.817   0.582
  170ILE   HG11 2693   6.266   4.777   0.649
  170ILE   HG12 2694   6.314   4.911   0.535
  170ILE     CD 2695   6.473   4.848   0.654
  170ILE    HD1 2696   6.541   4.906   0.591
  170ILE    HD2 2697   6.450   4.910   0.740
  170ILE    HD3 2698   6.524   4.761   0.696
  170ILE      C 2699   6.255   4.603   0.269
  170ILE      O 2700   6.232   4.665   0.165
  171LEU      N 2701   6.284   4.473   0.266
  171LEU      H 2702   6.283   4.422   0.353
  171LEU     CA 2703   6.300   4.391   0.147
  171LEU     HA 2704   6.367   4.453   0.087
  171LEU     CB 2705   6.364   4.256   0.177
  171LEU    HB1 2706   6.386   4.210   0.080
  171LEU    HB2 2707   6.299   4.189   0.233
  171LEU     CG 2708   6.491   4.258   0.262
  171LEU     HG 2709   6.481   4.314   0.354
  171LEU    CD1 2710   6.527   4.114   0.296
  171LEU   HD11 2711   6.442   4.061   0.339
  171LEU   HD12 2712   6.555   4.067   0.202
  171LEU   HD13 2713   6.603   4.109   0.374
  171LEU    CD2 2714   6.605   4.335   0.195
  171LEU   HD21 2715   6.600   4.315   0.088
  171LEU   HD22 2716   6.581   4.441   0.211
  171LEU   HD23 2717   6.697   4.311   0.247
  171LEU      C 2718   6.183   4.375   0.052
  171LEU      O 2719   6.211   4.329  -0.058
  172ASN      N 2720   6.064   4.413   0.100
  172ASN      H 2721   6.064   4.441   0.197
  172ASN     CA 2722   5.943   4.405   0.021
  172ASN     HA 2723   5.972   4.377  -0.081
  172ASN     CB 2724   5.859   4.290   0.076
  172ASN    HB1 2725   5.763   4.290   0.024
  172ASN    HB2 2726   5.829   4.304   0.180
  172ASN     CG 2727   5.921   4.152   0.060
  172ASN    OD1 2728   5.900   4.079  -0.036
  172ASN    ND2 2729   5.995   4.103   0.160
  172ASN   HD21 2730   6.015   4.167   0.236
  172ASN   HD22 2731   6.035   4.011   0.158
  172ASN      C 2732   5.872   4.539   0.012
  172ASN      O 2733   5.758   4.537  -0.030
  173LYS      N 2734   5.939   4.652   0.038
  173LYS      H 2735   6.034   4.654   0.072
  173LYS     CA 2736   5.887   4.786   0.020
  173LYS     HA 2737   5.794   4.797   0.075
  173LYS     CB 2738   5.989   4.888   0.070
  173LYS    HB1 2739   6.074   4.897   0.003
  173LYS    HB2 2740   6.028   4.849   0.165
  173LYS     CG 2741   5.922   5.023   0.098
  173LYS    HG1 2742   5.867   5.017   0.192
  173LYS    HG2 2743   5.854   5.046   0.016
  173LYS     CD 2744   6.032   5.123   0.129
  173LYS    HD1 2745   6.095   5.123   0.040
  173LYS    HD2 2746   6.094   5.079   0.208
  173LYS     CE 2747   5.975   5.263   0.149
  173LYS    HE1 2748   6.057   5.324   0.187
  173LYS    HE2 2749   5.913   5.273   0.237
  173LYS     NZ 2750   5.904   5.324   0.036
  173LYS    HZ1 2751   5.876   5.418   0.060
  173LYS    HZ2 2752   5.964   5.324  -0.046
  173LYS    HZ3 2753   5.821   5.268   0.022
  173LYS      C 2754   5.868   4.817  -0.128
  173LYS      O 2755   5.962   4.797  -0.205
  174PRO      N 2756   5.751   4.871  -0.164
  174PRO     CD 2757   5.631   4.903  -0.089
  174PRO    HD1 2758   5.658   4.967  -0.005
  174PRO    HD2 2759   5.572   4.816  -0.062
  174PRO     CG 2760   5.542   4.974  -0.191
  174PRO    HG1 2761   5.561   5.081  -0.196
  174PRO    HG2 2762   5.437   4.952  -0.174
  174PRO     CB 2763   5.576   4.902  -0.322
  174PRO    HB1 2764   5.546   4.966  -0.404
  174PRO    HB2 2765   5.541   4.799  -0.320
  174PRO     CA 2766   5.728   4.890  -0.306
  174PRO     HA 2767   5.771   4.801  -0.353
  174PRO      C 2768   5.807   5.011  -0.354
  174PRO      O 2769   5.816   5.119  -0.296
  175GLY      N 2770   5.871   4.990  -0.469
  175GLY      H 2771   5.863   4.897  -0.508
  175GLY     CA 2772   5.964   5.083  -0.529
  175GLY    HA1 2773   5.921   5.183  -0.538
  175GLY    HA2 2774   5.998   5.035  -0.621
  175GLY      C 2775   6.093   5.098  -0.450
  175GLY      O 2776   6.136   5.208  -0.417
  176LEU      N 2777   6.140   4.984  -0.399
  176LEU      H 2778   6.114   4.895  -0.439
  176LEU     CA 2779   6.261   4.974  -0.319
  176LEU     HA 2780   6.258   5.051  -0.242
  176LEU     CB 2781   6.269   4.837  -0.252
  176LEU    HB1 2782   6.261   4.767  -0.335
  176LEU    HB2 2783   6.190   4.815  -0.181
  176LEU     CG 2784   6.399   4.816  -0.175
  176LEU     HG 2785   6.484   4.857  -0.229
  176LEU    CD1 2786   6.378   4.892  -0.044
  176LEU   HD11 2787   6.472   4.892   0.010
  176LEU   HD12 2788   6.343   4.993  -0.062
  176LEU   HD13 2789   6.308   4.836   0.018
  176LEU    CD2 2790   6.413   4.666  -0.148
  176LEU   HD21 2791   6.321   4.629  -0.103
  176LEU   HD22 2792   6.426   4.608  -0.239
  176LEU   HD23 2793   6.490   4.648  -0.074
  176LEU      C 2794   6.381   5.002  -0.408
  176LEU      O 2795   6.406   4.934  -0.507
  177LYS      N 2796   6.448   5.114  -0.378
  177LYS      H 2797   6.423   5.169  -0.297
  177LYS     CA 2798   6.558   5.160  -0.460
  177LYS     HA 2799   6.527   5.125  -0.559
  177LYS     CB 2800   6.563   5.313  -0.460
  177LYS    HB1 2801   6.610   5.342  -0.366
  177LYS    HB2 2802   6.462   5.351  -0.473
  177LYS     CG 2803   6.651   5.359  -0.576
  177LYS    HG1 2804   6.625   5.308  -0.669
  177LYS    HG2 2805   6.751   5.334  -0.541
  177LYS     CD 2806   6.639   5.509  -0.600
  177LYS    HD1 2807   6.686   5.569  -0.523
  177LYS    HD2 2808   6.538   5.543  -0.622
  177LYS     CE 2809   6.721   5.531  -0.727
  177LYS    HE1 2810   6.664   5.496  -0.814
  177LYS    HE2 2811   6.816   5.478  -0.737
  177LYS     NZ 2812   6.754   5.673  -0.748
  177LYS    HZ1 2813   6.805   5.692  -0.833
  177LYS    HZ2 2814   6.668   5.726  -0.751
  177LYS    HZ3 2815   6.802   5.719  -0.672
  177LYS      C 2816   6.682   5.084  -0.417
  177LYS      O 2817   6.750   5.038  -0.509
  178TYR      N 2818   6.708   5.071  -0.287
  178TYR      H 2819   6.646   5.110  -0.218
  178TYR     CA 2820   6.836   5.019  -0.242
  178TYR     HA 2821   6.881   4.964  -0.325
  178TYR     CB 2822   6.940   5.126  -0.212
  178TYR    HB1 2823   7.036   5.077  -0.198
  178TYR    HB2 2824   6.909   5.168  -0.117
  178TYR     CG 2825   6.956   5.239  -0.311
  178TYR    CD1 2826   7.048   5.213  -0.414
  178TYR    HD1 2827   7.090   5.115  -0.426
  178TYR    CE1 2828   7.081   5.317  -0.502
  178TYR    HE1 2829   7.144   5.301  -0.589
  178TYR     CZ 2830   7.023   5.444  -0.485
  178TYR     OH 2831   7.041   5.540  -0.580
  178TYR     HH 2832   7.002   5.625  -0.559
  178TYR    CE2 2833   6.939   5.472  -0.375
  178TYR    HE2 2834   6.890   5.567  -0.364
  178TYR    CD2 2835   6.899   5.366  -0.293
  178TYR    HD2 2836   6.839   5.385  -0.205
  178TYR      C 2837   6.822   4.925  -0.124
  178TYR      O 2838   6.757   4.955  -0.024
  179LYS      N 2839   6.883   4.806  -0.129
  179LYS      H 2840   6.956   4.786  -0.196
  179LYS     CA 2841   6.862   4.709  -0.025
  179LYS     HA 2842   6.755   4.713   0.001
  179LYS     CB 2843   6.891   4.576  -0.093
  179LYS    HB1 2844   6.878   4.498  -0.018
  179LYS    HB2 2845   6.994   4.559  -0.124
  179LYS     CG 2846   6.795   4.546  -0.208
  179LYS    HG1 2847   6.845   4.598  -0.290
  179LYS    HG2 2848   6.698   4.589  -0.184
  179LYS     CD 2849   6.768   4.400  -0.242
  179LYS    HD1 2850   6.711   4.360  -0.159
  179LYS    HD2 2851   6.859   4.339  -0.244
  179LYS     CE 2852   6.697   4.376  -0.375
  179LYS    HE1 2853   6.766   4.396  -0.457
  179LYS    HE2 2854   6.611   4.443  -0.381
  179LYS     NZ 2855   6.661   4.234  -0.380
  179LYS    HZ1 2856   6.592   4.222  -0.307
  179LYS    HZ2 2857   6.613   4.213  -0.466
  179LYS    HZ3 2858   6.741   4.174  -0.365
  179LYS      C 2859   6.957   4.730   0.091
  179LYS      O 2860   7.065   4.785   0.068
  180PRO      N 2861   6.922   4.701   0.217
  180PRO     CD 2862   6.793   4.649   0.257
  180PRO    HD1 2863   6.765   4.566   0.192
  180PRO    HD2 2864   6.720   4.730   0.253
  180PRO     CG 2865   6.813   4.602   0.401
  180PRO    HG1 2866   6.849   4.499   0.399
  180PRO    HG2 2867   6.719   4.612   0.455
  180PRO     CB 2868   6.929   4.686   0.454
  180PRO    HB1 2869   6.991   4.623   0.518
  180PRO    HB2 2870   6.888   4.773   0.503
  180PRO     CA 2871   7.010   4.724   0.330
  180PRO     HA 2872   7.037   4.829   0.333
  180PRO      C 2873   7.144   4.653   0.318
  180PRO      O 2874   7.145   4.531   0.304
  181ALA      N 2875   7.253   4.730   0.315
  181ALA      H 2876   7.230   4.826   0.336
  181ALA     CA 2877   7.387   4.687   0.282
  181ALA     HA 2878   7.387   4.605   0.209
  181ALA     CB 2879   7.470   4.803   0.229
  181ALA    HB1 2880   7.481   4.876   0.309
  181ALA    HB2 2881   7.569   4.770   0.199
  181ALA    HB3 2882   7.428   4.848   0.138
  181ALA      C 2883   7.464   4.621   0.396
  181ALA      O 2884   7.540   4.529   0.368
  182VAL      N 2885   7.436   4.668   0.517
  182VAL      H 2886   7.353   4.726   0.523
  182VAL     CA 2887   7.495   4.638   0.646
  182VAL     HA 2888   7.534   4.537   0.630
  182VAL     CB 2889   7.612   4.730   0.679
  182VAL     HB 2890   7.585   4.835   0.670
  182VAL    CG1 2891   7.670   4.718   0.820
  182VAL   HG11 2892   7.693   4.614   0.842
  182VAL   HG12 2893   7.760   4.780   0.823
  182VAL   HG13 2894   7.599   4.759   0.892
  182VAL    CG2 2895   7.725   4.718   0.577
  182VAL   HG21 2896   7.695   4.699   0.474
  182VAL   HG22 2897   7.784   4.809   0.586
  182VAL   HG23 2898   7.792   4.637   0.608
  182VAL      C 2899   7.393   4.625   0.759
  182VAL      O 2900   7.303   4.708   0.754
  183ASN      N 2901   7.418   4.538   0.857
  183ASN      H 2902   7.504   4.485   0.854
  183ASN     CA 2903   7.353   4.544   0.986
  183ASN     HA 2904   7.287   4.631   0.985
  183ASN     CB 2905   7.274   4.413   0.994
  183ASN    HB1 2906   7.336   4.324   1.007
  183ASN    HB2 2907   7.226   4.394   0.898
  183ASN     CG 2908   7.172   4.417   1.107
  183ASN    OD1 2909   7.140   4.516   1.173
  183ASN    ND2 2910   7.103   4.306   1.132
  183ASN   HD21 2911   7.116   4.216   1.089
  183ASN   HD22 2912   7.020   4.323   1.188
  183ASN      C 2913   7.448   4.548   1.105
  183ASN      O 2914   7.514   4.450   1.137
  184GLN      N 2915   7.439   4.653   1.186
  184GLN      H 2916   7.376   4.730   1.167
  184GLN     CA 2917   7.527   4.664   1.301
  184GLN     HA 2918   7.616   4.603   1.286
  184GLN     CB 2919   7.579   4.806   1.323
  184GLN    HB1 2920   7.494   4.872   1.340
  184GLN    HB2 2921   7.627   4.824   1.226
  184GLN     CG 2922   7.697   4.812   1.419
  184GLN    HG1 2923   7.771   4.735   1.397
  184GLN    HG2 2924   7.657   4.789   1.518
  184GLN     CD 2925   7.753   4.953   1.411
  184GLN    OE1 2926   7.748   5.019   1.515
  184GLN    NE2 2927   7.818   5.005   1.307
  184GLN   HE21 2928   7.821   4.950   1.222
  184GLN   HE22 2929   7.879   5.084   1.321
  184GLN      C 2930   7.453   4.618   1.426
  184GLN      O 2931   7.366   4.691   1.474
  185ILE      N 2932   7.499   4.507   1.484
  185ILE      H 2933   7.575   4.471   1.429
  185ILE     CA 2934   7.441   4.431   1.593
  185ILE     HA 2935   7.361   4.487   1.640
  185ILE     CB 2936   7.367   4.309   1.539
  185ILE     HB 2937   7.312   4.262   1.621
  185ILE    CG2 2938   7.266   4.353   1.433
  185ILE   HG21 2939   7.206   4.439   1.463
  185ILE   HG22 2940   7.301   4.386   1.335
  185ILE   HG23 2941   7.214   4.258   1.418
  185ILE    CG1 2942   7.466   4.202   1.493
  185ILE   HG11 2943   7.535   4.174   1.572
  185ILE   HG12 2944   7.522   4.240   1.407
  185ILE     CD 2945   7.408   4.067   1.453
  185ILE    HD1 2946   7.343   4.088   1.368
  185ILE    HD2 2947   7.489   4.004   1.417
  185ILE    HD3 2948   7.356   4.024   1.538
  185ILE      C 2949   7.549   4.404   1.697
  185ILE      O 2950   7.666   4.423   1.666
  186GLU      N 2951   7.503   4.365   1.816
  186GLU      H 2952   7.402   4.366   1.829
  186GLU     CA 2953   7.597   4.335   1.922
  186GLU     HA 2954   7.692   4.387   1.910
  186GLU     CB 2955   7.533   4.369   2.056
  186GLU    HB1 2956   7.454   4.302   2.089
  186GLU    HB2 2957   7.485   4.467   2.049
  186GLU     CG 2958   7.637   4.381   2.167
  186GLU    HG1 2959   7.699   4.468   2.145
  186GLU    HG2 2960   7.705   4.295   2.173
  186GLU     CD 2961   7.576   4.408   2.303
  186GLU    OE1 2962   7.611   4.335   2.398
  186GLU    OE2 2963   7.497   4.503   2.319
  186GLU      C 2964   7.630   4.186   1.917
  186GLU      O 2965   7.532   4.113   1.905
  187CYS      N 2966   7.756   4.145   1.931
  187CYS      H 2967   7.827   4.211   1.961
  187CYS     CA 2968   7.785   4.003   1.921
  187CYS     HA 2969   7.710   3.942   1.971
  187CYS     CB 2970   7.785   3.967   1.773
  187CYS    HB1 2971   7.851   4.034   1.717
  187CYS    HB2 2972   7.687   3.992   1.732
  187CYS     SG 2973   7.818   3.791   1.749
  187CYS     HG 2974   7.950   3.807   1.767
  187CYS      C 2975   7.922   3.969   1.978
  187CYS      O 2976   8.021   4.028   1.937
  188HIS      N 2977   7.929   3.889   2.085
  188HIS      H 2978   7.852   3.827   2.104
  188HIS     CA 2979   8.048   3.847   2.156
  188HIS     HA 2980   8.127   3.845   2.081
  188HIS     CB 2981   8.075   3.949   2.267
  188HIS    HB1 2982   8.116   4.040   2.226
  188HIS    HB2 2983   8.158   3.912   2.327
  188HIS     CG 2984   7.956   3.975   2.356
  188HIS    ND1 2985   7.904   3.909   2.467
  188HIS    CE1 2986   7.800   3.983   2.504
  188HIS    HE1 2987   7.737   3.954   2.586
  188HIS    NE2 2988   7.778   4.094   2.430
  188HIS    HE2 2989   7.709   4.167   2.439
  188HIS    CD2 2990   7.875   4.083   2.332
  188HIS    HD2 2991   7.899   4.155   2.254
  188HIS      C 2992   8.023   3.704   2.199
  188HIS      O 2993   7.917   3.648   2.172
  189PRO      N 2994   8.117   3.632   2.262
  189PRO     CD 2995   8.258   3.666   2.262
  189PRO    HD1 2996   8.265   3.744   2.338
  189PRO    HD2 2997   8.293   3.688   2.162
  189PRO     CG 2998   8.336   3.545   2.315
  189PRO    HG1 2999   8.401   3.581   2.394
  189PRO    HG2 3000   8.391   3.487   2.241
  189PRO     CB 3001   8.230   3.459   2.383
  189PRO    HB1 3002   8.229   3.491   2.487
  189PRO    HB2 3003   8.265   3.356   2.373
  189PRO     CA 3004   8.102   3.496   2.309
  189PRO     HA 3005   8.092   3.436   2.219
  189PRO      C 3006   7.973   3.479   2.388
  189PRO      O 3007   7.914   3.372   2.375
  190TYR      N 3008   7.919   3.579   2.458
  190TYR      H 3009   7.968   3.667   2.454
  190TYR     CA 3010   7.804   3.566   2.545
  190TYR     HA 3011   7.801   3.458   2.557
  190TYR     CB 3012   7.818   3.624   2.685
  190TYR    HB1 3013   7.734   3.583   2.742
  190TYR    HB2 3014   7.794   3.730   2.676
  190TYR     CG 3015   7.951   3.608   2.754
  190TYR    CD1 3016   8.021   3.487   2.745
  190TYR    HD1 3017   7.985   3.408   2.680
  190TYR    CE1 3018   8.135   3.454   2.818
  190TYR    HE1 3019   8.183   3.358   2.806
  190TYR     CZ 3020   8.197   3.557   2.892
  190TYR     OH 3021   8.302   3.517   2.970
  190TYR     HH 3022   8.350   3.594   3.002
  190TYR    CE2 3023   8.139   3.685   2.896
  190TYR    HE2 3024   8.188   3.770   2.941
  190TYR    CD2 3025   8.016   3.704   2.833
  190TYR    HD2 3026   7.973   3.803   2.844
  190TYR      C 3027   7.670   3.601   2.481
  190TYR      O 3028   7.567   3.610   2.548
  191LEU      N 3029   7.676   3.629   2.351
  191LEU      H 3030   7.769   3.638   2.312
  191LEU     CA 3031   7.570   3.688   2.270
  191LEU     HA 3032   7.481   3.632   2.297
  191LEU     CB 3033   7.559   3.839   2.290
  191LEU    HB1 3034   7.656   3.887   2.276
  191LEU    HB2 3035   7.546   3.851   2.397
  191LEU     CG 3036   7.450   3.906   2.207
  191LEU     HG 3037   7.463   3.890   2.100
  191LEU    CD1 3038   7.307   3.872   2.249
  191LEU   HD11 3039   7.235   3.918   2.181
  191LEU   HD12 3040   7.289   3.765   2.241
  191LEU   HD13 3041   7.290   3.896   2.354
  191LEU    CD2 3042   7.464   4.058   2.210
  191LEU   HD21 3043   7.557   4.089   2.162
  191LEU   HD22 3044   7.380   4.107   2.162
  191LEU   HD23 3045   7.477   4.089   2.314
  191LEU      C 3046   7.603   3.653   2.126
  191LEU      O 3047   7.666   3.725   2.048
  192THR      N 3048   7.582   3.527   2.088
  192THR      H 3049   7.528   3.469   2.152
  192THR     CA 3050   7.647   3.460   1.978
  192THR     HA 3051   7.752   3.488   1.969
  192THR     CB 3052   7.654   3.311   2.009
  192THR     HB 3053   7.692   3.270   1.915
  192THR    CG2 3054   7.741   3.279   2.131
  192THR   HG21 3055   7.770   3.175   2.150
  192THR   HG22 3056   7.830   3.342   2.124
  192THR   HG23 3057   7.697   3.328   2.217
  192THR    OG1 3058   7.523   3.267   2.035
  192THR    HG1 3059   7.529   3.175   2.010
  192THR      C 3060   7.579   3.486   1.844
  192THR      O 3061   7.639   3.465   1.739
  193GLN      N 3062   7.458   3.542   1.841
  193GLN      H 3063   7.412   3.551   1.930
  193GLN     CA 3064   7.375   3.596   1.735
  193GLN     HA 3065   7.270   3.599   1.765
  193GLN     CB 3066   7.411   3.739   1.697
  193GLN    HB1 3067   7.340   3.784   1.628
  193GLN    HB2 3068   7.511   3.724   1.656
  193GLN     CG 3069   7.421   3.827   1.822
  193GLN    HG1 3070   7.491   3.900   1.782
  193GLN    HG2 3071   7.467   3.781   1.909
  193GLN     CD 3072   7.290   3.889   1.869
  193GLN    OE1 3073   7.198   3.818   1.908
  193GLN    NE2 3074   7.266   4.020   1.866
  193GLN   HE21 3075   7.342   4.085   1.847
  193GLN   HE22 3076   7.175   4.052   1.897
  193GLN      C 3077   7.360   3.489   1.627
  193GLN      O 3078   7.358   3.528   1.511
  194GLU      N 3079   7.347   3.360   1.657
  194GLU      H 3080   7.300   3.337   1.743
  194GLU     CA 3081   7.361   3.244   1.571
  194GLU     HA 3082   7.459   3.267   1.528
  194GLU     CB 3083   7.360   3.115   1.652
  194GLU    HB1 3084   7.320   3.031   1.595
  194GLU    HB2 3085   7.276   3.120   1.721
  194GLU     CG 3086   7.492   3.080   1.721
  194GLU    HG1 3087   7.527   3.175   1.761
  194GLU    HG2 3088   7.564   3.038   1.651
  194GLU     CD 3089   7.487   2.977   1.833
  194GLU    OE1 3090   7.449   2.863   1.802
  194GLU    OE2 3091   7.512   3.015   1.950
  194GLU      C 3092   7.265   3.229   1.454
  194GLU      O 3093   7.310   3.201   1.343
  195LYS      N 3094   7.135   3.253   1.473
  195LYS      H 3095   7.118   3.282   1.568
  195LYS     CA 3096   7.033   3.245   1.370
  195LYS     HA 3097   7.055   3.169   1.295
  195LYS     CB 3098   6.903   3.219   1.445
  195LYS    HB1 3099   6.829   3.222   1.365
  195LYS    HB2 3100   6.878   3.293   1.521
  195LYS     CG 3101   6.897   3.085   1.518
  195LYS    HG1 3102   6.973   3.091   1.596
  195LYS    HG2 3103   6.921   3.004   1.450
  195LYS     CD 3104   6.755   3.061   1.570
  195LYS    HD1 3105   6.685   3.054   1.488
  195LYS    HD2 3106   6.720   3.133   1.644
  195LYS     CE 3107   6.749   2.923   1.636
  195LYS    HE1 3108   6.815   2.922   1.722
  195LYS    HE2 3109   6.776   2.843   1.567
  195LYS     NZ 3110   6.611   2.894   1.677
  195LYS    HZ1 3111   6.594   2.937   1.766
  195LYS    HZ2 3112   6.541   2.943   1.624
  195LYS    HZ3 3113   6.588   2.796   1.687
  195LYS      C 3114   7.025   3.376   1.293
  195LYS      O 3115   6.996   3.369   1.174
  196LEU      N 3116   7.059   3.491   1.352
  196LEU      H 3117   7.092   3.489   1.448
  196LEU     CA 3118   7.047   3.620   1.288
  196LEU     HA 3119   6.963   3.628   1.218
  196LEU     CB 3120   7.025   3.720   1.400
  196LEU    HB1 3121   7.105   3.717   1.474
  196LEU    HB2 3122   6.929   3.696   1.445
  196LEU     CG 3123   7.024   3.865   1.351
  196LEU     HG 3124   7.108   3.882   1.283
  196LEU    CD1 3125   6.900   3.918   1.281
  196LEU   HD11 3126   6.808   3.916   1.341
  196LEU   HD12 3127   6.905   4.023   1.252
  196LEU   HD13 3128   6.882   3.860   1.191
  196LEU    CD2 3129   7.041   3.958   1.471
  196LEU   HD21 3130   7.132   3.939   1.527
  196LEU   HD22 3131   7.050   4.063   1.442
  196LEU   HD23 3132   6.956   3.944   1.538
  196LEU      C 3133   7.168   3.647   1.199
  196LEU      O 3134   7.157   3.710   1.095
  197ILE      N 3135   7.285   3.605   1.248
  197ILE      H 3136   7.284   3.553   1.334
  197ILE     CA 3137   7.395   3.602   1.153
  197ILE     HA 3138   7.407   3.701   1.109
  197ILE     CB 3139   7.522   3.554   1.222
  197ILE     HB 3140   7.483   3.476   1.287
  197ILE    CG2 3141   7.623   3.501   1.121
  197ILE   HG21 3142   7.654   3.590   1.064
  197ILE   HG22 3143   7.710   3.464   1.175
  197ILE   HG23 3144   7.580   3.419   1.064
  197ILE    CG1 3145   7.585   3.661   1.311
  197ILE   HG11 3146   7.511   3.731   1.350
  197ILE   HG12 3147   7.655   3.714   1.247
  197ILE     CD 3148   7.661   3.595   1.426
  197ILE    HD1 3149   7.714   3.509   1.384
  197ILE    HD2 3150   7.733   3.669   1.462
  197ILE    HD3 3151   7.599   3.554   1.505
  197ILE      C 3152   7.361   3.516   1.032
  197ILE      O 3153   7.394   3.553   0.920
  198GLN      N 3154   7.302   3.398   1.054
  198GLN      H 3155   7.305   3.368   1.151
  198GLN     CA 3156   7.258   3.314   0.945
  198GLN     HA 3157   7.349   3.283   0.893
  198GLN     CB 3158   7.199   3.180   0.987
  198GLN    HB1 3159   7.091   3.185   0.973
  198GLN    HB2 3160   7.205   3.155   1.093
  198GLN     CG 3161   7.243   3.059   0.906
  198GLN    HG1 3162   7.347   3.042   0.933
  198GLN    HG2 3163   7.221   3.073   0.800
  198GLN     CD 3164   7.158   2.935   0.931
  198GLN    OE1 3165   7.078   2.924   1.023
  198GLN    NE2 3166   7.162   2.828   0.851
  198GLN   HE21 3167   7.212   2.819   0.763
  198GLN   HE22 3168   7.106   2.752   0.886
  198GLN      C 3169   7.176   3.398   0.848
  198GLN      O 3170   7.211   3.402   0.730
  199TYR      N 3171   7.069   3.462   0.893
  199TYR      H 3172   7.038   3.434   0.985
  199TYR     CA 3173   6.977   3.537   0.809
  199TYR     HA 3174   6.937   3.473   0.731
  199TYR     CB 3175   6.858   3.589   0.889
  199TYR    HB1 3176   6.906   3.647   0.968
  199TYR    HB2 3177   6.799   3.509   0.932
  199TYR     CG 3178   6.765   3.673   0.804
  199TYR    CD1 3179   6.646   3.628   0.748
  199TYR    HD1 3180   6.622   3.523   0.756
  199TYR    CE1 3181   6.552   3.713   0.688
  199TYR    HE1 3182   6.452   3.685   0.658
  199TYR     CZ 3183   6.578   3.851   0.693
  199TYR     OH 3184   6.486   3.943   0.652
  199TYR     HH 3185   6.402   3.902   0.628
  199TYR    CE2 3186   6.701   3.897   0.743
  199TYR    HE2 3187   6.718   4.004   0.746
  199TYR    CD2 3188   6.792   3.810   0.805
  199TYR    HD2 3189   6.879   3.854   0.854
  199TYR      C 3190   7.046   3.654   0.741
  199TYR      O 3191   7.024   3.672   0.621
  200CYS      N 3192   7.129   3.730   0.812
  200CYS      H 3193   7.152   3.700   0.905
  200CYS     CA 3194   7.196   3.842   0.749
  200CYS     HA 3195   7.132   3.916   0.701
  200CYS     CB 3196   7.279   3.919   0.852
  200CYS    HB1 3197   7.330   4.003   0.806
  200CYS    HB2 3198   7.345   3.844   0.897
  200CYS     SG 3199   7.160   4.001   0.961
  200CYS     HG 3200   7.105   3.889   1.008
  200CYS      C 3201   7.286   3.797   0.635
  200CYS      O 3202   7.270   3.846   0.523
  201GLN      N 3203   7.368   3.694   0.657
  201GLN      H 3204   7.354   3.642   0.743
  201GLN     CA 3205   7.456   3.635   0.557
  201GLN     HA 3206   7.504   3.719   0.507
  201GLN     CB 3207   7.563   3.545   0.617
  201GLN    HB1 3208   7.621   3.512   0.530
  201GLN    HB2 3209   7.513   3.463   0.668
  201GLN     CG 3210   7.654   3.622   0.712
  201GLN    HG1 3211   7.595   3.655   0.798
  201GLN    HG2 3212   7.697   3.708   0.661
  201GLN     CD 3213   7.771   3.544   0.768
  201GLN    OE1 3214   7.763   3.423   0.790
  201GLN    NE2 3215   7.885   3.609   0.791
  201GLN   HE21 3216   7.890   3.709   0.782
  201GLN   HE22 3217   7.964   3.563   0.836
  201GLN      C 3218   7.379   3.559   0.450
  201GLN      O 3219   7.429   3.562   0.338
  202SER      N 3220   7.265   3.496   0.477
  202SER      H 3221   7.228   3.497   0.571
  202SER     CA 3222   7.181   3.434   0.376
  202SER     HA 3223   7.222   3.350   0.321
  202SER     CB 3224   7.068   3.357   0.445
  202SER    HB1 3225   7.010   3.312   0.364
  202SER    HB2 3226   7.018   3.424   0.514
  202SER     OG 3227   7.127   3.254   0.523
  202SER     HG 3228   7.184   3.290   0.591
  202SER      C 3229   7.128   3.529   0.270
  202SER      O 3230   7.121   3.491   0.154
  203LYS      N 3231   7.096   3.650   0.317
  203LYS      H 3232   7.114   3.659   0.416
  203LYS     CA 3233   7.052   3.772   0.252
  203LYS     HA 3234   6.990   3.738   0.169
  203LYS     CB 3235   6.956   3.836   0.351
  203LYS    HB1 3236   6.911   3.926   0.308
  203LYS    HB2 3237   7.002   3.879   0.440
  203LYS     CG 3238   6.837   3.749   0.389
  203LYS    HG1 3239   6.808   3.786   0.487
  203LYS    HG2 3240   6.856   3.642   0.393
  203LYS     CD 3241   6.726   3.770   0.286
  203LYS    HD1 3242   6.752   3.714   0.196
  203LYS    HD2 3243   6.713   3.878   0.287
  203LYS     CE 3244   6.601   3.699   0.337
  203LYS    HE1 3245   6.616   3.691   0.445
  203LYS    HE2 3246   6.602   3.597   0.297
  203LYS     NZ 3247   6.474   3.764   0.301
  203LYS    HZ1 3248   6.417   3.695   0.253
  203LYS    HZ2 3249   6.419   3.787   0.382
  203LYS    HZ3 3250   6.463   3.838   0.233
  203LYS      C 3251   7.162   3.864   0.200
  203LYS      O 3252   7.135   3.975   0.153
  204GLY      N 3253   7.289   3.827   0.209
  204GLY      H 3254   7.306   3.734   0.244
  204GLY     CA 3255   7.400   3.914   0.175
  204GLY    HA1 3256   7.426   3.930   0.070
  204GLY    HA2 3257   7.488   3.872   0.223
  204GLY      C 3258   7.413   4.050   0.242
  204GLY      O 3259   7.483   4.136   0.187
  205ILE      N 3260   7.351   4.069   0.359
  205ILE      H 3261   7.307   3.988   0.400
  205ILE     CA 3262   7.358   4.187   0.442
  205ILE     HA 3263   7.365   4.274   0.376
  205ILE     CB 3264   7.227   4.207   0.518
  205ILE     HB 3265   7.212   4.122   0.585
  205ILE    CG2 3266   7.235   4.334   0.602
  205ILE   HG21 3267   7.227   4.426   0.544
  205ILE   HG22 3268   7.155   4.334   0.677
  205ILE   HG23 3269   7.334   4.326   0.647
  205ILE    CG1 3270   7.106   4.207   0.424
  205ILE   HG11 3271   7.098   4.113   0.371
  205ILE   HG12 3272   7.123   4.289   0.354
  205ILE     CD 3273   6.971   4.220   0.495
  205ILE    HD1 3274   6.893   4.218   0.419
  205ILE    HD2 3275   6.957   4.137   0.564
  205ILE    HD3 3276   6.958   4.314   0.548
  205ILE      C 3277   7.483   4.166   0.525
  205ILE      O 3278   7.487   4.072   0.604
  206VAL      N 3279   7.589   4.246   0.507
  206VAL      H 3280   7.579   4.330   0.453
  206VAL     CA 3281   7.712   4.231   0.583
  206VAL     HA 3282   7.748   4.128   0.580
  206VAL     CB 3283   7.814   4.328   0.524
  206VAL     HB 3284   7.776   4.429   0.537
  206VAL    CG1 3285   7.948   4.320   0.596
  206VAL   HG11 3286   7.941   4.365   0.696
  206VAL   HG12 3287   7.978   4.216   0.608
  206VAL   HG13 3288   8.025   4.366   0.535
  206VAL    CG2 3289   7.837   4.295   0.377
  206VAL   HG21 3290   7.833   4.188   0.360
  206VAL   HG22 3291   7.756   4.330   0.314
  206VAL   HG23 3292   7.937   4.325   0.344
  206VAL      C 3293   7.693   4.255   0.732
  206VAL      O 3294   7.628   4.353   0.766
  207VAL      N 3295   7.736   4.162   0.818
  207VAL      H 3296   7.795   4.085   0.790
  207VAL     CA 3297   7.718   4.182   0.960
  207VAL     HA 3298   7.634   4.251   0.968
  207VAL     CB 3299   7.698   4.049   1.033
  207VAL     HB 3300   7.785   3.986   1.019
  207VAL    CG1 3301   7.672   4.063   1.182
  207VAL   HG11 3302   7.588   4.126   1.209
  207VAL   HG12 3303   7.654   3.963   1.222
  207VAL   HG13 3304   7.758   4.103   1.236
  207VAL    CG2 3305   7.578   3.967   0.986
  207VAL   HG21 3306   7.601   3.912   0.895
  207VAL   HG22 3307   7.543   3.899   1.063
  207VAL   HG23 3308   7.497   4.039   0.973
  207VAL      C 3309   7.832   4.258   1.027
  207VAL      O 3310   7.947   4.220   1.008
  208THR      N 3311   7.803   4.367   1.099
  208THR      H 3312   7.706   4.394   1.107
  208THR     CA 3313   7.904   4.437   1.175
  208THR     HA 3314   8.004   4.404   1.145
  208THR     CB 3315   7.916   4.589   1.160
  208THR     HB 3316   7.815   4.627   1.173
  208THR    CG2 3317   8.021   4.653   1.250
  208THR   HG21 3318   8.058   4.749   1.213
  208THR   HG22 3319   7.975   4.675   1.347
  208THR   HG23 3320   8.100   4.582   1.272
  208THR    OG1 3321   7.943   4.622   1.026
  208THR    HG1 3322   8.001   4.555   0.987
  208THR      C 3323   7.871   4.411   1.321
  208THR      O 3324   7.756   4.422   1.362
  209ALA      N 3325   7.975   4.383   1.400
  209ALA      H 3326   8.060   4.364   1.348
  209ALA     CA 3327   7.967   4.312   1.526
  209ALA     HA 3328   7.862   4.294   1.548
  209ALA     CB 3329   8.041   4.180   1.513
  209ALA    HB1 3330   8.035   4.113   1.599
  209ALA    HB2 3331   7.990   4.121   1.437
  209ALA    HB3 3332   8.145   4.204   1.489
  209ALA      C 3333   8.022   4.403   1.635
  209ALA      O 3334   8.137   4.445   1.634
  210TYR      N 3335   7.932   4.444   1.725
  210TYR      H 3336   7.835   4.429   1.704
  210TYR     CA 3337   7.956   4.544   1.828
  210TYR     HA 3338   8.061   4.571   1.822
  210TYR     CB 3339   7.872   4.669   1.806
  210TYR    HB1 3340   7.869   4.686   1.698
  210TYR    HB2 3341   7.938   4.747   1.846
  210TYR     CG 3342   7.736   4.690   1.867
  210TYR    CD1 3343   7.721   4.730   2.000
  210TYR    HD1 3344   7.808   4.751   2.061
  210TYR    CE1 3345   7.595   4.749   2.057
  210TYR    HE1 3346   7.582   4.787   2.157
  210TYR     CZ 3347   7.481   4.722   1.979
  210TYR     OH 3348   7.357   4.734   2.035
  210TYR     HH 3349   7.290   4.740   1.967
  210TYR    CE2 3350   7.496   4.692   1.842
  210TYR    HE2 3351   7.406   4.665   1.789
  210TYR    CD2 3352   7.623   4.684   1.784
  210TYR    HD2 3353   7.636   4.648   1.684
  210TYR      C 3354   7.964   4.483   1.968
  210TYR      O 3355   7.910   4.378   2.003
  211SER      N 3356   8.030   4.556   2.058
  211SER      H 3357   8.073   4.643   2.032
  211SER     CA 3358   8.075   4.499   2.184
  211SER     HA 3359   8.150   4.570   2.219
  211SER     CB 3360   7.965   4.495   2.290
  211SER    HB1 3361   8.009   4.472   2.387
  211SER    HB2 3362   7.895   4.411   2.277
  211SER     OG 3363   7.892   4.615   2.305
  211SER     HG 3364   7.806   4.593   2.340
  211SER      C 3365   8.154   4.370   2.185
  211SER      O 3366   8.139   4.288   2.276
  212PRO      N 3367   8.250   4.351   2.094
  212PRO     CD 3368   8.301   4.450   2.002
  212PRO    HD1 3369   8.317   4.541   2.060
  212PRO    HD2 3370   8.240   4.457   1.912
  212PRO     CG 3371   8.440   4.402   1.961
  212PRO    HG1 3372   8.513   4.435   2.036
  212PRO    HG2 3373   8.470   4.423   1.859
  212PRO     CB 3374   8.425   4.250   1.966
  212PRO    HB1 3375   8.519   4.197   1.981
  212PRO    HB2 3376   8.386   4.221   1.869
  212PRO     CA 3377   8.325   4.228   2.079
  212PRO     HA 3378   8.255   4.149   2.051
  212PRO      C 3379   8.406   4.192   2.203
  212PRO      O 3380   8.434   4.073   2.216
  213LEU      N 3381   8.434   4.285   2.294
  213LEU      H 3382   8.403   4.379   2.277
  213LEU     CA 3383   8.499   4.264   2.423
  213LEU     HA 3384   8.542   4.164   2.425
  213LEU     CB 3385   8.613   4.365   2.434
  213LEU    HB1 3386   8.696   4.325   2.492
  213LEU    HB2 3387   8.570   4.458   2.472
  213LEU     CG 3388   8.687   4.396   2.304
  213LEU     HG 3389   8.614   4.447   2.242
  213LEU    CD1 3390   8.790   4.504   2.336
  213LEU   HD11 3391   8.863   4.471   2.410
  213LEU   HD12 3392   8.844   4.524   2.244
  213LEU   HD13 3393   8.735   4.591   2.373
  213LEU    CD2 3394   8.756   4.284   2.226
  213LEU   HD21 3395   8.803   4.320   2.134
  213LEU   HD22 3396   8.836   4.227   2.273
  213LEU   HD23 3397   8.681   4.209   2.203
  213LEU      C 3398   8.409   4.279   2.545
  213LEU      O 3399   8.460   4.289   2.656
  214GLY      N 3400   8.280   4.285   2.510
  214GLY      H 3401   8.255   4.272   2.413
  214GLY     CA 3402   8.175   4.292   2.610
  214GLY    HA1 3403   8.197   4.212   2.681
  214GLY    HA2 3404   8.074   4.276   2.574
  214GLY      C 3405   8.166   4.424   2.684
  214GLY      O 3406   8.096   4.424   2.785
  215SER      N 3407   8.229   4.532   2.636
  215SER      H 3408   8.279   4.522   2.550
  215SER     CA 3409   8.236   4.663   2.698
  215SER     HA 3410   8.321   4.716   2.654
  215SER     CB 3411   8.119   4.753   2.660
  215SER    HB1 3412   8.026   4.704   2.688
  215SER    HB2 3413   8.124   4.754   2.551
  215SER     OG 3414   8.136   4.886   2.704
  215SER     HG 3415   8.228   4.912   2.699
  215SER      C 3416   8.269   4.669   2.847
  215SER      O 3417   8.175   4.682   2.925
  216PRO      N 3418   8.393   4.642   2.887
  216PRO     CD 3419   8.506   4.591   2.811
  216PRO    HD1 3420   8.524   4.654   2.724
  216PRO    HD2 3421   8.491   4.486   2.786
  216PRO     CG 3422   8.626   4.592   2.906
  216PRO    HG1 3423   8.679   4.686   2.892
  216PRO    HG2 3424   8.697   4.511   2.889
  216PRO     CB 3425   8.565   4.593   3.046
  216PRO    HB1 3426   8.626   4.648   3.117
  216PRO    HB2 3427   8.557   4.487   3.071
  216PRO     CA 3428   8.426   4.654   3.027
  216PRO     HA 3429   8.371   4.590   3.097
  216PRO      C 3430   8.417   4.795   3.083
  216PRO      O 3431   8.383   4.813   3.200
  217ASP      N 3432   8.432   4.902   3.004
  217ASP      H 3433   8.456   4.891   2.906
  217ASP     CA 3434   8.431   5.044   3.031
  217ASP     HA 3435   8.499   5.051   3.116
  217ASP     CB 3436   8.498   5.116   2.914
  217ASP    HB1 3437   8.603   5.086   2.921
  217ASP    HB2 3438   8.501   5.225   2.926
  217ASP     CG 3439   8.453   5.086   2.772
  217ASP    OD1 3440   8.369   4.999   2.738
  217ASP    OD2 3441   8.492   5.163   2.682
  217ASP      C 3442   8.294   5.107   3.048
  217ASP      O 3443   8.290   5.230   3.056
  218ARG      N 3444   8.186   5.030   3.056
  218ARG      H 3445   8.202   4.933   3.031
  218ARG     CA 3446   8.050   5.077   3.074
  218ARG     HA 3447   8.037   5.148   2.992
  218ARG     CB 3448   7.951   4.968   3.034
  218ARG    HB1 3449   7.963   4.934   2.931
  218ARG    HB2 3450   7.850   5.005   3.051
  218ARG     CG 3451   7.959   4.839   3.116
  218ARG    HG1 3452   7.933   4.853   3.221
  218ARG    HG2 3453   8.063   4.806   3.111
  218ARG     CD 3454   7.870   4.726   3.065
  218ARG    HD1 3455   7.908   4.684   2.971
  218ARG    HD2 3456   7.770   4.767   3.050
  218ARG     NE 3457   7.864   4.626   3.171
  218ARG     HE 3458   7.776   4.619   3.220
  218ARG     CZ 3459   7.959   4.539   3.208
  218ARG    NH1 3460   8.082   4.544   3.157
  218ARG   HH11 3461   8.094   4.614   3.085
  218ARG   HH12 3462   8.147   4.469   3.178
  218ARG    NH2 3463   7.925   4.441   3.293
  218ARG   HH21 3464   7.846   4.456   3.356
  218ARG   HH22 3465   7.998   4.390   3.341
  218ARG      C 3466   8.022   5.135   3.211
  218ARG      O 3467   8.065   5.081   3.313
  219PRO      N 3468   7.957   5.251   3.222
  219PRO     CD 3469   7.905   5.334   3.115
  219PRO    HD1 3470   7.819   5.279   3.075
  219PRO    HD2 3471   7.976   5.345   3.034
  219PRO     CG 3472   7.877   5.473   3.170
  219PRO    HG1 3473   7.797   5.530   3.122
  219PRO    HG2 3474   7.971   5.525   3.156
  219PRO     CB 3475   7.860   5.443   3.319
  219PRO    HB1 3476   7.756   5.419   3.340
  219PRO    HB2 3477   7.891   5.527   3.381
  219PRO     CA 3478   7.939   5.316   3.351
  219PRO     HA 3479   8.041   5.342   3.382
  219PRO      C 3480   7.868   5.240   3.461
  219PRO      O 3481   7.890   5.263   3.579
  220TRP      N 3482   7.784   5.142   3.425
  220TRP      H 3483   7.785   5.125   3.325
  220TRP     CA 3484   7.689   5.066   3.502
  220TRP     HA 3485   7.687   5.112   3.601
  220TRP     CB 3486   7.558   5.075   3.424
  220TRP    HB1 3487   7.525   5.177   3.406
  220TRP    HB2 3488   7.476   5.040   3.487
  220TRP     CG 3489   7.547   5.011   3.290
  220TRP    CD1 3490   7.541   4.878   3.263
  220TRP    HD1 3491   7.522   4.808   3.343
  220TRP    NE1 3492   7.543   4.859   3.126
  220TRP    HE1 3493   7.542   4.767   3.084
  220TRP    CE2 3494   7.543   4.978   3.055
  220TRP    CZ2 3495   7.552   5.016   2.921
  220TRP    HZ2 3496   7.548   4.944   2.840
  220TRP    CH2 3497   7.570   5.151   2.890
  220TRP    HH2 3498   7.580   5.187   2.788
  220TRP    CZ3 3499   7.582   5.247   2.991
  220TRP    HZ3 3500   7.596   5.351   2.969
  220TRP    CE3 3501   7.580   5.208   3.126
  220TRP    HE3 3502   7.591   5.275   3.210
  220TRP    CD2 3503   7.555   5.074   3.159
  220TRP      C 3504   7.733   4.924   3.537
  220TRP      O 3505   7.650   4.841   3.571
  221ALA      N 3506   7.865   4.902   3.535
  221ALA      H 3507   7.922   4.978   3.501
  221ALA     CA 3508   7.930   4.779   3.576
  221ALA     HA 3509   7.891   4.693   3.522
  221ALA     CB 3510   8.077   4.784   3.539
  221ALA    HB1 3511   8.124   4.871   3.584
  221ALA    HB2 3512   8.124   4.694   3.578
  221ALA    HB3 3513   8.093   4.789   3.431
  221ALA      C 3514   7.920   4.741   3.723
  221ALA      O 3515   7.929   4.831   3.807
  222LYS      N 3516   7.900   4.614   3.758
  222LYS      H 3517   7.879   4.545   3.686
  222LYS     CA 3518   7.881   4.551   3.887
  222LYS     HA 3519   7.908   4.623   3.964
  222LYS     CB 3520   7.739   4.506   3.919
  222LYS    HB1 3521   7.734   4.470   4.021
  222LYS    HB2 3522   7.713   4.419   3.859
  222LYS     CG 3523   7.632   4.614   3.907
  222LYS    HG1 3524   7.536   4.564   3.926
  222LYS    HG2 3525   7.625   4.652   3.806
  222LYS     CD 3526   7.642   4.736   3.999
  222LYS    HD1 3527   7.733   4.790   3.974
  222LYS    HD2 3528   7.665   4.725   4.105
  222LYS     CE 3529   7.526   4.833   3.985
  222LYS    HE1 3530   7.533   4.901   4.071
  222LYS    HE2 3531   7.433   4.777   3.993
  222LYS     NZ 3532   7.532   4.913   3.862
  222LYS    HZ1 3533   7.622   4.958   3.862
  222LYS    HZ2 3534   7.513   4.850   3.786
  222LYS    HZ3 3535   7.459   4.984   3.861
  222LYS      C 3536   7.971   4.429   3.902
  222LYS      O 3537   7.995   4.364   3.800
  223PRO      N 3538   8.021   4.400   4.022
  223PRO     CD 3539   8.026   4.483   4.140
  223PRO    HD1 3540   7.935   4.479   4.200
  223PRO    HD2 3541   8.043   4.589   4.121
  223PRO     CG 3542   8.140   4.430   4.227
  223PRO    HG1 3543   8.123   4.440   4.334
  223PRO    HG2 3544   8.230   4.482   4.196
  223PRO     CB 3545   8.152   4.283   4.186
  223PRO    HB1 3546   8.089   4.211   4.239
  223PRO    HB2 3547   8.257   4.255   4.194
  223PRO     CA 3548   8.113   4.289   4.039
  223PRO     HA 3549   8.203   4.325   3.990
  223PRO      C 3550   8.064   4.156   3.983
  223PRO      O 3551   8.145   4.080   3.930
  224GLU      N 3552   7.935   4.123   3.994
  224GLU      H 3553   7.879   4.198   4.032
  224GLU     CA 3554   7.875   3.996   3.960
  224GLU     HA 3555   7.948   3.915   3.971
  224GLU     CB 3556   7.758   3.955   4.049
  224GLU    HB1 3557   7.705   3.870   4.007
  224GLU    HB2 3558   7.690   4.040   4.043
  224GLU     CG 3559   7.797   3.944   4.196
  224GLU    HG1 3560   7.704   3.894   4.225
  224GLU    HG2 3561   7.802   4.035   4.255
  224GLU     CD 3562   7.919   3.856   4.219
  224GLU    OE1 3563   7.994   3.894   4.311
  224GLU    OE2 3564   7.932   3.747   4.159
  224GLU      C 3565   7.825   3.986   3.817
  224GLU      O 3566   7.774   3.883   3.773
  225ASP      N 3567   7.850   4.092   3.739
  225ASP      H 3568   7.905   4.159   3.791
  225ASP     CA 3569   7.839   4.085   3.595
  225ASP     HA 3570   7.742   4.047   3.566
  225ASP     CB 3571   7.856   4.222   3.529
  225ASP    HB1 3572   7.838   4.221   3.422
  225ASP    HB2 3573   7.959   4.253   3.541
  225ASP     CG 3574   7.753   4.324   3.578
  225ASP    OD1 3575   7.783   4.444   3.560
  225ASP    OD2 3576   7.642   4.287   3.620
  225ASP      C 3577   7.958   4.017   3.528
  225ASP      O 3578   8.065   4.009   3.589
  226PRO      N 3579   7.927   3.956   3.414
  226PRO     CD 3580   7.796   3.925   3.361
  226PRO    HD1 3581   7.733   4.013   3.364
  226PRO    HD2 3582   7.754   3.844   3.422
  226PRO     CG 3583   7.820   3.870   3.221
  226PRO    HG1 3584   7.831   3.952   3.150
  226PRO    HG2 3585   7.745   3.800   3.183
  226PRO     CB 3586   7.952   3.800   3.250
  226PRO    HB1 3587   8.005   3.782   3.157
  226PRO    HB2 3588   7.932   3.702   3.294
  226PRO     CA 3589   8.034   3.884   3.348
  226PRO     HA 3590   8.088   3.826   3.423
  226PRO      C 3591   8.138   3.968   3.275
  226PRO      O 3592   8.112   4.079   3.228
  227SER      N 3593   8.263   3.924   3.270
  227SER      H 3594   8.287   3.837   3.317
  227SER     CA 3595   8.370   3.985   3.193
  227SER     HA 3596   8.345   4.079   3.143
  227SER     CB 3597   8.487   4.021   3.284
  227SER    HB1 3598   8.567   4.024   3.209
  227SER    HB2 3599   8.507   3.938   3.351
  227SER     OG 3600   8.462   4.138   3.358
  227SER     HG 3601   8.512   4.124   3.439
  227SER      C 3602   8.421   3.890   3.086
  227SER      O 3603   8.384   3.774   3.071
  228LEU      N 3604   8.500   3.939   2.989
  228LEU      H 3605   8.513   4.039   2.990
  228LEU     CA 3606   8.545   3.870   2.870
  228LEU     HA 3607   8.523   3.764   2.878
  228LEU     CB 3608   8.479   3.919   2.741
  228LEU    HB1 3609   8.541   3.906   2.653
  228LEU    HB2 3610   8.457   4.026   2.749
  228LEU     CG 3611   8.348   3.858   2.692
  228LEU     HG 3612   8.278   3.876   2.773
  228LEU    CD1 3613   8.302   3.918   2.560
  228LEU   HD11 3614   8.339   4.020   2.554
  228LEU   HD12 3615   8.348   3.862   2.478
  228LEU   HD13 3616   8.193   3.917   2.556
  228LEU    CD2 3617   8.373   3.709   2.666
  228LEU   HD21 3618   8.456   3.708   2.595
  228LEU   HD22 3619   8.393   3.655   2.758
  228LEU   HD23 3620   8.289   3.669   2.610
  228LEU      C 3621   8.697   3.873   2.859
  228LEU      O 3622   8.764   3.777   2.820
  229LEU      N 3623   8.759   3.989   2.882
  229LEU      H 3624   8.712   4.063   2.932
  229LEU     CA 3625   8.903   4.000   2.872
  229LEU     HA 3626   8.939   3.937   2.791
  229LEU     CB 3627   8.950   4.142   2.839
  229LEU    HB1 3628   9.056   4.149   2.816
  229LEU    HB2 3629   8.942   4.203   2.929
  229LEU     CG 3630   8.873   4.203   2.722
  229LEU     HG 3631   8.767   4.210   2.745
  229LEU    CD1 3632   8.923   4.345   2.699
  229LEU   HD11 3633   8.870   4.409   2.628
  229LEU   HD12 3634   8.916   4.390   2.798
  229LEU   HD13 3635   9.027   4.350   2.667
  229LEU    CD2 3636   8.903   4.129   2.592
  229LEU   HD21 3637   9.004   4.088   2.599
  229LEU   HD22 3638   8.825   4.053   2.590
  229LEU   HD23 3639   8.888   4.184   2.499
  229LEU      C 3640   8.981   3.953   2.994
  229LEU      O 3641   9.103   3.939   2.987
  230GLU      N 3642   8.915   3.932   3.108
  230GLU      H 3643   8.820   3.966   3.109
  230GLU     CA 3644   8.964   3.876   3.232
  230GLU     HA 3645   9.073   3.868   3.231
  230GLU     CB 3646   8.931   3.982   3.336
  230GLU    HB1 3647   8.963   3.941   3.432
  230GLU    HB2 3648   8.824   4.000   3.339
  230GLU     CG 3649   8.999   4.118   3.326
  230GLU    HG1 3650   8.960   4.185   3.249
  230GLU    HG2 3651   9.102   4.093   3.299
  230GLU     CD 3652   8.995   4.192   3.459
  230GLU    OE1 3653   8.893   4.258   3.486
  230GLU    OE2 3654   9.096   4.181   3.532
  230GLU      C 3655   8.899   3.743   3.269
  230GLU      O 3656   8.900   3.707   3.386
  231ASP      N 3657   8.846   3.665   3.174
  231ASP      H 3658   8.862   3.689   3.077
  231ASP     CA 3659   8.763   3.549   3.200
  231ASP     HA 3660   8.736   3.550   3.305
  231ASP     CB 3661   8.634   3.571   3.121
  231ASP    HB1 3662   8.662   3.574   3.016
  231ASP    HB2 3663   8.580   3.659   3.156
  231ASP     CG 3664   8.539   3.455   3.148
  231ASP    OD1 3665   8.442   3.462   3.227
  231ASP    OD2 3666   8.571   3.344   3.101
  231ASP      C 3667   8.845   3.425   3.168
  231ASP      O 3668   8.907   3.418   3.062
  232PRO      N 3669   8.844   3.322   3.253
  232PRO     CD 3670   8.778   3.325   3.382
  232PRO    HD1 3671   8.675   3.311   3.348
  232PRO    HD2 3672   8.781   3.415   3.443
  232PRO     CG 3673   8.823   3.204   3.463
  232PRO    HG1 3674   8.743   3.168   3.526
  232PRO    HG2 3675   8.912   3.230   3.520
  232PRO     CB 3676   8.866   3.106   3.354
  232PRO    HB1 3677   8.780   3.048   3.320
  232PRO    HB2 3678   8.941   3.038   3.393
  232PRO     CA 3679   8.911   3.194   3.238
  232PRO     HA 3680   9.018   3.208   3.251
  232PRO      C 3681   8.886   3.132   3.101
  232PRO      O 3682   8.978   3.082   3.037
  233ARG      N 3683   8.763   3.137   3.049
  233ARG      H 3684   8.686   3.180   3.098
  233ARG     CA 3685   8.729   3.063   2.929
  233ARG     HA 3686   8.768   2.961   2.934
  233ARG     CB 3687   8.577   3.070   2.924
  233ARG    HB1 3688   8.546   3.018   2.833
  233ARG    HB2 3689   8.561   3.177   2.911
  233ARG     CG 3690   8.502   3.000   3.036
  233ARG    HG1 3691   8.534   3.040   3.132
  233ARG    HG2 3692   8.516   2.891   3.037
  233ARG     CD 3693   8.352   3.027   3.024
  233ARG    HD1 3694   8.299   2.947   3.074
  233ARG    HD2 3695   8.319   3.053   2.923
  233ARG     NE 3696   8.326   3.153   3.094
  233ARG     HE 3697   8.410   3.205   3.117
  233ARG     CZ 3698   8.208   3.202   3.134
  233ARG    NH1 3699   8.091   3.137   3.129
  233ARG   HH11 3700   8.084   3.037   3.120
  233ARG   HH12 3701   8.005   3.172   3.168
  233ARG    NH2 3702   8.218   3.319   3.199
  233ARG   HH21 3703   8.308   3.366   3.198
  233ARG   HH22 3704   8.136   3.357   3.243
  233ARG      C 3705   8.790   3.113   2.799
  233ARG      O 3706   8.809   3.034   2.707
  234ILE      N 3707   8.824   3.242   2.800
  234ILE      H 3708   8.816   3.288   2.890
  234ILE     CA 3709   8.894   3.310   2.693
  234ILE     HA 3710   8.877   3.250   2.603
  234ILE     CB 3711   8.833   3.447   2.665
  234ILE     HB 3712   8.878   3.512   2.740
  234ILE    CG2 3713   8.875   3.499   2.528
  234ILE   HG21 3714   8.978   3.476   2.501
  234ILE   HG22 3715   8.813   3.455   2.450
  234ILE   HG23 3716   8.851   3.605   2.513
  234ILE    CG1 3717   8.683   3.474   2.679
  234ILE   HG11 3718   8.655   3.571   2.639
  234ILE   HG12 3719   8.661   3.474   2.786
  234ILE     CD 3720   8.601   3.369   2.606
  234ILE    HD1 3721   8.504   3.359   2.654
  234ILE    HD2 3722   8.581   3.385   2.500
  234ILE    HD3 3723   8.644   3.269   2.607
  234ILE      C 3724   9.043   3.316   2.723
  234ILE      O 3725   9.115   3.295   2.626
  235LYS      N 3726   9.088   3.339   2.847
  235LYS      H 3727   9.019   3.352   2.919
  235LYS     CA 3728   9.230   3.327   2.873
  235LYS     HA 3729   9.290   3.400   2.818
  235LYS     CB 3730   9.266   3.355   3.019
  235LYS    HB1 3731   9.369   3.322   3.035
  235LYS    HB2 3732   9.193   3.301   3.080
  235LYS     CG 3733   9.257   3.505   3.045
  235LYS    HG1 3734   9.165   3.546   3.004
  235LYS    HG2 3735   9.332   3.568   2.998
  235LYS     CD 3736   9.247   3.531   3.195
  235LYS    HD1 3737   9.147   3.494   3.220
  235LYS    HD2 3738   9.244   3.638   3.215
  235LYS     CE 3739   9.346   3.469   3.293
  235LYS    HE1 3740   9.356   3.364   3.265
  235LYS    HE2 3741   9.304   3.478   3.394
  235LYS     NZ 3742   9.469   3.548   3.302
  235LYS    HZ1 3743   9.511   3.559   3.210
  235LYS    HZ2 3744   9.448   3.638   3.342
  235LYS    HZ3 3745   9.537   3.505   3.364
  235LYS      C 3746   9.296   3.195   2.838
  235LYS      O 3747   9.402   3.197   2.776
  236ALA      N 3748   9.226   3.084   2.867
  236ALA      H 3749   9.143   3.088   2.925
  236ALA     CA 3750   9.278   2.952   2.837
  236ALA     HA 3751   9.366   2.935   2.899
  236ALA     CB 3752   9.175   2.849   2.881
  236ALA    HB1 3753   9.229   2.758   2.906
  236ALA    HB2 3754   9.117   2.879   2.968
  236ALA    HB3 3755   9.103   2.819   2.805
  236ALA      C 3756   9.314   2.921   2.693
  236ALA      O 3757   9.407   2.845   2.667
  237ILE      N 3758   9.243   2.992   2.605
  237ILE      H 3759   9.169   3.049   2.644
  237ILE     CA 3760   9.253   2.988   2.461
  237ILE     HA 3761   9.299   2.894   2.431
  237ILE     CB 3762   9.112   2.999   2.404
  237ILE     HB 3763   9.064   3.084   2.452
  237ILE    CG2 3764   9.103   3.024   2.253
  237ILE   HG21 3765   9.185   3.086   2.217
  237ILE   HG22 3766   9.117   2.927   2.204
  237ILE   HG23 3767   9.007   3.064   2.222
  237ILE    CG1 3768   9.026   2.879   2.440
  237ILE   HG11 3769   9.001   2.874   2.546
  237ILE   HG12 3770   9.076   2.783   2.424
  237ILE     CD 3771   8.886   2.885   2.380
  237ILE    HD1 3772   8.831   2.973   2.413
  237ILE    HD2 3773   8.887   2.887   2.271
  237ILE    HD3 3774   8.830   2.800   2.419
  237ILE      C 3775   9.353   3.092   2.410
  237ILE      O 3776   9.437   3.067   2.324
  238ALA      N 3777   9.352   3.213   2.467
  238ALA      H 3778   9.283   3.231   2.538
  238ALA     CA 3779   9.461   3.308   2.460
  238ALA     HA 3780   9.465   3.330   2.354
  238ALA     CB 3781   9.420   3.430   2.542
  238ALA    HB1 3782   9.499   3.505   2.542
  238ALA    HB2 3783   9.323   3.461   2.504
  238ALA    HB3 3784   9.422   3.406   2.649
  238ALA      C 3785   9.598   3.246   2.487
  238ALA      O 3786   9.692   3.259   2.409
  239ALA      N 3787   9.607   3.162   2.589
  239ALA      H 3788   9.521   3.159   2.643
  239ALA     CA 3789   9.725   3.088   2.629
  239ALA     HA 3790   9.813   3.152   2.629
  239ALA     CB 3791   9.701   3.050   2.775
  239ALA    HB1 3792   9.691   3.137   2.841
  239ALA    HB2 3793   9.608   2.994   2.777
  239ALA    HB3 3794   9.786   2.991   2.811
  239ALA      C 3795   9.758   2.967   2.544
  239ALA      O 3796   9.874   2.928   2.539
  240LYS      N 3797   9.661   2.892   2.489
  240LYS      H 3798   9.565   2.917   2.508
  240LYS     CA 3799   9.676   2.788   2.389
  240LYS     HA 3800   9.749   2.712   2.420
  240LYS     CB 3801   9.539   2.724   2.370
  240LYS    HB1 3802   9.466   2.791   2.322
  240LYS    HB2 3803   9.493   2.697   2.465
  240LYS     CG 3804   9.543   2.595   2.289
  240LYS    HG1 3805   9.595   2.516   2.343
  240LYS    HG2 3806   9.622   2.614   2.216
  240LYS     CD 3807   9.404   2.551   2.244
  240LYS    HD1 3808   9.356   2.638   2.199
  240LYS    HD2 3809   9.346   2.517   2.330
  240LYS     CE 3810   9.405   2.441   2.139
  240LYS    HE1 3811   9.408   2.347   2.195
  240LYS    HE2 3812   9.495   2.448   2.079
  240LYS     NZ 3813   9.289   2.460   2.051
  240LYS    HZ1 3814   9.200   2.456   2.098
  240LYS    HZ2 3815   9.297   2.550   2.006
  240LYS    HZ3 3816   9.291   2.402   1.968
  240LYS      C 3817   9.735   2.838   2.258
  240LYS      O 3818   9.820   2.768   2.203
  241HIS      N 3819   9.701   2.959   2.213
  241HIS      H 3820   9.627   3.005   2.264
  241HIS     CA 3821   9.766   3.024   2.101
  241HIS     HA 3822   9.795   2.942   2.035
  241HIS     CB 3823   9.660   3.108   2.030
  241HIS    HB1 3824   9.702   3.168   1.950
  241HIS    HB2 3825   9.610   3.173   2.102
  241HIS     CG 3826   9.554   3.024   1.963
  241HIS    ND1 3827   9.561   2.983   1.830
  241HIS    CE1 3828   9.454   2.907   1.807
  241HIS    HE1 3829   9.437   2.851   1.715
  241HIS    NE2 3830   9.386   2.894   1.922
  241HIS    HE2 3831   9.304   2.835   1.931
  241HIS    CD2 3832   9.451   2.959   2.025
  241HIS    HD2 3833   9.420   2.968   2.128
  241HIS      C 3834   9.888   3.109   2.129
  241HIS      O 3835   9.959   3.136   2.033
  242ASN      N 3836   9.913   3.150   2.254
  242ASN      H 3837   9.842   3.125   2.321
  242ASN     CA 3838  10.007   3.252   2.295
  242ASN     HA 3839   9.992   3.265   2.402
  242ASN     CB 3840  10.149   3.199   2.277
  242ASN    HB1 3841  10.215   3.270   2.327
  242ASN    HB2 3842  10.174   3.203   2.171
  242ASN     CG 3843  10.171   3.062   2.340
  242ASN    OD1 3844  10.176   2.960   2.271
  242ASN    ND2 3845  10.177   3.055   2.473
  242ASN   HD21 3846  10.171   3.144   2.522
  242ASN   HD22 3847  10.152   2.966   2.515
  242ASN      C 3848   9.972   3.378   2.217
  242ASN      O 3849  10.050   3.424   2.134
  243LYS      N 3850   9.854   3.437   2.235
  243LYS      H 3851   9.792   3.391   2.301
  243LYS     CA 3852   9.794   3.562   2.195
  243LYS     HA 3853   9.867   3.634   2.160
  243LYS     CB 3854   9.694   3.535   2.083
  243LYS    HB1 3855   9.645   3.626   2.048
  243LYS    HB2 3856   9.617   3.477   2.134
  243LYS     CG 3857   9.752   3.475   1.955
  243LYS    HG1 3858   9.668   3.440   1.896
  243LYS    HG2 3859   9.811   3.388   1.985
  243LYS     CD 3860   9.853   3.562   1.880
  243LYS    HD1 3861   9.904   3.506   1.801
  243LYS    HD2 3862   9.929   3.582   1.956
  243LYS     CE 3863   9.805   3.692   1.817
  243LYS    HE1 3864   9.752   3.754   1.889
  243LYS    HE2 3865   9.730   3.665   1.742
  243LYS     NZ 3866   9.913   3.766   1.749
  243LYS    HZ1 3867   9.884   3.859   1.725
  243LYS    HZ2 3868   9.993   3.775   1.811
  243LYS    HZ3 3869   9.940   3.729   1.659
  243LYS      C 3870   9.728   3.623   2.318
  243LYS      O 3871   9.716   3.556   2.421
  244THR      N 3872   9.665   3.740   2.304
  244THR      H 3873   9.686   3.796   2.223
  244THR     CA 3874   9.585   3.797   2.410
  244THR     HA 3875   9.607   3.746   2.504
  244THR     CB 3876   9.599   3.947   2.435
  244THR     HB 3877   9.544   3.984   2.522
  244THR    CG2 3878   9.745   3.984   2.460
  244THR   HG21 3879   9.807   3.941   2.382
  244THR   HG22 3880   9.757   4.092   2.473
  244THR   HG23 3881   9.775   3.938   2.554
  244THR    OG1 3882   9.543   4.015   2.325
  244THR    HG1 3883   9.553   4.106   2.351
  244THR      C 3884   9.438   3.768   2.384
  244THR      O 3885   9.385   3.757   2.274
  245THR      N 3886   9.365   3.776   2.496
  245THR      H 3887   9.414   3.778   2.585
  245THR     CA 3888   9.221   3.775   2.505
  245THR     HA 3889   9.189   3.675   2.476
  245THR     CB 3890   9.165   3.804   2.644
  245THR     HB 3891   9.062   3.825   2.618
  245THR    CG2 3892   9.169   3.676   2.728
  245THR   HG21 3893   9.094   3.672   2.806
  245THR   HG22 3894   9.177   3.584   2.671
  245THR   HG23 3895   9.264   3.671   2.782
  245THR    OG1 3896   9.224   3.920   2.699
  245THR    HG1 3897   9.206   3.917   2.793
  245THR      C 3898   9.154   3.872   2.408
  245THR      O 3899   9.057   3.837   2.342
  246ALA      N 3900   9.199   3.997   2.392
  246ALA      H 3901   9.268   4.036   2.455
  246ALA     CA 3902   9.142   4.084   2.291
  246ALA     HA 3903   9.035   4.077   2.310
  246ALA     CB 3904   9.173   4.231   2.320
  246ALA    HB1 3905   9.108   4.306   2.274
  246ALA    HB2 3906   9.162   4.262   2.424
  246ALA    HB3 3907   9.272   4.253   2.280
  246ALA      C 3908   9.170   4.040   2.149
  246ALA      O 3909   9.090   4.064   2.059
  247GLN      N 3910   9.280   3.971   2.116
  247GLN      H 3911   9.347   3.955   2.190
  247GLN     CA 3912   9.319   3.922   1.985
  247GLN     HA 3913   9.288   4.003   1.919
  247GLN     CB 3914   9.468   3.899   1.963
  247GLN    HB1 3915   9.487   3.865   1.861
  247GLN    HB2 3916   9.490   3.826   2.040
  247GLN     CG 3917   9.539   4.032   1.989
  247GLN    HG1 3918   9.502   4.074   2.082
  247GLN    HG2 3919   9.509   4.096   1.906
  247GLN     CD 3920   9.691   4.020   2.000
  247GLN    OE1 3921   9.753   3.922   2.043
  247GLN    NE2 3922   9.764   4.121   1.954
  247GLN   HE21 3923   9.724   4.202   1.908
  247GLN   HE22 3924   9.863   4.121   1.973
  247GLN      C 3925   9.234   3.804   1.939
  247GLN      O 3926   9.194   3.794   1.823
  248VAL      N 3927   9.209   3.712   2.032
  248VAL      H 3928   9.247   3.731   2.123
  248VAL     CA 3929   9.114   3.604   2.014
  248VAL     HA 3930   9.137   3.548   1.923
  248VAL     CB 3931   9.125   3.502   2.127
  248VAL     HB 3932   9.097   3.549   2.221
  248VAL    CG1 3933   9.025   3.387   2.128
  248VAL   HG11 3934   8.921   3.419   2.141
  248VAL   HG12 3935   9.028   3.322   2.040
  248VAL   HG13 3936   9.043   3.329   2.218
  248VAL    CG2 3937   9.266   3.443   2.137
  248VAL   HG21 3938   9.341   3.522   2.129
  248VAL   HG22 3939   9.276   3.391   2.233
  248VAL   HG23 3940   9.285   3.375   2.055
  248VAL      C 3941   8.974   3.659   1.990
  248VAL      O 3942   8.898   3.598   1.916
  249LEU      N 3943   8.935   3.772   2.050
  249LEU      H 3944   9.000   3.824   2.107
  249LEU     CA 3945   8.804   3.833   2.038
  249LEU     HA 3946   8.724   3.762   2.018
  249LEU     CB 3947   8.770   3.902   2.170
  249LEU    HB1 3948   8.684   3.965   2.152
  249LEU    HB2 3949   8.844   3.978   2.196
  249LEU     CG 3950   8.744   3.809   2.288
  249LEU     HG 3951   8.834   3.768   2.335
  249LEU    CD1 3952   8.673   3.885   2.400
  249LEU   HD11 3953   8.708   3.988   2.400
  249LEU   HD12 3954   8.566   3.895   2.382
  249LEU   HD13 3955   8.697   3.837   2.495
  249LEU    CD2 3956   8.672   3.680   2.248
  249LEU   HD21 3957   8.736   3.620   2.184
  249LEU   HD22 3958   8.644   3.622   2.336
  249LEU   HD23 3959   8.578   3.698   2.196
  249LEU      C 3960   8.788   3.934   1.925
  249LEU      O 3961   8.678   3.985   1.904
  250ILE      N 3962   8.898   3.971   1.860
  250ILE      H 3963   8.977   3.994   1.920
  250ILE     CA 3964   8.897   4.030   1.728
  250ILE     HA 3965   8.797   4.071   1.711
  250ILE     CB 3966   8.992   4.149   1.719
  250ILE     HB 3967   9.090   4.120   1.756
  250ILE    CG2 3968   9.009   4.198   1.575
  250ILE   HG21 3969   9.067   4.134   1.508
  250ILE   HG22 3970   8.913   4.208   1.525
  250ILE   HG23 3971   9.060   4.294   1.578
  250ILE    CG1 3972   8.938   4.267   1.799
  250ILE   HG11 3973   8.905   4.225   1.894
  250ILE   HG12 3974   8.861   4.316   1.740
  250ILE     CD 3975   9.046   4.365   1.844
  250ILE    HD1 3976   8.985   4.426   1.911
  250ILE    HD2 3977   9.126   4.309   1.893
  250ILE    HD3 3978   9.092   4.422   1.763
  250ILE      C 3979   8.912   3.924   1.620
  250ILE      O 3980   8.847   3.932   1.517
  251ARG      N 3981   8.981   3.813   1.647
  251ARG      H 3982   9.021   3.797   1.738
  251ARG     CA 3983   8.998   3.704   1.553
  251ARG     HA 3984   9.016   3.759   1.461
  251ARG     CB 3985   9.116   3.613   1.588
  251ARG    HB1 3986   9.090   3.559   1.678
  251ARG    HB2 3987   9.201   3.677   1.614
  251ARG     CG 3988   9.155   3.519   1.474
  251ARG    HG1 3989   9.061   3.473   1.442
  251ARG    HG2 3990   9.204   3.439   1.528
  251ARG     CD 3991   9.240   3.571   1.359
  251ARG    HD1 3992   9.340   3.583   1.402
  251ARG    HD2 3993   9.205   3.671   1.334
  251ARG     NE 3994   9.248   3.489   1.239
  251ARG     HE 3995   9.203   3.398   1.239
  251ARG     CZ 3996   9.313   3.519   1.125
  251ARG    NH1 3997   9.379   3.635   1.121
  251ARG   HH11 3998   9.397   3.696   1.200
  251ARG   HH12 3999   9.426   3.657   1.034
  251ARG    NH2 4000   9.317   3.441   1.017
  251ARG   HH21 4001   9.266   3.353   1.012
  251ARG   HH22 4002   9.366   3.475   0.936
  251ARG      C 4003   8.866   3.628   1.541
  251ARG      O 4004   8.829   3.587   1.431
  252PHE      N 4005   8.795   3.600   1.650
  252PHE      H 4006   8.830   3.628   1.741
  252PHE     CA 4007   8.676   3.517   1.657
  252PHE     HA 4008   8.702   3.420   1.616
  252PHE     CB 4009   8.638   3.494   1.803
  252PHE    HB1 4010   8.619   3.588   1.855
  252PHE    HB2 4011   8.724   3.452   1.855
  252PHE     CG 4012   8.517   3.409   1.828
  252PHE    CD1 4013   8.494   3.278   1.782
  252PHE    HD1 4014   8.564   3.222   1.723
  252PHE    CE1 4015   8.374   3.220   1.824
  252PHE    HE1 4016   8.356   3.122   1.783
  252PHE     CZ 4017   8.266   3.286   1.886
  252PHE     HZ 4018   8.170   3.237   1.893
  252PHE    CE2 4019   8.289   3.419   1.921
  252PHE    HE2 4020   8.208   3.477   1.964
  252PHE    CD2 4021   8.412   3.479   1.889
  252PHE    HD2 4022   8.431   3.576   1.931
  252PHE      C 4023   8.566   3.568   1.565
  252PHE      O 4024   8.530   3.487   1.480
  253PRO      N 4025   8.518   3.692   1.573
  253PRO     CD 4026   8.556   3.790   1.673
  253PRO    HD1 4027   8.662   3.809   1.690
  253PRO    HD2 4028   8.513   3.767   1.771
  253PRO     CG 4029   8.497   3.920   1.619
  253PRO    HG1 4030   8.565   3.968   1.549
  253PRO    HG2 4031   8.468   3.986   1.700
  253PRO     CB 4032   8.383   3.875   1.529
  253PRO    HB1 4033   8.363   3.941   1.445
  253PRO    HB2 4034   8.295   3.870   1.593
  253PRO     CA 4035   8.426   3.740   1.471
  253PRO     HA 4036   8.338   3.676   1.477
  253PRO      C 4037   8.484   3.751   1.331
  253PRO      O 4038   8.404   3.736   1.239
  254MET      N 4039   8.615   3.765   1.309
  254MET      H 4040   8.677   3.798   1.382
  254MET     CA 4041   8.660   3.757   1.172
  254MET     HA 4042   8.589   3.816   1.113
  254MET     CB 4043   8.801   3.813   1.158
  254MET    HB1 4044   8.852   3.783   1.066
  254MET    HB2 4045   8.864   3.768   1.234
  254MET     CG 4046   8.815   3.965   1.173
  254MET    HG1 4047   8.750   3.998   1.255
  254MET    HG2 4048   8.775   4.012   1.084
  254MET     SD 4049   8.988   4.010   1.199
  254MET     CE 4050   8.990   4.190   1.220
  254MET    HE1 4051   9.078   4.226   1.273
  254MET    HE2 4052   8.976   4.241   1.124
  254MET    HE3 4053   8.908   4.221   1.285
  254MET      C 4054   8.654   3.618   1.110
  254MET      O 4055   8.609   3.602   0.997
  255GLN      N 4056   8.696   3.516   1.186
  255GLN      H 4057   8.730   3.527   1.280
  255GLN     CA 4058   8.683   3.381   1.136
  255GLN     HA 4059   8.710   3.378   1.031
  255GLN     CB 4060   8.780   3.291   1.213
  255GLN    HB1 4061   8.754   3.192   1.176
  255GLN    HB2 4062   8.765   3.298   1.320
  255GLN     CG 4063   8.924   3.320   1.170
  255GLN    HG1 4064   8.956   3.420   1.200
  255GLN    HG2 4065   8.938   3.299   1.064
  255GLN     CD 4066   9.016   3.219   1.237
  255GLN    OE1 4067   9.102   3.257   1.316
  255GLN    NE2 4068   9.008   3.086   1.223
  255GLN   HE21 4069   8.962   3.048   1.142
  255GLN   HE22 4070   9.063   3.024   1.281
  255GLN      C 4071   8.538   3.335   1.145
  255GLN      O 4072   8.506   3.238   1.077
  256ARG      N 4073   8.451   3.412   1.211
  256ARG      H 4074   8.491   3.499   1.244
  256ARG     CA 4075   8.307   3.401   1.201
  256ARG     HA 4076   8.286   3.296   1.180
  256ARG     CB 4077   8.240   3.427   1.335
  256ARG    HB1 4078   8.135   3.454   1.322
  256ARG    HB2 4079   8.282   3.519   1.378
  256ARG     CG 4080   8.260   3.316   1.438
  256ARG    HG1 4081   8.363   3.313   1.473
  256ARG    HG2 4082   8.253   3.217   1.394
  256ARG     CD 4083   8.167   3.335   1.558
  256ARG    HD1 4084   8.180   3.437   1.594
  256ARG    HD2 4085   8.197   3.280   1.646
  256ARG     NE 4086   8.030   3.309   1.516
  256ARG     HE 4087   8.013   3.247   1.438
  256ARG     CZ 4088   7.918   3.360   1.570
  256ARG    NH1 4089   7.914   3.468   1.649
  256ARG   HH11 4090   7.998   3.510   1.686
  256ARG   HH12 4091   7.822   3.500   1.678
  256ARG    NH2 4092   7.801   3.300   1.542
  256ARG   HH21 4093   7.793   3.209   1.500
  256ARG   HH22 4094   7.721   3.352   1.575
  256ARG      C 4095   8.240   3.470   1.082
  256ARG      O 4096   8.118   3.463   1.076
  257ASN      N 4097   8.317   3.531   0.992
  257ASN      H 4098   8.416   3.519   1.006
  257ASN     CA 4099   8.278   3.616   0.881
  257ASN     HA 4100   8.373   3.659   0.847
  257ASN     CB 4101   8.235   3.526   0.765
  257ASN    HB1 4102   8.129   3.508   0.783
  257ASN    HB2 4103   8.299   3.438   0.763
  257ASN     CG 4104   8.233   3.594   0.629
  257ASN    OD1 4105   8.326   3.570   0.552
  257ASN    ND2 4106   8.127   3.664   0.589
  257ASN   HD21 4107   8.045   3.680   0.645
  257ASN   HD22 4108   8.130   3.699   0.494
  257ASN      C 4109   8.193   3.737   0.916
  257ASN      O 4110   8.111   3.782   0.837
  258LEU      N 4111   8.218   3.795   1.033
  258LEU      H 4112   8.290   3.779   1.102
  258LEU     CA 4113   8.168   3.927   1.067
  258LEU     HA 4114   8.090   3.966   1.002
  258LEU     CB 4115   8.134   3.924   1.216
  258LEU    HB1 4116   8.083   4.014   1.250
  258LEU    HB2 4117   8.234   3.927   1.257
  258LEU     CG 4118   8.051   3.808   1.271
  258LEU     HG 4119   8.105   3.715   1.252
  258LEU    CD1 4120   8.008   3.816   1.417
  258LEU   HD11 4121   7.925   3.885   1.431
  258LEU   HD12 4122   7.979   3.716   1.449
  258LEU   HD13 4123   8.095   3.848   1.475
  258LEU    CD2 4124   7.924   3.778   1.192
  258LEU   HD21 4125   7.946   3.772   1.086
  258LEU   HD22 4126   7.896   3.673   1.205
  258LEU   HD23 4127   7.849   3.855   1.208
  258LEU      C 4128   8.279   4.030   1.047
  258LEU      O 4129   8.398   4.006   1.058
  259VAL      N 4130   8.235   4.156   1.034
  259VAL      H 4131   8.135   4.167   1.021
  259VAL     CA 4132   8.314   4.277   1.038
  259VAL     HA 4133   8.414   4.258   1.001
  259VAL     CB 4134   8.255   4.388   0.951
  259VAL     HB 4135   8.152   4.393   0.986
  259VAL    CG1 4136   8.323   4.524   0.968
  259VAL   HG11 4137   8.275   4.596   0.902
  259VAL   HG12 4138   8.312   4.555   1.072
  259VAL   HG13 4139   8.428   4.527   0.939
  259VAL    CG2 4140   8.254   4.351   0.803
  259VAL   HG21 4141   8.347   4.313   0.761
  259VAL   HG22 4142   8.180   4.272   0.797
  259VAL   HG23 4143   8.209   4.424   0.736
  259VAL      C 4144   8.313   4.327   1.182
  259VAL      O 4145   8.207   4.317   1.242
  260VAL      N 4146   8.425   4.367   1.243
  260VAL      H 4147   8.507   4.385   1.186
  260VAL     CA 4148   8.431   4.385   1.386
  260VAL     HA 4149   8.330   4.375   1.426
  260VAL     CB 4150   8.510   4.267   1.442
  260VAL     HB 4151   8.464   4.175   1.406
  260VAL    CG1 4152   8.658   4.262   1.404
  260VAL   HG11 4153   8.705   4.350   1.447
  260VAL   HG12 4154   8.694   4.166   1.441
  260VAL   HG13 4155   8.664   4.269   1.295
  260VAL    CG2 4156   8.505   4.271   1.595
  260VAL   HG21 4157   8.403   4.254   1.630
  260VAL   HG22 4158   8.561   4.188   1.638
  260VAL   HG23 4159   8.555   4.362   1.626
  260VAL      C 4160   8.489   4.523   1.417
  260VAL      O 4161   8.583   4.564   1.349
  261ILE      N 4162   8.427   4.587   1.516
  261ILE      H 4163   8.348   4.541   1.559
  261ILE     CA 4164   8.451   4.723   1.559
  261ILE     HA 4165   8.544   4.753   1.510
  261ILE     CB 4166   8.340   4.812   1.503
  261ILE     HB 4167   8.364   4.908   1.547
  261ILE    CG2 4168   8.352   4.823   1.351
  261ILE   HG21 4169   8.451   4.857   1.321
  261ILE   HG22 4170   8.345   4.723   1.308
  261ILE   HG23 4171   8.273   4.889   1.315
  261ILE    CG1 4172   8.203   4.759   1.542
  261ILE   HG11 4173   8.207   4.727   1.646
  261ILE   HG12 4174   8.178   4.670   1.484
  261ILE     CD 4175   8.100   4.871   1.527
  261ILE    HD1 4176   8.151   4.960   1.564
  261ILE    HD2 4177   8.075   4.898   1.424
  261ILE    HD3 4178   8.010   4.858   1.587
  261ILE      C 4179   8.494   4.735   1.705
  261ILE      O 4180   8.428   4.802   1.784
  262PRO      N 4181   8.612   4.686   1.743
  262PRO     CD 4182   8.716   4.621   1.665
  262PRO    HD1 4183   8.727   4.671   1.569
  262PRO    HD2 4184   8.692   4.520   1.632
  262PRO     CG 4185   8.844   4.629   1.747
  262PRO    HG1 4186   8.896   4.725   1.740
  262PRO    HG2 4187   8.903   4.540   1.723
  262PRO     CB 4188   8.786   4.624   1.888
  262PRO    HB1 4189   8.850   4.667   1.965
  262PRO    HB2 4190   8.749   4.522   1.904
  262PRO     CA 4191   8.660   4.710   1.877
  262PRO     HA 4192   8.591   4.667   1.950
  262PRO      C 4193   8.694   4.855   1.909
  262PRO      O 4194   8.755   4.927   1.830
  263LYS      N 4195   8.663   4.895   2.032
  263LYS      H 4196   8.617   4.833   2.097
  263LYS     CA 4197   8.699   5.026   2.085
  263LYS     HA 4198   8.717   5.096   2.003
  263LYS     CB 4199   8.578   5.081   2.160
  263LYS    HB1 4200   8.546   5.009   2.235
  263LYS    HB2 4201   8.500   5.080   2.084
  263LYS     CG 4202   8.586   5.220   2.223
  263LYS    HG1 4203   8.484   5.258   2.214
  263LYS    HG2 4204   8.649   5.286   2.163
  263LYS     CD 4205   8.624   5.212   2.370
  263LYS    HD1 4206   8.722   5.167   2.385
  263LYS    HD2 4207   8.556   5.153   2.431
  263LYS     CE 4208   8.645   5.349   2.435
  263LYS    HE1 4209   8.553   5.405   2.419
  263LYS    HE2 4210   8.720   5.401   2.375
  263LYS     NZ 4211   8.680   5.321   2.575
  263LYS    HZ1 4212   8.699   5.407   2.625
  263LYS    HZ2 4213   8.608   5.275   2.630
  263LYS    HZ3 4214   8.758   5.257   2.582
  263LYS      C 4215   8.828   5.028   2.165
  263LYS      O 4216   8.854   4.935   2.241
  264SER      N 4217   8.906   5.136   2.161
  264SER      H 4218   8.869   5.214   2.109
  264SER     CA 4219   8.997   5.172   2.267
  264SER     HA 4220   8.946   5.148   2.361
  264SER     CB 4221   9.131   5.100   2.262
  264SER    HB1 4222   9.220   5.161   2.282
  264SER    HB2 4223   9.148   5.055   2.164
  264SER     OG 4224   9.124   4.996   2.358
  264SER     HG 4225   9.144   5.034   2.444
  264SER      C 4226   9.006   5.323   2.286
  264SER      O 4227   8.979   5.399   2.194
  265VAL      N 4228   9.058   5.365   2.401
  265VAL      H 4229   9.080   5.300   2.476
  265VAL     CA 4230   9.116   5.497   2.421
  265VAL     HA 4231   9.100   5.539   2.322
  265VAL     CB 4232   9.045   5.571   2.534
  265VAL     HB 4233   8.943   5.534   2.534
  265VAL    CG1 4234   9.102   5.538   2.671
  265VAL   HG11 4235   9.071   5.438   2.701
  265VAL   HG12 4236   9.211   5.534   2.682
  265VAL   HG13 4237   9.077   5.615   2.744
  265VAL    CG2 4238   9.049   5.723   2.518
  265VAL   HG21 4239   9.149   5.763   2.536
  265VAL   HG22 4240   9.024   5.752   2.416
  265VAL   HG23 4241   8.981   5.768   2.590
  265VAL      C 4242   9.266   5.481   2.440
  265VAL      O 4243   9.336   5.580   2.417
  266THR      N 4244   9.324   5.370   2.485
  266THR      H 4245   9.266   5.289   2.501
  266THR     CA 4246   9.459   5.342   2.531
  266THR     HA 4247   9.497   5.432   2.580
  266THR     CB 4248   9.458   5.236   2.641
  266THR     HB 4249   9.432   5.137   2.602
  266THR    CG2 4250   9.594   5.225   2.709
  266THR   HG21 4251   9.620   5.314   2.766
  266THR   HG22 4252   9.589   5.146   2.784
  266THR   HG23 4253   9.669   5.214   2.631
  266THR    OG1 4254   9.365   5.278   2.738
  266THR    HG1 4255   9.283   5.243   2.702
  266THR      C 4256   9.549   5.295   2.418
  266THR      O 4257   9.507   5.205   2.346
  267PRO      N 4258   9.667   5.354   2.397
  267PRO     CD 4259   9.717   5.476   2.457
  267PRO    HD1 4260   9.775   5.460   2.548
  267PRO    HD2 4261   9.634   5.544   2.477
  267PRO     CG 4262   9.809   5.543   2.355
  267PRO    HG1 4263   9.884   5.600   2.411
  267PRO    HG2 4264   9.748   5.596   2.281
  267PRO     CB 4265   9.868   5.419   2.288
  267PRO    HB1 4266   9.946   5.384   2.356
  267PRO    HB2 4267   9.909   5.434   2.188
  267PRO     CA 4268   9.750   5.323   2.283
  267PRO     HA 4269   9.693   5.339   2.191
  267PRO      C 4270   9.787   5.176   2.270
  267PRO      O 4271   9.781   5.109   2.167
  268GLU      N 4272   9.840   5.118   2.378
  268GLU      H 4273   9.847   5.171   2.463
  268GLU     CA 4274   9.889   4.982   2.375
  268GLU     HA 4275   9.959   4.983   2.292
  268GLU     CB 4276   9.965   4.953   2.504
  268GLU    HB1 4277  10.042   5.028   2.522
  268GLU    HB2 4278  10.025   4.864   2.491
  268GLU     CG 4279   9.876   4.926   2.625
  268GLU    HG1 4280   9.828   4.828   2.615
  268GLU    HG2 4281   9.796   5.000   2.628
  268GLU     CD 4282   9.953   4.918   2.756
  268GLU    OE1 4283   9.945   4.813   2.824
  268GLU    OE2 4284  10.025   5.014   2.791
  268GLU      C 4285   9.779   4.884   2.337
  268GLU      O 4286   9.810   4.768   2.307
  269ARG      N 4287   9.651   4.923   2.341
  269ARG      H 4288   9.636   5.020   2.365
  269ARG     CA 4289   9.538   4.834   2.328
  269ARG     HA 4290   9.560   4.728   2.347
  269ARG     CB 4291   9.429   4.872   2.428
  269ARG    HB1 4292   9.354   4.794   2.410
  269ARG    HB2 4293   9.390   4.968   2.394
  269ARG     CG 4294   9.471   4.877   2.574
  269ARG    HG1 4295   9.529   4.968   2.592
  269ARG    HG2 4296   9.530   4.791   2.606
  269ARG     CD 4297   9.350   4.887   2.667
  269ARG    HD1 4298   9.285   4.803   2.643
  269ARG    HD2 4299   9.296   4.977   2.637
  269ARG     NE 4300   9.389   4.887   2.808
  269ARG     HE 4301   9.486   4.887   2.834
  269ARG     CZ 4302   9.311   4.909   2.915
  269ARG    NH1 4303   9.183   4.943   2.896
  269ARG   HH11 4304   9.153   4.971   2.803
  269ARG   HH12 4305   9.121   4.969   2.971
  269ARG    NH2 4306   9.352   4.897   3.042
  269ARG   HH21 4307   9.445   4.871   3.071
  269ARG   HH22 4308   9.284   4.912   3.115
  269ARG      C 4309   9.487   4.849   2.186
  269ARG      O 4310   9.474   4.744   2.122
  270ILE      N 4311   9.483   4.967   2.124
  270ILE      H 4312   9.500   5.054   2.173
  270ILE     CA 4313   9.463   4.984   1.981
  270ILE     HA 4314   9.371   4.929   1.964
  270ILE     CB 4315   9.459   5.132   1.944
  270ILE     HB 4316   9.555   5.173   1.972
  270ILE    CG2 4317   9.433   5.145   1.794
  270ILE   HG21 4318   9.433   5.248   1.760
  270ILE   HG22 4319   9.515   5.098   1.738
  270ILE   HG23 4320   9.342   5.095   1.760
  270ILE    CG1 4321   9.355   5.214   2.019
  270ILE   HG11 4322   9.385   5.204   2.123
  270ILE   HG12 4323   9.258   5.165   2.005
  270ILE     CD 4324   9.331   5.361   1.984
  270ILE    HD1 4325   9.279   5.355   1.889
  270ILE    HD2 4326   9.272   5.417   2.056
  270ILE    HD3 4327   9.427   5.413   1.990
  270ILE      C 4328   9.570   4.910   1.903
  270ILE      O 4329   9.542   4.840   1.806
  271ALA      N 4330   9.698   4.921   1.942
  271ALA      H 4331   9.720   4.965   2.030
  271ALA     CA 4332   9.802   4.854   1.868
  271ALA     HA 4333   9.785   4.873   1.763
  271ALA     CB 4334   9.938   4.916   1.900
  271ALA    HB1 4335   9.965   4.927   2.005
  271ALA    HB2 4336  10.013   4.853   1.853
  271ALA    HB3 4337   9.939   5.010   1.844
  271ALA      C 4338   9.815   4.705   1.898
  271ALA      O 4339   9.878   4.635   1.818
  272GLU      N 4340   9.755   4.658   2.007
  272GLU      H 4341   9.718   4.722   2.076
  272GLU     CA 4342   9.738   4.517   2.036
  272GLU     HA 4343   9.830   4.465   2.009
  272GLU     CB 4344   9.709   4.489   2.183
  272GLU    HB1 4345   9.618   4.542   2.212
  272GLU    HB2 4346   9.792   4.533   2.238
  272GLU     CG 4347   9.705   4.342   2.225
  272GLU    HG1 4348   9.798   4.293   2.198
  272GLU    HG2 4349   9.623   4.291   2.174
  272GLU     CD 4350   9.683   4.323   2.374
  272GLU    OE1 4351   9.583   4.263   2.419
  272GLU    OE2 4352   9.771   4.378   2.444
  272GLU      C 4353   9.632   4.461   1.943
  272GLU      O 4354   9.650   4.362   1.872
  273ASN      N 4355   9.515   4.526   1.940
  273ASN      H 4356   9.511   4.613   1.991
  273ASN     CA 4357   9.401   4.495   1.856
  273ASN     HA 4358   9.376   4.396   1.892
  273ASN     CB 4359   9.290   4.596   1.888
  273ASN    HB1 4360   9.211   4.591   1.813
  273ASN    HB2 4361   9.332   4.696   1.899
  273ASN     CG 4362   9.232   4.582   2.027
  273ASN    OD1 4363   9.250   4.483   2.097
  273ASN    ND2 4364   9.144   4.672   2.074
  273ASN   HD21 4365   9.119   4.754   2.021
  273ASN   HD22 4366   9.126   4.659   2.173
  273ASN      C 4367   9.428   4.483   1.706
  273ASN      O 4368   9.344   4.429   1.634
  274PHE      N 4369   9.538   4.534   1.651
  274PHE      H 4370   9.602   4.584   1.710
  274PHE     CA 4371   9.564   4.534   1.509
  274PHE     HA 4372   9.471   4.524   1.453
  274PHE     CB 4373   9.629   4.667   1.470
  274PHE    HB1 4374   9.733   4.655   1.498
  274PHE    HB2 4375   9.592   4.752   1.528
  274PHE     CG 4376   9.616   4.704   1.324
  274PHE    CD1 4377   9.494   4.747   1.270
  274PHE    HD1 4378   9.405   4.757   1.331
  274PHE    CE1 4379   9.481   4.778   1.134
  274PHE    HE1 4380   9.387   4.804   1.087
  274PHE     CZ 4381   9.594   4.768   1.052
  274PHE     HZ 4382   9.597   4.784   0.945
  274PHE    CE2 4383   9.717   4.729   1.106
  274PHE    HE2 4384   9.804   4.726   1.042
  274PHE    CD2 4385   9.728   4.693   1.241
  274PHE    HD2 4386   9.827   4.671   1.278
  274PHE      C 4387   9.644   4.411   1.467
  274PHE      O 4388   9.658   4.388   1.347
  275LYS      N 4389   9.699   4.340   1.566
  275LYS      H 4390   9.676   4.365   1.661
  275LYS     CA 4391   9.806   4.244   1.555
  275LYS     HA 4392   9.859   4.264   1.461
  275LYS     CB 4393   9.915   4.261   1.660
  275LYS    HB1 4394   9.992   4.184   1.651
  275LYS    HB2 4395   9.861   4.246   1.753
  275LYS     CG 4396   9.990   4.394   1.657
  275LYS    HG1 4397   9.921   4.474   1.631
  275LYS    HG2 4398  10.060   4.384   1.574
  275LYS     CD 4399  10.083   4.423   1.774
  275LYS    HD1 4400  10.145   4.336   1.797
  275LYS    HD2 4401  10.022   4.429   1.864
  275LYS     CE 4402  10.175   4.545   1.772
  275LYS    HE1 4403  10.104   4.627   1.760
  275LYS    HE2 4404  10.238   4.546   1.683
  275LYS     NZ 4405  10.250   4.562   1.897
  275LYS    HZ1 4406  10.313   4.640   1.911
  275LYS    HZ2 4407  10.190   4.562   1.979
  275LYS    HZ3 4408  10.304   4.478   1.908
  275LYS      C 4409   9.749   4.103   1.542
  275LYS      O 4410   9.785   4.021   1.626
  276VAL      N 4411   9.652   4.083   1.453
  276VAL      H 4412   9.626   4.159   1.392
  276VAL     CA 4413   9.561   3.970   1.460
  276VAL     HA 4414   9.581   3.901   1.541
  276VAL     CB 4415   9.423   4.025   1.494
  276VAL     HB 4416   9.353   3.941   1.496
  276VAL    CG1 4417   9.423   4.064   1.642
  276VAL   HG11 4418   9.460   3.984   1.706
  276VAL   HG12 4419   9.483   4.153   1.660
  276VAL   HG13 4420   9.326   4.087   1.686
  276VAL    CG2 4421   9.372   4.137   1.404
  276VAL   HG21 4422   9.272   4.169   1.435
  276VAL   HG22 4423   9.431   4.229   1.413
  276VAL   HG23 4424   9.378   4.109   1.299
  276VAL      C 4425   9.553   3.890   1.331
  276VAL      O 4426   9.460   3.809   1.327
  277PHE      N 4427   9.651   3.908   1.243
  277PHE      H 4428   9.726   3.974   1.261
  277PHE     CA 4429   9.665   3.838   1.117
  277PHE     HA 4430   9.567   3.798   1.092
  277PHE     CB 4431   9.680   3.944   1.007
  277PHE    HB1 4432   9.683   3.891   0.912
  277PHE    HB2 4433   9.779   3.990   1.006
  277PHE     CG 4434   9.577   4.054   1.004
  277PHE    CD1 4435   9.455   4.031   0.940
  277PHE    HD1 4436   9.423   3.947   0.880
  277PHE    CE1 4437   9.347   4.118   0.962
  277PHE    HE1 4438   9.245   4.097   0.937
  277PHE     CZ 4439   9.369   4.233   1.040
  277PHE     HZ 4440   9.288   4.301   1.061
  277PHE    CE2 4441   9.494   4.262   1.095
  277PHE    HE2 4442   9.517   4.346   1.160
  277PHE    CD2 4443   9.595   4.165   1.086
  277PHE    HD2 4444   9.682   4.189   1.145
  277PHE      C 4445   9.770   3.728   1.108
  277PHE      O 4446   9.767   3.652   1.012
  278ASP      N 4447   9.864   3.716   1.202
  278ASP      H 4448   9.862   3.767   1.289
  278ASP     CA 4449   9.971   3.619   1.204
  278ASP     HA 4450  10.019   3.614   1.106
  278ASP     CB 4451  10.077   3.665   1.305
  278ASP    HB1 4452  10.121   3.755   1.262
  278ASP    HB2 4453  10.156   3.592   1.320
  278ASP     CG 4454  10.022   3.702   1.442
  278ASP    OD1 4455   9.901   3.724   1.465
  278ASP    OD2 4456  10.105   3.718   1.534
  278ASP      C 4457   9.923   3.477   1.233
  278ASP      O 4458   9.975   3.383   1.173
  279PHE      N 4459   9.817   3.457   1.312
  279PHE      H 4460   9.772   3.536   1.357
  279PHE     CA 4461   9.772   3.326   1.355
  279PHE     HA 4462   9.840   3.247   1.325
  279PHE     CB 4463   9.768   3.322   1.507
  279PHE    HB1 4464   9.852   3.385   1.537
  279PHE    HB2 4465   9.786   3.221   1.544
  279PHE     CG 4466   9.653   3.383   1.583
  279PHE    CD1 4467   9.621   3.519   1.578
  279PHE    HD1 4468   9.673   3.585   1.510
  279PHE    CE1 4469   9.516   3.575   1.652
  279PHE    HE1 4470   9.496   3.681   1.649
  279PHE     CZ 4471   9.440   3.489   1.733
  279PHE     HZ 4472   9.370   3.532   1.802
  279PHE    CE2 4473   9.471   3.353   1.742
  279PHE    HE2 4474   9.420   3.296   1.818
  279PHE    CD2 4475   9.576   3.300   1.666
  279PHE    HD2 4476   9.604   3.196   1.676
  279PHE      C 4477   9.632   3.295   1.301
  279PHE      O 4478   9.568   3.384   1.246
  280GLU      N 4479   9.580   3.174   1.321
  280GLU      H 4480   9.644   3.110   1.366
  280GLU     CA 4481   9.440   3.144   1.304
  280GLU     HA 4482   9.385   3.237   1.319
  280GLU     CB 4483   9.418   3.092   1.162
  280GLU    HB1 4484   9.440   3.171   1.090
  280GLU    HB2 4485   9.312   3.080   1.140
  280GLU     CG 4486   9.485   2.965   1.111
  280GLU    HG1 4487   9.451   2.880   1.169
  280GLU    HG2 4488   9.592   2.965   1.130
  280GLU     CD 4489   9.469   2.947   0.960
  280GLU    OE1 4490   9.574   2.910   0.902
  280GLU    OE2 4491   9.358   2.958   0.904
  280GLU      C 4492   9.390   3.056   1.418
  280GLU      O 4493   9.456   2.968   1.472
  281LEU      N 4494   9.265   3.082   1.457
  281LEU      H 4495   9.213   3.142   1.394
  281LEU     CA 4496   9.177   3.001   1.539
  281LEU     HA 4497   9.235   2.972   1.626
  281LEU     CB 4498   9.057   3.079   1.591
  281LEU    HB1 4499   8.995   3.021   1.659
  281LEU    HB2 4500   8.991   3.105   1.508
  281LEU     CG 4501   9.090   3.201   1.677
  281LEU     HG 4502   9.173   3.254   1.632
  281LEU    CD1 4503   8.970   3.292   1.701
  281LEU   HD11 4504   8.884   3.238   1.740
  281LEU   HD12 4505   8.987   3.385   1.755
  281LEU   HD13 4506   8.941   3.330   1.603
  281LEU    CD2 4507   9.139   3.153   1.814
  281LEU   HD21 4508   9.213   3.075   1.797
  281LEU   HD22 4509   9.191   3.239   1.856
  281LEU   HD23 4510   9.060   3.107   1.873
  281LEU      C 4511   9.145   2.867   1.475
  281LEU      O 4512   9.143   2.862   1.352
  282SER      N 4513   9.122   2.762   1.554
  282SER      H 4514   9.111   2.765   1.654
  282SER     CA 4515   9.068   2.637   1.505
  282SER     HA 4516   9.091   2.631   1.398
  282SER     CB 4517   9.124   2.516   1.579
  282SER    HB1 4518   9.233   2.509   1.570
  282SER    HB2 4519   9.092   2.419   1.541
  282SER     OG 4520   9.090   2.516   1.715
  282SER     HG 4521   9.131   2.588   1.763
  282SER      C 4522   8.916   2.624   1.502
  282SER      O 4523   8.841   2.688   1.575
  283SER      N 4524   8.861   2.524   1.431
  283SER      H 4525   8.913   2.480   1.357
  283SER     CA 4526   8.731   2.466   1.459
  283SER     HA 4527   8.650   2.528   1.420
  283SER     CB 4528   8.707   2.340   1.377
  283SER    HB1 4529   8.600   2.319   1.378
  283SER    HB2 4530   8.750   2.252   1.425
  283SER     OG 4531   8.747   2.341   1.242
  283SER     HG 4532   8.745   2.250   1.210
  283SER      C 4533   8.701   2.435   1.604
  283SER      O 4534   8.596   2.476   1.654
  284GLN      N 4535   8.794   2.370   1.673
  284GLN      H 4536   8.870   2.329   1.620
  284GLN     CA 4537   8.785   2.332   1.813
  284GLN     HA 4538   8.698   2.269   1.830
  284GLN     CB 4539   8.906   2.248   1.853
  284GLN    HB1 4540   8.898   2.226   1.959
  284GLN    HB2 4541   9.000   2.303   1.840
  284GLN     CG 4542   8.928   2.118   1.777
  284GLN    HG1 4543   8.829   2.082   1.750
  284GLN    HG2 4544   8.978   2.050   1.846
  284GLN     CD 4545   9.016   2.131   1.653
  284GLN    OE1 4546   8.963   2.157   1.545
  284GLN    NE2 4547   9.148   2.114   1.657
  284GLN   HE21 4548   9.198   2.113   1.745
  284GLN   HE22 4549   9.191   2.127   1.567
  284GLN      C 4550   8.766   2.459   1.895
  284GLN      O 4551   8.668   2.463   1.970
  285ASP      N 4552   8.845   2.565   1.877
  285ASP      H 4553   8.914   2.564   1.803
  285ASP     CA 4554   8.835   2.688   1.952
  285ASP     HA 4555   8.845   2.670   2.059
  285ASP     CB 4556   8.950   2.783   1.920
  285ASP    HB1 4557   8.936   2.873   1.981
  285ASP    HB2 4558   8.947   2.823   1.819
  285ASP     CG 4559   9.091   2.729   1.943
  285ASP    OD1 4560   9.120   2.697   2.060
  285ASP    OD2 4561   9.172   2.729   1.847
  285ASP      C 4562   8.702   2.756   1.924
  285ASP      O 4563   8.632   2.799   2.015
  286MET      N 4564   8.668   2.788   1.798
  286MET      H 4565   8.724   2.758   1.720
  286MET     CA 4566   8.551   2.868   1.768
  286MET     HA 4567   8.572   2.959   1.825
  286MET     CB 4568   8.548   2.904   1.620
  286MET    HB1 4569   8.457   2.957   1.592
  286MET    HB2 4570   8.544   2.813   1.560
  286MET     CG 4571   8.666   2.989   1.573
  286MET    HG1 4572   8.747   2.927   1.536
  286MET    HG2 4573   8.705   3.041   1.660
  286MET     SD 4574   8.606   3.109   1.451
  286MET     CE 4575   8.582   3.000   1.308
  286MET    HE1 4576   8.504   3.042   1.244
  286MET    HE2 4577   8.676   2.982   1.256
  286MET    HE3 4578   8.541   2.905   1.342
  286MET      C 4579   8.419   2.809   1.817
  286MET      O 4580   8.344   2.878   1.885
  287THR      N 4581   8.400   2.679   1.794
  287THR      H 4582   8.461   2.632   1.728
  287THR     CA 4583   8.292   2.600   1.848
  287THR     HA 4584   8.203   2.659   1.825
  287THR     CB 4585   8.291   2.457   1.795
  287THR     HB 4586   8.207   2.397   1.832
  287THR    CG2 4587   8.288   2.455   1.643
  287THR   HG21 4588   8.187   2.482   1.613
  287THR   HG22 4589   8.347   2.529   1.588
  287THR   HG23 4590   8.304   2.353   1.609
  287THR    OG1 4591   8.408   2.385   1.829
  287THR    HG1 4592   8.480   2.417   1.775
  287THR      C 4593   8.285   2.597   2.000
  287THR      O 4594   8.177   2.590   2.058
  288THR      N 4595   8.399   2.602   2.070
  288THR      H 4596   8.486   2.620   2.024
  288THR     CA 4597   8.412   2.614   2.214
  288THR     HA 4598   8.344   2.543   2.260
  288THR     CB 4599   8.555   2.597   2.265
  288THR     HB 4600   8.622   2.663   2.209
  288THR    CG2 4601   8.577   2.636   2.411
  288THR   HG21 4602   8.678   2.618   2.446
  288THR   HG22 4603   8.577   2.744   2.424
  288THR   HG23 4604   8.505   2.585   2.476
  288THR    OG1 4605   8.597   2.467   2.230
  288THR    HG1 4606   8.614   2.462   2.135
  288THR      C 4607   8.371   2.753   2.262
  288THR      O 4608   8.274   2.760   2.337
  289LEU      N 4609   8.423   2.861   2.204
  289LEU      H 4610   8.496   2.854   2.135
  289LEU     CA 4611   8.382   2.998   2.226
  289LEU     HA 4612   8.398   3.028   2.330
  289LEU     CB 4613   8.469   3.086   2.137
  289LEU    HB1 4614   8.424   3.183   2.120
  289LEU    HB2 4615   8.465   3.042   2.037
  289LEU     CG 4616   8.613   3.109   2.181
  289LEU     HG 4617   8.660   3.018   2.216
  289LEU    CD1 4618   8.691   3.166   2.062
  289LEU   HD11 4619   8.651   3.256   2.014
  289LEU   HD12 4620   8.787   3.194   2.105
  289LEU   HD13 4621   8.705   3.087   1.988
  289LEU    CD2 4622   8.632   3.214   2.291
  289LEU   HD21 4623   8.602   3.314   2.260
  289LEU   HD22 4624   8.589   3.186   2.387
  289LEU   HD23 4625   8.739   3.218   2.309
  289LEU      C 4626   8.232   3.010   2.203
  289LEU      O 4627   8.167   3.091   2.269
  290LEU      N 4628   8.173   2.938   2.107
  290LEU      H 4629   8.230   2.878   2.050
  290LEU     CA 4630   8.031   2.950   2.081
  290LEU     HA 4631   7.999   3.054   2.075
  290LEU     CB 4632   8.006   2.893   1.942
  290LEU    HB1 4633   8.003   2.784   1.946
  290LEU    HB2 4634   8.095   2.910   1.882
  290LEU     CG 4635   7.882   2.941   1.866
  290LEU     HG 4636   7.796   2.935   1.932
  290LEU    CD1 4637   7.913   3.084   1.822
  290LEU   HD11 4638   7.831   3.128   1.766
  290LEU   HD12 4639   7.930   3.156   1.903
  290LEU   HD13 4640   7.999   3.084   1.756
  290LEU    CD2 4641   7.850   2.849   1.748
  290LEU   HD21 4642   7.781   2.895   1.678
  290LEU   HD22 4643   7.947   2.833   1.701
  290LEU   HD23 4644   7.810   2.757   1.790
  290LEU      C 4645   7.938   2.883   2.181
  290LEU      O 4646   7.822   2.923   2.192
  291SER      N 4647   7.993   2.795   2.266
  291SER      H 4648   8.092   2.781   2.251
  291SER     CA 4649   7.917   2.719   2.363
  291SER     HA 4650   7.830   2.685   2.307
  291SER     CB 4651   7.994   2.599   2.418
  291SER    HB1 4652   8.038   2.542   2.337
  291SER    HB2 4653   7.929   2.534   2.476
  291SER     OG 4654   8.100   2.638   2.502
  291SER     HG 4655   8.178   2.658   2.449
  291SER      C 4656   7.872   2.805   2.480
  291SER      O 4657   7.786   2.756   2.554
  292TYR      N 4658   7.923   2.928   2.485
  292TYR      H 4659   7.977   2.953   2.403
  292TYR     CA 4660   7.916   3.019   2.597
  292TYR     HA 4661   7.894   2.964   2.689
  292TYR     CB 4662   8.055   3.075   2.628
  292TYR    HB1 4663   8.055   3.150   2.707
  292TYR    HB2 4664   8.089   3.134   2.544
  292TYR     CG 4665   8.164   2.977   2.666
  292TYR    CD1 4666   8.145   2.898   2.780
  292TYR    HD1 4667   8.057   2.903   2.841
  292TYR    CE1 4668   8.246   2.814   2.827
  292TYR    HE1 4669   8.244   2.758   2.919
  292TYR     CZ 4670   8.365   2.805   2.752
  292TYR     OH 4671   8.458   2.715   2.793
  292TYR     HH 4672   8.540   2.717   2.744
  292TYR    CE2 4673   8.385   2.885   2.637
  292TYR    HE2 4674   8.473   2.878   2.574
  292TYR    CD2 4675   8.284   2.971   2.594
  292TYR    HD2 4676   8.294   3.029   2.503
  292TYR      C 4677   7.804   3.122   2.602
  292TYR      O 4678   7.807   3.221   2.676
  293ASN      N 4679   7.698   3.105   2.524
  293ASN      H 4680   7.696   3.026   2.461
  293ASN     CA 4681   7.588   3.199   2.519
  293ASN     HA 4682   7.624   3.299   2.496
  293ASN     CB 4683   7.504   3.164   2.396
  293ASN    HB1 4684   7.456   3.066   2.400
  293ASN    HB2 4685   7.568   3.177   2.308
  293ASN     CG 4686   7.399   3.271   2.367
  293ASN    OD1 4687   7.414   3.390   2.393
  293ASN    ND2 4688   7.284   3.229   2.315
  293ASN   HD21 4689   7.262   3.134   2.287
  293ASN   HD22 4690   7.205   3.287   2.342
  293ASN      C 4691   7.507   3.203   2.648
  293ASN      O 4692   7.492   3.107   2.722
  294ARG      N 4693   7.464   3.325   2.679
  294ARG      H 4694   7.505   3.400   2.624
  294ARG     CA 4695   7.373   3.365   2.785
  294ARG     HA 4696   7.317   3.277   2.815
  294ARG     CB 4697   7.447   3.402   2.913
  294ARG    HB1 4698   7.443   3.509   2.932
  294ARG    HB2 4699   7.552   3.374   2.901
  294ARG     CG 4700   7.394   3.326   3.034
  294ARG    HG1 4701   7.385   3.218   3.020
  294ARG    HG2 4702   7.297   3.373   3.049
  294ARG     CD 4703   7.461   3.355   3.168
  294ARG    HD1 4704   7.486   3.461   3.171
  294ARG    HD2 4705   7.558   3.306   3.158
  294ARG     NE 4706   7.374   3.311   3.277
  294ARG     HE 4707   7.279   3.288   3.250
  294ARG     CZ 4708   7.380   3.343   3.407
  294ARG    NH1 4709   7.482   3.411   3.461
  294ARG   HH11 4710   7.550   3.453   3.399
  294ARG   HH12 4711   7.486   3.414   3.562
  294ARG    NH2 4712   7.278   3.314   3.489
  294ARG   HH21 4713   7.191   3.289   3.445
  294ARG   HH22 4714   7.296   3.308   3.588
  294ARG      C 4715   7.270   3.465   2.734
  294ARG      O 4716   7.168   3.484   2.799
  295ASN      N 4717   7.288   3.526   2.616
  295ASN      H 4718   7.373   3.508   2.564
  295ASN     CA 4719   7.224   3.644   2.563
  295ASN     HA 4720   7.287   3.673   2.479
  295ASN     CB 4721   7.081   3.624   2.514
  295ASN    HB1 4722   7.052   3.710   2.454
  295ASN    HB2 4723   7.018   3.611   2.602
  295ASN     CG 4724   7.073   3.500   2.426
  295ASN    OD1 4725   7.113   3.500   2.310
  295ASN    ND2 4726   7.013   3.396   2.483
  295ASN   HD21 4727   6.969   3.403   2.574
  295ASN   HD22 4728   7.026   3.303   2.445
  295ASN      C 4729   7.237   3.761   2.660
  295ASN      O 4730   7.151   3.848   2.673
  296TRP      N 4731   7.350   3.764   2.731
  296TRP      H 4732   7.416   3.692   2.707
  296TRP     CA 4733   7.391   3.879   2.809
  296TRP     HA 4734   7.304   3.906   2.868
  296TRP     CB 4735   7.503   3.840   2.905
  296TRP    HB1 4736   7.591   3.813   2.846
  296TRP    HB2 4737   7.481   3.752   2.964
  296TRP     CG 4738   7.532   3.955   2.996
  296TRP    CD1 4739   7.487   3.966   3.123
  296TRP    HD1 4740   7.421   3.896   3.174
  296TRP    NE1 4741   7.527   4.088   3.175
  296TRP    HE1 4742   7.494   4.121   3.265
  296TRP    CE2 4743   7.615   4.155   3.093
  296TRP    CZ2 4744   7.676   4.280   3.106
  296TRP    HZ2 4745   7.658   4.349   3.187
  296TRP    CH2 4746   7.772   4.313   3.009
  296TRP    HH2 4747   7.815   4.412   3.008
  296TRP    CZ3 4748   7.789   4.224   2.902
  296TRP    HZ3 4749   7.861   4.249   2.826
  296TRP    CE3 4750   7.707   4.113   2.878
  296TRP    HE3 4751   7.717   4.063   2.783
  296TRP    CD2 4752   7.625   4.067   2.982
  296TRP      C 4753   7.419   3.995   2.714
  296TRP      O 4754   7.451   3.970   2.598
  297ARG      N 4755   7.409   4.120   2.759
  297ARG      H 4756   7.383   4.135   2.855
  297ARG     CA 4757   7.400   4.237   2.674
  297ARG     HA 4758   7.456   4.210   2.585
  297ARG     CB 4759   7.258   4.265   2.625
  297ARG    HB1 4760   7.249   4.366   2.585
  297ARG    HB2 4761   7.184   4.255   2.705
  297ARG     CG 4762   7.219   4.178   2.506
  297ARG    HG1 4763   7.206   4.077   2.545
  297ARG    HG2 4764   7.299   4.199   2.436
  297ARG     CD 4765   7.090   4.226   2.439
  297ARG    HD1 4766   7.111   4.323   2.395
  297ARG    HD2 4767   7.007   4.240   2.508
  297ARG     NE 4768   7.055   4.125   2.339
  297ARG     HE 4769   7.012   4.038   2.365
  297ARG     CZ 4770   7.051   4.151   2.208
  297ARG    NH1 4771   7.115   4.252   2.146
  297ARG   HH11 4772   7.157   4.325   2.201
  297ARG   HH12 4773   7.126   4.251   2.045
  297ARG    NH2 4774   6.999   4.064   2.120
  297ARG   HH21 4775   6.943   3.986   2.151
  297ARG   HH22 4776   6.991   4.090   2.022
  297ARG      C 4777   7.457   4.364   2.735
  297ARG      O 4778   7.432   4.399   2.850
  298VAL      N 4779   7.523   4.441   2.649
  298VAL      H 4780   7.546   4.400   2.559
  298VAL     CA 4781   7.574   4.574   2.678
  298VAL     HA 4782   7.594   4.589   2.784
  298VAL     CB 4783   7.699   4.611   2.598
  298VAL     HB 4784   7.681   4.615   2.491
  298VAL    CG1 4785   7.750   4.752   2.629
  298VAL   HG11 4786   7.685   4.831   2.591
  298VAL   HG12 4787   7.751   4.770   2.736
  298VAL   HG13 4788   7.847   4.775   2.586
  298VAL    CG2 4789   7.810   4.512   2.633
  298VAL   HG21 4790   7.812   4.521   2.741
  298VAL   HG22 4791   7.790   4.412   2.593
  298VAL   HG23 4792   7.906   4.552   2.599
  298VAL      C 4793   7.466   4.680   2.661
  298VAL      O 4794   7.435   4.762   2.747
  299CYS      N 4795   7.402   4.676   2.543
  299CYS      H 4796   7.449   4.622   2.471
  299CYS     CA 4797   7.295   4.764   2.502
  299CYS     HA 4798   7.305   4.857   2.557
  299CYS     CB 4799   7.321   4.816   2.361
  299CYS    HB1 4800   7.230   4.860   2.320
  299CYS    HB2 4801   7.336   4.731   2.293
  299CYS     SG 4802   7.446   4.946   2.357
  299CYS     HG 4803   7.553   4.877   2.397
  299CYS      C 4804   7.158   4.703   2.527
  299CYS      O 4805   7.103   4.644   2.434
  300ALA      N 4806   7.099   4.720   2.645
  300ALA      H 4807   7.156   4.748   2.724
  300ALA     CA 4808   6.964   4.677   2.673
  300ALA     HA 4809   6.901   4.696   2.586
  300ALA     CB 4810   6.968   4.529   2.709
  300ALA    HB1 4811   7.001   4.460   2.632
  300ALA    HB2 4812   7.027   4.512   2.799
  300ALA    HB3 4813   6.862   4.512   2.724
  300ALA      C 4814   6.896   4.758   2.784
  300ALA      O 4815   6.955   4.796   2.885
  301LEU      N 4816   6.772   4.802   2.760
  301LEU      H 4817   6.742   4.768   2.670
  301LEU     CA 4818   6.683   4.894   2.828
  301LEU     HA 4819   6.718   4.909   2.930
  301LEU     CB 4820   6.688   5.038   2.777
  301LEU    HB1 4821   6.619   5.096   2.838
  301LEU    HB2 4822   6.654   5.036   2.673
  301LEU     CG 4823   6.818   5.115   2.792
  301LEU     HG 4824   6.908   5.053   2.784
  301LEU    CD1 4825   6.813   5.231   2.693
  301LEU   HD11 4826   6.912   5.277   2.696
  301LEU   HD12 4827   6.799   5.192   2.592
  301LEU   HD13 4828   6.735   5.304   2.714
  301LEU    CD2 4829   6.843   5.168   2.933
  301LEU   HD21 4830   6.927   5.237   2.922
  301LEU   HD22 4831   6.754   5.224   2.962
  301LEU   HD23 4832   6.879   5.093   3.004
  301LEU      C 4833   6.538   4.850   2.836
  301LEU      O 4834   6.488   4.789   2.742
  302LEU      N 4835   6.470   4.872   2.949
  302LEU      H 4836   6.513   4.922   3.026
  302LEU     CA 4837   6.337   4.819   2.973
  302LEU     HA 4838   6.332   4.731   2.909
  302LEU     CB 4839   6.328   4.770   3.117
  302LEU    HB1 4840   6.233   4.720   3.138
  302LEU    HB2 4841   6.324   4.863   3.174
  302LEU     CG 4842   6.438   4.674   3.163
  302LEU     HG 4843   6.532   4.728   3.156
  302LEU    CD1 4844   6.422   4.651   3.313
  302LEU   HD11 4845   6.506   4.590   3.347
  302LEU   HD12 4846   6.417   4.748   3.361
  302LEU   HD13 4847   6.333   4.592   3.333
  302LEU    CD2 4848   6.431   4.539   3.094
  302LEU   HD21 4849   6.508   4.473   3.133
  302LEU   HD22 4850   6.339   4.482   3.111
  302LEU   HD23 4851   6.466   4.533   2.990
  302LEU      C 4852   6.231   4.917   2.926
  302LEU      O 4853   6.117   4.880   2.902
  303SER      N 4854   6.265   5.045   2.906
  303SER      H 4855   6.362   5.074   2.910
  303SER     CA 4856   6.173   5.145   2.856
  303SER     HA 4857   6.086   5.171   2.915
  303SER     CB 4858   6.242   5.282   2.848
  303SER    HB1 4859   6.275   5.313   2.947
  303SER    HB2 4860   6.170   5.352   2.806
  303SER     OG 4861   6.357   5.274   2.766
  303SER     HG 4862   6.422   5.333   2.805
  303SER      C 4863   6.118   5.118   2.717
  303SER      O 4864   6.025   5.183   2.672
  304CYS      N 4865   6.177   5.019   2.649
  304CYS      H 4866   6.253   4.972   2.696
  304CYS     CA 4867   6.137   4.971   2.518
  304CYS     HA 4868   6.068   5.051   2.491
  304CYS     CB 4869   6.258   4.980   2.425
  304CYS    HB1 4870   6.221   4.973   2.323
  304CYS    HB2 4871   6.320   4.893   2.446
  304CYS     SG 4872   6.340   5.140   2.439
  304CYS     HG 4873   6.320   5.158   2.570
  304CYS      C 4874   6.063   4.840   2.498
  304CYS      O 4875   6.029   4.809   2.384
  305THR      N 4876   6.031   4.773   2.609
  305THR      H 4877   6.058   4.806   2.700
  305THR     CA 4878   5.997   4.632   2.607
  305THR     HA 4879   6.067   4.575   2.547
  305THR     CB 4880   6.001   4.572   2.747
  305THR     HB 4881   5.971   4.467   2.740
  305THR    CG2 4882   6.143   4.577   2.802
  305THR   HG21 4883   6.153   4.552   2.908
  305THR   HG22 4884   6.206   4.502   2.755
  305THR   HG23 4885   6.187   4.675   2.784
  305THR    OG1 4886   5.906   4.638   2.828
  305THR    HG1 4887   5.918   4.603   2.916
  305THR      C 4888   5.864   4.595   2.544
  305THR      O 4889   5.848   4.489   2.484
  306SER      N 4890   5.761   4.677   2.568
  306SER      H 4891   5.776   4.757   2.628
  306SER     CA 4892   5.625   4.650   2.526
  306SER     HA 4893   5.612   4.542   2.536
  306SER     CB 4894   5.530   4.694   2.638
  306SER    HB1 4895   5.561   4.652   2.733
  306SER    HB2 4896   5.431   4.654   2.616
  306SER     OG 4897   5.523   4.834   2.645
  306SER     HG 4898   5.444   4.867   2.602
  306SER      C 4899   5.585   4.706   2.391
  306SER      O 4900   5.474   4.692   2.340
  307HIS      N 4901   5.685   4.759   2.320
  307HIS      H 4902   5.772   4.775   2.369
  307HIS     CA 4903   5.671   4.808   2.185
  307HIS     HA 4904   5.574   4.858   2.179
  307HIS     CB 4905   5.784   4.904   2.151
  307HIS    HB1 4906   5.875   4.849   2.129
  307HIS    HB2 4907   5.806   4.968   2.237
  307HIS     CG 4908   5.772   4.989   2.027
  307HIS    ND1 4909   5.753   4.935   1.900
  307HIS    CE1 4910   5.746   5.037   1.815
  307HIS    HE1 4911   5.722   5.024   1.710
  307HIS    NE2 4912   5.760   5.155   1.877
  307HIS    HE2 4913   5.744   5.247   1.838
  307HIS    CD2 4914   5.782   5.125   2.010
  307HIS    HD2 4915   5.806   5.187   2.094
  307HIS      C 4916   5.667   4.690   2.088
  307HIS      O 4917   5.745   4.596   2.097
  308LYS      N 4918   5.574   4.700   1.992
  308LYS      H 4919   5.549   4.793   1.962
  308LYS     CA 4920   5.554   4.597   1.892
  308LYS     HA 4921   5.534   4.503   1.944
  308LYS     CB 4922   5.447   4.643   1.794
  308LYS    HB1 4923   5.357   4.663   1.852
  308LYS    HB2 4924   5.429   4.562   1.724
  308LYS     CG 4925   5.473   4.770   1.713
  308LYS    HG1 4926   5.559   4.746   1.650
  308LYS    HG2 4927   5.498   4.846   1.787
  308LYS     CD 4928   5.351   4.799   1.626
  308LYS    HD1 4929   5.269   4.826   1.693
  308LYS    HD2 4930   5.337   4.714   1.560
  308LYS     CE 4931   5.375   4.914   1.529
  308LYS    HE1 4932   5.404   5.005   1.582
  308LYS    HE2 4933   5.275   4.936   1.493
  308LYS     NZ 4934   5.473   4.877   1.426
  308LYS    HZ1 4935   5.492   4.949   1.358
  308LYS    HZ2 4936   5.563   4.854   1.466
  308LYS    HZ3 4937   5.443   4.794   1.376
  308LYS      C 4938   5.679   4.561   1.813
  308LYS      O 4939   5.695   4.443   1.781
  309ASP      N 4940   5.776   4.651   1.800
  309ASP      H 4941   5.751   4.744   1.832
  309ASP     CA 4942   5.894   4.625   1.719
  309ASP     HA 4943   5.886   4.526   1.674
  309ASP     CB 4944   5.922   4.732   1.614
  309ASP    HB1 4945   6.000   4.712   1.541
  309ASP    HB2 4946   5.936   4.825   1.669
  309ASP     CG 4947   5.801   4.759   1.526
  309ASP    OD1 4948   5.746   4.871   1.521
  309ASP    OD2 4949   5.752   4.671   1.452
  309ASP      C 4950   6.016   4.592   1.804
  309ASP      O 4951   6.126   4.631   1.767
  310TYR      N 4952   5.998   4.555   1.931
  310TYR      H 4953   5.905   4.544   1.969
  310TYR     CA 4954   6.102   4.534   2.029
  310TYR     HA 4955   6.165   4.623   2.032
  310TYR     CB 4956   6.059   4.518   2.175
  310TYR    HB1 4957   5.974   4.450   2.173
  310TYR    HB2 4958   6.012   4.609   2.210
  310TYR     CG 4959   6.162   4.477   2.277
  310TYR    CD1 4960   6.240   4.576   2.338
  310TYR    HD1 4961   6.226   4.678   2.303
  310TYR    CE1 4962   6.342   4.549   2.429
  310TYR    HE1 4963   6.412   4.627   2.456
  310TYR     CZ 4964   6.366   4.415   2.466
  310TYR     OH 4965   6.465   4.380   2.553
  310TYR     HH 4966   6.481   4.285   2.550
  310TYR    CE2 4967   6.289   4.312   2.408
  310TYR    HE2 4968   6.306   4.211   2.442
  310TYR    CD2 4969   6.190   4.345   2.315
  310TYR    HD2 4970   6.132   4.268   2.265
  310TYR      C 4971   6.184   4.413   1.986
  310TYR      O 4972   6.127   4.305   1.979
  311PRO      N 4973   6.311   4.428   1.949
  311PRO     CD 4974   6.398   4.542   1.971
  311PRO    HD1 4975   6.417   4.557   2.077
  311PRO    HD2 4976   6.349   4.631   1.930
  311PRO     CG 4977   6.522   4.518   1.885
  311PRO    HG1 4978   6.599   4.464   1.940
  311PRO    HG2 4979   6.570   4.606   1.840
  311PRO     CB 4980   6.476   4.417   1.780
  311PRO    HB1 4981   6.561   4.370   1.732
  311PRO    HB2 4982   6.409   4.468   1.711
  311PRO     CA 4983   6.384   4.332   1.867
  311PRO     HA 4984   6.306   4.288   1.806
  311PRO      C 4985   6.443   4.211   1.937
  311PRO      O 4986   6.467   4.106   1.877
  312PHE      N 4987   6.457   4.216   2.070
  312PHE      H 4988   6.405   4.283   2.124
  312PHE     CA 4989   6.527   4.114   2.146
  312PHE     HA 4990   6.609   4.078   2.084
  312PHE     CB 4991   6.595   4.186   2.262
  312PHE    HB1 4992   6.644   4.108   2.320
  312PHE    HB2 4993   6.514   4.234   2.317
  312PHE     CG 4994   6.697   4.294   2.233
  312PHE    CD1 4995   6.747   4.322   2.105
  312PHE    HD1 4996   6.722   4.264   2.018
  312PHE    CE1 4997   6.837   4.427   2.083
  312PHE    HE1 4998   6.867   4.448   1.981
  312PHE     CZ 4999   6.892   4.498   2.190
  312PHE     HZ 5000   6.974   4.566   2.170
  312PHE    CE2 5001   6.846   4.469   2.319
  312PHE    HE2 5002   6.899   4.504   2.407
  312PHE    CD2 5003   6.748   4.371   2.338
  312PHE    HD2 5004   6.720   4.357   2.441
  312PHE      C 5005   6.433   3.999   2.181
  312PHE      O 5006   6.313   4.011   2.205
  313HIS      N 5007   6.498   3.883   2.171
  313HIS      H 5008   6.590   3.887   2.130
  313HIS     CA 5009   6.455   3.754   2.220
  313HIS     HA 5010   6.396   3.780   2.308
  313HIS     CB 5011   6.378   3.672   2.117
  313HIS    HB1 5012   6.446   3.620   2.050
  313HIS    HB2 5013   6.319   3.740   2.054
  313HIS     CG 5014   6.282   3.575   2.181
  313HIS    ND1 5015   6.251   3.558   2.315
  313HIS    CE1 5016   6.162   3.459   2.324
  313HIS    HE1 5017   6.132   3.408   2.414
  313HIS    NE2 5018   6.132   3.420   2.199
  313HIS    HE2 5019   6.071   3.344   2.170
  313HIS    CD2 5020   6.202   3.493   2.105
  313HIS    HD2 5021   6.206   3.496   1.997
  313HIS      C 5022   6.568   3.666   2.274
  313HIS      O 5023   6.687   3.694   2.260
  314GLU      N 5024   6.538   3.561   2.350
  314GLU      H 5025   6.440   3.544   2.368
  314GLU     CA 5026   6.634   3.469   2.407
  314GLU     HA 5027   6.734   3.480   2.365
  314GLU     CB 5028   6.662   3.490   2.555
  314GLU    HB1 5029   6.742   3.420   2.580
  314GLU    HB2 5030   6.566   3.474   2.604
  314GLU     CG 5031   6.715   3.630   2.588
  314GLU    HG1 5032   6.646   3.706   2.551
  314GLU    HG2 5033   6.809   3.652   2.537
  314GLU     CD 5034   6.726   3.653   2.738
  314GLU    OE1 5035   6.763   3.554   2.804
  314GLU    OE2 5036   6.703   3.765   2.788
  314GLU      C 5037   6.594   3.323   2.388
  314GLU      O 5038   6.682   3.242   2.362
  315GLU      N 5039   6.468   3.284   2.405
  315GLU      H 5040   6.411   3.355   2.449
  315GLU     CA 5041   6.418   3.155   2.360
  315GLU     HA 5042   6.485   3.073   2.385
  315GLU     CB 5043   6.289   3.125   2.436
  315GLU    HB1 5044   6.212   3.196   2.406
  315GLU    HB2 5045   6.305   3.136   2.543
  315GLU     CG 5046   6.241   2.982   2.415
  315GLU    HG1 5047   6.313   2.916   2.463
  315GLU    HG2 5048   6.242   2.951   2.310
  315GLU     CD 5049   6.104   2.955   2.475
  315GLU    OE1 5050   6.005   2.928   2.404
  315GLU    OE2 5051   6.095   2.966   2.599
  315GLU      C 5052   6.402   3.156   2.209
  315GLU      O 5053   6.293   3.129   2.159
  316PHE      N 5054   6.510   3.190   2.139
  316PHE      H 5055   6.600   3.208   2.182
  316PHE     CA 5056   6.505   3.208   1.995
  316PHE     HA 5057   6.399   3.227   1.975
  316PHE     CB 5058   6.582   3.334   1.958
  316PHE    HB1 5059   6.685   3.320   1.992
  316PHE    HB2 5060   6.544   3.421   2.012
  316PHE     CG 5061   6.587   3.367   1.811
  316PHE    CD1 5062   6.494   3.326   1.714
  316PHE    HD1 5063   6.397   3.286   1.741
  316PHE    CE1 5064   6.508   3.370   1.582
  316PHE    HE1 5065   6.444   3.329   1.505
  316PHE     CZ 5066   6.624   3.431   1.533
  316PHE     HZ 5067   6.642   3.464   1.432
  316PHE    CE2 5068   6.720   3.466   1.629
  316PHE    HE2 5069   6.810   3.514   1.594
  316PHE    CD2 5070   6.701   3.433   1.764
  316PHE    HD2 5071   6.775   3.468   1.834
  316PHE      C 5072   6.536   3.083   1.913
  316PHE    OC1 5073   6.447   3.027   1.846
  316PHE    OC2 5074   6.649   3.033   1.927
  317LIG     C1 5075   6.750   4.973   2.361
  317LIG     N2 5076   6.669   4.853   2.381
  317LIG     O3 5077   6.562   4.836   2.325
  317LIG     O4 5078   6.692   4.780   2.476
  317LIG     C5 5079   6.881   4.982   2.407
  317LIG     H5 5080   6.931   4.906   2.467
  317LIG     C6 5081   6.952   5.096   2.374
  317LIG     C7 5082   7.096   5.110   2.417
  317LIG    H71 5083   7.174   5.072   2.350
  317LIG    H72 5084   7.110   5.051   2.508
  317LIG     N8 5085   7.128   5.244   2.464
  317LIG     H8 5086   7.124   5.312   2.390
  317LIG     C9 5087   7.206   5.274   2.570
  317LIG    C10 5088   7.262   5.411   2.573
  317LIG    C11 5089   7.295   5.462   2.698
  317LIG    H11 5090   7.288   5.397   2.786
  317LIG    C12 5091   7.327   5.595   2.717
  317LIG    H12 5092   7.356   5.634   2.814
  317LIG    C13 5093   7.334   5.679   2.607
  317LIG    CL1 5094   7.396   5.840   2.621
  317LIG    C15 5095   7.316   5.626   2.480
  317LIG    H15 5096   7.340   5.688   2.394
  317LIG    C16 5097   7.277   5.494   2.463
  317LIG    O17 5098   7.255   5.443   2.338
  317LIG    C18 5099   7.366   5.395   2.259
  317LIG   H181 5100   7.421   5.321   2.319
  317LIG   H182 5101   7.431   5.480   2.234
  317LIG    C19 5102   7.330   5.329   2.129
  317LIG    O20 5103   7.413   5.349   2.042
  317LIG    O21 5104   7.231   5.260   2.116
  317LIG    O22 5105   7.227   5.188   2.653
  317LIG    C23 5106   6.896   5.202   2.305
  317LIG    H23 5107   6.959   5.286   2.276
  317LIG    C24 5108   6.764   5.194   2.263
  317LIG    H24 5109   6.712   5.281   2.226
  317LIG    C25 5110   6.694   5.076   2.287
  317LIG    H25 5111   6.590   5.068   2.258
  318NAP     PA 5112   0.666   4.683   2.351
  318NAP    O2A 5113   0.597   4.552   2.352
  318NAP    O1A 5114   0.734   4.709   2.222
  318NAP    O5B 5115   0.761   4.706   2.478
  318NAP    C5B 5116   0.843   4.824   2.473
  318NAP   H51A 5117   0.770   4.905   2.482
  318NAP   H52A 5118   0.891   4.841   2.376
  318NAP    C4B 5119   0.934   4.824   2.597
  318NAP    H4B 5120   0.874   4.810   2.687
  318NAP    O4B 5121   1.030   4.717   2.587
  318NAP    C3B 5122   1.021   4.950   2.613
  318NAP    H3B 5123   0.982   5.036   2.557
  318NAP    O3B 5124   1.002   5.001   2.744
  318NAP   HO3A 5125   1.052   5.084   2.751
  318NAP    C2B 5126   1.167   4.914   2.586
  318NAP    H2B 5127   1.185   4.941   2.482
  318NAP    O2B 5128   1.265   4.976   2.671
  318NAP    C1B 5129   1.166   4.761   2.604
  318NAP    H1B 5130   1.191   4.741   2.709
  318NAP    N9A 5131   1.272   4.696   2.529
  318NAP    C8A 5132   1.282   4.695   2.392
  318NAP    H8A 5133   1.210   4.734   2.322
  318NAP    N7A 5134   1.396   4.638   2.353
  318NAP    C5A 5135   1.444   4.588   2.467
  318NAP    C6A 5136   1.559   4.516   2.496
  318NAP    N6A 5137   1.636   4.477   2.390
  318NAP   H61A 5138   1.704   4.404   2.407
  318NAP   H62A 5139   1.607   4.509   2.299
  318NAP    N1A 5140   1.596   4.470   2.617
  318NAP    C2A 5141   1.516   4.515   2.715
  318NAP    H2A 5142   1.554   4.511   2.816
  318NAP    N3A 5143   1.399   4.578   2.703
  318NAP    C4A 5144   1.363   4.609   2.578
  318NAP     O3 5145   0.561   4.794   2.402
  318NAP     PN 5146   0.481   4.901   2.314
  318NAP    O1N 5147   0.554   5.028   2.293
  318NAP    O2N 5148   0.356   4.946   2.380
  318NAP    O5D 5149   0.444   4.816   2.183
  318NAP    C5D 5150   0.492   4.847   2.051
  318NAP   H51N 5151   0.475   4.761   1.985
  318NAP   H52N 5152   0.600   4.862   2.048
  318NAP    C4D 5153   0.438   4.970   1.977
  318NAP    H4D 5154   0.502   4.988   1.890
  318NAP    O4D 5155   0.312   4.935   1.916
  318NAP    C3D 5156   0.400   5.102   2.047
  318NAP    H3D 5157   0.338   5.073   2.133
  318NAP    O3D 5158   0.513   5.185   2.076
  318NAP   HO3N 5159   0.548   5.145   2.157
  318NAP    C2D 5160   0.312   5.165   1.939
  318NAP    H2D 5161   0.251   5.248   1.975
  318NAP    O2D 5162   0.386   5.198   1.821
  318NAP   HO2N 5163   0.332   5.210   1.740
  318NAP    C1D 5164   0.227   5.048   1.887
  318NAP    H1D 5165   0.224   5.053   1.777
  318NAP    N1N 5166   0.092   5.039   1.938
  318NAP    C2N 5167  -0.007   5.005   1.852
  318NAP    H2N 5168   0.031   4.965   1.758
  318NAP    C3N 5169  -0.139   5.031   1.885
  318NAP    C7N 5170  -0.250   5.004   1.791
  318NAP    O7N 5171  -0.369   4.991   1.813
  318NAP    N7N 5172  -0.218   4.999   1.660
  318NAP   H72N 5173  -0.294   4.966   1.604
  318NAP   H71N 5174  -0.125   5.014   1.624
  318NAP    C4N 5175  -0.168   5.075   2.013
  318NAP    H4N 5176  -0.273   5.086   2.040
  318NAP    C5N 5177  -0.068   5.093   2.107
  318NAP    H5N 5178  -0.083   5.134   2.207
  318NAP    C6N 5179   0.061   5.062   2.068
  318NAP    H6N 5180   0.139   5.068   2.144
  318NAP    P2B 5181   1.287   5.134   2.656
  318NAP    O1X 5182   1.168   5.210   2.612
  318NAP    O2X 5183   1.317   5.187   2.791
  318NAP    O3X 5184   1.405   5.159   2.569
  319SOL     OW 5185   1.652   2.290   3.798
  319SOL    HW1 5186   1.722   2.354   3.788
  319SOL    HW2 5187   1.689   2.221   3.854
  320SOL     OW 5188   7.198   6.513   2.980
  320SOL    HW1 5189   7.168   6.466   2.902
  320SOL    HW2 5190   7.127   6.500   3.043
  321SOL     OW 5191  -0.639   5.855   5.023
  321SOL    HW1 5192  -0.622   5.928   4.963
  321SOL    HW2 5193  -0.733   5.856   5.037
  322SOL     OW 5194   4.144   3.642   5.476
  322SOL    HW1 5195   4.073   3.603   5.527
  322SOL    HW2 5196   4.182   3.708   5.535
  323SOL     OW 5197   7.302   7.733   2.252
  323SOL    HW1 5198   7.310   7.644   2.287
  323SOL    HW2 5199   7.328   7.790   2.325
  324SOL     OW 5200   1.661   5.831   3.694
  324SOL    HW1 5201   1.618   5.769   3.636
  324SOL    HW2 5202   1.702   5.777   3.762
  325SOL     OW 5203   2.026   7.416   2.339
  325SOL    HW1 5204   1.962   7.357   2.298
  325SOL    HW2 5205   2.095   7.425   2.273
  326SOL     OW 5206   4.454   0.187   0.201
  326SOL    HW1 5207   4.476   0.255   0.265
  326SOL    HW2 5208   4.528   0.188   0.139
  327SOL     OW 5209   4.518   4.053   4.809
  327SOL    HW1 5210   4.531   3.966   4.770
  327SOL    HW2 5211   4.425   4.056   4.831
  328SOL     OW 5212   5.460   5.253   1.582
  328SOL    HW1 5213   5.476   5.231   1.674
  328SOL    HW2 5214   5.519   5.327   1.564
  329SOL     OW 5215   8.437   7.865   2.324
  329SOL    HW1 5216   8.486   7.822   2.394
  329SOL    HW2 5217   8.503   7.915   2.276
  330SOL     OW 5218   4.160   7.462   5.497
  330SOL    HW1 5219   4.096   7.468   5.426
  330SOL    HW2 5220   4.153   7.547   5.543
  331SOL     OW 5221  -0.161   1.193   1.352
  331SOL    HW1 5222  -0.231   1.140   1.314
  331SOL    HW2 5223  -0.107   1.218   1.277
  332SOL     OW 5224   1.385   5.885   5.830
  332SOL    HW1 5225   1.440   5.919   5.901
  332SOL    HW2 5226   1.325   5.957   5.811
  333SOL     OW 5227   1.672   7.435   6.209
  333SOL    HW1 5228   1.662   7.348   6.249
  333SOL    HW2 5229   1.659   7.496   6.282
  334SOL     OW 5230   3.109   4.764   0.606
  334SOL    HW1 5231   3.028   4.805   0.575
  334SOL    HW2 5232   3.103   4.770   0.702
  335SOL     OW 5233   2.300   7.674   4.557
  335SOL    HW1 5234   2.308   7.735   4.484
  335SOL    HW2 5235   2.290   7.730   4.634
  336SOL     OW 5236   6.601   5.781   3.443
  336SOL    HW1 5237   6.669   5.724   3.480
  336SOL    HW2 5238   6.633   5.804   3.356
  337SOL     OW 5239   3.460   3.802   0.542
  337SOL    HW1 5240   3.477   3.719   0.499
  337SOL    HW2 5241   3.455   3.866   0.470
  338SOL     OW 5242   4.081   4.503   2.771
  338SOL    HW1 5243   4.116   4.526   2.857
  338SOL    HW2 5244   3.986   4.502   2.782
  339SOL     OW 5245   9.299   7.436   0.915
  339SOL    HW1 5246   9.378   7.425   0.861
  339SOL    HW2 5247   9.234   7.378   0.875
  340SOL     OW 5248   1.692   7.992   4.082
  340SOL    HW1 5249   1.718   7.901   4.070
  340SOL    HW2 5250   1.598   7.993   4.064
  341SOL     OW 5251   7.809   7.087   0.082
  341SOL    HW1 5252   7.749   7.128   0.145
  341SOL    HW2 5253   7.820   6.998   0.113
  342SOL     OW 5254   5.693   2.854   3.231
  342SOL    HW1 5255   5.726   2.799   3.302
  342SOL    HW2 5256   5.721   2.809   3.151
  343SOL     OW 5257   3.088   5.730   0.575
  343SOL    HW1 5258   3.051   5.662   0.630
  343SOL    HW2 5259   3.173   5.695   0.547
  344SOL     OW 5260   2.205   7.005   2.394
  344SOL    HW1 5261   2.135   7.004   2.329
  344SOL    HW2 5262   2.211   7.097   2.421
  345SOL     OW 5263   5.139   3.593   2.756
  345SOL    HW1 5264   5.044   3.597   2.764
  345SOL    HW2 5265   5.171   3.644   2.830
  346SOL     OW 5266   4.684   7.491   0.440
  346SOL    HW1 5267   4.732   7.444   0.509
  346SOL    HW2 5268   4.628   7.424   0.401
  347SOL     OW 5269   2.191   4.038   3.343
  347SOL    HW1 5270   2.169   4.124   3.308
  347SOL    HW2 5271   2.107   3.997   3.362
  348SOL     OW 5272   6.040   9.589   4.881
  348SOL    HW1 5273   6.117   9.624   4.925
  348SOL    HW2 5274   5.966   9.639   4.917
  349SOL     OW 5275   1.754   6.940   4.195
  349SOL    HW1 5276   1.830   6.884   4.181
  349SOL    HW2 5277   1.679   6.882   4.181
  350SOL     OW 5278   3.461   2.512   3.781
  350SOL    HW1 5279   3.473   2.424   3.818
  350SOL    HW2 5280   3.498   2.505   3.693
  351SOL     OW 5281   1.018   5.531   5.493
  351SOL    HW1 5282   1.067   5.613   5.498
  351SOL    HW2 5283   0.927   5.558   5.479
  352SOL     OW 5284   2.150   3.269   0.165
  352SOL    HW1 5285   2.185   3.190   0.206
  352SOL    HW2 5286   2.148   3.249   0.071
  353SOL     OW 5287   5.021   3.904   0.468
  353SOL    HW1 5288   5.051   3.863   0.387
  353SOL    HW2 5289   5.095   3.957   0.497
  354SOL     OW 5290   0.738   0.201   0.033
  354SOL    HW1 5291   0.660   0.252   0.010
  354SOL    HW2 5292   0.754   0.146  -0.043
  355SOL     OW 5293  -0.100   3.858   5.786
  355SOL    HW1 5294  -0.167   3.794   5.761
  355SOL    HW2 5295  -0.058   3.820   5.864
  356SOL     OW 5296   6.391   8.610   4.277
  356SOL    HW1 5297   6.393   8.516   4.260
  356SOL    HW2 5298   6.416   8.649   4.193
  357SOL     OW 5299   3.582   5.822   4.266
  357SOL    HW1 5300   3.634   5.779   4.198
  357SOL    HW2 5301   3.605   5.915   4.259
  358SOL     OW 5302   3.764   4.495   5.038
  358SOL    HW1 5303   3.697   4.428   5.051
  358SOL    HW2 5304   3.762   4.512   4.944
  359SOL     OW 5305   4.325   7.026   3.325
  359SOL    HW1 5306   4.386   7.098   3.307
  359SOL    HW2 5307   4.366   6.977   3.396
  360SOL     OW 5308   1.298   2.838   3.263
  360SOL    HW1 5309   1.208   2.813   3.240
  360SOL    HW2 5310   1.352   2.769   3.224
  361SOL     OW 5311   4.495   7.982   3.688
  361SOL    HW1 5312   4.433   8.055   3.694
  361SOL    HW2 5313   4.512   7.972   3.595
  362SOL     OW 5314   7.730   7.787   4.058
  362SOL    HW1 5315   7.715   7.766   4.150
  362SOL    HW2 5316   7.742   7.882   4.057
  363SOL     OW 5317   5.898   6.037   6.051
  363SOL    HW1 5318   5.886   6.007   5.961
  363SOL    HW2 5319   5.958   5.975   6.090
  364SOL     OW 5320   5.196   1.758   2.846
  364SOL    HW1 5321   5.186   1.853   2.846
  364SOL    HW2 5322   5.127   1.726   2.904
  365SOL     OW 5323   7.713   8.672   2.774
  365SOL    HW1 5324   7.703   8.610   2.846
  365SOL    HW2 5325   7.638   8.731   2.782
  366SOL     OW 5326   1.651   7.228   3.145
  366SOL    HW1 5327   1.704   7.294   3.101
  366SOL    HW2 5328   1.644   7.157   3.081
  367SOL     OW 5329   2.997   6.396   1.627
  367SOL    HW1 5330   3.052   6.405   1.549
  367SOL    HW2 5331   3.032   6.319   1.672
  368SOL     OW 5332   2.645   1.782   0.255
  368SOL    HW1 5333   2.707   1.753   0.188
  368SOL    HW2 5334   2.693   1.773   0.337
  369SOL     OW 5335   4.190   6.484   5.935
  369SOL    HW1 5336   4.209   6.459   5.845
  369SOL    HW2 5337   4.117   6.547   5.928
  370SOL     OW 5338   3.919   8.873   3.022
  370SOL    HW1 5339   4.004   8.840   3.051
  370SOL    HW2 5340   3.858   8.847   3.091
  371SOL     OW 5341   8.226   9.467   4.056
  371SOL    HW1 5342   8.212   9.456   4.150
  371SOL    HW2 5343   8.288   9.397   4.033
  372SOL     OW 5344   4.124   0.968   0.290
  372SOL    HW1 5345   4.187   1.038   0.270
  372SOL    HW2 5346   4.040   1.001   0.258
  373SOL     OW 5347   6.175   7.227   1.841
  373SOL    HW1 5348   6.122   7.303   1.815
  373SOL    HW2 5349   6.167   7.224   1.937
  374SOL     OW 5350   2.006   0.413   0.374
  374SOL    HW1 5351   1.987   0.456   0.458
  374SOL    HW2 5352   2.044   0.328   0.399
  375SOL     OW 5353   4.007   4.620   1.379
  375SOL    HW1 5354   3.963   4.669   1.449
  375SOL    HW2 5355   4.101   4.632   1.397
  376SOL     OW 5356   6.924   8.453   2.123
  376SOL    HW1 5357   6.961   8.481   2.039
  376SOL    HW2 5358   6.998   8.452   2.183
  377SOL     OW 5359   1.446   7.071   2.284
  377SOL    HW1 5360   1.396   7.032   2.355
  377SOL    HW2 5361   1.390   7.063   2.207
  378SOL     OW 5362   1.865   8.208   2.298
  378SOL    HW1 5363   1.851   8.171   2.211
  378SOL    HW2 5364   1.851   8.135   2.358
  379SOL     OW 5365   3.620   2.539   0.220
  379SOL    HW1 5366   3.568   2.605   0.265
  379SOL    HW2 5367   3.677   2.503   0.288
  380SOL     OW 5368   4.318   5.779   2.899
  380SOL    HW1 5369   4.355   5.754   2.814
  380SOL    HW2 5370   4.390   5.765   2.961
  381SOL     OW 5371   3.970   7.688   1.228
  381SOL    HW1 5372   3.964   7.779   1.199
  381SOL    HW2 5373   3.896   7.676   1.287
  382SOL     OW 5374   7.299   1.439   0.622
  382SOL    HW1 5375   7.328   1.351   0.600
  382SOL    HW2 5376   7.240   1.464   0.551
  383SOL     OW 5377   5.281   5.709   2.027
  383SOL    HW1 5378   5.237   5.676   1.949
  383SOL    HW2 5379   5.370   5.729   1.998
  384SOL     OW 5380   1.589   6.674   2.149
  384SOL    HW1 5381   1.617   6.764   2.165
  384SOL    HW2 5382   1.619   6.625   2.226
  385SOL     OW 5383   0.169   3.600   4.476
  385SOL    HW1 5384   0.206   3.617   4.389
  385SOL    HW2 5385   0.240   3.558   4.524
  386SOL     OW 5386   3.960   6.162   1.968
  386SOL    HW1 5387   3.923   6.091   1.915
  386SOL    HW2 5388   3.932   6.242   1.923
  387SOL     OW 5389   4.446   3.496   4.799
  387SOL    HW1 5390   4.462   3.586   4.826
  387SOL    HW2 5391   4.381   3.463   4.862
  388SOL     OW 5392   2.452   3.955   1.514
  388SOL    HW1 5393   2.393   3.880   1.522
  388SOL    HW2 5394   2.529   3.932   1.566
  389SOL     OW 5395  -0.129   3.452   4.365
  389SOL    HW1 5396  -0.108   3.524   4.424
  389SOL    HW2 5397  -0.062   3.386   4.382
  390SOL     OW 5398   0.119   1.291   0.579
  390SOL    HW1 5399   0.088   1.289   0.489
  390SOL    HW2 5400   0.063   1.229   0.625
  391SOL     OW 5401   6.183   3.699   0.778
  391SOL    HW1 5402   6.241   3.774   0.790
  391SOL    HW2 5403   6.191   3.678   0.685
  392SOL     OW 5404   4.311   6.610   3.207
  392SOL    HW1 5405   4.365   6.654   3.142
  392SOL    HW2 5406   4.370   6.548   3.249
  393SOL     OW 5407   6.599   5.174   4.464
  393SOL    HW1 5408   6.530   5.121   4.505
  393SOL    HW2 5409   6.672   5.113   4.452
  394SOL     OW 5410   6.387   2.803   3.380
  394SOL    HW1 5411   6.478   2.831   3.366
  394SOL    HW2 5412   6.338   2.885   3.389
  395SOL     OW 5413   1.397   6.517   4.250
  395SOL    HW1 5414   1.365   6.434   4.287
  395SOL    HW2 5415   1.381   6.508   4.156
  396SOL     OW 5416   4.948   3.381   5.643
  396SOL    HW1 5417   4.992   3.449   5.594
  396SOL    HW2 5418   4.890   3.428   5.703
  397SOL     OW 5419   5.027   4.945   2.545
  397SOL    HW1 5420   5.015   5.030   2.588
  397SOL    HW2 5421   4.977   4.884   2.600
  398SOL     OW 5422   6.954   7.217   4.209
  398SOL    HW1 5423   6.993   7.304   4.215
  398SOL    HW2 5424   7.028   7.157   4.216
  399SOL     OW 5425   6.883   8.534   3.768
  399SOL    HW1 5426   6.898   8.469   3.699
  399SOL    HW2 5427   6.964   8.584   3.771
  400SOL     OW 5428   4.179   8.521   3.190
  400SOL    HW1 5429   4.257   8.516   3.244
  400SOL    HW2 5430   4.138   8.604   3.213
  401SOL     OW 5431   3.492   9.063   3.697
  401SOL    HW1 5432   3.467   8.997   3.762
  401SOL    HW2 5433   3.516   9.140   3.750
  402SOL     OW 5434   3.822   2.260   1.124
  402SOL    HW1 5435   3.911   2.226   1.127
  402SOL    HW2 5436   3.785   2.239   1.210
  403SOL     OW 5437   0.345   5.737   6.008
  403SOL    HW1 5438   0.270   5.725   6.066
  403SOL    HW2 5439   0.395   5.808   6.049
  404SOL     OW 5440   4.964   7.107   1.561
  404SOL    HW1 5441   4.934   7.041   1.624
  404SOL    HW2 5442   4.952   7.066   1.475
  405SOL     OW 5443   2.466   7.923   2.111
  405SOL    HW1 5444   2.454   7.984   2.184
  405SOL    HW2 5445   2.470   7.837   2.153
  406SOL     OW 5446   5.471   8.998   4.121
  406SOL    HW1 5447   5.456   9.025   4.211
  406SOL    HW2 5448   5.530   8.923   4.127
  407SOL     OW 5449   2.370   3.014   1.853
  407SOL    HW1 5450   2.365   2.919   1.863
  407SOL    HW2 5451   2.309   3.048   1.918
  408SOL     OW 5452   6.154   7.538   5.725
  408SOL    HW1 5453   6.150   7.456   5.775
  408SOL    HW2 5454   6.247   7.556   5.715
  409SOL     OW 5455   5.842   2.943   3.548
  409SOL    HW1 5456   5.870   3.032   3.569
  409SOL    HW2 5457   5.854   2.936   3.453
  410SOL     OW 5458   5.154   7.701   2.308
  410SOL    HW1 5459   5.070   7.665   2.279
  410SOL    HW2 5460   5.166   7.666   2.396
  411SOL     OW 5461   8.357   8.938   3.504
  411SOL    HW1 5462   8.400   8.890   3.575
  411SOL    HW2 5463   8.350   9.027   3.537
  412SOL     OW 5464   2.265   1.735   0.217
  412SOL    HW1 5465   2.307   1.821   0.211
  412SOL    HW2 5466   2.315   1.688   0.283
  413SOL     OW 5467   7.317   9.025   3.672
  413SOL    HW1 5468   7.267   9.010   3.752
  413SOL    HW2 5469   7.404   8.992   3.690
  414SOL     OW 5470  -1.530   5.006   5.790
  414SOL    HW1 5471  -1.573   4.930   5.828
  414SOL    HW2 5472  -1.444   4.975   5.763
  415SOL     OW 5473   2.876   6.394   5.820
  415SOL    HW1 5474   2.847   6.409   5.910
  415SOL    HW2 5475   2.795   6.398   5.769
  416SOL     OW 5476   7.289   7.684   4.774
  416SOL    HW1 5477   7.330   7.770   4.771
  416SOL    HW2 5478   7.268   7.664   4.683
  417SOL     OW 5479   0.549   5.494   3.086
  417SOL    HW1 5480   0.541   5.398   3.082
  417SOL    HW2 5481   0.636   5.513   3.052
  418SOL     OW 5482   5.963   2.101   2.966
  418SOL    HW1 5483   5.934   2.055   2.888
  418SOL    HW2 5484   6.048   2.136   2.943
  419SOL     OW 5485   2.641   2.304   2.984
  419SOL    HW1 5486   2.559   2.324   2.939
  419SOL    HW2 5487   2.654   2.378   3.043
  420SOL     OW 5488   5.500   4.009   4.340
  420SOL    HW1 5489   5.448   3.989   4.418
  420SOL    HW2 5490   5.579   3.956   4.349
  421SOL     OW 5491   7.563   0.799   0.702
  421SOL    HW1 5492   7.634   0.812   0.765
  421SOL    HW2 5493   7.513   0.881   0.705
  422SOL     OW 5494   1.286   7.696   3.129
  422SOL    HW1 5495   1.369   7.729   3.162
  422SOL    HW2 5496   1.220   7.731   3.189
  423SOL     OW 5497   3.898   3.845   3.572
  423SOL    HW1 5498   3.885   3.815   3.483
  423SOL    HW2 5499   3.993   3.854   3.580
  424SOL     OW 5500   2.411   6.896   0.918
  424SOL    HW1 5501   2.389   6.960   0.850
  424SOL    HW2 5502   2.348   6.912   0.988
  425SOL     OW 5503   1.477   6.868   5.216
  425SOL    HW1 5504   1.570   6.873   5.194
  425SOL    HW2 5505   1.434   6.925   5.152
  426SOL     OW 5506   9.127   7.531   0.605
  426SOL    HW1 5507   9.162   7.448   0.640
  426SOL    HW2 5508   9.049   7.505   0.556
  427SOL     OW 5509   2.531  10.094   5.308
  427SOL    HW1 5510   2.516  10.185   5.282
  427SOL    HW2 5511   2.611  10.069   5.263
  428SOL     OW 5512   4.424   2.021   0.962
  428SOL    HW1 5513   4.396   1.929   0.972
  428SOL    HW2 5514   4.345   2.066   0.932
  429SOL     OW 5515   2.798   4.457   4.428
  429SOL    HW1 5516   2.723   4.411   4.390
  429SOL    HW2 5517   2.765   4.493   4.510
  430SOL     OW 5518   1.613   7.942   2.360
  430SOL    HW1 5519   1.555   7.922   2.433
  430SOL    HW2 5520   1.640   7.857   2.326
  431SOL     OW 5521   2.182   2.998   0.578
  431SOL    HW1 5522   2.250   3.049   0.621
  431SOL    HW2 5523   2.101   3.024   0.622
  432SOL     OW 5524   3.568   5.374   1.916
  432SOL    HW1 5525   3.541   5.466   1.912
  432SOL    HW2 5526   3.517   5.336   1.987
  433SOL     OW 5527   2.629   4.984   1.422
  433SOL    HW1 5528   2.592   5.068   1.394
  433SOL    HW2 5529   2.698   4.965   1.358
  434SOL     OW 5530   5.711   7.947   3.635
  434SOL    HW1 5531   5.715   7.880   3.703
  434SOL    HW2 5532   5.645   7.915   3.573
  435SOL     OW 5533   2.799   4.366   6.207
  435SOL    HW1 5534   2.786   4.361   6.302
  435SOL    HW2 5535   2.885   4.406   6.197
  436SOL     OW 5536   2.289   3.078   3.074
  436SOL    HW1 5537   2.202   3.114   3.059
  436SOL    HW2 5538   2.327   3.134   3.142
  437SOL     OW 5539   1.667   4.856   4.068
  437SOL    HW1 5540   1.599   4.904   4.115
  437SOL    HW2 5541   1.709   4.921   4.013
  438SOL     OW 5542   3.585   2.260   3.857
  438SOL    HW1 5543   3.552   2.194   3.918
  438SOL    HW2 5544   3.528   2.253   3.781
  439SOL     OW 5545   0.920  10.154   4.976
  439SOL    HW1 5546   0.933  10.158   5.071
  439SOL    HW2 5547   1.006  10.132   4.940
  440SOL     OW 5548   6.461   7.886   2.954
  440SOL    HW1 5549   6.449   7.791   2.948
  440SOL    HW2 5550   6.434   7.919   2.868
  441SOL     OW 5551   4.994   2.563   3.756
  441SOL    HW1 5552   5.046   2.490   3.724
  441SOL    HW2 5553   4.972   2.613   3.678
  442SOL     OW 5554   5.824   2.738   1.817
  442SOL    HW1 5555   5.885   2.811   1.812
  442SOL    HW2 5556   5.824   2.713   1.909
  443SOL     OW 5557   0.755   3.218   5.086
  443SOL    HW1 5558   0.760   3.123   5.088
  443SOL    HW2 5559   0.840   3.247   5.121
  444SOL     OW 5560   4.224   4.239   3.967
  444SOL    HW1 5561   4.239   4.238   3.873
  444SOL    HW2 5562   4.202   4.331   3.986
  445SOL     OW 5563   4.523   6.499   2.089
  445SOL    HW1 5564   4.437   6.487   2.047
  445SOL    HW2 5565   4.529   6.593   2.105
  446SOL     OW 5566   2.184   8.284   4.295
  446SOL    HW1 5567   2.168   8.200   4.253
  446SOL    HW2 5568   2.241   8.264   4.369
  447SOL     OW 5569   5.590   7.167   0.274
  447SOL    HW1 5570   5.609   7.076   0.251
  447SOL    HW2 5571   5.560   7.163   0.364
  448SOL     OW 5572   5.532   9.011   5.296
  448SOL    HW1 5573   5.625   9.010   5.317
  448SOL    HW2 5574   5.503   9.099   5.320
  449SOL     OW 5575  -0.547   5.097   5.806
  449SOL    HW1 5576  -0.567   5.007   5.834
  449SOL    HW2 5577  -0.499   5.135   5.880
  450SOL     OW 5578   3.191   7.786   5.922
  450SOL    HW1 5579   3.238   7.848   5.868
  450SOL    HW2 5580   3.135   7.840   5.978
  451SOL     OW 5581   5.106   2.058   2.398
  451SOL    HW1 5582   5.069   2.140   2.431
  451SOL    HW2 5583   5.052   1.989   2.438
  452SOL     OW 5584   6.008   7.606   2.447
  452SOL    HW1 5585   5.940   7.600   2.514
  452SOL    HW2 5586   6.076   7.660   2.487
  453SOL     OW 5587   4.390   8.391   3.477
  453SOL    HW1 5588   4.373   8.302   3.508
  453SOL    HW2 5589   4.307   8.437   3.491
  454SOL     OW 5590   3.534   4.574   1.177
  454SOL    HW1 5591   3.515   4.485   1.205
  454SOL    HW2 5592   3.624   4.570   1.145
  455SOL     OW 5593   2.885   9.875   5.331
  455SOL    HW1 5594   2.904   9.866   5.424
  455SOL    HW2 5595   2.809   9.819   5.316
  456SOL     OW 5596   2.729   5.011   4.046
  456SOL    HW1 5597   2.787   5.087   4.048
  456SOL    HW2 5598   2.641   5.049   4.040
  457SOL     OW 5599   5.282   5.643   3.643
  457SOL    HW1 5600   5.297   5.693   3.723
  457SOL    HW2 5601   5.368   5.638   3.601
  458SOL     OW 5602   6.655   7.185   1.419
  458SOL    HW1 5603   6.680   7.099   1.384
  458SOL    HW2 5604   6.648   7.171   1.514
  459SOL     OW 5605   1.817   6.545   3.142
  459SOL    HW1 5606   1.853   6.456   3.135
  459SOL    HW2 5607   1.891   6.602   3.123
  460SOL     OW 5608   7.038   8.236   3.689
  460SOL    HW1 5609   6.955   8.189   3.675
  460SOL    HW2 5610   7.047   8.243   3.784
  461SOL     OW 5611   1.316   4.307   5.258
  461SOL    HW1 5612   1.240   4.252   5.278
  461SOL    HW2 5613   1.385   4.245   5.234
  462SOL     OW 5614   1.130   8.544   4.987
  462SOL    HW1 5615   1.210   8.590   5.013
  462SOL    HW2 5616   1.073   8.551   5.063
  463SOL     OW 5617  -0.550   3.816   4.489
  463SOL    HW1 5618  -0.511   3.730   4.472
  463SOL    HW2 5619  -0.487   3.861   4.545
  464SOL     OW 5620   1.545   6.752   6.020
  464SOL    HW1 5621   1.558   6.729   5.928
  464SOL    HW2 5622   1.594   6.834   6.031
  465SOL     OW 5623  -0.888   6.923   5.822
  465SOL    HW1 5624  -0.947   6.977   5.875
  465SOL    HW2 5625  -0.840   6.870   5.885
  466SOL     OW 5626   2.818   3.217   2.793
  466SOL    HW1 5627   2.810   3.136   2.743
  466SOL    HW2 5628   2.794   3.286   2.730
  467SOL     OW 5629  -0.843   5.961   5.791
  467SOL    HW1 5630  -0.928   5.926   5.767
  467SOL    HW2 5631  -0.861   6.022   5.863
  468SOL     OW 5632   3.205   2.935   1.619
  468SOL    HW1 5633   3.149   2.918   1.695
  468SOL    HW2 5634   3.165   3.011   1.576
  469SOL     OW 5635   5.557   3.239   4.492
  469SOL    HW1 5636   5.623   3.171   4.500
  469SOL    HW2 5637   5.495   3.222   4.563
  470SOL     OW 5638   1.635   3.239   4.200
  470SOL    HW1 5639   1.577   3.191   4.259
  470SOL    HW2 5640   1.627   3.330   4.227
  471SOL     OW 5641   2.176   2.972   1.017
  471SOL    HW1 5642   2.117   3.002   0.947
  471SOL    HW2 5643   2.215   2.891   0.982
  472SOL     OW 5644   3.239   6.041   1.582
  472SOL    HW1 5645   3.334   6.039   1.583
  472SOL    HW2 5646   3.215   5.994   1.502
  473SOL     OW 5647   3.910   4.368   4.466
  473SOL    HW1 5648   3.981   4.314   4.501
  473SOL    HW2 5649   3.932   4.457   4.493
  474SOL     OW 5650   7.429   2.507   0.437
  474SOL    HW1 5651   7.366   2.454   0.387
  474SOL    HW2 5652   7.376   2.577   0.475
  475SOL     OW 5653   2.777   4.137   2.325
  475SOL    HW1 5654   2.689   4.151   2.291
  475SOL    HW2 5655   2.833   4.192   2.270
  476SOL     OW 5656   0.378   2.041   3.350
  476SOL    HW1 5657   0.362   2.017   3.258
  476SOL    HW2 5658   0.344   1.967   3.400
  477SOL     OW 5659   1.518   8.032   5.476
  477SOL    HW1 5660   1.535   7.970   5.546
  477SOL    HW2 5661   1.422   8.043   5.477
  478SOL     OW 5662   8.398   6.964   2.030
  478SOL    HW1 5663   8.460   6.919   1.973
  478SOL    HW2 5664   8.450   6.989   2.107
  479SOL     OW 5665   5.484   2.227   1.165
  479SOL    HW1 5666   5.482   2.224   1.261
  479SOL    HW2 5667   5.392   2.218   1.139
  480SOL     OW 5668   1.459   5.222   4.532
  480SOL    HW1 5669   1.546   5.243   4.499
  480SOL    HW2 5670   1.475   5.180   4.617
  481SOL     OW 5671   1.056   2.578   0.464
  481SOL    HW1 5672   0.992   2.533   0.410
  481SOL    HW2 5673   1.005   2.642   0.514
  482SOL     OW 5674   5.866   4.241   2.360
  482SOL    HW1 5675   5.836   4.246   2.270
  482SOL    HW2 5676   5.892   4.331   2.381
  483SOL     OW 5677   5.334   7.622   3.185
  483SOL    HW1 5678   5.263   7.650   3.128
  483SOL    HW2 5679   5.292   7.605   3.269
  484SOL     OW 5680   0.538   4.633   3.841
  484SOL    HW1 5681   0.597   4.573   3.887
  484SOL    HW2 5682   0.577   4.642   3.754
  485SOL     OW 5683   1.701   6.783   2.490
  485SOL    HW1 5684   1.652   6.759   2.568
  485SOL    HW2 5685   1.712   6.700   2.442
  486SOL     OW 5686   2.901   8.485   5.706
  486SOL    HW1 5687   2.868   8.531   5.783
  486SOL    HW2 5688   2.939   8.404   5.740
  487SOL     OW 5689   4.381   7.304   1.372
  487SOL    HW1 5690   4.427   7.349   1.443
  487SOL    HW2 5691   4.441   7.307   1.298
  488SOL     OW 5692  -0.007   4.051   5.229
  488SOL    HW1 5693   0.083   4.083   5.227
  488SOL    HW2 5694  -0.009   3.992   5.304
  489SOL     OW 5695   6.651   9.408   5.038
  489SOL    HW1 5696   6.711   9.358   5.093
  489SOL    HW2 5697   6.661   9.372   4.950
  490SOL     OW 5698   4.463   6.777   0.222
  490SOL    HW1 5699   4.455   6.867   0.252
  490SOL    HW2 5700   4.557   6.758   0.227
  491SOL     OW 5701   4.852   1.977   1.727
  491SOL    HW1 5702   4.758   1.984   1.745
  491SOL    HW2 5703   4.859   1.902   1.668
  492SOL     OW 5704   5.042   9.563   4.456
  492SOL    HW1 5705   5.059   9.656   4.472
  492SOL    HW2 5706   5.118   9.518   4.490
  493SOL     OW 5707   3.640   5.256   1.432
  493SOL    HW1 5708   3.567   5.194   1.442
  493SOL    HW2 5709   3.709   5.205   1.388
  494SOL     OW 5710   0.922   9.379   5.765
  494SOL    HW1 5711   0.839   9.428   5.770
  494SOL    HW2 5712   0.913   9.325   5.687
  495SOL     OW 5713   1.910   6.853   4.531
  495SOL    HW1 5714   1.876   6.770   4.499
  495SOL    HW2 5715   1.880   6.859   4.622
  496SOL     OW 5716   8.425   7.252   0.802
  496SOL    HW1 5717   8.344   7.245   0.751
  496SOL    HW2 5718   8.405   7.209   0.885
  497SOL     OW 5719   2.095   2.391   2.258
  497SOL    HW1 5720   2.122   2.395   2.350
  497SOL    HW2 5721   2.171   2.423   2.209
  498SOL     OW 5722   4.124   2.238   1.115
  498SOL    HW1 5723   4.155   2.328   1.112
  498SOL    HW2 5724   4.170   2.198   1.189
  499SOL     OW 5725   0.819   3.875   5.940
  499SOL    HW1 5726   0.770   3.802   5.977
  499SOL    HW2 5727   0.869   3.910   6.014
  500SOL     OW 5728   4.540   2.859   1.497
  500SOL    HW1 5729   4.517   2.952   1.508
  500SOL    HW2 5730   4.597   2.840   1.571
  501SOL     OW 5731   6.289   6.390   5.362
  501SOL    HW1 5732   6.244   6.377   5.446
  501SOL    HW2 5733   6.331   6.306   5.344
  502SOL     OW 5734   5.998   9.120   5.151
  502SOL    HW1 5735   5.936   9.067   5.101
  502SOL    HW2 5736   6.005   9.202   5.102
  503SOL     OW 5737   5.284   5.748   6.198
  503SOL    HW1 5738   5.316   5.833   6.168
  503SOL    HW2 5739   5.297   5.751   6.293
  504SOL     OW 5740   4.063   7.920   3.148
  504SOL    HW1 5741   3.984   7.965   3.116
  504SOL    HW2 5742   4.067   7.942   3.241
  505SOL     OW 5743   3.910   7.463   4.709
  505SOL    HW1 5744   3.961   7.383   4.724
  505SOL    HW2 5745   3.827   7.431   4.673
  506SOL     OW 5746   4.951   6.519   4.368
  506SOL    HW1 5747   5.020   6.537   4.431
  506SOL    HW2 5748   4.915   6.435   4.395
  507SOL     OW 5749   3.796   6.613   0.561
  507SOL    HW1 5750   3.859   6.675   0.522
  507SOL    HW2 5751   3.845   6.571   0.632
  508SOL     OW 5752   0.139   5.378   4.434
  508SOL    HW1 5753   0.091   5.337   4.506
  508SOL    HW2 5754   0.227   5.390   4.469
  509SOL     OW 5755   3.326   7.291   3.958
  509SOL    HW1 5756   3.403   7.248   3.995
  509SOL    HW2 5757   3.308   7.242   3.877
  510SOL     OW 5758   1.033   3.238   5.164
  510SOL    HW1 5759   1.091   3.183   5.112
  510SOL    HW2 5760   1.086   3.314   5.187
  511SOL     OW 5761  -0.882   7.529   6.026
  511SOL    HW1 5762  -0.793   7.559   6.009
  511SOL    HW2 5763  -0.937   7.604   6.006
  512SOL     OW 5764   4.452   5.992   3.398
  512SOL    HW1 5765   4.513   6.021   3.330
  512SOL    HW2 5766   4.388   5.938   3.351
  513SOL     OW 5767   2.965  10.052   5.567
  513SOL    HW1 5768   2.971  10.074   5.474
  513SOL    HW2 5769   3.054  10.032   5.594
  514SOL     OW 5770   5.297   3.200   4.037
  514SOL    HW1 5771   5.322   3.131   3.976
  514SOL    HW2 5772   5.348   3.277   4.008
  515SOL     OW 5773   5.762   4.710   3.861
  515SOL    HW1 5774   5.794   4.759   3.937
  515SOL    HW2 5775   5.763   4.774   3.790
  516SOL     OW 5776   6.225   6.825   5.622
  516SOL    HW1 5777   6.147   6.787   5.661
  516SOL    HW2 5778   6.290   6.754   5.623
  517SOL     OW 5779   6.631   7.789   1.690
  517SOL    HW1 5780   6.612   7.873   1.732
  517SOL    HW2 5781   6.574   7.726   1.736
  518SOL     OW 5782   0.571   4.070   3.688
  518SOL    HW1 5783   0.478   4.071   3.708
  518SOL    HW2 5784   0.593   4.162   3.670
  519SOL     OW 5785   4.852   5.891   5.009
  519SOL    HW1 5786   4.913   5.825   4.975
  519SOL    HW2 5787   4.826   5.858   5.095
  520SOL     OW 5788   6.267   7.900   6.235
  520SOL    HW1 5789   6.256   7.812   6.270
  520SOL    HW2 5790   6.303   7.886   6.147
  521SOL     OW 5791   5.809   6.005   5.526
  521SOL    HW1 5792   5.860   5.991   5.606
  521SOL    HW2 5793   5.718   5.989   5.553
  522SOL     OW 5794  -1.338   4.054   6.097
  522SOL    HW1 5795  -1.311   4.070   6.188
  522SOL    HW2 5796  -1.256   4.059   6.047
  523SOL     OW 5797   2.854   5.282   1.230
  523SOL    HW1 5798   2.764   5.270   1.199
  523SOL    HW2 5799   2.864   5.219   1.302
  524SOL     OW 5800   2.496   5.982   6.277
  524SOL    HW1 5801   2.558   6.019   6.339
  524SOL    HW2 5802   2.455   6.058   6.236
  525SOL     OW 5803  -0.991   2.858   4.449
  525SOL    HW1 5804  -0.914   2.914   4.461
  525SOL    HW2 5805  -1.064   2.920   4.439
  526SOL     OW 5806   4.630   4.848   6.070
  526SOL    HW1 5807   4.638   4.754   6.085
  526SOL    HW2 5808   4.717   4.875   6.041
  527SOL     OW 5809   5.655   7.051   5.990
  527SOL    HW1 5810   5.627   7.114   6.058
  527SOL    HW2 5811   5.647   7.099   5.908
  528SOL     OW 5812   0.442   8.959   4.677
  528SOL    HW1 5813   0.434   8.989   4.767
  528SOL    HW2 5814   0.475   9.035   4.629
  529SOL     OW 5815   2.539   7.112   5.545
  529SOL    HW1 5816   2.457   7.143   5.506
  529SOL    HW2 5817   2.521   7.023   5.572
  530SOL     OW 5818   5.184   8.416   3.061
  530SOL    HW1 5819   5.211   8.422   2.970
  530SOL    HW2 5820   5.192   8.506   3.095
  531SOL     OW 5821   3.661   5.449   0.975
  531SOL    HW1 5822   3.569   5.462   1.000
  531SOL    HW2 5823   3.661   5.453   0.880
  532SOL     OW 5824   0.455   1.322   1.266
  532SOL    HW1 5825   0.392   1.385   1.302
  532SOL    HW2 5826   0.442   1.243   1.318
  533SOL     OW 5827   3.186   4.568   2.904
  533SOL    HW1 5828   3.182   4.578   2.999
  533SOL    HW2 5829   3.134   4.489   2.886
  534SOL     OW 5830   3.402   8.520   5.046
  534SOL    HW1 5831   3.402   8.426   5.027
  534SOL    HW2 5832   3.478   8.533   5.103
  535SOL     OW 5833   4.456   9.744   4.584
  535SOL    HW1 5834   4.415   9.819   4.541
  535SOL    HW2 5835   4.424   9.668   4.536
  536SOL     OW 5836   0.739  10.263   6.203
  536SOL    HW1 5837   0.791  10.274   6.283
  536SOL    HW2 5838   0.652  10.236   6.235
  537SOL     OW 5839   1.708   4.426   4.355
  537SOL    HW1 5840   1.700   4.423   4.259
  537SOL    HW2 5841   1.641   4.489   4.382
  538SOL     OW 5842   2.186   7.172   3.965
  538SOL    HW1 5843   2.272   7.132   3.981
  538SOL    HW2 5844   2.205   7.263   3.944
  539SOL     OW 5845   4.592   3.848   2.426
  539SOL    HW1 5846   4.579   3.794   2.504
  539SOL    HW2 5847   4.536   3.808   2.359
  540SOL     OW 5848   5.096   2.333   3.638
  540SOL    HW1 5849   5.038   2.258   3.651
  540SOL    HW2 5850   5.090   2.351   3.544
  541SOL     OW 5851   4.435   7.547   3.141
  541SOL    HW1 5852   4.367   7.599   3.183
  541SOL    HW2 5853   4.469   7.491   3.210
  542SOL     OW 5854   3.809   4.412   2.188
  542SOL    HW1 5855   3.835   4.401   2.280
  542SOL    HW2 5856   3.775   4.501   2.183
  543SOL     OW 5857   3.769   5.846   1.116
  543SOL    HW1 5858   3.787   5.752   1.127
  543SOL    HW2 5859   3.775   5.860   1.022
  544SOL     OW 5860   5.940   2.748   3.992
  544SOL    HW1 5861   5.924   2.748   3.897
  544SOL    HW2 5862   5.918   2.659   4.019
  545SOL     OW 5863   6.793   7.222   2.890
  545SOL    HW1 5864   6.889   7.226   2.891
  545SOL    HW2 5865   6.772   7.150   2.949
  546SOL     OW 5866  -0.347   4.541   3.232
  546SOL    HW1 5867  -0.418   4.605   3.236
  546SOL    HW2 5868  -0.383   4.463   3.273
  547SOL     OW 5869   4.272   3.067   5.055
  547SOL    HW1 5870   4.247   2.991   5.003
  547SOL    HW2 5871   4.200   3.077   5.118
  548SOL     OW 5872   3.483   3.529   5.176
  548SOL    HW1 5873   3.458   3.613   5.138
  548SOL    HW2 5874   3.418   3.467   5.141
  549SOL     OW 5875   1.292   9.914   5.491
  549SOL    HW1 5876   1.345   9.864   5.429
  549SOL    HW2 5877   1.229   9.851   5.526
  550SOL     OW 5878   2.344   7.974   5.526
  550SOL    HW1 5879   2.319   8.060   5.492
  550SOL    HW2 5880   2.266   7.941   5.570
  551SOL     OW 5881   2.762   7.754   1.102
  551SOL    HW1 5882   2.805   7.674   1.070
  551SOL    HW2 5883   2.808   7.775   1.184
  552SOL     OW 5884   5.506   3.035   3.236
  552SOL    HW1 5885   5.466   3.014   3.152
  552SOL    HW2 5886   5.576   2.970   3.246
  553SOL     OW 5887   3.520   6.455   3.621
  553SOL    HW1 5888   3.606   6.415   3.612
  553SOL    HW2 5889   3.468   6.389   3.667
  554SOL     OW 5890   5.512   4.234   1.850
  554SOL    HW1 5891   5.552   4.318   1.829
  554SOL    HW2 5892   5.576   4.190   1.906
  555SOL     OW 5893   0.288   1.293   1.725
  555SOL    HW1 5894   0.236   1.251   1.794
  555SOL    HW2 5895   0.244   1.269   1.644
  556SOL     OW 5896   4.605   5.136   5.971
  556SOL    HW1 5897   4.550   5.062   5.995
  556SOL    HW2 5898   4.694   5.109   5.994
  557SOL     OW 5899   0.945   1.918   2.440
  557SOL    HW1 5900   0.855   1.927   2.471
  557SOL    HW2 5901   0.998   1.946   2.514
  558SOL     OW 5902   3.188   5.763   5.326
  558SOL    HW1 5903   3.228   5.840   5.366
  558SOL    HW2 5904   3.228   5.689   5.371
  559SOL     OW 5905   8.801   7.459   0.540
  559SOL    HW1 5906   8.756   7.374   0.542
  559SOL    HW2 5907   8.733   7.523   0.556
  560SOL     OW 5908   0.758   8.617   6.155
  560SOL    HW1 5909   0.836   8.561   6.145
  560SOL    HW2 5910   0.685   8.555   6.158
  561SOL     OW 5911   1.825   3.243   5.583
  561SOL    HW1 5912   1.779   3.165   5.615
  561SOL    HW2 5913   1.855   3.287   5.663
  562SOL     OW 5914   0.789   5.845   3.229
  562SOL    HW1 5915   0.725   5.787   3.271
  562SOL    HW2 5916   0.857   5.857   3.294
  563SOL     OW 5917  -0.146   4.699   4.644
  563SOL    HW1 5918  -0.156   4.795   4.646
  563SOL    HW2 5919  -0.053   4.685   4.628
  564SOL     OW 5920  -0.556   4.804   4.849
  564SOL    HW1 5921  -0.630   4.744   4.859
  564SOL    HW2 5922  -0.496   4.781   4.920
  565SOL     OW 5923   4.485   7.243   2.443
  565SOL    HW1 5924   4.455   7.227   2.533
  565SOL    HW2 5925   4.556   7.306   2.452
  566SOL     OW 5926  -0.746   7.145   5.649
  566SOL    HW1 5927  -0.775   7.215   5.589
  566SOL    HW2 5928  -0.809   7.074   5.634
  567SOL     OW 5929   3.062   6.574   1.000
  567SOL    HW1 5930   2.988   6.629   1.028
  567SOL    HW2 5931   3.139   6.630   1.009
  568SOL     OW 5932   4.454   4.994   4.950
  568SOL    HW1 5933   4.406   4.918   4.917
  568SOL    HW2 5934   4.403   5.023   5.026
  569SOL     OW 5935   6.207   7.590   5.372
  569SOL    HW1 5936   6.151   7.665   5.351
  569SOL    HW2 5937   6.241   7.561   5.287
  570SOL     OW 5938   7.698   9.146   3.516
  570SOL    HW1 5939   7.690   9.195   3.598
  570SOL    HW2 5940   7.779   9.096   3.525
  571SOL     OW 5941   3.333   1.046   1.166
  571SOL    HW1 5942   3.251   1.040   1.214
  571SOL    HW2 5943   3.386   0.974   1.199
  572SOL     OW 5944   3.423   6.395   0.257
  572SOL    HW1 5945   3.448   6.308   0.290
  572SOL    HW2 5946   3.337   6.411   0.294
  573SOL     OW 5947   2.585   2.440   0.885
  573SOL    HW1 5948   2.519   2.446   0.815
  573SOL    HW2 5949   2.645   2.513   0.867
  574SOL     OW 5950   2.523   6.606   3.769
  574SOL    HW1 5951   2.529   6.598   3.674
  574SOL    HW2 5952   2.611   6.630   3.796
  575SOL     OW 5953   2.639   5.233   3.407
  575SOL    HW1 5954   2.718   5.188   3.438
  575SOL    HW2 5955   2.646   5.321   3.445
  576SOL     OW 5956   2.582   2.918   4.368
  576SOL    HW1 5957   2.513   2.984   4.374
  576SOL    HW2 5958   2.654   2.962   4.324
  577SOL     OW 5959  -0.039   2.030   2.275
  577SOL    HW1 5960  -0.039   2.062   2.185
  577SOL    HW2 5961   0.016   1.952   2.273
  578SOL     OW 5962   2.554   2.412   3.564
  578SOL    HW1 5963   2.547   2.445   3.653
  578SOL    HW2 5964   2.638   2.445   3.532
  579SOL     OW 5965   2.046   3.576   0.560
  579SOL    HW1 5966   2.124   3.543   0.515
  579SOL    HW2 5967   2.025   3.508   0.624
  580SOL     OW 5968   2.789   9.509   5.460
  580SOL    HW1 5969   2.750   9.443   5.403
  580SOL    HW2 5970   2.745   9.591   5.436
  581SOL     OW 5971   7.886   7.742   2.047
  581SOL    HW1 5972   7.838   7.678   1.994
  581SOL    HW2 5973   7.959   7.769   1.991
  582SOL     OW 5974   3.430   3.205   1.886
  582SOL    HW1 5975   3.500   3.230   1.946
  582SOL    HW2 5976   3.354   3.254   1.916
  583SOL     OW 5977   3.495   2.514   3.005
  583SOL    HW1 5978   3.530   2.457   2.937
  583SOL    HW2 5979   3.548   2.593   3.001
  584SOL     OW 5980   3.841   7.916   6.091
  584SOL    HW1 5981   3.806   7.989   6.040
  584SOL    HW2 5982   3.773   7.896   6.155
  585SOL     OW 5983   3.962   6.487   0.338
  585SOL    HW1 5984   3.867   6.477   0.349
  585SOL    HW2 5985   4.000   6.433   0.408
  586SOL     OW 5986   2.578   7.812   4.528
  586SOL    HW1 5987   2.593   7.844   4.439
  586SOL    HW2 5988   2.652   7.846   4.578
  587SOL     OW 5989   1.941   2.004   2.874
  587SOL    HW1 5990   1.870   1.940   2.866
  587SOL    HW2 5991   2.011   1.970   2.818
  588SOL     OW 5992   3.419   4.389   1.900
  588SOL    HW1 5993   3.503   4.360   1.934
  588SOL    HW2 5994   3.433   4.399   1.806
  589SOL     OW 5995   6.237   4.526   4.967
  589SOL    HW1 5996   6.191   4.574   4.898
  589SOL    HW2 5997   6.208   4.435   4.955
  590SOL     OW 5998   5.161   7.245   5.994
  590SOL    HW1 5999   5.117   7.266   5.912
  590SOL    HW2 6000   5.124   7.160   6.019
  591SOL     OW 6001   2.480   6.843   4.562
  591SOL    HW1 6002   2.415   6.913   4.572
  591SOL    HW2 6003   2.452   6.775   4.623
  592SOL     OW 6004   2.742   2.257   3.281
  592SOL    HW1 6005   2.714   2.213   3.201
  592SOL    HW2 6006   2.697   2.211   3.351
  593SOL     OW 6007   6.534   5.583   3.228
  593SOL    HW1 6008   6.546   5.677   3.220
  593SOL    HW2 6009   6.445   5.567   3.199
  594SOL     OW 6010   4.067   8.160   2.090
  594SOL    HW1 6011   4.042   8.100   2.159
  594SOL    HW2 6012   4.059   8.247   2.129
  595SOL     OW 6013  -0.760   4.861   4.507
  595SOL    HW1 6014  -0.805   4.796   4.561
  595SOL    HW2 6015  -0.713   4.810   4.441
  596SOL     OW 6016   5.974  10.223   5.633
  596SOL    HW1 6017   5.930  10.292   5.683
  596SOL    HW2 6018   6.063  10.221   5.669
  597SOL     OW 6019   6.588   9.791   5.218
  597SOL    HW1 6020   6.558   9.731   5.285
  597SOL    HW2 6021   6.586   9.877   5.260
  598SOL     OW 6022   2.815   7.810   2.618
  598SOL    HW1 6023   2.775   7.810   2.705
  598SOL    HW2 6024   2.853   7.722   2.609
  599SOL     OW 6025   4.102   5.104   0.117
  599SOL    HW1 6026   4.142   5.114   0.204
  599SOL    HW2 6027   4.176   5.100   0.057
  600SOL     OW 6028   7.408   2.355   0.822
  600SOL    HW1 6029   7.413   2.327   0.913
  600SOL    HW2 6030   7.440   2.446   0.824
  601SOL     OW 6031   6.396   2.572   3.160
  601SOL    HW1 6032   6.478   2.552   3.206
  601SOL    HW2 6033   6.363   2.651   3.202
  602SOL     OW 6034   7.320   2.144   1.109
  602SOL    HW1 6035   7.288   2.098   1.187
  602SOL    HW2 6036   7.253   2.211   1.091
  603SOL     OW 6037   2.505   7.778   6.071
  603SOL    HW1 6038   2.555   7.727   6.135
  603SOL    HW2 6039   2.478   7.715   6.005
  604SOL     OW 6040   1.251   7.341   2.825
  604SOL    HW1 6041   1.331   7.307   2.867
  604SOL    HW2 6042   1.180   7.297   2.871
  605SOL     OW 6043   6.362   6.523   3.027
  605SOL    HW1 6044   6.389   6.610   3.056
  605SOL    HW2 6045   6.300   6.540   2.955
  606SOL     OW 6046   3.268   3.284   3.070
  606SOL    HW1 6047   3.333   3.289   2.999
  606SOL    HW2 6048   3.185   3.267   3.025
  607SOL     OW 6049  -0.288   4.831   4.920
  607SOL    HW1 6050  -0.261   4.745   4.890
  607SOL    HW2 6051  -0.321   4.875   4.842
  608SOL     OW 6052   5.599   8.315   1.864
  608SOL    HW1 6053   5.571   8.224   1.880
  608SOL    HW2 6054   5.557   8.339   1.781
  609SOL     OW 6055   3.445   8.357   2.864
  609SOL    HW1 6056   3.488   8.433   2.824
  609SOL    HW2 6057   3.403   8.312   2.790
  610SOL     OW 6058   2.687   7.020   3.626
  610SOL    HW1 6059   2.752   6.964   3.584
  610SOL    HW2 6060   2.603   6.988   3.592
  611SOL     OW 6061   3.459   5.945   5.873
  611SOL    HW1 6062   3.371   5.908   5.882
  611SOL    HW2 6063   3.516   5.868   5.869
  612SOL     OW 6064   1.419  10.471   6.161
  612SOL    HW1 6065   1.372  10.551   6.142
  612SOL    HW2 6066   1.380  10.405   6.104
  613SOL     OW 6067   6.681   2.799   2.058
  613SOL    HW1 6068   6.688   2.734   1.988
  613SOL    HW2 6069   6.665   2.881   2.013
  614SOL     OW 6070   2.765   3.788   5.207
  614SOL    HW1 6071   2.674   3.794   5.180
  614SOL    HW2 6072   2.801   3.717   5.153
  615SOL     OW 6073   3.633   6.728   1.989
  615SOL    HW1 6074   3.721   6.734   2.026
  615SOL    HW2 6075   3.612   6.635   1.991
  616SOL     OW 6076   2.674   5.456   5.087
  616SOL    HW1 6077   2.710   5.478   5.000
  616SOL    HW2 6078   2.747   5.471   5.147
  617SOL     OW 6079  -0.790   4.281   5.892
  617SOL    HW1 6080  -0.780   4.190   5.866
  617SOL    HW2 6081  -0.884   4.292   5.906
  618SOL     OW 6082   3.515   4.195   3.736
  618SOL    HW1 6083   3.551   4.214   3.822
  618SOL    HW2 6084   3.584   4.146   3.691
  619SOL     OW 6085   8.703   7.727   2.793
  619SOL    HW1 6086   8.752   7.743   2.713
  619SOL    HW2 6087   8.761   7.672   2.846
  620SOL     OW 6088   8.007   7.504   1.149
  620SOL    HW1 6089   7.916   7.474   1.150
  620SOL    HW2 6090   8.001   7.600   1.145
  621SOL     OW 6091   2.922   7.408   6.234
  621SOL    HW1 6092   2.945   7.456   6.154
  621SOL    HW2 6093   2.826   7.406   6.235
  622SOL     OW 6094   2.870   3.837   6.188
  622SOL    HW1 6095   2.852   3.859   6.097
  622SOL    HW2 6096   2.807   3.889   6.239
  623SOL     OW 6097   4.413   3.495   2.202
  623SOL    HW1 6098   4.400   3.429   2.270
  623SOL    HW2 6099   4.487   3.463   2.150
  624SOL     OW 6100   0.700   3.698   6.152
  624SOL    HW1 6101   0.616   3.742   6.145
  624SOL    HW2 6102   0.679   3.610   6.182
  625SOL     OW 6103   4.233   7.656   1.272
  625SOL    HW1 6104   4.137   7.654   1.263
  625SOL    HW2 6105   4.262   7.570   1.242
  626SOL     OW 6106   8.087   2.800   0.971
  626SOL    HW1 6107   8.162   2.778   1.027
  626SOL    HW2 6108   8.065   2.718   0.927
  627SOL     OW 6109   3.895   7.081   0.626
  627SOL    HW1 6110   3.935   6.998   0.653
  627SOL    HW2 6111   3.928   7.145   0.689
  628SOL     OW 6112   2.762   6.608   4.389
  628SOL    HW1 6113   2.672   6.586   4.367
  628SOL    HW2 6114   2.815   6.543   4.342
  629SOL     OW 6115   0.347   3.135   4.031
  629SOL    HW1 6116   0.428   3.094   4.061
  629SOL    HW2 6117   0.293   3.062   4.002
  630SOL     OW 6118   3.190   4.732   6.059
  630SOL    HW1 6119   3.164   4.801   5.998
  630SOL    HW2 6120   3.112   4.676   6.065
  631SOL     OW 6121   7.161   8.748   3.758
  631SOL    HW1 6122   7.202   8.661   3.751
  631SOL    HW2 6123   7.101   8.752   3.683
  632SOL     OW 6124   2.913   4.102   4.182
  632SOL    HW1 6125   2.940   4.043   4.111
  632SOL    HW2 6126   2.904   4.045   4.258
  633SOL     OW 6127   4.739   5.401   2.665
  633SOL    HW1 6128   4.717   5.475   2.609
  633SOL    HW2 6129   4.724   5.432   2.754
  634SOL     OW 6130   4.616   2.512   0.625
  634SOL    HW1 6131   4.590   2.559   0.546
  634SOL    HW2 6132   4.649   2.427   0.593
  635SOL     OW 6133   2.800   5.992   4.801
  635SOL    HW1 6134   2.834   6.033   4.880
  635SOL    HW2 6135   2.877   5.981   4.745
  636SOL     OW 6136   3.377   2.467   2.100
  636SOL    HW1 6137   3.409   2.397   2.043
  636SOL    HW2 6138   3.420   2.546   2.067
  637SOL     OW 6139   1.840   6.184   6.095
  637SOL    HW1 6140   1.920   6.229   6.121
  637SOL    HW2 6141   1.851   6.166   6.002
  638SOL     OW 6142   1.574   1.213   0.737
  638SOL    HW1 6143   1.564   1.117   0.738
  638SOL    HW2 6144   1.643   1.230   0.800
  639SOL     OW 6145   4.242   7.265   1.692
  639SOL    HW1 6146   4.324   7.220   1.671
  639SOL    HW2 6147   4.205   7.288   1.607
  640SOL     OW 6148   0.940   2.300   0.665
  640SOL    HW1 6149   0.896   2.385   0.656
  640SOL    HW2 6150   0.952   2.289   0.759
  641SOL     OW 6151   1.055   5.771   4.037
  641SOL    HW1 6152   1.044   5.845   4.098
  641SOL    HW2 6153   0.982   5.712   4.058
  642SOL     OW 6154   1.467   0.899   0.302
  642SOL    HW1 6155   1.448   0.808   0.280
  642SOL    HW2 6156   1.514   0.894   0.385
  643SOL     OW 6157   5.232   8.301   4.184
  643SOL    HW1 6158   5.305   8.243   4.205
  643SOL    HW2 6159   5.178   8.302   4.263
  644SOL     OW 6160   4.768   8.060   5.443
  644SOL    HW1 6161   4.735   7.979   5.483
  644SOL    HW2 6162   4.799   8.113   5.516
  645SOL     OW 6163   6.391   2.476   0.558
  645SOL    HW1 6164   6.470   2.515   0.597
  645SOL    HW2 6165   6.328   2.475   0.630
  646SOL     OW 6166   3.336   6.978   0.073
  646SOL    HW1 6167   3.422   6.991   0.113
  646SOL    HW2 6168   3.309   7.064   0.042
  647SOL     OW 6169   5.097   9.001   4.734
  647SOL    HW1 6170   5.048   8.993   4.653
  647SOL    HW2 6171   5.030   9.019   4.801
  648SOL     OW 6172   6.187   5.617   5.420
  648SOL    HW1 6173   6.121   5.686   5.432
  648SOL    HW2 6174   6.267   5.664   5.397
  649SOL     OW 6175   3.905   2.514   3.183
  649SOL    HW1 6176   3.942   2.428   3.202
  649SOL    HW2 6177   3.922   2.528   3.090
  650SOL     OW 6178   3.013   3.605   5.979
  650SOL    HW1 6179   2.935   3.555   6.000
  650SOL    HW2 6180   2.998   3.638   5.890
  651SOL     OW 6181   5.405   6.477   1.931
  651SOL    HW1 6182   5.322   6.454   1.889
  651SOL    HW2 6183   5.462   6.502   1.858
  652SOL     OW 6184   5.167   3.437   0.765
  652SOL    HW1 6185   5.120   3.498   0.708
  652SOL    HW2 6186   5.184   3.361   0.709
  653SOL     OW 6187   5.654   3.599   3.029
  653SOL    HW1 6188   5.581   3.538   3.025
  653SOL    HW2 6189   5.620   3.675   3.076
  654SOL     OW 6190   4.441   6.739   5.082
  654SOL    HW1 6191   4.438   6.658   5.133
  654SOL    HW2 6192   4.399   6.805   5.138
  655SOL     OW 6193   5.301   7.191   1.911
  655SOL    HW1 6194   5.387   7.189   1.952
  655SOL    HW2 6195   5.250   7.253   1.963
  656SOL     OW 6196   3.063   5.703   4.426
  656SOL    HW1 6197   3.005   5.635   4.394
  656SOL    HW2 6198   3.014   5.784   4.414
  657SOL     OW 6199   1.118   5.781   2.861
  657SOL    HW1 6200   1.205   5.776   2.901
  657SOL    HW2 6201   1.058   5.788   2.935
  658SOL     OW 6202   2.456   4.044   1.775
  658SOL    HW1 6203   2.520   4.115   1.782
  658SOL    HW2 6204   2.446   4.030   1.681
  659SOL     OW 6205   1.867   8.003   2.455
  659SOL    HW1 6206   1.859   8.034   2.545
  659SOL    HW2 6207   1.784   7.960   2.437
  660SOL     OW 6208   4.519   2.006   0.395
  660SOL    HW1 6209   4.581   1.938   0.423
  660SOL    HW2 6210   4.444   1.995   0.454
  661SOL     OW 6211   6.707   7.280   3.328
  661SOL    HW1 6212   6.789   7.273   3.279
  661SOL    HW2 6213   6.666   7.194   3.318
  662SOL     OW 6214   4.197   4.325   2.618
  662SOL    HW1 6215   4.139   4.279   2.557
  662SOL    HW2 6216   4.140   4.384   2.666
  663SOL     OW 6217   4.988   2.649   0.751
  663SOL    HW1 6218   4.936   2.602   0.816
  663SOL    HW2 6219   4.930   2.657   0.676
  664SOL     OW 6220   2.925   5.870   1.288
  664SOL    HW1 6221   2.910   5.834   1.375
  664SOL    HW2 6222   2.837   5.882   1.251
  665SOL     OW 6223   6.926   5.651   3.177
  665SOL    HW1 6224   6.963   5.711   3.242
  665SOL    HW2 6225   6.944   5.694   3.093
  666SOL     OW 6226   3.965   6.322   4.623
  666SOL    HW1 6227   3.907   6.335   4.698
  666SOL    HW2 6228   4.049   6.295   4.661
  667SOL     OW 6229   2.969   1.621   2.233
  667SOL    HW1 6230   2.924   1.538   2.251
  667SOL    HW2 6231   2.940   1.646   2.146
  668SOL     OW 6232   4.440   4.899   4.447
  668SOL    HW1 6233   4.452   4.811   4.411
  668SOL    HW2 6234   4.353   4.926   4.418
  669SOL     OW 6235   3.408   7.020   0.473
  669SOL    HW1 6236   3.340   7.086   0.485
  669SOL    HW2 6237   3.490   7.069   0.477
  670SOL     OW 6238   0.895   5.224   3.578
  670SOL    HW1 6239   0.860   5.311   3.596
  670SOL    HW2 6240   0.822   5.164   3.595
  671SOL     OW 6241   6.349   2.690   1.620
  671SOL    HW1 6242   6.339   2.616   1.680
  671SOL    HW2 6243   6.269   2.742   1.633
  672SOL     OW 6244   2.640  10.027   5.588
  672SOL    HW1 6245   2.604  10.016   5.500
  672SOL    HW2 6246   2.735  10.031   5.575
  673SOL     OW 6247   4.367   7.040   4.326
  673SOL    HW1 6248   4.310   6.984   4.273
  673SOL    HW2 6249   4.455   7.018   4.297
  674SOL     OW 6250   3.858   6.814   3.487
  674SOL    HW1 6251   3.817   6.871   3.422
  674SOL    HW2 6252   3.947   6.801   3.455
  675SOL     OW 6253   3.410   7.864   2.382
  675SOL    HW1 6254   3.346   7.933   2.401
  675SOL    HW2 6255   3.476   7.907   2.327
  676SOL     OW 6256   0.871   7.209   4.937
  676SOL    HW1 6257   0.874   7.279   4.871
  676SOL    HW2 6258   0.891   7.129   4.888
  677SOL     OW 6259   3.615   2.240   2.069
  677SOL    HW1 6260   3.680   2.238   1.999
  677SOL    HW2 6261   3.644   2.310   2.127
  678SOL     OW 6262   3.098   6.559   1.881
  678SOL    HW1 6263   3.041   6.513   1.820
  678SOL    HW2 6264   3.039   6.613   1.933
  679SOL     OW 6265   4.646   7.977   3.159
  679SOL    HW1 6266   4.639   7.890   3.122
  679SOL    HW2 6267   4.564   7.989   3.207
  680SOL     OW 6268   3.573   7.528   2.958
  680SOL    HW1 6269   3.607   7.474   3.030
  680SOL    HW2 6270   3.650   7.547   2.905
  681SOL     OW 6271   2.752   5.747   5.409
  681SOL    HW1 6272   2.811   5.694   5.356
  681SOL    HW2 6273   2.796   5.754   5.494
  682SOL     OW 6274   5.174   8.028   1.483
  682SOL    HW1 6275   5.086   8.065   1.472
  682SOL    HW2 6276   5.221   8.052   1.404
  683SOL     OW 6277   2.748   7.963   5.415
  683SOL    HW1 6278   2.676   8.017   5.383
  683SOL    HW2 6279   2.761   7.897   5.347
  684SOL     OW 6280   3.233   8.305   2.006
  684SOL    HW1 6281   3.225   8.397   1.981
  684SOL    HW2 6282   3.271   8.262   1.929
  685SOL     OW 6283   2.809   6.246   4.427
  685SOL    HW1 6284   2.886   6.220   4.477
  685SOL    HW2 6285   2.843   6.304   4.359
  686SOL     OW 6286   2.077   4.740   5.289
  686SOL    HW1 6287   2.162   4.695   5.289
  686SOL    HW2 6288   2.057   4.754   5.381
  687SOL     OW 6289   4.717   4.261   4.566
  687SOL    HW1 6290   4.625   4.236   4.559
  687SOL    HW2 6291   4.739   4.246   4.658
  688SOL     OW 6292  -1.071   4.152   6.094
  688SOL    HW1 6293  -0.978   4.129   6.091
  688SOL    HW2 6294  -1.081   4.201   6.175
  689SOL     OW 6295   7.626   7.567   4.320
  689SOL    HW1 6296   7.535   7.576   4.291
  689SOL    HW2 6297   7.624   7.494   4.381
  690SOL     OW 6298   3.004   3.744   3.522
  690SOL    HW1 6299   2.994   3.650   3.509
  690SOL    HW2 6300   2.925   3.770   3.568
  691SOL     OW 6301   3.926   4.941   1.442
  691SOL    HW1 6302   3.884   4.902   1.366
  691SOL    HW2 6303   3.857   4.946   1.508
  692SOL     OW 6304  -0.809   2.295   3.883
  692SOL    HW1 6305  -0.746   2.303   3.955
  692SOL    HW2 6306  -0.869   2.369   3.896
  693SOL     OW 6307   6.535   7.439   3.141
  693SOL    HW1 6308   6.585   7.367   3.179
  693SOL    HW2 6309   6.445   7.424   3.169
  694SOL     OW 6310   5.634   6.905   1.810
  694SOL    HW1 6311   5.672   6.877   1.727
  694SOL    HW2 6312   5.697   6.969   1.845
  695SOL     OW 6313   4.332   9.684   5.275
  695SOL    HW1 6314   4.281   9.625   5.330
  695SOL    HW2 6315   4.341   9.638   5.191
  696SOL     OW 6316   2.530   7.642   4.044
  696SOL    HW1 6317   2.562   7.557   4.076
  696SOL    HW2 6318   2.609   7.685   4.009
  697SOL     OW 6319   4.165   7.545   4.889
  697SOL    HW1 6320   4.203   7.600   4.821
  697SOL    HW2 6321   4.089   7.504   4.848
  698SOL     OW 6322   5.559   6.561   1.709
  698SOL    HW1 6323   5.601   6.639   1.672
  698SOL    HW2 6324   5.483   6.546   1.654
  699SOL     OW 6325   1.751   8.140   5.684
  699SOL    HW1 6326   1.777   8.230   5.706
  699SOL    HW2 6327   1.812   8.113   5.616
  700SOL     OW 6328   1.833   6.221   5.679
  700SOL    HW1 6329   1.904   6.269   5.722
  700SOL    HW2 6330   1.766   6.288   5.662
  701SOL     OW 6331   6.000   6.283   6.267
  701SOL    HW1 6332   5.965   6.280   6.178
  701SOL    HW2 6333   5.970   6.201   6.307
  702SOL     OW 6334   2.376   1.850   2.074
  702SOL    HW1 6335   2.371   1.934   2.119
  702SOL    HW2 6336   2.327   1.862   1.993
  703SOL     OW 6337   2.241   0.520   0.717
  703SOL    HW1 6338   2.288   0.437   0.717
  703SOL    HW2 6339   2.309   0.587   0.716
  704SOL     OW 6340   0.469   5.464   5.114
  704SOL    HW1 6341   0.472   5.392   5.176
  704SOL    HW2 6342   0.545   5.518   5.137
  705SOL     OW 6343   0.974   2.258   3.254
  705SOL    HW1 6344   1.009   2.200   3.321
  705SOL    HW2 6345   1.029   2.242   3.177
  706SOL     OW 6346   6.221   5.644   4.257
  706SOL    HW1 6347   6.166   5.709   4.301
  706SOL    HW2 6348   6.257   5.591   4.329
  707SOL     OW 6349   0.891   5.579   6.318
  707SOL    HW1 6350   0.914   5.604   6.228
  707SOL    HW2 6351   0.796   5.568   6.316
  708SOL     OW 6352  -0.075   5.979   4.197
  708SOL    HW1 6353  -0.022   5.999   4.274
  708SOL    HW2 6354  -0.011   5.952   4.131
  709SOL     OW 6355   4.989   6.075   2.958
  709SOL    HW1 6356   5.066   6.046   2.909
  709SOL    HW2 6357   4.978   6.166   2.932
  710SOL     OW 6358   3.621   7.748   4.561
  710SOL    HW1 6359   3.679   7.742   4.638
  710SOL    HW2 6360   3.679   7.778   4.491
  711SOL     OW 6361   4.031   3.287   3.936
  711SOL    HW1 6362   3.945   3.285   3.894
  711SOL    HW2 6363   4.015   3.259   4.026
  712SOL     OW 6364   1.450   2.651   3.163
  712SOL    HW1 6365   1.532   2.626   3.122
  712SOL    HW2 6366   1.382   2.614   3.107
  713SOL     OW 6367   3.106   9.823   4.392
  713SOL    HW1 6368   3.192   9.856   4.364
  713SOL    HW2 6369   3.125   9.770   4.470
  714SOL     OW 6370   6.582   2.311   1.949
  714SOL    HW1 6371   6.668   2.323   1.992
  714SOL    HW2 6372   6.601   2.256   1.873
  715SOL     OW 6373   6.017   7.199   3.115
  715SOL    HW1 6374   5.983   7.266   3.174
  715SOL    HW2 6375   6.084   7.154   3.166
  716SOL     OW 6376   4.625   2.859   4.470
  716SOL    HW1 6377   4.608   2.886   4.380
  716SOL    HW2 6378   4.546   2.883   4.518
  717SOL     OW 6379   4.936   4.994   2.142
  717SOL    HW1 6380   4.894   5.068   2.098
  717SOL    HW2 6381   5.025   5.023   2.160
  718SOL     OW 6382   1.601   3.788   5.114
  718SOL    HW1 6383   1.528   3.824   5.063
  718SOL    HW2 6384   1.582   3.814   5.204
  719SOL     OW 6385   3.725   3.917   4.215
  719SOL    HW1 6386   3.749   4.006   4.240
  719SOL    HW2 6387   3.768   3.862   4.280
  720SOL     OW 6388   7.721   8.847   3.700
  720SOL    HW1 6389   7.776   8.799   3.763
  720SOL    HW2 6390   7.647   8.878   3.752
  721SOL     OW 6391   6.664   9.682   4.321
  721SOL    HW1 6392   6.611   9.756   4.352
  721SOL    HW2 6393   6.637   9.609   4.377
  722SOL     OW 6394   5.196   7.809   4.237
  722SOL    HW1 6395   5.211   7.881   4.176
  722SOL    HW2 6396   5.283   7.782   4.266
  723SOL     OW 6397   5.055   5.909   2.109
  723SOL    HW1 6398   5.082   5.925   2.200
  723SOL    HW2 6399   5.129   5.866   2.069
  724SOL     OW 6400   2.493   4.006   3.335
  724SOL    HW1 6401   2.542   4.054   3.402
  724SOL    HW2 6402   2.403   4.036   3.346
  725SOL     OW 6403   4.124   5.200   3.927
  725SOL    HW1 6404   4.148   5.293   3.929
  725SOL    HW2 6405   4.196   5.158   3.880
  726SOL     OW 6406   2.242   8.808   5.244
  726SOL    HW1 6407   2.169   8.859   5.209
  726SOL    HW2 6408   2.204   8.758   5.316
  727SOL     OW 6409   5.219   6.512   3.412
  727SOL    HW1 6410   5.206   6.564   3.492
  727SOL    HW2 6411   5.276   6.440   3.439
  728SOL     OW 6412   2.761   5.792   0.525
  728SOL    HW1 6413   2.811   5.805   0.444
  728SOL    HW2 6414   2.675   5.830   0.507
  729SOL     OW 6415   0.847   3.362   4.299
  729SOL    HW1 6416   0.815   3.437   4.249
  729SOL    HW2 6417   0.822   3.381   4.389
  730SOL     OW 6418   5.603   6.554   1.365
  730SOL    HW1 6419   5.627   6.504   1.287
  730SOL    HW2 6420   5.683   6.602   1.389
  731SOL     OW 6421   0.420   6.007   3.327
  731SOL    HW1 6422   0.347   5.948   3.314
  731SOL    HW2 6423   0.498   5.952   3.320
  732SOL     OW 6424   2.623   5.749   3.391
  732SOL    HW1 6425   2.602   5.819   3.452
  732SOL    HW2 6426   2.589   5.780   3.307
  733SOL     OW 6427   5.511   2.357   0.348
  733SOL    HW1 6428   5.515   2.307   0.267
  733SOL    HW2 6429   5.599   2.350   0.385
  734SOL     OW 6430   2.139   8.088   2.407
  734SOL    HW1 6431   2.123   8.161   2.466
  734SOL    HW2 6432   2.063   8.030   2.419
  735SOL     OW 6433   7.656   6.139   3.246
  735SOL    HW1 6434   7.696   6.076   3.187
  735SOL    HW2 6435   7.730   6.189   3.281
  736SOL     OW 6436   5.912   5.882   0.031
  736SOL    HW1 6437   5.963   5.930   0.096
  736SOL    HW2 6438   5.870   5.812   0.081
  737SOL     OW 6439   1.721   5.037   0.362
  737SOL    HW1 6440   1.717   5.025   0.457
  737SOL    HW2 6441   1.787   4.975   0.332
  738SOL     OW 6442  -1.067   3.695   4.509
  738SOL    HW1 6443  -1.095   3.629   4.445
  738SOL    HW2 6444  -1.006   3.648   4.566
  739SOL     OW 6445   6.703   9.624   5.892
  739SOL    HW1 6446   6.650   9.604   5.969
  739SOL    HW2 6447   6.756   9.545   5.878
  740SOL     OW 6448   2.693   2.877   4.069
  740SOL    HW1 6449   2.709   2.935   3.995
  740SOL    HW2 6450   2.598   2.865   4.070
  741SOL     OW 6451   3.522   7.715   2.614
  741SOL    HW1 6452   3.514   7.774   2.540
  741SOL    HW2 6453   3.433   7.682   2.629
  742SOL     OW 6454   7.020   8.692   3.499
  742SOL    HW1 6455   6.941   8.641   3.483
  742SOL    HW2 6456   7.086   8.655   3.440
  743SOL     OW 6457   5.958   7.867   3.479
  743SOL    HW1 6458   5.897   7.931   3.516
  743SOL    HW2 6459   5.977   7.808   3.552
  744SOL     OW 6460   1.447   7.079   5.476
  744SOL    HW1 6461   1.470   6.986   5.468
  744SOL    HW2 6462   1.524   7.120   5.516
  745SOL     OW 6463   6.916   7.107   2.215
  745SOL    HW1 6464   6.834   7.110   2.166
  745SOL    HW2 6465   6.980   7.070   2.154
  746SOL     OW 6466   6.943   4.301   3.128
  746SOL    HW1 6467   6.899   4.342   3.053
  746SOL    HW2 6468   7.035   4.295   3.101
  747SOL     OW 6469   1.131   7.811   5.689
  747SOL    HW1 6470   1.167   7.725   5.669
  747SOL    HW2 6471   1.036   7.798   5.691
  748SOL     OW 6472   3.874   9.537   4.749
  748SOL    HW1 6473   3.800   9.572   4.700
  748SOL    HW2 6474   3.950   9.582   4.712
  749SOL     OW 6475   1.205   6.791   6.118
  749SOL    HW1 6476   1.246   6.814   6.201
  749SOL    HW2 6477   1.257   6.836   6.052
  750SOL     OW 6478   4.333   6.500   4.845
  750SOL    HW1 6479   4.419   6.541   4.845
  750SOL    HW2 6480   4.276   6.565   4.887
  751SOL     OW 6481   7.605   9.838   4.622
  751SOL    HW1 6482   7.629   9.771   4.686
  751SOL    HW2 6483   7.510   9.846   4.630
  752SOL     OW 6484   8.636   7.139   0.702
  752SOL    HW1 6485   8.556   7.180   0.736
  752SOL    HW2 6486   8.604   7.073   0.640
  753SOL     OW 6487   2.451   8.033   6.149
  753SOL    HW1 6488   2.464   7.944   6.117
  753SOL    HW2 6489   2.355   8.042   6.154
  754SOL     OW 6490   5.546   2.318   1.452
  754SOL    HW1 6491   5.580   2.229   1.464
  754SOL    HW2 6492   5.596   2.371   1.515
  755SOL     OW 6493   2.015   9.142   3.766
  755SOL    HW1 6494   1.942   9.185   3.809
  755SOL    HW2 6495   2.091   9.196   3.786
  756SOL     OW 6496   6.404   7.583   2.937
  756SOL    HW1 6497   6.333   7.521   2.923
  756SOL    HW2 6498   6.460   7.540   3.002
  757SOL     OW 6499   1.593   5.878   2.864
  757SOL    HW1 6500   1.593   5.821   2.787
  757SOL    HW2 6501   1.592   5.967   2.828
  758SOL     OW 6502   2.142   6.870   5.004
  758SOL    HW1 6503   2.217   6.882   5.062
  758SOL    HW2 6504   2.174   6.812   4.935
  759SOL     OW 6505   5.294   4.085   0.953
  759SOL    HW1 6506   5.258   4.081   1.041
  759SOL    HW2 6507   5.362   4.153   0.958
  760SOL     OW 6508   1.319   5.288   3.270
  760SOL    HW1 6509   1.283   5.368   3.231
  760SOL    HW2 6510   1.258   5.266   3.340
  761SOL     OW 6511   6.053   9.111   6.023
  761SOL    HW1 6512   6.029   9.153   6.106
  761SOL    HW2 6513   6.045   9.180   5.958
  762SOL     OW 6514   3.235   0.904   0.311
  762SOL    HW1 6515   3.284   0.905   0.393
  762SOL    HW2 6516   3.262   0.984   0.266
  763SOL     OW 6517   3.276   3.258   1.583
  763SOL    HW1 6518   3.343   3.275   1.516
  763SOL    HW2 6519   3.321   3.275   1.666
  764SOL     OW 6520  -1.063   6.613   6.232
  764SOL    HW1 6521  -1.074   6.705   6.207
  764SOL    HW2 6522  -1.038   6.616   6.324
  765SOL     OW 6523   5.159   7.571   3.399
  765SOL    HW1 6524   5.124   7.617   3.475
  765SOL    HW2 6525   5.081   7.544   3.350
  766SOL     OW 6526   4.224   8.047   4.223
  766SOL    HW1 6527   4.160   8.015   4.160
  766SOL    HW2 6528   4.283   8.102   4.172
  767SOL     OW 6529   7.495   8.110   2.677
  767SOL    HW1 6530   7.561   8.041   2.682
  767SOL    HW2 6531   7.518   8.161   2.599
  768SOL     OW 6532   3.345   7.731   5.361
  768SOL    HW1 6533   3.414   7.722   5.427
  768SOL    HW2 6534   3.338   7.825   5.346
  769SOL     OW 6535   5.917   6.415   3.014
  769SOL    HW1 6536   5.968   6.340   3.044
  769SOL    HW2 6537   5.917   6.408   2.919
  770SOL     OW 6538  -0.492   8.842   6.124
  770SOL    HW1 6539  -0.464   8.783   6.194
  770SOL    HW2 6540  -0.558   8.792   6.077
  771SOL     OW 6541   6.199  10.448   5.641
  771SOL    HW1 6542   6.137  10.456   5.714
  771SOL    HW2 6543   6.240  10.363   5.654
  772SOL     OW 6544   3.351   1.180   0.290
  772SOL    HW1 6545   3.354   1.275   0.303
  772SOL    HW2 6546   3.356   1.144   0.378
  773SOL     OW 6547   4.723   5.962   5.807
  773SOL    HW1 6548   4.773   5.910   5.871
  773SOL    HW2 6549   4.677   5.896   5.755
  774SOL     OW 6550   7.615   7.157   1.017
  774SOL    HW1 6551   7.710   7.151   1.023
  774SOL    HW2 6552   7.587   7.185   1.104
  775SOL     OW 6553   0.734   4.504   3.965
  775SOL    HW1 6554   0.757   4.422   3.922
  775SOL    HW2 6555   0.804   4.519   4.028
  776SOL     OW 6556   8.257   7.833   3.086
  776SOL    HW1 6557   8.234   7.741   3.097
  776SOL    HW2 6558   8.330   7.833   3.024
  777SOL     OW 6559   3.776   9.214   6.036
  777SOL    HW1 6560   3.786   9.162   6.116
  777SOL    HW2 6561   3.840   9.284   6.045
  778SOL     OW 6562   3.271   5.261   3.881
  778SOL    HW1 6563   3.266   5.166   3.869
  778SOL    HW2 6564   3.186   5.293   3.851
  779SOL     OW 6565   3.349   6.451   0.808
  779SOL    HW1 6566   3.376   6.360   0.818
  779SOL    HW2 6567   3.262   6.446   0.768
  780SOL     OW 6568   8.427   7.056   2.328
  780SOL    HW1 6569   8.394   7.131   2.278
  780SOL    HW2 6570   8.348   7.015   2.364
  781SOL     OW 6571   3.817   1.549   0.276
  781SOL    HW1 6572   3.774   1.467   0.250
  781SOL    HW2 6573   3.781   1.615   0.217
  782SOL     OW 6574   7.034   1.314   1.745
  782SOL    HW1 6575   7.073   1.399   1.765
  782SOL    HW2 6576   6.960   1.335   1.688
  783SOL     OW 6577   0.786   7.079   6.043
  783SOL    HW1 6578   0.821   6.992   6.020
  783SOL    HW2 6579   0.851   7.140   6.007
  784SOL     OW 6580   4.555   2.075   1.282
  784SOL    HW1 6581   4.644   2.065   1.316
  784SOL    HW2 6582   4.552   2.165   1.250
  785SOL     OW 6583   5.520   4.222   5.513
  785SOL    HW1 6584   5.563   4.213   5.597
  785SOL    HW2 6585   5.591   4.211   5.449
  786SOL     OW 6586   1.947   7.627   2.509
  786SOL    HW1 6587   1.961   7.556   2.446
  786SOL    HW2 6588   2.012   7.693   2.486
  787SOL     OW 6589   7.054   6.762   2.316
  787SOL    HW1 6590   7.002   6.774   2.395
  787SOL    HW2 6591   7.016   6.685   2.274
  788SOL     OW 6592   0.911   1.347   1.355
  788SOL    HW1 6593   0.830   1.343   1.305
  788SOL    HW2 6594   0.954   1.427   1.326
  789SOL     OW 6595   3.957   8.664   2.508
  789SOL    HW1 6596   4.006   8.735   2.466
  789SOL    HW2 6597   3.966   8.681   2.602
  790SOL     OW 6598   5.137   1.646   0.538
  790SOL    HW1 6599   5.174   1.719   0.489
  790SOL    HW2 6600   5.121   1.681   0.626
  791SOL     OW 6601   3.045   4.755   3.550
  791SOL    HW1 6602   3.069   4.846   3.535
  791SOL    HW2 6603   3.040   4.716   3.463
  792SOL     OW 6604   0.255   1.128   0.823
  792SOL    HW1 6605   0.171   1.097   0.856
  792SOL    HW2 6606   0.321   1.086   0.879
  793SOL     OW 6607   5.167   1.556   2.554
  793SOL    HW1 6608   5.209   1.537   2.638
  793SOL    HW2 6609   5.151   1.650   2.556
  794SOL     OW 6610   5.555   2.757   4.616
  794SOL    HW1 6611   5.590   2.761   4.705
  794SOL    HW2 6612   5.468   2.797   4.623
  795SOL     OW 6613   3.398   8.163   4.206
  795SOL    HW1 6614   3.343   8.132   4.134
  795SOL    HW2 6615   3.349   8.139   4.285
  796SOL     OW 6616   7.202   8.085   4.740
  796SOL    HW1 6617   7.264   8.036   4.795
  796SOL    HW2 6618   7.147   8.017   4.701
  797SOL     OW 6619  -1.966   3.561   5.983
  797SOL    HW1 6620  -1.884   3.594   6.020
  797SOL    HW2 6621  -2.017   3.640   5.965
  798SOL     OW 6622   2.470   3.351   4.889
  798SOL    HW1 6623   2.493   3.332   4.798
  798SOL    HW2 6624   2.381   3.386   4.884
  799SOL     OW 6625   4.718   1.749   1.930
  799SOL    HW1 6626   4.791   1.702   1.890
  799SOL    HW2 6627   4.674   1.792   1.857
  800SOL     OW 6628   5.837   6.598   4.979
  800SOL    HW1 6629   5.750   6.635   4.994
  800SOL    HW2 6630   5.836   6.515   5.027
  801SOL     OW 6631   7.474   7.594   3.551
  801SOL    HW1 6632   7.560   7.628   3.525
  801SOL    HW2 6633   7.439   7.662   3.609
  802SOL     OW 6634   5.128   5.827   2.806
  802SOL    HW1 6635   5.069   5.757   2.834
  802SOL    HW2 6636   5.194   5.831   2.875
  803SOL     OW 6637   1.530   3.734   3.826
  803SOL    HW1 6638   1.449   3.768   3.864
  803SOL    HW2 6639   1.589   3.724   3.901
  804SOL     OW 6640   5.712   7.556   3.369
  804SOL    HW1 6641   5.625   7.553   3.409
  804SOL    HW2 6642   5.751   7.636   3.404
  805SOL     OW 6643   7.184   7.275   2.489
  805SOL    HW1 6644   7.099   7.234   2.473
  805SOL    HW2 6645   7.164   7.354   2.539
  806SOL     OW 6646   5.570   1.198   0.014
  806SOL    HW1 6647   5.502   1.251   0.055
  806SOL    HW2 6648   5.648   1.212   0.067
  807SOL     OW 6649   2.414   6.456   3.087
  807SOL    HW1 6650   2.461   6.392   3.140
  807SOL    HW2 6651   2.344   6.407   3.044
  808SOL     OW 6652   2.414   5.596   2.615
  808SOL    HW1 6653   2.383   5.682   2.645
  808SOL    HW2 6654   2.490   5.577   2.670
  809SOL     OW 6655   6.814   7.787   5.886
  809SOL    HW1 6656   6.863   7.817   5.963
  809SOL    HW2 6657   6.807   7.865   5.831
  810SOL     OW 6658   2.474   6.683   3.274
  810SOL    HW1 6659   2.470   6.611   3.211
  810SOL    HW2 6660   2.535   6.746   3.235
  811SOL     OW 6661   4.581   5.192   3.107
  811SOL    HW1 6662   4.631   5.260   3.151
  811SOL    HW2 6663   4.513   5.239   3.060
  812SOL     OW 6664   4.940   7.864   2.675
  812SOL    HW1 6665   4.879   7.938   2.678
  812SOL    HW2 6666   5.024   7.900   2.702
  813SOL     OW 6667   0.962   5.740   4.358
  813SOL    HW1 6668   1.005   5.655   4.368
  813SOL    HW2 6669   0.897   5.743   4.428
  814SOL     OW 6670   3.776   2.505   2.679
  814SOL    HW1 6671   3.798   2.549   2.761
  814SOL    HW2 6672   3.851   2.448   2.662
  815SOL     OW 6673   3.045   6.514   3.294
  815SOL    HW1 6674   2.967   6.459   3.308
  815SOL    HW2 6675   3.106   6.486   3.362
  816SOL     OW 6676   9.543   6.267   0.156
  816SOL    HW1 6677   9.448   6.278   0.154
  816SOL    HW2 6678   9.560   6.221   0.238
  817SOL     OW 6679   5.854   6.521   3.764
  817SOL    HW1 6680   5.903   6.447   3.728
  817SOL    HW2 6681   5.791   6.482   3.824
  818SOL     OW 6682   5.448   2.667   0.372
  818SOL    HW1 6683   5.460   2.574   0.390
  818SOL    HW2 6684   5.477   2.710   0.453
  819SOL     OW 6685   4.471   9.047   4.771
  819SOL    HW1 6686   4.437   9.068   4.858
  819SOL    HW2 6687   4.393   9.025   4.720
  820SOL     OW 6688   2.449   2.993   0.153
  820SOL    HW1 6689   2.436   2.920   0.093
  820SOL    HW2 6690   2.367   2.999   0.202
  821SOL     OW 6691   6.249   8.053   5.255
  821SOL    HW1 6692   6.344   8.063   5.249
  821SOL    HW2 6693   6.216   8.079   5.169
  822SOL     OW 6694   1.358   6.483   5.002
  822SOL    HW1 6695   1.321   6.535   4.931
  822SOL    HW2 6696   1.328   6.526   5.082
  823SOL     OW 6697   5.206   8.390   3.604
  823SOL    HW1 6698   5.145   8.317   3.596
  823SOL    HW2 6699   5.156   8.466   3.576
  824SOL     OW 6700   3.339   6.488   3.990
  824SOL    HW1 6701   3.393   6.563   3.966
  824SOL    HW2 6702   3.340   6.432   3.913
  825SOL     OW 6703   7.825   7.026   1.252
  825SOL    HW1 6704   7.810   7.068   1.336
  825SOL    HW2 6705   7.802   6.934   1.265
  826SOL     OW 6706   2.167   9.867   4.985
  826SOL    HW1 6707   2.170   9.963   4.986
  826SOL    HW2 6708   2.074   9.846   4.990
  827SOL     OW 6709   5.427   8.640   4.258
  827SOL    HW1 6710   5.374   8.707   4.301
  827SOL    HW2 6711   5.499   8.689   4.218
  828SOL     OW 6712   5.151   4.729   5.215
  828SOL    HW1 6713   5.168   4.664   5.147
  828SOL    HW2 6714   5.121   4.679   5.291
  829SOL     OW 6715   4.443   4.778   2.569
  829SOL    HW1 6716   4.424   4.724   2.492
  829SOL    HW2 6717   4.490   4.854   2.534
  830SOL     OW 6718   6.601   0.767   1.051
  830SOL    HW1 6719   6.566   0.797   0.968
  830SOL    HW2 6720   6.527   0.772   1.112
  831SOL     OW 6721   4.344   5.814   4.266
  831SOL    HW1 6722   4.323   5.896   4.221
  831SOL    HW2 6723   4.403   5.840   4.337
  832SOL     OW 6724   0.982   9.535   6.022
  832SOL    HW1 6725   0.995   9.467   5.955
  832SOL    HW2 6726   1.069   9.553   6.056
  833SOL     OW 6727   2.467   2.120   3.271
  833SOL    HW1 6728   2.517   2.139   3.351
  833SOL    HW2 6729   2.426   2.203   3.248
  834SOL     OW 6730   2.016   6.381   5.836
  834SOL    HW1 6731   1.975   6.467   5.830
  834SOL    HW2 6732   2.050   6.376   5.925
  835SOL     OW 6733   5.293   3.661   1.566
  835SOL    HW1 6734   5.356   3.724   1.601
  835SOL    HW2 6735   5.235   3.641   1.639
  836SOL     OW 6736   6.148   1.565   2.223
  836SOL    HW1 6737   6.086   1.638   2.227
  836SOL    HW2 6738   6.122   1.508   2.296
  837SOL     OW 6739   4.585   3.374   1.881
  837SOL    HW1 6740   4.676   3.403   1.872
  837SOL    HW2 6741   4.583   3.330   1.966
  838SOL     OW 6742  -0.098   9.074   6.167
  838SOL    HW1 6743  -0.123   9.163   6.144
  838SOL    HW2 6744  -0.006   9.067   6.140
  839SOL     OW 6745   6.258   7.384   3.235
  839SOL    HW1 6746   6.225   7.404   3.147
  839SOL    HW2 6747   6.262   7.289   3.238
  840SOL     OW 6748   2.863   5.543   2.599
  840SOL    HW1 6749   2.814   5.470   2.562
  840SOL    HW2 6750   2.865   5.609   2.529
  841SOL     OW 6751   6.724   6.729   3.424
  841SOL    HW1 6752   6.703   6.821   3.408
  841SOL    HW2 6753   6.818   6.722   3.408
  842SOL     OW 6754   7.138   3.026   0.307
  842SOL    HW1 6755   7.111   3.058   0.221
  842SOL    HW2 6756   7.093   3.083   0.369
  843SOL     OW 6757   7.164   6.092   3.712
  843SOL    HW1 6758   7.248   6.117   3.672
  843SOL    HW2 6759   7.099   6.118   3.647
  844SOL     OW 6760   8.543   9.536   4.147
  844SOL    HW1 6761   8.489   9.527   4.069
  844SOL    HW2 6762   8.627   9.570   4.115
  845SOL     OW 6763   1.138   9.068   4.610
  845SOL    HW1 6764   1.089   9.141   4.648
  845SOL    HW2 6765   1.080   9.032   4.543
  846SOL     OW 6766   1.233   4.607   2.933
  846SOL    HW1 6767   1.280   4.589   2.851
  846SOL    HW2 6768   1.202   4.697   2.923
  847SOL     OW 6769   0.917   2.977   0.255
  847SOL    HW1 6770   1.003   2.969   0.296
  847SOL    HW2 6771   0.856   2.981   0.328
  848SOL     OW 6772   2.781   2.236   0.144
  848SOL    HW1 6773   2.857   2.282   0.179
  848SOL    HW2 6774   2.732   2.208   0.222
  849SOL     OW 6775   2.058   6.840   3.469
  849SOL    HW1 6776   2.135   6.809   3.517
  849SOL    HW2 6777   2.086   6.923   3.431
  850SOL     OW 6778   5.325   9.189   3.521
  850SOL    HW1 6779   5.325   9.172   3.615
  850SOL    HW2 6780   5.318   9.284   3.513
  851SOL     OW 6781   4.044   1.859   1.168
  851SOL    HW1 6782   4.118   1.917   1.183
  851SOL    HW2 6783   3.974   1.894   1.223
  852SOL     OW 6784   4.440   5.501   5.460
  852SOL    HW1 6785   4.467   5.514   5.368
  852SOL    HW2 6786   4.374   5.569   5.475
  853SOL     OW 6787   1.352   5.276   3.666
  853SOL    HW1 6788   1.296   5.255   3.591
  853SOL    HW2 6789   1.441   5.260   3.635
  854SOL     OW 6790   5.648   0.919   0.069
  854SOL    HW1 6791   5.608   0.901   0.154
  854SOL    HW2 6792   5.596   0.991   0.032
  855SOL     OW 6793   6.512   8.011   1.768
  855SOL    HW1 6794   6.462   7.997   1.848
  855SOL    HW2 6795   6.552   8.097   1.779
  856SOL     OW 6796   6.587   5.024   3.203
  856SOL    HW1 6797   6.659   4.964   3.185
  856SOL    HW2 6798   6.584   5.031   3.298
  857SOL     OW 6799   5.828   4.590   4.885
  857SOL    HW1 6800   5.782   4.519   4.840
  857SOL    HW2 6801   5.826   4.565   4.977
  858SOL     OW 6802   0.932   4.031   6.122
  858SOL    HW1 6803   0.972   4.113   6.094
  858SOL    HW2 6804   0.850   4.056   6.164
  859SOL     OW 6805   7.946   2.260   0.922
  859SOL    HW1 6806   8.028   2.240   0.877
  859SOL    HW2 6807   7.943   2.355   0.927
  860SOL     OW 6808   7.542   8.950   3.855
  860SOL    HW1 6809   7.527   8.886   3.924
  860SOL    HW2 6810   7.506   9.032   3.889
  861SOL     OW 6811   5.534   2.790   3.770
  861SOL    HW1 6812   5.622   2.766   3.799
  861SOL    HW2 6813   5.529   2.760   3.679
  862SOL     OW 6814   0.931   6.663   2.949
  862SOL    HW1 6815   0.842   6.689   2.924
  862SOL    HW2 6816   0.919   6.595   3.015
  863SOL     OW 6817   4.611   7.181   1.188
  863SOL    HW1 6818   4.615   7.085   1.184
  863SOL    HW2 6819   4.589   7.207   1.098
  864SOL     OW 6820   5.194   6.427   4.487
  864SOL    HW1 6821   5.126   6.360   4.492
  864SOL    HW2 6822   5.205   6.458   4.577
  865SOL     OW 6823   1.381   1.669   2.749
  865SOL    HW1 6824   1.476   1.671   2.752
  865SOL    HW2 6825   1.354   1.644   2.837
  866SOL     OW 6826   4.446   8.571   4.239
  866SOL    HW1 6827   4.423   8.602   4.151
  866SOL    HW2 6828   4.528   8.524   4.227
  867SOL     OW 6829   5.713   6.600   0.773
  867SOL    HW1 6830   5.680   6.511   0.768
  867SOL    HW2 6831   5.637   6.655   0.752
  868SOL     OW 6832  -0.106   4.631   6.219
  868SOL    HW1 6833  -0.171   4.691   6.256
  868SOL    HW2 6834  -0.024   4.655   6.263
  869SOL     OW 6835   6.669   6.142   2.809
  869SOL    HW1 6836   6.748   6.106   2.848
  869SOL    HW2 6837   6.609   6.154   2.883
  870SOL     OW 6838   0.951   1.729   0.634
  870SOL    HW1 6839   0.992   1.700   0.553
  870SOL    HW2 6840   0.970   1.660   0.698
  871SOL     OW 6841   1.934   1.307   1.027
  871SOL    HW1 6842   2.021   1.280   0.996
  871SOL    HW2 6843   1.878   1.231   1.011
  872SOL     OW 6844   3.021   6.726   0.340
  872SOL    HW1 6845   2.934   6.766   0.336
  872SOL    HW2 6846   3.064   6.757   0.261
  873SOL     OW 6847   0.906   7.612   6.153
  873SOL    HW1 6848   0.949   7.544   6.100
  873SOL    HW2 6849   0.936   7.694   6.114
  874SOL     OW 6850   0.454   8.318   5.085
  874SOL    HW1 6851   0.398   8.378   5.035
  874SOL    HW2 6852   0.468   8.362   5.169
  875SOL     OW 6853   6.406   6.564   1.727
  875SOL    HW1 6854   6.501   6.555   1.731
  875SOL    HW2 6855   6.377   6.491   1.671
  876SOL     OW 6856   0.081   4.087   4.711
  876SOL    HW1 6857   0.151   4.131   4.759
  876SOL    HW2 6858   0.122   4.009   4.674
  877SOL     OW 6859   0.950   6.743   3.359
  877SOL    HW1 6860   0.890   6.668   3.349
  877SOL    HW2 6861   0.962   6.752   3.453
  878SOL     OW 6862   0.887   4.657   4.370
  878SOL    HW1 6863   0.863   4.681   4.280
  878SOL    HW2 6864   0.897   4.740   4.415
  879SOL     OW 6865   2.802   3.565   1.940
  879SOL    HW1 6866   2.875   3.511   1.910
  879SOL    HW2 6867   2.727   3.505   1.940
  880SOL     OW 6868   2.465   1.568   1.630
  880SOL    HW1 6869   2.475   1.594   1.539
  880SOL    HW2 6870   2.371   1.575   1.648
  881SOL     OW 6871   1.886   8.311   3.956
  881SOL    HW1 6872   1.913   8.341   4.043
  881SOL    HW2 6873   1.876   8.391   3.905
  882SOL     OW 6874   3.652   6.578   0.937
  882SOL    HW1 6875   3.618   6.597   0.850
  882SOL    HW2 6876   3.734   6.532   0.922
  883SOL     OW 6877   3.596   8.649   3.212
  883SOL    HW1 6878   3.581   8.611   3.299
  883SOL    HW2 6879   3.515   8.632   3.165
  884SOL     OW 6880   5.250   7.297   5.003
  884SOL    HW1 6881   5.194   7.355   5.054
  884SOL    HW2 6882   5.247   7.333   4.914
  885SOL     OW 6883   6.108  10.867   6.241
  885SOL    HW1 6884   6.090  10.777   6.267
  885SOL    HW2 6885   6.172  10.859   6.171
  886SOL     OW 6886   0.541   6.190   3.010
  886SOL    HW1 6887   0.539   6.268   2.955
  886SOL    HW2 6888   0.628   6.190   3.049
  887SOL     OW 6889   2.696   6.178   0.596
  887SOL    HW1 6890   2.685   6.151   0.688
  887SOL    HW2 6891   2.749   6.257   0.601
  888SOL     OW 6892   4.129   8.731   4.158
  888SOL    HW1 6893   4.208   8.777   4.129
  888SOL    HW2 6894   4.127   8.743   4.252
  889SOL     OW 6895   2.157   9.298   3.570
  889SOL    HW1 6896   2.119   9.237   3.632
  889SOL    HW2 6897   2.124   9.384   3.597
  890SOL     OW 6898   5.699   6.274   2.764
  890SOL    HW1 6899   5.770   6.331   2.734
  890SOL    HW2 6900   5.741   6.216   2.827
  891SOL     OW 6901   6.468   8.723   4.031
  891SOL    HW1 6902   6.456   8.816   4.009
  891SOL    HW2 6903   6.527   8.690   3.963
  892SOL     OW 6904   2.370   4.523   4.468
  892SOL    HW1 6905   2.431   4.592   4.494
  892SOL    HW2 6906   2.301   4.569   4.420
  893SOL     OW 6907   2.581   5.467   1.168
  893SOL    HW1 6908   2.524   5.538   1.195
  893SOL    HW2 6909   2.667   5.490   1.205
  894SOL     OW 6910   4.601   5.761   5.704
  894SOL    HW1 6911   4.527   5.720   5.749
  894SOL    HW2 6912   4.647   5.688   5.663
  895SOL     OW 6913   0.901   8.814   5.169
  895SOL    HW1 6914   0.860   8.899   5.152
  895SOL    HW2 6915   0.833   8.750   5.149
  896SOL     OW 6916   3.419   3.413   0.778
  896SOL    HW1 6917   3.496   3.369   0.812
  896SOL    HW2 6918   3.376   3.450   0.855
  897SOL     OW 6919   5.714   6.786   1.564
  897SOL    HW1 6920   5.796   6.756   1.526
  897SOL    HW2 6921   5.705   6.877   1.537
  898SOL     OW 6922   0.362   7.463   5.080
  898SOL    HW1 6923   0.324   7.378   5.106
  898SOL    HW2 6924   0.311   7.527   5.129
  899SOL     OW 6925   1.094   9.614   5.618
  899SOL    HW1 6926   1.115   9.520   5.625
  899SOL    HW2 6927   1.035   9.620   5.543
  900SOL     OW 6928   1.545   7.445   3.624
  900SOL    HW1 6929   1.566   7.444   3.530
  900SOL    HW2 6930   1.474   7.382   3.633
  901SOL     OW 6931   2.642   6.523   0.113
  901SOL    HW1 6932   2.665   6.586   0.045
  901SOL    HW2 6933   2.598   6.575   0.181
  902SOL     OW 6934   4.156   2.678   2.732
  902SOL    HW1 6935   4.250   2.659   2.730
  902SOL    HW2 6936   4.150   2.771   2.751
  903SOL     OW 6937   4.743  10.045   5.622
  903SOL    HW1 6938   4.681  10.117   5.609
  903SOL    HW2 6939   4.698   9.986   5.683
  904SOL     OW 6940  -0.342   2.887   3.054
  904SOL    HW1 6941  -0.397   2.821   3.012
  904SOL    HW2 6942  -0.399   2.964   3.060
  905SOL     OW 6943   0.941   8.084   4.395
  905SOL    HW1 6944   0.847   8.096   4.400
  905SOL    HW2 6945   0.976   8.138   4.466
  906SOL     OW 6946   5.245   7.766   4.618
  906SOL    HW1 6947   5.214   7.846   4.661
  906SOL    HW2 6948   5.281   7.713   4.689
  907SOL     OW 6949   0.790   3.605   4.735
  907SOL    HW1 6950   0.880   3.627   4.712
  907SOL    HW2 6951   0.761   3.677   4.791
  908SOL     OW 6952   6.708   4.182   2.981
  908SOL    HW1 6953   6.680   4.168   3.071
  908SOL    HW2 6954   6.677   4.105   2.933
  909SOL     OW 6955   2.460   7.336   3.982
  909SOL    HW1 6956   2.393   7.405   3.987
  909SOL    HW2 6957   2.540   7.382   3.956
  910SOL     OW 6958   5.608   6.737   6.313
  910SOL    HW1 6959   5.534   6.755   6.254
  910SOL    HW2 6960   5.629   6.645   6.298
  911SOL     OW 6961  -0.574   7.281   5.825
  911SOL    HW1 6962  -0.583   7.251   5.915
  911SOL    HW2 6963  -0.629   7.222   5.773
  912SOL     OW 6964   6.833   9.119   4.766
  912SOL    HW1 6965   6.849   9.063   4.689
  912SOL    HW2 6966   6.913   9.170   4.775
  913SOL     OW 6967   8.350   3.585   0.091
  913SOL    HW1 6968   8.418   3.564   0.155
  913SOL    HW2 6969   8.338   3.505   0.041
  914SOL     OW 6970   3.054   8.904   6.306
  914SOL    HW1 6971   3.015   8.872   6.388
  914SOL    HW2 6972   2.983   8.900   6.243
  915SOL     OW 6973   7.636   6.224   3.724
  915SOL    HW1 6974   7.636   6.202   3.817
  915SOL    HW2 6975   7.546   6.211   3.695
  916SOL     OW 6976   4.429   6.298   4.630
  916SOL    HW1 6977   4.421   6.382   4.585
  916SOL    HW2 6978   4.512   6.261   4.598
  917SOL     OW 6979   3.519   4.953   5.152
  917SOL    HW1 6980   3.502   5.047   5.155
  917SOL    HW2 6981   3.581   4.937   5.222
  918SOL     OW 6982   4.613   1.828   1.058
  918SOL    HW1 6983   4.599   1.896   0.991
  918SOL    HW2 6984   4.541   1.839   1.119
  919SOL     OW 6985   5.231   6.277   0.430
  919SOL    HW1 6986   5.262   6.362   0.463
  919SOL    HW2 6987   5.138   6.276   0.451
  920SOL     OW 6988   2.542   7.678   5.773
  920SOL    HW1 6989   2.538   7.773   5.768
  920SOL    HW2 6990   2.633   7.658   5.791
  921SOL     OW 6991   3.516  10.028   5.184
  921SOL    HW1 6992   3.476   9.954   5.231
  921SOL    HW2 6993   3.532  10.094   5.252
  922SOL     OW 6994   7.804   2.142   0.144
  922SOL    HW1 6995   7.770   2.070   0.196
  922SOL    HW2 6996   7.742   2.213   0.158
  923SOL     OW 6997  -0.546   5.523   6.126
  923SOL    HW1 6998  -0.604   5.565   6.063
  923SOL    HW2 6999  -0.604   5.476   6.186
  924SOL     OW 7000   7.420   6.126   3.579
  924SOL    HW1 7001   7.459   6.189   3.518
  924SOL    HW2 7002   7.421   6.043   3.531
  925SOL     OW 7003   4.955   9.165   5.551
  925SOL    HW1 7004   4.859   9.169   5.554
  925SOL    HW2 7005   4.982   9.159   5.642
  926SOL     OW 7006   3.811   5.529   0.317
  926SOL    HW1 7007   3.896   5.547   0.357
  926SOL    HW2 7008   3.831   5.469   0.245
  927SOL     OW 7009   5.223   5.063   5.407
  927SOL    HW1 7010   5.137   5.102   5.393
  927SOL    HW2 7011   5.264   5.066   5.320
  928SOL     OW 7012  -0.973   2.266   3.499
  928SOL    HW1 7013  -0.943   2.357   3.508
  928SOL    HW2 7014  -1.011   2.245   3.585
  929SOL     OW 7015   1.269   6.161   4.058
  929SOL    HW1 7016   1.364   6.151   4.057
  929SOL    HW2 7017   1.236   6.072   4.044
  930SOL     OW 7018   2.824   4.872   1.617
  930SOL    HW1 7019   2.837   4.966   1.633
  930SOL    HW2 7020   2.782   4.867   1.532
  931SOL     OW 7021   4.399   7.578   3.792
  931SOL    HW1 7022   4.434   7.577   3.703
  931SOL    HW2 7023   4.476   7.587   3.848
  932SOL     OW 7024   5.998   7.928   6.217
  932SOL    HW1 7025   6.008   7.893   6.306
  932SOL    HW2 7026   6.083   7.966   6.197
  933SOL     OW 7027   4.209   2.270   1.446
  933SOL    HW1 7028   4.156   2.193   1.465
  933SOL    HW2 7029   4.258   2.286   1.527
  934SOL     OW 7030   1.677   1.418   0.554
  934SOL    HW1 7031   1.681   1.482   0.624
  934SOL    HW2 7032   1.669   1.334   0.598
  935SOL     OW 7033   3.162   7.609   3.090
  935SOL    HW1 7034   3.228   7.638   3.153
  935SOL    HW2 7035   3.186   7.519   3.070
  936SOL     OW 7036   4.566   4.226   1.105
  936SOL    HW1 7037   4.566   4.300   1.167
  936SOL    HW2 7038   4.474   4.199   1.100
  937SOL     OW 7039   5.427   7.091   3.816
  937SOL    HW1 7040   5.498   7.076   3.878
  937SOL    HW2 7041   5.468   7.081   3.730
  938SOL     OW 7042   4.642   2.316   0.156
  938SOL    HW1 7043   4.714   2.371   0.187
  938SOL    HW2 7044   4.670   2.285   0.070
  939SOL     OW 7045   7.946   9.005   3.570
  939SOL    HW1 7046   8.013   9.067   3.598
  939SOL    HW2 7047   7.948   8.935   3.636
  940SOL     OW 7048   0.151   5.270   5.666
  940SOL    HW1 7049   0.136   5.364   5.656
  940SOL    HW2 7050   0.142   5.254   5.760
  941SOL     OW 7051   2.980   2.956   4.557
  941SOL    HW1 7052   2.999   3.019   4.488
  941SOL    HW2 7053   2.922   3.002   4.617
  942SOL     OW 7054   0.349   7.767   4.676
  942SOL    HW1 7055   0.319   7.759   4.766
  942SOL    HW2 7056   0.289   7.830   4.636
  943SOL     OW 7057   1.774   7.758   6.070
  943SOL    HW1 7058   1.779   7.801   5.985
  943SOL    HW2 7059   1.711   7.687   6.057
  944SOL     OW 7060  -0.262   7.285   5.757
  944SOL    HW1 7061  -0.315   7.223   5.807
  944SOL    HW2 7062  -0.300   7.285   5.670
  945SOL     OW 7063   1.708   1.826   2.089
  945SOL    HW1 7064   1.740   1.802   2.002
  945SOL    HW2 7065   1.698   1.921   2.085
  946SOL     OW 7066   4.522   3.532   0.111
  946SOL    HW1 7067   4.540   3.568   0.197
  946SOL    HW2 7068   4.475   3.450   0.128
  947SOL     OW 7069   5.650   2.820   0.167
  947SOL    HW1 7070   5.607   2.836   0.251
  947SOL    HW2 7071   5.580   2.822   0.102
  948SOL     OW 7072   6.536   8.365   3.809
  948SOL    HW1 7073   6.448   8.341   3.837
  948SOL    HW2 7074   6.563   8.434   3.869
  949SOL     OW 7075   6.523   1.136   0.574
  949SOL    HW1 7076   6.462   1.209   0.586
  949SOL    HW2 7077   6.602   1.176   0.539
  950SOL     OW 7078   2.002   8.125   3.132
  950SOL    HW1 7079   2.080   8.168   3.098
  950SOL    HW2 7080   1.931   8.157   3.077
  951SOL     OW 7081   2.421   4.387   0.558
  951SOL    HW1 7082   2.512   4.415   0.559
  951SOL    HW2 7083   2.387   4.418   0.473
  952SOL     OW 7084   3.139   1.802   0.369
  952SOL    HW1 7085   3.174   1.726   0.417
  952SOL    HW2 7086   3.098   1.856   0.437
  953SOL     OW 7087   1.759   4.249   0.143
  953SOL    HW1 7088   1.725   4.161   0.132
  953SOL    HW2 7089   1.690   4.306   0.109
  954SOL     OW 7090   0.376   9.902   6.194
  954SOL    HW1 7091   0.288   9.881   6.225
  954SOL    HW2 7092   0.403   9.824   6.145
  955SOL     OW 7093   3.369   4.298   4.430
  955SOL    HW1 7094   3.442   4.309   4.370
  955SOL    HW2 7095   3.293   4.330   4.382
  956SOL     OW 7096   4.015   3.008   3.407
  956SOL    HW1 7097   4.027   3.069   3.479
  956SOL    HW2 7098   4.098   3.012   3.358
  957SOL     OW 7099   3.983   7.183   2.835
  957SOL    HW1 7100   4.012   7.095   2.858
  957SOL    HW2 7101   4.052   7.240   2.868
  958SOL     OW 7102   1.017   6.746   3.624
  958SOL    HW1 7103   0.929   6.735   3.661
  958SOL    HW2 7104   1.032   6.841   3.629
  959SOL     OW 7105   0.000   3.522   4.129
  959SOL    HW1 7106   0.054   3.595   4.160
  959SOL    HW2 7107  -0.035   3.482   4.209
  960SOL     OW 7108   3.428   2.537   1.099
  960SOL    HW1 7109   3.451   2.555   1.007
  960SOL    HW2 7110   3.508   2.498   1.136
  961SOL     OW 7111   1.788   2.377   2.809
  961SOL    HW1 7112   1.751   2.326   2.737
  961SOL    HW2 7113   1.866   2.328   2.835
  962SOL     OW 7114   2.487   5.547   4.407
  962SOL    HW1 7115   2.547   5.586   4.471
  962SOL    HW2 7116   2.514   5.586   4.323
  963SOL     OW 7117   5.514   2.328   2.375
  963SOL    HW1 7118   5.521   2.423   2.377
  963SOL    HW2 7119   5.428   2.310   2.337
  964SOL     OW 7120   5.525   7.230   4.864
  964SOL    HW1 7121   5.591   7.244   4.932
  964SOL    HW2 7122   5.442   7.226   4.911
  965SOL     OW 7123   6.477   5.308   5.056
  965SOL    HW1 7124   6.505   5.223   5.090
  965SOL    HW2 7125   6.412   5.339   5.119
  966SOL     OW 7126   2.006   7.102   1.830
  966SOL    HW1 7127   1.921   7.129   1.796
  966SOL    HW2 7128   1.988   7.024   1.883
  967SOL     OW 7129   3.703   7.002   4.926
  967SOL    HW1 7130   3.610   7.024   4.931
  967SOL    HW2 7131   3.708   6.929   4.864
  968SOL     OW 7132   2.863   4.038   5.908
  968SOL    HW1 7133   2.804   4.107   5.940
  968SOL    HW2 7134   2.865   4.049   5.813
  969SOL     OW 7135   4.746   3.580   4.128
  969SOL    HW1 7136   4.837   3.556   4.110
  969SOL    HW2 7137   4.742   3.591   4.223
  970SOL     OW 7138   5.967   5.799   3.357
  970SOL    HW1 7139   6.019   5.879   3.345
  970SOL    HW2 7140   5.899   5.805   3.291
  971SOL     OW 7141   7.880   8.249   3.376
  971SOL    HW1 7142   7.874   8.158   3.406
  971SOL    HW2 7143   7.839   8.300   3.446
  972SOL     OW 7144   5.931   2.070   0.908
  972SOL    HW1 7145   5.848   2.044   0.949
  972SOL    HW2 7146   5.907   2.140   0.847
  973SOL     OW 7147   4.824   8.179   3.107
  973SOL    HW1 7148   4.804   8.236   3.032
  973SOL    HW2 7149   4.759   8.109   3.101
  974SOL     OW 7150   6.756   3.414   0.429
  974SOL    HW1 7151   6.663   3.433   0.447
  974SOL    HW2 7152   6.789   3.376   0.510
  975SOL     OW 7153   1.254   5.662   5.892
  975SOL    HW1 7154   1.260   5.667   5.987
  975SOL    HW2 7155   1.291   5.744   5.861
  976SOL     OW 7156   1.523   9.025   5.832
  976SOL    HW1 7157   1.548   8.983   5.750
  976SOL    HW2 7158   1.445   8.978   5.861
  977SOL     OW 7159   4.001   3.863   2.873
  977SOL    HW1 7160   4.091   3.841   2.894
  977SOL    HW2 7161   4.000   3.958   2.862
  978SOL     OW 7162   4.212   1.865   1.740
  978SOL    HW1 7163   4.295   1.896   1.777
  978SOL    HW2 7164   4.172   1.814   1.810
  979SOL     OW 7165   5.420   5.572   6.016
  979SOL    HW1 7166   5.511   5.592   6.036
  979SOL    HW2 7167   5.370   5.637   6.065
  980SOL     OW 7168  -1.001   6.489   5.894
  980SOL    HW1 7169  -0.955   6.499   5.811
  980SOL    HW2 7170  -1.017   6.395   5.902
  981SOL     OW 7171   0.601   0.288   0.471
  981SOL    HW1 7172   0.544   0.362   0.491
  981SOL    HW2 7173   0.637   0.261   0.555
  982SOL     OW 7174   3.893   7.292   5.817
  982SOL    HW1 7175   3.830   7.294   5.889
  982SOL    HW2 7176   3.851   7.340   5.746
  983SOL     OW 7177   2.649   6.852   2.466
  983SOL    HW1 7178   2.612   6.808   2.390
  983SOL    HW2 7179   2.742   6.830   2.464
  984SOL     OW 7180   4.539   5.952   5.470
  984SOL    HW1 7181   4.541   5.895   5.547
  984SOL    HW2 7182   4.566   6.038   5.503
  985SOL     OW 7183  -0.907   4.870   5.234
  985SOL    HW1 7184  -0.869   4.788   5.204
  985SOL    HW2 7185  -0.837   4.934   5.225
  986SOL     OW 7186   5.771   9.781   5.505
  986SOL    HW1 7187   5.804   9.870   5.491
  986SOL    HW2 7188   5.830   9.726   5.454
  987SOL     OW 7189   2.198   6.800   3.214
  987SOL    HW1 7190   2.121   6.766   3.168
  987SOL    HW2 7191   2.251   6.722   3.230
  988SOL     OW 7192   5.095   6.661   4.095
  988SOL    HW1 7193   5.155   6.636   4.165
  988SOL    HW2 7194   5.029   6.716   4.138
  989SOL     OW 7195   0.167   8.421   4.631
  989SOL    HW1 7196   0.248   8.407   4.582
  989SOL    HW2 7197   0.185   8.388   4.719
  990SOL     OW 7198   1.145   6.046   4.709
  990SOL    HW1 7199   1.238   6.068   4.702
  990SOL    HW2 7200   1.144   5.952   4.728
  991SOL     OW 7201   5.686   6.757   4.637
  991SOL    HW1 7202   5.673   6.823   4.705
  991SOL    HW2 7203   5.598   6.740   4.603
  992SOL     OW 7204   0.685   1.618   1.168
  992SOL    HW1 7205   0.714   1.647   1.254
  992SOL    HW2 7206   0.631   1.689   1.135
  993SOL     OW 7207   5.647   3.491   4.468
  993SOL    HW1 7208   5.633   3.525   4.557
  993SOL    HW2 7209   5.644   3.396   4.478
  994SOL     OW 7210   2.321   6.713   4.739
  994SOL    HW1 7211   2.317   6.629   4.783
  994SOL    HW2 7212   2.254   6.708   4.671
  995SOL     OW 7213   3.997   4.019   3.178
  995SOL    HW1 7214   4.058   4.084   3.215
  995SOL    HW2 7215   4.042   3.935   3.190
  996SOL     OW 7216   1.447  10.187   5.008
  996SOL    HW1 7217   1.493  10.184   4.924
  996SOL    HW2 7218   1.403  10.272   5.007
  997SOL     OW 7219   7.804   6.260   1.850
  997SOL    HW1 7220   7.790   6.335   1.793
  997SOL    HW2 7221   7.777   6.185   1.797
  998SOL     OW 7222   7.624   6.639   2.809
  998SOL    HW1 7223   7.576   6.719   2.789
  998SOL    HW2 7224   7.710   6.668   2.837
  999SOL     OW 7225   7.618   3.198   0.819
  999SOL    HW1 7226   7.650   3.141   0.889
  999SOL    HW2 7227   7.666   3.280   0.831
 1000SOL     OW 7228   2.046   4.806   0.426
 1000SOL    HW1 7229   1.969   4.750   0.426
 1000SOL    HW2 7230   2.120   4.746   0.431
 1001SOL     OW 7231   3.291   8.399   3.850
 1001SOL    HW1 7232   3.344   8.374   3.775
 1001SOL    HW2 7233   3.201   8.384   3.823
 1002SOL     OW 7234   3.733   2.681   4.190
 1002SOL    HW1 7235   3.642   2.667   4.165
 1002SOL    HW2 7236   3.783   2.627   4.128
 1003SOL     OW 7237  -0.345   8.504   6.014
 1003SOL    HW1 7238  -0.378   8.568   5.951
 1003SOL    HW2 7239  -0.363   8.543   6.100
 1004SOL     OW 7240   4.749   4.067   5.004
 1004SOL    HW1 7241   4.771   4.132   4.937
 1004SOL    HW2 7242   4.682   4.012   4.963
 1005SOL     OW 7243   1.189   8.873   5.161
 1005SOL    HW1 7244   1.171   8.899   5.252
 1005SOL    HW2 7245   1.103   8.863   5.121
 1006SOL     OW 7246   5.267   6.619   4.296
 1006SOL    HW1 7247   5.300   6.676   4.365
 1006SOL    HW2 7248   5.267   6.531   4.335
 1007SOL     OW 7249   2.635   4.897   3.455
 1007SOL    HW1 7250   2.626   4.988   3.428
 1007SOL    HW2 7251   2.718   4.869   3.418
 1008SOL     OW 7252  -0.350   5.875   4.783
 1008SOL    HW1 7253  -0.431   5.876   4.732
 1008SOL    HW2 7254  -0.364   5.810   4.851
 1009SOL     OW 7255   4.286   5.085   5.144
 1009SOL    HW1 7256   4.285   5.135   5.225
 1009SOL    HW2 7257   4.213   5.023   5.153
 1010SOL     OW 7258   0.868   5.518   4.914
 1010SOL    HW1 7259   0.840   5.608   4.927
 1010SOL    HW2 7260   0.953   5.525   4.870
 1011SOL     OW 7261   5.791   9.109   4.416
 1011SOL    HW1 7262   5.858   9.040   4.413
 1011SOL    HW2 7263   5.830   9.178   4.469
 1012SOL     OW 7264   1.950   3.990   4.276
 1012SOL    HW1 7265   1.913   4.070   4.312
 1012SOL    HW2 7266   1.914   3.984   4.187
 1013SOL     OW 7267   0.609   7.191   4.977
 1013SOL    HW1 7268   0.586   7.098   4.987
 1013SOL    HW2 7269   0.702   7.191   4.955
 1014SOL     OW 7270   6.113   2.532   0.234
 1014SOL    HW1 7271   6.064   2.598   0.185
 1014SOL    HW2 7272   6.149   2.580   0.309
 1015SOL     OW 7273   6.337   5.084   4.898
 1015SOL    HW1 7274   6.328   5.089   4.993
 1015SOL    HW2 7275   6.428   5.109   4.882
 1016SOL     OW 7276  -0.830   6.790   5.394
 1016SOL    HW1 7277  -0.834   6.848   5.319
 1016SOL    HW2 7278  -0.841   6.702   5.358
 1017SOL     OW 7279   0.937   1.820   1.988
 1017SOL    HW1 7280   0.905   1.751   2.046
 1017SOL    HW2 7281   0.920   1.901   2.036
 1018SOL     OW 7282   3.931   9.333   4.230
 1018SOL    HW1 7283   3.923   9.415   4.278
 1018SOL    HW2 7284   3.903   9.354   4.141
 1019SOL     OW 7285   1.454   6.759   4.365
 1019SOL    HW1 7286   1.446   6.798   4.278
 1019SOL    HW2 7287   1.425   6.668   4.354
 1020SOL     OW 7288   3.759   5.884   3.135
 1020SOL    HW1 7289   3.684   5.944   3.137
 1020SOL    HW2 7290   3.741   5.825   3.062
 1021SOL     OW 7291   2.468   7.171   4.215
 1021SOL    HW1 7292   2.464   7.231   4.141
 1021SOL    HW2 7293   2.443   7.224   4.291
 1022SOL     OW 7294   2.668   2.945   3.592
 1022SOL    HW1 7295   2.691   2.915   3.504
 1022SOL    HW2 7296   2.713   3.029   3.601
 1023SOL     OW 7297   1.090   7.020   3.653
 1023SOL    HW1 7298   1.094   7.089   3.719
 1023SOL    HW2 7299   1.132   7.059   3.576
 1024SOL     OW 7300   5.469   4.347   2.164
 1024SOL    HW1 7301   5.422   4.263   2.157
 1024SOL    HW2 7302   5.438   4.385   2.247
 1025SOL     OW 7303  -0.371   6.053   6.286
 1025SOL    HW1 7304  -0.386   6.069   6.192
 1025SOL    HW2 7305  -0.321   6.129   6.315
 1026SOL     OW 7306   3.818   7.601   2.833
 1026SOL    HW1 7307   3.810   7.522   2.779
 1026SOL    HW2 7308   3.845   7.568   2.919
 1027SOL     OW 7309   1.998   6.230   4.799
 1027SOL    HW1 7310   2.034   6.274   4.877
 1027SOL    HW2 7311   1.999   6.137   4.821
 1028SOL     OW 7312   5.545   6.469   3.363
 1028SOL    HW1 7313   5.477   6.404   3.384
 1028SOL    HW2 7314   5.511   6.514   3.286
 1029SOL     OW 7315   3.053   9.389   4.610
 1029SOL    HW1 7316   3.014   9.406   4.696
 1029SOL    HW2 7317   3.013   9.307   4.581
 1030SOL     OW 7318   7.038   0.759   1.116
 1030SOL    HW1 7319   7.109   0.699   1.095
 1030SOL    HW2 7320   7.067   0.805   1.194
 1031SOL     OW 7321   1.468   7.811   3.461
 1031SOL    HW1 7322   1.531   7.788   3.530
 1031SOL    HW2 7323   1.382   7.802   3.503
 1032SOL     OW 7324   2.775   6.630   4.667
 1032SOL    HW1 7325   2.768   6.643   4.572
 1032SOL    HW2 7326   2.861   6.590   4.680
 1033SOL     OW 7327   2.944   4.375   1.612
 1033SOL    HW1 7328   2.926   4.281   1.608
 1033SOL    HW2 7329   3.039   4.381   1.607
 1034SOL     OW 7330   4.008   7.216   1.102
 1034SOL    HW1 7331   4.060   7.215   1.182
 1034SOL    HW2 7332   3.943   7.147   1.115
 1035SOL     OW 7333  -0.036   8.777   5.922
 1035SOL    HW1 7334   0.050   8.818   5.930
 1035SOL    HW2 7335  -0.097   8.850   5.922
 1036SOL     OW 7336   3.754   8.111   5.858
 1036SOL    HW1 7337   3.754   8.185   5.797
 1036SOL    HW2 7338   3.673   8.122   5.909
 1037SOL     OW 7339   0.369   9.167   5.039
 1037SOL    HW1 7340   0.323   9.195   5.118
 1037SOL    HW2 7341   0.446   9.225   5.034
 1038SOL     OW 7342   1.150   4.609   3.974
 1038SOL    HW1 7343   1.241   4.590   3.950
 1038SOL    HW2 7344   1.098   4.572   3.902
 1039SOL     OW 7345   0.960   3.105   4.888
 1039SOL    HW1 7346   0.913   3.171   4.837
 1039SOL    HW2 7347   0.892   3.059   4.937
 1040SOL     OW 7348   2.571   6.750   2.230
 1040SOL    HW1 7349   2.495   6.692   2.223
 1040SOL    HW2 7350   2.607   6.752   2.141
 1041SOL     OW 7351   7.328   8.506   5.410
 1041SOL    HW1 7352   7.238   8.532   5.390
 1041SOL    HW2 7353   7.323   8.412   5.426
 1042SOL     OW 7354   4.165   7.045   5.393
 1042SOL    HW1 7355   4.237   7.108   5.395
 1042SOL    HW2 7356   4.125   7.050   5.479
 1043SOL     OW 7357   0.751   5.286   4.968
 1043SOL    HW1 7358   0.789   5.370   4.943
 1043SOL    HW2 7359   0.741   5.292   5.063
 1044SOL     OW 7360   2.330   6.451   4.835
 1044SOL    HW1 7361   2.348   6.371   4.885
 1044SOL    HW2 7362   2.408   6.463   4.780
 1045SOL     OW 7363   4.449   2.464   3.481
 1045SOL    HW1 7364   4.408   2.442   3.397
 1045SOL    HW2 7365   4.427   2.390   3.538
 1046SOL     OW 7366   7.148   5.203   3.210
 1046SOL    HW1 7367   7.085   5.275   3.211
 1046SOL    HW2 7368   7.188   5.206   3.123
 1047SOL     OW 7369   3.353   2.240   3.073
 1047SOL    HW1 7370   3.366   2.307   3.140
 1047SOL    HW2 7371   3.300   2.173   3.116
 1048SOL     OW 7372   7.639   8.543   4.836
 1048SOL    HW1 7373   7.696   8.579   4.768
 1048SOL    HW2 7374   7.603   8.463   4.797
 1049SOL     OW 7375   7.468   8.752   2.867
 1049SOL    HW1 7376   7.400   8.809   2.832
 1049SOL    HW2 7377   7.420   8.677   2.903
 1050SOL     OW 7378  -0.474   3.201   4.943
 1050SOL    HW1 7379  -0.570   3.201   4.942
 1050SOL    HW2 7380  -0.451   3.159   5.025
 1051SOL     OW 7381  -1.809   4.170   5.739
 1051SOL    HW1 7382  -1.721   4.140   5.716
 1051SOL    HW2 7383  -1.801   4.264   5.749
 1052SOL     OW 7384   6.565   2.740   0.292
 1052SOL    HW1 7385   6.600   2.718   0.206
 1052SOL    HW2 7386   6.634   2.715   0.354
 1053SOL     OW 7387   0.690   3.087   3.846
 1053SOL    HW1 7388   0.609   3.082   3.795
 1053SOL    HW2 7389   0.749   3.027   3.801
 1054SOL     OW 7390   6.291   6.607   5.940
 1054SOL    HW1 7391   6.366   6.549   5.945
 1054SOL    HW2 7392   6.328   6.693   5.920
 1055SOL     OW 7393   4.104   4.616   3.504
 1055SOL    HW1 7394   4.187   4.569   3.502
 1055SOL    HW2 7395   4.108   4.669   3.584
 1056SOL     OW 7396   2.912   6.043   2.325
 1056SOL    HW1 7397   2.999   6.011   2.347
 1056SOL    HW2 7398   2.927   6.102   2.251
 1057SOL     OW 7399   5.883   4.503   1.122
 1057SOL    HW1 7400   5.827   4.435   1.084
 1057SOL    HW2 7401   5.825   4.580   1.127
 1058SOL     OW 7402   7.563   9.488   5.743
 1058SOL    HW1 7403   7.651   9.526   5.754
 1058SOL    HW2 7404   7.579   9.405   5.698
 1059SOL     OW 7405  -1.219   4.973   5.569
 1059SOL    HW1 7406  -1.162   4.896   5.577
 1059SOL    HW2 7407  -1.195   5.028   5.643
 1060SOL     OW 7408  -0.225   7.128   5.135
 1060SOL    HW1 7409  -0.219   7.078   5.216
 1060SOL    HW2 7410  -0.202   7.217   5.160
 1061SOL     OW 7411   3.235   8.098   5.578
 1061SOL    HW1 7412   3.244   8.127   5.487
 1061SOL    HW2 7413   3.234   8.002   5.573
 1062SOL     OW 7414   2.020   6.381   3.486
 1062SOL    HW1 7415   1.974   6.464   3.478
 1062SOL    HW2 7416   1.990   6.344   3.569
 1063SOL     OW 7417   6.210   9.104   4.242
 1063SOL    HW1 7418   6.258   9.171   4.292
 1063SOL    HW2 7419   6.265   9.026   4.248
 1064SOL     OW 7420   1.470   0.629   0.958
 1064SOL    HW1 7421   1.549   0.682   0.960
 1064SOL    HW2 7422   1.442   0.625   1.050
 1065SOL     OW 7423   6.064   3.717   1.603
 1065SOL    HW1 7424   6.020   3.650   1.551
 1065SOL    HW2 7425   6.007   3.793   1.598
 1066SOL     OW 7426   6.933   2.731   0.143
 1066SOL    HW1 7427   6.951   2.687   0.226
 1066SOL    HW2 7428   6.845   2.701   0.119
 1067SOL     OW 7429   2.910   0.815   1.327
 1067SOL    HW1 7430   2.952   0.782   1.247
 1067SOL    HW2 7431   2.825   0.769   1.330
 1068SOL     OW 7432   5.621   5.487   1.509
 1068SOL    HW1 7433   5.577   5.478   1.425
 1068SOL    HW2 7434   5.589   5.570   1.544
 1069SOL     OW 7435   7.485   8.534   4.262
 1069SOL    HW1 7436   7.402   8.510   4.221
 1069SOL    HW2 7437   7.461   8.593   4.333
 1070SOL     OW 7438   1.208   8.991   5.876
 1070SOL    HW1 7439   1.126   9.007   5.829
 1070SOL    HW2 7440   1.213   9.060   5.942
 1071SOL     OW 7441   1.803   7.461   1.988
 1071SOL    HW1 7442   1.884   7.509   1.970
 1071SOL    HW2 7443   1.760   7.512   2.057
 1072SOL     OW 7444   6.462   4.562   3.630
 1072SOL    HW1 7445   6.371   4.559   3.601
 1072SOL    HW2 7446   6.504   4.487   3.587
 1073SOL     OW 7447   0.146   2.525   1.850
 1073SOL    HW1 7448   0.170   2.439   1.883
 1073SOL    HW2 7449   0.073   2.553   1.905
 1074SOL     OW 7450   5.274   4.457   1.044
 1074SOL    HW1 7451   5.268   4.537   0.991
 1074SOL    HW2 7452   5.183   4.433   1.062
 1075SOL     OW 7453  -0.771   8.664   6.266
 1075SOL    HW1 7454  -0.833   8.729   6.299
 1075SOL    HW2 7455  -0.745   8.615   6.344
 1076SOL     OW 7456   1.908   4.826   5.088
 1076SOL    HW1 7457   1.972   4.813   5.159
 1076SOL    HW2 7458   1.880   4.738   5.065
 1077SOL     OW 7459   3.832   3.566   5.250
 1077SOL    HW1 7460   3.789   3.488   5.215
 1077SOL    HW2 7461   3.832   3.553   5.345
 1078SOL     OW 7462   2.367   4.194   1.396
 1078SOL    HW1 7463   2.429   4.263   1.373
 1078SOL    HW2 7464   2.419   4.130   1.444
 1079SOL     OW 7465   7.553   2.516   1.393
 1079SOL    HW1 7466   7.479   2.557   1.437
 1079SOL    HW2 7467   7.514   2.455   1.330
 1080SOL     OW 7468   5.567   4.880   4.796
 1080SOL    HW1 7469   5.636   4.946   4.799
 1080SOL    HW2 7470   5.538   4.871   4.886
 1081SOL     OW 7471   1.894   3.872   5.171
 1081SOL    HW1 7472   1.957   3.880   5.243
 1081SOL    HW2 7473   1.836   3.801   5.199
 1082SOL     OW 7474  -1.040   3.643   4.877
 1082SOL    HW1 7475  -1.111   3.703   4.855
 1082SOL    HW2 7476  -0.965   3.699   4.896
 1083SOL     OW 7477   3.865   7.170   5.059
 1083SOL    HW1 7478   3.829   7.100   5.005
 1083SOL    HW2 7479   3.805   7.243   5.048
 1084SOL     OW 7480   3.795   8.220   1.930
 1084SOL    HW1 7481   3.881   8.188   1.958
 1084SOL    HW2 7482   3.800   8.315   1.940
 1085SOL     OW 7483   5.388   4.960   4.116
 1085SOL    HW1 7484   5.319   4.906   4.155
 1085SOL    HW2 7485   5.353   4.989   4.032
 1086SOL     OW 7486   7.291   9.859   5.398
 1086SOL    HW1 7487   7.325   9.791   5.457
 1086SOL    HW2 7488   7.315   9.829   5.310
 1087SOL     OW 7489   6.812   7.625   3.324
 1087SOL    HW1 7490   6.845   7.665   3.404
 1087SOL    HW2 7491   6.760   7.550   3.355
 1088SOL     OW 7492   4.940   3.894   5.542
 1088SOL    HW1 7493   4.991   3.947   5.604
 1088SOL    HW2 7494   4.863   3.946   5.523
 1089SOL     OW 7495   2.241   6.586   6.169
 1089SOL    HW1 7496   2.278   6.636   6.242
 1089SOL    HW2 7497   2.283   6.500   6.176
 1090SOL     OW 7498   6.054   3.313   4.225
 1090SOL    HW1 7499   6.019   3.313   4.314
 1090SOL    HW2 7500   6.074   3.222   4.206
 1091SOL     OW 7501   2.963   4.502   5.330
 1091SOL    HW1 7502   2.886   4.472   5.281
 1091SOL    HW2 7503   2.966   4.596   5.314
 1092SOL     OW 7504   4.766   7.290   3.967
 1092SOL    HW1 7505   4.822   7.367   3.974
 1092SOL    HW2 7506   4.701   7.300   4.036
 1093SOL     OW 7507   3.009   6.894   2.282
 1093SOL    HW1 7508   2.991   6.986   2.303
 1093SOL    HW2 7509   2.975   6.846   2.358
 1094SOL     OW 7510   5.039   6.161   3.442
 1094SOL    HW1 7511   5.063   6.084   3.493
 1094SOL    HW2 7512   5.112   6.222   3.456
 1095SOL     OW 7513   2.821   5.151   0.805
 1095SOL    HW1 7514   2.855   5.113   0.724
 1095SOL    HW2 7515   2.778   5.232   0.777
 1096SOL     OW 7516   0.207   4.815   4.807
 1096SOL    HW1 7517   0.271   4.858   4.863
 1096SOL    HW2 7518   0.137   4.788   4.866
 1097SOL     OW 7519   1.082   7.104   2.944
 1097SOL    HW1 7520   1.092   7.097   3.039
 1097SOL    HW2 7521   1.169   7.085   2.910
 1098SOL     OW 7522   6.502   1.854   1.060
 1098SOL    HW1 7523   6.447   1.926   1.090
 1098SOL    HW2 7524   6.444   1.778   1.060
 1099SOL     OW 7525   4.991   5.720   5.289
 1099SOL    HW1 7526   4.938   5.797   5.273
 1099SOL    HW2 7527   4.969   5.692   5.378
 1100SOL     OW 7528  -1.436   3.008   4.356
 1100SOL    HW1 7529  -1.380   2.947   4.308
 1100SOL    HW2 7530  -1.490   3.050   4.289
 1101SOL     OW 7531   1.307   7.942   5.221
 1101SOL    HW1 7532   1.399   7.947   5.198
 1101SOL    HW2 7533   1.306   7.951   5.316
 1102SOL     OW 7534  -1.422   5.390   5.991
 1102SOL    HW1 7535  -1.443   5.297   5.993
 1102SOL    HW2 7536  -1.385   5.408   6.078
 1103SOL     OW 7537   3.032   3.276   2.361
 1103SOL    HW1 7538   2.984   3.352   2.392
 1103SOL    HW2 7539   3.113   3.276   2.412
 1104SOL     OW 7540   3.629   4.268   5.018
 1104SOL    HW1 7541   3.678   4.283   4.938
 1104SOL    HW2 7542   3.546   4.229   4.989
 1105SOL     OW 7543   6.623   3.519   3.478
 1105SOL    HW1 7544   6.549   3.477   3.522
 1105SOL    HW2 7545   6.587   3.547   3.394
 1106SOL     OW 7546   6.321   7.203   4.279
 1106SOL    HW1 7547   6.411   7.201   4.248
 1106SOL    HW2 7548   6.324   7.258   4.357
 1107SOL     OW 7549   5.677   8.782   5.097
 1107SOL    HW1 7550   5.586   8.797   5.122
 1107SOL    HW2 7551   5.707   8.714   5.157
 1108SOL     OW 7552   5.913   2.345   0.146
 1108SOL    HW1 7553   5.869   2.383   0.069
 1108SOL    HW2 7554   5.963   2.271   0.110
 1109SOL     OW 7555   5.431   8.041   4.281
 1109SOL    HW1 7556   5.457   7.966   4.334
 1109SOL    HW2 7557   5.415   8.004   4.194
 1110SOL     OW 7558  -1.408   4.294   5.974
 1110SOL    HW1 7559  -1.347   4.264   5.906
 1110SOL    HW2 7560  -1.408   4.223   6.039
 1111SOL     OW 7561  -0.989   3.708   6.326
 1111SOL    HW1 7562  -0.986   3.680   6.235
 1111SOL    HW2 7563  -0.993   3.804   6.322
 1112SOL     OW 7564   5.162   6.706   1.950
 1112SOL    HW1 7565   5.183   6.798   1.962
 1112SOL    HW2 7566   5.175   6.690   1.857
 1113SOL     OW 7567   2.455   2.346   2.607
 1113SOL    HW1 7568   2.406   2.279   2.559
 1113SOL    HW2 7569   2.545   2.336   2.577
 1114SOL     OW 7570   6.315   7.067   5.540
 1114SOL    HW1 7571   6.267   6.988   5.565
 1114SOL    HW2 7572   6.370   7.039   5.467
 1115SOL     OW 7573   5.365   3.301   4.958
 1115SOL    HW1 7574   5.362   3.362   5.031
 1115SOL    HW2 7575   5.421   3.229   4.989
 1116SOL     OW 7576   5.947   5.387   5.927
 1116SOL    HW1 7577   5.854   5.378   5.948
 1116SOL    HW2 7578   5.992   5.333   5.991
 1117SOL     OW 7579   5.830   0.947   0.262
 1117SOL    HW1 7580   5.760   0.931   0.325
 1117SOL    HW2 7581   5.787   0.950   0.177
 1118SOL     OW 7582   3.823   6.938   0.320
 1118SOL    HW1 7583   3.894   6.888   0.360
 1118SOL    HW2 7584   3.778   6.979   0.394
 1119SOL     OW 7585   6.000   3.645   2.991
 1119SOL    HW1 7586   6.069   3.579   2.988
 1119SOL    HW2 7587   5.921   3.598   2.967
 1120SOL     OW 7588   3.045   3.816   2.771
 1120SOL    HW1 7589   3.091   3.786   2.850
 1120SOL    HW2 7590   2.979   3.876   2.804
 1121SOL     OW 7591   0.025   3.629   3.800
 1121SOL    HW1 7592   0.102   3.595   3.846
 1121SOL    HW2 7593   0.047   3.720   3.778
 1122SOL     OW 7594   0.976  10.745   6.077
 1122SOL    HW1 7595   0.925  10.704   6.007
 1122SOL    HW2 7596   0.964  10.687   6.153
 1123SOL     OW 7597   3.303   6.368   0.510
 1123SOL    HW1 7598   3.383   6.365   0.562
 1123SOL    HW2 7599   3.287   6.277   0.485
 1124SOL     OW 7600   2.254   3.006   1.499
 1124SOL    HW1 7601   2.203   2.977   1.423
 1124SOL    HW2 7602   2.188   3.032   1.564
 1125SOL     OW 7603   1.177   2.646   3.494
 1125SOL    HW1 7604   1.187   2.688   3.409
 1125SOL    HW2 7605   1.091   2.674   3.525
 1126SOL     OW 7606   4.223   2.061   2.976
 1126SOL    HW1 7607   4.294   2.095   3.030
 1126SOL    HW2 7608   4.260   1.985   2.931
 1127SOL     OW 7609   5.900   5.601   4.077
 1127SOL    HW1 7610   5.875   5.527   4.132
 1127SOL    HW2 7611   5.904   5.675   4.137
 1128SOL     OW 7612   3.940   4.803   3.820
 1128SOL    HW1 7613   3.906   4.798   3.910
 1128SOL    HW2 7614   3.939   4.897   3.800
 1129SOL     OW 7615   3.051   4.481   2.347
 1129SOL    HW1 7616   3.091   4.495   2.261
 1129SOL    HW2 7617   3.068   4.563   2.394
 1130SOL     OW 7618   3.727   0.505   0.428
 1130SOL    HW1 7619   3.663   0.533   0.494
 1130SOL    HW2 7620   3.737   0.411   0.443
 1131SOL     OW 7621   5.871   7.424   5.208
 1131SOL    HW1 7622   5.953   7.405   5.254
 1131SOL    HW2 7623   5.812   7.453   5.278
 1132SOL     OW 7624  -1.909   4.074   5.970
 1132SOL    HW1 7625  -1.916   4.083   5.875
 1132SOL    HW2 7626  -1.821   4.107   5.991
 1133SOL     OW 7627   5.760   3.933   3.191
 1133SOL    HW1 7628   5.671   3.898   3.200
 1133SOL    HW2 7629   5.749   4.017   3.147
 1134SOL     OW 7630   3.463   6.812   2.555
 1134SOL    HW1 7631   3.492   6.858   2.634
 1134SOL    HW2 7632   3.534   6.825   2.492
 1135SOL     OW 7633   1.009   6.941   4.207
 1135SOL    HW1 7634   1.022   6.848   4.187
 1135SOL    HW2 7635   0.928   6.943   4.258
 1136SOL     OW 7636   0.233   7.668   4.219
 1136SOL    HW1 7637   0.217   7.760   4.238
 1136SOL    HW2 7638   0.319   7.650   4.258
 1137SOL     OW 7639   5.993   0.836   0.863
 1137SOL    HW1 7640   6.011   0.883   0.781
 1137SOL    HW2 7641   6.058   0.869   0.924
 1138SOL     OW 7642   2.924   2.019   2.149
 1138SOL    HW1 7643   2.888   2.084   2.210
 1138SOL    HW2 7644   2.932   2.067   2.066
 1139SOL     OW 7645   6.868   7.001   3.524
 1139SOL    HW1 7646   6.785   7.033   3.487
 1139SOL    HW2 7647   6.843   6.956   3.604
 1140SOL     OW 7648   4.874   2.892   2.147
 1140SOL    HW1 7649   4.935   2.967   2.143
 1140SOL    HW2 7650   4.791   2.931   2.172
 1141SOL     OW 7651   5.668   6.577   3.042
 1141SOL    HW1 7652   5.576   6.567   3.064
 1141SOL    HW2 7653   5.710   6.499   3.076
 1142SOL     OW 7654   5.974   7.336   4.509
 1142SOL    HW1 7655   5.973   7.310   4.417
 1142SOL    HW2 7656   5.925   7.266   4.554
 1143SOL     OW 7657   1.382   4.307   5.960
 1143SOL    HW1 7658   1.473   4.290   5.938
 1143SOL    HW2 7659   1.380   4.307   6.056
 1144SOL     OW 7660   6.302   7.670   4.704
 1144SOL    HW1 7661   6.239   7.603   4.680
 1144SOL    HW2 7662   6.270   7.749   4.660
 1145SOL     OW 7663   8.188   7.785   3.478
 1145SOL    HW1 7664   8.159   7.876   3.484
 1145SOL    HW2 7665   8.236   7.770   3.560
 1146SOL     OW 7666   2.663   1.181   2.002
 1146SOL    HW1 7667   2.756   1.175   2.025
 1146SOL    HW2 7668   2.648   1.274   1.987
 1147SOL     OW 7669   7.768   7.331   1.838
 1147SOL    HW1 7670   7.781   7.244   1.876
 1147SOL    HW2 7671   7.818   7.329   1.756
 1148SOL     OW 7672   7.612   5.711   3.503
 1148SOL    HW1 7673   7.585   5.620   3.503
 1148SOL    HW2 7674   7.634   5.730   3.411
 1149SOL     OW 7675   4.198   1.027   0.576
 1149SOL    HW1 7676   4.195   0.993   0.487
 1149SOL    HW2 7677   4.160   0.958   0.630
 1150SOL     OW 7678  -0.375   2.339   3.368
 1150SOL    HW1 7679  -0.389   2.320   3.461
 1150SOL    HW2 7680  -0.428   2.275   3.322
 1151SOL     OW 7681   5.239   7.072   6.302
 1151SOL    HW1 7682   5.217   6.982   6.280
 1151SOL    HW2 7683   5.160   7.106   6.344
 1152SOL     OW 7684   7.053   6.856   1.181
 1152SOL    HW1 7685   7.022   6.796   1.249
 1152SOL    HW2 7686   7.069   6.800   1.105
 1153SOL     OW 7687  -0.405   5.122   4.985
 1153SOL    HW1 7688  -0.482   5.141   4.932
 1153SOL    HW2 7689  -0.335   5.173   4.944
 1154SOL     OW 7690   2.990   2.614   3.227
 1154SOL    HW1 7691   3.072   2.583   3.188
 1154SOL    HW2 7692   3.015   2.693   3.275
 1155SOL     OW 7693   6.022   7.107   1.591
 1155SOL    HW1 7694   6.109   7.148   1.589
 1155SOL    HW2 7695   5.999   7.105   1.684
 1156SOL     OW 7696   2.702   4.348   3.677
 1156SOL    HW1 7697   2.641   4.276   3.660
 1156SOL    HW2 7698   2.653   4.409   3.731
 1157SOL     OW 7699   4.698   6.637   1.374
 1157SOL    HW1 7700   4.611   6.673   1.354
 1157SOL    HW2 7701   4.700   6.631   1.469
 1158SOL     OW 7702   2.696   6.070   1.566
 1158SOL    HW1 7703   2.705   5.976   1.549
 1158SOL    HW2 7704   2.730   6.112   1.486
 1159SOL     OW 7705   0.327   6.837   4.420
 1159SOL    HW1 7706   0.403   6.825   4.477
 1159SOL    HW2 7707   0.278   6.756   4.429
 1160SOL     OW 7708   4.322   2.162   2.579
 1160SOL    HW1 7709   4.276   2.089   2.621
 1160SOL    HW2 7710   4.402   2.124   2.544
 1161SOL     OW 7711   3.681   3.466   4.642
 1161SOL    HW1 7712   3.607   3.508   4.598
 1161SOL    HW2 7713   3.645   3.384   4.676
 1162SOL     OW 7714   5.289   7.739   2.780
 1162SOL    HW1 7715   5.211   7.777   2.820
 1162SOL    HW2 7716   5.359   7.801   2.801
 1163SOL     OW 7717   6.393   2.670   2.814
 1163SOL    HW1 7718   6.354   2.757   2.810
 1163SOL    HW2 7719   6.342   2.623   2.879
 1164SOL     OW 7720   2.492   3.269   0.134
 1164SOL    HW1 7721   2.502   3.177   0.158
 1164SOL    HW2 7722   2.405   3.275   0.094
 1165SOL     OW 7723  -0.601   7.109   6.107
 1165SOL    HW1 7724  -0.673   7.046   6.116
 1165SOL    HW2 7725  -0.624   7.180   6.167
 1166SOL     OW 7726   4.438   4.071   2.564
 1166SOL    HW1 7727   4.524   4.038   2.537
 1166SOL    HW2 7728   4.393   4.090   2.481
 1167SOL     OW 7729   0.748   4.084   4.220
 1167SOL    HW1 7730   0.665   4.053   4.256
 1167SOL    HW2 7731   0.784   4.009   4.173
 1168SOL     OW 7732   3.292   9.307   3.546
 1168SOL    HW1 7733   3.291   9.397   3.579
 1168SOL    HW2 7734   3.313   9.253   3.622
 1169SOL     OW 7735   5.096   7.024   2.922
 1169SOL    HW1 7736   5.014   6.975   2.929
 1169SOL    HW2 7737   5.158   6.976   2.976
 1170SOL     OW 7738   5.156   8.501   2.811
 1170SOL    HW1 7739   5.204   8.496   2.728
 1170SOL    HW2 7740   5.139   8.594   2.823
 1171SOL     OW 7741   1.534   7.426   2.481
 1171SOL    HW1 7742   1.521   7.398   2.391
 1171SOL    HW2 7743   1.446   7.423   2.520
 1172SOL     OW 7744   3.521   2.579   4.048
 1172SOL    HW1 7745   3.518   2.488   4.076
 1172SOL    HW2 7746   3.542   2.574   3.955
 1173SOL     OW 7747   3.552   3.488   5.433
 1173SOL    HW1 7748   3.522   3.398   5.429
 1173SOL    HW2 7749   3.539   3.522   5.344
 1174SOL     OW 7750   1.580   2.118   2.410
 1174SOL    HW1 7751   1.651   2.178   2.433
 1174SOL    HW2 7752   1.500   2.165   2.435
 1175SOL     OW 7753   5.286   6.077   1.087
 1175SOL    HW1 7754   5.307   5.993   1.129
 1175SOL    HW2 7755   5.345   6.140   1.129
 1176SOL     OW 7756   8.922   7.574   2.192
 1176SOL    HW1 7757   8.831   7.599   2.207
 1176SOL    HW2 7758   8.921   7.479   2.191
 1177SOL     OW 7759   4.244   6.849   4.188
 1177SOL    HW1 7760   4.154   6.835   4.159
 1177SOL    HW2 7761   4.265   6.771   4.238
 1178SOL     OW 7762   6.117   4.008   1.986
 1178SOL    HW1 7763   6.122   4.103   1.978
 1178SOL    HW2 7764   6.172   3.988   2.062
 1179SOL     OW 7765   4.621   3.000   3.862
 1179SOL    HW1 7766   4.636   2.906   3.855
 1179SOL    HW2 7767   4.528   3.008   3.884
 1180SOL     OW 7768   3.187   2.535   0.287
 1180SOL    HW1 7769   3.227   2.573   0.209
 1180SOL    HW2 7770   3.093   2.549   0.274
 1181SOL     OW 7771   5.651   7.715   1.296
 1181SOL    HW1 7772   5.594   7.638   1.295
 1181SOL    HW2 7773   5.679   7.723   1.387
 1182SOL     OW 7774   7.029   1.308   0.487
 1182SOL    HW1 7775   7.067   1.289   0.573
 1182SOL    HW2 7776   6.996   1.224   0.456
 1183SOL     OW 7777  -0.309   2.159   2.311
 1183SOL    HW1 7778  -0.281   2.073   2.279
 1183SOL    HW2 7779  -0.228   2.207   2.326
 1184SOL     OW 7780   4.358   6.000   5.973
 1184SOL    HW1 7781   4.414   6.076   5.955
 1184SOL    HW2 7782   4.269   6.035   5.968
 1185SOL     OW 7783   4.820   4.072   1.134
 1185SOL    HW1 7784   4.748   4.060   1.072
 1185SOL    HW2 7785   4.857   3.985   1.147
 1186SOL     OW 7786   5.932   8.442   2.325
 1186SOL    HW1 7787   5.961   8.521   2.370
 1186SOL    HW2 7788   6.012   8.390   2.314
 1187SOL     OW 7789   6.082   2.308   3.166
 1187SOL    HW1 7790   6.137   2.271   3.098
 1187SOL    HW2 7791   6.031   2.234   3.199
 1188SOL     OW 7792   0.364   6.621   5.428
 1188SOL    HW1 7793   0.401   6.580   5.350
 1188SOL    HW2 7794   0.441   6.652   5.477
 1189SOL     OW 7795   3.714   6.133   1.074
 1189SOL    HW1 7796   3.645   6.165   1.132
 1189SOL    HW2 7797   3.786   6.110   1.134
 1190SOL     OW 7798   6.578   7.573   3.581
 1190SOL    HW1 7799   6.487   7.552   3.558
 1190SOL    HW2 7800   6.618   7.487   3.599
 1191SOL     OW 7801   7.067   8.237   4.103
 1191SOL    HW1 7802   6.974   8.237   4.126
 1191SOL    HW2 7803   7.074   8.174   4.031
 1192SOL     OW 7804  -0.102   4.804   5.634
 1192SOL    HW1 7805  -0.134   4.715   5.648
 1192SOL    HW2 7806  -0.179   4.859   5.644
 1193SOL     OW 7807   4.822   4.113   3.065
 1193SOL    HW1 7808   4.743   4.074   3.028
 1193SOL    HW2 7809   4.863   4.043   3.114
 1194SOL     OW 7810   3.754   4.500   6.204
 1194SOL    HW1 7811   3.685   4.464   6.147
 1194SOL    HW2 7812   3.714   4.577   6.244
 1195SOL     OW 7813   3.549   7.264   2.025
 1195SOL    HW1 7814   3.582   7.336   2.079
 1195SOL    HW2 7815   3.455   7.262   2.042
 1196SOL     OW 7816   4.349   7.260   1.940
 1196SOL    HW1 7817   4.314   7.262   1.851
 1196SOL    HW2 7818   4.307   7.184   1.981
 1197SOL     OW 7819   6.383   1.895   0.541
 1197SOL    HW1 7820   6.413   1.930   0.457
 1197SOL    HW2 7821   6.443   1.932   0.606
 1198SOL     OW 7822   4.809   2.054   3.050
 1198SOL    HW1 7823   4.824   1.964   3.020
 1198SOL    HW2 7824   4.897   2.086   3.071
 1199SOL     OW 7825   4.187   1.384   1.889
 1199SOL    HW1 7826   4.195   1.301   1.841
 1199SOL    HW2 7827   4.275   1.402   1.921
 1200SOL     OW 7828   3.300   9.294   3.842
 1200SOL    HW1 7829   3.269   9.204   3.853
 1200SOL    HW2 7830   3.259   9.343   3.914
 1201SOL     OW 7831   0.612   7.321   3.477
 1201SOL    HW1 7832   0.536   7.331   3.534
 1201SOL    HW2 7833   0.598   7.386   3.408
 1202SOL     OW 7834   3.571   3.492   3.811
 1202SOL    HW1 7835   3.510   3.521   3.880
 1202SOL    HW2 7836   3.593   3.572   3.763
 1203SOL     OW 7837   2.140   9.039   4.156
 1203SOL    HW1 7838   2.208   9.003   4.099
 1203SOL    HW2 7839   2.181   9.117   4.194
 1204SOL     OW 7840   5.843   4.158   5.034
 1204SOL    HW1 7841   5.789   4.235   5.051
 1204SOL    HW2 7842   5.820   4.097   5.103
 1205SOL     OW 7843   5.871   4.856   4.979
 1205SOL    HW1 7844   5.847   4.792   4.912
 1205SOL    HW2 7845   5.878   4.939   4.932
 1206SOL     OW 7846   0.507   2.964   1.189
 1206SOL    HW1 7847   0.517   2.869   1.187
 1206SOL    HW2 7848   0.458   2.981   1.270
 1207SOL     OW 7849   4.928   2.534   3.189
 1207SOL    HW1 7850   4.886   2.609   3.147
 1207SOL    HW2 7851   4.856   2.478   3.217
 1208SOL     OW 7852   6.373  10.564   5.956
 1208SOL    HW1 7853   6.435  10.608   6.013
 1208SOL    HW2 7854   6.297  10.623   5.952
 1209SOL     OW 7855  -1.679   3.634   5.172
 1209SOL    HW1 7856  -1.659   3.726   5.154
 1209SOL    HW2 7857  -1.602   3.602   5.220
 1210SOL     OW 7858   7.825   8.905   3.207
 1210SOL    HW1 7859   7.751   8.950   3.166
 1210SOL    HW2 7860   7.794   8.882   3.294
 1211SOL     OW 7861   8.638   7.911   1.595
 1211SOL    HW1 7862   8.717   7.958   1.623
 1211SOL    HW2 7863   8.567   7.954   1.642
 1212SOL     OW 7864   2.086   3.589   4.426
 1212SOL    HW1 7865   2.096   3.635   4.343
 1212SOL    HW2 7866   2.056   3.657   4.487
 1213SOL     OW 7867   4.936   6.594   2.495
 1213SOL    HW1 7868   4.998   6.551   2.435
 1213SOL    HW2 7869   4.973   6.681   2.510
 1214SOL     OW 7870   3.290   0.691   1.125
 1214SOL    HW1 7871   3.300   0.740   1.207
 1214SOL    HW2 7872   3.355   0.620   1.131
 1215SOL     OW 7873   1.799   5.833   4.578
 1215SOL    HW1 7874   1.863   5.904   4.572
 1215SOL    HW2 7875   1.851   5.753   4.574
 1216SOL     OW 7876   1.363   6.840   3.586
 1216SOL    HW1 7877   1.338   6.775   3.520
 1216SOL    HW2 7878   1.441   6.882   3.550
 1217SOL     OW 7879   4.873   5.484   0.403
 1217SOL    HW1 7880   4.922   5.565   0.391
 1217SOL    HW2 7881   4.874   5.470   0.498
 1218SOL     OW 7882   2.679   5.810   1.152
 1218SOL    HW1 7883   2.596   5.780   1.188
 1218SOL    HW2 7884   2.658   5.837   1.062
 1219SOL     OW 7885   4.832   3.726   2.302
 1219SOL    HW1 7886   4.793   3.694   2.383
 1219SOL    HW2 7887   4.760   3.769   2.256
 1220SOL     OW 7888   2.320   4.489   1.314
 1220SOL    HW1 7889   2.393   4.438   1.280
 1220SOL    HW2 7890   2.360   4.555   1.371
 1221SOL     OW 7891   2.907   4.070   3.657
 1221SOL    HW1 7892   2.934   4.093   3.568
 1221SOL    HW2 7893   2.812   4.064   3.652
 1222SOL     OW 7894   0.073   5.901   6.172
 1222SOL    HW1 7895   0.144   5.893   6.236
 1222SOL    HW2 7896  -0.005   5.918   6.225
 1223SOL     OW 7897   5.195   8.148   3.042
 1223SOL    HW1 7898   5.258   8.142   2.970
 1223SOL    HW2 7899   5.180   8.242   3.053
 1224SOL     OW 7900   0.768   7.044   5.381
 1224SOL    HW1 7901   0.827   7.005   5.316
 1224SOL    HW2 7902   0.682   7.010   5.359
 1225SOL     OW 7903   5.768   5.068   4.746
 1225SOL    HW1 7904   5.853   5.083   4.706
 1225SOL    HW2 7905   5.705   5.091   4.677
 1226SOL     OW 7906   4.043   6.504   4.456
 1226SOL    HW1 7907   4.020   6.591   4.488
 1226SOL    HW2 7908   4.005   6.444   4.521
 1227SOL     OW 7909   4.562   8.996   3.587
 1227SOL    HW1 7910   4.625   8.982   3.658
 1227SOL    HW2 7911   4.557   8.912   3.542
 1228SOL     OW 7912   3.949   3.375   4.229
 1228SOL    HW1 7913   3.927   3.421   4.309
 1228SOL    HW2 7914   3.875   3.391   4.171
 1229SOL     OW 7915   6.359   1.709   2.143
 1229SOL    HW1 7916   6.364   1.780   2.207
 1229SOL    HW2 7917   6.280   1.661   2.166
 1230SOL     OW 7918   3.463   3.180   4.075
 1230SOL    HW1 7919   3.388   3.124   4.095
 1230SOL    HW2 7920   3.454   3.254   4.134
 1231SOL     OW 7921   2.634   6.727   2.772
 1231SOL    HW1 7922   2.623   6.769   2.687
 1231SOL    HW2 7923   2.604   6.792   2.836
 1232SOL     OW 7924   0.306   3.812   5.290
 1232SOL    HW1 7925   0.340   3.749   5.226
 1232SOL    HW2 7926   0.295   3.761   5.370
 1233SOL     OW 7927   2.592   2.009   2.297
 1233SOL    HW1 7928   2.585   2.024   2.203
 1233SOL    HW2 7929   2.655   1.937   2.306
 1234SOL     OW 7930   4.467   5.365   0.305
 1234SOL    HW1 7931   4.397   5.431   0.309
 1234SOL    HW2 7932   4.543   5.409   0.343
 1235SOL     OW 7933   3.990   8.518   4.283
 1235SOL    HW1 7934   3.931   8.527   4.208
 1235SOL    HW2 7935   4.071   8.561   4.254
 1236SOL     OW 7936   6.267   8.797   5.306
 1236SOL    HW1 7937   6.181   8.838   5.320
 1236SOL    HW2 7938   6.320   8.866   5.266
 1237SOL     OW 7939   3.622   0.637   0.198
 1237SOL    HW1 7940   3.575   0.567   0.152
 1237SOL    HW2 7941   3.666   0.593   0.270
 1238SOL     OW 7942   5.822   5.780   3.588
 1238SOL    HW1 7943   5.843   5.687   3.596
 1238SOL    HW2 7944   5.850   5.803   3.500
 1239SOL     OW 7945   1.483   9.023   3.019
 1239SOL    HW1 7946   1.418   9.067   2.963
 1239SOL    HW2 7947   1.550   9.091   3.035
 1240SOL     OW 7948   6.258   1.475   0.290
 1240SOL    HW1 7949   6.230   1.559   0.326
 1240SOL    HW2 7950   6.290   1.496   0.202
 1241SOL     OW 7951   7.319  10.279   6.165
 1241SOL    HW1 7952   7.235  10.284   6.210
 1241SOL    HW2 7953   7.310  10.204   6.106
 1242SOL     OW 7954   3.962   9.295   4.832
 1242SOL    HW1 7955   3.922   9.381   4.817
 1242SOL    HW2 7956   3.898   9.233   4.797
 1243SOL     OW 7957   4.347   3.222   3.159
 1243SOL    HW1 7958   4.366   3.151   3.220
 1243SOL    HW2 7959   4.428   3.273   3.155
 1244SOL     OW 7960   7.453   7.169   2.617
 1244SOL    HW1 7961   7.370   7.199   2.580
 1244SOL    HW2 7962   7.517   7.186   2.547
 1245SOL     OW 7963   4.991   5.107   4.445
 1245SOL    HW1 7964   5.055   5.106   4.374
 1245SOL    HW2 7965   4.925   5.043   4.418
 1246SOL     OW 7966   5.110   5.960   3.625
 1246SOL    HW1 7967   5.126   6.014   3.703
 1246SOL    HW2 7968   5.021   5.928   3.635
 1247SOL     OW 7969   2.725   2.383   2.137
 1247SOL    HW1 7970   2.756   2.302   2.096
 1247SOL    HW2 7971   2.773   2.452   2.090
 1248SOL     OW 7972   5.531   6.921   1.267
 1248SOL    HW1 7973   5.497   6.861   1.334
 1248SOL    HW2 7974   5.597   6.870   1.221
 1249SOL     OW 7975   3.219   6.877   3.926
 1249SOL    HW1 7976   3.296   6.894   3.871
 1249SOL    HW2 7977   3.152   6.936   3.892
 1250SOL     OW 7978   1.009   6.532   4.750
 1250SOL    HW1 7979   0.990   6.453   4.800
 1250SOL    HW2 7980   1.104   6.542   4.759
 1251SOL     OW 7981   5.420   9.671   4.675
 1251SOL    HW1 7982   5.449   9.681   4.766
 1251SOL    HW2 7983   5.371   9.751   4.656
 1252SOL     OW 7984   4.453   3.609   6.192
 1252SOL    HW1 7985   4.428   3.525   6.233
 1252SOL    HW2 7986   4.471   3.667   6.266
 1253SOL     OW 7987   3.938   7.445   0.782
 1253SOL    HW1 7988   3.989   7.490   0.849
 1253SOL    HW2 7989   4.003   7.407   0.723
 1254SOL     OW 7990   2.791   7.501   5.822
 1254SOL    HW1 7991   2.782   7.408   5.801
 1254SOL    HW2 7992   2.856   7.504   5.893
 1255SOL     OW 7993   2.180  10.402   5.646
 1255SOL    HW1 7994   2.219  10.318   5.669
 1255SOL    HW2 7995   2.135  10.385   5.563
 1256SOL     OW 7996   3.451   3.897   3.527
 1256SOL    HW1 7997   3.457   3.828   3.594
 1256SOL    HW2 7998   3.532   3.947   3.537
 1257SOL     OW 7999   2.697   6.208   3.806
 1257SOL    HW1 8000   2.607   6.197   3.777
 1257SOL    HW2 8001   2.715   6.301   3.793
 1258SOL     OW 8002   0.639   4.610   6.087
 1258SOL    HW1 8003   0.618   4.700   6.061
 1258SOL    HW2 8004   0.705   4.582   6.025
 1259SOL     OW 8005   4.098   4.017   5.998
 1259SOL    HW1 8006   4.035   3.954   5.963
 1259SOL    HW2 8007   4.056   4.103   5.984
 1260SOL     OW 8008   3.088   1.702   0.808
 1260SOL    HW1 8009   3.079   1.768   0.739
 1260SOL    HW2 8010   2.998   1.678   0.830
 1261SOL     OW 8011   3.086   3.240   2.882
 1261SOL    HW1 8012   2.999   3.239   2.843
 1261SOL    HW2 8013   3.124   3.324   2.855
 1262SOL     OW 8014   7.009   1.968   0.694
 1262SOL    HW1 8015   7.061   1.888   0.687
 1262SOL    HW2 8016   7.022   2.012   0.610
 1263SOL     OW 8017   7.428   5.878   2.972
 1263SOL    HW1 8018   7.425   5.924   3.056
 1263SOL    HW2 8019   7.467   5.793   2.992
 1264SOL     OW 8020   6.347   2.047   1.186
 1264SOL    HW1 8021   6.260   2.082   1.164
 1264SOL    HW2 8022   6.359   2.069   1.278
 1265SOL     OW 8023   4.531   6.911   1.103
 1265SOL    HW1 8024   4.444   6.951   1.107
 1265SOL    HW2 8025   4.527   6.839   1.166
 1266SOL     OW 8026  -0.239   4.616   5.749
 1266SOL    HW1 8027  -0.296   4.686   5.778
 1266SOL    HW2 8028  -0.288   4.572   5.679
 1267SOL     OW 8029   1.023   5.481   5.785
 1267SOL    HW1 8030   1.011   5.489   5.690
 1267SOL    HW2 8031   1.064   5.564   5.811
 1268SOL     OW 8032   2.835   2.996   4.786
 1268SOL    HW1 8033   2.811   3.082   4.821
 1268SOL    HW2 8034   2.847   2.942   4.864
 1269SOL     OW 8035   6.658   1.245   0.897
 1269SOL    HW1 8036   6.596   1.305   0.856
 1269SOL    HW2 8037   6.675   1.178   0.831
 1270SOL     OW 8038   3.696   2.087   2.787
 1270SOL    HW1 8039   3.760   2.022   2.759
 1270SOL    HW2 8040   3.645   2.044   2.856
 1271SOL     OW 8041   4.041   5.529   4.806
 1271SOL    HW1 8042   4.126   5.549   4.846
 1271SOL    HW2 8043   4.012   5.450   4.851
 1272SOL     OW 8044  -1.888   3.173   5.344
 1272SOL    HW1 8045  -1.960   3.111   5.335
 1272SOL    HW2 8046  -1.814   3.120   5.374
 1273SOL     OW 8047   1.687   4.034   3.794
 1273SOL    HW1 8048   1.651   3.999   3.713
 1273SOL    HW2 8049   1.616   4.087   3.831
 1274SOL     OW 8050   5.650   8.304   2.917
 1274SOL    HW1 8051   5.736   8.323   2.955
 1274SOL    HW2 8052   5.589   8.309   2.991
 1275SOL     OW 8053   0.124   5.910   5.246
 1275SOL    HW1 8054   0.209   5.872   5.270
 1275SOL    HW2 8055   0.059   5.856   5.290
 1276SOL     OW 8056   7.598   0.655   0.168
 1276SOL    HW1 8057   7.509   0.639   0.197
 1276SOL    HW2 8058   7.622   0.739   0.207
 1277SOL     OW 8059   4.476   2.064   1.989
 1277SOL    HW1 8060   4.497   2.038   1.900
 1277SOL    HW2 8061   4.557   2.054   2.038
 1278SOL     OW 8062   1.514   1.573   1.387
 1278SOL    HW1 8063   1.460   1.648   1.363
 1278SOL    HW2 8064   1.494   1.507   1.321
 1279SOL     OW 8065   4.472   1.940   2.308
 1279SOL    HW1 8066   4.378   1.929   2.323
 1279SOL    HW2 8067   4.509   1.947   2.396
 1280SOL     OW 8068   2.421   7.262   3.223
 1280SOL    HW1 8069   2.378   7.348   3.223
 1280SOL    HW2 8070   2.417   7.233   3.315
 1281SOL     OW 8071   1.927   5.656   2.764
 1281SOL    HW1 8072   1.999   5.695   2.714
 1281SOL    HW2 8073   1.850   5.667   2.708
 1282SOL     OW 8074   0.518   7.111   5.923
 1282SOL    HW1 8075   0.467   7.112   6.005
 1282SOL    HW2 8076   0.608   7.099   5.952
 1283SOL     OW 8077   7.144   8.821   4.393
 1283SOL    HW1 8078   7.077   8.764   4.431
 1283SOL    HW2 8079   7.167   8.779   4.310
 1284SOL     OW 8080   7.033   9.568   4.639
 1284SOL    HW1 8081   7.083   9.650   4.637
 1284SOL    HW2 8082   6.999   9.559   4.550
 1285SOL     OW 8083   4.508   3.198   0.663
 1285SOL    HW1 8084   4.513   3.215   0.569
 1285SOL    HW2 8085   4.416   3.212   0.685
 1286SOL     OW 8086   0.317   3.603   5.678
 1286SOL    HW1 8087   0.369   3.653   5.742
 1286SOL    HW2 8088   0.270   3.539   5.731
 1287SOL     OW 8089   4.694   4.043   1.364
 1287SOL    HW1 8090   4.752   4.076   1.295
 1287SOL    HW2 8091   4.658   4.122   1.404
 1288SOL     OW 8092   7.880   2.522   0.572
 1288SOL    HW1 8093   7.942   2.465   0.527
 1288SOL    HW2 8094   7.814   2.543   0.506
 1289SOL     OW 8095   0.546   5.648   4.744
 1289SOL    HW1 8096   0.641   5.657   4.750
 1289SOL    HW2 8097   0.526   5.664   4.651
 1290SOL     OW 8098   4.238   9.889   4.519
 1290SOL    HW1 8099   4.249   9.978   4.555
 1290SOL    HW2 8100   4.190   9.903   4.438
 1291SOL     OW 8101   7.062  10.134   6.087
 1291SOL    HW1 8102   6.969  10.154   6.076
 1291SOL    HW2 8103   7.063  10.047   6.126
 1292SOL     OW 8104   0.660   8.616   5.144
 1292SOL    HW1 8105   0.697   8.590   5.229
 1292SOL    HW2 8106   0.705   8.561   5.080
 1293SOL     OW 8107   2.027   8.264   6.314
 1293SOL    HW1 8108   2.058   8.321   6.384
 1293SOL    HW2 8109   1.952   8.218   6.353
 1294SOL     OW 8110   6.504   9.034   5.717
 1294SOL    HW1 8111   6.517   9.043   5.622
 1294SOL    HW2 8112   6.581   9.075   5.756
 1295SOL     OW 8113   2.613   3.303   0.419
 1295SOL    HW1 8114   2.560   3.298   0.339
 1295SOL    HW2 8115   2.695   3.345   0.391
 1296SOL     OW 8116   4.790   7.224   0.259
 1296SOL    HW1 8117   4.764   7.316   0.265
 1296SOL    HW2 8118   4.737   7.180   0.327
 1297SOL     OW 8119   4.250   2.833   1.724
 1297SOL    HW1 8120   4.191   2.884   1.780
 1297SOL    HW2 8121   4.332   2.830   1.772
 1298SOL     OW 8122   2.049   4.401   5.242
 1298SOL    HW1 8123   2.127   4.356   5.276
 1298SOL    HW2 8124   1.976   4.357   5.284
 1299SOL     OW 8125   3.130   6.891   1.250
 1299SOL    HW1 8126   3.126   6.964   1.311
 1299SOL    HW2 8127   3.071   6.914   1.179
 1300SOL     OW 8128   2.704   1.659   2.612
 1300SOL    HW1 8129   2.773   1.594   2.606
 1300SOL    HW2 8130   2.647   1.641   2.537
 1301SOL     OW 8131   0.584   6.669   5.798
 1301SOL    HW1 8132   0.593   6.686   5.704
 1301SOL    HW2 8133   0.550   6.751   5.833
 1302SOL     OW 8134   9.121   7.720   1.324
 1302SOL    HW1 8135   9.064   7.796   1.312
 1302SOL    HW2 8136   9.126   7.679   1.238
 1303SOL     OW 8137   5.027   3.809   0.834
 1303SOL    HW1 8138   5.002   3.745   0.767
 1303SOL    HW2 8139   5.117   3.787   0.855
 1304SOL     OW 8140   3.636   7.500   0.383
 1304SOL    HW1 8141   3.551   7.517   0.344
 1304SOL    HW2 8142   3.638   7.557   0.460
 1305SOL     OW 8143   0.137   9.629   6.321
 1305SOL    HW1 8144   0.195   9.583   6.382
 1305SOL    HW2 8145   0.145   9.721   6.344
 1306SOL     OW 8146   5.491   3.068   2.395
 1306SOL    HW1 8147   5.552   3.051   2.467
 1306SOL    HW2 8148   5.546   3.096   2.322
 1307SOL     OW 8149   5.489   4.745   6.219
 1307SOL    HW1 8150   5.507   4.651   6.214
 1307SOL    HW2 8151   5.505   4.777   6.130
 1308SOL     OW 8152  -1.035   5.822   5.971
 1308SOL    HW1 8153  -0.985   5.793   5.895
 1308SOL    HW2 8154  -1.108   5.872   5.934
 1309SOL     OW 8155   1.344   5.487   5.216
 1309SOL    HW1 8156   1.345   5.574   5.257
 1309SOL    HW2 8157   1.414   5.492   5.150
 1310SOL     OW 8158   5.373   4.944   0.977
 1310SOL    HW1 8159   5.454   4.937   0.927
 1310SOL    HW2 8160   5.390   5.012   1.042
 1311SOL     OW 8161   7.697   7.973   1.337
 1311SOL    HW1 8162   7.685   7.956   1.243
 1311SOL    HW2 8163   7.622   8.028   1.361
 1312SOL     OW 8164   6.496   3.618   2.906
 1312SOL    HW1 8165   6.434   3.613   2.833
 1312SOL    HW2 8166   6.570   3.669   2.871
 1313SOL     OW 8167   2.324   3.864   0.049
 1313SOL    HW1 8168   2.385   3.844   0.120
 1313SOL    HW2 8169   2.281   3.945   0.078
 1314SOL     OW 8170   6.134   1.036   1.387
 1314SOL    HW1 8171   6.183   1.066   1.464
 1314SOL    HW2 8172   6.183   1.070   1.312
 1315SOL     OW 8173   4.279   4.270   5.174
 1315SOL    HW1 8174   4.305   4.351   5.218
 1315SOL    HW2 8175   4.209   4.296   5.114
 1316SOL     OW 8176   4.006   8.486   5.220
 1316SOL    HW1 8177   3.966   8.501   5.134
 1316SOL    HW2 8178   3.989   8.566   5.269
 1317SOL     OW 8179   2.840   5.707   2.806
 1317SOL    HW1 8180   2.883   5.791   2.786
 1317SOL    HW2 8181   2.852   5.655   2.726
 1318SOL     OW 8182   4.090   6.957   1.929
 1318SOL    HW1 8183   4.150   6.916   1.867
 1318SOL    HW2 8184   4.147   6.987   2.000
 1319SOL     OW 8185   1.753   2.459   1.024
 1319SOL    HW1 8186   1.773   2.415   0.942
 1319SOL    HW2 8187   1.793   2.546   1.016
 1320SOL     OW 8188   3.909   8.941   4.154
 1320SOL    HW1 8189   3.933   8.851   4.171
 1320SOL    HW2 8190   3.872   8.940   4.066
 1321SOL     OW 8191   2.781   5.909   5.999
 1321SOL    HW1 8192   2.689   5.891   6.017
 1321SOL    HW2 8193   2.799   5.992   6.043
 1322SOL     OW 8194   5.050   4.252   1.143
 1322SOL    HW1 8195   5.016   4.287   1.061
 1322SOL    HW2 8196   4.978   4.200   1.179
 1323SOL     OW 8197   7.085   0.897   1.336
 1323SOL    HW1 8198   7.018   0.964   1.323
 1323SOL    HW2 8199   7.051   0.843   1.407
 1324SOL     OW 8200   5.580   7.075   0.862
 1324SOL    HW1 8201   5.518   7.025   0.915
 1324SOL    HW2 8202   5.666   7.042   0.888
 1325SOL     OW 8203   0.413   8.160   4.743
 1325SOL    HW1 8204   0.450   8.217   4.675
 1325SOL    HW2 8205   0.345   8.111   4.698
 1326SOL     OW 8206  -1.397   5.163   5.435
 1326SOL    HW1 8207  -1.338   5.098   5.472
 1326SOL    HW2 8208  -1.448   5.195   5.509
 1327SOL     OW 8209   7.136   7.185   0.677
 1327SOL    HW1 8210   7.056   7.191   0.731
 1327SOL    HW2 8211   7.114   7.121   0.609
 1328SOL     OW 8212  -0.643   8.066   6.060
 1328SOL    HW1 8213  -0.686   8.147   6.032
 1328SOL    HW2 8214  -0.550   8.088   6.060
 1329SOL     OW 8215   5.429   5.026   0.368
 1329SOL    HW1 8216   5.358   4.998   0.310
 1329SOL    HW2 8217   5.478   5.090   0.316
 1330SOL     OW 8218   4.635   8.983   4.047
 1330SOL    HW1 8219   4.563   8.936   4.089
 1330SOL    HW2 8220   4.592   9.053   3.998
 1331SOL     OW 8221   7.521   6.608   3.629
 1331SOL    HW1 8222   7.528   6.561   3.712
 1331SOL    HW2 8223   7.611   6.617   3.598
 1332SOL     OW 8224   2.549   3.533   0.128
 1332SOL    HW1 8225   2.556   3.437   0.125
 1332SOL    HW2 8226   2.519   3.558   0.041
 1333SOL     OW 8227   1.833   4.865   3.394
 1333SOL    HW1 8228   1.912   4.851   3.446
 1333SOL    HW2 8229   1.774   4.794   3.420
 1334SOL     OW 8230  -0.826   3.781   3.686
 1334SOL    HW1 8231  -0.822   3.739   3.600
 1334SOL    HW2 8232  -0.738   3.772   3.722
 1335SOL     OW 8233   4.043   6.350   5.212
 1335SOL    HW1 8234   3.988   6.398   5.150
 1335SOL    HW2 8235   4.112   6.311   5.157
 1336SOL     OW 8236   1.401   2.263   3.396
 1336SOL    HW1 8237   1.332   2.248   3.331
 1336SOL    HW2 8238   1.479   2.282   3.343
 1337SOL     OW 8239   4.178   4.724   2.460
 1337SOL    HW1 8240   4.172   4.787   2.388
 1337SOL    HW2 8241   4.258   4.674   2.442
 1338SOL     OW 8242   2.317   4.058   6.323
 1338SOL    HW1 8243   2.392   4.043   6.380
 1338SOL    HW2 8244   2.343   4.132   6.268
 1339SOL     OW 8245   3.660   6.584   3.131
 1339SOL    HW1 8246   3.706   6.553   3.053
 1339SOL    HW2 8247   3.599   6.512   3.152
 1340SOL     OW 8248   5.311   7.634   5.867
 1340SOL    HW1 8249   5.303   7.699   5.797
 1340SOL    HW2 8250   5.245   7.660   5.931
 1341SOL     OW 8251   8.133   8.346   2.645
 1341SOL    HW1 8252   8.144   8.304   2.560
 1341SOL    HW2 8253   8.039   8.367   2.649
 1342SOL     OW 8254   2.722   3.329   2.387
 1342SOL    HW1 8255   2.754   3.247   2.424
 1342SOL    HW2 8256   2.720   3.314   2.293
 1343SOL     OW 8257   1.079   7.590   5.931
 1343SOL    HW1 8258   1.026   7.623   5.859
 1343SOL    HW2 8259   1.124   7.514   5.895
 1344SOL     OW 8260   3.650   5.567   3.312
 1344SOL    HW1 8261   3.692   5.496   3.263
 1344SOL    HW2 8262   3.705   5.577   3.391
 1345SOL     OW 8263   2.833   8.055   3.080
 1345SOL    HW1 8264   2.897   8.106   3.130
 1345SOL    HW2 8265   2.801   7.990   3.142
 1346SOL     OW 8266   3.505   6.512   6.199
 1346SOL    HW1 8267   3.581   6.511   6.140
 1346SOL    HW2 8268   3.523   6.583   6.261
 1347SOL     OW 8269   5.513   8.244   4.545
 1347SOL    HW1 8270   5.467   8.191   4.481
 1347SOL    HW2 8271   5.484   8.211   4.630
 1348SOL     OW 8272   3.399   7.837   3.866
 1348SOL    HW1 8273   3.328   7.796   3.816
 1348SOL    HW2 8274   3.479   7.798   3.830
 1349SOL     OW 8275   2.202   9.301   4.210
 1349SOL    HW1 8276   2.130   9.359   4.235
 1349SOL    HW2 8277   2.279   9.342   4.248
 1350SOL     OW 8278   3.111   5.239   3.197
 1350SOL    HW1 8279   3.148   5.301   3.134
 1350SOL    HW2 8280   3.073   5.170   3.142
 1351SOL     OW 8281   4.932   3.485   5.941
 1351SOL    HW1 8282   4.869   3.528   5.883
 1351SOL    HW2 8283   4.909   3.392   5.936
 1352SOL     OW 8284   4.241   2.610   0.820
 1352SOL    HW1 8285   4.314   2.566   0.863
 1352SOL    HW2 8286   4.175   2.620   0.889
 1353SOL     OW 8287   3.868   4.841   4.076
 1353SOL    HW1 8288   3.962   4.837   4.092
 1353SOL    HW2 8289   3.835   4.899   4.145
 1354SOL     OW 8290   4.642   3.038   2.193
 1354SOL    HW1 8291   4.579   3.058   2.263
 1354SOL    HW2 8292   4.666   3.124   2.158
 1355SOL     OW 8293   2.496   6.562   0.642
 1355SOL    HW1 8294   2.468   6.604   0.560
 1355SOL    HW2 8295   2.453   6.477   0.642
 1356SOL     OW 8296   7.811   6.708   1.736
 1356SOL    HW1 8297   7.882   6.771   1.723
 1356SOL    HW2 8298   7.820   6.646   1.664
 1357SOL     OW 8299   6.891   4.798   3.511
 1357SOL    HW1 8300   6.952   4.815   3.582
 1357SOL    HW2 8301   6.911   4.865   3.445
 1358SOL     OW 8302   9.306   7.475   1.559
 1358SOL    HW1 8303   9.210   7.485   1.557
 1358SOL    HW2 8304   9.324   7.416   1.486
 1359SOL     OW 8305  -0.398   0.943   1.362
 1359SOL    HW1 8306  -0.466   0.878   1.343
 1359SOL    HW2 8307  -0.444   1.012   1.410
 1360SOL     OW 8308   3.718   2.646   2.151
 1360SOL    HW1 8309   3.630   2.643   2.115
 1360SOL    HW2 8310   3.705   2.647   2.246
 1361SOL     OW 8311   3.596   7.066   0.194
 1361SOL    HW1 8312   3.638   7.011   0.260
 1361SOL    HW2 8313   3.643   7.150   0.199
 1362SOL     OW 8314   4.344   1.146   0.255
 1362SOL    HW1 8315   4.372   1.203   0.184
 1362SOL    HW2 8316   4.423   1.100   0.282
 1363SOL     OW 8317   2.060   3.639   0.202
 1363SOL    HW1 8318   2.133   3.597   0.247
 1363SOL    HW2 8319   2.078   3.733   0.211
 1364SOL     OW 8320   1.953   7.254   4.182
 1364SOL    HW1 8321   1.921   7.214   4.263
 1364SOL    HW2 8322   2.047   7.266   4.197
 1365SOL     OW 8323   4.654   7.177   0.511
 1365SOL    HW1 8324   4.586   7.178   0.578
 1365SOL    HW2 8325   4.723   7.121   0.548
 1366SOL     OW 8326   0.528   3.356   4.350
 1366SOL    HW1 8327   0.583   3.368   4.428
 1366SOL    HW2 8328   0.581   3.391   4.278
 1367SOL     OW 8329   1.879   9.878   5.307
 1367SOL    HW1 8330   1.962   9.830   5.318
 1367SOL    HW2 8331   1.842   9.881   5.394
 1368SOL     OW 8332   7.484   0.530   0.706
 1368SOL    HW1 8333   7.512   0.621   0.694
 1368SOL    HW2 8334   7.528   0.502   0.786
 1369SOL     OW 8335   3.174   4.080   1.206
 1369SOL    HW1 8336   3.242   4.101   1.143
 1369SOL    HW2 8337   3.221   4.061   1.287
 1370SOL     OW 8338   3.952   3.565   3.880
 1370SOL    HW1 8339   4.048   3.561   3.888
 1370SOL    HW2 8340   3.924   3.612   3.959
 1371SOL     OW 8341   2.605   7.089   2.295
 1371SOL    HW1 8342   2.615   7.045   2.380
 1371SOL    HW2 8343   2.606   7.017   2.231
 1372SOL     OW 8344   3.412   4.183   4.102
 1372SOL    HW1 8345   3.318   4.200   4.095
 1372SOL    HW2 8346   3.445   4.197   4.013
 1373SOL     OW 8347  -1.205   3.570   5.756
 1373SOL    HW1 8348  -1.255   3.502   5.800
 1373SOL    HW2 8349  -1.235   3.567   5.665
 1374SOL     OW 8350   5.801   3.714   1.827
 1374SOL    HW1 8351   5.816   3.758   1.743
 1374SOL    HW2 8352   5.720   3.665   1.814
 1375SOL     OW 8353   1.955   6.753   4.220
 1375SOL    HW1 8354   1.983   6.684   4.159
 1375SOL    HW2 8355   1.936   6.707   4.302
 1376SOL     OW 8356   5.833  10.433   5.756
 1376SOL    HW1 8357   5.887  10.504   5.790
 1376SOL    HW2 8358   5.746  10.471   5.743
 1377SOL     OW 8359   2.912   4.263   1.137
 1377SOL    HW1 8360   2.933   4.169   1.137
 1377SOL    HW2 8361   2.826   4.268   1.094
 1378SOL     OW 8362   2.093   9.355   4.557
 1378SOL    HW1 8363   2.093   9.448   4.581
 1378SOL    HW2 8364   2.117   9.354   4.464
 1379SOL     OW 8365   8.807   7.289   2.389
 1379SOL    HW1 8366   8.865   7.268   2.316
 1379SOL    HW2 8367   8.768   7.206   2.414
 1380SOL     OW 8368   6.437   8.289   2.579
 1380SOL    HW1 8369   6.370   8.355   2.566
 1380SOL    HW2 8370   6.471   8.270   2.492
 1381SOL     OW 8371   5.627   8.403   5.129
 1381SOL    HW1 8372   5.616   8.334   5.194
 1381SOL    HW2 8373   5.674   8.473   5.176
 1382SOL     OW 8374   5.742   3.842   3.491
 1382SOL    HW1 8375   5.815   3.863   3.433
 1382SOL    HW2 8376   5.765   3.757   3.528
 1383SOL     OW 8377   1.977   4.961   5.763
 1383SOL    HW1 8378   1.962   5.055   5.766
 1383SOL    HW2 8379   1.943   4.934   5.678
 1384SOL     OW 8380   5.862   6.870   3.872
 1384SOL    HW1 8381   5.829   6.822   3.948
 1384SOL    HW2 8382   5.794   6.859   3.805
 1385SOL     OW 8383   5.564   6.371   4.126
 1385SOL    HW1 8384   5.494   6.357   4.190
 1385SOL    HW2 8385   5.517   6.389   4.044
 1386SOL     OW 8386   2.604   7.131   6.168
 1386SOL    HW1 8387   2.528   7.145   6.112
 1386SOL    HW2 8388   2.620   7.216   6.208
 1387SOL     OW 8389   1.647   4.655   3.518
 1387SOL    HW1 8390   1.587   4.582   3.504
 1387SOL    HW2 8391   1.657   4.661   3.613
 1388SOL     OW 8392   4.149   2.640   0.576
 1388SOL    HW1 8393   4.181   2.608   0.660
 1388SOL    HW2 8394   4.062   2.675   0.594
 1389SOL     OW 8395  -1.165   6.174   5.792
 1389SOL    HW1 8396  -1.173   6.084   5.759
 1389SOL    HW2 8397  -1.204   6.229   5.724
 1390SOL     OW 8398   3.809   5.625   1.707
 1390SOL    HW1 8399   3.871   5.698   1.711
 1390SOL    HW2 8400   3.816   5.583   1.792
 1391SOL     OW 8401   3.399   1.925   2.658
 1391SOL    HW1 8402   3.427   1.951   2.746
 1391SOL    HW2 8403   3.432   1.836   2.647
 1392SOL     OW 8404   7.924   7.431   3.652
 1392SOL    HW1 8405   7.872   7.482   3.591
 1392SOL    HW2 8406   7.907   7.472   3.738
 1393SOL     OW 8407   4.705   2.988   2.537
 1393SOL    HW1 8408   4.695   2.893   2.532
 1393SOL    HW2 8409   4.793   3.005   2.503
 1394SOL     OW 8410   3.534   6.073   1.531
 1394SOL    HW1 8411   3.583   6.002   1.571
 1394SOL    HW2 8412   3.509   6.040   1.445
 1395SOL     OW 8413   6.156   2.416   3.404
 1395SOL    HW1 8414   6.157   2.344   3.341
 1395SOL    HW2 8415   6.249   2.433   3.422
 1396SOL     OW 8416   5.252   4.702   0.918
 1396SOL    HW1 8417   5.190   4.724   0.848
 1396SOL    HW2 8418   5.304   4.781   0.931
 1397SOL     OW 8419   5.336   5.110   5.150
 1397SOL    HW1 8420   5.288   5.048   5.095
 1397SOL    HW2 8421   5.342   5.190   5.098
 1398SOL     OW 8422   4.605   8.063   1.995
 1398SOL    HW1 8423   4.511   8.057   2.009
 1398SOL    HW2 8424   4.624   7.994   1.931
 1399SOL     OW 8425   6.624   7.289   1.062
 1399SOL    HW1 8426   6.681   7.217   1.089
 1399SOL    HW2 8427   6.673   7.368   1.083
 1400SOL     OW 8428   3.785   3.205   1.915
 1400SOL    HW1 8429   3.833   3.185   1.995
 1400SOL    HW2 8430   3.741   3.122   1.892
 1401SOL     OW 8431  -0.010   6.702   6.198
 1401SOL    HW1 8432   0.006   6.640   6.127
 1401SOL    HW2 8433   0.071   6.703   6.248
 1402SOL     OW 8434   4.746   5.065   5.145
 1402SOL    HW1 8435   4.778   5.149   5.178
 1402SOL    HW2 8436   4.814   5.003   5.169
 1403SOL     OW 8437   5.349   4.627   0.455
 1403SOL    HW1 8438   5.336   4.544   0.409
 1403SOL    HW2 8439   5.309   4.614   0.541
 1404SOL     OW 8440   2.751   7.473   3.004
 1404SOL    HW1 8441   2.672   7.419   3.006
 1404SOL    HW2 8442   2.819   7.417   3.041
 1405SOL     OW 8443   7.557   7.208   3.621
 1405SOL    HW1 8444   7.585   7.116   3.625
 1405SOL    HW2 8445   7.636   7.257   3.600
 1406SOL     OW 8446  -0.097   4.413   5.151
 1406SOL    HW1 8447  -0.126   4.421   5.060
 1406SOL    HW2 8448  -0.002   4.416   5.147
 1407SOL     OW 8449   4.843   6.452   6.082
 1407SOL    HW1 8450   4.894   6.530   6.058
 1407SOL    HW2 8451   4.870   6.431   6.171
 1408SOL     OW 8452   0.147   5.748   4.913
 1408SOL    HW1 8453   0.074   5.748   4.974
 1408SOL    HW2 8454   0.120   5.808   4.843
 1409SOL     OW 8455  -0.270   5.496   5.817
 1409SOL    HW1 8456  -0.267   5.427   5.751
 1409SOL    HW2 8457  -0.177   5.517   5.833
 1410SOL     OW 8458   1.434   2.604   0.927
 1410SOL    HW1 8459   1.409   2.695   0.943
 1410SOL    HW2 8460   1.520   2.609   0.886
 1411SOL     OW 8461   0.635   6.206   4.693
 1411SOL    HW1 8462   0.607   6.114   4.691
 1411SOL    HW2 8463   0.652   6.227   4.601
 1412SOL     OW 8464   0.662   3.451   4.092
 1412SOL    HW1 8465   0.713   3.402   4.027
 1412SOL    HW2 8466   0.646   3.535   4.050
 1413SOL     OW 8467   3.026   5.430   3.905
 1413SOL    HW1 8468   3.032   5.477   3.822
 1413SOL    HW2 8469   3.038   5.497   3.972
 1414SOL     OW 8470   6.053   6.742   4.923
 1414SOL    HW1 8471   6.055   6.741   4.828
 1414SOL    HW2 8472   5.980   6.685   4.946
 1415SOL     OW 8473   7.780   0.950   0.040
 1415SOL    HW1 8474   7.790   1.035   0.083
 1415SOL    HW2 8475   7.689   0.948   0.012
 1416SOL     OW 8476   4.256   6.961   3.729
 1416SOL    HW1 8477   4.269   7.048   3.765
 1416SOL    HW2 8478   4.316   6.957   3.654
 1417SOL     OW 8479   2.299   5.581   3.756
 1417SOL    HW1 8480   2.228   5.641   3.780
 1417SOL    HW2 8481   2.378   5.624   3.787
 1418SOL     OW 8482   2.087   3.940   5.380
 1418SOL    HW1 8483   2.144   3.963   5.307
 1418SOL    HW2 8484   2.146   3.901   5.445
 1419SOL     OW 8485   6.983   7.915   1.081
 1419SOL    HW1 8486   6.921   7.844   1.067
 1419SOL    HW2 8487   7.018   7.935   0.994
 1420SOL     OW 8488   1.890   8.555   6.287
 1420SOL    HW1 8489   1.855   8.643   6.272
 1420SOL    HW2 8490   1.862   8.534   6.377
 1421SOL     OW 8491   4.597   2.691   3.344
 1421SOL    HW1 8492   4.541   2.697   3.266
 1421SOL    HW2 8493   4.556   2.625   3.399
 1422SOL     OW 8494   2.082   8.382   5.673
 1422SOL    HW1 8495   1.986   8.381   5.667
 1422SOL    HW2 8496   2.100   8.364   5.765
 1423SOL     OW 8497   6.992   8.688   4.558
 1423SOL    HW1 8498   6.914   8.693   4.613
 1423SOL    HW2 8499   7.064   8.668   4.618
 1424SOL     OW 8500   0.765   5.941   5.274
 1424SOL    HW1 8501   0.791   5.993   5.349
 1424SOL    HW2 8502   0.750   6.005   5.204
 1425SOL     OW 8503   2.727   7.144   4.270
 1425SOL    HW1 8504   2.640   7.124   4.235
 1425SOL    HW2 8505   2.753   7.065   4.317
 1426SOL     OW 8506   4.795   5.913   5.276
 1426SOL    HW1 8507   4.700   5.916   5.269
 1426SOL    HW2 8508   4.821   6.005   5.284
 1427SOL     OW 8509   5.942   5.821   0.919
 1427SOL    HW1 8510   6.015   5.867   0.960
 1427SOL    HW2 8511   5.982   5.752   0.867
 1428SOL     OW 8512   2.522   1.217   0.851
 1428SOL    HW1 8513   2.455   1.280   0.879
 1428SOL    HW2 8514   2.601   1.269   0.838
 1429SOL     OW 8515   6.620   7.025   0.431
 1429SOL    HW1 8516   6.703   7.072   0.431
 1429SOL    HW2 8517   6.555   7.092   0.457
 1430SOL     OW 8518   4.590   6.568   1.055
 1430SOL    HW1 8519   4.643   6.644   1.078
 1430SOL    HW2 8520   4.649   6.493   1.069
 1431SOL     OW 8521   6.336   6.121   5.238
 1431SOL    HW1 8522   6.380   6.076   5.166
 1431SOL    HW2 8523   6.247   6.085   5.239
 1432SOL     OW 8524   2.359  10.518   6.236
 1432SOL    HW1 8525   2.431  10.475   6.283
 1432SOL    HW2 8526   2.316  10.571   6.303
 1433SOL     OW 8527   3.266   8.756   5.136
 1433SOL    HW1 8528   3.279   8.679   5.081
 1433SOL    HW2 8529   3.229   8.822   5.077
 1434SOL     OW 8530   4.414   4.295   0.575
 1434SOL    HW1 8531   4.439   4.204   0.591
 1434SOL    HW2 8532   4.365   4.320   0.653
 1435SOL     OW 8533   8.595   5.515   0.169
 1435SOL    HW1 8534   8.507   5.552   0.183
 1435SOL    HW2 8535   8.649   5.556   0.236
 1436SOL     OW 8536   4.557   7.123   0.039
 1436SOL    HW1 8537   4.498   7.098  -0.031
 1436SOL    HW2 8538   4.500   7.157   0.108
 1437SOL     OW 8539   6.075   3.203   2.927
 1437SOL    HW1 8540   6.087   3.280   2.982
 1437SOL    HW2 8541   6.093   3.128   2.985
 1438SOL     OW 8542   6.073   5.237   5.175
 1438SOL    HW1 8543   6.156   5.191   5.159
 1438SOL    HW2 8544   6.025   5.226   5.093
 1439SOL     OW 8545   5.636   3.525   5.054
 1439SOL    HW1 8546   5.664   3.435   5.066
 1439SOL    HW2 8547   5.699   3.577   5.102
 1440SOL     OW 8548   2.300   5.997   4.465
 1440SOL    HW1 8549   2.341   6.073   4.423
 1440SOL    HW2 8550   2.349   5.984   4.546
 1441SOL     OW 8551   3.592   6.690   2.803
 1441SOL    HW1 8552   3.684   6.685   2.778
 1441SOL    HW2 8553   3.546   6.645   2.732
 1442SOL     OW 8554   5.472   8.482   4.694
 1442SOL    HW1 8555   5.529   8.467   4.619
 1442SOL    HW2 8556   5.531   8.481   4.769
 1443SOL     OW 8557   5.698   3.170   4.848
 1443SOL    HW1 8558   5.734   3.196   4.934
 1443SOL    HW2 8559   5.631   3.106   4.869
 1444SOL     OW 8560   7.684   7.644   1.687
 1444SOL    HW1 8561   7.659   7.645   1.779
 1444SOL    HW2 8562   7.747   7.716   1.678
 1445SOL     OW 8563  -0.287   4.728   4.412
 1445SOL    HW1 8564  -0.258   4.727   4.503
 1445SOL    HW2 8565  -0.245   4.651   4.373
 1446SOL     OW 8566   2.128   6.238   1.463
 1446SOL    HW1 8567   2.192   6.194   1.519
 1446SOL    HW2 8568   2.174   6.313   1.426
 1447SOL     OW 8569   5.039   8.798   4.180
 1447SOL    HW1 8570   5.080   8.751   4.108
 1447SOL    HW2 8571   4.950   8.765   4.184
 1448SOL     OW 8572   6.530   9.103   5.446
 1448SOL    HW1 8573   6.617   9.136   5.424
 1448SOL    HW2 8574   6.495   9.072   5.363
 1449SOL     OW 8575   5.241   5.418   1.819
 1449SOL    HW1 8576   5.261   5.495   1.766
 1449SOL    HW2 8577   5.174   5.371   1.769
 1450SOL     OW 8578   4.794   7.851   6.265
 1450SOL    HW1 8579   4.756   7.793   6.199
 1450SOL    HW2 8580   4.790   7.799   6.346
 1451SOL     OW 8581   1.019   5.510   2.766
 1451SOL    HW1 8582   0.938   5.540   2.809
 1451SOL    HW2 8583   1.078   5.584   2.774
 1452SOL     OW 8584   3.658  10.141   5.627
 1452SOL    HW1 8585   3.736  10.115   5.677
 1452SOL    HW2 8586   3.606  10.061   5.622
 1453SOL     OW 8587   5.230   3.733   2.972
 1453SOL    HW1 8588   5.293   3.721   3.043
 1453SOL    HW2 8589   5.152   3.769   3.015
 1454SOL     OW 8590   2.767   8.453   2.105
 1454SOL    HW1 8591   2.742   8.383   2.166
 1454SOL    HW2 8592   2.716   8.435   2.026
 1455SOL     OW 8593   1.647   4.193   5.856
 1455SOL    HW1 8594   1.653   4.282   5.821
 1455SOL    HW2 8595   1.720   4.187   5.917
 1456SOL     OW 8596   4.453   4.577   5.052
 1456SOL    HW1 8597   4.474   4.490   5.017
 1456SOL    HW2 8598   4.404   4.559   5.133
 1457SOL     OW 8599   1.010   3.592   4.068
 1457SOL    HW1 8600   1.054   3.509   4.050
 1457SOL    HW2 8601   1.028   3.609   4.161
 1458SOL     OW 8602   3.552   9.430   4.921
 1458SOL    HW1 8603   3.509   9.424   4.835
 1458SOL    HW2 8604   3.539   9.344   4.961
 1459SOL     OW 8605   5.446   6.154   3.100
 1459SOL    HW1 8606   5.367   6.202   3.125
 1459SOL    HW2 8607   5.413   6.078   3.051
 1460SOL     OW 8608  -0.820   5.941   5.247
 1460SOL    HW1 8609  -0.732   5.979   5.243
 1460SOL    HW2 8610  -0.811   5.866   5.305
 1461SOL     OW 8611   6.448   3.736   3.720
 1461SOL    HW1 8612   6.465   3.642   3.730
 1461SOL    HW2 8613   6.525   3.778   3.759
 1462SOL     OW 8614  -0.568   5.840   5.954
 1462SOL    HW1 8615  -0.610   5.801   5.877
 1462SOL    HW2 8616  -0.480   5.802   5.955
 1463SOL     OW 8617   1.217   5.920   4.977
 1463SOL    HW1 8618   1.213   6.002   4.928
 1463SOL    HW2 8619   1.304   5.885   4.960
 1464SOL     OW 8620   1.086   2.965   4.594
 1464SOL    HW1 8621   1.132   2.946   4.675
 1464SOL    HW2 8622   1.100   3.059   4.580
 1465SOL     OW 8623   6.131   7.735   5.904
 1465SOL    HW1 8624   6.118   7.679   5.828
 1465SOL    HW2 8625   6.058   7.713   5.962
 1466SOL     OW 8626   1.987   4.336   4.601
 1466SOL    HW1 8627   1.986   4.427   4.571
 1466SOL    HW2 8628   1.987   4.342   4.696
 1467SOL     OW 8629   6.312   6.183   3.504
 1467SOL    HW1 8630   6.279   6.245   3.439
 1467SOL    HW2 8631   6.352   6.239   3.571
 1468SOL     OW 8632   6.648   7.776   3.735
 1468SOL    HW1 8633   6.725   7.744   3.782
 1468SOL    HW2 8634   6.627   7.707   3.673
 1469SOL     OW 8635   5.106   3.867   2.230
 1469SOL    HW1 8636   5.048   3.793   2.246
 1469SOL    HW2 8637   5.194   3.833   2.248
 1470SOL     OW 8638   6.897   9.319   5.143
 1470SOL    HW1 8639   6.938   9.404   5.161
 1470SOL    HW2 8640   6.940   9.287   5.064
 1471SOL     OW 8641   5.790   7.743   3.802
 1471SOL    HW1 8642   5.877   7.740   3.763
 1471SOL    HW2 8643   5.752   7.657   3.782
 1472SOL     OW 8644   5.056   7.341   1.070
 1472SOL    HW1 8645   5.006   7.261   1.091
 1472SOL    HW2 8646   5.024   7.405   1.133
 1473SOL     OW 8647   5.887   2.818   0.529
 1473SOL    HW1 8648   5.915   2.825   0.621
 1473SOL    HW2 8649   5.959   2.857   0.479
 1474SOL     OW 8650   3.244   2.683   3.709
 1474SOL    HW1 8651   3.265   2.671   3.616
 1474SOL    HW2 8652   3.318   2.644   3.756
 1475SOL     OW 8653   1.680   7.006   5.986
 1475SOL    HW1 8654   1.656   7.099   5.980
 1475SOL    HW2 8655   1.754   6.997   5.925
 1476SOL     OW 8656   2.843   7.585   5.574
 1476SOL    HW1 8657   2.822   7.538   5.655
 1476SOL    HW2 8658   2.840   7.678   5.599
 1477SOL     OW 8659   2.125   3.422   5.791
 1477SOL    HW1 8660   2.029   3.422   5.789
 1477SOL    HW2 8661   2.149   3.354   5.728
 1478SOL     OW 8662   4.930   6.235   5.561
 1478SOL    HW1 8663   4.951   6.239   5.655
 1478SOL    HW2 8664   5.014   6.250   5.518
 1479SOL     OW 8665   7.136   8.816   5.660
 1479SOL    HW1 8666   7.063   8.847   5.607
 1479SOL    HW2 8667   7.192   8.770   5.598
 1480SOL     OW 8668   1.812   8.648   3.068
 1480SOL    HW1 8669   1.840   8.685   2.985
 1480SOL    HW2 8670   1.794   8.724   3.123
 1481SOL     OW 8671   7.527   4.457   0.052
 1481SOL    HW1 8672   7.509   4.448   0.145
 1481SOL    HW2 8673   7.515   4.369   0.016
 1482SOL     OW 8674   2.327   7.696   3.826
 1482SOL    HW1 8675   2.395   7.695   3.893
 1482SOL    HW2 8676   2.345   7.775   3.774
 1483SOL     OW 8677   5.533   4.051   1.136
 1483SOL    HW1 8678   5.536   3.965   1.093
 1483SOL    HW2 8679   5.441   4.063   1.159
 1484SOL     OW 8680   0.489   4.330   3.635
 1484SOL    HW1 8681   0.454   4.321   3.547
 1484SOL    HW2 8682   0.412   4.324   3.692
 1485SOL     OW 8683   3.306   7.474   3.329
 1485SOL    HW1 8684   3.230   7.449   3.382
 1485SOL    HW2 8685   3.340   7.391   3.295
 1486SOL     OW 8686   5.482   7.488   2.163
 1486SOL    HW1 8687   5.445   7.539   2.091
 1486SOL    HW2 8688   5.561   7.537   2.188
 1487SOL     OW 8689   1.193   8.470   3.091
 1487SOL    HW1 8690   1.157   8.499   3.175
 1487SOL    HW2 8691   1.180   8.376   3.090
 1488SOL     OW 8692   5.556   7.813   3.450
 1488SOL    HW1 8693   5.506   7.733   3.468
 1488SOL    HW2 8694   5.494   7.884   3.465
 1489SOL     OW 8695   2.638   8.415   4.899
 1489SOL    HW1 8696   2.694   8.416   4.822
 1489SOL    HW2 8697   2.572   8.348   4.880
 1490SOL     OW 8698   6.751   9.728   5.503
 1490SOL    HW1 8699   6.702   9.647   5.518
 1490SOL    HW2 8700   6.826   9.701   5.450
 1491SOL     OW 8701   5.299   3.622   4.566
 1491SOL    HW1 8702   5.383   3.606   4.610
 1491SOL    HW2 8703   5.252   3.680   4.625
 1492SOL     OW 8704   4.338   4.911   2.146
 1492SOL    HW1 8705   4.362   4.994   2.187
 1492SOL    HW2 8706   4.242   4.907   2.154
 1493SOL     OW 8707   3.910   6.110   3.510
 1493SOL    HW1 8708   3.995   6.145   3.484
 1493SOL    HW2 8709   3.910   6.112   3.605
 1494SOL     OW 8710  -0.702   5.328   5.321
 1494SOL    HW1 8711  -0.715   5.262   5.390
 1494SOL    HW2 8712  -0.624   5.298   5.274
 1495SOL     OW 8713   3.554   1.839   0.748
 1495SOL    HW1 8714   3.463   1.868   0.745
 1495SOL    HW2 8715   3.577   1.844   0.841
 1496SOL     OW 8716  -1.096   2.379   3.794
 1496SOL    HW1 8717  -1.172   2.349   3.844
 1496SOL    HW2 8718  -1.048   2.436   3.854
 1497SOL     OW 8719   1.045   6.366   5.631
 1497SOL    HW1 8720   1.061   6.320   5.714
 1497SOL    HW2 8721   0.964   6.415   5.646
 1498SOL     OW 8722   8.189   8.650   2.863
 1498SOL    HW1 8723   8.252   8.652   2.935
 1498SOL    HW2 8724   8.107   8.680   2.902
 1499SOL     OW 8725   2.530   4.307   4.474
 1499SOL    HW1 8726   2.470   4.376   4.446
 1499SOL    HW2 8727   2.529   4.311   4.569
 1500SOL     OW 8728   5.028   4.376   0.089
 1500SOL    HW1 8729   5.056   4.462   0.121
 1500SOL    HW2 8730   5.045   4.379  -0.005
 1501SOL     OW 8731   4.549   3.020   4.263
 1501SOL    HW1 8732   4.577   3.076   4.190
 1501SOL    HW2 8733   4.461   3.051   4.284
 1502SOL     OW 8734   2.640   3.053   0.598
 1502SOL    HW1 8735   2.713   2.999   0.627
 1502SOL    HW2 8736   2.676   3.107   0.528
 1503SOL     OW 8737   0.796   1.125   1.023
 1503SOL    HW1 8738   0.810   1.140   0.929
 1503SOL    HW2 8739   0.764   1.209   1.056
 1504SOL     OW 8740   5.951   7.664   0.965
 1504SOL    HW1 8741   6.000   7.602   1.019
 1504SOL    HW2 8742   5.860   7.633   0.968
 1505SOL     OW 8743   1.155   8.491   3.395
 1505SOL    HW1 8744   1.219   8.437   3.443
 1505SOL    HW2 8745   1.090   8.428   3.364
 1506SOL     OW 8746   5.112   7.217   2.712
 1506SOL    HW1 8747   5.069   7.190   2.631
 1506SOL    HW2 8748   5.107   7.140   2.769
 1507SOL     OW 8749   1.154   2.996   0.980
 1507SOL    HW1 8750   1.159   3.045   0.898
 1507SOL    HW2 8751   1.062   3.003   1.006
 1508SOL     OW 8752   5.064   5.260   6.103
 1508SOL    HW1 8753   5.149   5.299   6.123
 1508SOL    HW2 8754   5.084   5.170   6.077
 1509SOL     OW 8755   2.121   6.063   5.033
 1509SOL    HW1 8756   2.057   6.015   5.085
 1509SOL    HW2 8757   2.206   6.028   5.062
 1510SOL     OW 8758   6.277   2.632   0.953
 1510SOL    HW1 8759   6.338   2.698   0.986
 1510SOL    HW2 8760   6.303   2.551   0.997
 1511SOL     OW 8761  -1.051   3.671   3.927
 1511SOL    HW1 8762  -1.076   3.697   4.016
 1511SOL    HW2 8763  -1.040   3.754   3.880
 1512SOL     OW 8764   0.389   4.157   4.498
 1512SOL    HW1 8765   0.354   4.069   4.511
 1512SOL    HW2 8766   0.311   4.213   4.492
 1513SOL     OW 8767  -1.081   5.323   5.817
 1513SOL    HW1 8768  -1.128   5.390   5.767
 1513SOL    HW2 8769  -1.052   5.259   5.751
 1514SOL     OW 8770   1.098   5.766   4.622
 1514SOL    HW1 8771   1.179   5.809   4.593
 1514SOL    HW2 8772   1.091   5.687   4.569
 1515SOL     OW 8773   6.558   6.138   4.167
 1515SOL    HW1 8774   6.650   6.112   4.174
 1515SOL    HW2 8775   6.518   6.068   4.114
 1516SOL     OW 8776   3.260   5.155   0.016
 1516SOL    HW1 8777   3.220   5.102   0.085
 1516SOL    HW2 8778   3.296   5.091  -0.046
 1517SOL     OW 8779   8.161   8.218   2.411
 1517SOL    HW1 8780   8.105   8.151   2.373
 1517SOL    HW2 8781   8.224   8.239   2.343
 1518SOL     OW 8782   2.827   5.160   1.710
 1518SOL    HW1 8783   2.873   5.219   1.650
 1518SOL    HW2 8784   2.878   5.165   1.791
 1519SOL     OW 8785   3.257   6.349   1.907
 1519SOL    HW1 8786   3.198   6.418   1.938
 1519SOL    HW2 8787   3.199   6.280   1.875
 1520SOL     OW 8788   3.263   4.167   5.684
 1520SOL    HW1 8789   3.211   4.236   5.724
 1520SOL    HW2 8790   3.288   4.110   5.756
 1521SOL     OW 8791   3.736  10.354   5.867
 1521SOL    HW1 8792   3.650  10.328   5.831
 1521SOL    HW2 8793   3.738  10.449   5.858
 1522SOL     OW 8794   3.072   9.739   4.856
 1522SOL    HW1 8795   3.021   9.687   4.918
 1522SOL    HW2 8796   3.056   9.829   4.882
 1523SOL     OW 8797   1.140   4.932   3.359
 1523SOL    HW1 8798   1.204   4.900   3.297
 1523SOL    HW2 8799   1.102   4.853   3.398
 1524SOL     OW 8800   5.512   2.449   3.182
 1524SOL    HW1 8801   5.602   2.479   3.172
 1524SOL    HW2 8802   5.516   2.380   3.248
 1525SOL     OW 8803   4.760   5.463   2.936
 1525SOL    HW1 8804   4.713   5.542   2.961
 1525SOL    HW2 8805   4.765   5.411   3.017
 1526SOL     OW 8806   5.431   9.198   4.668
 1526SOL    HW1 8807   5.426   9.117   4.719
 1526SOL    HW2 8808   5.412   9.268   4.731
 1527SOL     OW 8809   2.304   2.710   2.644
 1527SOL    HW1 8810   2.245   2.784   2.661
 1527SOL    HW2 8811   2.270   2.670   2.565
 1528SOL     OW 8812  -0.016   3.643   5.391
 1528SOL    HW1 8813  -0.010   3.728   5.434
 1528SOL    HW2 8814  -0.102   3.643   5.349
 1529SOL     OW 8815   2.001   7.043   3.788
 1529SOL    HW1 8816   2.061   7.079   3.722
 1529SOL    HW2 8817   2.047   7.056   3.871
 1530SOL     OW 8818   1.607   3.130   4.885
 1530SOL    HW1 8819   1.668   3.126   4.811
 1530SOL    HW2 8820   1.655   3.176   4.953
 1531SOL     OW 8821   2.867   7.050   6.184
 1531SOL    HW1 8822   2.775   7.068   6.164
 1531SOL    HW2 8823   2.872   7.047   6.279
 1532SOL     OW 8824   4.332   5.192   4.350
 1532SOL    HW1 8825   4.411   5.162   4.394
 1532SOL    HW2 8826   4.266   5.126   4.371
 1533SOL     OW 8827   7.957  10.031   5.056
 1533SOL    HW1 8828   8.025  10.034   5.123
 1533SOL    HW2 8829   7.888  10.089   5.089
 1534SOL     OW 8830   7.260   7.905   2.462
 1534SOL    HW1 8831   7.174   7.863   2.464
 1534SOL    HW2 8832   7.272   7.941   2.550
 1535SOL     OW 8833   5.904   4.534   3.083
 1535SOL    HW1 8834   5.938   4.447   3.063
 1535SOL    HW2 8835   5.944   4.557   3.166
 1536SOL     OW 8836   0.139   8.824   5.615
 1536SOL    HW1 8837   0.075   8.768   5.571
 1536SOL    HW2 8838   0.102   8.839   5.702
 1537SOL     OW 8839   2.481   4.129   0.516
 1537SOL    HW1 8840   2.576   4.135   0.524
 1537SOL    HW2 8841   2.450   4.218   0.530
 1538SOL     OW 8842   3.327   4.905   0.857
 1538SOL    HW1 8843   3.399   4.964   0.836
 1538SOL    HW2 8844   3.355   4.861   0.938
 1539SOL     OW 8845   6.435   6.431   0.354
 1539SOL    HW1 8846   6.510   6.372   0.358
 1539SOL    HW2 8847   6.373   6.394   0.418
 1540SOL     OW 8848   3.488   3.673   0.263
 1540SOL    HW1 8849   3.422   3.727   0.219
 1540SOL    HW2 8850   3.443   3.590   0.279
 1541SOL     OW 8851   3.267   5.646   2.907
 1541SOL    HW1 8852   3.173   5.644   2.923
 1541SOL    HW2 8853   3.306   5.655   2.994
 1542SOL     OW 8854   4.409   0.689   0.582
 1542SOL    HW1 8855   4.346   0.622   0.555
 1542SOL    HW2 8856   4.406   0.755   0.513
 1543SOL     OW 8857   5.576   9.024   5.794
 1543SOL    HW1 8858   5.509   9.089   5.776
 1543SOL    HW2 8859   5.565   9.002   5.886
 1544SOL     OW 8860   5.607   4.312   3.887
 1544SOL    HW1 8861   5.599   4.331   3.794
 1544SOL    HW2 8862   5.680   4.368   3.916
 1545SOL     OW 8863   3.597   3.852   3.054
 1545SOL    HW1 8864   3.596   3.942   3.020
 1545SOL    HW2 8865   3.536   3.853   3.127
 1546SOL     OW 8866   3.886   7.770   2.405
 1546SOL    HW1 8867   3.900   7.801   2.495
 1546SOL    HW2 8868   3.841   7.686   2.416
 1547SOL     OW 8869   5.537   7.552   5.058
 1547SOL    HW1 8870   5.502   7.553   5.147
 1547SOL    HW2 8871   5.591   7.474   5.054
 1548SOL     OW 8872   4.806   3.634   0.073
 1548SOL    HW1 8873   4.811   3.542   0.046
 1548SOL    HW2 8874   4.799   3.630   0.169
 1549SOL     OW 8875   1.426   2.221   2.793
 1549SOL    HW1 8876   1.455   2.161   2.724
 1549SOL    HW2 8877   1.480   2.198   2.869
 1550SOL     OW 8878   3.092   3.577   5.312
 1550SOL    HW1 8879   3.042   3.586   5.231
 1550SOL    HW2 8880   3.026   3.583   5.381
 1551SOL     OW 8881   3.690   7.383   4.935
 1551SOL    HW1 8882   3.683   7.336   4.852
 1551SOL    HW2 8883   3.656   7.471   4.916
 1552SOL     OW 8884  -1.475   5.166   6.211
 1552SOL    HW1 8885  -1.419   5.089   6.213
 1552SOL    HW2 8886  -1.421   5.237   6.246
 1553SOL     OW 8887   0.580   5.042   5.063
[truncated: 1,223,552 more chars]
