# Supplementary material for: Improvement in predicting drug sensitivity changes associated with protein mutations using a molecular dynamics based alchemical mutation method
Source: Sci Rep. 2020 Feb 7;10:2161. doi: 10.1038/s41598-020-58877-9 (PMC7005789; doi:10.1038/s41598-020-58877-9)
Supplement: Supplementary file 2 — Supplementary Information. [file 41598_2020_58877_MOESM2_ESM.zip › S1_input/MP-CAFEE/ALR2/393/T113Y_393/complex_gpu/posre.itp]

; In this topology include file, you will find position restraint
; entries for all the heavy atoms in your original pdb file.
; This means that all the protons which were added by pdb2gmx are
; not restrained.

[ position_restraints ]
; atom  type      fx      fy      fz
     1     1  1000  1000  1000
     5     1  1000  1000  1000
     7     1  1000  1000  1000
    10     1  1000  1000  1000
    13     1  1000  1000  1000
    14     1  1000  1000  1000
    18     1  1000  1000  1000
    19     1  1000  1000  1000
    20     1  1000  1000  1000
    22     1  1000  1000  1000
    24     1  1000  1000  1000
    28     1  1000  1000  1000
    29     1  1000  1000  1000
    30     1  1000  1000  1000
    32     1  1000  1000  1000
    34     1  1000  1000  1000
    37     1  1000  1000  1000
    39     1  1000  1000  1000
    40     1  1000  1000  1000
    41     1  1000  1000  1000
    43     1  1000  1000  1000
    45     1  1000  1000  1000
    48     1  1000  1000  1000
    51     1  1000  1000  1000
    54     1  1000  1000  1000
    56     1  1000  1000  1000
    57     1  1000  1000  1000
    60     1  1000  1000  1000
    63     1  1000  1000  1000
    64     1  1000  1000  1000
    65     1  1000  1000  1000
    67     1  1000  1000  1000
    69     1  1000  1000  1000
    71     1  1000  1000  1000
    75     1  1000  1000  1000
    78     1  1000  1000  1000
    82     1  1000  1000  1000
    83     1  1000  1000  1000
    84     1  1000  1000  1000
    86     1  1000  1000  1000
    88     1  1000  1000  1000
    91     1  1000  1000  1000
    93     1  1000  1000  1000
    97     1  1000  1000  1000
   101     1  1000  1000  1000
   102     1  1000  1000  1000
   103     1  1000  1000  1000
   105     1  1000  1000  1000
   107     1  1000  1000  1000
   110     1  1000  1000  1000
   112     1  1000  1000  1000
   116     1  1000  1000  1000
   120     1  1000  1000  1000
   121     1  1000  1000  1000
   122     1  1000  1000  1000
   124     1  1000  1000  1000
   126     1  1000  1000  1000
   129     1  1000  1000  1000
   130     1  1000  1000  1000
   131     1  1000  1000  1000
   134     1  1000  1000  1000
   135     1  1000  1000  1000
   136     1  1000  1000  1000
   138     1  1000  1000  1000
   140     1  1000  1000  1000
   143     1  1000  1000  1000
   144     1  1000  1000  1000
   145     1  1000  1000  1000
   148     1  1000  1000  1000
   149     1  1000  1000  1000
   150     1  1000  1000  1000
   152     1  1000  1000  1000
   155     1  1000  1000  1000
   156     1  1000  1000  1000
   157     1  1000  1000  1000
   159     1  1000  1000  1000
   161     1  1000  1000  1000
   165     1  1000  1000  1000
   166     1  1000  1000  1000
   167     1  1000  1000  1000
   169     1  1000  1000  1000
   171     1  1000  1000  1000
   174     1  1000  1000  1000
   177     1  1000  1000  1000
   180     1  1000  1000  1000
   183     1  1000  1000  1000
   187     1  1000  1000  1000
   188     1  1000  1000  1000
   189     1  1000  1000  1000
   191     1  1000  1000  1000
   193     1  1000  1000  1000
   196     1  1000  1000  1000
   199     1  1000  1000  1000
   200     1  1000  1000  1000
   204     1  1000  1000  1000
   205     1  1000  1000  1000
   206     1  1000  1000  1000
   207     1  1000  1000  1000
   210     1  1000  1000  1000
   213     1  1000  1000  1000
   216     1  1000  1000  1000
   218     1  1000  1000  1000
   219     1  1000  1000  1000
   220     1  1000  1000  1000
   222     1  1000  1000  1000
   224     1  1000  1000  1000
   226     1  1000  1000  1000
   230     1  1000  1000  1000
   233     1  1000  1000  1000
   237     1  1000  1000  1000
   238     1  1000  1000  1000
   239     1  1000  1000  1000
   241     1  1000  1000  1000
   243     1  1000  1000  1000
   246     1  1000  1000  1000
   248     1  1000  1000  1000
   252     1  1000  1000  1000
   256     1  1000  1000  1000
   257     1  1000  1000  1000
   258     1  1000  1000  1000
   260     1  1000  1000  1000
   263     1  1000  1000  1000
   264     1  1000  1000  1000
   265     1  1000  1000  1000
   267     1  1000  1000  1000
   269     1  1000  1000  1000
   272     1  1000  1000  1000
   274     1  1000  1000  1000
   278     1  1000  1000  1000
   282     1  1000  1000  1000
   283     1  1000  1000  1000
   284     1  1000  1000  1000
   286     1  1000  1000  1000
   289     1  1000  1000  1000
   290     1  1000  1000  1000
   291     1  1000  1000  1000
   293     1  1000  1000  1000
   295     1  1000  1000  1000
   297     1  1000  1000  1000
   301     1  1000  1000  1000
   303     1  1000  1000  1000
   304     1  1000  1000  1000
   305     1  1000  1000  1000
   307     1  1000  1000  1000
   309     1  1000  1000  1000
   312     1  1000  1000  1000
   313     1  1000  1000  1000
   315     1  1000  1000  1000
   317     1  1000  1000  1000
   318     1  1000  1000  1000
   320     1  1000  1000  1000
   322     1  1000  1000  1000
   324     1  1000  1000  1000
   326     1  1000  1000  1000
   327     1  1000  1000  1000
   328     1  1000  1000  1000
   329     1  1000  1000  1000
   331     1  1000  1000  1000
   333     1  1000  1000  1000
   336     1  1000  1000  1000
   339     1  1000  1000  1000
   342     1  1000  1000  1000
   345     1  1000  1000  1000
   349     1  1000  1000  1000
   350     1  1000  1000  1000
   351     1  1000  1000  1000
   353     1  1000  1000  1000
   355     1  1000  1000  1000
   358     1  1000  1000  1000
   360     1  1000  1000  1000
   361     1  1000  1000  1000
   362     1  1000  1000  1000
   363     1  1000  1000  1000
   366     1  1000  1000  1000
   369     1  1000  1000  1000
   372     1  1000  1000  1000
   374     1  1000  1000  1000
   375     1  1000  1000  1000
   376     1  1000  1000  1000
   377     1  1000  1000  1000
   380     1  1000  1000  1000
   383     1  1000  1000  1000
   386     1  1000  1000  1000
   388     1  1000  1000  1000
   389     1  1000  1000  1000
   390     1  1000  1000  1000
   392     1  1000  1000  1000
   395     1  1000  1000  1000
   396     1  1000  1000  1000
   397     1  1000  1000  1000
   399     1  1000  1000  1000
   401     1  1000  1000  1000
   404     1  1000  1000  1000
   407     1  1000  1000  1000
   408     1  1000  1000  1000
   409     1  1000  1000  1000
   412     1  1000  1000  1000
   413     1  1000  1000  1000
   414     1  1000  1000  1000
   416     1  1000  1000  1000
   418     1  1000  1000  1000
   420     1  1000  1000  1000
   424     1  1000  1000  1000
   428     1  1000  1000  1000
   429     1  1000  1000  1000
   430     1  1000  1000  1000
   432     1  1000  1000  1000
   434     1  1000  1000  1000
   436     1  1000  1000  1000
   440     1  1000  1000  1000
   442     1  1000  1000  1000
   443     1  1000  1000  1000
   444     1  1000  1000  1000
   446     1  1000  1000  1000
   448     1  1000  1000  1000
   451     1  1000  1000  1000
   454     1  1000  1000  1000
   455     1  1000  1000  1000
   456     1  1000  1000  1000
   457     1  1000  1000  1000
   458     1  1000  1000  1000
   459     1  1000  1000  1000
   461     1  1000  1000  1000
   463     1  1000  1000  1000
   467     1  1000  1000  1000
   468     1  1000  1000  1000
   469     1  1000  1000  1000
   471     1  1000  1000  1000
   473     1  1000  1000  1000
   475     1  1000  1000  1000
   479     1  1000  1000  1000
   483     1  1000  1000  1000
   484     1  1000  1000  1000
   485     1  1000  1000  1000
   487     1  1000  1000  1000
   489     1  1000  1000  1000
   492     1  1000  1000  1000
   495     1  1000  1000  1000
   498     1  1000  1000  1000
   501     1  1000  1000  1000
   505     1  1000  1000  1000
   506     1  1000  1000  1000
   507     1  1000  1000  1000
   509     1  1000  1000  1000
   511     1  1000  1000  1000
   513     1  1000  1000  1000
   517     1  1000  1000  1000
   521     1  1000  1000  1000
   522     1  1000  1000  1000
   523     1  1000  1000  1000
   525     1  1000  1000  1000
   527     1  1000  1000  1000
   531     1  1000  1000  1000
   532     1  1000  1000  1000
   533     1  1000  1000  1000
   535     1  1000  1000  1000
   537     1  1000  1000  1000
   539     1  1000  1000  1000
   543     1  1000  1000  1000
   546     1  1000  1000  1000
   550     1  1000  1000  1000
   551     1  1000  1000  1000
   552     1  1000  1000  1000
   554     1  1000  1000  1000
   556     1  1000  1000  1000
   559     1  1000  1000  1000
   560     1  1000  1000  1000
   561     1  1000  1000  1000
   562     1  1000  1000  1000
   563     1  1000  1000  1000
   564     1  1000  1000  1000
   566     1  1000  1000  1000
   568     1  1000  1000  1000
   570     1  1000  1000  1000
   574     1  1000  1000  1000
   578     1  1000  1000  1000
   579     1  1000  1000  1000
   580     1  1000  1000  1000
   582     1  1000  1000  1000
   585     1  1000  1000  1000
   586     1  1000  1000  1000
   587     1  1000  1000  1000
   589     1  1000  1000  1000
   591     1  1000  1000  1000
   594     1  1000  1000  1000
   595     1  1000  1000  1000
   597     1  1000  1000  1000
   599     1  1000  1000  1000
   600     1  1000  1000  1000
   602     1  1000  1000  1000
   604     1  1000  1000  1000
   606     1  1000  1000  1000
   607     1  1000  1000  1000
   608     1  1000  1000  1000
   610     1  1000  1000  1000
   612     1  1000  1000  1000
   615     1  1000  1000  1000
   618     1  1000  1000  1000
   621     1  1000  1000  1000
   623     1  1000  1000  1000
   624     1  1000  1000  1000
   627     1  1000  1000  1000
   630     1  1000  1000  1000
   631     1  1000  1000  1000
   632     1  1000  1000  1000
   634     1  1000  1000  1000
   636     1  1000  1000  1000
   639     1  1000  1000  1000
   640     1  1000  1000  1000
   642     1  1000  1000  1000
   644     1  1000  1000  1000
   645     1  1000  1000  1000
   647     1  1000  1000  1000
   648     1  1000  1000  1000
   649     1  1000  1000  1000
   651     1  1000  1000  1000
   653     1  1000  1000  1000
   655     1  1000  1000  1000
   659     1  1000  1000  1000
   662     1  1000  1000  1000
   666     1  1000  1000  1000
   667     1  1000  1000  1000
   668     1  1000  1000  1000
   670     1  1000  1000  1000
   672     1  1000  1000  1000
   675     1  1000  1000  1000
   676     1  1000  1000  1000
   677     1  1000  1000  1000
   678     1  1000  1000  1000
   679     1  1000  1000  1000
   680     1  1000  1000  1000
   682     1  1000  1000  1000
   684     1  1000  1000  1000
   687     1  1000  1000  1000
   689     1  1000  1000  1000
   690     1  1000  1000  1000
   691     1  1000  1000  1000
   693     1  1000  1000  1000
   695     1  1000  1000  1000
   699     1  1000  1000  1000
   700     1  1000  1000  1000
   701     1  1000  1000  1000
   703     1  1000  1000  1000
   705     1  1000  1000  1000
   708     1  1000  1000  1000
   709     1  1000  1000  1000
   710     1  1000  1000  1000
   712     1  1000  1000  1000
   714     1  1000  1000  1000
   716     1  1000  1000  1000
   717     1  1000  1000  1000
   718     1  1000  1000  1000
   720     1  1000  1000  1000
   722     1  1000  1000  1000
   724     1  1000  1000  1000
   728     1  1000  1000  1000
   732     1  1000  1000  1000
   733     1  1000  1000  1000
   734     1  1000  1000  1000
   736     1  1000  1000  1000
   738     1  1000  1000  1000
   741     1  1000  1000  1000
   742     1  1000  1000  1000
   744     1  1000  1000  1000
   746     1  1000  1000  1000
   747     1  1000  1000  1000
   749     1  1000  1000  1000
   751     1  1000  1000  1000
   753     1  1000  1000  1000
   754     1  1000  1000  1000
   755     1  1000  1000  1000
   757     1  1000  1000  1000
   759     1  1000  1000  1000
   762     1  1000  1000  1000
   765     1  1000  1000  1000
   766     1  1000  1000  1000
   767     1  1000  1000  1000
   770     1  1000  1000  1000
   771     1  1000  1000  1000
   772     1  1000  1000  1000
   774     1  1000  1000  1000
   776     1  1000  1000  1000
   779     1  1000  1000  1000
   780     1  1000  1000  1000
   781     1  1000  1000  1000
   784     1  1000  1000  1000
   785     1  1000  1000  1000
   786     1  1000  1000  1000
   788     1  1000  1000  1000
   790     1  1000  1000  1000
   793     1  1000  1000  1000
   796     1  1000  1000  1000
   797     1  1000  1000  1000
   798     1  1000  1000  1000
   799     1  1000  1000  1000
   800     1  1000  1000  1000
   801     1  1000  1000  1000
   803     1  1000  1000  1000
   805     1  1000  1000  1000
   808     1  1000  1000  1000
   809     1  1000  1000  1000
   810     1  1000  1000  1000
   813     1  1000  1000  1000
   814     1  1000  1000  1000
   815     1  1000  1000  1000
   817     1  1000  1000  1000
   819     1  1000  1000  1000
   822     1  1000  1000  1000
   825     1  1000  1000  1000
   826     1  1000  1000  1000
   827     1  1000  1000  1000
   828     1  1000  1000  1000
   829     1  1000  1000  1000
   830     1  1000  1000  1000
   832     1  1000  1000  1000
   834     1  1000  1000  1000
   836     1  1000  1000  1000
   840     1  1000  1000  1000
   844     1  1000  1000  1000
   845     1  1000  1000  1000
   846     1  1000  1000  1000
   848     1  1000  1000  1000
   851     1  1000  1000  1000
   852     1  1000  1000  1000
   853     1  1000  1000  1000
   855     1  1000  1000  1000
   857     1  1000  1000  1000
   859     1  1000  1000  1000
   863     1  1000  1000  1000
   867     1  1000  1000  1000
   868     1  1000  1000  1000
   869     1  1000  1000  1000
   871     1  1000  1000  1000
   873     1  1000  1000  1000
   877     1  1000  1000  1000
   878     1  1000  1000  1000
   879     1  1000  1000  1000
   881     1  1000  1000  1000
   883     1  1000  1000  1000
   885     1  1000  1000  1000
   889     1  1000  1000  1000
   892     1  1000  1000  1000
   896     1  1000  1000  1000
   897     1  1000  1000  1000
   898     1  1000  1000  1000
   900     1  1000  1000  1000
   902     1  1000  1000  1000
   905     1  1000  1000  1000
   908     1  1000  1000  1000
   909     1  1000  1000  1000
   910     1  1000  1000  1000
   913     1  1000  1000  1000
   914     1  1000  1000  1000
   915     1  1000  1000  1000
   917     1  1000  1000  1000
   919     1  1000  1000  1000
   922     1  1000  1000  1000
   925     1  1000  1000  1000
   926     1  1000  1000  1000
   927     1  1000  1000  1000
   928     1  1000  1000  1000
   929     1  1000  1000  1000
   930     1  1000  1000  1000
   932     1  1000  1000  1000
   934     1  1000  1000  1000
   937     1  1000  1000  1000
   940     1  1000  1000  1000
   943     1  1000  1000  1000
   946     1  1000  1000  1000
   950     1  1000  1000  1000
   951     1  1000  1000  1000
   952     1  1000  1000  1000
   954     1  1000  1000  1000
   956     1  1000  1000  1000
   959     1  1000  1000  1000
   961     1  1000  1000  1000
   965     1  1000  1000  1000
   969     1  1000  1000  1000
   970     1  1000  1000  1000
   971     1  1000  1000  1000
   973     1  1000  1000  1000
   975     1  1000  1000  1000
   978     1  1000  1000  1000
   981     1  1000  1000  1000
   984     1  1000  1000  1000
   986     1  1000  1000  1000
   987     1  1000  1000  1000
   990     1  1000  1000  1000
   993     1  1000  1000  1000
   994     1  1000  1000  1000
   995     1  1000  1000  1000
   997     1  1000  1000  1000
   999     1  1000  1000  1000
  1002     1  1000  1000  1000
  1005     1  1000  1000  1000
  1006     1  1000  1000  1000
  1007     1  1000  1000  1000
  1008     1  1000  1000  1000
  1009     1  1000  1000  1000
  1010     1  1000  1000  1000
  1012     1  1000  1000  1000
  1014     1  1000  1000  1000
  1017     1  1000  1000  1000
  1020     1  1000  1000  1000
  1021     1  1000  1000  1000
  1022     1  1000  1000  1000
  1025     1  1000  1000  1000
  1026     1  1000  1000  1000
  1027     1  1000  1000  1000
  1029     1  1000  1000  1000
  1031     1  1000  1000  1000
  1033     1  1000  1000  1000
  1037     1  1000  1000  1000
  1041     1  1000  1000  1000
  1042     1  1000  1000  1000
  1043     1  1000  1000  1000
  1045     1  1000  1000  1000
  1047     1  1000  1000  1000
  1049     1  1000  1000  1000
  1053     1  1000  1000  1000
  1057     1  1000  1000  1000
  1058     1  1000  1000  1000
  1059     1  1000  1000  1000
  1061     1  1000  1000  1000
  1063     1  1000  1000  1000
  1066     1  1000  1000  1000
  1069     1  1000  1000  1000
  1072     1  1000  1000  1000
  1075     1  1000  1000  1000
  1079     1  1000  1000  1000
  1080     1  1000  1000  1000
  1081     1  1000  1000  1000
  1083     1  1000  1000  1000
  1085     1  1000  1000  1000
  1088     1  1000  1000  1000
  1091     1  1000  1000  1000
  1094     1  1000  1000  1000
  1096     1  1000  1000  1000
  1097     1  1000  1000  1000
  1100     1  1000  1000  1000
  1103     1  1000  1000  1000
  1104     1  1000  1000  1000
  1105     1  1000  1000  1000
  1107     1  1000  1000  1000
  1109     1  1000  1000  1000
  1112     1  1000  1000  1000
  1115     1  1000  1000  1000
  1116     1  1000  1000  1000
  1117     1  1000  1000  1000
  1118     1  1000  1000  1000
  1119     1  1000  1000  1000
  1120     1  1000  1000  1000
  1122     1  1000  1000  1000
  1124     1  1000  1000  1000
  1127     1  1000  1000  1000
  1130     1  1000  1000  1000
  1131     1  1000  1000  1000
  1132     1  1000  1000  1000
  1133     1  1000  1000  1000
  1134     1  1000  1000  1000
  1135     1  1000  1000  1000
  1137     1  1000  1000  1000
  1139     1  1000  1000  1000
  1142     1  1000  1000  1000
  1144     1  1000  1000  1000
  1148     1  1000  1000  1000
  1152     1  1000  1000  1000
  1153     1  1000  1000  1000
  1154     1  1000  1000  1000
  1156     1  1000  1000  1000
  1158     1  1000  1000  1000
  1161     1  1000  1000  1000
  1162     1  1000  1000  1000
  1164     1  1000  1000  1000
  1166     1  1000  1000  1000
  1168     1  1000  1000  1000
  1170     1  1000  1000  1000
  1172     1  1000  1000  1000
  1173     1  1000  1000  1000
  1174     1  1000  1000  1000
  1176     1  1000  1000  1000
  1178     1  1000  1000  1000
  1180     1  1000  1000  1000
  1184     1  1000  1000  1000
  1187     1  1000  1000  1000
  1191     1  1000  1000  1000
  1192     1  1000  1000  1000
  1193     1  1000  1000  1000
  1195     1  1000  1000  1000
  1197     1  1000  1000  1000
  1199     1  1000  1000  1000
  1203     1  1000  1000  1000
  1207     1  1000  1000  1000
  1208     1  1000  1000  1000
  1209     1  1000  1000  1000
  1211     1  1000  1000  1000
  1213     1  1000  1000  1000
  1216     1  1000  1000  1000
  1218     1  1000  1000  1000
  1219     1  1000  1000  1000
  1220     1  1000  1000  1000
  1222     1  1000  1000  1000
  1224     1  1000  1000  1000
  1227     1  1000  1000  1000
  1230     1  1000  1000  1000
  1233     1  1000  1000  1000
  1236     1  1000  1000  1000
  1240     1  1000  1000  1000
  1241     1  1000  1000  1000
  1242     1  1000  1000  1000
  1244     1  1000  1000  1000
  1246     1  1000  1000  1000
  1249     1  1000  1000  1000
  1251     1  1000  1000  1000
  1255     1  1000  1000  1000
  1259     1  1000  1000  1000
  1260     1  1000  1000  1000
  1261     1  1000  1000  1000
  1263     1  1000  1000  1000
  1265     1  1000  1000  1000
  1268     1  1000  1000  1000
  1269     1  1000  1000  1000
  1271     1  1000  1000  1000
  1273     1  1000  1000  1000
  1274     1  1000  1000  1000
  1276     1  1000  1000  1000
  1278     1  1000  1000  1000
  1280     1  1000  1000  1000
  1282     1  1000  1000  1000
  1283     1  1000  1000  1000
  1284     1  1000  1000  1000
  1285     1  1000  1000  1000
  1287     1  1000  1000  1000
  1289     1  1000  1000  1000
  1292     1  1000  1000  1000
  1294     1  1000  1000  1000
  1295     1  1000  1000  1000
  1296     1  1000  1000  1000
  1298     1  1000  1000  1000
  1300     1  1000  1000  1000
  1302     1  1000  1000  1000
  1306     1  1000  1000  1000
  1308     1  1000  1000  1000
  1309     1  1000  1000  1000
  1310     1  1000  1000  1000
  1312     1  1000  1000  1000
  1314     1  1000  1000  1000
  1317     1  1000  1000  1000
  1318     1  1000  1000  1000
  1320     1  1000  1000  1000
  1322     1  1000  1000  1000
  1323     1  1000  1000  1000
  1325     1  1000  1000  1000
  1327     1  1000  1000  1000
  1329     1  1000  1000  1000
  1330     1  1000  1000  1000
  1331     1  1000  1000  1000
  1333     1  1000  1000  1000
  1335     1  1000  1000  1000
  1338     1  1000  1000  1000
  1339     1  1000  1000  1000
  1340     1  1000  1000  1000
  1342     1  1000  1000  1000
  1344     1  1000  1000  1000
  1346     1  1000  1000  1000
  1347     1  1000  1000  1000
  1348     1  1000  1000  1000
  1350     1  1000  1000  1000
  1352     1  1000  1000  1000
  1355     1  1000  1000  1000
  1358     1  1000  1000  1000
  1359     1  1000  1000  1000
  1360     1  1000  1000  1000
  1361     1  1000  1000  1000
  1362     1  1000  1000  1000
  1363     1  1000  1000  1000
  1365     1  1000  1000  1000
  1367     1  1000  1000  1000
  1370     1  1000  1000  1000
  1373     1  1000  1000  1000
  1376     1  1000  1000  1000
  1379     1  1000  1000  1000
  1383     1  1000  1000  1000
  1384     1  1000  1000  1000
  1385     1  1000  1000  1000
  1387     1  1000  1000  1000
  1390     1  1000  1000  1000
  1391     1  1000  1000  1000
  1392     1  1000  1000  1000
  1394     1  1000  1000  1000
  1396     1  1000  1000  1000
  1399     1  1000  1000  1000
  1401     1  1000  1000  1000
  1405     1  1000  1000  1000
  1409     1  1000  1000  1000
  1410     1  1000  1000  1000
  1411     1  1000  1000  1000
  1413     1  1000  1000  1000
  1415     1  1000  1000  1000
  1417     1  1000  1000  1000
  1421     1  1000  1000  1000
  1425     1  1000  1000  1000
  1426     1  1000  1000  1000
  1427     1  1000  1000  1000
  1429     1  1000  1000  1000
  1431     1  1000  1000  1000
  1434     1  1000  1000  1000
  1437     1  1000  1000  1000
  1440     1  1000  1000  1000
  1443     1  1000  1000  1000
  1447     1  1000  1000  1000
  1448     1  1000  1000  1000
  1449     1  1000  1000  1000
  1451     1  1000  1000  1000
  1454     1  1000  1000  1000
  1455     1  1000  1000  1000
  1456     1  1000  1000  1000
  1458     1  1000  1000  1000
  1460     1  1000  1000  1000
  1464     1  1000  1000  1000
  1465     1  1000  1000  1000
  1466     1  1000  1000  1000
  1468     1  1000  1000  1000
  1470     1  1000  1000  1000
  1473     1  1000  1000  1000
  1475     1  1000  1000  1000
  1476     1  1000  1000  1000
  1477     1  1000  1000  1000
  1479     1  1000  1000  1000
  1481     1  1000  1000  1000
  1484     1  1000  1000  1000
  1487     1  1000  1000  1000
  1488     1  1000  1000  1000
  1489     1  1000  1000  1000
  1492     1  1000  1000  1000
  1493     1  1000  1000  1000
  1494     1  1000  1000  1000
  1496     1  1000  1000  1000
  1498     1  1000  1000  1000
  1501     1  1000  1000  1000
  1504     1  1000  1000  1000
  1507     1  1000  1000  1000
  1510     1  1000  1000  1000
  1514     1  1000  1000  1000
  1515     1  1000  1000  1000
  1516     1  1000  1000  1000
  1518     1  1000  1000  1000
  1520     1  1000  1000  1000
  1522     1  1000  1000  1000
  1526     1  1000  1000  1000
  1528     1  1000  1000  1000
  1529     1  1000  1000  1000
  1530     1  1000  1000  1000
  1532     1  1000  1000  1000
  1534     1  1000  1000  1000
  1537     1  1000  1000  1000
  1539     1  1000  1000  1000
  1543     1  1000  1000  1000
  1547     1  1000  1000  1000
  1548     1  1000  1000  1000
  1549     1  1000  1000  1000
  1551     1  1000  1000  1000
  1553     1  1000  1000  1000
  1556     1  1000  1000  1000
  1558     1  1000  1000  1000
  1559     1  1000  1000  1000
  1560     1  1000  1000  1000
  1562     1  1000  1000  1000
  1564     1  1000  1000  1000
  1567     1  1000  1000  1000
  1568     1  1000  1000  1000
  1569     1  1000  1000  1000
  1570     1  1000  1000  1000
  1571     1  1000  1000  1000
  1572     1  1000  1000  1000
  1574     1  1000  1000  1000
  1576     1  1000  1000  1000
  1579     1  1000  1000  1000
  1581     1  1000  1000  1000
  1585     1  1000  1000  1000
  1589     1  1000  1000  1000
  1590     1  1000  1000  1000
  1591     1  1000  1000  1000
  1593     1  1000  1000  1000
  1595     1  1000  1000  1000
  1598     1  1000  1000  1000
  1601     1  1000  1000  1000
  1604     1  1000  1000  1000
  1607     1  1000  1000  1000
  1611     1  1000  1000  1000
  1612     1  1000  1000  1000
  1613     1  1000  1000  1000
  1615     1  1000  1000  1000
  1617     1  1000  1000  1000
  1620     1  1000  1000  1000
  1622     1  1000  1000  1000
  1626     1  1000  1000  1000
  1630     1  1000  1000  1000
  1631     1  1000  1000  1000
  1632     1  1000  1000  1000
  1634     1  1000  1000  1000
  1636     1  1000  1000  1000
  1639     1  1000  1000  1000
  1640     1  1000  1000  1000
  1641     1  1000  1000  1000
  1642     1  1000  1000  1000
  1643     1  1000  1000  1000
  1644     1  1000  1000  1000
  1646     1  1000  1000  1000
  1648     1  1000  1000  1000
  1651     1  1000  1000  1000
  1652     1  1000  1000  1000
  1654     1  1000  1000  1000
  1656     1  1000  1000  1000
  1657     1  1000  1000  1000
  1659     1  1000  1000  1000
  1661     1  1000  1000  1000
  1663     1  1000  1000  1000
  1664     1  1000  1000  1000
  1665     1  1000  1000  1000
  1667     1  1000  1000  1000
  1669     1  1000  1000  1000
  1672     1  1000  1000  1000
  1674     1  1000  1000  1000
  1678     1  1000  1000  1000
  1682     1  1000  1000  1000
  1683     1  1000  1000  1000
  1684     1  1000  1000  1000
  1686     1  1000  1000  1000
  1688     1  1000  1000  1000
  1691     1  1000  1000  1000
  1692     1  1000  1000  1000
  1693     1  1000  1000  1000
  1694     1  1000  1000  1000
  1695     1  1000  1000  1000
  1696     1  1000  1000  1000
  1698     1  1000  1000  1000
  1700     1  1000  1000  1000
  1703     1  1000  1000  1000
  1705     1  1000  1000  1000
  1709     1  1000  1000  1000
  1713     1  1000  1000  1000
  1714     1  1000  1000  1000
  1715     1  1000  1000  1000
  1717     1  1000  1000  1000
  1719     1  1000  1000  1000
  1722     1  1000  1000  1000
  1723     1  1000  1000  1000
  1725     1  1000  1000  1000
  1727     1  1000  1000  1000
  1728     1  1000  1000  1000
  1730     1  1000  1000  1000
  1732     1  1000  1000  1000
  1734     1  1000  1000  1000
  1735     1  1000  1000  1000
  1736     1  1000  1000  1000
  1738     1  1000  1000  1000
  1740     1  1000  1000  1000
  1743     1  1000  1000  1000
  1745     1  1000  1000  1000
  1749     1  1000  1000  1000
  1753     1  1000  1000  1000
  1754     1  1000  1000  1000
  1755     1  1000  1000  1000
  1757     1  1000  1000  1000
  1759     1  1000  1000  1000
  1761     1  1000  1000  1000
  1765     1  1000  1000  1000
  1768     1  1000  1000  1000
  1772     1  1000  1000  1000
  1773     1  1000  1000  1000
  1774     1  1000  1000  1000
  1776     1  1000  1000  1000
  1778     1  1000  1000  1000
  1781     1  1000  1000  1000
  1782     1  1000  1000  1000
  1783     1  1000  1000  1000
  1785     1  1000  1000  1000
  1787     1  1000  1000  1000
  1789     1  1000  1000  1000
  1790     1  1000  1000  1000
  1791     1  1000  1000  1000
  1793     1  1000  1000  1000
  1795     1  1000  1000  1000
  1798     1  1000  1000  1000
  1799     1  1000  1000  1000
  1801     1  1000  1000  1000
  1803     1  1000  1000  1000
  1804     1  1000  1000  1000
  1806     1  1000  1000  1000
  1808     1  1000  1000  1000
  1810     1  1000  1000  1000
  1812     1  1000  1000  1000
  1813     1  1000  1000  1000
  1814     1  1000  1000  1000
  1815     1  1000  1000  1000
  1816     1  1000  1000  1000
  1819     1  1000  1000  1000
  1822     1  1000  1000  1000
  1825     1  1000  1000  1000
  1827     1  1000  1000  1000
  1828     1  1000  1000  1000
  1829     1  1000  1000  1000
  1831     1  1000  1000  1000
  1833     1  1000  1000  1000
  1836     1  1000  1000  1000
  1837     1  1000  1000  1000
  1839     1  1000  1000  1000
  1841     1  1000  1000  1000
  1842     1  1000  1000  1000
  1844     1  1000  1000  1000
  1846     1  1000  1000  1000
  1848     1  1000  1000  1000
  1849     1  1000  1000  1000
  1850     1  1000  1000  1000
  1852     1  1000  1000  1000
  1855     1  1000  1000  1000
  1856     1  1000  1000  1000
  1857     1  1000  1000  1000
  1859     1  1000  1000  1000
  1861     1  1000  1000  1000
  1864     1  1000  1000  1000
  1865     1  1000  1000  1000
  1867     1  1000  1000  1000
  1869     1  1000  1000  1000
  1871     1  1000  1000  1000
  1873     1  1000  1000  1000
  1875     1  1000  1000  1000
  1876     1  1000  1000  1000
  1877     1  1000  1000  1000
  1879     1  1000  1000  1000
  1881     1  1000  1000  1000
  1884     1  1000  1000  1000
  1887     1  1000  1000  1000
  1890     1  1000  1000  1000
  1893     1  1000  1000  1000
  1897     1  1000  1000  1000
  1898     1  1000  1000  1000
  1899     1  1000  1000  1000
  1900     1  1000  1000  1000
  1903     1  1000  1000  1000
  1906     1  1000  1000  1000
  1909     1  1000  1000  1000
  1911     1  1000  1000  1000
  1912     1  1000  1000  1000
  1913     1  1000  1000  1000
  1915     1  1000  1000  1000
  1918     1  1000  1000  1000
  1919     1  1000  1000  1000
  1920     1  1000  1000  1000
  1922     1  1000  1000  1000
  1924     1  1000  1000  1000
  1927     1  1000  1000  1000
  1930     1  1000  1000  1000
  1933     1  1000  1000  1000
  1936     1  1000  1000  1000
  1940     1  1000  1000  1000
  1941     1  1000  1000  1000
  1942     1  1000  1000  1000
  1944     1  1000  1000  1000
  1946     1  1000  1000  1000
  1949     1  1000  1000  1000
  1952     1  1000  1000  1000
  1953     1  1000  1000  1000
  1954     1  1000  1000  1000
  1955     1  1000  1000  1000
  1956     1  1000  1000  1000
  1957     1  1000  1000  1000
  1959     1  1000  1000  1000
  1961     1  1000  1000  1000
  1964     1  1000  1000  1000
  1965     1  1000  1000  1000
  1967     1  1000  1000  1000
  1969     1  1000  1000  1000
  1971     1  1000  1000  1000
  1973     1  1000  1000  1000
  1975     1  1000  1000  1000
  1976     1  1000  1000  1000
  1977     1  1000  1000  1000
  1979     1  1000  1000  1000
  1981     1  1000  1000  1000
  1984     1  1000  1000  1000
  1985     1  1000  1000  1000
  1987     1  1000  1000  1000
  1989     1  1000  1000  1000
  1991     1  1000  1000  1000
  1993     1  1000  1000  1000
  1995     1  1000  1000  1000
  1996     1  1000  1000  1000
  1997     1  1000  1000  1000
  1998     1  1000  1000  1000
  2001     1  1000  1000  1000
  2004     1  1000  1000  1000
  2007     1  1000  1000  1000
  2009     1  1000  1000  1000
  2010     1  1000  1000  1000
  2011     1  1000  1000  1000
  2013     1  1000  1000  1000
  2015     1  1000  1000  1000
  2018     1  1000  1000  1000
  2020     1  1000  1000  1000
  2024     1  1000  1000  1000
  2028     1  1000  1000  1000
  2029     1  1000  1000  1000
  2030     1  1000  1000  1000
  2032     1  1000  1000  1000
  2034     1  1000  1000  1000
  2037     1  1000  1000  1000
  2038     1  1000  1000  1000
  2039     1  1000  1000  1000
  2040     1  1000  1000  1000
  2041     1  1000  1000  1000
  2042     1  1000  1000  1000
  2044     1  1000  1000  1000
  2046     1  1000  1000  1000
  2049     1  1000  1000  1000
  2052     1  1000  1000  1000
  2053     1  1000  1000  1000
  2054     1  1000  1000  1000
  2055     1  1000  1000  1000
  2056     1  1000  1000  1000
  2057     1  1000  1000  1000
  2059     1  1000  1000  1000
  2061     1  1000  1000  1000
  2064     1  1000  1000  1000
  2066     1  1000  1000  1000
  2067     1  1000  1000  1000
  2068     1  1000  1000  1000
  2070     1  1000  1000  1000
  2073     1  1000  1000  1000
  2074     1  1000  1000  1000
  2075     1  1000  1000  1000
  2077     1  1000  1000  1000
  2079     1  1000  1000  1000
  2082     1  1000  1000  1000
  2083     1  1000  1000  1000
  2084     1  1000  1000  1000
  2087     1  1000  1000  1000
  2088     1  1000  1000  1000
  2089     1  1000  1000  1000
  2091     1  1000  1000  1000
  2093     1  1000  1000  1000
  2095     1  1000  1000  1000
  2099     1  1000  1000  1000
  2103     1  1000  1000  1000
  2104     1  1000  1000  1000
  2105     1  1000  1000  1000
  2107     1  1000  1000  1000
  2109     1  1000  1000  1000
  2111     1  1000  1000  1000
  2115     1  1000  1000  1000
  2119     1  1000  1000  1000
  2120     1  1000  1000  1000
  2121     1  1000  1000  1000
  2122     1  1000  1000  1000
  2125     1  1000  1000  1000
  2128     1  1000  1000  1000
  2131     1  1000  1000  1000
  2133     1  1000  1000  1000
  2134     1  1000  1000  1000
  2135     1  1000  1000  1000
  2137     1  1000  1000  1000
  2139     1  1000  1000  1000
  2142     1  1000  1000  1000
  2144     1  1000  1000  1000
  2145     1  1000  1000  1000
  2146     1  1000  1000  1000
  2148     1  1000  1000  1000
  2150     1  1000  1000  1000
  2153     1  1000  1000  1000
  2154     1  1000  1000  1000
  2155     1  1000  1000  1000
  2156     1  1000  1000  1000
  2157     1  1000  1000  1000
  2158     1  1000  1000  1000
  2160     1  1000  1000  1000
  2162     1  1000  1000  1000
  2164     1  1000  1000  1000
  2168     1  1000  1000  1000
  2170     1  1000  1000  1000
  2171     1  1000  1000  1000
  2172     1  1000  1000  1000
  2174     1  1000  1000  1000
  2176     1  1000  1000  1000
  2179     1  1000  1000  1000
  2180     1  1000  1000  1000
  2181     1  1000  1000  1000
  2184     1  1000  1000  1000
  2185     1  1000  1000  1000
  2186     1  1000  1000  1000
  2188     1  1000  1000  1000
  2190     1  1000  1000  1000
  2192     1  1000  1000  1000
  2196     1  1000  1000  1000
  2199     1  1000  1000  1000
  2203     1  1000  1000  1000
  2204     1  1000  1000  1000
  2205     1  1000  1000  1000
  2207     1  1000  1000  1000
  2209     1  1000  1000  1000
  2212     1  1000  1000  1000
  2214     1  1000  1000  1000
  2218     1  1000  1000  1000
  2222     1  1000  1000  1000
  2223     1  1000  1000  1000
  2224     1  1000  1000  1000
  2226     1  1000  1000  1000
  2228     1  1000  1000  1000
  2231     1  1000  1000  1000
  2232     1  1000  1000  1000
  2233     1  1000  1000  1000
  2234     1  1000  1000  1000
  2235     1  1000  1000  1000
  2236     1  1000  1000  1000
  2238     1  1000  1000  1000
  2240     1  1000  1000  1000
  2242     1  1000  1000  1000
  2246     1  1000  1000  1000
  2248     1  1000  1000  1000
  2249     1  1000  1000  1000
  2250     1  1000  1000  1000
  2252     1  1000  1000  1000
  2254     1  1000  1000  1000
  2257     1  1000  1000  1000
  2258     1  1000  1000  1000
  2260     1  1000  1000  1000
  2262     1  1000  1000  1000
  2263     1  1000  1000  1000
  2265     1  1000  1000  1000
  2267     1  1000  1000  1000
  2269     1  1000  1000  1000
  2271     1  1000  1000  1000
  2272     1  1000  1000  1000
  2273     1  1000  1000  1000
  2274     1  1000  1000  1000
  2276     1  1000  1000  1000
  2278     1  1000  1000  1000
  2282     1  1000  1000  1000
  2283     1  1000  1000  1000
  2284     1  1000  1000  1000
  2286     1  1000  1000  1000
  2288     1  1000  1000  1000
  2292     1  1000  1000  1000
  2293     1  1000  1000  1000
  2294     1  1000  1000  1000
  2296     1  1000  1000  1000
  2298     1  1000  1000  1000
  2301     1  1000  1000  1000
  2304     1  1000  1000  1000
  2305     1  1000  1000  1000
  2309     1  1000  1000  1000
  2310     1  1000  1000  1000
  2311     1  1000  1000  1000
  2313     1  1000  1000  1000
  2315     1  1000  1000  1000
  2318     1  1000  1000  1000
  2321     1  1000  1000  1000
  2322     1  1000  1000  1000
  2323     1  1000  1000  1000
  2324     1  1000  1000  1000
  2325     1  1000  1000  1000
  2326     1  1000  1000  1000
  2328     1  1000  1000  1000
  2330     1  1000  1000  1000
  2333     1  1000  1000  1000
  2336     1  1000  1000  1000
  2337     1  1000  1000  1000
  2338     1  1000  1000  1000
  2339     1  1000  1000  1000
  2340     1  1000  1000  1000
  2341     1  1000  1000  1000
  2343     1  1000  1000  1000
  2345     1  1000  1000  1000
  2348     1  1000  1000  1000
  2350     1  1000  1000  1000
  2354     1  1000  1000  1000
  2358     1  1000  1000  1000
  2359     1  1000  1000  1000
  2360     1  1000  1000  1000
  2362     1  1000  1000  1000
  2364     1  1000  1000  1000
  2366     1  1000  1000  1000
  2370     1  1000  1000  1000
  2374     1  1000  1000  1000
  2375     1  1000  1000  1000
  2376     1  1000  1000  1000
  2378     1  1000  1000  1000
  2380     1  1000  1000  1000
  2383     1  1000  1000  1000
  2384     1  1000  1000  1000
  2385     1  1000  1000  1000
  2386     1  1000  1000  1000
  2387     1  1000  1000  1000
  2388     1  1000  1000  1000
  2390     1  1000  1000  1000
  2392     1  1000  1000  1000
  2395     1  1000  1000  1000
  2398     1  1000  1000  1000
  2399     1  1000  1000  1000
  2400     1  1000  1000  1000
  2401     1  1000  1000  1000
  2402     1  1000  1000  1000
  2403     1  1000  1000  1000
  2405     1  1000  1000  1000
  2408     1  1000  1000  1000
  2409     1  1000  1000  1000
  2410     1  1000  1000  1000
  2412     1  1000  1000  1000
  2414     1  1000  1000  1000
  2417     1  1000  1000  1000
  2419     1  1000  1000  1000
  2423     1  1000  1000  1000
  2427     1  1000  1000  1000
  2428     1  1000  1000  1000
  2429     1  1000  1000  1000
  2431     1  1000  1000  1000
  2433     1  1000  1000  1000
  2435     1  1000  1000  1000
  2439     1  1000  1000  1000
  2443     1  1000  1000  1000
  2444     1  1000  1000  1000
  2445     1  1000  1000  1000
  2447     1  1000  1000  1000
  2449     1  1000  1000  1000
  2452     1  1000  1000  1000
  2455     1  1000  1000  1000
  2458     1  1000  1000  1000
  2461     1  1000  1000  1000
  2465     1  1000  1000  1000
  2466     1  1000  1000  1000
  2467     1  1000  1000  1000
  2469     1  1000  1000  1000
  2471     1  1000  1000  1000
  2475     1  1000  1000  1000
  2476     1  1000  1000  1000
  2477     1  1000  1000  1000
  2479     1  1000  1000  1000
  2481     1  1000  1000  1000
  2483     1  1000  1000  1000
  2487     1  1000  1000  1000
  2490     1  1000  1000  1000
  2494     1  1000  1000  1000
  2495     1  1000  1000  1000
  2496     1  1000  1000  1000
  2498     1  1000  1000  1000
  2501     1  1000  1000  1000
  2502     1  1000  1000  1000
  2503     1  1000  1000  1000
  2505     1  1000  1000  1000
  2507     1  1000  1000  1000
  2509     1  1000  1000  1000
  2513     1  1000  1000  1000
  2516     1  1000  1000  1000
  2520     1  1000  1000  1000
  2521     1  1000  1000  1000
  2522     1  1000  1000  1000
  2524     1  1000  1000  1000
  2526     1  1000  1000  1000
  2529     1  1000  1000  1000
  2531     1  1000  1000  1000
  2532     1  1000  1000  1000
  2533     1  1000  1000  1000
  2535     1  1000  1000  1000
  2537     1  1000  1000  1000
  2540     1  1000  1000  1000
  2541     1  1000  1000  1000
  2542     1  1000  1000  1000
  2545     1  1000  1000  1000
  2546     1  1000  1000  1000
  2547     1  1000  1000  1000
  2549     1  1000  1000  1000
  2551     1  1000  1000  1000
  2554     1  1000  1000  1000
  2555     1  1000  1000  1000
  2557     1  1000  1000  1000
  2559     1  1000  1000  1000
  2561     1  1000  1000  1000
  2563     1  1000  1000  1000
  2565     1  1000  1000  1000
  2566     1  1000  1000  1000
  2567     1  1000  1000  1000
  2569     1  1000  1000  1000
  2571     1  1000  1000  1000
  2574     1  1000  1000  1000
  2575     1  1000  1000  1000
  2576     1  1000  1000  1000
  2579     1  1000  1000  1000
  2580     1  1000  1000  1000
  2581     1  1000  1000  1000
  2583     1  1000  1000  1000
  2585     1  1000  1000  1000
  2588     1  1000  1000  1000
  2589     1  1000  1000  1000
  2590     1  1000  1000  1000
  2592     1  1000  1000  1000
  2594     1  1000  1000  1000
  2596     1  1000  1000  1000
  2597     1  1000  1000  1000
  2598     1  1000  1000  1000
  2600     1  1000  1000  1000
  2602     1  1000  1000  1000
  2605     1  1000  1000  1000
  2607     1  1000  1000  1000
  2611     1  1000  1000  1000
  2615     1  1000  1000  1000
  2616     1  1000  1000  1000
  2617     1  1000  1000  1000
  2619     1  1000  1000  1000
  2621     1  1000  1000  1000
  2624     1  1000  1000  1000
  2627     1  1000  1000  1000
  2628     1  1000  1000  1000
  2629     1  1000  1000  1000
  2632     1  1000  1000  1000
  2633     1  1000  1000  1000
  2634     1  1000  1000  1000
  2636     1  1000  1000  1000
  2638     1  1000  1000  1000
  2640     1  1000  1000  1000
  2644     1  1000  1000  1000
  2648     1  1000  1000  1000
  2649     1  1000  1000  1000
  2650     1  1000  1000  1000
  2652     1  1000  1000  1000
  2654     1  1000  1000  1000
  2657     1  1000  1000  1000
  2660     1  1000  1000  1000
  2661     1  1000  1000  1000
  2662     1  1000  1000  1000
  2663     1  1000  1000  1000
  2664     1  1000  1000  1000
  2665     1  1000  1000  1000
  2667     1  1000  1000  1000
  2669     1  1000  1000  1000
  2672     1  1000  1000  1000
  2675     1  1000  1000  1000
  2676     1  1000  1000  1000
  2680     1  1000  1000  1000
  2681     1  1000  1000  1000
  2682     1  1000  1000  1000
  2684     1  1000  1000  1000
  2686     1  1000  1000  1000
  2688     1  1000  1000  1000
  2692     1  1000  1000  1000
  2695     1  1000  1000  1000
  2699     1  1000  1000  1000
  2700     1  1000  1000  1000
  2701     1  1000  1000  1000
  2703     1  1000  1000  1000
  2705     1  1000  1000  1000
  2708     1  1000  1000  1000
  2710     1  1000  1000  1000
  2714     1  1000  1000  1000
  2718     1  1000  1000  1000
  2719     1  1000  1000  1000
  2720     1  1000  1000  1000
  2722     1  1000  1000  1000
  2724     1  1000  1000  1000
  2727     1  1000  1000  1000
  2728     1  1000  1000  1000
  2729     1  1000  1000  1000
  2732     1  1000  1000  1000
  2733     1  1000  1000  1000
  2734     1  1000  1000  1000
  2736     1  1000  1000  1000
  2738     1  1000  1000  1000
  2741     1  1000  1000  1000
  2744     1  1000  1000  1000
  2747     1  1000  1000  1000
  2750     1  1000  1000  1000
  2754     1  1000  1000  1000
  2755     1  1000  1000  1000
  2756     1  1000  1000  1000
  2757     1  1000  1000  1000
  2760     1  1000  1000  1000
  2763     1  1000  1000  1000
  2766     1  1000  1000  1000
  2768     1  1000  1000  1000
  2769     1  1000  1000  1000
  2770     1  1000  1000  1000
  2772     1  1000  1000  1000
  2775     1  1000  1000  1000
  2776     1  1000  1000  1000
  2777     1  1000  1000  1000
  2779     1  1000  1000  1000
  2781     1  1000  1000  1000
  2784     1  1000  1000  1000
  2786     1  1000  1000  1000
  2790     1  1000  1000  1000
  2794     1  1000  1000  1000
  2795     1  1000  1000  1000
  2796     1  1000  1000  1000
  2798     1  1000  1000  1000
  2800     1  1000  1000  1000
  2803     1  1000  1000  1000
  2806     1  1000  1000  1000
  2809     1  1000  1000  1000
  2812     1  1000  1000  1000
  2816     1  1000  1000  1000
  2817     1  1000  1000  1000
  2818     1  1000  1000  1000
  2820     1  1000  1000  1000
  2822     1  1000  1000  1000
  2825     1  1000  1000  1000
  2826     1  1000  1000  1000
  2828     1  1000  1000  1000
  2830     1  1000  1000  1000
  2831     1  1000  1000  1000
  2833     1  1000  1000  1000
  2835     1  1000  1000  1000
  2837     1  1000  1000  1000
  2838     1  1000  1000  1000
  2839     1  1000  1000  1000
  2841     1  1000  1000  1000
  2843     1  1000  1000  1000
  2846     1  1000  1000  1000
  2849     1  1000  1000  1000
  2852     1  1000  1000  1000
  2855     1  1000  1000  1000
  2859     1  1000  1000  1000
  2860     1  1000  1000  1000
  2861     1  1000  1000  1000
  2862     1  1000  1000  1000
  2865     1  1000  1000  1000
  2868     1  1000  1000  1000
  2871     1  1000  1000  1000
  2873     1  1000  1000  1000
  2874     1  1000  1000  1000
  2875     1  1000  1000  1000
  2877     1  1000  1000  1000
  2879     1  1000  1000  1000
  2883     1  1000  1000  1000
  2884     1  1000  1000  1000
  2885     1  1000  1000  1000
  2887     1  1000  1000  1000
  2889     1  1000  1000  1000
  2891     1  1000  1000  1000
  2895     1  1000  1000  1000
  2899     1  1000  1000  1000
  2900     1  1000  1000  1000
  2901     1  1000  1000  1000
  2903     1  1000  1000  1000
  2905     1  1000  1000  1000
  2908     1  1000  1000  1000
  2909     1  1000  1000  1000
  2910     1  1000  1000  1000
  2913     1  1000  1000  1000
  2914     1  1000  1000  1000
  2915     1  1000  1000  1000
  2917     1  1000  1000  1000
  2919     1  1000  1000  1000
  2922     1  1000  1000  1000
  2925     1  1000  1000  1000
  2926     1  1000  1000  1000
  2927     1  1000  1000  1000
  2930     1  1000  1000  1000
  2931     1  1000  1000  1000
  2932     1  1000  1000  1000
  2934     1  1000  1000  1000
  2936     1  1000  1000  1000
  2938     1  1000  1000  1000
  2942     1  1000  1000  1000
  2945     1  1000  1000  1000
  2949     1  1000  1000  1000
  2950     1  1000  1000  1000
  2951     1  1000  1000  1000
  2953     1  1000  1000  1000
  2955     1  1000  1000  1000
  2958     1  1000  1000  1000
  2961     1  1000  1000  1000
  2962     1  1000  1000  1000
  2963     1  1000  1000  1000
  2964     1  1000  1000  1000
  2965     1  1000  1000  1000
  2966     1  1000  1000  1000
  2968     1  1000  1000  1000
  2970     1  1000  1000  1000
  2973     1  1000  1000  1000
  2975     1  1000  1000  1000
  2976     1  1000  1000  1000
  2977     1  1000  1000  1000
  2979     1  1000  1000  1000
  2981     1  1000  1000  1000
  2984     1  1000  1000  1000
  2985     1  1000  1000  1000
  2986     1  1000  1000  1000
  2988     1  1000  1000  1000
  2990     1  1000  1000  1000
  2992     1  1000  1000  1000
  2993     1  1000  1000  1000
  2994     1  1000  1000  1000
  2995     1  1000  1000  1000
  2998     1  1000  1000  1000
  3001     1  1000  1000  1000
  3004     1  1000  1000  1000
  3006     1  1000  1000  1000
  3007     1  1000  1000  1000
  3008     1  1000  1000  1000
  3010     1  1000  1000  1000
  3012     1  1000  1000  1000
  3015     1  1000  1000  1000
  3016     1  1000  1000  1000
  3018     1  1000  1000  1000
  3020     1  1000  1000  1000
  3021     1  1000  1000  1000
  3023     1  1000  1000  1000
  3025     1  1000  1000  1000
  3027     1  1000  1000  1000
  3028     1  1000  1000  1000
  3029     1  1000  1000  1000
  3031     1  1000  1000  1000
  3033     1  1000  1000  1000
  3036     1  1000  1000  1000
  3038     1  1000  1000  1000
  3042     1  1000  1000  1000
  3046     1  1000  1000  1000
  3047     1  1000  1000  1000
  3048     1  1000  1000  1000
  3050     1  1000  1000  1000
  3052     1  1000  1000  1000
  3054     1  1000  1000  1000
  3058     1  1000  1000  1000
  3060     1  1000  1000  1000
  3061     1  1000  1000  1000
  3062     1  1000  1000  1000
  3064     1  1000  1000  1000
  3066     1  1000  1000  1000
  3069     1  1000  1000  1000
  3072     1  1000  1000  1000
  3073     1  1000  1000  1000
  3074     1  1000  1000  1000
  3077     1  1000  1000  1000
  3078     1  1000  1000  1000
  3079     1  1000  1000  1000
  3081     1  1000  1000  1000
  3083     1  1000  1000  1000
  3086     1  1000  1000  1000
  3089     1  1000  1000  1000
  3090     1  1000  1000  1000
  3091     1  1000  1000  1000
  3092     1  1000  1000  1000
  3093     1  1000  1000  1000
  3094     1  1000  1000  1000
  3096     1  1000  1000  1000
  3098     1  1000  1000  1000
  3101     1  1000  1000  1000
  3104     1  1000  1000  1000
  3107     1  1000  1000  1000
  3110     1  1000  1000  1000
  3114     1  1000  1000  1000
  3115     1  1000  1000  1000
  3116     1  1000  1000  1000
  3118     1  1000  1000  1000
  3120     1  1000  1000  1000
  3123     1  1000  1000  1000
  3125     1  1000  1000  1000
  3129     1  1000  1000  1000
  3133     1  1000  1000  1000
  3134     1  1000  1000  1000
  3135     1  1000  1000  1000
  3137     1  1000  1000  1000
  3139     1  1000  1000  1000
  3141     1  1000  1000  1000
  3145     1  1000  1000  1000
  3148     1  1000  1000  1000
  3152     1  1000  1000  1000
  3153     1  1000  1000  1000
  3154     1  1000  1000  1000
  3156     1  1000  1000  1000
  3158     1  1000  1000  1000
  3161     1  1000  1000  1000
  3164     1  1000  1000  1000
  3165     1  1000  1000  1000
  3166     1  1000  1000  1000
  3169     1  1000  1000  1000
  3170     1  1000  1000  1000
  3171     1  1000  1000  1000
  3173     1  1000  1000  1000
  3175     1  1000  1000  1000
  3178     1  1000  1000  1000
  3179     1  1000  1000  1000
  3181     1  1000  1000  1000
  3183     1  1000  1000  1000
  3184     1  1000  1000  1000
  3186     1  1000  1000  1000
  3188     1  1000  1000  1000
  3190     1  1000  1000  1000
  3191     1  1000  1000  1000
  3192     1  1000  1000  1000
  3194     1  1000  1000  1000
  3196     1  1000  1000  1000
  3199     1  1000  1000  1000
  3201     1  1000  1000  1000
  3202     1  1000  1000  1000
  3203     1  1000  1000  1000
  3205     1  1000  1000  1000
  3207     1  1000  1000  1000
  3210     1  1000  1000  1000
  3213     1  1000  1000  1000
  3214     1  1000  1000  1000
  3215     1  1000  1000  1000
  3218     1  1000  1000  1000
  3219     1  1000  1000  1000
  3220     1  1000  1000  1000
  3222     1  1000  1000  1000
  3224     1  1000  1000  1000
  3227     1  1000  1000  1000
  3229     1  1000  1000  1000
  3230     1  1000  1000  1000
  3231     1  1000  1000  1000
  3233     1  1000  1000  1000
  3235     1  1000  1000  1000
  3238     1  1000  1000  1000
  3241     1  1000  1000  1000
  3244     1  1000  1000  1000
  3247     1  1000  1000  1000
  3251     1  1000  1000  1000
  3252     1  1000  1000  1000
  3253     1  1000  1000  1000
  3255     1  1000  1000  1000
  3258     1  1000  1000  1000
  3259     1  1000  1000  1000
  3260     1  1000  1000  1000
  3262     1  1000  1000  1000
  3264     1  1000  1000  1000
  3266     1  1000  1000  1000
  3270     1  1000  1000  1000
  3273     1  1000  1000  1000
  3277     1  1000  1000  1000
  3278     1  1000  1000  1000
  3279     1  1000  1000  1000
  3281     1  1000  1000  1000
  3283     1  1000  1000  1000
  3285     1  1000  1000  1000
  3289     1  1000  1000  1000
  3293     1  1000  1000  1000
  3294     1  1000  1000  1000
  3295     1  1000  1000  1000
  3297     1  1000  1000  1000
  3299     1  1000  1000  1000
  3301     1  1000  1000  1000
  3305     1  1000  1000  1000
  3309     1  1000  1000  1000
  3310     1  1000  1000  1000
  3311     1  1000  1000  1000
  3313     1  1000  1000  1000
  3315     1  1000  1000  1000
  3317     1  1000  1000  1000
  3321     1  1000  1000  1000
  3323     1  1000  1000  1000
  3324     1  1000  1000  1000
  3325     1  1000  1000  1000
  3327     1  1000  1000  1000
  3329     1  1000  1000  1000
  3333     1  1000  1000  1000
  3334     1  1000  1000  1000
  3335     1  1000  1000  1000
  3337     1  1000  1000  1000
  3339     1  1000  1000  1000
  3342     1  1000  1000  1000
  3343     1  1000  1000  1000
  3345     1  1000  1000  1000
  3347     1  1000  1000  1000
  3348     1  1000  1000  1000
  3350     1  1000  1000  1000
  3352     1  1000  1000  1000
  3354     1  1000  1000  1000
  3355     1  1000  1000  1000
  3356     1  1000  1000  1000
  3358     1  1000  1000  1000
  3360     1  1000  1000  1000
  3363     1  1000  1000  1000
  3365     1  1000  1000  1000
  3366     1  1000  1000  1000
  3367     1  1000  1000  1000
  3368     1  1000  1000  1000
  3371     1  1000  1000  1000
  3374     1  1000  1000  1000
  3377     1  1000  1000  1000
  3379     1  1000  1000  1000
  3380     1  1000  1000  1000
  3381     1  1000  1000  1000
  3383     1  1000  1000  1000
  3385     1  1000  1000  1000
  3388     1  1000  1000  1000
  3390     1  1000  1000  1000
  3394     1  1000  1000  1000
  3398     1  1000  1000  1000
  3399     1  1000  1000  1000
  3400     1  1000  1000  1000
  3402     1  1000  1000  1000
  3405     1  1000  1000  1000
  3406     1  1000  1000  1000
  3407     1  1000  1000  1000
  3409     1  1000  1000  1000
  3411     1  1000  1000  1000
  3414     1  1000  1000  1000
  3416     1  1000  1000  1000
  3417     1  1000  1000  1000
  3418     1  1000  1000  1000
  3419     1  1000  1000  1000
  3422     1  1000  1000  1000
  3425     1  1000  1000  1000
  3428     1  1000  1000  1000
  3430     1  1000  1000  1000
  3431     1  1000  1000  1000
  3432     1  1000  1000  1000
  3434     1  1000  1000  1000
  3436     1  1000  1000  1000
  3439     1  1000  1000  1000
  3440     1  1000  1000  1000
  3441     1  1000  1000  1000
  3442     1  1000  1000  1000
  3443     1  1000  1000  1000
  3444     1  1000  1000  1000
  3446     1  1000  1000  1000
  3448     1  1000  1000  1000
  3451     1  1000  1000  1000
  3454     1  1000  1000  1000
  3457     1  1000  1000  1000
  3459     1  1000  1000  1000
  3460     1  1000  1000  1000
  3463     1  1000  1000  1000
  3466     1  1000  1000  1000
  3467     1  1000  1000  1000
  3468     1  1000  1000  1000
  3469     1  1000  1000  1000
  3472     1  1000  1000  1000
  3475     1  1000  1000  1000
  3478     1  1000  1000  1000
  3480     1  1000  1000  1000
  3481     1  1000  1000  1000
  3482     1  1000  1000  1000
  3484     1  1000  1000  1000
  3486     1  1000  1000  1000
  3489     1  1000  1000  1000
  3490     1  1000  1000  1000
  3492     1  1000  1000  1000
  3494     1  1000  1000  1000
  3495     1  1000  1000  1000
  3497     1  1000  1000  1000
  3499     1  1000  1000  1000
  3501     1  1000  1000  1000
  3503     1  1000  1000  1000
  3504     1  1000  1000  1000
  3505     1  1000  1000  1000
  3506     1  1000  1000  1000
  3508     1  1000  1000  1000
  3510     1  1000  1000  1000
  3514     1  1000  1000  1000
  3515     1  1000  1000  1000
  3516     1  1000  1000  1000
  3518     1  1000  1000  1000
  3520     1  1000  1000  1000
  3523     1  1000  1000  1000
  3526     1  1000  1000  1000
  3529     1  1000  1000  1000
  3532     1  1000  1000  1000
  3536     1  1000  1000  1000
  3537     1  1000  1000  1000
  3538     1  1000  1000  1000
  3539     1  1000  1000  1000
  3542     1  1000  1000  1000
  3545     1  1000  1000  1000
  3548     1  1000  1000  1000
  3550     1  1000  1000  1000
  3551     1  1000  1000  1000
  3552     1  1000  1000  1000
  3554     1  1000  1000  1000
  3556     1  1000  1000  1000
  3559     1  1000  1000  1000
  3562     1  1000  1000  1000
  3563     1  1000  1000  1000
  3564     1  1000  1000  1000
  3565     1  1000  1000  1000
  3566     1  1000  1000  1000
  3567     1  1000  1000  1000
  3569     1  1000  1000  1000
  3571     1  1000  1000  1000
  3574     1  1000  1000  1000
  3575     1  1000  1000  1000
  3576     1  1000  1000  1000
  3577     1  1000  1000  1000
  3578     1  1000  1000  1000
  3579     1  1000  1000  1000
  3580     1  1000  1000  1000
  3583     1  1000  1000  1000
  3586     1  1000  1000  1000
  3589     1  1000  1000  1000
  3591     1  1000  1000  1000
  3592     1  1000  1000  1000
  3593     1  1000  1000  1000
  3595     1  1000  1000  1000
  3597     1  1000  1000  1000
  3600     1  1000  1000  1000
  3602     1  1000  1000  1000
  3603     1  1000  1000  1000
  3604     1  1000  1000  1000
  3606     1  1000  1000  1000
  3608     1  1000  1000  1000
  3611     1  1000  1000  1000
  3613     1  1000  1000  1000
  3617     1  1000  1000  1000
  3621     1  1000  1000  1000
  3622     1  1000  1000  1000
  3623     1  1000  1000  1000
  3625     1  1000  1000  1000
  3627     1  1000  1000  1000
  3630     1  1000  1000  1000
  3632     1  1000  1000  1000
  3636     1  1000  1000  1000
  3640     1  1000  1000  1000
  3641     1  1000  1000  1000
  3642     1  1000  1000  1000
  3644     1  1000  1000  1000
  3646     1  1000  1000  1000
  3649     1  1000  1000  1000
  3652     1  1000  1000  1000
  3653     1  1000  1000  1000
  3654     1  1000  1000  1000
  3655     1  1000  1000  1000
  3656     1  1000  1000  1000
  3657     1  1000  1000  1000
  3659     1  1000  1000  1000
  3661     1  1000  1000  1000
  3664     1  1000  1000  1000
  3665     1  1000  1000  1000
  3666     1  1000  1000  1000
  3667     1  1000  1000  1000
  3668     1  1000  1000  1000
  3669     1  1000  1000  1000
  3670     1  1000  1000  1000
  3673     1  1000  1000  1000
  3676     1  1000  1000  1000
  3679     1  1000  1000  1000
  3681     1  1000  1000  1000
  3682     1  1000  1000  1000
  3683     1  1000  1000  1000
  3685     1  1000  1000  1000
  3687     1  1000  1000  1000
  3690     1  1000  1000  1000
  3693     1  1000  1000  1000
  3696     1  1000  1000  1000
  3698     1  1000  1000  1000
  3699     1  1000  1000  1000
  3702     1  1000  1000  1000
  3705     1  1000  1000  1000
  3706     1  1000  1000  1000
  3707     1  1000  1000  1000
  3709     1  1000  1000  1000
  3711     1  1000  1000  1000
  3713     1  1000  1000  1000
  3717     1  1000  1000  1000
  3720     1  1000  1000  1000
  3724     1  1000  1000  1000
  3725     1  1000  1000  1000
  3726     1  1000  1000  1000
  3728     1  1000  1000  1000
  3730     1  1000  1000  1000
  3733     1  1000  1000  1000
  3736     1  1000  1000  1000
  3739     1  1000  1000  1000
  3742     1  1000  1000  1000
  3746     1  1000  1000  1000
  3747     1  1000  1000  1000
  3748     1  1000  1000  1000
  3750     1  1000  1000  1000
  3752     1  1000  1000  1000
  3756     1  1000  1000  1000
  3757     1  1000  1000  1000
  3758     1  1000  1000  1000
  3760     1  1000  1000  1000
  3762     1  1000  1000  1000
  3764     1  1000  1000  1000
  3768     1  1000  1000  1000
  3771     1  1000  1000  1000
  3775     1  1000  1000  1000
  3776     1  1000  1000  1000
  3777     1  1000  1000  1000
  3779     1  1000  1000  1000
  3781     1  1000  1000  1000
  3785     1  1000  1000  1000
  3786     1  1000  1000  1000
  3787     1  1000  1000  1000
  3789     1  1000  1000  1000
  3791     1  1000  1000  1000
  3795     1  1000  1000  1000
  3796     1  1000  1000  1000
  3797     1  1000  1000  1000
  3799     1  1000  1000  1000
  3801     1  1000  1000  1000
  3804     1  1000  1000  1000
  3807     1  1000  1000  1000
  3810     1  1000  1000  1000
  3813     1  1000  1000  1000
  3817     1  1000  1000  1000
  3818     1  1000  1000  1000
  3819     1  1000  1000  1000
  3821     1  1000  1000  1000
  3823     1  1000  1000  1000
  3826     1  1000  1000  1000
  3827     1  1000  1000  1000
  3828     1  1000  1000  1000
  3830     1  1000  1000  1000
  3832     1  1000  1000  1000
  3834     1  1000  1000  1000
  3835     1  1000  1000  1000
  3836     1  1000  1000  1000
  3838     1  1000  1000  1000
  3840     1  1000  1000  1000
  3843     1  1000  1000  1000
  3844     1  1000  1000  1000
  3845     1  1000  1000  1000
  3848     1  1000  1000  1000
  3849     1  1000  1000  1000
  3850     1  1000  1000  1000
  3852     1  1000  1000  1000
  3854     1  1000  1000  1000
  3857     1  1000  1000  1000
  3860     1  1000  1000  1000
  3863     1  1000  1000  1000
  3866     1  1000  1000  1000
  3870     1  1000  1000  1000
  3871     1  1000  1000  1000
  3872     1  1000  1000  1000
  3874     1  1000  1000  1000
  3876     1  1000  1000  1000
  3878     1  1000  1000  1000
  3882     1  1000  1000  1000
  3884     1  1000  1000  1000
  3885     1  1000  1000  1000
  3886     1  1000  1000  1000
  3888     1  1000  1000  1000
  3890     1  1000  1000  1000
  3892     1  1000  1000  1000
  3896     1  1000  1000  1000
  3898     1  1000  1000  1000
  3899     1  1000  1000  1000
  3900     1  1000  1000  1000
  3902     1  1000  1000  1000
  3904     1  1000  1000  1000
  3908     1  1000  1000  1000
  3909     1  1000  1000  1000
  3910     1  1000  1000  1000
  3912     1  1000  1000  1000
  3914     1  1000  1000  1000
  3917     1  1000  1000  1000
  3920     1  1000  1000  1000
  3921     1  1000  1000  1000
  3922     1  1000  1000  1000
  3925     1  1000  1000  1000
  3926     1  1000  1000  1000
  3927     1  1000  1000  1000
  3929     1  1000  1000  1000
  3931     1  1000  1000  1000
  3933     1  1000  1000  1000
  3937     1  1000  1000  1000
  3941     1  1000  1000  1000
  3942     1  1000  1000  1000
  3943     1  1000  1000  1000
  3945     1  1000  1000  1000
  3947     1  1000  1000  1000
  3950     1  1000  1000  1000
  3952     1  1000  1000  1000
  3956     1  1000  1000  1000
  3960     1  1000  1000  1000
  3961     1  1000  1000  1000
  3962     1  1000  1000  1000
  3964     1  1000  1000  1000
  3966     1  1000  1000  1000
  3968     1  1000  1000  1000
  3972     1  1000  1000  1000
  3975     1  1000  1000  1000
  3979     1  1000  1000  1000
  3980     1  1000  1000  1000
  3981     1  1000  1000  1000
  3983     1  1000  1000  1000
  3985     1  1000  1000  1000
  3988     1  1000  1000  1000
  3991     1  1000  1000  1000
  3994     1  1000  1000  1000
  3996     1  1000  1000  1000
  3997     1  1000  1000  1000
  4000     1  1000  1000  1000
  4003     1  1000  1000  1000
  4004     1  1000  1000  1000
  4005     1  1000  1000  1000
  4007     1  1000  1000  1000
  4009     1  1000  1000  1000
  4012     1  1000  1000  1000
  4013     1  1000  1000  1000
  4015     1  1000  1000  1000
  4017     1  1000  1000  1000
  4019     1  1000  1000  1000
  4021     1  1000  1000  1000
  4023     1  1000  1000  1000
  4024     1  1000  1000  1000
  4025     1  1000  1000  1000
  4026     1  1000  1000  1000
  4029     1  1000  1000  1000
  4032     1  1000  1000  1000
  4035     1  1000  1000  1000
  4037     1  1000  1000  1000
  4038     1  1000  1000  1000
  4039     1  1000  1000  1000
  4041     1  1000  1000  1000
  4043     1  1000  1000  1000
  4046     1  1000  1000  1000
  4049     1  1000  1000  1000
  4050     1  1000  1000  1000
  4054     1  1000  1000  1000
  4055     1  1000  1000  1000
  4056     1  1000  1000  1000
  4058     1  1000  1000  1000
  4060     1  1000  1000  1000
  4063     1  1000  1000  1000
  4066     1  1000  1000  1000
  4067     1  1000  1000  1000
  4068     1  1000  1000  1000
  4071     1  1000  1000  1000
  4072     1  1000  1000  1000
  4073     1  1000  1000  1000
  4075     1  1000  1000  1000
  4077     1  1000  1000  1000
  4080     1  1000  1000  1000
  4083     1  1000  1000  1000
  4086     1  1000  1000  1000
  4088     1  1000  1000  1000
  4089     1  1000  1000  1000
  4092     1  1000  1000  1000
  4095     1  1000  1000  1000
  4096     1  1000  1000  1000
  4097     1  1000  1000  1000
  4099     1  1000  1000  1000
  4101     1  1000  1000  1000
  4104     1  1000  1000  1000
  4105     1  1000  1000  1000
  4106     1  1000  1000  1000
  4109     1  1000  1000  1000
  4110     1  1000  1000  1000
  4111     1  1000  1000  1000
  4113     1  1000  1000  1000
  4115     1  1000  1000  1000
  4118     1  1000  1000  1000
  4120     1  1000  1000  1000
  4124     1  1000  1000  1000
  4128     1  1000  1000  1000
  4129     1  1000  1000  1000
  4130     1  1000  1000  1000
  4132     1  1000  1000  1000
  4134     1  1000  1000  1000
  4136     1  1000  1000  1000
  4140     1  1000  1000  1000
  4144     1  1000  1000  1000
  4145     1  1000  1000  1000
  4146     1  1000  1000  1000
  4148     1  1000  1000  1000
  4150     1  1000  1000  1000
  4152     1  1000  1000  1000
  4156     1  1000  1000  1000
  4160     1  1000  1000  1000
  4161     1  1000  1000  1000
  4162     1  1000  1000  1000
  4164     1  1000  1000  1000
  4166     1  1000  1000  1000
  4168     1  1000  1000  1000
  4172     1  1000  1000  1000
  4175     1  1000  1000  1000
  4179     1  1000  1000  1000
  4180     1  1000  1000  1000
  4181     1  1000  1000  1000
  4182     1  1000  1000  1000
  4185     1  1000  1000  1000
  4188     1  1000  1000  1000
  4191     1  1000  1000  1000
  4193     1  1000  1000  1000
  4194     1  1000  1000  1000
  4195     1  1000  1000  1000
  4197     1  1000  1000  1000
  4199     1  1000  1000  1000
  4202     1  1000  1000  1000
  4205     1  1000  1000  1000
  4208     1  1000  1000  1000
  4211     1  1000  1000  1000
  4215     1  1000  1000  1000
  4216     1  1000  1000  1000
  4217     1  1000  1000  1000
  4219     1  1000  1000  1000
  4221     1  1000  1000  1000
  4224     1  1000  1000  1000
  4226     1  1000  1000  1000
  4227     1  1000  1000  1000
  4228     1  1000  1000  1000
  4230     1  1000  1000  1000
  4232     1  1000  1000  1000
  4234     1  1000  1000  1000
  4238     1  1000  1000  1000
  4242     1  1000  1000  1000
  4243     1  1000  1000  1000
  4244     1  1000  1000  1000
  4246     1  1000  1000  1000
  4248     1  1000  1000  1000
  4250     1  1000  1000  1000
  4254     1  1000  1000  1000
  4256     1  1000  1000  1000
  4257     1  1000  1000  1000
  4258     1  1000  1000  1000
  4259     1  1000  1000  1000
  4262     1  1000  1000  1000
  4265     1  1000  1000  1000
  4268     1  1000  1000  1000
  4270     1  1000  1000  1000
  4271     1  1000  1000  1000
  4272     1  1000  1000  1000
  4274     1  1000  1000  1000
  4276     1  1000  1000  1000
  4279     1  1000  1000  1000
  4282     1  1000  1000  1000
  4283     1  1000  1000  1000
  4284     1  1000  1000  1000
  4285     1  1000  1000  1000
  4286     1  1000  1000  1000
  4287     1  1000  1000  1000
  4289     1  1000  1000  1000
  4291     1  1000  1000  1000
  4294     1  1000  1000  1000
  4297     1  1000  1000  1000
  4300     1  1000  1000  1000
  4302     1  1000  1000  1000
  4303     1  1000  1000  1000
  4306     1  1000  1000  1000
  4309     1  1000  1000  1000
  4310     1  1000  1000  1000
  4311     1  1000  1000  1000
  4313     1  1000  1000  1000
  4315     1  1000  1000  1000
  4317     1  1000  1000  1000
  4321     1  1000  1000  1000
  4324     1  1000  1000  1000
  4328     1  1000  1000  1000
  4329     1  1000  1000  1000
  4330     1  1000  1000  1000
  4332     1  1000  1000  1000
  4334     1  1000  1000  1000
  4338     1  1000  1000  1000
  4339     1  1000  1000  1000
  4340     1  1000  1000  1000
  4342     1  1000  1000  1000
  4344     1  1000  1000  1000
  4347     1  1000  1000  1000
  4350     1  1000  1000  1000
  4351     1  1000  1000  1000
  4352     1  1000  1000  1000
  4353     1  1000  1000  1000
  4354     1  1000  1000  1000
  4355     1  1000  1000  1000
  4357     1  1000  1000  1000
  4359     1  1000  1000  1000
  4362     1  1000  1000  1000
  4363     1  1000  1000  1000
  4364     1  1000  1000  1000
  4367     1  1000  1000  1000
  4368     1  1000  1000  1000
  4369     1  1000  1000  1000
  4371     1  1000  1000  1000
  4373     1  1000  1000  1000
  4376     1  1000  1000  1000
  4377     1  1000  1000  1000
  4379     1  1000  1000  1000
  4381     1  1000  1000  1000
  4383     1  1000  1000  1000
  4385     1  1000  1000  1000
  4387     1  1000  1000  1000
  4388     1  1000  1000  1000
  4389     1  1000  1000  1000
  4391     1  1000  1000  1000
  4393     1  1000  1000  1000
  4396     1  1000  1000  1000
  4399     1  1000  1000  1000
  4402     1  1000  1000  1000
  4405     1  1000  1000  1000
  4409     1  1000  1000  1000
  4410     1  1000  1000  1000
  4411     1  1000  1000  1000
  4413     1  1000  1000  1000
  4415     1  1000  1000  1000
  4417     1  1000  1000  1000
  4421     1  1000  1000  1000
  4425     1  1000  1000  1000
  4426     1  1000  1000  1000
  4427     1  1000  1000  1000
  4429     1  1000  1000  1000
  4431     1  1000  1000  1000
  4434     1  1000  1000  1000
  4435     1  1000  1000  1000
  4437     1  1000  1000  1000
  4439     1  1000  1000  1000
  4441     1  1000  1000  1000
  4443     1  1000  1000  1000
  4445     1  1000  1000  1000
  4446     1  1000  1000  1000
  4447     1  1000  1000  1000
  4449     1  1000  1000  1000
  4451     1  1000  1000  1000
  4454     1  1000  1000  1000
  4455     1  1000  1000  1000
  4456     1  1000  1000  1000
  4457     1  1000  1000  1000
  4458     1  1000  1000  1000
  4459     1  1000  1000  1000
  4461     1  1000  1000  1000
  4463     1  1000  1000  1000
  4466     1  1000  1000  1000
  4467     1  1000  1000  1000
  4469     1  1000  1000  1000
  4471     1  1000  1000  1000
  4473     1  1000  1000  1000
  4475     1  1000  1000  1000
  4477     1  1000  1000  1000
  4478     1  1000  1000  1000
  4479     1  1000  1000  1000
  4481     1  1000  1000  1000
  4483     1  1000  1000  1000
  4486     1  1000  1000  1000
  4489     1  1000  1000  1000
  4490     1  1000  1000  1000
  4491     1  1000  1000  1000
  4492     1  1000  1000  1000
  4493     1  1000  1000  1000
  4494     1  1000  1000  1000
  4496     1  1000  1000  1000
  4498     1  1000  1000  1000
  4501     1  1000  1000  1000
  4503     1  1000  1000  1000
  4507     1  1000  1000  1000
  4511     1  1000  1000  1000
  4512     1  1000  1000  1000
  4513     1  1000  1000  1000
  4515     1  1000  1000  1000
  4517     1  1000  1000  1000
  4520     1  1000  1000  1000
  4522     1  1000  1000  1000
  4523     1  1000  1000  1000
  4524     1  1000  1000  1000
  4526     1  1000  1000  1000
  4528     1  1000  1000  1000
  4531     1  1000  1000  1000
  4533     1  1000  1000  1000
  4534     1  1000  1000  1000
  4535     1  1000  1000  1000
  4537     1  1000  1000  1000
  4539     1  1000  1000  1000
  4542     1  1000  1000  1000
  4545     1  1000  1000  1000
  4546     1  1000  1000  1000
  4547     1  1000  1000  1000
  4550     1  1000  1000  1000
  4551     1  1000  1000  1000
  4552     1  1000  1000  1000
  4554     1  1000  1000  1000
  4556     1  1000  1000  1000
  4559     1  1000  1000  1000
  4560     1  1000  1000  1000
  4561     1  1000  1000  1000
  4562     1  1000  1000  1000
  4563     1  1000  1000  1000
  4564     1  1000  1000  1000
  4566     1  1000  1000  1000
  4568     1  1000  1000  1000
  4571     1  1000  1000  1000
  4574     1  1000  1000  1000
  4575     1  1000  1000  1000
  4579     1  1000  1000  1000
  4580     1  1000  1000  1000
  4581     1  1000  1000  1000
  4583     1  1000  1000  1000
  4585     1  1000  1000  1000
  4587     1  1000  1000  1000
  4591     1  1000  1000  1000
  4593     1  1000  1000  1000
  4594     1  1000  1000  1000
  4595     1  1000  1000  1000
  4597     1  1000  1000  1000
  4599     1  1000  1000  1000
  4601     1  1000  1000  1000
  4605     1  1000  1000  1000
  4607     1  1000  1000  1000
  4608     1  1000  1000  1000
  4609     1  1000  1000  1000
  4611     1  1000  1000  1000
  4613     1  1000  1000  1000
  4616     1  1000  1000  1000
  4618     1  1000  1000  1000
  4622     1  1000  1000  1000
  4626     1  1000  1000  1000
  4627     1  1000  1000  1000
  4628     1  1000  1000  1000
  4630     1  1000  1000  1000
  4632     1  1000  1000  1000
  4635     1  1000  1000  1000
  4637     1  1000  1000  1000
  4641     1  1000  1000  1000
  4645     1  1000  1000  1000
  4646     1  1000  1000  1000
  4647     1  1000  1000  1000
  4649     1  1000  1000  1000
  4651     1  1000  1000  1000
  4654     1  1000  1000  1000
  4656     1  1000  1000  1000
  4657     1  1000  1000  1000
  4658     1  1000  1000  1000
  4660     1  1000  1000  1000
  4662     1  1000  1000  1000
  4665     1  1000  1000  1000
  4666     1  1000  1000  1000
  4668     1  1000  1000  1000
  4670     1  1000  1000  1000
  4671     1  1000  1000  1000
  4673     1  1000  1000  1000
  4675     1  1000  1000  1000
  4677     1  1000  1000  1000
  4678     1  1000  1000  1000
  4679     1  1000  1000  1000
  4681     1  1000  1000  1000
  4683     1  1000  1000  1000
  4686     1  1000  1000  1000
  4687     1  1000  1000  1000
  4688     1  1000  1000  1000
  4691     1  1000  1000  1000
  4692     1  1000  1000  1000
  4693     1  1000  1000  1000
  4695     1  1000  1000  1000
  4697     1  1000  1000  1000
  4700     1  1000  1000  1000
  4703     1  1000  1000  1000
  4706     1  1000  1000  1000
  4708     1  1000  1000  1000
  4709     1  1000  1000  1000
  4712     1  1000  1000  1000
  4715     1  1000  1000  1000
  4716     1  1000  1000  1000
  4717     1  1000  1000  1000
  4719     1  1000  1000  1000
  4721     1  1000  1000  1000
  4724     1  1000  1000  1000
  4725     1  1000  1000  1000
  4726     1  1000  1000  1000
  4729     1  1000  1000  1000
  4730     1  1000  1000  1000
  4731     1  1000  1000  1000
  4733     1  1000  1000  1000
  4735     1  1000  1000  1000
  4738     1  1000  1000  1000
  4739     1  1000  1000  1000
  4741     1  1000  1000  1000
  4743     1  1000  1000  1000
  4744     1  1000  1000  1000
  4746     1  1000  1000  1000
  4748     1  1000  1000  1000
  4750     1  1000  1000  1000
  4752     1  1000  1000  1000
  4753     1  1000  1000  1000
  4754     1  1000  1000  1000
  4755     1  1000  1000  1000
  4757     1  1000  1000  1000
  4759     1  1000  1000  1000
  4762     1  1000  1000  1000
  4765     1  1000  1000  1000
  4768     1  1000  1000  1000
  4770     1  1000  1000  1000
  4771     1  1000  1000  1000
  4774     1  1000  1000  1000
  4777     1  1000  1000  1000
  4778     1  1000  1000  1000
  4779     1  1000  1000  1000
  4781     1  1000  1000  1000
  4783     1  1000  1000  1000
  4785     1  1000  1000  1000
  4789     1  1000  1000  1000
  4793     1  1000  1000  1000
  4794     1  1000  1000  1000
  4795     1  1000  1000  1000
  4797     1  1000  1000  1000
  4799     1  1000  1000  1000
  4802     1  1000  1000  1000
  4804     1  1000  1000  1000
  4805     1  1000  1000  1000
  4806     1  1000  1000  1000
  4808     1  1000  1000  1000
  4810     1  1000  1000  1000
  4814     1  1000  1000  1000
  4815     1  1000  1000  1000
  4816     1  1000  1000  1000
  4818     1  1000  1000  1000
  4820     1  1000  1000  1000
  4823     1  1000  1000  1000
  4825     1  1000  1000  1000
  4829     1  1000  1000  1000
  4833     1  1000  1000  1000
  4834     1  1000  1000  1000
  4835     1  1000  1000  1000
  4837     1  1000  1000  1000
  4839     1  1000  1000  1000
  4842     1  1000  1000  1000
  4844     1  1000  1000  1000
  4848     1  1000  1000  1000
  4852     1  1000  1000  1000
  4853     1  1000  1000  1000
  4854     1  1000  1000  1000
  4856     1  1000  1000  1000
  4858     1  1000  1000  1000
  4861     1  1000  1000  1000
  4863     1  1000  1000  1000
  4864     1  1000  1000  1000
  4865     1  1000  1000  1000
  4867     1  1000  1000  1000
  4869     1  1000  1000  1000
  4872     1  1000  1000  1000
  4874     1  1000  1000  1000
  4875     1  1000  1000  1000
  4876     1  1000  1000  1000
  4878     1  1000  1000  1000
  4880     1  1000  1000  1000
  4882     1  1000  1000  1000
  4886     1  1000  1000  1000
  4888     1  1000  1000  1000
  4889     1  1000  1000  1000
  4890     1  1000  1000  1000
  4892     1  1000  1000  1000
  4894     1  1000  1000  1000
  4897     1  1000  1000  1000
  4899     1  1000  1000  1000
  4900     1  1000  1000  1000
  4901     1  1000  1000  1000
  4903     1  1000  1000  1000
  4905     1  1000  1000  1000
  4908     1  1000  1000  1000
  4909     1  1000  1000  1000
  4910     1  1000  1000  1000
  4912     1  1000  1000  1000
  4914     1  1000  1000  1000
  4916     1  1000  1000  1000
  4917     1  1000  1000  1000
  4918     1  1000  1000  1000
  4920     1  1000  1000  1000
  4922     1  1000  1000  1000
  4925     1  1000  1000  1000
  4928     1  1000  1000  1000
  4931     1  1000  1000  1000
  4934     1  1000  1000  1000
  4938     1  1000  1000  1000
  4939     1  1000  1000  1000
  4940     1  1000  1000  1000
  4942     1  1000  1000  1000
  4944     1  1000  1000  1000
  4947     1  1000  1000  1000
  4948     1  1000  1000  1000
  4949     1  1000  1000  1000
  4950     1  1000  1000  1000
  4951     1  1000  1000  1000
  4952     1  1000  1000  1000
  4954     1  1000  1000  1000
  4956     1  1000  1000  1000
  4959     1  1000  1000  1000
  4960     1  1000  1000  1000
  4962     1  1000  1000  1000
  4964     1  1000  1000  1000
  4965     1  1000  1000  1000
  4967     1  1000  1000  1000
  4969     1  1000  1000  1000
  4971     1  1000  1000  1000
  4972     1  1000  1000  1000
  4973     1  1000  1000  1000
  4974     1  1000  1000  1000
  4977     1  1000  1000  1000
  4980     1  1000  1000  1000
  4983     1  1000  1000  1000
  4985     1  1000  1000  1000
  4986     1  1000  1000  1000
  4987     1  1000  1000  1000
  4989     1  1000  1000  1000
  4991     1  1000  1000  1000
  4994     1  1000  1000  1000
  4995     1  1000  1000  1000
  4997     1  1000  1000  1000
  4999     1  1000  1000  1000
  5001     1  1000  1000  1000
  5003     1  1000  1000  1000
  5005     1  1000  1000  1000
  5006     1  1000  1000  1000
  5007     1  1000  1000  1000
  5009     1  1000  1000  1000
  5011     1  1000  1000  1000
  5014     1  1000  1000  1000
  5015     1  1000  1000  1000
  5016     1  1000  1000  1000
  5018     1  1000  1000  1000
  5020     1  1000  1000  1000
  5022     1  1000  1000  1000
  5023     1  1000  1000  1000
  5024     1  1000  1000  1000
  5026     1  1000  1000  1000
  5028     1  1000  1000  1000
  5031     1  1000  1000  1000
  5034     1  1000  1000  1000
  5035     1  1000  1000  1000
  5036     1  1000  1000  1000
  5037     1  1000  1000  1000
  5038     1  1000  1000  1000
  5039     1  1000  1000  1000
  5041     1  1000  1000  1000
  5043     1  1000  1000  1000
  5046     1  1000  1000  1000
  5049     1  1000  1000  1000
  5050     1  1000  1000  1000
  5051     1  1000  1000  1000
  5052     1  1000  1000  1000
  5053     1  1000  1000  1000
  5054     1  1000  1000  1000
  5056     1  1000  1000  1000
  5058     1  1000  1000  1000
  5061     1  1000  1000  1000
  5062     1  1000  1000  1000
  5064     1  1000  1000  1000
  5066     1  1000  1000  1000
  5068     1  1000  1000  1000
  5070     1  1000  1000  1000
  5072     1  1000  1000  1000
  5073     1  1000  1000  1000
  5074     1  1000  1000  1000
