# Supplementary material for: Improvement in predicting drug sensitivity changes associated with protein mutations using a molecular dynamics based alchemical mutation method
Source: Sci Rep. 2020 Feb 7;10:2161. doi: 10.1038/s41598-020-58877-9 (PMC7005789; doi:10.1038/s41598-020-58877-9)
Supplement: Supplementary file 2 — Supplementary Information. [file 41598_2020_58877_MOESM2_ESM.zip › S1_input/MP-CAFEE/ALR2/393/T113Y_393/complex_gpu/topol_ed.top]

;
;	File 'topol.top' was generated
;	By user: fono (1034)
;	On host: login.iib
;	At date: Wed Nov 27 20:14:34 2019

;
;	This is a standalone topology file
;
;	Created by:
;	                 :-) GROMACS - gmx pdb2gmx, VERSION 5.1.4 (-:
;	
;	Executable:   /home/apps/gromacs/gromacsv5.1.4/bin/gmx
;	Data prefix:  /home/apps/gromacs/gromacsv5.1.4
;	Command line:
;	  gmx pdb2gmx -f ../structure/2PZN_refined_T113Y.pdb -o pdb2gmx.gro -ignh -renum
;	Force field was read from the standard GROMACS share directory.
;

; Include forcefield parameters
#include "amber99sb-ildn.ff/forcefield.itp"
; Include ligand topology
#include "../structure/2PZN_NAP_GMX.itp"

; Include ligand topology
#include "../structure/2PZN_393_GMX.itp"


[ moleculetype ]
; Name            nrexcl
Protein_chain_A     3

[ atoms ]
;   nr       type  resnr residue  atom   cgnr     charge       mass  typeB    chargeB      massB
; residue   1 MET rtp NMET q +1.0
     1         N3      1    MET      N      1     0.1592      14.01   ; qtot 0.1592
     2          H      1    MET     H1      2     0.1984      1.008   ; qtot 0.3576
     3          H      1    MET     H2      3     0.1984      1.008   ; qtot 0.556
     4          H      1    MET     H3      4     0.1984      1.008   ; qtot 0.7544
     5         CT      1    MET     CA      5     0.0221      12.01   ; qtot 0.7765
     6         HP      1    MET     HA      6     0.1116      1.008   ; qtot 0.8881
     7         CT      1    MET     CB      7     0.0865      12.01   ; qtot 0.9746
     8         HC      1    MET    HB1      8     0.0125      1.008   ; qtot 0.9871
     9         HC      1    MET    HB2      9     0.0125      1.008   ; qtot 0.9996
    10         CT      1    MET     CG     10     0.0334      12.01   ; qtot 1.033
    11         H1      1    MET    HG1     11     0.0292      1.008   ; qtot 1.062
    12         H1      1    MET    HG2     12     0.0292      1.008   ; qtot 1.091
    13          S      1    MET     SD     13    -0.2774      32.06   ; qtot 0.814
    14         CT      1    MET     CE     14    -0.0341      12.01   ; qtot 0.7799
    15         H1      1    MET    HE1     15     0.0597      1.008   ; qtot 0.8396
    16         H1      1    MET    HE2     16     0.0597      1.008   ; qtot 0.8993
    17         H1      1    MET    HE3     17     0.0597      1.008   ; qtot 0.959
    18          C      1    MET      C     18     0.6123      12.01   ; qtot 1.571
    19          O      1    MET      O     19    -0.5713         16   ; qtot 1
; residue   2 ALA rtp ALA  q  0.0
    20          N      2    ALA      N     20    -0.4157      14.01   ; qtot 0.5843
    21          H      2    ALA      H     21     0.2719      1.008   ; qtot 0.8562
    22         CT      2    ALA     CA     22     0.0337      12.01   ; qtot 0.8899
    23         H1      2    ALA     HA     23     0.0823      1.008   ; qtot 0.9722
    24         CT      2    ALA     CB     24    -0.1825      12.01   ; qtot 0.7897
    25         HC      2    ALA    HB1     25     0.0603      1.008   ; qtot 0.85
    26         HC      2    ALA    HB2     26     0.0603      1.008   ; qtot 0.9103
    27         HC      2    ALA    HB3     27     0.0603      1.008   ; qtot 0.9706
    28          C      2    ALA      C     28     0.5973      12.01   ; qtot 1.568
    29          O      2    ALA      O     29    -0.5679         16   ; qtot 1
; residue   3 SER rtp SER  q  0.0
    30          N      3    SER      N     30    -0.4157      14.01   ; qtot 0.5843
    31          H      3    SER      H     31     0.2719      1.008   ; qtot 0.8562
    32         CT      3    SER     CA     32    -0.0249      12.01   ; qtot 0.8313
    33         H1      3    SER     HA     33     0.0843      1.008   ; qtot 0.9156
    34         CT      3    SER     CB     34     0.2117      12.01   ; qtot 1.127
    35         H1      3    SER    HB1     35     0.0352      1.008   ; qtot 1.162
    36         H1      3    SER    HB2     36     0.0352      1.008   ; qtot 1.198
    37         OH      3    SER     OG     37    -0.6546         16   ; qtot 0.5431
    38         HO      3    SER     HG     38     0.4275      1.008   ; qtot 0.9706
    39          C      3    SER      C     39     0.5973      12.01   ; qtot 1.568
    40          O      3    SER      O     40    -0.5679         16   ; qtot 1
; residue   4 ARG rtp ARG  q +1.0
    41          N      4    ARG      N     41    -0.3479      14.01   ; qtot 0.6521
    42          H      4    ARG      H     42     0.2747      1.008   ; qtot 0.9268
    43         CT      4    ARG     CA     43    -0.2637      12.01   ; qtot 0.6631
    44         H1      4    ARG     HA     44      0.156      1.008   ; qtot 0.8191
    45         CT      4    ARG     CB     45    -0.0007      12.01   ; qtot 0.8184
    46         HC      4    ARG    HB1     46     0.0327      1.008   ; qtot 0.8511
    47         HC      4    ARG    HB2     47     0.0327      1.008   ; qtot 0.8838
    48         CT      4    ARG     CG     48      0.039      12.01   ; qtot 0.9228
    49         HC      4    ARG    HG1     49     0.0285      1.008   ; qtot 0.9513
    50         HC      4    ARG    HG2     50     0.0285      1.008   ; qtot 0.9798
    51         CT      4    ARG     CD     51     0.0486      12.01   ; qtot 1.028
    52         H1      4    ARG    HD1     52     0.0687      1.008   ; qtot 1.097
    53         H1      4    ARG    HD2     53     0.0687      1.008   ; qtot 1.166
    54         N2      4    ARG     NE     54    -0.5295      14.01   ; qtot 0.6363
    55          H      4    ARG     HE     55     0.3456      1.008   ; qtot 0.9819
    56         CA      4    ARG     CZ     56     0.8076      12.01   ; qtot 1.789
    57         N2      4    ARG    NH1     57    -0.8627      14.01   ; qtot 0.9268
    58          H      4    ARG   HH11     58     0.4478      1.008   ; qtot 1.375
    59          H      4    ARG   HH12     59     0.4478      1.008   ; qtot 1.822
    60         N2      4    ARG    NH2     60    -0.8627      14.01   ; qtot 0.9597
    61          H      4    ARG   HH21     61     0.4478      1.008   ; qtot 1.408
    62          H      4    ARG   HH22     62     0.4478      1.008   ; qtot 1.855
    63          C      4    ARG      C     63     0.7341      12.01   ; qtot 2.589
    64          O      4    ARG      O     64    -0.5894         16   ; qtot 2
; residue   5 ILE rtp ILE  q  0.0
    65          N      5    ILE      N     65    -0.4157      14.01   ; qtot 1.584
    66          H      5    ILE      H     66     0.2719      1.008   ; qtot 1.856
    67         CT      5    ILE     CA     67    -0.0597      12.01   ; qtot 1.797
    68         H1      5    ILE     HA     68     0.0869      1.008   ; qtot 1.883
    69         CT      5    ILE     CB     69     0.1303      12.01   ; qtot 2.014
    70         HC      5    ILE     HB     70     0.0187      1.008   ; qtot 2.032
    71         CT      5    ILE    CG2     71    -0.3204      12.01   ; qtot 1.712
    72         HC      5    ILE   HG21     72     0.0882      1.008   ; qtot 1.8
    73         HC      5    ILE   HG22     73     0.0882      1.008   ; qtot 1.888
    74         HC      5    ILE   HG23     74     0.0882      1.008   ; qtot 1.977
    75         CT      5    ILE    CG1     75     -0.043      12.01   ; qtot 1.934
    76         HC      5    ILE   HG11     76     0.0236      1.008   ; qtot 1.957
    77         HC      5    ILE   HG12     77     0.0236      1.008   ; qtot 1.981
    78         CT      5    ILE     CD     78     -0.066      12.01   ; qtot 1.915
    79         HC      5    ILE    HD1     79     0.0186      1.008   ; qtot 1.933
    80         HC      5    ILE    HD2     80     0.0186      1.008   ; qtot 1.952
    81         HC      5    ILE    HD3     81     0.0186      1.008   ; qtot 1.971
    82          C      5    ILE      C     82     0.5973      12.01   ; qtot 2.568
    83          O      5    ILE      O     83    -0.5679         16   ; qtot 2
; residue   6 LEU rtp LEU  q  0.0
    84          N      6    LEU      N     84    -0.4157      14.01   ; qtot 1.584
    85          H      6    LEU      H     85     0.2719      1.008   ; qtot 1.856
    86         CT      6    LEU     CA     86    -0.0518      12.01   ; qtot 1.804
    87         H1      6    LEU     HA     87     0.0922      1.008   ; qtot 1.897
    88         CT      6    LEU     CB     88    -0.1102      12.01   ; qtot 1.786
    89         HC      6    LEU    HB1     89     0.0457      1.008   ; qtot 1.832
    90         HC      6    LEU    HB2     90     0.0457      1.008   ; qtot 1.878
    91         CT      6    LEU     CG     91     0.3531      12.01   ; qtot 2.231
    92         HC      6    LEU     HG     92    -0.0361      1.008   ; qtot 2.195
    93         CT      6    LEU    CD1     93    -0.4121      12.01   ; qtot 1.783
    94         HC      6    LEU   HD11     94        0.1      1.008   ; qtot 1.883
    95         HC      6    LEU   HD12     95        0.1      1.008   ; qtot 1.983
    96         HC      6    LEU   HD13     96        0.1      1.008   ; qtot 2.083
    97         CT      6    LEU    CD2     97    -0.4121      12.01   ; qtot 1.671
    98         HC      6    LEU   HD21     98        0.1      1.008   ; qtot 1.771
    99         HC      6    LEU   HD22     99        0.1      1.008   ; qtot 1.871
   100         HC      6    LEU   HD23    100        0.1      1.008   ; qtot 1.971
   101          C      6    LEU      C    101     0.5973      12.01   ; qtot 2.568
   102          O      6    LEU      O    102    -0.5679         16   ; qtot 2
; residue   7 LEU rtp LEU  q  0.0
   103          N      7    LEU      N    103    -0.4157      14.01   ; qtot 1.584
   104          H      7    LEU      H    104     0.2719      1.008   ; qtot 1.856
   105         CT      7    LEU     CA    105    -0.0518      12.01   ; qtot 1.804
   106         H1      7    LEU     HA    106     0.0922      1.008   ; qtot 1.897
   107         CT      7    LEU     CB    107    -0.1102      12.01   ; qtot 1.786
   108         HC      7    LEU    HB1    108     0.0457      1.008   ; qtot 1.832
   109         HC      7    LEU    HB2    109     0.0457      1.008   ; qtot 1.878
   110         CT      7    LEU     CG    110     0.3531      12.01   ; qtot 2.231
   111         HC      7    LEU     HG    111    -0.0361      1.008   ; qtot 2.195
   112         CT      7    LEU    CD1    112    -0.4121      12.01   ; qtot 1.783
   113         HC      7    LEU   HD11    113        0.1      1.008   ; qtot 1.883
   114         HC      7    LEU   HD12    114        0.1      1.008   ; qtot 1.983
   115         HC      7    LEU   HD13    115        0.1      1.008   ; qtot 2.083
   116         CT      7    LEU    CD2    116    -0.4121      12.01   ; qtot 1.671
   117         HC      7    LEU   HD21    117        0.1      1.008   ; qtot 1.771
   118         HC      7    LEU   HD22    118        0.1      1.008   ; qtot 1.871
   119         HC      7    LEU   HD23    119        0.1      1.008   ; qtot 1.971
   120          C      7    LEU      C    120     0.5973      12.01   ; qtot 2.568
   121          O      7    LEU      O    121    -0.5679         16   ; qtot 2
; residue   8 ASN rtp ASN  q  0.0
   122          N      8    ASN      N    122    -0.4157      14.01   ; qtot 1.584
   123          H      8    ASN      H    123     0.2719      1.008   ; qtot 1.856
   124         CT      8    ASN     CA    124     0.0143      12.01   ; qtot 1.871
   125         H1      8    ASN     HA    125     0.1048      1.008   ; qtot 1.975
   126         CT      8    ASN     CB    126    -0.2041      12.01   ; qtot 1.771
   127         HC      8    ASN    HB1    127     0.0797      1.008   ; qtot 1.851
   128         HC      8    ASN    HB2    128     0.0797      1.008   ; qtot 1.931
   129          C      8    ASN     CG    129      0.713      12.01   ; qtot 2.644
   130          O      8    ASN    OD1    130    -0.5931         16   ; qtot 2.051
   131          N      8    ASN    ND2    131    -0.9191      14.01   ; qtot 1.131
   132          H      8    ASN   HD21    132     0.4196      1.008   ; qtot 1.551
   133          H      8    ASN   HD22    133     0.4196      1.008   ; qtot 1.971
   134          C      8    ASN      C    134     0.5973      12.01   ; qtot 2.568
   135          O      8    ASN      O    135    -0.5679         16   ; qtot 2
; residue   9 ASN rtp ASN  q  0.0
   136          N      9    ASN      N    136    -0.4157      14.01   ; qtot 1.584
   137          H      9    ASN      H    137     0.2719      1.008   ; qtot 1.856
   138         CT      9    ASN     CA    138     0.0143      12.01   ; qtot 1.871
   139         H1      9    ASN     HA    139     0.1048      1.008   ; qtot 1.975
   140         CT      9    ASN     CB    140    -0.2041      12.01   ; qtot 1.771
   141         HC      9    ASN    HB1    141     0.0797      1.008   ; qtot 1.851
   142         HC      9    ASN    HB2    142     0.0797      1.008   ; qtot 1.931
   143          C      9    ASN     CG    143      0.713      12.01   ; qtot 2.644
   144          O      9    ASN    OD1    144    -0.5931         16   ; qtot 2.051
   145          N      9    ASN    ND2    145    -0.9191      14.01   ; qtot 1.131
   146          H      9    ASN   HD21    146     0.4196      1.008   ; qtot 1.551
   147          H      9    ASN   HD22    147     0.4196      1.008   ; qtot 1.971
   148          C      9    ASN      C    148     0.5973      12.01   ; qtot 2.568
   149          O      9    ASN      O    149    -0.5679         16   ; qtot 2
; residue  10 GLY rtp GLY  q  0.0
   150          N     10    GLY      N    150    -0.4157      14.01   ; qtot 1.584
   151          H     10    GLY      H    151     0.2719      1.008   ; qtot 1.856
   152         CT     10    GLY     CA    152    -0.0252      12.01   ; qtot 1.831
   153         H1     10    GLY    HA1    153     0.0698      1.008   ; qtot 1.901
   154         H1     10    GLY    HA2    154     0.0698      1.008   ; qtot 1.971
   155          C     10    GLY      C    155     0.5973      12.01   ; qtot 2.568
   156          O     10    GLY      O    156    -0.5679         16   ; qtot 2
; residue  11 ALA rtp ALA  q  0.0
   157          N     11    ALA      N    157    -0.4157      14.01   ; qtot 1.584
   158          H     11    ALA      H    158     0.2719      1.008   ; qtot 1.856
   159         CT     11    ALA     CA    159     0.0337      12.01   ; qtot 1.89
   160         H1     11    ALA     HA    160     0.0823      1.008   ; qtot 1.972
   161         CT     11    ALA     CB    161    -0.1825      12.01   ; qtot 1.79
   162         HC     11    ALA    HB1    162     0.0603      1.008   ; qtot 1.85
   163         HC     11    ALA    HB2    163     0.0603      1.008   ; qtot 1.91
   164         HC     11    ALA    HB3    164     0.0603      1.008   ; qtot 1.971
   165          C     11    ALA      C    165     0.5973      12.01   ; qtot 2.568
   166          O     11    ALA      O    166    -0.5679         16   ; qtot 2
; residue  12 LYS rtp LYS  q +1.0
   167          N     12    LYS      N    167    -0.3479      14.01   ; qtot 1.652
   168          H     12    LYS      H    168     0.2747      1.008   ; qtot 1.927
   169         CT     12    LYS     CA    169      -0.24      12.01   ; qtot 1.687
   170         H1     12    LYS     HA    170     0.1426      1.008   ; qtot 1.829
   171         CT     12    LYS     CB    171    -0.0094      12.01   ; qtot 1.82
   172         HC     12    LYS    HB1    172     0.0362      1.008   ; qtot 1.856
   173         HC     12    LYS    HB2    173     0.0362      1.008   ; qtot 1.892
   174         CT     12    LYS     CG    174     0.0187      12.01   ; qtot 1.911
   175         HC     12    LYS    HG1    175     0.0103      1.008   ; qtot 1.921
   176         HC     12    LYS    HG2    176     0.0103      1.008   ; qtot 1.932
   177         CT     12    LYS     CD    177    -0.0479      12.01   ; qtot 1.884
   178         HC     12    LYS    HD1    178     0.0621      1.008   ; qtot 1.946
   179         HC     12    LYS    HD2    179     0.0621      1.008   ; qtot 2.008
   180         CT     12    LYS     CE    180    -0.0143      12.01   ; qtot 1.994
   181         HP     12    LYS    HE1    181     0.1135      1.008   ; qtot 2.107
   182         HP     12    LYS    HE2    182     0.1135      1.008   ; qtot 2.221
   183         N3     12    LYS     NZ    183    -0.3854      14.01   ; qtot 1.835
   184          H     12    LYS    HZ1    184       0.34      1.008   ; qtot 2.175
   185          H     12    LYS    HZ2    185       0.34      1.008   ; qtot 2.515
   186          H     12    LYS    HZ3    186       0.34      1.008   ; qtot 2.855
   187          C     12    LYS      C    187     0.7341      12.01   ; qtot 3.589
   188          O     12    LYS      O    188    -0.5894         16   ; qtot 3
; residue  13 MET rtp MET  q  0.0
   189          N     13    MET      N    189    -0.4157      14.01   ; qtot 2.584
   190          H     13    MET      H    190     0.2719      1.008   ; qtot 2.856
   191         CT     13    MET     CA    191    -0.0237      12.01   ; qtot 2.833
   192         H1     13    MET     HA    192      0.088      1.008   ; qtot 2.921
   193         CT     13    MET     CB    193     0.0342      12.01   ; qtot 2.955
   194         HC     13    MET    HB1    194     0.0241      1.008   ; qtot 2.979
   195         HC     13    MET    HB2    195     0.0241      1.008   ; qtot 3.003
   196         CT     13    MET     CG    196     0.0018      12.01   ; qtot 3.005
   197         H1     13    MET    HG1    197      0.044      1.008   ; qtot 3.049
   198         H1     13    MET    HG2    198      0.044      1.008   ; qtot 3.093
   199          S     13    MET     SD    199    -0.2737      32.06   ; qtot 2.819
   200         CT     13    MET     CE    200    -0.0536      12.01   ; qtot 2.765
   201         H1     13    MET    HE1    201     0.0684      1.008   ; qtot 2.834
   202         H1     13    MET    HE2    202     0.0684      1.008   ; qtot 2.902
   203         H1     13    MET    HE3    203     0.0684      1.008   ; qtot 2.971
   204          C     13    MET      C    204     0.5973      12.01   ; qtot 3.568
   205          O     13    MET      O    205    -0.5679         16   ; qtot 3
; residue  14 PRO rtp PRO  q  0.0
   206          N     14    PRO      N    206    -0.2548      14.01   ; qtot 2.745
   207         CT     14    PRO     CD    207     0.0192      12.01   ; qtot 2.764
   208         H1     14    PRO    HD1    208     0.0391      1.008   ; qtot 2.804
   209         H1     14    PRO    HD2    209     0.0391      1.008   ; qtot 2.843
   210         CT     14    PRO     CG    210     0.0189      12.01   ; qtot 2.862
   211         HC     14    PRO    HG1    211     0.0213      1.008   ; qtot 2.883
   212         HC     14    PRO    HG2    212     0.0213      1.008   ; qtot 2.904
   213         CT     14    PRO     CB    213     -0.007      12.01   ; qtot 2.897
   214         HC     14    PRO    HB1    214     0.0253      1.008   ; qtot 2.922
   215         HC     14    PRO    HB2    215     0.0253      1.008   ; qtot 2.948
   216         CT     14    PRO     CA    216    -0.0266      12.01   ; qtot 2.921
   217         H1     14    PRO     HA    217     0.0641      1.008   ; qtot 2.985
   218          C     14    PRO      C    218     0.5896      12.01   ; qtot 3.575
   219          O     14    PRO      O    219    -0.5748         16   ; qtot 3
; residue  15 ILE rtp ILE  q  0.0
   220          N     15    ILE      N    220    -0.4157      14.01   ; qtot 2.584
   221          H     15    ILE      H    221     0.2719      1.008   ; qtot 2.856
   222         CT     15    ILE     CA    222    -0.0597      12.01   ; qtot 2.797
   223         H1     15    ILE     HA    223     0.0869      1.008   ; qtot 2.883
   224         CT     15    ILE     CB    224     0.1303      12.01   ; qtot 3.014
   225         HC     15    ILE     HB    225     0.0187      1.008   ; qtot 3.032
   226         CT     15    ILE    CG2    226    -0.3204      12.01   ; qtot 2.712
   227         HC     15    ILE   HG21    227     0.0882      1.008   ; qtot 2.8
   228         HC     15    ILE   HG22    228     0.0882      1.008   ; qtot 2.888
   229         HC     15    ILE   HG23    229     0.0882      1.008   ; qtot 2.977
   230         CT     15    ILE    CG1    230     -0.043      12.01   ; qtot 2.934
   231         HC     15    ILE   HG11    231     0.0236      1.008   ; qtot 2.957
   232         HC     15    ILE   HG12    232     0.0236      1.008   ; qtot 2.981
   233         CT     15    ILE     CD    233     -0.066      12.01   ; qtot 2.915
   234         HC     15    ILE    HD1    234     0.0186      1.008   ; qtot 2.933
   235         HC     15    ILE    HD2    235     0.0186      1.008   ; qtot 2.952
   236         HC     15    ILE    HD3    236     0.0186      1.008   ; qtot 2.971
   237          C     15    ILE      C    237     0.5973      12.01   ; qtot 3.568
   238          O     15    ILE      O    238    -0.5679         16   ; qtot 3
; residue  16 LEU rtp LEU  q  0.0
   239          N     16    LEU      N    239    -0.4157      14.01   ; qtot 2.584
   240          H     16    LEU      H    240     0.2719      1.008   ; qtot 2.856
   241         CT     16    LEU     CA    241    -0.0518      12.01   ; qtot 2.804
   242         H1     16    LEU     HA    242     0.0922      1.008   ; qtot 2.897
   243         CT     16    LEU     CB    243    -0.1102      12.01   ; qtot 2.786
   244         HC     16    LEU    HB1    244     0.0457      1.008   ; qtot 2.832
   245         HC     16    LEU    HB2    245     0.0457      1.008   ; qtot 2.878
   246         CT     16    LEU     CG    246     0.3531      12.01   ; qtot 3.231
   247         HC     16    LEU     HG    247    -0.0361      1.008   ; qtot 3.195
   248         CT     16    LEU    CD1    248    -0.4121      12.01   ; qtot 2.783
   249         HC     16    LEU   HD11    249        0.1      1.008   ; qtot 2.883
   250         HC     16    LEU   HD12    250        0.1      1.008   ; qtot 2.983
   251         HC     16    LEU   HD13    251        0.1      1.008   ; qtot 3.083
   252         CT     16    LEU    CD2    252    -0.4121      12.01   ; qtot 2.671
   253         HC     16    LEU   HD21    253        0.1      1.008   ; qtot 2.771
   254         HC     16    LEU   HD22    254        0.1      1.008   ; qtot 2.871
   255         HC     16    LEU   HD23    255        0.1      1.008   ; qtot 2.971
   256          C     16    LEU      C    256     0.5973      12.01   ; qtot 3.568
   257          O     16    LEU      O    257    -0.5679         16   ; qtot 3
; residue  17 GLY rtp GLY  q  0.0
   258          N     17    GLY      N    258    -0.4157      14.01   ; qtot 2.584
   259          H     17    GLY      H    259     0.2719      1.008   ; qtot 2.856
   260         CT     17    GLY     CA    260    -0.0252      12.01   ; qtot 2.831
   261         H1     17    GLY    HA1    261     0.0698      1.008   ; qtot 2.901
   262         H1     17    GLY    HA2    262     0.0698      1.008   ; qtot 2.971
   263          C     17    GLY      C    263     0.5973      12.01   ; qtot 3.568
   264          O     17    GLY      O    264    -0.5679         16   ; qtot 3
; residue  18 LEU rtp LEU  q  0.0
   265          N     18    LEU      N    265    -0.4157      14.01   ; qtot 2.584
   266          H     18    LEU      H    266     0.2719      1.008   ; qtot 2.856
   267         CT     18    LEU     CA    267    -0.0518      12.01   ; qtot 2.804
   268         H1     18    LEU     HA    268     0.0922      1.008   ; qtot 2.897
   269         CT     18    LEU     CB    269    -0.1102      12.01   ; qtot 2.786
   270         HC     18    LEU    HB1    270     0.0457      1.008   ; qtot 2.832
   271         HC     18    LEU    HB2    271     0.0457      1.008   ; qtot 2.878
   272         CT     18    LEU     CG    272     0.3531      12.01   ; qtot 3.231
   273         HC     18    LEU     HG    273    -0.0361      1.008   ; qtot 3.195
   274         CT     18    LEU    CD1    274    -0.4121      12.01   ; qtot 2.783
   275         HC     18    LEU   HD11    275        0.1      1.008   ; qtot 2.883
   276         HC     18    LEU   HD12    276        0.1      1.008   ; qtot 2.983
   277         HC     18    LEU   HD13    277        0.1      1.008   ; qtot 3.083
   278         CT     18    LEU    CD2    278    -0.4121      12.01   ; qtot 2.671
   279         HC     18    LEU   HD21    279        0.1      1.008   ; qtot 2.771
   280         HC     18    LEU   HD22    280        0.1      1.008   ; qtot 2.871
   281         HC     18    LEU   HD23    281        0.1      1.008   ; qtot 2.971
   282          C     18    LEU      C    282     0.5973      12.01   ; qtot 3.568
   283          O     18    LEU      O    283    -0.5679         16   ; qtot 3
; residue  19 GLY rtp GLY  q  0.0
   284          N     19    GLY      N    284    -0.4157      14.01   ; qtot 2.584
   285          H     19    GLY      H    285     0.2719      1.008   ; qtot 2.856
   286         CT     19    GLY     CA    286    -0.0252      12.01   ; qtot 2.831
   287         H1     19    GLY    HA1    287     0.0698      1.008   ; qtot 2.901
   288         H1     19    GLY    HA2    288     0.0698      1.008   ; qtot 2.971
   289          C     19    GLY      C    289     0.5973      12.01   ; qtot 3.568
   290          O     19    GLY      O    290    -0.5679         16   ; qtot 3
; residue  20 THR rtp THR  q  0.0
   291          N     20    THR      N    291    -0.4157      14.01   ; qtot 2.584
   292          H     20    THR      H    292     0.2719      1.008   ; qtot 2.856
   293         CT     20    THR     CA    293    -0.0389      12.01   ; qtot 2.817
   294         H1     20    THR     HA    294     0.1007      1.008   ; qtot 2.918
   295         CT     20    THR     CB    295     0.3654      12.01   ; qtot 3.283
   296         H1     20    THR     HB    296     0.0043      1.008   ; qtot 3.288
   297         CT     20    THR    CG2    297    -0.2438      12.01   ; qtot 3.044
   298         HC     20    THR   HG21    298     0.0642      1.008   ; qtot 3.108
   299         HC     20    THR   HG22    299     0.0642      1.008   ; qtot 3.172
   300         HC     20    THR   HG23    300     0.0642      1.008   ; qtot 3.237
   301         OH     20    THR    OG1    301    -0.6761         16   ; qtot 2.56
   302         HO     20    THR    HG1    302     0.4102      1.008   ; qtot 2.971
   303          C     20    THR      C    303     0.5973      12.01   ; qtot 3.568
   304          O     20    THR      O    304    -0.5679         16   ; qtot 3
; residue  21 TRP rtp TRP  q  0.0
   305          N     21    TRP      N    305    -0.4157      14.01   ; qtot 2.584
   306          H     21    TRP      H    306     0.2719      1.008   ; qtot 2.856
   307         CT     21    TRP     CA    307    -0.0275      12.01   ; qtot 2.829
   308         H1     21    TRP     HA    308     0.1123      1.008   ; qtot 2.941
   309         CT     21    TRP     CB    309     -0.005      12.01   ; qtot 2.936
   310         HC     21    TRP    HB1    310     0.0339      1.008   ; qtot 2.97
   311         HC     21    TRP    HB2    311     0.0339      1.008   ; qtot 3.004
   312         C*     21    TRP     CG    312    -0.1415      12.01   ; qtot 2.862
   313         CW     21    TRP    CD1    313    -0.1638      12.01   ; qtot 2.699
   314         H4     21    TRP    HD1    314     0.2062      1.008   ; qtot 2.905
   315         NA     21    TRP    NE1    315    -0.3418      14.01   ; qtot 2.563
   316          H     21    TRP    HE1    316     0.3412      1.008   ; qtot 2.904
   317         CN     21    TRP    CE2    317      0.138      12.01   ; qtot 3.042
   318         CA     21    TRP    CZ2    318    -0.2601      12.01   ; qtot 2.782
   319         HA     21    TRP    HZ2    319     0.1572      1.008   ; qtot 2.939
   320         CA     21    TRP    CH2    320    -0.1134      12.01   ; qtot 2.826
   321         HA     21    TRP    HH2    321     0.1417      1.008   ; qtot 2.968
   322         CA     21    TRP    CZ3    322    -0.1972      12.01   ; qtot 2.77
   323         HA     21    TRP    HZ3    323     0.1447      1.008   ; qtot 2.915
   324         CA     21    TRP    CE3    324    -0.2387      12.01   ; qtot 2.676
   325         HA     21    TRP    HE3    325       0.17      1.008   ; qtot 2.846
   326         CB     21    TRP    CD2    326     0.1243      12.01   ; qtot 2.971
   327          C     21    TRP      C    327     0.5973      12.01   ; qtot 3.568
   328          O     21    TRP      O    328    -0.5679         16   ; qtot 3
; residue  22 LYS rtp LYS  q +1.0
   329          N     22    LYS      N    329    -0.3479      14.01   ; qtot 2.652
   330          H     22    LYS      H    330     0.2747      1.008   ; qtot 2.927
   331         CT     22    LYS     CA    331      -0.24      12.01   ; qtot 2.687
   332         H1     22    LYS     HA    332     0.1426      1.008   ; qtot 2.829
   333         CT     22    LYS     CB    333    -0.0094      12.01   ; qtot 2.82
   334         HC     22    LYS    HB1    334     0.0362      1.008   ; qtot 2.856
   335         HC     22    LYS    HB2    335     0.0362      1.008   ; qtot 2.892
   336         CT     22    LYS     CG    336     0.0187      12.01   ; qtot 2.911
   337         HC     22    LYS    HG1    337     0.0103      1.008   ; qtot 2.921
   338         HC     22    LYS    HG2    338     0.0103      1.008   ; qtot 2.932
   339         CT     22    LYS     CD    339    -0.0479      12.01   ; qtot 2.884
   340         HC     22    LYS    HD1    340     0.0621      1.008   ; qtot 2.946
   341         HC     22    LYS    HD2    341     0.0621      1.008   ; qtot 3.008
   342         CT     22    LYS     CE    342    -0.0143      12.01   ; qtot 2.994
   343         HP     22    LYS    HE1    343     0.1135      1.008   ; qtot 3.107
   344         HP     22    LYS    HE2    344     0.1135      1.008   ; qtot 3.221
   345         N3     22    LYS     NZ    345    -0.3854      14.01   ; qtot 2.835
   346          H     22    LYS    HZ1    346       0.34      1.008   ; qtot 3.175
   347          H     22    LYS    HZ2    347       0.34      1.008   ; qtot 3.515
   348          H     22    LYS    HZ3    348       0.34      1.008   ; qtot 3.855
   349          C     22    LYS      C    349     0.7341      12.01   ; qtot 4.589
   350          O     22    LYS      O    350    -0.5894         16   ; qtot 4
; residue  23 SER rtp SER  q  0.0
   351          N     23    SER      N    351    -0.4157      14.01   ; qtot 3.584
   352          H     23    SER      H    352     0.2719      1.008   ; qtot 3.856
   353         CT     23    SER     CA    353    -0.0249      12.01   ; qtot 3.831
   354         H1     23    SER     HA    354     0.0843      1.008   ; qtot 3.916
   355         CT     23    SER     CB    355     0.2117      12.01   ; qtot 4.127
   356         H1     23    SER    HB1    356     0.0352      1.008   ; qtot 4.163
   357         H1     23    SER    HB2    357     0.0352      1.008   ; qtot 4.198
   358         OH     23    SER     OG    358    -0.6546         16   ; qtot 3.543
   359         HO     23    SER     HG    359     0.4275      1.008   ; qtot 3.971
   360          C     23    SER      C    360     0.5973      12.01   ; qtot 4.568
   361          O     23    SER      O    361    -0.5679         16   ; qtot 4
; residue  24 PRO rtp PRO  q  0.0
   362          N     24    PRO      N    362    -0.2548      14.01   ; qtot 3.745
   363         CT     24    PRO     CD    363     0.0192      12.01   ; qtot 3.764
   364         H1     24    PRO    HD1    364     0.0391      1.008   ; qtot 3.804
   365         H1     24    PRO    HD2    365     0.0391      1.008   ; qtot 3.843
   366         CT     24    PRO     CG    366     0.0189      12.01   ; qtot 3.862
   367         HC     24    PRO    HG1    367     0.0213      1.008   ; qtot 3.883
   368         HC     24    PRO    HG2    368     0.0213      1.008   ; qtot 3.904
   369         CT     24    PRO     CB    369     -0.007      12.01   ; qtot 3.897
   370         HC     24    PRO    HB1    370     0.0253      1.008   ; qtot 3.922
   371         HC     24    PRO    HB2    371     0.0253      1.008   ; qtot 3.948
   372         CT     24    PRO     CA    372    -0.0266      12.01   ; qtot 3.921
   373         H1     24    PRO     HA    373     0.0641      1.008   ; qtot 3.985
   374          C     24    PRO      C    374     0.5896      12.01   ; qtot 4.575
   375          O     24    PRO      O    375    -0.5748         16   ; qtot 4
; residue  25 PRO rtp PRO  q  0.0
   376          N     25    PRO      N    376    -0.2548      14.01   ; qtot 3.745
   377         CT     25    PRO     CD    377     0.0192      12.01   ; qtot 3.764
   378         H1     25    PRO    HD1    378     0.0391      1.008   ; qtot 3.804
   379         H1     25    PRO    HD2    379     0.0391      1.008   ; qtot 3.843
   380         CT     25    PRO     CG    380     0.0189      12.01   ; qtot 3.862
   381         HC     25    PRO    HG1    381     0.0213      1.008   ; qtot 3.883
   382         HC     25    PRO    HG2    382     0.0213      1.008   ; qtot 3.904
   383         CT     25    PRO     CB    383     -0.007      12.01   ; qtot 3.897
   384         HC     25    PRO    HB1    384     0.0253      1.008   ; qtot 3.922
   385         HC     25    PRO    HB2    385     0.0253      1.008   ; qtot 3.948
   386         CT     25    PRO     CA    386    -0.0266      12.01   ; qtot 3.921
   387         H1     25    PRO     HA    387     0.0641      1.008   ; qtot 3.985
   388          C     25    PRO      C    388     0.5896      12.01   ; qtot 4.575
   389          O     25    PRO      O    389    -0.5748         16   ; qtot 4
; residue  26 GLY rtp GLY  q  0.0
   390          N     26    GLY      N    390    -0.4157      14.01   ; qtot 3.584
   391          H     26    GLY      H    391     0.2719      1.008   ; qtot 3.856
   392         CT     26    GLY     CA    392    -0.0252      12.01   ; qtot 3.831
   393         H1     26    GLY    HA1    393     0.0698      1.008   ; qtot 3.901
   394         H1     26    GLY    HA2    394     0.0698      1.008   ; qtot 3.971
   395          C     26    GLY      C    395     0.5973      12.01   ; qtot 4.568
   396          O     26    GLY      O    396    -0.5679         16   ; qtot 4
; residue  27 GLN rtp GLN  q  0.0
   397          N     27    GLN      N    397    -0.4157      14.01   ; qtot 3.584
   398          H     27    GLN      H    398     0.2719      1.008   ; qtot 3.856
   399         CT     27    GLN     CA    399    -0.0031      12.01   ; qtot 3.853
   400         H1     27    GLN     HA    400      0.085      1.008   ; qtot 3.938
   401         CT     27    GLN     CB    401    -0.0036      12.01   ; qtot 3.935
   402         HC     27    GLN    HB1    402     0.0171      1.008   ; qtot 3.952
   403         HC     27    GLN    HB2    403     0.0171      1.008   ; qtot 3.969
   404         CT     27    GLN     CG    404    -0.0645      12.01   ; qtot 3.904
   405         HC     27    GLN    HG1    405     0.0352      1.008   ; qtot 3.939
   406         HC     27    GLN    HG2    406     0.0352      1.008   ; qtot 3.975
   407          C     27    GLN     CD    407     0.6951      12.01   ; qtot 4.67
   408          O     27    GLN    OE1    408    -0.6086         16   ; qtot 4.061
   409          N     27    GLN    NE2    409    -0.9407      14.01   ; qtot 3.12
   410          H     27    GLN   HE21    410     0.4251      1.008   ; qtot 3.546
   411          H     27    GLN   HE22    411     0.4251      1.008   ; qtot 3.971
   412          C     27    GLN      C    412     0.5973      12.01   ; qtot 4.568
   413          O     27    GLN      O    413    -0.5679         16   ; qtot 4
; residue  28 VAL rtp VAL  q  0.0
   414          N     28    VAL      N    414    -0.4157      14.01   ; qtot 3.584
   415          H     28    VAL      H    415     0.2719      1.008   ; qtot 3.856
   416         CT     28    VAL     CA    416    -0.0875      12.01   ; qtot 3.769
   417         H1     28    VAL     HA    417     0.0969      1.008   ; qtot 3.866
   418         CT     28    VAL     CB    418     0.2985      12.01   ; qtot 4.164
   419         HC     28    VAL     HB    419    -0.0297      1.008   ; qtot 4.134
   420         CT     28    VAL    CG1    420    -0.3192      12.01   ; qtot 3.815
   421         HC     28    VAL   HG11    421     0.0791      1.008   ; qtot 3.894
   422         HC     28    VAL   HG12    422     0.0791      1.008   ; qtot 3.973
   423         HC     28    VAL   HG13    423     0.0791      1.008   ; qtot 4.053
   424         CT     28    VAL    CG2    424    -0.3192      12.01   ; qtot 3.733
   425         HC     28    VAL   HG21    425     0.0791      1.008   ; qtot 3.812
   426         HC     28    VAL   HG22    426     0.0791      1.008   ; qtot 3.892
   427         HC     28    VAL   HG23    427     0.0791      1.008   ; qtot 3.971
   428          C     28    VAL      C    428     0.5973      12.01   ; qtot 4.568
   429          O     28    VAL      O    429    -0.5679         16   ; qtot 4
; residue  29 THR rtp THR  q  0.0
   430          N     29    THR      N    430    -0.4157      14.01   ; qtot 3.584
   431          H     29    THR      H    431     0.2719      1.008   ; qtot 3.856
   432         CT     29    THR     CA    432    -0.0389      12.01   ; qtot 3.817
   433         H1     29    THR     HA    433     0.1007      1.008   ; qtot 3.918
   434         CT     29    THR     CB    434     0.3654      12.01   ; qtot 4.283
   435         H1     29    THR     HB    435     0.0043      1.008   ; qtot 4.288
   436         CT     29    THR    CG2    436    -0.2438      12.01   ; qtot 4.044
   437         HC     29    THR   HG21    437     0.0642      1.008   ; qtot 4.108
   438         HC     29    THR   HG22    438     0.0642      1.008   ; qtot 4.172
   439         HC     29    THR   HG23    439     0.0642      1.008   ; qtot 4.237
   440         OH     29    THR    OG1    440    -0.6761         16   ; qtot 3.56
   441         HO     29    THR    HG1    441     0.4102      1.008   ; qtot 3.971
   442          C     29    THR      C    442     0.5973      12.01   ; qtot 4.568
   443          O     29    THR      O    443    -0.5679         16   ; qtot 4
; residue  30 GLU rtp GLU  q -1.0
   444          N     30    GLU      N    444    -0.5163      14.01   ; qtot 3.484
   445          H     30    GLU      H    445     0.2936      1.008   ; qtot 3.777
   446         CT     30    GLU     CA    446     0.0397      12.01   ; qtot 3.817
   447         H1     30    GLU     HA    447     0.1105      1.008   ; qtot 3.928
   448         CT     30    GLU     CB    448      0.056      12.01   ; qtot 3.984
   449         HC     30    GLU    HB1    449    -0.0173      1.008   ; qtot 3.966
   450         HC     30    GLU    HB2    450    -0.0173      1.008   ; qtot 3.949
   451         CT     30    GLU     CG    451     0.0136      12.01   ; qtot 3.963
   452         HC     30    GLU    HG1    452    -0.0425      1.008   ; qtot 3.92
   453         HC     30    GLU    HG2    453    -0.0425      1.008   ; qtot 3.878
   454          C     30    GLU     CD    454     0.8054      12.01   ; qtot 4.683
   455         O2     30    GLU    OE1    455    -0.8188         16   ; qtot 3.864
   456         O2     30    GLU    OE2    456    -0.8188         16   ; qtot 3.045
   457          C     30    GLU      C    457     0.5366      12.01   ; qtot 3.582
   458          O     30    GLU      O    458    -0.5819         16   ; qtot 3
; residue  31 ALA rtp ALA  q  0.0
   459          N     31    ALA      N    459    -0.4157      14.01   ; qtot 2.584
   460          H     31    ALA      H    460     0.2719      1.008   ; qtot 2.856
   461         CT     31    ALA     CA    461     0.0337      12.01   ; qtot 2.89
   462         H1     31    ALA     HA    462     0.0823      1.008   ; qtot 2.972
   463         CT     31    ALA     CB    463    -0.1825      12.01   ; qtot 2.79
   464         HC     31    ALA    HB1    464     0.0603      1.008   ; qtot 2.85
   465         HC     31    ALA    HB2    465     0.0603      1.008   ; qtot 2.91
   466         HC     31    ALA    HB3    466     0.0603      1.008   ; qtot 2.971
   467          C     31    ALA      C    467     0.5973      12.01   ; qtot 3.568
   468          O     31    ALA      O    468    -0.5679         16   ; qtot 3
; residue  32 VAL rtp VAL  q  0.0
   469          N     32    VAL      N    469    -0.4157      14.01   ; qtot 2.584
   470          H     32    VAL      H    470     0.2719      1.008   ; qtot 2.856
   471         CT     32    VAL     CA    471    -0.0875      12.01   ; qtot 2.769
   472         H1     32    VAL     HA    472     0.0969      1.008   ; qtot 2.866
   473         CT     32    VAL     CB    473     0.2985      12.01   ; qtot 3.164
   474         HC     32    VAL     HB    474    -0.0297      1.008   ; qtot 3.134
   475         CT     32    VAL    CG1    475    -0.3192      12.01   ; qtot 2.815
   476         HC     32    VAL   HG11    476     0.0791      1.008   ; qtot 2.894
   477         HC     32    VAL   HG12    477     0.0791      1.008   ; qtot 2.973
   478         HC     32    VAL   HG13    478     0.0791      1.008   ; qtot 3.053
   479         CT     32    VAL    CG2    479    -0.3192      12.01   ; qtot 2.733
   480         HC     32    VAL   HG21    480     0.0791      1.008   ; qtot 2.812
   481         HC     32    VAL   HG22    481     0.0791      1.008   ; qtot 2.892
   482         HC     32    VAL   HG23    482     0.0791      1.008   ; qtot 2.971
   483          C     32    VAL      C    483     0.5973      12.01   ; qtot 3.568
   484          O     32    VAL      O    484    -0.5679         16   ; qtot 3
; residue  33 LYS rtp LYS  q +1.0
   485          N     33    LYS      N    485    -0.3479      14.01   ; qtot 2.652
   486          H     33    LYS      H    486     0.2747      1.008   ; qtot 2.927
   487         CT     33    LYS     CA    487      -0.24      12.01   ; qtot 2.687
   488         H1     33    LYS     HA    488     0.1426      1.008   ; qtot 2.829
   489         CT     33    LYS     CB    489    -0.0094      12.01   ; qtot 2.82
   490         HC     33    LYS    HB1    490     0.0362      1.008   ; qtot 2.856
   491         HC     33    LYS    HB2    491     0.0362      1.008   ; qtot 2.892
   492         CT     33    LYS     CG    492     0.0187      12.01   ; qtot 2.911
   493         HC     33    LYS    HG1    493     0.0103      1.008   ; qtot 2.921
   494         HC     33    LYS    HG2    494     0.0103      1.008   ; qtot 2.932
   495         CT     33    LYS     CD    495    -0.0479      12.01   ; qtot 2.884
   496         HC     33    LYS    HD1    496     0.0621      1.008   ; qtot 2.946
   497         HC     33    LYS    HD2    497     0.0621      1.008   ; qtot 3.008
   498         CT     33    LYS     CE    498    -0.0143      12.01   ; qtot 2.994
   499         HP     33    LYS    HE1    499     0.1135      1.008   ; qtot 3.107
   500         HP     33    LYS    HE2    500     0.1135      1.008   ; qtot 3.221
   501         N3     33    LYS     NZ    501    -0.3854      14.01   ; qtot 2.835
   502          H     33    LYS    HZ1    502       0.34      1.008   ; qtot 3.175
   503          H     33    LYS    HZ2    503       0.34      1.008   ; qtot 3.515
   504          H     33    LYS    HZ3    504       0.34      1.008   ; qtot 3.855
   505          C     33    LYS      C    505     0.7341      12.01   ; qtot 4.589
   506          O     33    LYS      O    506    -0.5894         16   ; qtot 4
; residue  34 VAL rtp VAL  q  0.0
   507          N     34    VAL      N    507    -0.4157      14.01   ; qtot 3.584
   508          H     34    VAL      H    508     0.2719      1.008   ; qtot 3.856
   509         CT     34    VAL     CA    509    -0.0875      12.01   ; qtot 3.769
   510         H1     34    VAL     HA    510     0.0969      1.008   ; qtot 3.866
   511         CT     34    VAL     CB    511     0.2985      12.01   ; qtot 4.164
   512         HC     34    VAL     HB    512    -0.0297      1.008   ; qtot 4.134
   513         CT     34    VAL    CG1    513    -0.3192      12.01   ; qtot 3.815
   514         HC     34    VAL   HG11    514     0.0791      1.008   ; qtot 3.894
   515         HC     34    VAL   HG12    515     0.0791      1.008   ; qtot 3.973
   516         HC     34    VAL   HG13    516     0.0791      1.008   ; qtot 4.053
   517         CT     34    VAL    CG2    517    -0.3192      12.01   ; qtot 3.733
   518         HC     34    VAL   HG21    518     0.0791      1.008   ; qtot 3.812
   519         HC     34    VAL   HG22    519     0.0791      1.008   ; qtot 3.892
   520         HC     34    VAL   HG23    520     0.0791      1.008   ; qtot 3.971
   521          C     34    VAL      C    521     0.5973      12.01   ; qtot 4.568
   522          O     34    VAL      O    522    -0.5679         16   ; qtot 4
; residue  35 ALA rtp ALA  q  0.0
   523          N     35    ALA      N    523    -0.4157      14.01   ; qtot 3.584
   524          H     35    ALA      H    524     0.2719      1.008   ; qtot 3.856
   525         CT     35    ALA     CA    525     0.0337      12.01   ; qtot 3.89
   526         H1     35    ALA     HA    526     0.0823      1.008   ; qtot 3.972
   527         CT     35    ALA     CB    527    -0.1825      12.01   ; qtot 3.79
   528         HC     35    ALA    HB1    528     0.0603      1.008   ; qtot 3.85
   529         HC     35    ALA    HB2    529     0.0603      1.008   ; qtot 3.91
   530         HC     35    ALA    HB3    530     0.0603      1.008   ; qtot 3.971
   531          C     35    ALA      C    531     0.5973      12.01   ; qtot 4.568
   532          O     35    ALA      O    532    -0.5679         16   ; qtot 4
; residue  36 ILE rtp ILE  q  0.0
   533          N     36    ILE      N    533    -0.4157      14.01   ; qtot 3.584
   534          H     36    ILE      H    534     0.2719      1.008   ; qtot 3.856
   535         CT     36    ILE     CA    535    -0.0597      12.01   ; qtot 3.797
   536         H1     36    ILE     HA    536     0.0869      1.008   ; qtot 3.883
   537         CT     36    ILE     CB    537     0.1303      12.01   ; qtot 4.014
   538         HC     36    ILE     HB    538     0.0187      1.008   ; qtot 4.032
   539         CT     36    ILE    CG2    539    -0.3204      12.01   ; qtot 3.712
   540         HC     36    ILE   HG21    540     0.0882      1.008   ; qtot 3.8
   541         HC     36    ILE   HG22    541     0.0882      1.008   ; qtot 3.888
   542         HC     36    ILE   HG23    542     0.0882      1.008   ; qtot 3.977
   543         CT     36    ILE    CG1    543     -0.043      12.01   ; qtot 3.934
   544         HC     36    ILE   HG11    544     0.0236      1.008   ; qtot 3.957
   545         HC     36    ILE   HG12    545     0.0236      1.008   ; qtot 3.981
   546         CT     36    ILE     CD    546     -0.066      12.01   ; qtot 3.915
   547         HC     36    ILE    HD1    547     0.0186      1.008   ; qtot 3.933
   548         HC     36    ILE    HD2    548     0.0186      1.008   ; qtot 3.952
   549         HC     36    ILE    HD3    549     0.0186      1.008   ; qtot 3.971
   550          C     36    ILE      C    550     0.5973      12.01   ; qtot 4.568
   551          O     36    ILE      O    551    -0.5679         16   ; qtot 4
; residue  37 ASP rtp ASP  q -1.0
   552          N     37    ASP      N    552    -0.5163      14.01   ; qtot 3.484
   553          H     37    ASP      H    553     0.2936      1.008   ; qtot 3.777
   554         CT     37    ASP     CA    554     0.0381      12.01   ; qtot 3.815
   555         H1     37    ASP     HA    555      0.088      1.008   ; qtot 3.903
   556         CT     37    ASP     CB    556    -0.0303      12.01   ; qtot 3.873
   557         HC     37    ASP    HB1    557    -0.0122      1.008   ; qtot 3.861
   558         HC     37    ASP    HB2    558    -0.0122      1.008   ; qtot 3.849
   559          C     37    ASP     CG    559     0.7994      12.01   ; qtot 4.648
   560         O2     37    ASP    OD1    560    -0.8014         16   ; qtot 3.847
   561         O2     37    ASP    OD2    561    -0.8014         16   ; qtot 3.045
   562          C     37    ASP      C    562     0.5366      12.01   ; qtot 3.582
   563          O     37    ASP      O    563    -0.5819         16   ; qtot 3
; residue  38 VAL rtp VAL  q  0.0
   564          N     38    VAL      N    564    -0.4157      14.01   ; qtot 2.584
   565          H     38    VAL      H    565     0.2719      1.008   ; qtot 2.856
   566         CT     38    VAL     CA    566    -0.0875      12.01   ; qtot 2.769
   567         H1     38    VAL     HA    567     0.0969      1.008   ; qtot 2.866
   568         CT     38    VAL     CB    568     0.2985      12.01   ; qtot 3.164
   569         HC     38    VAL     HB    569    -0.0297      1.008   ; qtot 3.134
   570         CT     38    VAL    CG1    570    -0.3192      12.01   ; qtot 2.815
   571         HC     38    VAL   HG11    571     0.0791      1.008   ; qtot 2.894
   572         HC     38    VAL   HG12    572     0.0791      1.008   ; qtot 2.973
   573         HC     38    VAL   HG13    573     0.0791      1.008   ; qtot 3.053
   574         CT     38    VAL    CG2    574    -0.3192      12.01   ; qtot 2.733
   575         HC     38    VAL   HG21    575     0.0791      1.008   ; qtot 2.812
   576         HC     38    VAL   HG22    576     0.0791      1.008   ; qtot 2.892
   577         HC     38    VAL   HG23    577     0.0791      1.008   ; qtot 2.971
   578          C     38    VAL      C    578     0.5973      12.01   ; qtot 3.568
   579          O     38    VAL      O    579    -0.5679         16   ; qtot 3
; residue  39 GLY rtp GLY  q  0.0
   580          N     39    GLY      N    580    -0.4157      14.01   ; qtot 2.584
   581          H     39    GLY      H    581     0.2719      1.008   ; qtot 2.856
   582         CT     39    GLY     CA    582    -0.0252      12.01   ; qtot 2.831
   583         H1     39    GLY    HA1    583     0.0698      1.008   ; qtot 2.901
   584         H1     39    GLY    HA2    584     0.0698      1.008   ; qtot 2.971
   585          C     39    GLY      C    585     0.5973      12.01   ; qtot 3.568
   586          O     39    GLY      O    586    -0.5679         16   ; qtot 3
; residue  40 TYR rtp TYR  q  0.0
   587          N     40    TYR      N    587    -0.4157      14.01   ; qtot 2.584
   588          H     40    TYR      H    588     0.2719      1.008   ; qtot 2.856
   589         CT     40    TYR     CA    589    -0.0014      12.01   ; qtot 2.855
   590         H1     40    TYR     HA    590     0.0876      1.008   ; qtot 2.942
   591         CT     40    TYR     CB    591    -0.0152      12.01   ; qtot 2.927
   592         HC     40    TYR    HB1    592     0.0295      1.008   ; qtot 2.957
   593         HC     40    TYR    HB2    593     0.0295      1.008   ; qtot 2.986
   594         CA     40    TYR     CG    594    -0.0011      12.01   ; qtot 2.985
   595         CA     40    TYR    CD1    595    -0.1906      12.01   ; qtot 2.795
   596         HA     40    TYR    HD1    596     0.1699      1.008   ; qtot 2.964
   597         CA     40    TYR    CE1    597    -0.2341      12.01   ; qtot 2.73
   598         HA     40    TYR    HE1    598     0.1656      1.008   ; qtot 2.896
   599          C     40    TYR     CZ    599     0.3226      12.01   ; qtot 3.219
   600         OH     40    TYR     OH    600    -0.5579         16   ; qtot 2.661
   601         HO     40    TYR     HH    601     0.3992      1.008   ; qtot 3.06
   602         CA     40    TYR    CE2    602    -0.2341      12.01   ; qtot 2.826
   603         HA     40    TYR    HE2    603     0.1656      1.008   ; qtot 2.991
   604         CA     40    TYR    CD2    604    -0.1906      12.01   ; qtot 2.801
   605         HA     40    TYR    HD2    605     0.1699      1.008   ; qtot 2.971
   606          C     40    TYR      C    606     0.5973      12.01   ; qtot 3.568
   607          O     40    TYR      O    607    -0.5679         16   ; qtot 3
; residue  41 ARG rtp ARG  q +1.0
   608          N     41    ARG      N    608    -0.3479      14.01   ; qtot 2.652
   609          H     41    ARG      H    609     0.2747      1.008   ; qtot 2.927
   610         CT     41    ARG     CA    610    -0.2637      12.01   ; qtot 2.663
   611         H1     41    ARG     HA    611      0.156      1.008   ; qtot 2.819
   612         CT     41    ARG     CB    612    -0.0007      12.01   ; qtot 2.818
   613         HC     41    ARG    HB1    613     0.0327      1.008   ; qtot 2.851
   614         HC     41    ARG    HB2    614     0.0327      1.008   ; qtot 2.884
   615         CT     41    ARG     CG    615      0.039      12.01   ; qtot 2.923
   616         HC     41    ARG    HG1    616     0.0285      1.008   ; qtot 2.951
   617         HC     41    ARG    HG2    617     0.0285      1.008   ; qtot 2.98
   618         CT     41    ARG     CD    618     0.0486      12.01   ; qtot 3.028
   619         H1     41    ARG    HD1    619     0.0687      1.008   ; qtot 3.097
   620         H1     41    ARG    HD2    620     0.0687      1.008   ; qtot 3.166
   621         N2     41    ARG     NE    621    -0.5295      14.01   ; qtot 2.636
   622          H     41    ARG     HE    622     0.3456      1.008   ; qtot 2.982
   623         CA     41    ARG     CZ    623     0.8076      12.01   ; qtot 3.79
   624         N2     41    ARG    NH1    624    -0.8627      14.01   ; qtot 2.927
   625          H     41    ARG   HH11    625     0.4478      1.008   ; qtot 3.375
   626          H     41    ARG   HH12    626     0.4478      1.008   ; qtot 3.822
   627         N2     41    ARG    NH2    627    -0.8627      14.01   ; qtot 2.96
   628          H     41    ARG   HH21    628     0.4478      1.008   ; qtot 3.408
   629          H     41    ARG   HH22    629     0.4478      1.008   ; qtot 3.855
   630          C     41    ARG      C    630     0.7341      12.01   ; qtot 4.589
   631          O     41    ARG      O    631    -0.5894         16   ; qtot 4
; residue  42 HIS rtp HID  q  0.0
   632          N     42    HIS      N    632    -0.4157      14.01   ; qtot 3.584
   633          H     42    HIS      H    633     0.2719      1.008   ; qtot 3.856
   634         CT     42    HIS     CA    634     0.0188      12.01   ; qtot 3.875
   635         H1     42    HIS     HA    635     0.0881      1.008   ; qtot 3.963
   636         CT     42    HIS     CB    636    -0.0462      12.01   ; qtot 3.917
   637         HC     42    HIS    HB1    637     0.0402      1.008   ; qtot 3.957
   638         HC     42    HIS    HB2    638     0.0402      1.008   ; qtot 3.997
   639         CC     42    HIS     CG    639    -0.0266      12.01   ; qtot 3.971
   640         NA     42    HIS    ND1    640    -0.3811      14.01   ; qtot 3.59
   641          H     42    HIS    HD1    641     0.3649      1.008   ; qtot 3.955
   642         CR     42    HIS    CE1    642     0.2057      12.01   ; qtot 4.16
   643         H5     42    HIS    HE1    643     0.1392      1.008   ; qtot 4.299
   644         NB     42    HIS    NE2    644    -0.5727      14.01   ; qtot 3.727
   645         CV     42    HIS    CD2    645     0.1292      12.01   ; qtot 3.856
   646         H4     42    HIS    HD2    646     0.1147      1.008   ; qtot 3.971
   647          C     42    HIS      C    647     0.5973      12.01   ; qtot 4.568
   648          O     42    HIS      O    648    -0.5679         16   ; qtot 4
; residue  43 ILE rtp ILE  q  0.0
   649          N     43    ILE      N    649    -0.4157      14.01   ; qtot 3.584
   650          H     43    ILE      H    650     0.2719      1.008   ; qtot 3.856
   651         CT     43    ILE     CA    651    -0.0597      12.01   ; qtot 3.797
   652         H1     43    ILE     HA    652     0.0869      1.008   ; qtot 3.883
   653         CT     43    ILE     CB    653     0.1303      12.01   ; qtot 4.014
   654         HC     43    ILE     HB    654     0.0187      1.008   ; qtot 4.032
   655         CT     43    ILE    CG2    655    -0.3204      12.01   ; qtot 3.712
   656         HC     43    ILE   HG21    656     0.0882      1.008   ; qtot 3.8
   657         HC     43    ILE   HG22    657     0.0882      1.008   ; qtot 3.888
   658         HC     43    ILE   HG23    658     0.0882      1.008   ; qtot 3.977
   659         CT     43    ILE    CG1    659     -0.043      12.01   ; qtot 3.934
   660         HC     43    ILE   HG11    660     0.0236      1.008   ; qtot 3.957
   661         HC     43    ILE   HG12    661     0.0236      1.008   ; qtot 3.981
   662         CT     43    ILE     CD    662     -0.066      12.01   ; qtot 3.915
   663         HC     43    ILE    HD1    663     0.0186      1.008   ; qtot 3.933
   664         HC     43    ILE    HD2    664     0.0186      1.008   ; qtot 3.952
   665         HC     43    ILE    HD3    665     0.0186      1.008   ; qtot 3.971
   666          C     43    ILE      C    666     0.5973      12.01   ; qtot 4.568
   667          O     43    ILE      O    667    -0.5679         16   ; qtot 4
; residue  44 ASP rtp ASP  q -1.0
   668          N     44    ASP      N    668    -0.5163      14.01   ; qtot 3.484
   669          H     44    ASP      H    669     0.2936      1.008   ; qtot 3.777
   670         CT     44    ASP     CA    670     0.0381      12.01   ; qtot 3.815
   671         H1     44    ASP     HA    671      0.088      1.008   ; qtot 3.903
   672         CT     44    ASP     CB    672    -0.0303      12.01   ; qtot 3.873
   673         HC     44    ASP    HB1    673    -0.0122      1.008   ; qtot 3.861
   674         HC     44    ASP    HB2    674    -0.0122      1.008   ; qtot 3.849
   675          C     44    ASP     CG    675     0.7994      12.01   ; qtot 4.648
   676         O2     44    ASP    OD1    676    -0.8014         16   ; qtot 3.847
   677         O2     44    ASP    OD2    677    -0.8014         16   ; qtot 3.045
   678          C     44    ASP      C    678     0.5366      12.01   ; qtot 3.582
   679          O     44    ASP      O    679    -0.5819         16   ; qtot 3
; residue  45 CYS rtp CYS  q  0.0
   680          N     45    CYS      N    680    -0.4157      14.01   ; qtot 2.584
   681          H     45    CYS      H    681     0.2719      1.008   ; qtot 2.856
   682         CT     45    CYS     CA    682     0.0213      12.01   ; qtot 2.877
   683         H1     45    CYS     HA    683     0.1124      1.008   ; qtot 2.99
   684         CT     45    CYS     CB    684    -0.1231      12.01   ; qtot 2.867
   685         H1     45    CYS    HB1    685     0.1112      1.008   ; qtot 2.978
   686         H1     45    CYS    HB2    686     0.1112      1.008   ; qtot 3.089
   687         SH     45    CYS     SG    687    -0.3119      32.06   ; qtot 2.777
   688         HS     45    CYS     HG    688     0.1933      1.008   ; qtot 2.971
   689          C     45    CYS      C    689     0.5973      12.01   ; qtot 3.568
   690          O     45    CYS      O    690    -0.5679         16   ; qtot 3
; residue  46 ALA rtp ALA  q  0.0
   691          N     46    ALA      N    691    -0.4157      14.01   ; qtot 2.584
   692          H     46    ALA      H    692     0.2719      1.008   ; qtot 2.856
   693         CT     46    ALA     CA    693     0.0337      12.01   ; qtot 2.89
   694         H1     46    ALA     HA    694     0.0823      1.008   ; qtot 2.972
   695         CT     46    ALA     CB    695    -0.1825      12.01   ; qtot 2.79
   696         HC     46    ALA    HB1    696     0.0603      1.008   ; qtot 2.85
   697         HC     46    ALA    HB2    697     0.0603      1.008   ; qtot 2.91
   698         HC     46    ALA    HB3    698     0.0603      1.008   ; qtot 2.971
   699          C     46    ALA      C    699     0.5973      12.01   ; qtot 3.568
   700          O     46    ALA      O    700    -0.5679         16   ; qtot 3
; residue  47 HIS rtp HIE  q  0.0
   701          N     47    HIS      N    701    -0.4157      14.01   ; qtot 2.584
   702          H     47    HIS      H    702     0.2719      1.008   ; qtot 2.856
   703         CT     47    HIS     CA    703    -0.0581      12.01   ; qtot 2.798
   704         H1     47    HIS     HA    704      0.136      1.008   ; qtot 2.934
   705         CT     47    HIS     CB    705    -0.0074      12.01   ; qtot 2.927
   706         HC     47    HIS    HB1    706     0.0367      1.008   ; qtot 2.963
   707         HC     47    HIS    HB2    707     0.0367      1.008   ; qtot 3
   708         CC     47    HIS     CG    708     0.1868      12.01   ; qtot 3.187
   709         NB     47    HIS    ND1    709    -0.5432      14.01   ; qtot 2.644
   710         CR     47    HIS    CE1    710     0.1635      12.01   ; qtot 2.807
   711         H5     47    HIS    HE1    711     0.1435      1.008   ; qtot 2.951
   712         NA     47    HIS    NE2    712    -0.2795      14.01   ; qtot 2.671
   713          H     47    HIS    HE2    713     0.3339      1.008   ; qtot 3.005
   714         CW     47    HIS    CD2    714    -0.2207      12.01   ; qtot 2.784
   715         H4     47    HIS    HD2    715     0.1862      1.008   ; qtot 2.971
   716          C     47    HIS      C    716     0.5973      12.01   ; qtot 3.568
   717          O     47    HIS      O    717    -0.5679         16   ; qtot 3
; residue  48 VAL rtp VAL  q  0.0
   718          N     48    VAL      N    718    -0.4157      14.01   ; qtot 2.584
   719          H     48    VAL      H    719     0.2719      1.008   ; qtot 2.856
   720         CT     48    VAL     CA    720    -0.0875      12.01   ; qtot 2.769
   721         H1     48    VAL     HA    721     0.0969      1.008   ; qtot 2.866
   722         CT     48    VAL     CB    722     0.2985      12.01   ; qtot 3.164
   723         HC     48    VAL     HB    723    -0.0297      1.008   ; qtot 3.134
   724         CT     48    VAL    CG1    724    -0.3192      12.01   ; qtot 2.815
   725         HC     48    VAL   HG11    725     0.0791      1.008   ; qtot 2.894
   726         HC     48    VAL   HG12    726     0.0791      1.008   ; qtot 2.973
   727         HC     48    VAL   HG13    727     0.0791      1.008   ; qtot 3.052
   728         CT     48    VAL    CG2    728    -0.3192      12.01   ; qtot 2.733
   729         HC     48    VAL   HG21    729     0.0791      1.008   ; qtot 2.812
   730         HC     48    VAL   HG22    730     0.0791      1.008   ; qtot 2.891
   731         HC     48    VAL   HG23    731     0.0791      1.008   ; qtot 2.971
   732          C     48    VAL      C    732     0.5973      12.01   ; qtot 3.568
   733          O     48    VAL      O    733    -0.5679         16   ; qtot 3
; residue  49 TYR rtp TYR  q  0.0
   734          N     49    TYR      N    734    -0.4157      14.01   ; qtot 2.584
   735          H     49    TYR      H    735     0.2719      1.008   ; qtot 2.856
   736         CT     49    TYR     CA    736    -0.0014      12.01   ; qtot 2.855
   737         H1     49    TYR     HA    737     0.0876      1.008   ; qtot 2.942
   738         CT     49    TYR     CB    738    -0.0152      12.01   ; qtot 2.927
   739         HC     49    TYR    HB1    739     0.0295      1.008   ; qtot 2.957
   740         HC     49    TYR    HB2    740     0.0295      1.008   ; qtot 2.986
   741         CA     49    TYR     CG    741    -0.0011      12.01   ; qtot 2.985
   742         CA     49    TYR    CD1    742    -0.1906      12.01   ; qtot 2.794
   743         HA     49    TYR    HD1    743     0.1699      1.008   ; qtot 2.964
   744         CA     49    TYR    CE1    744    -0.2341      12.01   ; qtot 2.73
   745         HA     49    TYR    HE1    745     0.1656      1.008   ; qtot 2.896
   746          C     49    TYR     CZ    746     0.3226      12.01   ; qtot 3.218
   747         OH     49    TYR     OH    747    -0.5579         16   ; qtot 2.661
   748         HO     49    TYR     HH    748     0.3992      1.008   ; qtot 3.06
   749         CA     49    TYR    CE2    749    -0.2341      12.01   ; qtot 2.826
   750         HA     49    TYR    HE2    750     0.1656      1.008   ; qtot 2.991
   751         CA     49    TYR    CD2    751    -0.1906      12.01   ; qtot 2.801
   752         HA     49    TYR    HD2    752     0.1699      1.008   ; qtot 2.971
   753          C     49    TYR      C    753     0.5973      12.01   ; qtot 3.568
   754          O     49    TYR      O    754    -0.5679         16   ; qtot 3
; residue  50 GLN rtp GLN  q  0.0
   755          N     50    GLN      N    755    -0.4157      14.01   ; qtot 2.584
   756          H     50    GLN      H    756     0.2719      1.008   ; qtot 2.856
   757         CT     50    GLN     CA    757    -0.0031      12.01   ; qtot 2.853
   758         H1     50    GLN     HA    758      0.085      1.008   ; qtot 2.938
   759         CT     50    GLN     CB    759    -0.0036      12.01   ; qtot 2.934
   760         HC     50    GLN    HB1    760     0.0171      1.008   ; qtot 2.952
   761         HC     50    GLN    HB2    761     0.0171      1.008   ; qtot 2.969
   762         CT     50    GLN     CG    762    -0.0645      12.01   ; qtot 2.904
   763         HC     50    GLN    HG1    763     0.0352      1.008   ; qtot 2.939
   764         HC     50    GLN    HG2    764     0.0352      1.008   ; qtot 2.975
   765          C     50    GLN     CD    765     0.6951      12.01   ; qtot 3.67
   766          O     50    GLN    OE1    766    -0.6086         16   ; qtot 3.061
   767          N     50    GLN    NE2    767    -0.9407      14.01   ; qtot 2.12
   768          H     50    GLN   HE21    768     0.4251      1.008   ; qtot 2.545
   769          H     50    GLN   HE22    769     0.4251      1.008   ; qtot 2.971
   770          C     50    GLN      C    770     0.5973      12.01   ; qtot 3.568
   771          O     50    GLN      O    771    -0.5679         16   ; qtot 3
; residue  51 ASN rtp ASN  q  0.0
   772          N     51    ASN      N    772    -0.4157      14.01   ; qtot 2.584
   773          H     51    ASN      H    773     0.2719      1.008   ; qtot 2.856
   774         CT     51    ASN     CA    774     0.0143      12.01   ; qtot 2.87
   775         H1     51    ASN     HA    775     0.1048      1.008   ; qtot 2.975
   776         CT     51    ASN     CB    776    -0.2041      12.01   ; qtot 2.771
   777         HC     51    ASN    HB1    777     0.0797      1.008   ; qtot 2.851
   778         HC     51    ASN    HB2    778     0.0797      1.008   ; qtot 2.931
   779          C     51    ASN     CG    779      0.713      12.01   ; qtot 3.644
   780          O     51    ASN    OD1    780    -0.5931         16   ; qtot 3.05
   781          N     51    ASN    ND2    781    -0.9191      14.01   ; qtot 2.131
   782          H     51    ASN   HD21    782     0.4196      1.008   ; qtot 2.551
   783          H     51    ASN   HD22    783     0.4196      1.008   ; qtot 2.971
   784          C     51    ASN      C    784     0.5973      12.01   ; qtot 3.568
   785          O     51    ASN      O    785    -0.5679         16   ; qtot 3
; residue  52 GLU rtp GLU  q -1.0
   786          N     52    GLU      N    786    -0.5163      14.01   ; qtot 2.484
   787          H     52    GLU      H    787     0.2936      1.008   ; qtot 2.777
   788         CT     52    GLU     CA    788     0.0397      12.01   ; qtot 2.817
   789         H1     52    GLU     HA    789     0.1105      1.008   ; qtot 2.927
   790         CT     52    GLU     CB    790      0.056      12.01   ; qtot 2.983
   791         HC     52    GLU    HB1    791    -0.0173      1.008   ; qtot 2.966
   792         HC     52    GLU    HB2    792    -0.0173      1.008   ; qtot 2.949
   793         CT     52    GLU     CG    793     0.0136      12.01   ; qtot 2.962
   794         HC     52    GLU    HG1    794    -0.0425      1.008   ; qtot 2.92
   795         HC     52    GLU    HG2    795    -0.0425      1.008   ; qtot 2.877
   796          C     52    GLU     CD    796     0.8054      12.01   ; qtot 3.683
   797         O2     52    GLU    OE1    797    -0.8188         16   ; qtot 2.864
   798         O2     52    GLU    OE2    798    -0.8188         16   ; qtot 2.045
   799          C     52    GLU      C    799     0.5366      12.01   ; qtot 2.582
   800          O     52    GLU      O    800    -0.5819         16   ; qtot 2
; residue  53 ASN rtp ASN  q  0.0
   801          N     53    ASN      N    801    -0.4157      14.01   ; qtot 1.584
   802          H     53    ASN      H    802     0.2719      1.008   ; qtot 1.856
   803         CT     53    ASN     CA    803     0.0143      12.01   ; qtot 1.871
   804         H1     53    ASN     HA    804     0.1048      1.008   ; qtot 1.975
   805         CT     53    ASN     CB    805    -0.2041      12.01   ; qtot 1.771
   806         HC     53    ASN    HB1    806     0.0797      1.008   ; qtot 1.851
   807         HC     53    ASN    HB2    807     0.0797      1.008   ; qtot 1.931
   808          C     53    ASN     CG    808      0.713      12.01   ; qtot 2.644
   809          O     53    ASN    OD1    809    -0.5931         16   ; qtot 2.051
   810          N     53    ASN    ND2    810    -0.9191      14.01   ; qtot 1.131
   811          H     53    ASN   HD21    811     0.4196      1.008   ; qtot 1.551
   812          H     53    ASN   HD22    812     0.4196      1.008   ; qtot 1.971
   813          C     53    ASN      C    813     0.5973      12.01   ; qtot 2.568
   814          O     53    ASN      O    814    -0.5679         16   ; qtot 2
; residue  54 GLU rtp GLU  q -1.0
   815          N     54    GLU      N    815    -0.5163      14.01   ; qtot 1.484
   816          H     54    GLU      H    816     0.2936      1.008   ; qtot 1.777
   817         CT     54    GLU     CA    817     0.0397      12.01   ; qtot 1.817
   818         H1     54    GLU     HA    818     0.1105      1.008   ; qtot 1.928
   819         CT     54    GLU     CB    819      0.056      12.01   ; qtot 1.984
   820         HC     54    GLU    HB1    820    -0.0173      1.008   ; qtot 1.966
   821         HC     54    GLU    HB2    821    -0.0173      1.008   ; qtot 1.949
   822         CT     54    GLU     CG    822     0.0136      12.01   ; qtot 1.963
   823         HC     54    GLU    HG1    823    -0.0425      1.008   ; qtot 1.92
   824         HC     54    GLU    HG2    824    -0.0425      1.008   ; qtot 1.878
   825          C     54    GLU     CD    825     0.8054      12.01   ; qtot 2.683
   826         O2     54    GLU    OE1    826    -0.8188         16   ; qtot 1.864
   827         O2     54    GLU    OE2    827    -0.8188         16   ; qtot 1.045
   828          C     54    GLU      C    828     0.5366      12.01   ; qtot 1.582
   829          O     54    GLU      O    829    -0.5819         16   ; qtot 1
; residue  55 VAL rtp VAL  q  0.0
   830          N     55    VAL      N    830    -0.4157      14.01   ; qtot 0.5843
   831          H     55    VAL      H    831     0.2719      1.008   ; qtot 0.8562
   832         CT     55    VAL     CA    832    -0.0875      12.01   ; qtot 0.7687
   833         H1     55    VAL     HA    833     0.0969      1.008   ; qtot 0.8656
   834         CT     55    VAL     CB    834     0.2985      12.01   ; qtot 1.164
   835         HC     55    VAL     HB    835    -0.0297      1.008   ; qtot 1.134
   836         CT     55    VAL    CG1    836    -0.3192      12.01   ; qtot 0.8152
   837         HC     55    VAL   HG11    837     0.0791      1.008   ; qtot 0.8943
   838         HC     55    VAL   HG12    838     0.0791      1.008   ; qtot 0.9734
   839         HC     55    VAL   HG13    839     0.0791      1.008   ; qtot 1.053
   840         CT     55    VAL    CG2    840    -0.3192      12.01   ; qtot 0.7333
   841         HC     55    VAL   HG21    841     0.0791      1.008   ; qtot 0.8124
   842         HC     55    VAL   HG22    842     0.0791      1.008   ; qtot 0.8915
   843         HC     55    VAL   HG23    843     0.0791      1.008   ; qtot 0.9706
   844          C     55    VAL      C    844     0.5973      12.01   ; qtot 1.568
   845          O     55    VAL      O    845    -0.5679         16   ; qtot 1
; residue  56 GLY rtp GLY  q  0.0
   846          N     56    GLY      N    846    -0.4157      14.01   ; qtot 0.5843
   847          H     56    GLY      H    847     0.2719      1.008   ; qtot 0.8562
   848         CT     56    GLY     CA    848    -0.0252      12.01   ; qtot 0.831
   849         H1     56    GLY    HA1    849     0.0698      1.008   ; qtot 0.9008
   850         H1     56    GLY    HA2    850     0.0698      1.008   ; qtot 0.9706
   851          C     56    GLY      C    851     0.5973      12.01   ; qtot 1.568
   852          O     56    GLY      O    852    -0.5679         16   ; qtot 1
; residue  57 VAL rtp VAL  q  0.0
   853          N     57    VAL      N    853    -0.4157      14.01   ; qtot 0.5843
   854          H     57    VAL      H    854     0.2719      1.008   ; qtot 0.8562
   855         CT     57    VAL     CA    855    -0.0875      12.01   ; qtot 0.7687
   856         H1     57    VAL     HA    856     0.0969      1.008   ; qtot 0.8656
   857         CT     57    VAL     CB    857     0.2985      12.01   ; qtot 1.164
   858         HC     57    VAL     HB    858    -0.0297      1.008   ; qtot 1.134
   859         CT     57    VAL    CG1    859    -0.3192      12.01   ; qtot 0.8152
   860         HC     57    VAL   HG11    860     0.0791      1.008   ; qtot 0.8943
   861         HC     57    VAL   HG12    861     0.0791      1.008   ; qtot 0.9734
   862         HC     57    VAL   HG13    862     0.0791      1.008   ; qtot 1.053
   863         CT     57    VAL    CG2    863    -0.3192      12.01   ; qtot 0.7333
   864         HC     57    VAL   HG21    864     0.0791      1.008   ; qtot 0.8124
   865         HC     57    VAL   HG22    865     0.0791      1.008   ; qtot 0.8915
   866         HC     57    VAL   HG23    866     0.0791      1.008   ; qtot 0.9706
   867          C     57    VAL      C    867     0.5973      12.01   ; qtot 1.568
   868          O     57    VAL      O    868    -0.5679         16   ; qtot 1
; residue  58 ALA rtp ALA  q  0.0
   869          N     58    ALA      N    869    -0.4157      14.01   ; qtot 0.5843
   870          H     58    ALA      H    870     0.2719      1.008   ; qtot 0.8562
   871         CT     58    ALA     CA    871     0.0337      12.01   ; qtot 0.8899
   872         H1     58    ALA     HA    872     0.0823      1.008   ; qtot 0.9722
   873         CT     58    ALA     CB    873    -0.1825      12.01   ; qtot 0.7897
   874         HC     58    ALA    HB1    874     0.0603      1.008   ; qtot 0.85
   875         HC     58    ALA    HB2    875     0.0603      1.008   ; qtot 0.9103
   876         HC     58    ALA    HB3    876     0.0603      1.008   ; qtot 0.9706
   877          C     58    ALA      C    877     0.5973      12.01   ; qtot 1.568
   878          O     58    ALA      O    878    -0.5679         16   ; qtot 1
; residue  59 ILE rtp ILE  q  0.0
   879          N     59    ILE      N    879    -0.4157      14.01   ; qtot 0.5843
   880          H     59    ILE      H    880     0.2719      1.008   ; qtot 0.8562
   881         CT     59    ILE     CA    881    -0.0597      12.01   ; qtot 0.7965
   882         H1     59    ILE     HA    882     0.0869      1.008   ; qtot 0.8834
   883         CT     59    ILE     CB    883     0.1303      12.01   ; qtot 1.014
   884         HC     59    ILE     HB    884     0.0187      1.008   ; qtot 1.032
   885         CT     59    ILE    CG2    885    -0.3204      12.01   ; qtot 0.712
   886         HC     59    ILE   HG21    886     0.0882      1.008   ; qtot 0.8002
   887         HC     59    ILE   HG22    887     0.0882      1.008   ; qtot 0.8884
   888         HC     59    ILE   HG23    888     0.0882      1.008   ; qtot 0.9766
   889         CT     59    ILE    CG1    889     -0.043      12.01   ; qtot 0.9336
   890         HC     59    ILE   HG11    890     0.0236      1.008   ; qtot 0.9572
   891         HC     59    ILE   HG12    891     0.0236      1.008   ; qtot 0.9808
   892         CT     59    ILE     CD    892     -0.066      12.01   ; qtot 0.9148
   893         HC     59    ILE    HD1    893     0.0186      1.008   ; qtot 0.9334
   894         HC     59    ILE    HD2    894     0.0186      1.008   ; qtot 0.952
   895         HC     59    ILE    HD3    895     0.0186      1.008   ; qtot 0.9706
   896          C     59    ILE      C    896     0.5973      12.01   ; qtot 1.568
   897          O     59    ILE      O    897    -0.5679         16   ; qtot 1
; residue  60 GLN rtp GLN  q  0.0
   898          N     60    GLN      N    898    -0.4157      14.01   ; qtot 0.5843
   899          H     60    GLN      H    899     0.2719      1.008   ; qtot 0.8562
   900         CT     60    GLN     CA    900    -0.0031      12.01   ; qtot 0.8531
   901         H1     60    GLN     HA    901      0.085      1.008   ; qtot 0.9381
   902         CT     60    GLN     CB    902    -0.0036      12.01   ; qtot 0.9345
   903         HC     60    GLN    HB1    903     0.0171      1.008   ; qtot 0.9516
   904         HC     60    GLN    HB2    904     0.0171      1.008   ; qtot 0.9687
   905         CT     60    GLN     CG    905    -0.0645      12.01   ; qtot 0.9042
   906         HC     60    GLN    HG1    906     0.0352      1.008   ; qtot 0.9394
   907         HC     60    GLN    HG2    907     0.0352      1.008   ; qtot 0.9746
   908          C     60    GLN     CD    908     0.6951      12.01   ; qtot 1.67
   909          O     60    GLN    OE1    909    -0.6086         16   ; qtot 1.061
   910          N     60    GLN    NE2    910    -0.9407      14.01   ; qtot 0.1204
   911          H     60    GLN   HE21    911     0.4251      1.008   ; qtot 0.5455
   912          H     60    GLN   HE22    912     0.4251      1.008   ; qtot 0.9706
   913          C     60    GLN      C    913     0.5973      12.01   ; qtot 1.568
   914          O     60    GLN      O    914    -0.5679         16   ; qtot 1
; residue  61 GLU rtp GLU  q -1.0
   915          N     61    GLU      N    915    -0.5163      14.01   ; qtot 0.4837
   916          H     61    GLU      H    916     0.2936      1.008   ; qtot 0.7773
   917         CT     61    GLU     CA    917     0.0397      12.01   ; qtot 0.817
   918         H1     61    GLU     HA    918     0.1105      1.008   ; qtot 0.9275
   919         CT     61    GLU     CB    919      0.056      12.01   ; qtot 0.9835
   920         HC     61    GLU    HB1    920    -0.0173      1.008   ; qtot 0.9662
   921         HC     61    GLU    HB2    921    -0.0173      1.008   ; qtot 0.9489
   922         CT     61    GLU     CG    922     0.0136      12.01   ; qtot 0.9625
   923         HC     61    GLU    HG1    923    -0.0425      1.008   ; qtot 0.92
   924         HC     61    GLU    HG2    924    -0.0425      1.008   ; qtot 0.8775
   925          C     61    GLU     CD    925     0.8054      12.01   ; qtot 1.683
   926         O2     61    GLU    OE1    926    -0.8188         16   ; qtot 0.8641
   927         O2     61    GLU    OE2    927    -0.8188         16   ; qtot 0.0453
   928          C     61    GLU      C    928     0.5366      12.01   ; qtot 0.5819
   929          O     61    GLU      O    929    -0.5819         16   ; qtot 0
; residue  62 LYS rtp LYS  q +1.0
   930          N     62    LYS      N    930    -0.3479      14.01   ; qtot -0.3479
   931          H     62    LYS      H    931     0.2747      1.008   ; qtot -0.0732
   932         CT     62    LYS     CA    932      -0.24      12.01   ; qtot -0.3132
   933         H1     62    LYS     HA    933     0.1426      1.008   ; qtot -0.1706
   934         CT     62    LYS     CB    934    -0.0094      12.01   ; qtot -0.18
   935         HC     62    LYS    HB1    935     0.0362      1.008   ; qtot -0.1438
   936         HC     62    LYS    HB2    936     0.0362      1.008   ; qtot -0.1076
   937         CT     62    LYS     CG    937     0.0187      12.01   ; qtot -0.0889
   938         HC     62    LYS    HG1    938     0.0103      1.008   ; qtot -0.0786
   939         HC     62    LYS    HG2    939     0.0103      1.008   ; qtot -0.0683
   940         CT     62    LYS     CD    940    -0.0479      12.01   ; qtot -0.1162
   941         HC     62    LYS    HD1    941     0.0621      1.008   ; qtot -0.0541
   942         HC     62    LYS    HD2    942     0.0621      1.008   ; qtot 0.008
   943         CT     62    LYS     CE    943    -0.0143      12.01   ; qtot -0.0063
   944         HP     62    LYS    HE1    944     0.1135      1.008   ; qtot 0.1072
   945         HP     62    LYS    HE2    945     0.1135      1.008   ; qtot 0.2207
   946         N3     62    LYS     NZ    946    -0.3854      14.01   ; qtot -0.1647
   947          H     62    LYS    HZ1    947       0.34      1.008   ; qtot 0.1753
   948          H     62    LYS    HZ2    948       0.34      1.008   ; qtot 0.5153
   949          H     62    LYS    HZ3    949       0.34      1.008   ; qtot 0.8553
   950          C     62    LYS      C    950     0.7341      12.01   ; qtot 1.589
   951          O     62    LYS      O    951    -0.5894         16   ; qtot 1
; residue  63 LEU rtp LEU  q  0.0
   952          N     63    LEU      N    952    -0.4157      14.01   ; qtot 0.5843
   953          H     63    LEU      H    953     0.2719      1.008   ; qtot 0.8562
   954         CT     63    LEU     CA    954    -0.0518      12.01   ; qtot 0.8044
   955         H1     63    LEU     HA    955     0.0922      1.008   ; qtot 0.8966
   956         CT     63    LEU     CB    956    -0.1102      12.01   ; qtot 0.7864
   957         HC     63    LEU    HB1    957     0.0457      1.008   ; qtot 0.8321
   958         HC     63    LEU    HB2    958     0.0457      1.008   ; qtot 0.8778
   959         CT     63    LEU     CG    959     0.3531      12.01   ; qtot 1.231
   960         HC     63    LEU     HG    960    -0.0361      1.008   ; qtot 1.195
   961         CT     63    LEU    CD1    961    -0.4121      12.01   ; qtot 0.7827
   962         HC     63    LEU   HD11    962        0.1      1.008   ; qtot 0.8827
   963         HC     63    LEU   HD12    963        0.1      1.008   ; qtot 0.9827
   964         HC     63    LEU   HD13    964        0.1      1.008   ; qtot 1.083
   965         CT     63    LEU    CD2    965    -0.4121      12.01   ; qtot 0.6706
   966         HC     63    LEU   HD21    966        0.1      1.008   ; qtot 0.7706
   967         HC     63    LEU   HD22    967        0.1      1.008   ; qtot 0.8706
   968         HC     63    LEU   HD23    968        0.1      1.008   ; qtot 0.9706
   969          C     63    LEU      C    969     0.5973      12.01   ; qtot 1.568
   970          O     63    LEU      O    970    -0.5679         16   ; qtot 1
; residue  64 ARG rtp ARG  q +1.0
   971          N     64    ARG      N    971    -0.3479      14.01   ; qtot 0.6521
   972          H     64    ARG      H    972     0.2747      1.008   ; qtot 0.9268
   973         CT     64    ARG     CA    973    -0.2637      12.01   ; qtot 0.6631
   974         H1     64    ARG     HA    974      0.156      1.008   ; qtot 0.8191
   975         CT     64    ARG     CB    975    -0.0007      12.01   ; qtot 0.8184
   976         HC     64    ARG    HB1    976     0.0327      1.008   ; qtot 0.8511
   977         HC     64    ARG    HB2    977     0.0327      1.008   ; qtot 0.8838
   978         CT     64    ARG     CG    978      0.039      12.01   ; qtot 0.9228
   979         HC     64    ARG    HG1    979     0.0285      1.008   ; qtot 0.9513
   980         HC     64    ARG    HG2    980     0.0285      1.008   ; qtot 0.9798
   981         CT     64    ARG     CD    981     0.0486      12.01   ; qtot 1.028
   982         H1     64    ARG    HD1    982     0.0687      1.008   ; qtot 1.097
   983         H1     64    ARG    HD2    983     0.0687      1.008   ; qtot 1.166
   984         N2     64    ARG     NE    984    -0.5295      14.01   ; qtot 0.6363
   985          H     64    ARG     HE    985     0.3456      1.008   ; qtot 0.9819
   986         CA     64    ARG     CZ    986     0.8076      12.01   ; qtot 1.79
   987         N2     64    ARG    NH1    987    -0.8627      14.01   ; qtot 0.9268
   988          H     64    ARG   HH11    988     0.4478      1.008   ; qtot 1.375
   989          H     64    ARG   HH12    989     0.4478      1.008   ; qtot 1.822
   990         N2     64    ARG    NH2    990    -0.8627      14.01   ; qtot 0.9597
   991          H     64    ARG   HH21    991     0.4478      1.008   ; qtot 1.408
   992          H     64    ARG   HH22    992     0.4478      1.008   ; qtot 1.855
   993          C     64    ARG      C    993     0.7341      12.01   ; qtot 2.589
   994          O     64    ARG      O    994    -0.5894         16   ; qtot 2
; residue  65 GLU rtp GLU  q -1.0
   995          N     65    GLU      N    995    -0.5163      14.01   ; qtot 1.484
   996          H     65    GLU      H    996     0.2936      1.008   ; qtot 1.777
   997         CT     65    GLU     CA    997     0.0397      12.01   ; qtot 1.817
   998         H1     65    GLU     HA    998     0.1105      1.008   ; qtot 1.928
   999         CT     65    GLU     CB    999      0.056      12.01   ; qtot 1.984
  1000         HC     65    GLU    HB1   1000    -0.0173      1.008   ; qtot 1.966
  1001         HC     65    GLU    HB2   1001    -0.0173      1.008   ; qtot 1.949
  1002         CT     65    GLU     CG   1002     0.0136      12.01   ; qtot 1.963
  1003         HC     65    GLU    HG1   1003    -0.0425      1.008   ; qtot 1.92
  1004         HC     65    GLU    HG2   1004    -0.0425      1.008   ; qtot 1.878
  1005          C     65    GLU     CD   1005     0.8054      12.01   ; qtot 2.683
  1006         O2     65    GLU    OE1   1006    -0.8188         16   ; qtot 1.864
  1007         O2     65    GLU    OE2   1007    -0.8188         16   ; qtot 1.045
  1008          C     65    GLU      C   1008     0.5366      12.01   ; qtot 1.582
  1009          O     65    GLU      O   1009    -0.5819         16   ; qtot 1
; residue  66 GLN rtp GLN  q  0.0
  1010          N     66    GLN      N   1010    -0.4157      14.01   ; qtot 0.5843
  1011          H     66    GLN      H   1011     0.2719      1.008   ; qtot 0.8562
  1012         CT     66    GLN     CA   1012    -0.0031      12.01   ; qtot 0.8531
  1013         H1     66    GLN     HA   1013      0.085      1.008   ; qtot 0.9381
  1014         CT     66    GLN     CB   1014    -0.0036      12.01   ; qtot 0.9345
  1015         HC     66    GLN    HB1   1015     0.0171      1.008   ; qtot 0.9516
  1016         HC     66    GLN    HB2   1016     0.0171      1.008   ; qtot 0.9687
  1017         CT     66    GLN     CG   1017    -0.0645      12.01   ; qtot 0.9042
  1018         HC     66    GLN    HG1   1018     0.0352      1.008   ; qtot 0.9394
  1019         HC     66    GLN    HG2   1019     0.0352      1.008   ; qtot 0.9746
  1020          C     66    GLN     CD   1020     0.6951      12.01   ; qtot 1.67
  1021          O     66    GLN    OE1   1021    -0.6086         16   ; qtot 1.061
  1022          N     66    GLN    NE2   1022    -0.9407      14.01   ; qtot 0.1204
  1023          H     66    GLN   HE21   1023     0.4251      1.008   ; qtot 0.5455
  1024          H     66    GLN   HE22   1024     0.4251      1.008   ; qtot 0.9706
  1025          C     66    GLN      C   1025     0.5973      12.01   ; qtot 1.568
  1026          O     66    GLN      O   1026    -0.5679         16   ; qtot 1
; residue  67 VAL rtp VAL  q  0.0
  1027          N     67    VAL      N   1027    -0.4157      14.01   ; qtot 0.5843
  1028          H     67    VAL      H   1028     0.2719      1.008   ; qtot 0.8562
  1029         CT     67    VAL     CA   1029    -0.0875      12.01   ; qtot 0.7687
  1030         H1     67    VAL     HA   1030     0.0969      1.008   ; qtot 0.8656
  1031         CT     67    VAL     CB   1031     0.2985      12.01   ; qtot 1.164
  1032         HC     67    VAL     HB   1032    -0.0297      1.008   ; qtot 1.134
  1033         CT     67    VAL    CG1   1033    -0.3192      12.01   ; qtot 0.8152
  1034         HC     67    VAL   HG11   1034     0.0791      1.008   ; qtot 0.8943
  1035         HC     67    VAL   HG12   1035     0.0791      1.008   ; qtot 0.9734
  1036         HC     67    VAL   HG13   1036     0.0791      1.008   ; qtot 1.053
  1037         CT     67    VAL    CG2   1037    -0.3192      12.01   ; qtot 0.7333
  1038         HC     67    VAL   HG21   1038     0.0791      1.008   ; qtot 0.8124
  1039         HC     67    VAL   HG22   1039     0.0791      1.008   ; qtot 0.8915
  1040         HC     67    VAL   HG23   1040     0.0791      1.008   ; qtot 0.9706
  1041          C     67    VAL      C   1041     0.5973      12.01   ; qtot 1.568
  1042          O     67    VAL      O   1042    -0.5679         16   ; qtot 1
; residue  68 VAL rtp VAL  q  0.0
  1043          N     68    VAL      N   1043    -0.4157      14.01   ; qtot 0.5843
  1044          H     68    VAL      H   1044     0.2719      1.008   ; qtot 0.8562
  1045         CT     68    VAL     CA   1045    -0.0875      12.01   ; qtot 0.7687
  1046         H1     68    VAL     HA   1046     0.0969      1.008   ; qtot 0.8656
  1047         CT     68    VAL     CB   1047     0.2985      12.01   ; qtot 1.164
  1048         HC     68    VAL     HB   1048    -0.0297      1.008   ; qtot 1.134
  1049         CT     68    VAL    CG1   1049    -0.3192      12.01   ; qtot 0.8152
  1050         HC     68    VAL   HG11   1050     0.0791      1.008   ; qtot 0.8943
  1051         HC     68    VAL   HG12   1051     0.0791      1.008   ; qtot 0.9734
  1052         HC     68    VAL   HG13   1052     0.0791      1.008   ; qtot 1.053
  1053         CT     68    VAL    CG2   1053    -0.3192      12.01   ; qtot 0.7333
  1054         HC     68    VAL   HG21   1054     0.0791      1.008   ; qtot 0.8124
  1055         HC     68    VAL   HG22   1055     0.0791      1.008   ; qtot 0.8915
  1056         HC     68    VAL   HG23   1056     0.0791      1.008   ; qtot 0.9706
  1057          C     68    VAL      C   1057     0.5973      12.01   ; qtot 1.568
  1058          O     68    VAL      O   1058    -0.5679         16   ; qtot 1
; residue  69 LYS rtp LYS  q +1.0
  1059          N     69    LYS      N   1059    -0.3479      14.01   ; qtot 0.6521
  1060          H     69    LYS      H   1060     0.2747      1.008   ; qtot 0.9268
  1061         CT     69    LYS     CA   1061      -0.24      12.01   ; qtot 0.6868
  1062         H1     69    LYS     HA   1062     0.1426      1.008   ; qtot 0.8294
  1063         CT     69    LYS     CB   1063    -0.0094      12.01   ; qtot 0.82
  1064         HC     69    LYS    HB1   1064     0.0362      1.008   ; qtot 0.8562
  1065         HC     69    LYS    HB2   1065     0.0362      1.008   ; qtot 0.8924
  1066         CT     69    LYS     CG   1066     0.0187      12.01   ; qtot 0.9111
  1067         HC     69    LYS    HG1   1067     0.0103      1.008   ; qtot 0.9214
  1068         HC     69    LYS    HG2   1068     0.0103      1.008   ; qtot 0.9317
  1069         CT     69    LYS     CD   1069    -0.0479      12.01   ; qtot 0.8838
  1070         HC     69    LYS    HD1   1070     0.0621      1.008   ; qtot 0.9459
  1071         HC     69    LYS    HD2   1071     0.0621      1.008   ; qtot 1.008
  1072         CT     69    LYS     CE   1072    -0.0143      12.01   ; qtot 0.9937
  1073         HP     69    LYS    HE1   1073     0.1135      1.008   ; qtot 1.107
  1074         HP     69    LYS    HE2   1074     0.1135      1.008   ; qtot 1.221
  1075         N3     69    LYS     NZ   1075    -0.3854      14.01   ; qtot 0.8353
  1076          H     69    LYS    HZ1   1076       0.34      1.008   ; qtot 1.175
  1077          H     69    LYS    HZ2   1077       0.34      1.008   ; qtot 1.515
  1078          H     69    LYS    HZ3   1078       0.34      1.008   ; qtot 1.855
  1079          C     69    LYS      C   1079     0.7341      12.01   ; qtot 2.589
  1080          O     69    LYS      O   1080    -0.5894         16   ; qtot 2
; residue  70 ARG rtp ARG  q +1.0
  1081          N     70    ARG      N   1081    -0.3479      14.01   ; qtot 1.652
  1082          H     70    ARG      H   1082     0.2747      1.008   ; qtot 1.927
  1083         CT     70    ARG     CA   1083    -0.2637      12.01   ; qtot 1.663
  1084         H1     70    ARG     HA   1084      0.156      1.008   ; qtot 1.819
  1085         CT     70    ARG     CB   1085    -0.0007      12.01   ; qtot 1.818
  1086         HC     70    ARG    HB1   1086     0.0327      1.008   ; qtot 1.851
  1087         HC     70    ARG    HB2   1087     0.0327      1.008   ; qtot 1.884
  1088         CT     70    ARG     CG   1088      0.039      12.01   ; qtot 1.923
  1089         HC     70    ARG    HG1   1089     0.0285      1.008   ; qtot 1.951
  1090         HC     70    ARG    HG2   1090     0.0285      1.008   ; qtot 1.98
  1091         CT     70    ARG     CD   1091     0.0486      12.01   ; qtot 2.028
  1092         H1     70    ARG    HD1   1092     0.0687      1.008   ; qtot 2.097
  1093         H1     70    ARG    HD2   1093     0.0687      1.008   ; qtot 2.166
  1094         N2     70    ARG     NE   1094    -0.5295      14.01   ; qtot 1.636
  1095          H     70    ARG     HE   1095     0.3456      1.008   ; qtot 1.982
  1096         CA     70    ARG     CZ   1096     0.8076      12.01   ; qtot 2.79
  1097         N2     70    ARG    NH1   1097    -0.8627      14.01   ; qtot 1.927
  1098          H     70    ARG   HH11   1098     0.4478      1.008   ; qtot 2.375
  1099          H     70    ARG   HH12   1099     0.4478      1.008   ; qtot 2.822
  1100         N2     70    ARG    NH2   1100    -0.8627      14.01   ; qtot 1.96
  1101          H     70    ARG   HH21   1101     0.4478      1.008   ; qtot 2.408
  1102          H     70    ARG   HH22   1102     0.4478      1.008   ; qtot 2.855
  1103          C     70    ARG      C   1103     0.7341      12.01   ; qtot 3.589
  1104          O     70    ARG      O   1104    -0.5894         16   ; qtot 3
; residue  71 GLU rtp GLU  q -1.0
  1105          N     71    GLU      N   1105    -0.5163      14.01   ; qtot 2.484
  1106          H     71    GLU      H   1106     0.2936      1.008   ; qtot 2.777
  1107         CT     71    GLU     CA   1107     0.0397      12.01   ; qtot 2.817
  1108         H1     71    GLU     HA   1108     0.1105      1.008   ; qtot 2.928
  1109         CT     71    GLU     CB   1109      0.056      12.01   ; qtot 2.984
  1110         HC     71    GLU    HB1   1110    -0.0173      1.008   ; qtot 2.966
  1111         HC     71    GLU    HB2   1111    -0.0173      1.008   ; qtot 2.949
  1112         CT     71    GLU     CG   1112     0.0136      12.01   ; qtot 2.963
  1113         HC     71    GLU    HG1   1113    -0.0425      1.008   ; qtot 2.92
  1114         HC     71    GLU    HG2   1114    -0.0425      1.008   ; qtot 2.878
  1115          C     71    GLU     CD   1115     0.8054      12.01   ; qtot 3.683
  1116         O2     71    GLU    OE1   1116    -0.8188         16   ; qtot 2.864
  1117         O2     71    GLU    OE2   1117    -0.8188         16   ; qtot 2.045
  1118          C     71    GLU      C   1118     0.5366      12.01   ; qtot 2.582
  1119          O     71    GLU      O   1119    -0.5819         16   ; qtot 2
; residue  72 GLU rtp GLU  q -1.0
  1120          N     72    GLU      N   1120    -0.5163      14.01   ; qtot 1.484
  1121          H     72    GLU      H   1121     0.2936      1.008   ; qtot 1.777
  1122         CT     72    GLU     CA   1122     0.0397      12.01   ; qtot 1.817
  1123         H1     72    GLU     HA   1123     0.1105      1.008   ; qtot 1.928
  1124         CT     72    GLU     CB   1124      0.056      12.01   ; qtot 1.984
  1125         HC     72    GLU    HB1   1125    -0.0173      1.008   ; qtot 1.966
  1126         HC     72    GLU    HB2   1126    -0.0173      1.008   ; qtot 1.949
  1127         CT     72    GLU     CG   1127     0.0136      12.01   ; qtot 1.963
  1128         HC     72    GLU    HG1   1128    -0.0425      1.008   ; qtot 1.92
  1129         HC     72    GLU    HG2   1129    -0.0425      1.008   ; qtot 1.878
  1130          C     72    GLU     CD   1130     0.8054      12.01   ; qtot 2.683
  1131         O2     72    GLU    OE1   1131    -0.8188         16   ; qtot 1.864
  1132         O2     72    GLU    OE2   1132    -0.8188         16   ; qtot 1.045
  1133          C     72    GLU      C   1133     0.5366      12.01   ; qtot 1.582
  1134          O     72    GLU      O   1134    -0.5819         16   ; qtot 1
; residue  73 LEU rtp LEU  q  0.0
  1135          N     73    LEU      N   1135    -0.4157      14.01   ; qtot 0.5843
  1136          H     73    LEU      H   1136     0.2719      1.008   ; qtot 0.8562
  1137         CT     73    LEU     CA   1137    -0.0518      12.01   ; qtot 0.8044
  1138         H1     73    LEU     HA   1138     0.0922      1.008   ; qtot 0.8966
  1139         CT     73    LEU     CB   1139    -0.1102      12.01   ; qtot 0.7864
  1140         HC     73    LEU    HB1   1140     0.0457      1.008   ; qtot 0.8321
  1141         HC     73    LEU    HB2   1141     0.0457      1.008   ; qtot 0.8778
  1142         CT     73    LEU     CG   1142     0.3531      12.01   ; qtot 1.231
  1143         HC     73    LEU     HG   1143    -0.0361      1.008   ; qtot 1.195
  1144         CT     73    LEU    CD1   1144    -0.4121      12.01   ; qtot 0.7827
  1145         HC     73    LEU   HD11   1145        0.1      1.008   ; qtot 0.8827
  1146         HC     73    LEU   HD12   1146        0.1      1.008   ; qtot 0.9827
  1147         HC     73    LEU   HD13   1147        0.1      1.008   ; qtot 1.083
  1148         CT     73    LEU    CD2   1148    -0.4121      12.01   ; qtot 0.6706
  1149         HC     73    LEU   HD21   1149        0.1      1.008   ; qtot 0.7706
  1150         HC     73    LEU   HD22   1150        0.1      1.008   ; qtot 0.8706
  1151         HC     73    LEU   HD23   1151        0.1      1.008   ; qtot 0.9706
  1152          C     73    LEU      C   1152     0.5973      12.01   ; qtot 1.568
  1153          O     73    LEU      O   1153    -0.5679         16   ; qtot 1
; residue  74 PHE rtp PHE  q  0.0
  1154          N     74    PHE      N   1154    -0.4157      14.01   ; qtot 0.5843
  1155          H     74    PHE      H   1155     0.2719      1.008   ; qtot 0.8562
  1156         CT     74    PHE     CA   1156    -0.0024      12.01   ; qtot 0.8538
  1157         H1     74    PHE     HA   1157     0.0978      1.008   ; qtot 0.9516
  1158         CT     74    PHE     CB   1158    -0.0343      12.01   ; qtot 0.9173
  1159         HC     74    PHE    HB1   1159     0.0295      1.008   ; qtot 0.9468
  1160         HC     74    PHE    HB2   1160     0.0295      1.008   ; qtot 0.9763
  1161         CA     74    PHE     CG   1161     0.0118      12.01   ; qtot 0.9881
  1162         CA     74    PHE    CD1   1162    -0.1256      12.01   ; qtot 0.8625
  1163         HA     74    PHE    HD1   1163      0.133      1.008   ; qtot 0.9955
  1164         CA     74    PHE    CE1   1164    -0.1704      12.01   ; qtot 0.8251
  1165         HA     74    PHE    HE1   1165      0.143      1.008   ; qtot 0.9681
  1166         CA     74    PHE     CZ   1166    -0.1072      12.01   ; qtot 0.8609
  1167         HA     74    PHE     HZ   1167     0.1297      1.008   ; qtot 0.9906
  1168         CA     74    PHE    CE2   1168    -0.1704      12.01   ; qtot 0.8202
  1169         HA     74    PHE    HE2   1169      0.143      1.008   ; qtot 0.9632
  1170         CA     74    PHE    CD2   1170    -0.1256      12.01   ; qtot 0.8376
  1171         HA     74    PHE    HD2   1171      0.133      1.008   ; qtot 0.9706
  1172          C     74    PHE      C   1172     0.5973      12.01   ; qtot 1.568
  1173          O     74    PHE      O   1173    -0.5679         16   ; qtot 1
; residue  75 ILE rtp ILE  q  0.0
  1174          N     75    ILE      N   1174    -0.4157      14.01   ; qtot 0.5843
  1175          H     75    ILE      H   1175     0.2719      1.008   ; qtot 0.8562
  1176         CT     75    ILE     CA   1176    -0.0597      12.01   ; qtot 0.7965
  1177         H1     75    ILE     HA   1177     0.0869      1.008   ; qtot 0.8834
  1178         CT     75    ILE     CB   1178     0.1303      12.01   ; qtot 1.014
  1179         HC     75    ILE     HB   1179     0.0187      1.008   ; qtot 1.032
  1180         CT     75    ILE    CG2   1180    -0.3204      12.01   ; qtot 0.712
  1181         HC     75    ILE   HG21   1181     0.0882      1.008   ; qtot 0.8002
  1182         HC     75    ILE   HG22   1182     0.0882      1.008   ; qtot 0.8884
  1183         HC     75    ILE   HG23   1183     0.0882      1.008   ; qtot 0.9766
  1184         CT     75    ILE    CG1   1184     -0.043      12.01   ; qtot 0.9336
  1185         HC     75    ILE   HG11   1185     0.0236      1.008   ; qtot 0.9572
  1186         HC     75    ILE   HG12   1186     0.0236      1.008   ; qtot 0.9808
  1187         CT     75    ILE     CD   1187     -0.066      12.01   ; qtot 0.9148
  1188         HC     75    ILE    HD1   1188     0.0186      1.008   ; qtot 0.9334
  1189         HC     75    ILE    HD2   1189     0.0186      1.008   ; qtot 0.952
  1190         HC     75    ILE    HD3   1190     0.0186      1.008   ; qtot 0.9706
  1191          C     75    ILE      C   1191     0.5973      12.01   ; qtot 1.568
  1192          O     75    ILE      O   1192    -0.5679         16   ; qtot 1
; residue  76 VAL rtp VAL  q  0.0
  1193          N     76    VAL      N   1193    -0.4157      14.01   ; qtot 0.5843
  1194          H     76    VAL      H   1194     0.2719      1.008   ; qtot 0.8562
  1195         CT     76    VAL     CA   1195    -0.0875      12.01   ; qtot 0.7687
  1196         H1     76    VAL     HA   1196     0.0969      1.008   ; qtot 0.8656
  1197         CT     76    VAL     CB   1197     0.2985      12.01   ; qtot 1.164
  1198         HC     76    VAL     HB   1198    -0.0297      1.008   ; qtot 1.134
  1199         CT     76    VAL    CG1   1199    -0.3192      12.01   ; qtot 0.8152
  1200         HC     76    VAL   HG11   1200     0.0791      1.008   ; qtot 0.8943
  1201         HC     76    VAL   HG12   1201     0.0791      1.008   ; qtot 0.9734
  1202         HC     76    VAL   HG13   1202     0.0791      1.008   ; qtot 1.053
  1203         CT     76    VAL    CG2   1203    -0.3192      12.01   ; qtot 0.7333
  1204         HC     76    VAL   HG21   1204     0.0791      1.008   ; qtot 0.8124
  1205         HC     76    VAL   HG22   1205     0.0791      1.008   ; qtot 0.8915
  1206         HC     76    VAL   HG23   1206     0.0791      1.008   ; qtot 0.9706
  1207          C     76    VAL      C   1207     0.5973      12.01   ; qtot 1.568
  1208          O     76    VAL      O   1208    -0.5679         16   ; qtot 1
; residue  77 SER rtp SER  q  0.0
  1209          N     77    SER      N   1209    -0.4157      14.01   ; qtot 0.5843
  1210          H     77    SER      H   1210     0.2719      1.008   ; qtot 0.8562
  1211         CT     77    SER     CA   1211    -0.0249      12.01   ; qtot 0.8313
  1212         H1     77    SER     HA   1212     0.0843      1.008   ; qtot 0.9156
  1213         CT     77    SER     CB   1213     0.2117      12.01   ; qtot 1.127
  1214         H1     77    SER    HB1   1214     0.0352      1.008   ; qtot 1.163
  1215         H1     77    SER    HB2   1215     0.0352      1.008   ; qtot 1.198
  1216         OH     77    SER     OG   1216    -0.6546         16   ; qtot 0.5431
  1217         HO     77    SER     HG   1217     0.4275      1.008   ; qtot 0.9706
  1218          C     77    SER      C   1218     0.5973      12.01   ; qtot 1.568
  1219          O     77    SER      O   1219    -0.5679         16   ; qtot 1
; residue  78 LYS rtp LYS  q +1.0
  1220          N     78    LYS      N   1220    -0.3479      14.01   ; qtot 0.6521
  1221          H     78    LYS      H   1221     0.2747      1.008   ; qtot 0.9268
  1222         CT     78    LYS     CA   1222      -0.24      12.01   ; qtot 0.6868
  1223         H1     78    LYS     HA   1223     0.1426      1.008   ; qtot 0.8294
  1224         CT     78    LYS     CB   1224    -0.0094      12.01   ; qtot 0.82
  1225         HC     78    LYS    HB1   1225     0.0362      1.008   ; qtot 0.8562
  1226         HC     78    LYS    HB2   1226     0.0362      1.008   ; qtot 0.8924
  1227         CT     78    LYS     CG   1227     0.0187      12.01   ; qtot 0.9111
  1228         HC     78    LYS    HG1   1228     0.0103      1.008   ; qtot 0.9214
  1229         HC     78    LYS    HG2   1229     0.0103      1.008   ; qtot 0.9317
  1230         CT     78    LYS     CD   1230    -0.0479      12.01   ; qtot 0.8838
  1231         HC     78    LYS    HD1   1231     0.0621      1.008   ; qtot 0.9459
  1232         HC     78    LYS    HD2   1232     0.0621      1.008   ; qtot 1.008
  1233         CT     78    LYS     CE   1233    -0.0143      12.01   ; qtot 0.9937
  1234         HP     78    LYS    HE1   1234     0.1135      1.008   ; qtot 1.107
  1235         HP     78    LYS    HE2   1235     0.1135      1.008   ; qtot 1.221
  1236         N3     78    LYS     NZ   1236    -0.3854      14.01   ; qtot 0.8353
  1237          H     78    LYS    HZ1   1237       0.34      1.008   ; qtot 1.175
  1238          H     78    LYS    HZ2   1238       0.34      1.008   ; qtot 1.515
  1239          H     78    LYS    HZ3   1239       0.34      1.008   ; qtot 1.855
  1240          C     78    LYS      C   1240     0.7341      12.01   ; qtot 2.589
  1241          O     78    LYS      O   1241    -0.5894         16   ; qtot 2
; residue  79 LEU rtp LEU  q  0.0
  1242          N     79    LEU      N   1242    -0.4157      14.01   ; qtot 1.584
  1243          H     79    LEU      H   1243     0.2719      1.008   ; qtot 1.856
  1244         CT     79    LEU     CA   1244    -0.0518      12.01   ; qtot 1.804
  1245         H1     79    LEU     HA   1245     0.0922      1.008   ; qtot 1.897
  1246         CT     79    LEU     CB   1246    -0.1102      12.01   ; qtot 1.786
  1247         HC     79    LEU    HB1   1247     0.0457      1.008   ; qtot 1.832
  1248         HC     79    LEU    HB2   1248     0.0457      1.008   ; qtot 1.878
  1249         CT     79    LEU     CG   1249     0.3531      12.01   ; qtot 2.231
  1250         HC     79    LEU     HG   1250    -0.0361      1.008   ; qtot 2.195
  1251         CT     79    LEU    CD1   1251    -0.4121      12.01   ; qtot 1.783
  1252         HC     79    LEU   HD11   1252        0.1      1.008   ; qtot 1.883
  1253         HC     79    LEU   HD12   1253        0.1      1.008   ; qtot 1.983
  1254         HC     79    LEU   HD13   1254        0.1      1.008   ; qtot 2.083
  1255         CT     79    LEU    CD2   1255    -0.4121      12.01   ; qtot 1.671
  1256         HC     79    LEU   HD21   1256        0.1      1.008   ; qtot 1.771
  1257         HC     79    LEU   HD22   1257        0.1      1.008   ; qtot 1.871
  1258         HC     79    LEU   HD23   1258        0.1      1.008   ; qtot 1.971
  1259          C     79    LEU      C   1259     0.5973      12.01   ; qtot 2.568
  1260          O     79    LEU      O   1260    -0.5679         16   ; qtot 2
; residue  80 TRP rtp TRP  q  0.0
  1261          N     80    TRP      N   1261    -0.4157      14.01   ; qtot 1.584
  1262          H     80    TRP      H   1262     0.2719      1.008   ; qtot 1.856
  1263         CT     80    TRP     CA   1263    -0.0275      12.01   ; qtot 1.829
  1264         H1     80    TRP     HA   1264     0.1123      1.008   ; qtot 1.941
  1265         CT     80    TRP     CB   1265     -0.005      12.01   ; qtot 1.936
  1266         HC     80    TRP    HB1   1266     0.0339      1.008   ; qtot 1.97
  1267         HC     80    TRP    HB2   1267     0.0339      1.008   ; qtot 2.004
  1268         C*     80    TRP     CG   1268    -0.1415      12.01   ; qtot 1.862
  1269         CW     80    TRP    CD1   1269    -0.1638      12.01   ; qtot 1.699
  1270         H4     80    TRP    HD1   1270     0.2062      1.008   ; qtot 1.905
  1271         NA     80    TRP    NE1   1271    -0.3418      14.01   ; qtot 1.563
  1272          H     80    TRP    HE1   1272     0.3412      1.008   ; qtot 1.904
  1273         CN     80    TRP    CE2   1273      0.138      12.01   ; qtot 2.042
  1274         CA     80    TRP    CZ2   1274    -0.2601      12.01   ; qtot 1.782
  1275         HA     80    TRP    HZ2   1275     0.1572      1.008   ; qtot 1.939
  1276         CA     80    TRP    CH2   1276    -0.1134      12.01   ; qtot 1.826
  1277         HA     80    TRP    HH2   1277     0.1417      1.008   ; qtot 1.968
  1278         CA     80    TRP    CZ3   1278    -0.1972      12.01   ; qtot 1.77
  1279         HA     80    TRP    HZ3   1279     0.1447      1.008   ; qtot 1.915
  1280         CA     80    TRP    CE3   1280    -0.2387      12.01   ; qtot 1.676
  1281         HA     80    TRP    HE3   1281       0.17      1.008   ; qtot 1.846
  1282         CB     80    TRP    CD2   1282     0.1243      12.01   ; qtot 1.971
  1283          C     80    TRP      C   1283     0.5973      12.01   ; qtot 2.568
  1284          O     80    TRP      O   1284    -0.5679         16   ; qtot 2
; residue  81 CYS rtp CYS  q  0.0
  1285          N     81    CYS      N   1285    -0.4157      14.01   ; qtot 1.584
  1286          H     81    CYS      H   1286     0.2719      1.008   ; qtot 1.856
  1287         CT     81    CYS     CA   1287     0.0213      12.01   ; qtot 1.878
  1288         H1     81    CYS     HA   1288     0.1124      1.008   ; qtot 1.99
  1289         CT     81    CYS     CB   1289    -0.1231      12.01   ; qtot 1.867
  1290         H1     81    CYS    HB1   1290     0.1112      1.008   ; qtot 1.978
  1291         H1     81    CYS    HB2   1291     0.1112      1.008   ; qtot 2.089
  1292         SH     81    CYS     SG   1292    -0.3119      32.06   ; qtot 1.777
  1293         HS     81    CYS     HG   1293     0.1933      1.008   ; qtot 1.971
  1294          C     81    CYS      C   1294     0.5973      12.01   ; qtot 2.568
  1295          O     81    CYS      O   1295    -0.5679         16   ; qtot 2
; residue  82 THR rtp THR  q  0.0
  1296          N     82    THR      N   1296    -0.4157      14.01   ; qtot 1.584
  1297          H     82    THR      H   1297     0.2719      1.008   ; qtot 1.856
  1298         CT     82    THR     CA   1298    -0.0389      12.01   ; qtot 1.817
  1299         H1     82    THR     HA   1299     0.1007      1.008   ; qtot 1.918
  1300         CT     82    THR     CB   1300     0.3654      12.01   ; qtot 2.283
  1301         H1     82    THR     HB   1301     0.0043      1.008   ; qtot 2.288
  1302         CT     82    THR    CG2   1302    -0.2438      12.01   ; qtot 2.044
  1303         HC     82    THR   HG21   1303     0.0642      1.008   ; qtot 2.108
  1304         HC     82    THR   HG22   1304     0.0642      1.008   ; qtot 2.172
  1305         HC     82    THR   HG23   1305     0.0642      1.008   ; qtot 2.237
  1306         OH     82    THR    OG1   1306    -0.6761         16   ; qtot 1.56
  1307         HO     82    THR    HG1   1307     0.4102      1.008   ; qtot 1.971
  1308          C     82    THR      C   1308     0.5973      12.01   ; qtot 2.568
  1309          O     82    THR      O   1309    -0.5679         16   ; qtot 2
; residue  83 TYR rtp TYR  q  0.0
  1310          N     83    TYR      N   1310    -0.4157      14.01   ; qtot 1.584
  1311          H     83    TYR      H   1311     0.2719      1.008   ; qtot 1.856
  1312         CT     83    TYR     CA   1312    -0.0014      12.01   ; qtot 1.855
  1313         H1     83    TYR     HA   1313     0.0876      1.008   ; qtot 1.942
  1314         CT     83    TYR     CB   1314    -0.0152      12.01   ; qtot 1.927
  1315         HC     83    TYR    HB1   1315     0.0295      1.008   ; qtot 1.957
  1316         HC     83    TYR    HB2   1316     0.0295      1.008   ; qtot 1.986
  1317         CA     83    TYR     CG   1317    -0.0011      12.01   ; qtot 1.985
  1318         CA     83    TYR    CD1   1318    -0.1906      12.01   ; qtot 1.795
  1319         HA     83    TYR    HD1   1319     0.1699      1.008   ; qtot 1.964
  1320         CA     83    TYR    CE1   1320    -0.2341      12.01   ; qtot 1.73
  1321         HA     83    TYR    HE1   1321     0.1656      1.008   ; qtot 1.896
  1322          C     83    TYR     CZ   1322     0.3226      12.01   ; qtot 2.219
  1323         OH     83    TYR     OH   1323    -0.5579         16   ; qtot 1.661
  1324         HO     83    TYR     HH   1324     0.3992      1.008   ; qtot 2.06
  1325         CA     83    TYR    CE2   1325    -0.2341      12.01   ; qtot 1.826
  1326         HA     83    TYR    HE2   1326     0.1656      1.008   ; qtot 1.991
  1327         CA     83    TYR    CD2   1327    -0.1906      12.01   ; qtot 1.801
  1328         HA     83    TYR    HD2   1328     0.1699      1.008   ; qtot 1.971
  1329          C     83    TYR      C   1329     0.5973      12.01   ; qtot 2.568
  1330          O     83    TYR      O   1330    -0.5679         16   ; qtot 2
; residue  84 HIS rtp HIE  q  0.0
  1331          N     84    HIS      N   1331    -0.4157      14.01   ; qtot 1.584
  1332          H     84    HIS      H   1332     0.2719      1.008   ; qtot 1.856
  1333         CT     84    HIS     CA   1333    -0.0581      12.01   ; qtot 1.798
  1334         H1     84    HIS     HA   1334      0.136      1.008   ; qtot 1.934
  1335         CT     84    HIS     CB   1335    -0.0074      12.01   ; qtot 1.927
  1336         HC     84    HIS    HB1   1336     0.0367      1.008   ; qtot 1.963
  1337         HC     84    HIS    HB2   1337     0.0367      1.008   ; qtot 2
  1338         CC     84    HIS     CG   1338     0.1868      12.01   ; qtot 2.187
  1339         NB     84    HIS    ND1   1339    -0.5432      14.01   ; qtot 1.644
  1340         CR     84    HIS    CE1   1340     0.1635      12.01   ; qtot 1.807
  1341         H5     84    HIS    HE1   1341     0.1435      1.008   ; qtot 1.951
  1342         NA     84    HIS    NE2   1342    -0.2795      14.01   ; qtot 1.671
  1343          H     84    HIS    HE2   1343     0.3339      1.008   ; qtot 2.005
  1344         CW     84    HIS    CD2   1344    -0.2207      12.01   ; qtot 1.784
  1345         H4     84    HIS    HD2   1345     0.1862      1.008   ; qtot 1.971
  1346          C     84    HIS      C   1346     0.5973      12.01   ; qtot 2.568
  1347          O     84    HIS      O   1347    -0.5679         16   ; qtot 2
; residue  85 GLU rtp GLU  q -1.0
  1348          N     85    GLU      N   1348    -0.5163      14.01   ; qtot 1.484
  1349          H     85    GLU      H   1349     0.2936      1.008   ; qtot 1.777
  1350         CT     85    GLU     CA   1350     0.0397      12.01   ; qtot 1.817
  1351         H1     85    GLU     HA   1351     0.1105      1.008   ; qtot 1.928
  1352         CT     85    GLU     CB   1352      0.056      12.01   ; qtot 1.984
  1353         HC     85    GLU    HB1   1353    -0.0173      1.008   ; qtot 1.966
  1354         HC     85    GLU    HB2   1354    -0.0173      1.008   ; qtot 1.949
  1355         CT     85    GLU     CG   1355     0.0136      12.01   ; qtot 1.963
  1356         HC     85    GLU    HG1   1356    -0.0425      1.008   ; qtot 1.92
  1357         HC     85    GLU    HG2   1357    -0.0425      1.008   ; qtot 1.878
  1358          C     85    GLU     CD   1358     0.8054      12.01   ; qtot 2.683
  1359         O2     85    GLU    OE1   1359    -0.8188         16   ; qtot 1.864
  1360         O2     85    GLU    OE2   1360    -0.8188         16   ; qtot 1.045
  1361          C     85    GLU      C   1361     0.5366      12.01   ; qtot 1.582
  1362          O     85    GLU      O   1362    -0.5819         16   ; qtot 1
; residue  86 LYS rtp LYS  q +1.0
  1363          N     86    LYS      N   1363    -0.3479      14.01   ; qtot 0.6521
  1364          H     86    LYS      H   1364     0.2747      1.008   ; qtot 0.9268
  1365         CT     86    LYS     CA   1365      -0.24      12.01   ; qtot 0.6868
  1366         H1     86    LYS     HA   1366     0.1426      1.008   ; qtot 0.8294
  1367         CT     86    LYS     CB   1367    -0.0094      12.01   ; qtot 0.82
  1368         HC     86    LYS    HB1   1368     0.0362      1.008   ; qtot 0.8562
  1369         HC     86    LYS    HB2   1369     0.0362      1.008   ; qtot 0.8924
  1370         CT     86    LYS     CG   1370     0.0187      12.01   ; qtot 0.9111
  1371         HC     86    LYS    HG1   1371     0.0103      1.008   ; qtot 0.9214
  1372         HC     86    LYS    HG2   1372     0.0103      1.008   ; qtot 0.9317
  1373         CT     86    LYS     CD   1373    -0.0479      12.01   ; qtot 0.8838
  1374         HC     86    LYS    HD1   1374     0.0621      1.008   ; qtot 0.9459
  1375         HC     86    LYS    HD2   1375     0.0621      1.008   ; qtot 1.008
  1376         CT     86    LYS     CE   1376    -0.0143      12.01   ; qtot 0.9937
  1377         HP     86    LYS    HE1   1377     0.1135      1.008   ; qtot 1.107
  1378         HP     86    LYS    HE2   1378     0.1135      1.008   ; qtot 1.221
  1379         N3     86    LYS     NZ   1379    -0.3854      14.01   ; qtot 0.8353
  1380          H     86    LYS    HZ1   1380       0.34      1.008   ; qtot 1.175
  1381          H     86    LYS    HZ2   1381       0.34      1.008   ; qtot 1.515
  1382          H     86    LYS    HZ3   1382       0.34      1.008   ; qtot 1.855
  1383          C     86    LYS      C   1383     0.7341      12.01   ; qtot 2.589
  1384          O     86    LYS      O   1384    -0.5894         16   ; qtot 2
; residue  87 GLY rtp GLY  q  0.0
  1385          N     87    GLY      N   1385    -0.4157      14.01   ; qtot 1.584
  1386          H     87    GLY      H   1386     0.2719      1.008   ; qtot 1.856
  1387         CT     87    GLY     CA   1387    -0.0252      12.01   ; qtot 1.831
  1388         H1     87    GLY    HA1   1388     0.0698      1.008   ; qtot 1.901
  1389         H1     87    GLY    HA2   1389     0.0698      1.008   ; qtot 1.971
  1390          C     87    GLY      C   1390     0.5973      12.01   ; qtot 2.568
  1391          O     87    GLY      O   1391    -0.5679         16   ; qtot 2
; residue  88 LEU rtp LEU  q  0.0
  1392          N     88    LEU      N   1392    -0.4157      14.01   ; qtot 1.584
  1393          H     88    LEU      H   1393     0.2719      1.008   ; qtot 1.856
  1394         CT     88    LEU     CA   1394    -0.0518      12.01   ; qtot 1.804
  1395         H1     88    LEU     HA   1395     0.0922      1.008   ; qtot 1.897
  1396         CT     88    LEU     CB   1396    -0.1102      12.01   ; qtot 1.786
  1397         HC     88    LEU    HB1   1397     0.0457      1.008   ; qtot 1.832
  1398         HC     88    LEU    HB2   1398     0.0457      1.008   ; qtot 1.878
  1399         CT     88    LEU     CG   1399     0.3531      12.01   ; qtot 2.231
  1400         HC     88    LEU     HG   1400    -0.0361      1.008   ; qtot 2.195
  1401         CT     88    LEU    CD1   1401    -0.4121      12.01   ; qtot 1.783
  1402         HC     88    LEU   HD11   1402        0.1      1.008   ; qtot 1.883
  1403         HC     88    LEU   HD12   1403        0.1      1.008   ; qtot 1.983
  1404         HC     88    LEU   HD13   1404        0.1      1.008   ; qtot 2.083
  1405         CT     88    LEU    CD2   1405    -0.4121      12.01   ; qtot 1.671
  1406         HC     88    LEU   HD21   1406        0.1      1.008   ; qtot 1.771
  1407         HC     88    LEU   HD22   1407        0.1      1.008   ; qtot 1.871
  1408         HC     88    LEU   HD23   1408        0.1      1.008   ; qtot 1.971
  1409          C     88    LEU      C   1409     0.5973      12.01   ; qtot 2.568
  1410          O     88    LEU      O   1410    -0.5679         16   ; qtot 2
; residue  89 VAL rtp VAL  q  0.0
  1411          N     89    VAL      N   1411    -0.4157      14.01   ; qtot 1.584
  1412          H     89    VAL      H   1412     0.2719      1.008   ; qtot 1.856
  1413         CT     89    VAL     CA   1413    -0.0875      12.01   ; qtot 1.769
  1414         H1     89    VAL     HA   1414     0.0969      1.008   ; qtot 1.866
  1415         CT     89    VAL     CB   1415     0.2985      12.01   ; qtot 2.164
  1416         HC     89    VAL     HB   1416    -0.0297      1.008   ; qtot 2.134
  1417         CT     89    VAL    CG1   1417    -0.3192      12.01   ; qtot 1.815
  1418         HC     89    VAL   HG11   1418     0.0791      1.008   ; qtot 1.894
  1419         HC     89    VAL   HG12   1419     0.0791      1.008   ; qtot 1.973
  1420         HC     89    VAL   HG13   1420     0.0791      1.008   ; qtot 2.053
  1421         CT     89    VAL    CG2   1421    -0.3192      12.01   ; qtot 1.733
  1422         HC     89    VAL   HG21   1422     0.0791      1.008   ; qtot 1.812
  1423         HC     89    VAL   HG22   1423     0.0791      1.008   ; qtot 1.892
  1424         HC     89    VAL   HG23   1424     0.0791      1.008   ; qtot 1.971
  1425          C     89    VAL      C   1425     0.5973      12.01   ; qtot 2.568
  1426          O     89    VAL      O   1426    -0.5679         16   ; qtot 2
; residue  90 LYS rtp LYS  q +1.0
  1427          N     90    LYS      N   1427    -0.3479      14.01   ; qtot 1.652
  1428          H     90    LYS      H   1428     0.2747      1.008   ; qtot 1.927
  1429         CT     90    LYS     CA   1429      -0.24      12.01   ; qtot 1.687
  1430         H1     90    LYS     HA   1430     0.1426      1.008   ; qtot 1.829
  1431         CT     90    LYS     CB   1431    -0.0094      12.01   ; qtot 1.82
  1432         HC     90    LYS    HB1   1432     0.0362      1.008   ; qtot 1.856
  1433         HC     90    LYS    HB2   1433     0.0362      1.008   ; qtot 1.892
  1434         CT     90    LYS     CG   1434     0.0187      12.01   ; qtot 1.911
  1435         HC     90    LYS    HG1   1435     0.0103      1.008   ; qtot 1.921
  1436         HC     90    LYS    HG2   1436     0.0103      1.008   ; qtot 1.932
  1437         CT     90    LYS     CD   1437    -0.0479      12.01   ; qtot 1.884
  1438         HC     90    LYS    HD1   1438     0.0621      1.008   ; qtot 1.946
  1439         HC     90    LYS    HD2   1439     0.0621      1.008   ; qtot 2.008
  1440         CT     90    LYS     CE   1440    -0.0143      12.01   ; qtot 1.994
  1441         HP     90    LYS    HE1   1441     0.1135      1.008   ; qtot 2.107
  1442         HP     90    LYS    HE2   1442     0.1135      1.008   ; qtot 2.221
  1443         N3     90    LYS     NZ   1443    -0.3854      14.01   ; qtot 1.835
  1444          H     90    LYS    HZ1   1444       0.34      1.008   ; qtot 2.175
  1445          H     90    LYS    HZ2   1445       0.34      1.008   ; qtot 2.515
  1446          H     90    LYS    HZ3   1446       0.34      1.008   ; qtot 2.855
  1447          C     90    LYS      C   1447     0.7341      12.01   ; qtot 3.589
  1448          O     90    LYS      O   1448    -0.5894         16   ; qtot 3
; residue  91 GLY rtp GLY  q  0.0
  1449          N     91    GLY      N   1449    -0.4157      14.01   ; qtot 2.584
  1450          H     91    GLY      H   1450     0.2719      1.008   ; qtot 2.856
  1451         CT     91    GLY     CA   1451    -0.0252      12.01   ; qtot 2.831
  1452         H1     91    GLY    HA1   1452     0.0698      1.008   ; qtot 2.901
  1453         H1     91    GLY    HA2   1453     0.0698      1.008   ; qtot 2.971
  1454          C     91    GLY      C   1454     0.5973      12.01   ; qtot 3.568
  1455          O     91    GLY      O   1455    -0.5679         16   ; qtot 3
; residue  92 ALA rtp ALA  q  0.0
  1456          N     92    ALA      N   1456    -0.4157      14.01   ; qtot 2.584
  1457          H     92    ALA      H   1457     0.2719      1.008   ; qtot 2.856
  1458         CT     92    ALA     CA   1458     0.0337      12.01   ; qtot 2.89
  1459         H1     92    ALA     HA   1459     0.0823      1.008   ; qtot 2.972
  1460         CT     92    ALA     CB   1460    -0.1825      12.01   ; qtot 2.79
  1461         HC     92    ALA    HB1   1461     0.0603      1.008   ; qtot 2.85
  1462         HC     92    ALA    HB2   1462     0.0603      1.008   ; qtot 2.91
  1463         HC     92    ALA    HB3   1463     0.0603      1.008   ; qtot 2.971
  1464          C     92    ALA      C   1464     0.5973      12.01   ; qtot 3.568
  1465          O     92    ALA      O   1465    -0.5679         16   ; qtot 3
; residue  93 CYS rtp CYS  q  0.0
  1466          N     93    CYS      N   1466    -0.4157      14.01   ; qtot 2.584
  1467          H     93    CYS      H   1467     0.2719      1.008   ; qtot 2.856
  1468         CT     93    CYS     CA   1468     0.0213      12.01   ; qtot 2.878
  1469         H1     93    CYS     HA   1469     0.1124      1.008   ; qtot 2.99
  1470         CT     93    CYS     CB   1470    -0.1231      12.01   ; qtot 2.867
  1471         H1     93    CYS    HB1   1471     0.1112      1.008   ; qtot 2.978
  1472         H1     93    CYS    HB2   1472     0.1112      1.008   ; qtot 3.089
  1473         SH     93    CYS     SG   1473    -0.3119      32.06   ; qtot 2.777
  1474         HS     93    CYS     HG   1474     0.1933      1.008   ; qtot 2.971
  1475          C     93    CYS      C   1475     0.5973      12.01   ; qtot 3.568
  1476          O     93    CYS      O   1476    -0.5679         16   ; qtot 3
; residue  94 GLN rtp GLN  q  0.0
  1477          N     94    GLN      N   1477    -0.4157      14.01   ; qtot 2.584
  1478          H     94    GLN      H   1478     0.2719      1.008   ; qtot 2.856
  1479         CT     94    GLN     CA   1479    -0.0031      12.01   ; qtot 2.853
  1480         H1     94    GLN     HA   1480      0.085      1.008   ; qtot 2.938
  1481         CT     94    GLN     CB   1481    -0.0036      12.01   ; qtot 2.935
  1482         HC     94    GLN    HB1   1482     0.0171      1.008   ; qtot 2.952
  1483         HC     94    GLN    HB2   1483     0.0171      1.008   ; qtot 2.969
  1484         CT     94    GLN     CG   1484    -0.0645      12.01   ; qtot 2.904
  1485         HC     94    GLN    HG1   1485     0.0352      1.008   ; qtot 2.939
  1486         HC     94    GLN    HG2   1486     0.0352      1.008   ; qtot 2.975
  1487          C     94    GLN     CD   1487     0.6951      12.01   ; qtot 3.67
  1488          O     94    GLN    OE1   1488    -0.6086         16   ; qtot 3.061
  1489          N     94    GLN    NE2   1489    -0.9407      14.01   ; qtot 2.12
  1490          H     94    GLN   HE21   1490     0.4251      1.008   ; qtot 2.546
  1491          H     94    GLN   HE22   1491     0.4251      1.008   ; qtot 2.971
  1492          C     94    GLN      C   1492     0.5973      12.01   ; qtot 3.568
  1493          O     94    GLN      O   1493    -0.5679         16   ; qtot 3
; residue  95 LYS rtp LYS  q +1.0
  1494          N     95    LYS      N   1494    -0.3479      14.01   ; qtot 2.652
  1495          H     95    LYS      H   1495     0.2747      1.008   ; qtot 2.927
  1496         CT     95    LYS     CA   1496      -0.24      12.01   ; qtot 2.687
  1497         H1     95    LYS     HA   1497     0.1426      1.008   ; qtot 2.829
  1498         CT     95    LYS     CB   1498    -0.0094      12.01   ; qtot 2.82
  1499         HC     95    LYS    HB1   1499     0.0362      1.008   ; qtot 2.856
  1500         HC     95    LYS    HB2   1500     0.0362      1.008   ; qtot 2.892
  1501         CT     95    LYS     CG   1501     0.0187      12.01   ; qtot 2.911
  1502         HC     95    LYS    HG1   1502     0.0103      1.008   ; qtot 2.921
  1503         HC     95    LYS    HG2   1503     0.0103      1.008   ; qtot 2.932
  1504         CT     95    LYS     CD   1504    -0.0479      12.01   ; qtot 2.884
  1505         HC     95    LYS    HD1   1505     0.0621      1.008   ; qtot 2.946
  1506         HC     95    LYS    HD2   1506     0.0621      1.008   ; qtot 3.008
  1507         CT     95    LYS     CE   1507    -0.0143      12.01   ; qtot 2.994
  1508         HP     95    LYS    HE1   1508     0.1135      1.008   ; qtot 3.107
  1509         HP     95    LYS    HE2   1509     0.1135      1.008   ; qtot 3.221
  1510         N3     95    LYS     NZ   1510    -0.3854      14.01   ; qtot 2.835
  1511          H     95    LYS    HZ1   1511       0.34      1.008   ; qtot 3.175
  1512          H     95    LYS    HZ2   1512       0.34      1.008   ; qtot 3.515
  1513          H     95    LYS    HZ3   1513       0.34      1.008   ; qtot 3.855
  1514          C     95    LYS      C   1514     0.7341      12.01   ; qtot 4.589
  1515          O     95    LYS      O   1515    -0.5894         16   ; qtot 4
; residue  96 THR rtp THR  q  0.0
  1516          N     96    THR      N   1516    -0.4157      14.01   ; qtot 3.584
  1517          H     96    THR      H   1517     0.2719      1.008   ; qtot 3.856
  1518         CT     96    THR     CA   1518    -0.0389      12.01   ; qtot 3.817
  1519         H1     96    THR     HA   1519     0.1007      1.008   ; qtot 3.918
  1520         CT     96    THR     CB   1520     0.3654      12.01   ; qtot 4.283
  1521         H1     96    THR     HB   1521     0.0043      1.008   ; qtot 4.288
  1522         CT     96    THR    CG2   1522    -0.2438      12.01   ; qtot 4.044
  1523         HC     96    THR   HG21   1523     0.0642      1.008   ; qtot 4.108
  1524         HC     96    THR   HG22   1524     0.0642      1.008   ; qtot 4.172
  1525         HC     96    THR   HG23   1525     0.0642      1.008   ; qtot 4.237
  1526         OH     96    THR    OG1   1526    -0.6761         16   ; qtot 3.56
  1527         HO     96    THR    HG1   1527     0.4102      1.008   ; qtot 3.971
  1528          C     96    THR      C   1528     0.5973      12.01   ; qtot 4.568
  1529          O     96    THR      O   1529    -0.5679         16   ; qtot 4
; residue  97 LEU rtp LEU  q  0.0
  1530          N     97    LEU      N   1530    -0.4157      14.01   ; qtot 3.584
  1531          H     97    LEU      H   1531     0.2719      1.008   ; qtot 3.856
  1532         CT     97    LEU     CA   1532    -0.0518      12.01   ; qtot 3.804
  1533         H1     97    LEU     HA   1533     0.0922      1.008   ; qtot 3.897
  1534         CT     97    LEU     CB   1534    -0.1102      12.01   ; qtot 3.786
  1535         HC     97    LEU    HB1   1535     0.0457      1.008   ; qtot 3.832
  1536         HC     97    LEU    HB2   1536     0.0457      1.008   ; qtot 3.878
  1537         CT     97    LEU     CG   1537     0.3531      12.01   ; qtot 4.231
  1538         HC     97    LEU     HG   1538    -0.0361      1.008   ; qtot 4.195
  1539         CT     97    LEU    CD1   1539    -0.4121      12.01   ; qtot 3.783
  1540         HC     97    LEU   HD11   1540        0.1      1.008   ; qtot 3.883
  1541         HC     97    LEU   HD12   1541        0.1      1.008   ; qtot 3.983
  1542         HC     97    LEU   HD13   1542        0.1      1.008   ; qtot 4.083
  1543         CT     97    LEU    CD2   1543    -0.4121      12.01   ; qtot 3.671
  1544         HC     97    LEU   HD21   1544        0.1      1.008   ; qtot 3.771
  1545         HC     97    LEU   HD22   1545        0.1      1.008   ; qtot 3.871
  1546         HC     97    LEU   HD23   1546        0.1      1.008   ; qtot 3.971
  1547          C     97    LEU      C   1547     0.5973      12.01   ; qtot 4.568
  1548          O     97    LEU      O   1548    -0.5679         16   ; qtot 4
; residue  98 SER rtp SER  q  0.0
  1549          N     98    SER      N   1549    -0.4157      14.01   ; qtot 3.584
  1550          H     98    SER      H   1550     0.2719      1.008   ; qtot 3.856
  1551         CT     98    SER     CA   1551    -0.0249      12.01   ; qtot 3.831
  1552         H1     98    SER     HA   1552     0.0843      1.008   ; qtot 3.916
  1553         CT     98    SER     CB   1553     0.2117      12.01   ; qtot 4.127
  1554         H1     98    SER    HB1   1554     0.0352      1.008   ; qtot 4.163
  1555         H1     98    SER    HB2   1555     0.0352      1.008   ; qtot 4.198
  1556         OH     98    SER     OG   1556    -0.6546         16   ; qtot 3.543
  1557         HO     98    SER     HG   1557     0.4275      1.008   ; qtot 3.971
  1558          C     98    SER      C   1558     0.5973      12.01   ; qtot 4.568
  1559          O     98    SER      O   1559    -0.5679         16   ; qtot 4
; residue  99 ASP rtp ASP  q -1.0
  1560          N     99    ASP      N   1560    -0.5163      14.01   ; qtot 3.484
  1561          H     99    ASP      H   1561     0.2936      1.008   ; qtot 3.777
  1562         CT     99    ASP     CA   1562     0.0381      12.01   ; qtot 3.815
  1563         H1     99    ASP     HA   1563      0.088      1.008   ; qtot 3.903
  1564         CT     99    ASP     CB   1564    -0.0303      12.01   ; qtot 3.873
  1565         HC     99    ASP    HB1   1565    -0.0122      1.008   ; qtot 3.861
  1566         HC     99    ASP    HB2   1566    -0.0122      1.008   ; qtot 3.849
  1567          C     99    ASP     CG   1567     0.7994      12.01   ; qtot 4.648
  1568         O2     99    ASP    OD1   1568    -0.8014         16   ; qtot 3.847
  1569         O2     99    ASP    OD2   1569    -0.8014         16   ; qtot 3.045
  1570          C     99    ASP      C   1570     0.5366      12.01   ; qtot 3.582
  1571          O     99    ASP      O   1571    -0.5819         16   ; qtot 3
; residue 100 LEU rtp LEU  q  0.0
  1572          N    100    LEU      N   1572    -0.4157      14.01   ; qtot 2.584
  1573          H    100    LEU      H   1573     0.2719      1.008   ; qtot 2.856
  1574         CT    100    LEU     CA   1574    -0.0518      12.01   ; qtot 2.804
  1575         H1    100    LEU     HA   1575     0.0922      1.008   ; qtot 2.897
  1576         CT    100    LEU     CB   1576    -0.1102      12.01   ; qtot 2.786
  1577         HC    100    LEU    HB1   1577     0.0457      1.008   ; qtot 2.832
  1578         HC    100    LEU    HB2   1578     0.0457      1.008   ; qtot 2.878
  1579         CT    100    LEU     CG   1579     0.3531      12.01   ; qtot 3.231
  1580         HC    100    LEU     HG   1580    -0.0361      1.008   ; qtot 3.195
  1581         CT    100    LEU    CD1   1581    -0.4121      12.01   ; qtot 2.783
  1582         HC    100    LEU   HD11   1582        0.1      1.008   ; qtot 2.883
  1583         HC    100    LEU   HD12   1583        0.1      1.008   ; qtot 2.983
  1584         HC    100    LEU   HD13   1584        0.1      1.008   ; qtot 3.083
  1585         CT    100    LEU    CD2   1585    -0.4121      12.01   ; qtot 2.671
  1586         HC    100    LEU   HD21   1586        0.1      1.008   ; qtot 2.771
  1587         HC    100    LEU   HD22   1587        0.1      1.008   ; qtot 2.871
  1588         HC    100    LEU   HD23   1588        0.1      1.008   ; qtot 2.971
  1589          C    100    LEU      C   1589     0.5973      12.01   ; qtot 3.568
  1590          O    100    LEU      O   1590    -0.5679         16   ; qtot 3
; residue 101 LYS rtp LYS  q +1.0
  1591          N    101    LYS      N   1591    -0.3479      14.01   ; qtot 2.652
  1592          H    101    LYS      H   1592     0.2747      1.008   ; qtot 2.927
  1593         CT    101    LYS     CA   1593      -0.24      12.01   ; qtot 2.687
  1594         H1    101    LYS     HA   1594     0.1426      1.008   ; qtot 2.829
  1595         CT    101    LYS     CB   1595    -0.0094      12.01   ; qtot 2.82
  1596         HC    101    LYS    HB1   1596     0.0362      1.008   ; qtot 2.856
  1597         HC    101    LYS    HB2   1597     0.0362      1.008   ; qtot 2.892
  1598         CT    101    LYS     CG   1598     0.0187      12.01   ; qtot 2.911
  1599         HC    101    LYS    HG1   1599     0.0103      1.008   ; qtot 2.921
  1600         HC    101    LYS    HG2   1600     0.0103      1.008   ; qtot 2.932
  1601         CT    101    LYS     CD   1601    -0.0479      12.01   ; qtot 2.884
  1602         HC    101    LYS    HD1   1602     0.0621      1.008   ; qtot 2.946
  1603         HC    101    LYS    HD2   1603     0.0621      1.008   ; qtot 3.008
  1604         CT    101    LYS     CE   1604    -0.0143      12.01   ; qtot 2.994
  1605         HP    101    LYS    HE1   1605     0.1135      1.008   ; qtot 3.107
  1606         HP    101    LYS    HE2   1606     0.1135      1.008   ; qtot 3.221
  1607         N3    101    LYS     NZ   1607    -0.3854      14.01   ; qtot 2.835
  1608          H    101    LYS    HZ1   1608       0.34      1.008   ; qtot 3.175
  1609          H    101    LYS    HZ2   1609       0.34      1.008   ; qtot 3.515
  1610          H    101    LYS    HZ3   1610       0.34      1.008   ; qtot 3.855
  1611          C    101    LYS      C   1611     0.7341      12.01   ; qtot 4.589
  1612          O    101    LYS      O   1612    -0.5894         16   ; qtot 4
; residue 102 LEU rtp LEU  q  0.0
  1613          N    102    LEU      N   1613    -0.4157      14.01   ; qtot 3.584
  1614          H    102    LEU      H   1614     0.2719      1.008   ; qtot 3.856
  1615         CT    102    LEU     CA   1615    -0.0518      12.01   ; qtot 3.804
  1616         H1    102    LEU     HA   1616     0.0922      1.008   ; qtot 3.897
  1617         CT    102    LEU     CB   1617    -0.1102      12.01   ; qtot 3.786
  1618         HC    102    LEU    HB1   1618     0.0457      1.008   ; qtot 3.832
  1619         HC    102    LEU    HB2   1619     0.0457      1.008   ; qtot 3.878
  1620         CT    102    LEU     CG   1620     0.3531      12.01   ; qtot 4.231
  1621         HC    102    LEU     HG   1621    -0.0361      1.008   ; qtot 4.195
  1622         CT    102    LEU    CD1   1622    -0.4121      12.01   ; qtot 3.783
  1623         HC    102    LEU   HD11   1623        0.1      1.008   ; qtot 3.883
  1624         HC    102    LEU   HD12   1624        0.1      1.008   ; qtot 3.983
  1625         HC    102    LEU   HD13   1625        0.1      1.008   ; qtot 4.083
  1626         CT    102    LEU    CD2   1626    -0.4121      12.01   ; qtot 3.671
  1627         HC    102    LEU   HD21   1627        0.1      1.008   ; qtot 3.771
  1628         HC    102    LEU   HD22   1628        0.1      1.008   ; qtot 3.871
  1629         HC    102    LEU   HD23   1629        0.1      1.008   ; qtot 3.971
  1630          C    102    LEU      C   1630     0.5973      12.01   ; qtot 4.568
  1631          O    102    LEU      O   1631    -0.5679         16   ; qtot 4
; residue 103 ASP rtp ASP  q -1.0
  1632          N    103    ASP      N   1632    -0.5163      14.01   ; qtot 3.484
  1633          H    103    ASP      H   1633     0.2936      1.008   ; qtot 3.777
  1634         CT    103    ASP     CA   1634     0.0381      12.01   ; qtot 3.815
  1635         H1    103    ASP     HA   1635      0.088      1.008   ; qtot 3.903
  1636         CT    103    ASP     CB   1636    -0.0303      12.01   ; qtot 3.873
  1637         HC    103    ASP    HB1   1637    -0.0122      1.008   ; qtot 3.861
  1638         HC    103    ASP    HB2   1638    -0.0122      1.008   ; qtot 3.849
  1639          C    103    ASP     CG   1639     0.7994      12.01   ; qtot 4.648
  1640         O2    103    ASP    OD1   1640    -0.8014         16   ; qtot 3.847
  1641         O2    103    ASP    OD2   1641    -0.8014         16   ; qtot 3.045
  1642          C    103    ASP      C   1642     0.5366      12.01   ; qtot 3.582
  1643          O    103    ASP      O   1643    -0.5819         16   ; qtot 3
; residue 104 TYR rtp TYR  q  0.0
  1644          N    104    TYR      N   1644    -0.4157      14.01   ; qtot 2.584
  1645          H    104    TYR      H   1645     0.2719      1.008   ; qtot 2.856
  1646         CT    104    TYR     CA   1646    -0.0014      12.01   ; qtot 2.855
  1647         H1    104    TYR     HA   1647     0.0876      1.008   ; qtot 2.942
  1648         CT    104    TYR     CB   1648    -0.0152      12.01   ; qtot 2.927
  1649         HC    104    TYR    HB1   1649     0.0295      1.008   ; qtot 2.957
  1650         HC    104    TYR    HB2   1650     0.0295      1.008   ; qtot 2.986
  1651         CA    104    TYR     CG   1651    -0.0011      12.01   ; qtot 2.985
  1652         CA    104    TYR    CD1   1652    -0.1906      12.01   ; qtot 2.795
  1653         HA    104    TYR    HD1   1653     0.1699      1.008   ; qtot 2.964
  1654         CA    104    TYR    CE1   1654    -0.2341      12.01   ; qtot 2.73
  1655         HA    104    TYR    HE1   1655     0.1656      1.008   ; qtot 2.896
  1656          C    104    TYR     CZ   1656     0.3226      12.01   ; qtot 3.219
  1657         OH    104    TYR     OH   1657    -0.5579         16   ; qtot 2.661
  1658         HO    104    TYR     HH   1658     0.3992      1.008   ; qtot 3.06
  1659         CA    104    TYR    CE2   1659    -0.2341      12.01   ; qtot 2.826
  1660         HA    104    TYR    HE2   1660     0.1656      1.008   ; qtot 2.991
  1661         CA    104    TYR    CD2   1661    -0.1906      12.01   ; qtot 2.801
  1662         HA    104    TYR    HD2   1662     0.1699      1.008   ; qtot 2.971
  1663          C    104    TYR      C   1663     0.5973      12.01   ; qtot 3.568
  1664          O    104    TYR      O   1664    -0.5679         16   ; qtot 3
; residue 105 LEU rtp LEU  q  0.0
  1665          N    105    LEU      N   1665    -0.4157      14.01   ; qtot 2.584
  1666          H    105    LEU      H   1666     0.2719      1.008   ; qtot 2.856
  1667         CT    105    LEU     CA   1667    -0.0518      12.01   ; qtot 2.804
  1668         H1    105    LEU     HA   1668     0.0922      1.008   ; qtot 2.897
  1669         CT    105    LEU     CB   1669    -0.1102      12.01   ; qtot 2.786
  1670         HC    105    LEU    HB1   1670     0.0457      1.008   ; qtot 2.832
  1671         HC    105    LEU    HB2   1671     0.0457      1.008   ; qtot 2.878
  1672         CT    105    LEU     CG   1672     0.3531      12.01   ; qtot 3.231
  1673         HC    105    LEU     HG   1673    -0.0361      1.008   ; qtot 3.195
  1674         CT    105    LEU    CD1   1674    -0.4121      12.01   ; qtot 2.783
  1675         HC    105    LEU   HD11   1675        0.1      1.008   ; qtot 2.883
  1676         HC    105    LEU   HD12   1676        0.1      1.008   ; qtot 2.983
  1677         HC    105    LEU   HD13   1677        0.1      1.008   ; qtot 3.083
  1678         CT    105    LEU    CD2   1678    -0.4121      12.01   ; qtot 2.671
  1679         HC    105    LEU   HD21   1679        0.1      1.008   ; qtot 2.771
  1680         HC    105    LEU   HD22   1680        0.1      1.008   ; qtot 2.871
  1681         HC    105    LEU   HD23   1681        0.1      1.008   ; qtot 2.971
  1682          C    105    LEU      C   1682     0.5973      12.01   ; qtot 3.568
  1683          O    105    LEU      O   1683    -0.5679         16   ; qtot 3
; residue 106 ASP rtp ASP  q -1.0
  1684          N    106    ASP      N   1684    -0.5163      14.01   ; qtot 2.484
  1685          H    106    ASP      H   1685     0.2936      1.008   ; qtot 2.777
  1686         CT    106    ASP     CA   1686     0.0381      12.01   ; qtot 2.815
  1687         H1    106    ASP     HA   1687      0.088      1.008   ; qtot 2.903
  1688         CT    106    ASP     CB   1688    -0.0303      12.01   ; qtot 2.873
  1689         HC    106    ASP    HB1   1689    -0.0122      1.008   ; qtot 2.861
  1690         HC    106    ASP    HB2   1690    -0.0122      1.008   ; qtot 2.849
  1691          C    106    ASP     CG   1691     0.7994      12.01   ; qtot 3.648
  1692         O2    106    ASP    OD1   1692    -0.8014         16   ; qtot 2.847
  1693         O2    106    ASP    OD2   1693    -0.8014         16   ; qtot 2.045
  1694          C    106    ASP      C   1694     0.5366      12.01   ; qtot 2.582
  1695          O    106    ASP      O   1695    -0.5819         16   ; qtot 2
; residue 107 LEU rtp LEU  q  0.0
  1696          N    107    LEU      N   1696    -0.4157      14.01   ; qtot 1.584
  1697          H    107    LEU      H   1697     0.2719      1.008   ; qtot 1.856
  1698         CT    107    LEU     CA   1698    -0.0518      12.01   ; qtot 1.804
  1699         H1    107    LEU     HA   1699     0.0922      1.008   ; qtot 1.897
  1700         CT    107    LEU     CB   1700    -0.1102      12.01   ; qtot 1.786
  1701         HC    107    LEU    HB1   1701     0.0457      1.008   ; qtot 1.832
  1702         HC    107    LEU    HB2   1702     0.0457      1.008   ; qtot 1.878
  1703         CT    107    LEU     CG   1703     0.3531      12.01   ; qtot 2.231
  1704         HC    107    LEU     HG   1704    -0.0361      1.008   ; qtot 2.195
  1705         CT    107    LEU    CD1   1705    -0.4121      12.01   ; qtot 1.783
  1706         HC    107    LEU   HD11   1706        0.1      1.008   ; qtot 1.883
  1707         HC    107    LEU   HD12   1707        0.1      1.008   ; qtot 1.983
  1708         HC    107    LEU   HD13   1708        0.1      1.008   ; qtot 2.083
  1709         CT    107    LEU    CD2   1709    -0.4121      12.01   ; qtot 1.671
  1710         HC    107    LEU   HD21   1710        0.1      1.008   ; qtot 1.771
  1711         HC    107    LEU   HD22   1711        0.1      1.008   ; qtot 1.871
  1712         HC    107    LEU   HD23   1712        0.1      1.008   ; qtot 1.971
  1713          C    107    LEU      C   1713     0.5973      12.01   ; qtot 2.568
  1714          O    107    LEU      O   1714    -0.5679         16   ; qtot 2
; residue 108 TYR rtp TYR  q  0.0
  1715          N    108    TYR      N   1715    -0.4157      14.01   ; qtot 1.584
  1716          H    108    TYR      H   1716     0.2719      1.008   ; qtot 1.856
  1717         CT    108    TYR     CA   1717    -0.0014      12.01   ; qtot 1.855
  1718         H1    108    TYR     HA   1718     0.0876      1.008   ; qtot 1.942
  1719         CT    108    TYR     CB   1719    -0.0152      12.01   ; qtot 1.927
  1720         HC    108    TYR    HB1   1720     0.0295      1.008   ; qtot 1.957
  1721         HC    108    TYR    HB2   1721     0.0295      1.008   ; qtot 1.986
  1722         CA    108    TYR     CG   1722    -0.0011      12.01   ; qtot 1.985
  1723         CA    108    TYR    CD1   1723    -0.1906      12.01   ; qtot 1.795
  1724         HA    108    TYR    HD1   1724     0.1699      1.008   ; qtot 1.964
  1725         CA    108    TYR    CE1   1725    -0.2341      12.01   ; qtot 1.73
  1726         HA    108    TYR    HE1   1726     0.1656      1.008   ; qtot 1.896
  1727          C    108    TYR     CZ   1727     0.3226      12.01   ; qtot 2.219
  1728         OH    108    TYR     OH   1728    -0.5579         16   ; qtot 1.661
  1729         HO    108    TYR     HH   1729     0.3992      1.008   ; qtot 2.06
  1730         CA    108    TYR    CE2   1730    -0.2341      12.01   ; qtot 1.826
  1731         HA    108    TYR    HE2   1731     0.1656      1.008   ; qtot 1.991
  1732         CA    108    TYR    CD2   1732    -0.1906      12.01   ; qtot 1.801
  1733         HA    108    TYR    HD2   1733     0.1699      1.008   ; qtot 1.971
  1734          C    108    TYR      C   1734     0.5973      12.01   ; qtot 2.568
  1735          O    108    TYR      O   1735    -0.5679         16   ; qtot 2
; residue 109 LEU rtp LEU  q  0.0
  1736          N    109    LEU      N   1736    -0.4157      14.01   ; qtot 1.584
  1737          H    109    LEU      H   1737     0.2719      1.008   ; qtot 1.856
  1738         CT    109    LEU     CA   1738    -0.0518      12.01   ; qtot 1.804
  1739         H1    109    LEU     HA   1739     0.0922      1.008   ; qtot 1.897
  1740         CT    109    LEU     CB   1740    -0.1102      12.01   ; qtot 1.786
  1741         HC    109    LEU    HB1   1741     0.0457      1.008   ; qtot 1.832
  1742         HC    109    LEU    HB2   1742     0.0457      1.008   ; qtot 1.878
  1743         CT    109    LEU     CG   1743     0.3531      12.01   ; qtot 2.231
  1744         HC    109    LEU     HG   1744    -0.0361      1.008   ; qtot 2.195
  1745         CT    109    LEU    CD1   1745    -0.4121      12.01   ; qtot 1.783
  1746         HC    109    LEU   HD11   1746        0.1      1.008   ; qtot 1.883
  1747         HC    109    LEU   HD12   1747        0.1      1.008   ; qtot 1.983
  1748         HC    109    LEU   HD13   1748        0.1      1.008   ; qtot 2.083
  1749         CT    109    LEU    CD2   1749    -0.4121      12.01   ; qtot 1.671
  1750         HC    109    LEU   HD21   1750        0.1      1.008   ; qtot 1.771
  1751         HC    109    LEU   HD22   1751        0.1      1.008   ; qtot 1.871
  1752         HC    109    LEU   HD23   1752        0.1      1.008   ; qtot 1.971
  1753          C    109    LEU      C   1753     0.5973      12.01   ; qtot 2.568
  1754          O    109    LEU      O   1754    -0.5679         16   ; qtot 2
; residue 110 ILE rtp ILE  q  0.0
  1755          N    110    ILE      N   1755    -0.4157      14.01   ; qtot 1.584
  1756          H    110    ILE      H   1756     0.2719      1.008   ; qtot 1.856
  1757         CT    110    ILE     CA   1757    -0.0597      12.01   ; qtot 1.797
  1758         H1    110    ILE     HA   1758     0.0869      1.008   ; qtot 1.883
  1759         CT    110    ILE     CB   1759     0.1303      12.01   ; qtot 2.014
  1760         HC    110    ILE     HB   1760     0.0187      1.008   ; qtot 2.032
  1761         CT    110    ILE    CG2   1761    -0.3204      12.01   ; qtot 1.712
  1762         HC    110    ILE   HG21   1762     0.0882      1.008   ; qtot 1.8
  1763         HC    110    ILE   HG22   1763     0.0882      1.008   ; qtot 1.888
  1764         HC    110    ILE   HG23   1764     0.0882      1.008   ; qtot 1.977
  1765         CT    110    ILE    CG1   1765     -0.043      12.01   ; qtot 1.934
  1766         HC    110    ILE   HG11   1766     0.0236      1.008   ; qtot 1.957
  1767         HC    110    ILE   HG12   1767     0.0236      1.008   ; qtot 1.981
  1768         CT    110    ILE     CD   1768     -0.066      12.01   ; qtot 1.915
  1769         HC    110    ILE    HD1   1769     0.0186      1.008   ; qtot 1.933
  1770         HC    110    ILE    HD2   1770     0.0186      1.008   ; qtot 1.952
  1771         HC    110    ILE    HD3   1771     0.0186      1.008   ; qtot 1.971
  1772          C    110    ILE      C   1772     0.5973      12.01   ; qtot 2.568
  1773          O    110    ILE      O   1773    -0.5679         16   ; qtot 2
; residue 111 HIS rtp HIE  q  0.0
  1774          N    111    HIS      N   1774    -0.4157      14.01   ; qtot 1.584
  1775          H    111    HIS      H   1775     0.2719      1.008   ; qtot 1.856
  1776         CT    111    HIS     CA   1776    -0.0581      12.01   ; qtot 1.798
  1777         H1    111    HIS     HA   1777      0.136      1.008   ; qtot 1.934
  1778         CT    111    HIS     CB   1778    -0.0074      12.01   ; qtot 1.927
  1779         HC    111    HIS    HB1   1779     0.0367      1.008   ; qtot 1.963
  1780         HC    111    HIS    HB2   1780     0.0367      1.008   ; qtot 2
  1781         CC    111    HIS     CG   1781     0.1868      12.01   ; qtot 2.187
  1782         NB    111    HIS    ND1   1782    -0.5432      14.01   ; qtot 1.644
  1783         CR    111    HIS    CE1   1783     0.1635      12.01   ; qtot 1.807
  1784         H5    111    HIS    HE1   1784     0.1435      1.008   ; qtot 1.951
  1785         NA    111    HIS    NE2   1785    -0.2795      14.01   ; qtot 1.671
  1786          H    111    HIS    HE2   1786     0.3339      1.008   ; qtot 2.005
  1787         CW    111    HIS    CD2   1787    -0.2207      12.01   ; qtot 1.784
  1788         H4    111    HIS    HD2   1788     0.1862      1.008   ; qtot 1.971
  1789          C    111    HIS      C   1789     0.5973      12.01   ; qtot 2.568
  1790          O    111    HIS      O   1790    -0.5679         16   ; qtot 2
; residue 112 TRP rtp TRP  q  0.0
  1791          N    112    TRP      N   1791    -0.4157      14.01   ; qtot 1.584
  1792          H    112    TRP      H   1792     0.2719      1.008   ; qtot 1.856
  1793         CT    112    TRP     CA   1793    -0.0275      12.01   ; qtot 1.829
  1794         H1    112    TRP     HA   1794     0.1123      1.008   ; qtot 1.941
  1795         CT    112    TRP     CB   1795     -0.005      12.01   ; qtot 1.936
  1796         HC    112    TRP    HB1   1796     0.0339      1.008   ; qtot 1.97
  1797         HC    112    TRP    HB2   1797     0.0339      1.008   ; qtot 2.004
  1798         C*    112    TRP     CG   1798    -0.1415      12.01   ; qtot 1.862
  1799         CW    112    TRP    CD1   1799    -0.1638      12.01   ; qtot 1.699
  1800         H4    112    TRP    HD1   1800     0.2062      1.008   ; qtot 1.905
  1801         NA    112    TRP    NE1   1801    -0.3418      14.01   ; qtot 1.563
  1802          H    112    TRP    HE1   1802     0.3412      1.008   ; qtot 1.904
  1803         CN    112    TRP    CE2   1803      0.138      12.01   ; qtot 2.042
  1804         CA    112    TRP    CZ2   1804    -0.2601      12.01   ; qtot 1.782
  1805         HA    112    TRP    HZ2   1805     0.1572      1.008   ; qtot 1.939
  1806         CA    112    TRP    CH2   1806    -0.1134      12.01   ; qtot 1.826
  1807         HA    112    TRP    HH2   1807     0.1417      1.008   ; qtot 1.968
  1808         CA    112    TRP    CZ3   1808    -0.1972      12.01   ; qtot 1.77
  1809         HA    112    TRP    HZ3   1809     0.1447      1.008   ; qtot 1.915
  1810         CA    112    TRP    CE3   1810    -0.2387      12.01   ; qtot 1.676
  1811         HA    112    TRP    HE3   1811       0.17      1.008   ; qtot 1.846
  1812         CB    112    TRP    CD2   1812     0.1243      12.01   ; qtot 1.971
  1813          C    112    TRP      C   1813     0.5973      12.01   ; qtot 2.568
  1814          O    112    TRP      O   1814    -0.5679         16   ; qtot 2
; residue 113 PRO rtp PRO  q  0.0
  1815          N    113    PRO      N   1815    -0.2548      14.01   ; qtot 1.745
  1816         CT    113    PRO     CD   1816     0.0192      12.01   ; qtot 1.764
  1817         H1    113    PRO    HD1   1817     0.0391      1.008   ; qtot 1.804
  1818         H1    113    PRO    HD2   1818     0.0391      1.008   ; qtot 1.843
  1819         CT    113    PRO     CG   1819     0.0189      12.01   ; qtot 1.862
  1820         HC    113    PRO    HG1   1820     0.0213      1.008   ; qtot 1.883
  1821         HC    113    PRO    HG2   1821     0.0213      1.008   ; qtot 1.904
  1822         CT    113    PRO     CB   1822     -0.007      12.01   ; qtot 1.897
  1823         HC    113    PRO    HB1   1823     0.0253      1.008   ; qtot 1.922
  1824         HC    113    PRO    HB2   1824     0.0253      1.008   ; qtot 1.948
  1825         CT    113    PRO     CA   1825    -0.0266      12.01   ; qtot 1.921
  1826         H1    113    PRO     HA   1826     0.0641      1.008   ; qtot 1.985
  1827          C    113    PRO      C   1827     0.5896      12.01   ; qtot 2.575
  1828          O    113    PRO      O   1828    -0.5748         16   ; qtot 2
; residue 114 TYR rtp TYR  q  0.0
  1829          N    114    TYR      N   1829    -0.4157      14.01   ; qtot 1.584
  1830          H    114    TYR      H   1830     0.2719      1.008   ; qtot 1.856
  1831         CT    114    TYR     CA   1831    -0.0014      12.01   ; qtot 1.855
  1832         H1    114    TYR     HA   1832     0.0876      1.008   ; qtot 1.942
  1833         CT    114    TYR     CB   1833    -0.0152      12.01   ; qtot 1.927
  1834         HC    114    TYR    HB1   1834     0.0295      1.008   ; qtot 1.957
  1835         HC    114    TYR    HB2   1835     0.0295      1.008   ; qtot 1.986
  1836         CA    114    TYR     CG   1836    -0.0011      12.01   ; qtot 1.985
  1837         CA    114    TYR    CD1   1837    -0.1906      12.01   ; qtot 1.795
  1838         HA    114    TYR    HD1   1838     0.1699      1.008   ; qtot 1.964
  1839         CA    114    TYR    CE1   1839    -0.2341      12.01   ; qtot 1.73
  1840         HA    114    TYR    HE1   1840     0.1656      1.008   ; qtot 1.896
  1841          C    114    TYR     CZ   1841     0.3226      12.01   ; qtot 2.219
  1842         OH    114    TYR     OH   1842    -0.5579         16   ; qtot 1.661
  1843         HO    114    TYR     HH   1843     0.3992      1.008   ; qtot 2.06
  1844         CA    114    TYR    CE2   1844    -0.2341      12.01   ; qtot 1.826
  1845         HA    114    TYR    HE2   1845     0.1656      1.008   ; qtot 1.991
  1846         CA    114    TYR    CD2   1846    -0.1906      12.01   ; qtot 1.801
  1847         HA    114    TYR    HD2   1847     0.1699      1.008   ; qtot 1.971
  1848          C    114    TYR      C   1848     0.5973      12.01   ; qtot 2.568
  1849          O    114    TYR      O   1849    -0.5679         16   ; qtot 2
; residue 115 GLY rtp GLY  q  0.0
  1850          N    115    GLY      N   1850    -0.4157      14.01   ; qtot 1.584
  1851          H    115    GLY      H   1851     0.2719      1.008   ; qtot 1.856
  1852         CT    115    GLY     CA   1852    -0.0252      12.01   ; qtot 1.831
  1853         H1    115    GLY    HA1   1853     0.0698      1.008   ; qtot 1.901
  1854         H1    115    GLY    HA2   1854     0.0698      1.008   ; qtot 1.971
  1855          C    115    GLY      C   1855     0.5973      12.01   ; qtot 2.568
  1856          O    115    GLY      O   1856    -0.5679         16   ; qtot 2
; residue 116 PHE rtp PHE  q  0.0
  1857          N    116    PHE      N   1857    -0.4157      14.01   ; qtot 1.584
  1858          H    116    PHE      H   1858     0.2719      1.008   ; qtot 1.856
  1859         CT    116    PHE     CA   1859    -0.0024      12.01   ; qtot 1.854
  1860         H1    116    PHE     HA   1860     0.0978      1.008   ; qtot 1.952
  1861         CT    116    PHE     CB   1861    -0.0343      12.01   ; qtot 1.917
  1862         HC    116    PHE    HB1   1862     0.0295      1.008   ; qtot 1.947
  1863         HC    116    PHE    HB2   1863     0.0295      1.008   ; qtot 1.976
  1864         CA    116    PHE     CG   1864     0.0118      12.01   ; qtot 1.988
  1865         CA    116    PHE    CD1   1865    -0.1256      12.01   ; qtot 1.863
  1866         HA    116    PHE    HD1   1866      0.133      1.008   ; qtot 1.996
  1867         CA    116    PHE    CE1   1867    -0.1704      12.01   ; qtot 1.825
  1868         HA    116    PHE    HE1   1868      0.143      1.008   ; qtot 1.968
  1869         CA    116    PHE     CZ   1869    -0.1072      12.01   ; qtot 1.861
  1870         HA    116    PHE     HZ   1870     0.1297      1.008   ; qtot 1.991
  1871         CA    116    PHE    CE2   1871    -0.1704      12.01   ; qtot 1.82
  1872         HA    116    PHE    HE2   1872      0.143      1.008   ; qtot 1.963
  1873         CA    116    PHE    CD2   1873    -0.1256      12.01   ; qtot 1.838
  1874         HA    116    PHE    HD2   1874      0.133      1.008   ; qtot 1.971
  1875          C    116    PHE      C   1875     0.5973      12.01   ; qtot 2.568
  1876          O    116    PHE      O   1876    -0.5679         16   ; qtot 2
; residue 117 LYS rtp LYS  q +1.0
  1877          N    117    LYS      N   1877    -0.3479      14.01   ; qtot 1.652
  1878          H    117    LYS      H   1878     0.2747      1.008   ; qtot 1.927
  1879         CT    117    LYS     CA   1879      -0.24      12.01   ; qtot 1.687
  1880         H1    117    LYS     HA   1880     0.1426      1.008   ; qtot 1.829
  1881         CT    117    LYS     CB   1881    -0.0094      12.01   ; qtot 1.82
  1882         HC    117    LYS    HB1   1882     0.0362      1.008   ; qtot 1.856
  1883         HC    117    LYS    HB2   1883     0.0362      1.008   ; qtot 1.892
  1884         CT    117    LYS     CG   1884     0.0187      12.01   ; qtot 1.911
  1885         HC    117    LYS    HG1   1885     0.0103      1.008   ; qtot 1.921
  1886         HC    117    LYS    HG2   1886     0.0103      1.008   ; qtot 1.932
  1887         CT    117    LYS     CD   1887    -0.0479      12.01   ; qtot 1.884
  1888         HC    117    LYS    HD1   1888     0.0621      1.008   ; qtot 1.946
  1889         HC    117    LYS    HD2   1889     0.0621      1.008   ; qtot 2.008
  1890         CT    117    LYS     CE   1890    -0.0143      12.01   ; qtot 1.994
  1891         HP    117    LYS    HE1   1891     0.1135      1.008   ; qtot 2.107
  1892         HP    117    LYS    HE2   1892     0.1135      1.008   ; qtot 2.221
  1893         N3    117    LYS     NZ   1893    -0.3854      14.01   ; qtot 1.835
  1894          H    117    LYS    HZ1   1894       0.34      1.008   ; qtot 2.175
  1895          H    117    LYS    HZ2   1895       0.34      1.008   ; qtot 2.515
  1896          H    117    LYS    HZ3   1896       0.34      1.008   ; qtot 2.855
  1897          C    117    LYS      C   1897     0.7341      12.01   ; qtot 3.589
  1898          O    117    LYS      O   1898    -0.5894         16   ; qtot 3
; residue 118 PRO rtp PRO  q  0.0
  1899          N    118    PRO      N   1899    -0.2548      14.01   ; qtot 2.745
  1900         CT    118    PRO     CD   1900     0.0192      12.01   ; qtot 2.764
  1901         H1    118    PRO    HD1   1901     0.0391      1.008   ; qtot 2.804
  1902         H1    118    PRO    HD2   1902     0.0391      1.008   ; qtot 2.843
  1903         CT    118    PRO     CG   1903     0.0189      12.01   ; qtot 2.862
  1904         HC    118    PRO    HG1   1904     0.0213      1.008   ; qtot 2.883
  1905         HC    118    PRO    HG2   1905     0.0213      1.008   ; qtot 2.904
  1906         CT    118    PRO     CB   1906     -0.007      12.01   ; qtot 2.897
  1907         HC    118    PRO    HB1   1907     0.0253      1.008   ; qtot 2.922
  1908         HC    118    PRO    HB2   1908     0.0253      1.008   ; qtot 2.948
  1909         CT    118    PRO     CA   1909    -0.0266      12.01   ; qtot 2.921
  1910         H1    118    PRO     HA   1910     0.0641      1.008   ; qtot 2.985
  1911          C    118    PRO      C   1911     0.5896      12.01   ; qtot 3.575
  1912          O    118    PRO      O   1912    -0.5748         16   ; qtot 3
; residue 119 GLY rtp GLY  q  0.0
  1913          N    119    GLY      N   1913    -0.4157      14.01   ; qtot 2.584
  1914          H    119    GLY      H   1914     0.2719      1.008   ; qtot 2.856
  1915         CT    119    GLY     CA   1915    -0.0252      12.01   ; qtot 2.831
  1916         H1    119    GLY    HA1   1916     0.0698      1.008   ; qtot 2.901
  1917         H1    119    GLY    HA2   1917     0.0698      1.008   ; qtot 2.971
  1918          C    119    GLY      C   1918     0.5973      12.01   ; qtot 3.568
  1919          O    119    GLY      O   1919    -0.5679         16   ; qtot 3
; residue 120 LYS rtp LYS  q +1.0
  1920          N    120    LYS      N   1920    -0.3479      14.01   ; qtot 2.652
  1921          H    120    LYS      H   1921     0.2747      1.008   ; qtot 2.927
  1922         CT    120    LYS     CA   1922      -0.24      12.01   ; qtot 2.687
  1923         H1    120    LYS     HA   1923     0.1426      1.008   ; qtot 2.829
  1924         CT    120    LYS     CB   1924    -0.0094      12.01   ; qtot 2.82
  1925         HC    120    LYS    HB1   1925     0.0362      1.008   ; qtot 2.856
  1926         HC    120    LYS    HB2   1926     0.0362      1.008   ; qtot 2.892
  1927         CT    120    LYS     CG   1927     0.0187      12.01   ; qtot 2.911
  1928         HC    120    LYS    HG1   1928     0.0103      1.008   ; qtot 2.921
  1929         HC    120    LYS    HG2   1929     0.0103      1.008   ; qtot 2.932
  1930         CT    120    LYS     CD   1930    -0.0479      12.01   ; qtot 2.884
  1931         HC    120    LYS    HD1   1931     0.0621      1.008   ; qtot 2.946
  1932         HC    120    LYS    HD2   1932     0.0621      1.008   ; qtot 3.008
  1933         CT    120    LYS     CE   1933    -0.0143      12.01   ; qtot 2.994
  1934         HP    120    LYS    HE1   1934     0.1135      1.008   ; qtot 3.107
  1935         HP    120    LYS    HE2   1935     0.1135      1.008   ; qtot 3.221
  1936         N3    120    LYS     NZ   1936    -0.3854      14.01   ; qtot 2.835
  1937          H    120    LYS    HZ1   1937       0.34      1.008   ; qtot 3.175
  1938          H    120    LYS    HZ2   1938       0.34      1.008   ; qtot 3.515
  1939          H    120    LYS    HZ3   1939       0.34      1.008   ; qtot 3.855
  1940          C    120    LYS      C   1940     0.7341      12.01   ; qtot 4.589
  1941          O    120    LYS      O   1941    -0.5894         16   ; qtot 4
; residue 121 GLU rtp GLU  q -1.0
  1942          N    121    GLU      N   1942    -0.5163      14.01   ; qtot 3.484
  1943          H    121    GLU      H   1943     0.2936      1.008   ; qtot 3.777
  1944         CT    121    GLU     CA   1944     0.0397      12.01   ; qtot 3.817
  1945         H1    121    GLU     HA   1945     0.1105      1.008   ; qtot 3.928
  1946         CT    121    GLU     CB   1946      0.056      12.01   ; qtot 3.984
  1947         HC    121    GLU    HB1   1947    -0.0173      1.008   ; qtot 3.966
  1948         HC    121    GLU    HB2   1948    -0.0173      1.008   ; qtot 3.949
  1949         CT    121    GLU     CG   1949     0.0136      12.01   ; qtot 3.963
  1950         HC    121    GLU    HG1   1950    -0.0425      1.008   ; qtot 3.92
  1951         HC    121    GLU    HG2   1951    -0.0425      1.008   ; qtot 3.878
  1952          C    121    GLU     CD   1952     0.8054      12.01   ; qtot 4.683
  1953         O2    121    GLU    OE1   1953    -0.8188         16   ; qtot 3.864
  1954         O2    121    GLU    OE2   1954    -0.8188         16   ; qtot 3.045
  1955          C    121    GLU      C   1955     0.5366      12.01   ; qtot 3.582
  1956          O    121    GLU      O   1956    -0.5819         16   ; qtot 3
; residue 122 PHE rtp PHE  q  0.0
  1957          N    122    PHE      N   1957    -0.4157      14.01   ; qtot 2.584
  1958          H    122    PHE      H   1958     0.2719      1.008   ; qtot 2.856
  1959         CT    122    PHE     CA   1959    -0.0024      12.01   ; qtot 2.854
  1960         H1    122    PHE     HA   1960     0.0978      1.008   ; qtot 2.952
  1961         CT    122    PHE     CB   1961    -0.0343      12.01   ; qtot 2.917
  1962         HC    122    PHE    HB1   1962     0.0295      1.008   ; qtot 2.947
  1963         HC    122    PHE    HB2   1963     0.0295      1.008   ; qtot 2.976
  1964         CA    122    PHE     CG   1964     0.0118      12.01   ; qtot 2.988
  1965         CA    122    PHE    CD1   1965    -0.1256      12.01   ; qtot 2.863
  1966         HA    122    PHE    HD1   1966      0.133      1.008   ; qtot 2.996
  1967         CA    122    PHE    CE1   1967    -0.1704      12.01   ; qtot 2.825
  1968         HA    122    PHE    HE1   1968      0.143      1.008   ; qtot 2.968
  1969         CA    122    PHE     CZ   1969    -0.1072      12.01   ; qtot 2.861
  1970         HA    122    PHE     HZ   1970     0.1297      1.008   ; qtot 2.991
  1971         CA    122    PHE    CE2   1971    -0.1704      12.01   ; qtot 2.82
  1972         HA    122    PHE    HE2   1972      0.143      1.008   ; qtot 2.963
  1973         CA    122    PHE    CD2   1973    -0.1256      12.01   ; qtot 2.838
  1974         HA    122    PHE    HD2   1974      0.133      1.008   ; qtot 2.971
  1975          C    122    PHE      C   1975     0.5973      12.01   ; qtot 3.568
  1976          O    122    PHE      O   1976    -0.5679         16   ; qtot 3
; residue 123 PHE rtp PHE  q  0.0
  1977          N    123    PHE      N   1977    -0.4157      14.01   ; qtot 2.584
  1978          H    123    PHE      H   1978     0.2719      1.008   ; qtot 2.856
  1979         CT    123    PHE     CA   1979    -0.0024      12.01   ; qtot 2.854
  1980         H1    123    PHE     HA   1980     0.0978      1.008   ; qtot 2.952
  1981         CT    123    PHE     CB   1981    -0.0343      12.01   ; qtot 2.917
  1982         HC    123    PHE    HB1   1982     0.0295      1.008   ; qtot 2.947
  1983         HC    123    PHE    HB2   1983     0.0295      1.008   ; qtot 2.976
  1984         CA    123    PHE     CG   1984     0.0118      12.01   ; qtot 2.988
  1985         CA    123    PHE    CD1   1985    -0.1256      12.01   ; qtot 2.863
  1986         HA    123    PHE    HD1   1986      0.133      1.008   ; qtot 2.996
  1987         CA    123    PHE    CE1   1987    -0.1704      12.01   ; qtot 2.825
  1988         HA    123    PHE    HE1   1988      0.143      1.008   ; qtot 2.968
  1989         CA    123    PHE     CZ   1989    -0.1072      12.01   ; qtot 2.861
  1990         HA    123    PHE     HZ   1990     0.1297      1.008   ; qtot 2.991
  1991         CA    123    PHE    CE2   1991    -0.1704      12.01   ; qtot 2.82
  1992         HA    123    PHE    HE2   1992      0.143      1.008   ; qtot 2.963
  1993         CA    123    PHE    CD2   1993    -0.1256      12.01   ; qtot 2.838
  1994         HA    123    PHE    HD2   1994      0.133      1.008   ; qtot 2.971
  1995          C    123    PHE      C   1995     0.5973      12.01   ; qtot 3.568
  1996          O    123    PHE      O   1996    -0.5679         16   ; qtot 3
; residue 124 PRO rtp PRO  q  0.0
  1997          N    124    PRO      N   1997    -0.2548      14.01   ; qtot 2.745
  1998         CT    124    PRO     CD   1998     0.0192      12.01   ; qtot 2.764
  1999         H1    124    PRO    HD1   1999     0.0391      1.008   ; qtot 2.804
  2000         H1    124    PRO    HD2   2000     0.0391      1.008   ; qtot 2.843
  2001         CT    124    PRO     CG   2001     0.0189      12.01   ; qtot 2.862
  2002         HC    124    PRO    HG1   2002     0.0213      1.008   ; qtot 2.883
  2003         HC    124    PRO    HG2   2003     0.0213      1.008   ; qtot 2.904
  2004         CT    124    PRO     CB   2004     -0.007      12.01   ; qtot 2.897
  2005         HC    124    PRO    HB1   2005     0.0253      1.008   ; qtot 2.922
  2006         HC    124    PRO    HB2   2006     0.0253      1.008   ; qtot 2.948
  2007         CT    124    PRO     CA   2007    -0.0266      12.01   ; qtot 2.921
  2008         H1    124    PRO     HA   2008     0.0641      1.008   ; qtot 2.985
  2009          C    124    PRO      C   2009     0.5896      12.01   ; qtot 3.575
  2010          O    124    PRO      O   2010    -0.5748         16   ; qtot 3
; residue 125 LEU rtp LEU  q  0.0
  2011          N    125    LEU      N   2011    -0.4157      14.01   ; qtot 2.584
  2012          H    125    LEU      H   2012     0.2719      1.008   ; qtot 2.856
  2013         CT    125    LEU     CA   2013    -0.0518      12.01   ; qtot 2.804
  2014         H1    125    LEU     HA   2014     0.0922      1.008   ; qtot 2.897
  2015         CT    125    LEU     CB   2015    -0.1102      12.01   ; qtot 2.786
  2016         HC    125    LEU    HB1   2016     0.0457      1.008   ; qtot 2.832
  2017         HC    125    LEU    HB2   2017     0.0457      1.008   ; qtot 2.878
  2018         CT    125    LEU     CG   2018     0.3531      12.01   ; qtot 3.231
  2019         HC    125    LEU     HG   2019    -0.0361      1.008   ; qtot 3.195
  2020         CT    125    LEU    CD1   2020    -0.4121      12.01   ; qtot 2.783
  2021         HC    125    LEU   HD11   2021        0.1      1.008   ; qtot 2.883
  2022         HC    125    LEU   HD12   2022        0.1      1.008   ; qtot 2.983
  2023         HC    125    LEU   HD13   2023        0.1      1.008   ; qtot 3.083
  2024         CT    125    LEU    CD2   2024    -0.4121      12.01   ; qtot 2.671
  2025         HC    125    LEU   HD21   2025        0.1      1.008   ; qtot 2.771
  2026         HC    125    LEU   HD22   2026        0.1      1.008   ; qtot 2.871
  2027         HC    125    LEU   HD23   2027        0.1      1.008   ; qtot 2.971
  2028          C    125    LEU      C   2028     0.5973      12.01   ; qtot 3.568
  2029          O    125    LEU      O   2029    -0.5679         16   ; qtot 3
; residue 126 ASP rtp ASP  q -1.0
  2030          N    126    ASP      N   2030    -0.5163      14.01   ; qtot 2.484
  2031          H    126    ASP      H   2031     0.2936      1.008   ; qtot 2.777
  2032         CT    126    ASP     CA   2032     0.0381      12.01   ; qtot 2.815
  2033         H1    126    ASP     HA   2033      0.088      1.008   ; qtot 2.903
  2034         CT    126    ASP     CB   2034    -0.0303      12.01   ; qtot 2.873
  2035         HC    126    ASP    HB1   2035    -0.0122      1.008   ; qtot 2.861
  2036         HC    126    ASP    HB2   2036    -0.0122      1.008   ; qtot 2.849
  2037          C    126    ASP     CG   2037     0.7994      12.01   ; qtot 3.648
  2038         O2    126    ASP    OD1   2038    -0.8014         16   ; qtot 2.847
  2039         O2    126    ASP    OD2   2039    -0.8014         16   ; qtot 2.045
  2040          C    126    ASP      C   2040     0.5366      12.01   ; qtot 2.582
  2041          O    126    ASP      O   2041    -0.5819         16   ; qtot 2
; residue 127 GLU rtp GLU  q -1.0
  2042          N    127    GLU      N   2042    -0.5163      14.01   ; qtot 1.484
  2043          H    127    GLU      H   2043     0.2936      1.008   ; qtot 1.777
  2044         CT    127    GLU     CA   2044     0.0397      12.01   ; qtot 1.817
  2045         H1    127    GLU     HA   2045     0.1105      1.008   ; qtot 1.928
  2046         CT    127    GLU     CB   2046      0.056      12.01   ; qtot 1.984
  2047         HC    127    GLU    HB1   2047    -0.0173      1.008   ; qtot 1.966
  2048         HC    127    GLU    HB2   2048    -0.0173      1.008   ; qtot 1.949
  2049         CT    127    GLU     CG   2049     0.0136      12.01   ; qtot 1.963
  2050         HC    127    GLU    HG1   2050    -0.0425      1.008   ; qtot 1.92
  2051         HC    127    GLU    HG2   2051    -0.0425      1.008   ; qtot 1.878
  2052          C    127    GLU     CD   2052     0.8054      12.01   ; qtot 2.683
  2053         O2    127    GLU    OE1   2053    -0.8188         16   ; qtot 1.864
  2054         O2    127    GLU    OE2   2054    -0.8188         16   ; qtot 1.045
  2055          C    127    GLU      C   2055     0.5366      12.01   ; qtot 1.582
  2056          O    127    GLU      O   2056    -0.5819         16   ; qtot 1
; residue 128 SER rtp SER  q  0.0
  2057          N    128    SER      N   2057    -0.4157      14.01   ; qtot 0.5843
  2058          H    128    SER      H   2058     0.2719      1.008   ; qtot 0.8562
  2059         CT    128    SER     CA   2059    -0.0249      12.01   ; qtot 0.8313
  2060         H1    128    SER     HA   2060     0.0843      1.008   ; qtot 0.9156
  2061         CT    128    SER     CB   2061     0.2117      12.01   ; qtot 1.127
  2062         H1    128    SER    HB1   2062     0.0352      1.008   ; qtot 1.163
  2063         H1    128    SER    HB2   2063     0.0352      1.008   ; qtot 1.198
  2064         OH    128    SER     OG   2064    -0.6546         16   ; qtot 0.5431
  2065         HO    128    SER     HG   2065     0.4275      1.008   ; qtot 0.9706
  2066          C    128    SER      C   2066     0.5973      12.01   ; qtot 1.568
  2067          O    128    SER      O   2067    -0.5679         16   ; qtot 1
; residue 129 GLY rtp GLY  q  0.0
  2068          N    129    GLY      N   2068    -0.4157      14.01   ; qtot 0.5843
  2069          H    129    GLY      H   2069     0.2719      1.008   ; qtot 0.8562
  2070         CT    129    GLY     CA   2070    -0.0252      12.01   ; qtot 0.831
  2071         H1    129    GLY    HA1   2071     0.0698      1.008   ; qtot 0.9008
  2072         H1    129    GLY    HA2   2072     0.0698      1.008   ; qtot 0.9706
  2073          C    129    GLY      C   2073     0.5973      12.01   ; qtot 1.568
  2074          O    129    GLY      O   2074    -0.5679         16   ; qtot 1
; residue 130 ASN rtp ASN  q  0.0
  2075          N    130    ASN      N   2075    -0.4157      14.01   ; qtot 0.5843
  2076          H    130    ASN      H   2076     0.2719      1.008   ; qtot 0.8562
  2077         CT    130    ASN     CA   2077     0.0143      12.01   ; qtot 0.8705
  2078         H1    130    ASN     HA   2078     0.1048      1.008   ; qtot 0.9753
  2079         CT    130    ASN     CB   2079    -0.2041      12.01   ; qtot 0.7712
  2080         HC    130    ASN    HB1   2080     0.0797      1.008   ; qtot 0.8509
  2081         HC    130    ASN    HB2   2081     0.0797      1.008   ; qtot 0.9306
  2082          C    130    ASN     CG   2082      0.713      12.01   ; qtot 1.644
  2083          O    130    ASN    OD1   2083    -0.5931         16   ; qtot 1.051
  2084          N    130    ASN    ND2   2084    -0.9191      14.01   ; qtot 0.1314
  2085          H    130    ASN   HD21   2085     0.4196      1.008   ; qtot 0.551
  2086          H    130    ASN   HD22   2086     0.4196      1.008   ; qtot 0.9706
  2087          C    130    ASN      C   2087     0.5973      12.01   ; qtot 1.568
  2088          O    130    ASN      O   2088    -0.5679         16   ; qtot 1
; residue 131 VAL rtp VAL  q  0.0
  2089          N    131    VAL      N   2089    -0.4157      14.01   ; qtot 0.5843
  2090          H    131    VAL      H   2090     0.2719      1.008   ; qtot 0.8562
  2091         CT    131    VAL     CA   2091    -0.0875      12.01   ; qtot 0.7687
  2092         H1    131    VAL     HA   2092     0.0969      1.008   ; qtot 0.8656
  2093         CT    131    VAL     CB   2093     0.2985      12.01   ; qtot 1.164
  2094         HC    131    VAL     HB   2094    -0.0297      1.008   ; qtot 1.134
  2095         CT    131    VAL    CG1   2095    -0.3192      12.01   ; qtot 0.8152
  2096         HC    131    VAL   HG11   2096     0.0791      1.008   ; qtot 0.8943
  2097         HC    131    VAL   HG12   2097     0.0791      1.008   ; qtot 0.9734
  2098         HC    131    VAL   HG13   2098     0.0791      1.008   ; qtot 1.053
  2099         CT    131    VAL    CG2   2099    -0.3192      12.01   ; qtot 0.7333
  2100         HC    131    VAL   HG21   2100     0.0791      1.008   ; qtot 0.8124
  2101         HC    131    VAL   HG22   2101     0.0791      1.008   ; qtot 0.8915
  2102         HC    131    VAL   HG23   2102     0.0791      1.008   ; qtot 0.9706
  2103          C    131    VAL      C   2103     0.5973      12.01   ; qtot 1.568
  2104          O    131    VAL      O   2104    -0.5679         16   ; qtot 1
; residue 132 VAL rtp VAL  q  0.0
  2105          N    132    VAL      N   2105    -0.4157      14.01   ; qtot 0.5843
  2106          H    132    VAL      H   2106     0.2719      1.008   ; qtot 0.8562
  2107         CT    132    VAL     CA   2107    -0.0875      12.01   ; qtot 0.7687
  2108         H1    132    VAL     HA   2108     0.0969      1.008   ; qtot 0.8656
  2109         CT    132    VAL     CB   2109     0.2985      12.01   ; qtot 1.164
  2110         HC    132    VAL     HB   2110    -0.0297      1.008   ; qtot 1.134
  2111         CT    132    VAL    CG1   2111    -0.3192      12.01   ; qtot 0.8152
  2112         HC    132    VAL   HG11   2112     0.0791      1.008   ; qtot 0.8943
  2113         HC    132    VAL   HG12   2113     0.0791      1.008   ; qtot 0.9734
  2114         HC    132    VAL   HG13   2114     0.0791      1.008   ; qtot 1.053
  2115         CT    132    VAL    CG2   2115    -0.3192      12.01   ; qtot 0.7333
  2116         HC    132    VAL   HG21   2116     0.0791      1.008   ; qtot 0.8124
  2117         HC    132    VAL   HG22   2117     0.0791      1.008   ; qtot 0.8915
  2118         HC    132    VAL   HG23   2118     0.0791      1.008   ; qtot 0.9706
  2119          C    132    VAL      C   2119     0.5973      12.01   ; qtot 1.568
  2120          O    132    VAL      O   2120    -0.5679         16   ; qtot 1
; residue 133 PRO rtp PRO  q  0.0
  2121          N    133    PRO      N   2121    -0.2548      14.01   ; qtot 0.7452
  2122         CT    133    PRO     CD   2122     0.0192      12.01   ; qtot 0.7644
  2123         H1    133    PRO    HD1   2123     0.0391      1.008   ; qtot 0.8035
  2124         H1    133    PRO    HD2   2124     0.0391      1.008   ; qtot 0.8426
  2125         CT    133    PRO     CG   2125     0.0189      12.01   ; qtot 0.8615
  2126         HC    133    PRO    HG1   2126     0.0213      1.008   ; qtot 0.8828
  2127         HC    133    PRO    HG2   2127     0.0213      1.008   ; qtot 0.9041
  2128         CT    133    PRO     CB   2128     -0.007      12.01   ; qtot 0.8971
  2129         HC    133    PRO    HB1   2129     0.0253      1.008   ; qtot 0.9224
  2130         HC    133    PRO    HB2   2130     0.0253      1.008   ; qtot 0.9477
  2131         CT    133    PRO     CA   2131    -0.0266      12.01   ; qtot 0.9211
  2132         H1    133    PRO     HA   2132     0.0641      1.008   ; qtot 0.9852
  2133          C    133    PRO      C   2133     0.5896      12.01   ; qtot 1.575
  2134          O    133    PRO      O   2134    -0.5748         16   ; qtot 1
; residue 134 SER rtp SER  q  0.0
  2135          N    134    SER      N   2135    -0.4157      14.01   ; qtot 0.5843
  2136          H    134    SER      H   2136     0.2719      1.008   ; qtot 0.8562
  2137         CT    134    SER     CA   2137    -0.0249      12.01   ; qtot 0.8313
  2138         H1    134    SER     HA   2138     0.0843      1.008   ; qtot 0.9156
  2139         CT    134    SER     CB   2139     0.2117      12.01   ; qtot 1.127
  2140         H1    134    SER    HB1   2140     0.0352      1.008   ; qtot 1.163
  2141         H1    134    SER    HB2   2141     0.0352      1.008   ; qtot 1.198
  2142         OH    134    SER     OG   2142    -0.6546         16   ; qtot 0.5431
  2143         HO    134    SER     HG   2143     0.4275      1.008   ; qtot 0.9706
  2144          C    134    SER      C   2144     0.5973      12.01   ; qtot 1.568
  2145          O    134    SER      O   2145    -0.5679         16   ; qtot 1
; residue 135 ASP rtp ASP  q -1.0
  2146          N    135    ASP      N   2146    -0.5163      14.01   ; qtot 0.4837
  2147          H    135    ASP      H   2147     0.2936      1.008   ; qtot 0.7773
  2148         CT    135    ASP     CA   2148     0.0381      12.01   ; qtot 0.8154
  2149         H1    135    ASP     HA   2149      0.088      1.008   ; qtot 0.9034
  2150         CT    135    ASP     CB   2150    -0.0303      12.01   ; qtot 0.8731
  2151         HC    135    ASP    HB1   2151    -0.0122      1.008   ; qtot 0.8609
  2152         HC    135    ASP    HB2   2152    -0.0122      1.008   ; qtot 0.8487
  2153          C    135    ASP     CG   2153     0.7994      12.01   ; qtot 1.648
  2154         O2    135    ASP    OD1   2154    -0.8014         16   ; qtot 0.8467
  2155         O2    135    ASP    OD2   2155    -0.8014         16   ; qtot 0.0453
  2156          C    135    ASP      C   2156     0.5366      12.01   ; qtot 0.5819
  2157          O    135    ASP      O   2157    -0.5819         16   ; qtot 0
; residue 136 THR rtp THR  q  0.0
  2158          N    136    THR      N   2158    -0.4157      14.01   ; qtot -0.4157
  2159          H    136    THR      H   2159     0.2719      1.008   ; qtot -0.1438
  2160         CT    136    THR     CA   2160    -0.0389      12.01   ; qtot -0.1827
  2161         H1    136    THR     HA   2161     0.1007      1.008   ; qtot -0.082
  2162         CT    136    THR     CB   2162     0.3654      12.01   ; qtot 0.2834
  2163         H1    136    THR     HB   2163     0.0043      1.008   ; qtot 0.2877
  2164         CT    136    THR    CG2   2164    -0.2438      12.01   ; qtot 0.0439
  2165         HC    136    THR   HG21   2165     0.0642      1.008   ; qtot 0.1081
  2166         HC    136    THR   HG22   2166     0.0642      1.008   ; qtot 0.1723
  2167         HC    136    THR   HG23   2167     0.0642      1.008   ; qtot 0.2365
  2168         OH    136    THR    OG1   2168    -0.6761         16   ; qtot -0.4396
  2169         HO    136    THR    HG1   2169     0.4102      1.008   ; qtot -0.0294
  2170          C    136    THR      C   2170     0.5973      12.01   ; qtot 0.5679
  2171          O    136    THR      O   2171    -0.5679         16   ; qtot 0
; residue 137 ASN rtp ASN  q  0.0
  2172          N    137    ASN      N   2172    -0.4157      14.01   ; qtot -0.4157
  2173          H    137    ASN      H   2173     0.2719      1.008   ; qtot -0.1438
  2174         CT    137    ASN     CA   2174     0.0143      12.01   ; qtot -0.1295
  2175         H1    137    ASN     HA   2175     0.1048      1.008   ; qtot -0.0247
  2176         CT    137    ASN     CB   2176    -0.2041      12.01   ; qtot -0.2288
  2177         HC    137    ASN    HB1   2177     0.0797      1.008   ; qtot -0.1491
  2178         HC    137    ASN    HB2   2178     0.0797      1.008   ; qtot -0.0694
  2179          C    137    ASN     CG   2179      0.713      12.01   ; qtot 0.6436
  2180          O    137    ASN    OD1   2180    -0.5931         16   ; qtot 0.0505
  2181          N    137    ASN    ND2   2181    -0.9191      14.01   ; qtot -0.8686
  2182          H    137    ASN   HD21   2182     0.4196      1.008   ; qtot -0.449
  2183          H    137    ASN   HD22   2183     0.4196      1.008   ; qtot -0.0294
  2184          C    137    ASN      C   2184     0.5973      12.01   ; qtot 0.5679
  2185          O    137    ASN      O   2185    -0.5679         16   ; qtot 0
; residue 138 ILE rtp ILE  q  0.0
  2186          N    138    ILE      N   2186    -0.4157      14.01   ; qtot -0.4157
  2187          H    138    ILE      H   2187     0.2719      1.008   ; qtot -0.1438
  2188         CT    138    ILE     CA   2188    -0.0597      12.01   ; qtot -0.2035
  2189         H1    138    ILE     HA   2189     0.0869      1.008   ; qtot -0.1166
  2190         CT    138    ILE     CB   2190     0.1303      12.01   ; qtot 0.0137
  2191         HC    138    ILE     HB   2191     0.0187      1.008   ; qtot 0.0324
  2192         CT    138    ILE    CG2   2192    -0.3204      12.01   ; qtot -0.288
  2193         HC    138    ILE   HG21   2193     0.0882      1.008   ; qtot -0.1998
  2194         HC    138    ILE   HG22   2194     0.0882      1.008   ; qtot -0.1116
  2195         HC    138    ILE   HG23   2195     0.0882      1.008   ; qtot -0.0234
  2196         CT    138    ILE    CG1   2196     -0.043      12.01   ; qtot -0.0664
  2197         HC    138    ILE   HG11   2197     0.0236      1.008   ; qtot -0.0428
  2198         HC    138    ILE   HG12   2198     0.0236      1.008   ; qtot -0.0192
  2199         CT    138    ILE     CD   2199     -0.066      12.01   ; qtot -0.0852
  2200         HC    138    ILE    HD1   2200     0.0186      1.008   ; qtot -0.0666
  2201         HC    138    ILE    HD2   2201     0.0186      1.008   ; qtot -0.048
  2202         HC    138    ILE    HD3   2202     0.0186      1.008   ; qtot -0.0294
  2203          C    138    ILE      C   2203     0.5973      12.01   ; qtot 0.5679
  2204          O    138    ILE      O   2204    -0.5679         16   ; qtot 0
; residue 139 LEU rtp LEU  q  0.0
  2205          N    139    LEU      N   2205    -0.4157      14.01   ; qtot -0.4157
  2206          H    139    LEU      H   2206     0.2719      1.008   ; qtot -0.1438
  2207         CT    139    LEU     CA   2207    -0.0518      12.01   ; qtot -0.1956
  2208         H1    139    LEU     HA   2208     0.0922      1.008   ; qtot -0.1034
  2209         CT    139    LEU     CB   2209    -0.1102      12.01   ; qtot -0.2136
  2210         HC    139    LEU    HB1   2210     0.0457      1.008   ; qtot -0.1679
  2211         HC    139    LEU    HB2   2211     0.0457      1.008   ; qtot -0.1222
  2212         CT    139    LEU     CG   2212     0.3531      12.01   ; qtot 0.2309
  2213         HC    139    LEU     HG   2213    -0.0361      1.008   ; qtot 0.1948
  2214         CT    139    LEU    CD1   2214    -0.4121      12.01   ; qtot -0.2173
  2215         HC    139    LEU   HD11   2215        0.1      1.008   ; qtot -0.1173
  2216         HC    139    LEU   HD12   2216        0.1      1.008   ; qtot -0.0173
  2217         HC    139    LEU   HD13   2217        0.1      1.008   ; qtot 0.0827
  2218         CT    139    LEU    CD2   2218    -0.4121      12.01   ; qtot -0.3294
  2219         HC    139    LEU   HD21   2219        0.1      1.008   ; qtot -0.2294
  2220         HC    139    LEU   HD22   2220        0.1      1.008   ; qtot -0.1294
  2221         HC    139    LEU   HD23   2221        0.1      1.008   ; qtot -0.0294
  2222          C    139    LEU      C   2222     0.5973      12.01   ; qtot 0.5679
  2223          O    139    LEU      O   2223    -0.5679         16   ; qtot 0
; residue 140 ASP rtp ASP  q -1.0
  2224          N    140    ASP      N   2224    -0.5163      14.01   ; qtot -0.5163
  2225          H    140    ASP      H   2225     0.2936      1.008   ; qtot -0.2227
  2226         CT    140    ASP     CA   2226     0.0381      12.01   ; qtot -0.1846
  2227         H1    140    ASP     HA   2227      0.088      1.008   ; qtot -0.0966
  2228         CT    140    ASP     CB   2228    -0.0303      12.01   ; qtot -0.1269
  2229         HC    140    ASP    HB1   2229    -0.0122      1.008   ; qtot -0.1391
  2230         HC    140    ASP    HB2   2230    -0.0122      1.008   ; qtot -0.1513
  2231          C    140    ASP     CG   2231     0.7994      12.01   ; qtot 0.6481
  2232         O2    140    ASP    OD1   2232    -0.8014         16   ; qtot -0.1533
  2233         O2    140    ASP    OD2   2233    -0.8014         16   ; qtot -0.9547
  2234          C    140    ASP      C   2234     0.5366      12.01   ; qtot -0.4181
  2235          O    140    ASP      O   2235    -0.5819         16   ; qtot -1
; residue 141 THR rtp THR  q  0.0
  2236          N    141    THR      N   2236    -0.4157      14.01   ; qtot -1.416
  2237          H    141    THR      H   2237     0.2719      1.008   ; qtot -1.144
  2238         CT    141    THR     CA   2238    -0.0389      12.01   ; qtot -1.183
  2239         H1    141    THR     HA   2239     0.1007      1.008   ; qtot -1.082
  2240         CT    141    THR     CB   2240     0.3654      12.01   ; qtot -0.7166
  2241         H1    141    THR     HB   2241     0.0043      1.008   ; qtot -0.7123
  2242         CT    141    THR    CG2   2242    -0.2438      12.01   ; qtot -0.9561
  2243         HC    141    THR   HG21   2243     0.0642      1.008   ; qtot -0.8919
  2244         HC    141    THR   HG22   2244     0.0642      1.008   ; qtot -0.8277
  2245         HC    141    THR   HG23   2245     0.0642      1.008   ; qtot -0.7635
  2246         OH    141    THR    OG1   2246    -0.6761         16   ; qtot -1.44
  2247         HO    141    THR    HG1   2247     0.4102      1.008   ; qtot -1.029
  2248          C    141    THR      C   2248     0.5973      12.01   ; qtot -0.4321
  2249          O    141    THR      O   2249    -0.5679         16   ; qtot -1
; residue 142 TRP rtp TRP  q  0.0
  2250          N    142    TRP      N   2250    -0.4157      14.01   ; qtot -1.416
  2251          H    142    TRP      H   2251     0.2719      1.008   ; qtot -1.144
  2252         CT    142    TRP     CA   2252    -0.0275      12.01   ; qtot -1.171
  2253         H1    142    TRP     HA   2253     0.1123      1.008   ; qtot -1.059
  2254         CT    142    TRP     CB   2254     -0.005      12.01   ; qtot -1.064
  2255         HC    142    TRP    HB1   2255     0.0339      1.008   ; qtot -1.03
  2256         HC    142    TRP    HB2   2256     0.0339      1.008   ; qtot -0.9962
  2257         C*    142    TRP     CG   2257    -0.1415      12.01   ; qtot -1.138
  2258         CW    142    TRP    CD1   2258    -0.1638      12.01   ; qtot -1.302
  2259         H4    142    TRP    HD1   2259     0.2062      1.008   ; qtot -1.095
  2260         NA    142    TRP    NE1   2260    -0.3418      14.01   ; qtot -1.437
  2261          H    142    TRP    HE1   2261     0.3412      1.008   ; qtot -1.096
  2262         CN    142    TRP    CE2   2262      0.138      12.01   ; qtot -0.9579
  2263         CA    142    TRP    CZ2   2263    -0.2601      12.01   ; qtot -1.218
  2264         HA    142    TRP    HZ2   2264     0.1572      1.008   ; qtot -1.061
  2265         CA    142    TRP    CH2   2265    -0.1134      12.01   ; qtot -1.174
  2266         HA    142    TRP    HH2   2266     0.1417      1.008   ; qtot -1.033
  2267         CA    142    TRP    CZ3   2267    -0.1972      12.01   ; qtot -1.23
  2268         HA    142    TRP    HZ3   2268     0.1447      1.008   ; qtot -1.085
  2269         CA    142    TRP    CE3   2269    -0.2387      12.01   ; qtot -1.324
  2270         HA    142    TRP    HE3   2270       0.17      1.008   ; qtot -1.154
  2271         CB    142    TRP    CD2   2271     0.1243      12.01   ; qtot -1.029
  2272          C    142    TRP      C   2272     0.5973      12.01   ; qtot -0.4321
  2273          O    142    TRP      O   2273    -0.5679         16   ; qtot -1
; residue 143 ALA rtp ALA  q  0.0
  2274          N    143    ALA      N   2274    -0.4157      14.01   ; qtot -1.416
  2275          H    143    ALA      H   2275     0.2719      1.008   ; qtot -1.144
  2276         CT    143    ALA     CA   2276     0.0337      12.01   ; qtot -1.11
  2277         H1    143    ALA     HA   2277     0.0823      1.008   ; qtot -1.028
  2278         CT    143    ALA     CB   2278    -0.1825      12.01   ; qtot -1.21
  2279         HC    143    ALA    HB1   2279     0.0603      1.008   ; qtot -1.15
  2280         HC    143    ALA    HB2   2280     0.0603      1.008   ; qtot -1.09
  2281         HC    143    ALA    HB3   2281     0.0603      1.008   ; qtot -1.029
  2282          C    143    ALA      C   2282     0.5973      12.01   ; qtot -0.4321
  2283          O    143    ALA      O   2283    -0.5679         16   ; qtot -1
; residue 144 ALA rtp ALA  q  0.0
  2284          N    144    ALA      N   2284    -0.4157      14.01   ; qtot -1.416
  2285          H    144    ALA      H   2285     0.2719      1.008   ; qtot -1.144
  2286         CT    144    ALA     CA   2286     0.0337      12.01   ; qtot -1.11
  2287         H1    144    ALA     HA   2287     0.0823      1.008   ; qtot -1.028
  2288         CT    144    ALA     CB   2288    -0.1825      12.01   ; qtot -1.21
  2289         HC    144    ALA    HB1   2289     0.0603      1.008   ; qtot -1.15
  2290         HC    144    ALA    HB2   2290     0.0603      1.008   ; qtot -1.09
  2291         HC    144    ALA    HB3   2291     0.0603      1.008   ; qtot -1.029
  2292          C    144    ALA      C   2292     0.5973      12.01   ; qtot -0.4321
  2293          O    144    ALA      O   2293    -0.5679         16   ; qtot -1
; residue 145 MET rtp MET  q  0.0
  2294          N    145    MET      N   2294    -0.4157      14.01   ; qtot -1.416
  2295          H    145    MET      H   2295     0.2719      1.008   ; qtot -1.144
  2296         CT    145    MET     CA   2296    -0.0237      12.01   ; qtot -1.168
  2297         H1    145    MET     HA   2297      0.088      1.008   ; qtot -1.08
  2298         CT    145    MET     CB   2298     0.0342      12.01   ; qtot -1.045
  2299         HC    145    MET    HB1   2299     0.0241      1.008   ; qtot -1.021
  2300         HC    145    MET    HB2   2300     0.0241      1.008   ; qtot -0.9971
  2301         CT    145    MET     CG   2301     0.0018      12.01   ; qtot -0.9953
  2302         H1    145    MET    HG1   2302      0.044      1.008   ; qtot -0.9513
  2303         H1    145    MET    HG2   2303      0.044      1.008   ; qtot -0.9073
  2304          S    145    MET     SD   2304    -0.2737      32.06   ; qtot -1.181
  2305         CT    145    MET     CE   2305    -0.0536      12.01   ; qtot -1.235
  2306         H1    145    MET    HE1   2306     0.0684      1.008   ; qtot -1.166
  2307         H1    145    MET    HE2   2307     0.0684      1.008   ; qtot -1.098
  2308         H1    145    MET    HE3   2308     0.0684      1.008   ; qtot -1.029
  2309          C    145    MET      C   2309     0.5973      12.01   ; qtot -0.4321
  2310          O    145    MET      O   2310    -0.5679         16   ; qtot -1
; residue 146 GLU rtp GLU  q -1.0
  2311          N    146    GLU      N   2311    -0.5163      14.01   ; qtot -1.516
  2312          H    146    GLU      H   2312     0.2936      1.008   ; qtot -1.223
  2313         CT    146    GLU     CA   2313     0.0397      12.01   ; qtot -1.183
  2314         H1    146    GLU     HA   2314     0.1105      1.008   ; qtot -1.073
  2315         CT    146    GLU     CB   2315      0.056      12.01   ; qtot -1.017
  2316         HC    146    GLU    HB1   2316    -0.0173      1.008   ; qtot -1.034
  2317         HC    146    GLU    HB2   2317    -0.0173      1.008   ; qtot -1.051
  2318         CT    146    GLU     CG   2318     0.0136      12.01   ; qtot -1.038
  2319         HC    146    GLU    HG1   2319    -0.0425      1.008   ; qtot -1.08
  2320         HC    146    GLU    HG2   2320    -0.0425      1.008   ; qtot -1.123
  2321          C    146    GLU     CD   2321     0.8054      12.01   ; qtot -0.3171
  2322         O2    146    GLU    OE1   2322    -0.8188         16   ; qtot -1.136
  2323         O2    146    GLU    OE2   2323    -0.8188         16   ; qtot -1.955
  2324          C    146    GLU      C   2324     0.5366      12.01   ; qtot -1.418
  2325          O    146    GLU      O   2325    -0.5819         16   ; qtot -2
; residue 147 GLU rtp GLU  q -1.0
  2326          N    147    GLU      N   2326    -0.5163      14.01   ; qtot -2.516
  2327          H    147    GLU      H   2327     0.2936      1.008   ; qtot -2.223
  2328         CT    147    GLU     CA   2328     0.0397      12.01   ; qtot -2.183
  2329         H1    147    GLU     HA   2329     0.1105      1.008   ; qtot -2.073
  2330         CT    147    GLU     CB   2330      0.056      12.01   ; qtot -2.017
  2331         HC    147    GLU    HB1   2331    -0.0173      1.008   ; qtot -2.034
  2332         HC    147    GLU    HB2   2332    -0.0173      1.008   ; qtot -2.051
  2333         CT    147    GLU     CG   2333     0.0136      12.01   ; qtot -2.038
  2334         HC    147    GLU    HG1   2334    -0.0425      1.008   ; qtot -2.08
  2335         HC    147    GLU    HG2   2335    -0.0425      1.008   ; qtot -2.123
  2336          C    147    GLU     CD   2336     0.8054      12.01   ; qtot -1.317
  2337         O2    147    GLU    OE1   2337    -0.8188         16   ; qtot -2.136
  2338         O2    147    GLU    OE2   2338    -0.8188         16   ; qtot -2.955
  2339          C    147    GLU      C   2339     0.5366      12.01   ; qtot -2.418
  2340          O    147    GLU      O   2340    -0.5819         16   ; qtot -3
; residue 148 LEU rtp LEU  q  0.0
  2341          N    148    LEU      N   2341    -0.4157      14.01   ; qtot -3.416
  2342          H    148    LEU      H   2342     0.2719      1.008   ; qtot -3.144
  2343         CT    148    LEU     CA   2343    -0.0518      12.01   ; qtot -3.196
  2344         H1    148    LEU     HA   2344     0.0922      1.008   ; qtot -3.103
  2345         CT    148    LEU     CB   2345    -0.1102      12.01   ; qtot -3.214
  2346         HC    148    LEU    HB1   2346     0.0457      1.008   ; qtot -3.168
  2347         HC    148    LEU    HB2   2347     0.0457      1.008   ; qtot -3.122
  2348         CT    148    LEU     CG   2348     0.3531      12.01   ; qtot -2.769
  2349         HC    148    LEU     HG   2349    -0.0361      1.008   ; qtot -2.805
  2350         CT    148    LEU    CD1   2350    -0.4121      12.01   ; qtot -3.217
  2351         HC    148    LEU   HD11   2351        0.1      1.008   ; qtot -3.117
  2352         HC    148    LEU   HD12   2352        0.1      1.008   ; qtot -3.017
  2353         HC    148    LEU   HD13   2353        0.1      1.008   ; qtot -2.917
  2354         CT    148    LEU    CD2   2354    -0.4121      12.01   ; qtot -3.329
  2355         HC    148    LEU   HD21   2355        0.1      1.008   ; qtot -3.229
  2356         HC    148    LEU   HD22   2356        0.1      1.008   ; qtot -3.129
  2357         HC    148    LEU   HD23   2357        0.1      1.008   ; qtot -3.029
  2358          C    148    LEU      C   2358     0.5973      12.01   ; qtot -2.432
  2359          O    148    LEU      O   2359    -0.5679         16   ; qtot -3
; residue 149 VAL rtp VAL  q  0.0
  2360          N    149    VAL      N   2360    -0.4157      14.01   ; qtot -3.416
  2361          H    149    VAL      H   2361     0.2719      1.008   ; qtot -3.144
  2362         CT    149    VAL     CA   2362    -0.0875      12.01   ; qtot -3.231
  2363         H1    149    VAL     HA   2363     0.0969      1.008   ; qtot -3.134
  2364         CT    149    VAL     CB   2364     0.2985      12.01   ; qtot -2.836
  2365         HC    149    VAL     HB   2365    -0.0297      1.008   ; qtot -2.866
  2366         CT    149    VAL    CG1   2366    -0.3192      12.01   ; qtot -3.185
  2367         HC    149    VAL   HG11   2367     0.0791      1.008   ; qtot -3.106
  2368         HC    149    VAL   HG12   2368     0.0791      1.008   ; qtot -3.027
  2369         HC    149    VAL   HG13   2369     0.0791      1.008   ; qtot -2.948
  2370         CT    149    VAL    CG2   2370    -0.3192      12.01   ; qtot -3.267
  2371         HC    149    VAL   HG21   2371     0.0791      1.008   ; qtot -3.188
  2372         HC    149    VAL   HG22   2372     0.0791      1.008   ; qtot -3.109
  2373         HC    149    VAL   HG23   2373     0.0791      1.008   ; qtot -3.029
  2374          C    149    VAL      C   2374     0.5973      12.01   ; qtot -2.432
  2375          O    149    VAL      O   2375    -0.5679         16   ; qtot -3
; residue 150 ASP rtp ASP  q -1.0
  2376          N    150    ASP      N   2376    -0.5163      14.01   ; qtot -3.516
  2377          H    150    ASP      H   2377     0.2936      1.008   ; qtot -3.223
  2378         CT    150    ASP     CA   2378     0.0381      12.01   ; qtot -3.185
  2379         H1    150    ASP     HA   2379      0.088      1.008   ; qtot -3.097
  2380         CT    150    ASP     CB   2380    -0.0303      12.01   ; qtot -3.127
  2381         HC    150    ASP    HB1   2381    -0.0122      1.008   ; qtot -3.139
  2382         HC    150    ASP    HB2   2382    -0.0122      1.008   ; qtot -3.151
  2383          C    150    ASP     CG   2383     0.7994      12.01   ; qtot -2.352
  2384         O2    150    ASP    OD1   2384    -0.8014         16   ; qtot -3.153
  2385         O2    150    ASP    OD2   2385    -0.8014         16   ; qtot -3.955
  2386          C    150    ASP      C   2386     0.5366      12.01   ; qtot -3.418
  2387          O    150    ASP      O   2387    -0.5819         16   ; qtot -4
; residue 151 GLU rtp GLU  q -1.0
  2388          N    151    GLU      N   2388    -0.5163      14.01   ; qtot -4.516
  2389          H    151    GLU      H   2389     0.2936      1.008   ; qtot -4.223
  2390         CT    151    GLU     CA   2390     0.0397      12.01   ; qtot -4.183
  2391         H1    151    GLU     HA   2391     0.1105      1.008   ; qtot -4.073
  2392         CT    151    GLU     CB   2392      0.056      12.01   ; qtot -4.017
  2393         HC    151    GLU    HB1   2393    -0.0173      1.008   ; qtot -4.034
  2394         HC    151    GLU    HB2   2394    -0.0173      1.008   ; qtot -4.051
  2395         CT    151    GLU     CG   2395     0.0136      12.01   ; qtot -4.038
  2396         HC    151    GLU    HG1   2396    -0.0425      1.008   ; qtot -4.08
  2397         HC    151    GLU    HG2   2397    -0.0425      1.008   ; qtot -4.123
  2398          C    151    GLU     CD   2398     0.8054      12.01   ; qtot -3.317
  2399         O2    151    GLU    OE1   2399    -0.8188         16   ; qtot -4.136
  2400         O2    151    GLU    OE2   2400    -0.8188         16   ; qtot -4.955
  2401          C    151    GLU      C   2401     0.5366      12.01   ; qtot -4.418
  2402          O    151    GLU      O   2402    -0.5819         16   ; qtot -5
; residue 152 GLY rtp GLY  q  0.0
  2403          N    152    GLY      N   2403    -0.4157      14.01   ; qtot -5.416
  2404          H    152    GLY      H   2404     0.2719      1.008   ; qtot -5.144
  2405         CT    152    GLY     CA   2405    -0.0252      12.01   ; qtot -5.169
  2406         H1    152    GLY    HA1   2406     0.0698      1.008   ; qtot -5.099
  2407         H1    152    GLY    HA2   2407     0.0698      1.008   ; qtot -5.029
  2408          C    152    GLY      C   2408     0.5973      12.01   ; qtot -4.432
  2409          O    152    GLY      O   2409    -0.5679         16   ; qtot -5
; residue 153 LEU rtp LEU  q  0.0
  2410          N    153    LEU      N   2410    -0.4157      14.01   ; qtot -5.416
  2411          H    153    LEU      H   2411     0.2719      1.008   ; qtot -5.144
  2412         CT    153    LEU     CA   2412    -0.0518      12.01   ; qtot -5.196
  2413         H1    153    LEU     HA   2413     0.0922      1.008   ; qtot -5.103
  2414         CT    153    LEU     CB   2414    -0.1102      12.01   ; qtot -5.214
  2415         HC    153    LEU    HB1   2415     0.0457      1.008   ; qtot -5.168
  2416         HC    153    LEU    HB2   2416     0.0457      1.008   ; qtot -5.122
  2417         CT    153    LEU     CG   2417     0.3531      12.01   ; qtot -4.769
  2418         HC    153    LEU     HG   2418    -0.0361      1.008   ; qtot -4.805
  2419         CT    153    LEU    CD1   2419    -0.4121      12.01   ; qtot -5.217
  2420         HC    153    LEU   HD11   2420        0.1      1.008   ; qtot -5.117
  2421         HC    153    LEU   HD12   2421        0.1      1.008   ; qtot -5.017
  2422         HC    153    LEU   HD13   2422        0.1      1.008   ; qtot -4.917
  2423         CT    153    LEU    CD2   2423    -0.4121      12.01   ; qtot -5.329
  2424         HC    153    LEU   HD21   2424        0.1      1.008   ; qtot -5.229
  2425         HC    153    LEU   HD22   2425        0.1      1.008   ; qtot -5.129
  2426         HC    153    LEU   HD23   2426        0.1      1.008   ; qtot -5.029
  2427          C    153    LEU      C   2427     0.5973      12.01   ; qtot -4.432
  2428          O    153    LEU      O   2428    -0.5679         16   ; qtot -5
; residue 154 VAL rtp VAL  q  0.0
  2429          N    154    VAL      N   2429    -0.4157      14.01   ; qtot -5.416
  2430          H    154    VAL      H   2430     0.2719      1.008   ; qtot -5.144
  2431         CT    154    VAL     CA   2431    -0.0875      12.01   ; qtot -5.231
  2432         H1    154    VAL     HA   2432     0.0969      1.008   ; qtot -5.134
  2433         CT    154    VAL     CB   2433     0.2985      12.01   ; qtot -4.836
  2434         HC    154    VAL     HB   2434    -0.0297      1.008   ; qtot -4.866
  2435         CT    154    VAL    CG1   2435    -0.3192      12.01   ; qtot -5.185
  2436         HC    154    VAL   HG11   2436     0.0791      1.008   ; qtot -5.106
  2437         HC    154    VAL   HG12   2437     0.0791      1.008   ; qtot -5.027
  2438         HC    154    VAL   HG13   2438     0.0791      1.008   ; qtot -4.948
  2439         CT    154    VAL    CG2   2439    -0.3192      12.01   ; qtot -5.267
  2440         HC    154    VAL   HG21   2440     0.0791      1.008   ; qtot -5.188
  2441         HC    154    VAL   HG22   2441     0.0791      1.008   ; qtot -5.109
  2442         HC    154    VAL   HG23   2442     0.0791      1.008   ; qtot -5.029
  2443          C    154    VAL      C   2443     0.5973      12.01   ; qtot -4.432
  2444          O    154    VAL      O   2444    -0.5679         16   ; qtot -5
; residue 155 LYS rtp LYS  q +1.0
  2445          N    155    LYS      N   2445    -0.3479      14.01   ; qtot -5.348
  2446          H    155    LYS      H   2446     0.2747      1.008   ; qtot -5.073
  2447         CT    155    LYS     CA   2447      -0.24      12.01   ; qtot -5.313
  2448         H1    155    LYS     HA   2448     0.1426      1.008   ; qtot -5.171
  2449         CT    155    LYS     CB   2449    -0.0094      12.01   ; qtot -5.18
  2450         HC    155    LYS    HB1   2450     0.0362      1.008   ; qtot -5.144
  2451         HC    155    LYS    HB2   2451     0.0362      1.008   ; qtot -5.108
  2452         CT    155    LYS     CG   2452     0.0187      12.01   ; qtot -5.089
  2453         HC    155    LYS    HG1   2453     0.0103      1.008   ; qtot -5.079
  2454         HC    155    LYS    HG2   2454     0.0103      1.008   ; qtot -5.068
  2455         CT    155    LYS     CD   2455    -0.0479      12.01   ; qtot -5.116
  2456         HC    155    LYS    HD1   2456     0.0621      1.008   ; qtot -5.054
  2457         HC    155    LYS    HD2   2457     0.0621      1.008   ; qtot -4.992
  2458         CT    155    LYS     CE   2458    -0.0143      12.01   ; qtot -5.006
  2459         HP    155    LYS    HE1   2459     0.1135      1.008   ; qtot -4.893
  2460         HP    155    LYS    HE2   2460     0.1135      1.008   ; qtot -4.779
  2461         N3    155    LYS     NZ   2461    -0.3854      14.01   ; qtot -5.165
  2462          H    155    LYS    HZ1   2462       0.34      1.008   ; qtot -4.825
  2463          H    155    LYS    HZ2   2463       0.34      1.008   ; qtot -4.485
  2464          H    155    LYS    HZ3   2464       0.34      1.008   ; qtot -4.145
  2465          C    155    LYS      C   2465     0.7341      12.01   ; qtot -3.411
  2466          O    155    LYS      O   2466    -0.5894         16   ; qtot -4
; residue 156 ALA rtp ALA  q  0.0
  2467          N    156    ALA      N   2467    -0.4157      14.01   ; qtot -4.416
  2468          H    156    ALA      H   2468     0.2719      1.008   ; qtot -4.144
  2469         CT    156    ALA     CA   2469     0.0337      12.01   ; qtot -4.11
  2470         H1    156    ALA     HA   2470     0.0823      1.008   ; qtot -4.028
  2471         CT    156    ALA     CB   2471    -0.1825      12.01   ; qtot -4.21
  2472         HC    156    ALA    HB1   2472     0.0603      1.008   ; qtot -4.15
  2473         HC    156    ALA    HB2   2473     0.0603      1.008   ; qtot -4.09
  2474         HC    156    ALA    HB3   2474     0.0603      1.008   ; qtot -4.029
  2475          C    156    ALA      C   2475     0.5973      12.01   ; qtot -3.432
  2476          O    156    ALA      O   2476    -0.5679         16   ; qtot -4
; residue 157 ILE rtp ILE  q  0.0
  2477          N    157    ILE      N   2477    -0.4157      14.01   ; qtot -4.416
  2478          H    157    ILE      H   2478     0.2719      1.008   ; qtot -4.144
  2479         CT    157    ILE     CA   2479    -0.0597      12.01   ; qtot -4.204
  2480         H1    157    ILE     HA   2480     0.0869      1.008   ; qtot -4.117
  2481         CT    157    ILE     CB   2481     0.1303      12.01   ; qtot -3.986
  2482         HC    157    ILE     HB   2482     0.0187      1.008   ; qtot -3.968
  2483         CT    157    ILE    CG2   2483    -0.3204      12.01   ; qtot -4.288
  2484         HC    157    ILE   HG21   2484     0.0882      1.008   ; qtot -4.2
  2485         HC    157    ILE   HG22   2485     0.0882      1.008   ; qtot -4.112
  2486         HC    157    ILE   HG23   2486     0.0882      1.008   ; qtot -4.023
  2487         CT    157    ILE    CG1   2487     -0.043      12.01   ; qtot -4.066
  2488         HC    157    ILE   HG11   2488     0.0236      1.008   ; qtot -4.043
  2489         HC    157    ILE   HG12   2489     0.0236      1.008   ; qtot -4.019
  2490         CT    157    ILE     CD   2490     -0.066      12.01   ; qtot -4.085
  2491         HC    157    ILE    HD1   2491     0.0186      1.008   ; qtot -4.067
  2492         HC    157    ILE    HD2   2492     0.0186      1.008   ; qtot -4.048
  2493         HC    157    ILE    HD3   2493     0.0186      1.008   ; qtot -4.029
  2494          C    157    ILE      C   2494     0.5973      12.01   ; qtot -3.432
  2495          O    157    ILE      O   2495    -0.5679         16   ; qtot -4
; residue 158 GLY rtp GLY  q  0.0
  2496          N    158    GLY      N   2496    -0.4157      14.01   ; qtot -4.416
  2497          H    158    GLY      H   2497     0.2719      1.008   ; qtot -4.144
  2498         CT    158    GLY     CA   2498    -0.0252      12.01   ; qtot -4.169
  2499         H1    158    GLY    HA1   2499     0.0698      1.008   ; qtot -4.099
  2500         H1    158    GLY    HA2   2500     0.0698      1.008   ; qtot -4.029
  2501          C    158    GLY      C   2501     0.5973      12.01   ; qtot -3.432
  2502          O    158    GLY      O   2502    -0.5679         16   ; qtot -4
; residue 159 ILE rtp ILE  q  0.0
  2503          N    159    ILE      N   2503    -0.4157      14.01   ; qtot -4.416
  2504          H    159    ILE      H   2504     0.2719      1.008   ; qtot -4.144
  2505         CT    159    ILE     CA   2505    -0.0597      12.01   ; qtot -4.204
  2506         H1    159    ILE     HA   2506     0.0869      1.008   ; qtot -4.117
  2507         CT    159    ILE     CB   2507     0.1303      12.01   ; qtot -3.986
  2508         HC    159    ILE     HB   2508     0.0187      1.008   ; qtot -3.968
  2509         CT    159    ILE    CG2   2509    -0.3204      12.01   ; qtot -4.288
  2510         HC    159    ILE   HG21   2510     0.0882      1.008   ; qtot -4.2
  2511         HC    159    ILE   HG22   2511     0.0882      1.008   ; qtot -4.112
  2512         HC    159    ILE   HG23   2512     0.0882      1.008   ; qtot -4.023
  2513         CT    159    ILE    CG1   2513     -0.043      12.01   ; qtot -4.066
  2514         HC    159    ILE   HG11   2514     0.0236      1.008   ; qtot -4.043
  2515         HC    159    ILE   HG12   2515     0.0236      1.008   ; qtot -4.019
  2516         CT    159    ILE     CD   2516     -0.066      12.01   ; qtot -4.085
  2517         HC    159    ILE    HD1   2517     0.0186      1.008   ; qtot -4.067
  2518         HC    159    ILE    HD2   2518     0.0186      1.008   ; qtot -4.048
  2519         HC    159    ILE    HD3   2519     0.0186      1.008   ; qtot -4.029
  2520          C    159    ILE      C   2520     0.5973      12.01   ; qtot -3.432
  2521          O    159    ILE      O   2521    -0.5679         16   ; qtot -4
; residue 160 SER rtp SER  q  0.0
  2522          N    160    SER      N   2522    -0.4157      14.01   ; qtot -4.416
  2523          H    160    SER      H   2523     0.2719      1.008   ; qtot -4.144
  2524         CT    160    SER     CA   2524    -0.0249      12.01   ; qtot -4.169
  2525         H1    160    SER     HA   2525     0.0843      1.008   ; qtot -4.084
  2526         CT    160    SER     CB   2526     0.2117      12.01   ; qtot -3.873
  2527         H1    160    SER    HB1   2527     0.0352      1.008   ; qtot -3.838
  2528         H1    160    SER    HB2   2528     0.0352      1.008   ; qtot -3.802
  2529         OH    160    SER     OG   2529    -0.6546         16   ; qtot -4.457
  2530         HO    160    SER     HG   2530     0.4275      1.008   ; qtot -4.029
  2531          C    160    SER      C   2531     0.5973      12.01   ; qtot -3.432
  2532          O    160    SER      O   2532    -0.5679         16   ; qtot -4
; residue 161 ASN rtp ASN  q  0.0
  2533          N    161    ASN      N   2533    -0.4157      14.01   ; qtot -4.416
  2534          H    161    ASN      H   2534     0.2719      1.008   ; qtot -4.144
  2535         CT    161    ASN     CA   2535     0.0143      12.01   ; qtot -4.13
  2536         H1    161    ASN     HA   2536     0.1048      1.008   ; qtot -4.025
  2537         CT    161    ASN     CB   2537    -0.2041      12.01   ; qtot -4.229
  2538         HC    161    ASN    HB1   2538     0.0797      1.008   ; qtot -4.149
  2539         HC    161    ASN    HB2   2539     0.0797      1.008   ; qtot -4.069
  2540          C    161    ASN     CG   2540      0.713      12.01   ; qtot -3.356
  2541          O    161    ASN    OD1   2541    -0.5931         16   ; qtot -3.95
  2542          N    161    ASN    ND2   2542    -0.9191      14.01   ; qtot -4.869
  2543          H    161    ASN   HD21   2543     0.4196      1.008   ; qtot -4.449
  2544          H    161    ASN   HD22   2544     0.4196      1.008   ; qtot -4.029
  2545          C    161    ASN      C   2545     0.5973      12.01   ; qtot -3.432
  2546          O    161    ASN      O   2546    -0.5679         16   ; qtot -4
; residue 162 PHE rtp PHE  q  0.0
  2547          N    162    PHE      N   2547    -0.4157      14.01   ; qtot -4.416
  2548          H    162    PHE      H   2548     0.2719      1.008   ; qtot -4.144
  2549         CT    162    PHE     CA   2549    -0.0024      12.01   ; qtot -4.146
  2550         H1    162    PHE     HA   2550     0.0978      1.008   ; qtot -4.048
  2551         CT    162    PHE     CB   2551    -0.0343      12.01   ; qtot -4.083
  2552         HC    162    PHE    HB1   2552     0.0295      1.008   ; qtot -4.053
  2553         HC    162    PHE    HB2   2553     0.0295      1.008   ; qtot -4.024
  2554         CA    162    PHE     CG   2554     0.0118      12.01   ; qtot -4.012
  2555         CA    162    PHE    CD1   2555    -0.1256      12.01   ; qtot -4.138
  2556         HA    162    PHE    HD1   2556      0.133      1.008   ; qtot -4.005
  2557         CA    162    PHE    CE1   2557    -0.1704      12.01   ; qtot -4.175
  2558         HA    162    PHE    HE1   2558      0.143      1.008   ; qtot -4.032
  2559         CA    162    PHE     CZ   2559    -0.1072      12.01   ; qtot -4.139
  2560         HA    162    PHE     HZ   2560     0.1297      1.008   ; qtot -4.009
  2561         CA    162    PHE    CE2   2561    -0.1704      12.01   ; qtot -4.18
  2562         HA    162    PHE    HE2   2562      0.143      1.008   ; qtot -4.037
  2563         CA    162    PHE    CD2   2563    -0.1256      12.01   ; qtot -4.162
  2564         HA    162    PHE    HD2   2564      0.133      1.008   ; qtot -4.029
  2565          C    162    PHE      C   2565     0.5973      12.01   ; qtot -3.432
  2566          O    162    PHE      O   2566    -0.5679         16   ; qtot -4
; residue 163 ASN rtp ASN  q  0.0
  2567          N    163    ASN      N   2567    -0.4157      14.01   ; qtot -4.416
  2568          H    163    ASN      H   2568     0.2719      1.008   ; qtot -4.144
  2569         CT    163    ASN     CA   2569     0.0143      12.01   ; qtot -4.129
  2570         H1    163    ASN     HA   2570     0.1048      1.008   ; qtot -4.025
  2571         CT    163    ASN     CB   2571    -0.2041      12.01   ; qtot -4.229
  2572         HC    163    ASN    HB1   2572     0.0797      1.008   ; qtot -4.149
  2573         HC    163    ASN    HB2   2573     0.0797      1.008   ; qtot -4.069
  2574          C    163    ASN     CG   2574      0.713      12.01   ; qtot -3.356
  2575          O    163    ASN    OD1   2575    -0.5931         16   ; qtot -3.949
  2576          N    163    ASN    ND2   2576    -0.9191      14.01   ; qtot -4.869
  2577          H    163    ASN   HD21   2577     0.4196      1.008   ; qtot -4.449
  2578          H    163    ASN   HD22   2578     0.4196      1.008   ; qtot -4.029
  2579          C    163    ASN      C   2579     0.5973      12.01   ; qtot -3.432
  2580          O    163    ASN      O   2580    -0.5679         16   ; qtot -4
; residue 164 HIS rtp HIE  q  0.0
  2581          N    164    HIS      N   2581    -0.4157      14.01   ; qtot -4.416
  2582          H    164    HIS      H   2582     0.2719      1.008   ; qtot -4.144
  2583         CT    164    HIS     CA   2583    -0.0581      12.01   ; qtot -4.202
  2584         H1    164    HIS     HA   2584      0.136      1.008   ; qtot -4.066
  2585         CT    164    HIS     CB   2585    -0.0074      12.01   ; qtot -4.073
  2586         HC    164    HIS    HB1   2586     0.0367      1.008   ; qtot -4.037
  2587         HC    164    HIS    HB2   2587     0.0367      1.008   ; qtot -4
  2588         CC    164    HIS     CG   2588     0.1868      12.01   ; qtot -3.813
  2589         NB    164    HIS    ND1   2589    -0.5432      14.01   ; qtot -4.356
  2590         CR    164    HIS    CE1   2590     0.1635      12.01   ; qtot -4.193
  2591         H5    164    HIS    HE1   2591     0.1435      1.008   ; qtot -4.049
  2592         NA    164    HIS    NE2   2592    -0.2795      14.01   ; qtot -4.329
  2593          H    164    HIS    HE2   2593     0.3339      1.008   ; qtot -3.995
  2594         CW    164    HIS    CD2   2594    -0.2207      12.01   ; qtot -4.216
  2595         H4    164    HIS    HD2   2595     0.1862      1.008   ; qtot -4.029
  2596          C    164    HIS      C   2596     0.5973      12.01   ; qtot -3.432
  2597          O    164    HIS      O   2597    -0.5679         16   ; qtot -4
; residue 165 LEU rtp LEU  q  0.0
  2598          N    165    LEU      N   2598    -0.4157      14.01   ; qtot -4.416
  2599          H    165    LEU      H   2599     0.2719      1.008   ; qtot -4.144
  2600         CT    165    LEU     CA   2600    -0.0518      12.01   ; qtot -4.196
  2601         H1    165    LEU     HA   2601     0.0922      1.008   ; qtot -4.103
  2602         CT    165    LEU     CB   2602    -0.1102      12.01   ; qtot -4.214
  2603         HC    165    LEU    HB1   2603     0.0457      1.008   ; qtot -4.168
  2604         HC    165    LEU    HB2   2604     0.0457      1.008   ; qtot -4.122
  2605         CT    165    LEU     CG   2605     0.3531      12.01   ; qtot -3.769
  2606         HC    165    LEU     HG   2606    -0.0361      1.008   ; qtot -3.805
  2607         CT    165    LEU    CD1   2607    -0.4121      12.01   ; qtot -4.217
  2608         HC    165    LEU   HD11   2608        0.1      1.008   ; qtot -4.117
  2609         HC    165    LEU   HD12   2609        0.1      1.008   ; qtot -4.017
  2610         HC    165    LEU   HD13   2610        0.1      1.008   ; qtot -3.917
  2611         CT    165    LEU    CD2   2611    -0.4121      12.01   ; qtot -4.329
  2612         HC    165    LEU   HD21   2612        0.1      1.008   ; qtot -4.229
  2613         HC    165    LEU   HD22   2613        0.1      1.008   ; qtot -4.129
  2614         HC    165    LEU   HD23   2614        0.1      1.008   ; qtot -4.029
  2615          C    165    LEU      C   2615     0.5973      12.01   ; qtot -3.432
  2616          O    165    LEU      O   2616    -0.5679         16   ; qtot -4
; residue 166 GLN rtp GLN  q  0.0
  2617          N    166    GLN      N   2617    -0.4157      14.01   ; qtot -4.416
  2618          H    166    GLN      H   2618     0.2719      1.008   ; qtot -4.144
  2619         CT    166    GLN     CA   2619    -0.0031      12.01   ; qtot -4.147
  2620         H1    166    GLN     HA   2620      0.085      1.008   ; qtot -4.062
  2621         CT    166    GLN     CB   2621    -0.0036      12.01   ; qtot -4.065
  2622         HC    166    GLN    HB1   2622     0.0171      1.008   ; qtot -4.048
  2623         HC    166    GLN    HB2   2623     0.0171      1.008   ; qtot -4.031
  2624         CT    166    GLN     CG   2624    -0.0645      12.01   ; qtot -4.096
  2625         HC    166    GLN    HG1   2625     0.0352      1.008   ; qtot -4.061
  2626         HC    166    GLN    HG2   2626     0.0352      1.008   ; qtot -4.025
  2627          C    166    GLN     CD   2627     0.6951      12.01   ; qtot -3.33
  2628          O    166    GLN    OE1   2628    -0.6086         16   ; qtot -3.939
  2629          N    166    GLN    NE2   2629    -0.9407      14.01   ; qtot -4.88
  2630          H    166    GLN   HE21   2630     0.4251      1.008   ; qtot -4.454
  2631          H    166    GLN   HE22   2631     0.4251      1.008   ; qtot -4.029
  2632          C    166    GLN      C   2632     0.5973      12.01   ; qtot -3.432
  2633          O    166    GLN      O   2633    -0.5679         16   ; qtot -4
; residue 167 VAL rtp VAL  q  0.0
  2634          N    167    VAL      N   2634    -0.4157      14.01   ; qtot -4.416
  2635          H    167    VAL      H   2635     0.2719      1.008   ; qtot -4.144
  2636         CT    167    VAL     CA   2636    -0.0875      12.01   ; qtot -4.231
  2637         H1    167    VAL     HA   2637     0.0969      1.008   ; qtot -4.134
  2638         CT    167    VAL     CB   2638     0.2985      12.01   ; qtot -3.836
  2639         HC    167    VAL     HB   2639    -0.0297      1.008   ; qtot -3.866
  2640         CT    167    VAL    CG1   2640    -0.3192      12.01   ; qtot -4.185
  2641         HC    167    VAL   HG11   2641     0.0791      1.008   ; qtot -4.106
  2642         HC    167    VAL   HG12   2642     0.0791      1.008   ; qtot -4.027
  2643         HC    167    VAL   HG13   2643     0.0791      1.008   ; qtot -3.947
  2644         CT    167    VAL    CG2   2644    -0.3192      12.01   ; qtot -4.267
  2645         HC    167    VAL   HG21   2645     0.0791      1.008   ; qtot -4.188
  2646         HC    167    VAL   HG22   2646     0.0791      1.008   ; qtot -4.108
  2647         HC    167    VAL   HG23   2647     0.0791      1.008   ; qtot -4.029
  2648          C    167    VAL      C   2648     0.5973      12.01   ; qtot -3.432
  2649          O    167    VAL      O   2649    -0.5679         16   ; qtot -4
; residue 168 GLU rtp GLU  q -1.0
  2650          N    168    GLU      N   2650    -0.5163      14.01   ; qtot -4.516
  2651          H    168    GLU      H   2651     0.2936      1.008   ; qtot -4.223
  2652         CT    168    GLU     CA   2652     0.0397      12.01   ; qtot -4.183
  2653         H1    168    GLU     HA   2653     0.1105      1.008   ; qtot -4.073
  2654         CT    168    GLU     CB   2654      0.056      12.01   ; qtot -4.017
  2655         HC    168    GLU    HB1   2655    -0.0173      1.008   ; qtot -4.034
  2656         HC    168    GLU    HB2   2656    -0.0173      1.008   ; qtot -4.051
  2657         CT    168    GLU     CG   2657     0.0136      12.01   ; qtot -4.038
  2658         HC    168    GLU    HG1   2658    -0.0425      1.008   ; qtot -4.08
  2659         HC    168    GLU    HG2   2659    -0.0425      1.008   ; qtot -4.123
  2660          C    168    GLU     CD   2660     0.8054      12.01   ; qtot -3.317
  2661         O2    168    GLU    OE1   2661    -0.8188         16   ; qtot -4.136
  2662         O2    168    GLU    OE2   2662    -0.8188         16   ; qtot -4.955
  2663          C    168    GLU      C   2663     0.5366      12.01   ; qtot -4.418
  2664          O    168    GLU      O   2664    -0.5819         16   ; qtot -5
; residue 169 MET rtp MET  q  0.0
  2665          N    169    MET      N   2665    -0.4157      14.01   ; qtot -5.416
  2666          H    169    MET      H   2666     0.2719      1.008   ; qtot -5.144
  2667         CT    169    MET     CA   2667    -0.0237      12.01   ; qtot -5.167
  2668         H1    169    MET     HA   2668      0.088      1.008   ; qtot -5.079
  2669         CT    169    MET     CB   2669     0.0342      12.01   ; qtot -5.045
  2670         HC    169    MET    HB1   2670     0.0241      1.008   ; qtot -5.021
  2671         HC    169    MET    HB2   2671     0.0241      1.008   ; qtot -4.997
  2672         CT    169    MET     CG   2672     0.0018      12.01   ; qtot -4.995
  2673         H1    169    MET    HG1   2673      0.044      1.008   ; qtot -4.951
  2674         H1    169    MET    HG2   2674      0.044      1.008   ; qtot -4.907
  2675          S    169    MET     SD   2675    -0.2737      32.06   ; qtot -5.181
  2676         CT    169    MET     CE   2676    -0.0536      12.01   ; qtot -5.235
  2677         H1    169    MET    HE1   2677     0.0684      1.008   ; qtot -5.166
  2678         H1    169    MET    HE2   2678     0.0684      1.008   ; qtot -5.098
  2679         H1    169    MET    HE3   2679     0.0684      1.008   ; qtot -5.029
  2680          C    169    MET      C   2680     0.5973      12.01   ; qtot -4.432
  2681          O    169    MET      O   2681    -0.5679         16   ; qtot -5
; residue 170 ILE rtp ILE  q  0.0
  2682          N    170    ILE      N   2682    -0.4157      14.01   ; qtot -5.416
  2683          H    170    ILE      H   2683     0.2719      1.008   ; qtot -5.144
  2684         CT    170    ILE     CA   2684    -0.0597      12.01   ; qtot -5.203
  2685         H1    170    ILE     HA   2685     0.0869      1.008   ; qtot -5.117
  2686         CT    170    ILE     CB   2686     0.1303      12.01   ; qtot -4.986
  2687         HC    170    ILE     HB   2687     0.0187      1.008   ; qtot -4.968
  2688         CT    170    ILE    CG2   2688    -0.3204      12.01   ; qtot -5.288
  2689         HC    170    ILE   HG21   2689     0.0882      1.008   ; qtot -5.2
  2690         HC    170    ILE   HG22   2690     0.0882      1.008   ; qtot -5.112
  2691         HC    170    ILE   HG23   2691     0.0882      1.008   ; qtot -5.023
  2692         CT    170    ILE    CG1   2692     -0.043      12.01   ; qtot -5.066
  2693         HC    170    ILE   HG11   2693     0.0236      1.008   ; qtot -5.043
  2694         HC    170    ILE   HG12   2694     0.0236      1.008   ; qtot -5.019
  2695         CT    170    ILE     CD   2695     -0.066      12.01   ; qtot -5.085
  2696         HC    170    ILE    HD1   2696     0.0186      1.008   ; qtot -5.067
  2697         HC    170    ILE    HD2   2697     0.0186      1.008   ; qtot -5.048
  2698         HC    170    ILE    HD3   2698     0.0186      1.008   ; qtot -5.029
  2699          C    170    ILE      C   2699     0.5973      12.01   ; qtot -4.432
  2700          O    170    ILE      O   2700    -0.5679         16   ; qtot -5
; residue 171 LEU rtp LEU  q  0.0
  2701          N    171    LEU      N   2701    -0.4157      14.01   ; qtot -5.416
  2702          H    171    LEU      H   2702     0.2719      1.008   ; qtot -5.144
  2703         CT    171    LEU     CA   2703    -0.0518      12.01   ; qtot -5.196
  2704         H1    171    LEU     HA   2704     0.0922      1.008   ; qtot -5.103
  2705         CT    171    LEU     CB   2705    -0.1102      12.01   ; qtot -5.214
  2706         HC    171    LEU    HB1   2706     0.0457      1.008   ; qtot -5.168
  2707         HC    171    LEU    HB2   2707     0.0457      1.008   ; qtot -5.122
  2708         CT    171    LEU     CG   2708     0.3531      12.01   ; qtot -4.769
  2709         HC    171    LEU     HG   2709    -0.0361      1.008   ; qtot -4.805
  2710         CT    171    LEU    CD1   2710    -0.4121      12.01   ; qtot -5.217
  2711         HC    171    LEU   HD11   2711        0.1      1.008   ; qtot -5.117
  2712         HC    171    LEU   HD12   2712        0.1      1.008   ; qtot -5.017
  2713         HC    171    LEU   HD13   2713        0.1      1.008   ; qtot -4.917
  2714         CT    171    LEU    CD2   2714    -0.4121      12.01   ; qtot -5.329
  2715         HC    171    LEU   HD21   2715        0.1      1.008   ; qtot -5.229
  2716         HC    171    LEU   HD22   2716        0.1      1.008   ; qtot -5.129
  2717         HC    171    LEU   HD23   2717        0.1      1.008   ; qtot -5.029
  2718          C    171    LEU      C   2718     0.5973      12.01   ; qtot -4.432
  2719          O    171    LEU      O   2719    -0.5679         16   ; qtot -5
; residue 172 ASN rtp ASN  q  0.0
  2720          N    172    ASN      N   2720    -0.4157      14.01   ; qtot -5.416
  2721          H    172    ASN      H   2721     0.2719      1.008   ; qtot -5.144
  2722         CT    172    ASN     CA   2722     0.0143      12.01   ; qtot -5.129
  2723         H1    172    ASN     HA   2723     0.1048      1.008   ; qtot -5.025
  2724         CT    172    ASN     CB   2724    -0.2041      12.01   ; qtot -5.229
  2725         HC    172    ASN    HB1   2725     0.0797      1.008   ; qtot -5.149
  2726         HC    172    ASN    HB2   2726     0.0797      1.008   ; qtot -5.069
  2727          C    172    ASN     CG   2727      0.713      12.01   ; qtot -4.356
  2728          O    172    ASN    OD1   2728    -0.5931         16   ; qtot -4.949
  2729          N    172    ASN    ND2   2729    -0.9191      14.01   ; qtot -5.869
  2730          H    172    ASN   HD21   2730     0.4196      1.008   ; qtot -5.449
  2731          H    172    ASN   HD22   2731     0.4196      1.008   ; qtot -5.029
  2732          C    172    ASN      C   2732     0.5973      12.01   ; qtot -4.432
  2733          O    172    ASN      O   2733    -0.5679         16   ; qtot -5
; residue 173 LYS rtp LYS  q +1.0
  2734          N    173    LYS      N   2734    -0.3479      14.01   ; qtot -5.348
  2735          H    173    LYS      H   2735     0.2747      1.008   ; qtot -5.073
  2736         CT    173    LYS     CA   2736      -0.24      12.01   ; qtot -5.313
  2737         H1    173    LYS     HA   2737     0.1426      1.008   ; qtot -5.171
  2738         CT    173    LYS     CB   2738    -0.0094      12.01   ; qtot -5.18
  2739         HC    173    LYS    HB1   2739     0.0362      1.008   ; qtot -5.144
  2740         HC    173    LYS    HB2   2740     0.0362      1.008   ; qtot -5.108
  2741         CT    173    LYS     CG   2741     0.0187      12.01   ; qtot -5.089
  2742         HC    173    LYS    HG1   2742     0.0103      1.008   ; qtot -5.079
  2743         HC    173    LYS    HG2   2743     0.0103      1.008   ; qtot -5.068
  2744         CT    173    LYS     CD   2744    -0.0479      12.01   ; qtot -5.116
  2745         HC    173    LYS    HD1   2745     0.0621      1.008   ; qtot -5.054
  2746         HC    173    LYS    HD2   2746     0.0621      1.008   ; qtot -4.992
  2747         CT    173    LYS     CE   2747    -0.0143      12.01   ; qtot -5.006
  2748         HP    173    LYS    HE1   2748     0.1135      1.008   ; qtot -4.893
  2749         HP    173    LYS    HE2   2749     0.1135      1.008   ; qtot -4.779
  2750         N3    173    LYS     NZ   2750    -0.3854      14.01   ; qtot -5.165
  2751          H    173    LYS    HZ1   2751       0.34      1.008   ; qtot -4.825
  2752          H    173    LYS    HZ2   2752       0.34      1.008   ; qtot -4.485
  2753          H    173    LYS    HZ3   2753       0.34      1.008   ; qtot -4.145
  2754          C    173    LYS      C   2754     0.7341      12.01   ; qtot -3.411
  2755          O    173    LYS      O   2755    -0.5894         16   ; qtot -4
; residue 174 PRO rtp PRO  q  0.0
  2756          N    174    PRO      N   2756    -0.2548      14.01   ; qtot -4.255
  2757         CT    174    PRO     CD   2757     0.0192      12.01   ; qtot -4.236
  2758         H1    174    PRO    HD1   2758     0.0391      1.008   ; qtot -4.196
  2759         H1    174    PRO    HD2   2759     0.0391      1.008   ; qtot -4.157
  2760         CT    174    PRO     CG   2760     0.0189      12.01   ; qtot -4.138
  2761         HC    174    PRO    HG1   2761     0.0213      1.008   ; qtot -4.117
  2762         HC    174    PRO    HG2   2762     0.0213      1.008   ; qtot -4.096
  2763         CT    174    PRO     CB   2763     -0.007      12.01   ; qtot -4.103
  2764         HC    174    PRO    HB1   2764     0.0253      1.008   ; qtot -4.078
  2765         HC    174    PRO    HB2   2765     0.0253      1.008   ; qtot -4.052
  2766         CT    174    PRO     CA   2766    -0.0266      12.01   ; qtot -4.079
  2767         H1    174    PRO     HA   2767     0.0641      1.008   ; qtot -4.015
  2768          C    174    PRO      C   2768     0.5896      12.01   ; qtot -3.425
  2769          O    174    PRO      O   2769    -0.5748         16   ; qtot -4
; residue 175 GLY rtp GLY  q  0.0
  2770          N    175    GLY      N   2770    -0.4157      14.01   ; qtot -4.416
  2771          H    175    GLY      H   2771     0.2719      1.008   ; qtot -4.144
  2772         CT    175    GLY     CA   2772    -0.0252      12.01   ; qtot -4.169
  2773         H1    175    GLY    HA1   2773     0.0698      1.008   ; qtot -4.099
  2774         H1    175    GLY    HA2   2774     0.0698      1.008   ; qtot -4.029
  2775          C    175    GLY      C   2775     0.5973      12.01   ; qtot -3.432
  2776          O    175    GLY      O   2776    -0.5679         16   ; qtot -4
; residue 176 LEU rtp LEU  q  0.0
  2777          N    176    LEU      N   2777    -0.4157      14.01   ; qtot -4.416
  2778          H    176    LEU      H   2778     0.2719      1.008   ; qtot -4.144
  2779         CT    176    LEU     CA   2779    -0.0518      12.01   ; qtot -4.196
  2780         H1    176    LEU     HA   2780     0.0922      1.008   ; qtot -4.103
  2781         CT    176    LEU     CB   2781    -0.1102      12.01   ; qtot -4.214
  2782         HC    176    LEU    HB1   2782     0.0457      1.008   ; qtot -4.168
  2783         HC    176    LEU    HB2   2783     0.0457      1.008   ; qtot -4.122
  2784         CT    176    LEU     CG   2784     0.3531      12.01   ; qtot -3.769
  2785         HC    176    LEU     HG   2785    -0.0361      1.008   ; qtot -3.805
  2786         CT    176    LEU    CD1   2786    -0.4121      12.01   ; qtot -4.217
  2787         HC    176    LEU   HD11   2787        0.1      1.008   ; qtot -4.117
  2788         HC    176    LEU   HD12   2788        0.1      1.008   ; qtot -4.017
  2789         HC    176    LEU   HD13   2789        0.1      1.008   ; qtot -3.917
  2790         CT    176    LEU    CD2   2790    -0.4121      12.01   ; qtot -4.329
  2791         HC    176    LEU   HD21   2791        0.1      1.008   ; qtot -4.229
  2792         HC    176    LEU   HD22   2792        0.1      1.008   ; qtot -4.129
  2793         HC    176    LEU   HD23   2793        0.1      1.008   ; qtot -4.029
  2794          C    176    LEU      C   2794     0.5973      12.01   ; qtot -3.432
  2795          O    176    LEU      O   2795    -0.5679         16   ; qtot -4
; residue 177 LYS rtp LYS  q +1.0
  2796          N    177    LYS      N   2796    -0.3479      14.01   ; qtot -4.348
  2797          H    177    LYS      H   2797     0.2747      1.008   ; qtot -4.073
  2798         CT    177    LYS     CA   2798      -0.24      12.01   ; qtot -4.313
  2799         H1    177    LYS     HA   2799     0.1426      1.008   ; qtot -4.171
  2800         CT    177    LYS     CB   2800    -0.0094      12.01   ; qtot -4.18
  2801         HC    177    LYS    HB1   2801     0.0362      1.008   ; qtot -4.144
  2802         HC    177    LYS    HB2   2802     0.0362      1.008   ; qtot -4.108
  2803         CT    177    LYS     CG   2803     0.0187      12.01   ; qtot -4.089
  2804         HC    177    LYS    HG1   2804     0.0103      1.008   ; qtot -4.079
  2805         HC    177    LYS    HG2   2805     0.0103      1.008   ; qtot -4.068
  2806         CT    177    LYS     CD   2806    -0.0479      12.01   ; qtot -4.116
  2807         HC    177    LYS    HD1   2807     0.0621      1.008   ; qtot -4.054
  2808         HC    177    LYS    HD2   2808     0.0621      1.008   ; qtot -3.992
  2809         CT    177    LYS     CE   2809    -0.0143      12.01   ; qtot -4.006
  2810         HP    177    LYS    HE1   2810     0.1135      1.008   ; qtot -3.893
  2811         HP    177    LYS    HE2   2811     0.1135      1.008   ; qtot -3.779
  2812         N3    177    LYS     NZ   2812    -0.3854      14.01   ; qtot -4.165
  2813          H    177    LYS    HZ1   2813       0.34      1.008   ; qtot -3.825
  2814          H    177    LYS    HZ2   2814       0.34      1.008   ; qtot -3.485
  2815          H    177    LYS    HZ3   2815       0.34      1.008   ; qtot -3.145
  2816          C    177    LYS      C   2816     0.7341      12.01   ; qtot -2.411
  2817          O    177    LYS      O   2817    -0.5894         16   ; qtot -3
; residue 178 TYR rtp TYR  q  0.0
  2818          N    178    TYR      N   2818    -0.4157      14.01   ; qtot -3.416
  2819          H    178    TYR      H   2819     0.2719      1.008   ; qtot -3.144
  2820         CT    178    TYR     CA   2820    -0.0014      12.01   ; qtot -3.145
  2821         H1    178    TYR     HA   2821     0.0876      1.008   ; qtot -3.058
  2822         CT    178    TYR     CB   2822    -0.0152      12.01   ; qtot -3.073
  2823         HC    178    TYR    HB1   2823     0.0295      1.008   ; qtot -3.043
  2824         HC    178    TYR    HB2   2824     0.0295      1.008   ; qtot -3.014
  2825         CA    178    TYR     CG   2825    -0.0011      12.01   ; qtot -3.015
  2826         CA    178    TYR    CD1   2826    -0.1906      12.01   ; qtot -3.205
  2827         HA    178    TYR    HD1   2827     0.1699      1.008   ; qtot -3.036
  2828         CA    178    TYR    CE1   2828    -0.2341      12.01   ; qtot -3.27
  2829         HA    178    TYR    HE1   2829     0.1656      1.008   ; qtot -3.104
  2830          C    178    TYR     CZ   2830     0.3226      12.01   ; qtot -2.781
  2831         OH    178    TYR     OH   2831    -0.5579         16   ; qtot -3.339
  2832         HO    178    TYR     HH   2832     0.3992      1.008   ; qtot -2.94
  2833         CA    178    TYR    CE2   2833    -0.2341      12.01   ; qtot -3.174
  2834         HA    178    TYR    HE2   2834     0.1656      1.008   ; qtot -3.009
  2835         CA    178    TYR    CD2   2835    -0.1906      12.01   ; qtot -3.199
  2836         HA    178    TYR    HD2   2836     0.1699      1.008   ; qtot -3.029
  2837          C    178    TYR      C   2837     0.5973      12.01   ; qtot -2.432
  2838          O    178    TYR      O   2838    -0.5679         16   ; qtot -3
; residue 179 LYS rtp LYS  q +1.0
  2839          N    179    LYS      N   2839    -0.3479      14.01   ; qtot -3.348
  2840          H    179    LYS      H   2840     0.2747      1.008   ; qtot -3.073
  2841         CT    179    LYS     CA   2841      -0.24      12.01   ; qtot -3.313
  2842         H1    179    LYS     HA   2842     0.1426      1.008   ; qtot -3.171
  2843         CT    179    LYS     CB   2843    -0.0094      12.01   ; qtot -3.18
  2844         HC    179    LYS    HB1   2844     0.0362      1.008   ; qtot -3.144
  2845         HC    179    LYS    HB2   2845     0.0362      1.008   ; qtot -3.108
  2846         CT    179    LYS     CG   2846     0.0187      12.01   ; qtot -3.089
  2847         HC    179    LYS    HG1   2847     0.0103      1.008   ; qtot -3.079
  2848         HC    179    LYS    HG2   2848     0.0103      1.008   ; qtot -3.068
  2849         CT    179    LYS     CD   2849    -0.0479      12.01   ; qtot -3.116
  2850         HC    179    LYS    HD1   2850     0.0621      1.008   ; qtot -3.054
  2851         HC    179    LYS    HD2   2851     0.0621      1.008   ; qtot -2.992
  2852         CT    179    LYS     CE   2852    -0.0143      12.01   ; qtot -3.006
  2853         HP    179    LYS    HE1   2853     0.1135      1.008   ; qtot -2.893
  2854         HP    179    LYS    HE2   2854     0.1135      1.008   ; qtot -2.779
  2855         N3    179    LYS     NZ   2855    -0.3854      14.01   ; qtot -3.165
  2856          H    179    LYS    HZ1   2856       0.34      1.008   ; qtot -2.825
  2857          H    179    LYS    HZ2   2857       0.34      1.008   ; qtot -2.485
  2858          H    179    LYS    HZ3   2858       0.34      1.008   ; qtot -2.145
  2859          C    179    LYS      C   2859     0.7341      12.01   ; qtot -1.411
  2860          O    179    LYS      O   2860    -0.5894         16   ; qtot -2
; residue 180 PRO rtp PRO  q  0.0
  2861          N    180    PRO      N   2861    -0.2548      14.01   ; qtot -2.255
  2862         CT    180    PRO     CD   2862     0.0192      12.01   ; qtot -2.236
  2863         H1    180    PRO    HD1   2863     0.0391      1.008   ; qtot -2.196
  2864         H1    180    PRO    HD2   2864     0.0391      1.008   ; qtot -2.157
  2865         CT    180    PRO     CG   2865     0.0189      12.01   ; qtot -2.138
  2866         HC    180    PRO    HG1   2866     0.0213      1.008   ; qtot -2.117
  2867         HC    180    PRO    HG2   2867     0.0213      1.008   ; qtot -2.096
  2868         CT    180    PRO     CB   2868     -0.007      12.01   ; qtot -2.103
  2869         HC    180    PRO    HB1   2869     0.0253      1.008   ; qtot -2.078
  2870         HC    180    PRO    HB2   2870     0.0253      1.008   ; qtot -2.052
  2871         CT    180    PRO     CA   2871    -0.0266      12.01   ; qtot -2.079
  2872         H1    180    PRO     HA   2872     0.0641      1.008   ; qtot -2.015
  2873          C    180    PRO      C   2873     0.5896      12.01   ; qtot -1.425
  2874          O    180    PRO      O   2874    -0.5748         16   ; qtot -2
; residue 181 ALA rtp ALA  q  0.0
  2875          N    181    ALA      N   2875    -0.4157      14.01   ; qtot -2.416
  2876          H    181    ALA      H   2876     0.2719      1.008   ; qtot -2.144
  2877         CT    181    ALA     CA   2877     0.0337      12.01   ; qtot -2.11
  2878         H1    181    ALA     HA   2878     0.0823      1.008   ; qtot -2.028
  2879         CT    181    ALA     CB   2879    -0.1825      12.01   ; qtot -2.21
  2880         HC    181    ALA    HB1   2880     0.0603      1.008   ; qtot -2.15
  2881         HC    181    ALA    HB2   2881     0.0603      1.008   ; qtot -2.09
  2882         HC    181    ALA    HB3   2882     0.0603      1.008   ; qtot -2.029
  2883          C    181    ALA      C   2883     0.5973      12.01   ; qtot -1.432
  2884          O    181    ALA      O   2884    -0.5679         16   ; qtot -2
; residue 182 VAL rtp VAL  q  0.0
  2885          N    182    VAL      N   2885    -0.4157      14.01   ; qtot -2.416
  2886          H    182    VAL      H   2886     0.2719      1.008   ; qtot -2.144
  2887         CT    182    VAL     CA   2887    -0.0875      12.01   ; qtot -2.231
  2888         H1    182    VAL     HA   2888     0.0969      1.008   ; qtot -2.134
  2889         CT    182    VAL     CB   2889     0.2985      12.01   ; qtot -1.836
  2890         HC    182    VAL     HB   2890    -0.0297      1.008   ; qtot -1.866
  2891         CT    182    VAL    CG1   2891    -0.3192      12.01   ; qtot -2.185
  2892         HC    182    VAL   HG11   2892     0.0791      1.008   ; qtot -2.106
  2893         HC    182    VAL   HG12   2893     0.0791      1.008   ; qtot -2.027
  2894         HC    182    VAL   HG13   2894     0.0791      1.008   ; qtot -1.947
  2895         CT    182    VAL    CG2   2895    -0.3192      12.01   ; qtot -2.267
  2896         HC    182    VAL   HG21   2896     0.0791      1.008   ; qtot -2.188
  2897         HC    182    VAL   HG22   2897     0.0791      1.008   ; qtot -2.108
  2898         HC    182    VAL   HG23   2898     0.0791      1.008   ; qtot -2.029
  2899          C    182    VAL      C   2899     0.5973      12.01   ; qtot -1.432
  2900          O    182    VAL      O   2900    -0.5679         16   ; qtot -2
; residue 183 ASN rtp ASN  q  0.0
  2901          N    183    ASN      N   2901    -0.4157      14.01   ; qtot -2.416
  2902          H    183    ASN      H   2902     0.2719      1.008   ; qtot -2.144
  2903         CT    183    ASN     CA   2903     0.0143      12.01   ; qtot -2.129
  2904         H1    183    ASN     HA   2904     0.1048      1.008   ; qtot -2.025
  2905         CT    183    ASN     CB   2905    -0.2041      12.01   ; qtot -2.229
  2906         HC    183    ASN    HB1   2906     0.0797      1.008   ; qtot -2.149
  2907         HC    183    ASN    HB2   2907     0.0797      1.008   ; qtot -2.069
  2908          C    183    ASN     CG   2908      0.713      12.01   ; qtot -1.356
  2909          O    183    ASN    OD1   2909    -0.5931         16   ; qtot -1.949
  2910          N    183    ASN    ND2   2910    -0.9191      14.01   ; qtot -2.869
  2911          H    183    ASN   HD21   2911     0.4196      1.008   ; qtot -2.449
  2912          H    183    ASN   HD22   2912     0.4196      1.008   ; qtot -2.029
  2913          C    183    ASN      C   2913     0.5973      12.01   ; qtot -1.432
  2914          O    183    ASN      O   2914    -0.5679         16   ; qtot -2
; residue 184 GLN rtp GLN  q  0.0
  2915          N    184    GLN      N   2915    -0.4157      14.01   ; qtot -2.416
  2916          H    184    GLN      H   2916     0.2719      1.008   ; qtot -2.144
  2917         CT    184    GLN     CA   2917    -0.0031      12.01   ; qtot -2.147
  2918         H1    184    GLN     HA   2918      0.085      1.008   ; qtot -2.062
  2919         CT    184    GLN     CB   2919    -0.0036      12.01   ; qtot -2.065
  2920         HC    184    GLN    HB1   2920     0.0171      1.008   ; qtot -2.048
  2921         HC    184    GLN    HB2   2921     0.0171      1.008   ; qtot -2.031
  2922         CT    184    GLN     CG   2922    -0.0645      12.01   ; qtot -2.096
  2923         HC    184    GLN    HG1   2923     0.0352      1.008   ; qtot -2.061
  2924         HC    184    GLN    HG2   2924     0.0352      1.008   ; qtot -2.025
  2925          C    184    GLN     CD   2925     0.6951      12.01   ; qtot -1.33
  2926          O    184    GLN    OE1   2926    -0.6086         16   ; qtot -1.939
  2927          N    184    GLN    NE2   2927    -0.9407      14.01   ; qtot -2.88
  2928          H    184    GLN   HE21   2928     0.4251      1.008   ; qtot -2.454
  2929          H    184    GLN   HE22   2929     0.4251      1.008   ; qtot -2.029
  2930          C    184    GLN      C   2930     0.5973      12.01   ; qtot -1.432
  2931          O    184    GLN      O   2931    -0.5679         16   ; qtot -2
; residue 185 ILE rtp ILE  q  0.0
  2932          N    185    ILE      N   2932    -0.4157      14.01   ; qtot -2.416
  2933          H    185    ILE      H   2933     0.2719      1.008   ; qtot -2.144
  2934         CT    185    ILE     CA   2934    -0.0597      12.01   ; qtot -2.203
  2935         H1    185    ILE     HA   2935     0.0869      1.008   ; qtot -2.117
  2936         CT    185    ILE     CB   2936     0.1303      12.01   ; qtot -1.986
  2937         HC    185    ILE     HB   2937     0.0187      1.008   ; qtot -1.968
  2938         CT    185    ILE    CG2   2938    -0.3204      12.01   ; qtot -2.288
  2939         HC    185    ILE   HG21   2939     0.0882      1.008   ; qtot -2.2
  2940         HC    185    ILE   HG22   2940     0.0882      1.008   ; qtot -2.112
  2941         HC    185    ILE   HG23   2941     0.0882      1.008   ; qtot -2.023
  2942         CT    185    ILE    CG1   2942     -0.043      12.01   ; qtot -2.066
  2943         HC    185    ILE   HG11   2943     0.0236      1.008   ; qtot -2.043
  2944         HC    185    ILE   HG12   2944     0.0236      1.008   ; qtot -2.019
  2945         CT    185    ILE     CD   2945     -0.066      12.01   ; qtot -2.085
  2946         HC    185    ILE    HD1   2946     0.0186      1.008   ; qtot -2.067
  2947         HC    185    ILE    HD2   2947     0.0186      1.008   ; qtot -2.048
  2948         HC    185    ILE    HD3   2948     0.0186      1.008   ; qtot -2.029
  2949          C    185    ILE      C   2949     0.5973      12.01   ; qtot -1.432
  2950          O    185    ILE      O   2950    -0.5679         16   ; qtot -2
; residue 186 GLU rtp GLU  q -1.0
  2951          N    186    GLU      N   2951    -0.5163      14.01   ; qtot -2.516
  2952          H    186    GLU      H   2952     0.2936      1.008   ; qtot -2.223
  2953         CT    186    GLU     CA   2953     0.0397      12.01   ; qtot -2.183
  2954         H1    186    GLU     HA   2954     0.1105      1.008   ; qtot -2.072
  2955         CT    186    GLU     CB   2955      0.056      12.01   ; qtot -2.016
  2956         HC    186    GLU    HB1   2956    -0.0173      1.008   ; qtot -2.034
  2957         HC    186    GLU    HB2   2957    -0.0173      1.008   ; qtot -2.051
  2958         CT    186    GLU     CG   2958     0.0136      12.01   ; qtot -2.037
  2959         HC    186    GLU    HG1   2959    -0.0425      1.008   ; qtot -2.08
  2960         HC    186    GLU    HG2   2960    -0.0425      1.008   ; qtot -2.122
  2961          C    186    GLU     CD   2961     0.8054      12.01   ; qtot -1.317
  2962         O2    186    GLU    OE1   2962    -0.8188         16   ; qtot -2.136
  2963         O2    186    GLU    OE2   2963    -0.8188         16   ; qtot -2.955
  2964          C    186    GLU      C   2964     0.5366      12.01   ; qtot -2.418
  2965          O    186    GLU      O   2965    -0.5819         16   ; qtot -3
; residue 187 CYS rtp CYS  q  0.0
  2966          N    187    CYS      N   2966    -0.4157      14.01   ; qtot -3.416
  2967          H    187    CYS      H   2967     0.2719      1.008   ; qtot -3.144
  2968         CT    187    CYS     CA   2968     0.0213      12.01   ; qtot -3.122
  2969         H1    187    CYS     HA   2969     0.1124      1.008   ; qtot -3.01
  2970         CT    187    CYS     CB   2970    -0.1231      12.01   ; qtot -3.133
  2971         H1    187    CYS    HB1   2971     0.1112      1.008   ; qtot -3.022
  2972         H1    187    CYS    HB2   2972     0.1112      1.008   ; qtot -2.911
  2973         SH    187    CYS     SG   2973    -0.3119      32.06   ; qtot -3.223
  2974         HS    187    CYS     HG   2974     0.1933      1.008   ; qtot -3.029
  2975          C    187    CYS      C   2975     0.5973      12.01   ; qtot -2.432
  2976          O    187    CYS      O   2976    -0.5679         16   ; qtot -3
; residue 188 HIS rtp HIE  q  0.0
  2977          N    188    HIS      N   2977    -0.4157      14.01   ; qtot -3.416
  2978          H    188    HIS      H   2978     0.2719      1.008   ; qtot -3.144
  2979         CT    188    HIS     CA   2979    -0.0581      12.01   ; qtot -3.202
  2980         H1    188    HIS     HA   2980      0.136      1.008   ; qtot -3.066
  2981         CT    188    HIS     CB   2981    -0.0074      12.01   ; qtot -3.073
  2982         HC    188    HIS    HB1   2982     0.0367      1.008   ; qtot -3.037
  2983         HC    188    HIS    HB2   2983     0.0367      1.008   ; qtot -3
  2984         CC    188    HIS     CG   2984     0.1868      12.01   ; qtot -2.813
  2985         NB    188    HIS    ND1   2985    -0.5432      14.01   ; qtot -3.356
  2986         CR    188    HIS    CE1   2986     0.1635      12.01   ; qtot -3.193
  2987         H5    188    HIS    HE1   2987     0.1435      1.008   ; qtot -3.049
  2988         NA    188    HIS    NE2   2988    -0.2795      14.01   ; qtot -3.329
  2989          H    188    HIS    HE2   2989     0.3339      1.008   ; qtot -2.995
  2990         CW    188    HIS    CD2   2990    -0.2207      12.01   ; qtot -3.216
  2991         H4    188    HIS    HD2   2991     0.1862      1.008   ; qtot -3.029
  2992          C    188    HIS      C   2992     0.5973      12.01   ; qtot -2.432
  2993          O    188    HIS      O   2993    -0.5679         16   ; qtot -3
; residue 189 PRO rtp PRO  q  0.0
  2994          N    189    PRO      N   2994    -0.2548      14.01   ; qtot -3.255
  2995         CT    189    PRO     CD   2995     0.0192      12.01   ; qtot -3.236
  2996         H1    189    PRO    HD1   2996     0.0391      1.008   ; qtot -3.196
  2997         H1    189    PRO    HD2   2997     0.0391      1.008   ; qtot -3.157
  2998         CT    189    PRO     CG   2998     0.0189      12.01   ; qtot -3.138
  2999         HC    189    PRO    HG1   2999     0.0213      1.008   ; qtot -3.117
  3000         HC    189    PRO    HG2   3000     0.0213      1.008   ; qtot -3.096
  3001         CT    189    PRO     CB   3001     -0.007      12.01   ; qtot -3.103
  3002         HC    189    PRO    HB1   3002     0.0253      1.008   ; qtot -3.078
  3003         HC    189    PRO    HB2   3003     0.0253      1.008   ; qtot -3.052
  3004         CT    189    PRO     CA   3004    -0.0266      12.01   ; qtot -3.079
  3005         H1    189    PRO     HA   3005     0.0641      1.008   ; qtot -3.015
  3006          C    189    PRO      C   3006     0.5896      12.01   ; qtot -2.425
  3007          O    189    PRO      O   3007    -0.5748         16   ; qtot -3
; residue 190 TYR rtp TYR  q  0.0
  3008          N    190    TYR      N   3008    -0.4157      14.01   ; qtot -3.416
  3009          H    190    TYR      H   3009     0.2719      1.008   ; qtot -3.144
  3010         CT    190    TYR     CA   3010    -0.0014      12.01   ; qtot -3.145
  3011         H1    190    TYR     HA   3011     0.0876      1.008   ; qtot -3.058
  3012         CT    190    TYR     CB   3012    -0.0152      12.01   ; qtot -3.073
  3013         HC    190    TYR    HB1   3013     0.0295      1.008   ; qtot -3.043
  3014         HC    190    TYR    HB2   3014     0.0295      1.008   ; qtot -3.014
  3015         CA    190    TYR     CG   3015    -0.0011      12.01   ; qtot -3.015
  3016         CA    190    TYR    CD1   3016    -0.1906      12.01   ; qtot -3.205
  3017         HA    190    TYR    HD1   3017     0.1699      1.008   ; qtot -3.036
  3018         CA    190    TYR    CE1   3018    -0.2341      12.01   ; qtot -3.27
  3019         HA    190    TYR    HE1   3019     0.1656      1.008   ; qtot -3.104
  3020          C    190    TYR     CZ   3020     0.3226      12.01   ; qtot -2.781
  3021         OH    190    TYR     OH   3021    -0.5579         16   ; qtot -3.339
  3022         HO    190    TYR     HH   3022     0.3992      1.008   ; qtot -2.94
  3023         CA    190    TYR    CE2   3023    -0.2341      12.01   ; qtot -3.174
  3024         HA    190    TYR    HE2   3024     0.1656      1.008   ; qtot -3.009
  3025         CA    190    TYR    CD2   3025    -0.1906      12.01   ; qtot -3.199
  3026         HA    190    TYR    HD2   3026     0.1699      1.008   ; qtot -3.029
  3027          C    190    TYR      C   3027     0.5973      12.01   ; qtot -2.432
  3028          O    190    TYR      O   3028    -0.5679         16   ; qtot -3
; residue 191 LEU rtp LEU  q  0.0
  3029          N    191    LEU      N   3029    -0.4157      14.01   ; qtot -3.416
  3030          H    191    LEU      H   3030     0.2719      1.008   ; qtot -3.144
  3031         CT    191    LEU     CA   3031    -0.0518      12.01   ; qtot -3.196
  3032         H1    191    LEU     HA   3032     0.0922      1.008   ; qtot -3.103
  3033         CT    191    LEU     CB   3033    -0.1102      12.01   ; qtot -3.214
  3034         HC    191    LEU    HB1   3034     0.0457      1.008   ; qtot -3.168
  3035         HC    191    LEU    HB2   3035     0.0457      1.008   ; qtot -3.122
  3036         CT    191    LEU     CG   3036     0.3531      12.01   ; qtot -2.769
  3037         HC    191    LEU     HG   3037    -0.0361      1.008   ; qtot -2.805
  3038         CT    191    LEU    CD1   3038    -0.4121      12.01   ; qtot -3.217
  3039         HC    191    LEU   HD11   3039        0.1      1.008   ; qtot -3.117
  3040         HC    191    LEU   HD12   3040        0.1      1.008   ; qtot -3.017
  3041         HC    191    LEU   HD13   3041        0.1      1.008   ; qtot -2.917
  3042         CT    191    LEU    CD2   3042    -0.4121      12.01   ; qtot -3.329
  3043         HC    191    LEU   HD21   3043        0.1      1.008   ; qtot -3.229
  3044         HC    191    LEU   HD22   3044        0.1      1.008   ; qtot -3.129
  3045         HC    191    LEU   HD23   3045        0.1      1.008   ; qtot -3.029
  3046          C    191    LEU      C   3046     0.5973      12.01   ; qtot -2.432
  3047          O    191    LEU      O   3047    -0.5679         16   ; qtot -3
; residue 192 THR rtp THR  q  0.0
  3048          N    192    THR      N   3048    -0.4157      14.01   ; qtot -3.416
  3049          H    192    THR      H   3049     0.2719      1.008   ; qtot -3.144
  3050         CT    192    THR     CA   3050    -0.0389      12.01   ; qtot -3.183
  3051         H1    192    THR     HA   3051     0.1007      1.008   ; qtot -3.082
  3052         CT    192    THR     CB   3052     0.3654      12.01   ; qtot -2.717
  3053         H1    192    THR     HB   3053     0.0043      1.008   ; qtot -2.712
  3054         CT    192    THR    CG2   3054    -0.2438      12.01   ; qtot -2.956
  3055         HC    192    THR   HG21   3055     0.0642      1.008   ; qtot -2.892
  3056         HC    192    THR   HG22   3056     0.0642      1.008   ; qtot -2.828
  3057         HC    192    THR   HG23   3057     0.0642      1.008   ; qtot -2.763
  3058         OH    192    THR    OG1   3058    -0.6761         16   ; qtot -3.44
  3059         HO    192    THR    HG1   3059     0.4102      1.008   ; qtot -3.029
  3060          C    192    THR      C   3060     0.5973      12.01   ; qtot -2.432
  3061          O    192    THR      O   3061    -0.5679         16   ; qtot -3
; residue 193 GLN rtp GLN  q  0.0
  3062          N    193    GLN      N   3062    -0.4157      14.01   ; qtot -3.416
  3063          H    193    GLN      H   3063     0.2719      1.008   ; qtot -3.144
  3064         CT    193    GLN     CA   3064    -0.0031      12.01   ; qtot -3.147
  3065         H1    193    GLN     HA   3065      0.085      1.008   ; qtot -3.062
  3066         CT    193    GLN     CB   3066    -0.0036      12.01   ; qtot -3.065
  3067         HC    193    GLN    HB1   3067     0.0171      1.008   ; qtot -3.048
  3068         HC    193    GLN    HB2   3068     0.0171      1.008   ; qtot -3.031
  3069         CT    193    GLN     CG   3069    -0.0645      12.01   ; qtot -3.096
  3070         HC    193    GLN    HG1   3070     0.0352      1.008   ; qtot -3.061
  3071         HC    193    GLN    HG2   3071     0.0352      1.008   ; qtot -3.025
  3072          C    193    GLN     CD   3072     0.6951      12.01   ; qtot -2.33
  3073          O    193    GLN    OE1   3073    -0.6086         16   ; qtot -2.939
  3074          N    193    GLN    NE2   3074    -0.9407      14.01   ; qtot -3.88
  3075          H    193    GLN   HE21   3075     0.4251      1.008   ; qtot -3.454
  3076          H    193    GLN   HE22   3076     0.4251      1.008   ; qtot -3.029
  3077          C    193    GLN      C   3077     0.5973      12.01   ; qtot -2.432
  3078          O    193    GLN      O   3078    -0.5679         16   ; qtot -3
; residue 194 GLU rtp GLU  q -1.0
  3079          N    194    GLU      N   3079    -0.5163      14.01   ; qtot -3.516
  3080          H    194    GLU      H   3080     0.2936      1.008   ; qtot -3.223
  3081         CT    194    GLU     CA   3081     0.0397      12.01   ; qtot -3.183
  3082         H1    194    GLU     HA   3082     0.1105      1.008   ; qtot -3.072
  3083         CT    194    GLU     CB   3083      0.056      12.01   ; qtot -3.016
  3084         HC    194    GLU    HB1   3084    -0.0173      1.008   ; qtot -3.034
  3085         HC    194    GLU    HB2   3085    -0.0173      1.008   ; qtot -3.051
  3086         CT    194    GLU     CG   3086     0.0136      12.01   ; qtot -3.037
  3087         HC    194    GLU    HG1   3087    -0.0425      1.008   ; qtot -3.08
  3088         HC    194    GLU    HG2   3088    -0.0425      1.008   ; qtot -3.122
  3089          C    194    GLU     CD   3089     0.8054      12.01   ; qtot -2.317
  3090         O2    194    GLU    OE1   3090    -0.8188         16   ; qtot -3.136
  3091         O2    194    GLU    OE2   3091    -0.8188         16   ; qtot -3.955
  3092          C    194    GLU      C   3092     0.5366      12.01   ; qtot -3.418
  3093          O    194    GLU      O   3093    -0.5819         16   ; qtot -4
; residue 195 LYS rtp LYS  q +1.0
  3094          N    195    LYS      N   3094    -0.3479      14.01   ; qtot -4.348
  3095          H    195    LYS      H   3095     0.2747      1.008   ; qtot -4.073
  3096         CT    195    LYS     CA   3096      -0.24      12.01   ; qtot -4.313
  3097         H1    195    LYS     HA   3097     0.1426      1.008   ; qtot -4.171
  3098         CT    195    LYS     CB   3098    -0.0094      12.01   ; qtot -4.18
  3099         HC    195    LYS    HB1   3099     0.0362      1.008   ; qtot -4.144
  3100         HC    195    LYS    HB2   3100     0.0362      1.008   ; qtot -4.108
  3101         CT    195    LYS     CG   3101     0.0187      12.01   ; qtot -4.089
  3102         HC    195    LYS    HG1   3102     0.0103      1.008   ; qtot -4.079
  3103         HC    195    LYS    HG2   3103     0.0103      1.008   ; qtot -4.068
  3104         CT    195    LYS     CD   3104    -0.0479      12.01   ; qtot -4.116
  3105         HC    195    LYS    HD1   3105     0.0621      1.008   ; qtot -4.054
  3106         HC    195    LYS    HD2   3106     0.0621      1.008   ; qtot -3.992
  3107         CT    195    LYS     CE   3107    -0.0143      12.01   ; qtot -4.006
  3108         HP    195    LYS    HE1   3108     0.1135      1.008   ; qtot -3.893
  3109         HP    195    LYS    HE2   3109     0.1135      1.008   ; qtot -3.779
  3110         N3    195    LYS     NZ   3110    -0.3854      14.01   ; qtot -4.165
  3111          H    195    LYS    HZ1   3111       0.34      1.008   ; qtot -3.825
  3112          H    195    LYS    HZ2   3112       0.34      1.008   ; qtot -3.485
  3113          H    195    LYS    HZ3   3113       0.34      1.008   ; qtot -3.145
  3114          C    195    LYS      C   3114     0.7341      12.01   ; qtot -2.411
  3115          O    195    LYS      O   3115    -0.5894         16   ; qtot -3
; residue 196 LEU rtp LEU  q  0.0
  3116          N    196    LEU      N   3116    -0.4157      14.01   ; qtot -3.416
  3117          H    196    LEU      H   3117     0.2719      1.008   ; qtot -3.144
  3118         CT    196    LEU     CA   3118    -0.0518      12.01   ; qtot -3.196
  3119         H1    196    LEU     HA   3119     0.0922      1.008   ; qtot -3.103
  3120         CT    196    LEU     CB   3120    -0.1102      12.01   ; qtot -3.214
  3121         HC    196    LEU    HB1   3121     0.0457      1.008   ; qtot -3.168
  3122         HC    196    LEU    HB2   3122     0.0457      1.008   ; qtot -3.122
  3123         CT    196    LEU     CG   3123     0.3531      12.01   ; qtot -2.769
  3124         HC    196    LEU     HG   3124    -0.0361      1.008   ; qtot -2.805
  3125         CT    196    LEU    CD1   3125    -0.4121      12.01   ; qtot -3.217
  3126         HC    196    LEU   HD11   3126        0.1      1.008   ; qtot -3.117
  3127         HC    196    LEU   HD12   3127        0.1      1.008   ; qtot -3.017
  3128         HC    196    LEU   HD13   3128        0.1      1.008   ; qtot -2.917
  3129         CT    196    LEU    CD2   3129    -0.4121      12.01   ; qtot -3.329
  3130         HC    196    LEU   HD21   3130        0.1      1.008   ; qtot -3.229
  3131         HC    196    LEU   HD22   3131        0.1      1.008   ; qtot -3.129
  3132         HC    196    LEU   HD23   3132        0.1      1.008   ; qtot -3.029
  3133          C    196    LEU      C   3133     0.5973      12.01   ; qtot -2.432
  3134          O    196    LEU      O   3134    -0.5679         16   ; qtot -3
; residue 197 ILE rtp ILE  q  0.0
  3135          N    197    ILE      N   3135    -0.4157      14.01   ; qtot -3.416
  3136          H    197    ILE      H   3136     0.2719      1.008   ; qtot -3.144
  3137         CT    197    ILE     CA   3137    -0.0597      12.01   ; qtot -3.203
  3138         H1    197    ILE     HA   3138     0.0869      1.008   ; qtot -3.117
  3139         CT    197    ILE     CB   3139     0.1303      12.01   ; qtot -2.986
  3140         HC    197    ILE     HB   3140     0.0187      1.008   ; qtot -2.968
  3141         CT    197    ILE    CG2   3141    -0.3204      12.01   ; qtot -3.288
  3142         HC    197    ILE   HG21   3142     0.0882      1.008   ; qtot -3.2
  3143         HC    197    ILE   HG22   3143     0.0882      1.008   ; qtot -3.112
  3144         HC    197    ILE   HG23   3144     0.0882      1.008   ; qtot -3.023
  3145         CT    197    ILE    CG1   3145     -0.043      12.01   ; qtot -3.066
  3146         HC    197    ILE   HG11   3146     0.0236      1.008   ; qtot -3.043
  3147         HC    197    ILE   HG12   3147     0.0236      1.008   ; qtot -3.019
  3148         CT    197    ILE     CD   3148     -0.066      12.01   ; qtot -3.085
  3149         HC    197    ILE    HD1   3149     0.0186      1.008   ; qtot -3.067
  3150         HC    197    ILE    HD2   3150     0.0186      1.008   ; qtot -3.048
  3151         HC    197    ILE    HD3   3151     0.0186      1.008   ; qtot -3.029
  3152          C    197    ILE      C   3152     0.5973      12.01   ; qtot -2.432
  3153          O    197    ILE      O   3153    -0.5679         16   ; qtot -3
; residue 198 GLN rtp GLN  q  0.0
  3154          N    198    GLN      N   3154    -0.4157      14.01   ; qtot -3.416
  3155          H    198    GLN      H   3155     0.2719      1.008   ; qtot -3.144
  3156         CT    198    GLN     CA   3156    -0.0031      12.01   ; qtot -3.147
  3157         H1    198    GLN     HA   3157      0.085      1.008   ; qtot -3.062
  3158         CT    198    GLN     CB   3158    -0.0036      12.01   ; qtot -3.065
  3159         HC    198    GLN    HB1   3159     0.0171      1.008   ; qtot -3.048
  3160         HC    198    GLN    HB2   3160     0.0171      1.008   ; qtot -3.031
  3161         CT    198    GLN     CG   3161    -0.0645      12.01   ; qtot -3.096
  3162         HC    198    GLN    HG1   3162     0.0352      1.008   ; qtot -3.061
  3163         HC    198    GLN    HG2   3163     0.0352      1.008   ; qtot -3.025
  3164          C    198    GLN     CD   3164     0.6951      12.01   ; qtot -2.33
  3165          O    198    GLN    OE1   3165    -0.6086         16   ; qtot -2.939
  3166          N    198    GLN    NE2   3166    -0.9407      14.01   ; qtot -3.88
  3167          H    198    GLN   HE21   3167     0.4251      1.008   ; qtot -3.454
  3168          H    198    GLN   HE22   3168     0.4251      1.008   ; qtot -3.029
  3169          C    198    GLN      C   3169     0.5973      12.01   ; qtot -2.432
  3170          O    198    GLN      O   3170    -0.5679         16   ; qtot -3
; residue 199 TYR rtp TYR  q  0.0
  3171          N    199    TYR      N   3171    -0.4157      14.01   ; qtot -3.416
  3172          H    199    TYR      H   3172     0.2719      1.008   ; qtot -3.144
  3173         CT    199    TYR     CA   3173    -0.0014      12.01   ; qtot -3.145
  3174         H1    199    TYR     HA   3174     0.0876      1.008   ; qtot -3.058
  3175         CT    199    TYR     CB   3175    -0.0152      12.01   ; qtot -3.073
  3176         HC    199    TYR    HB1   3176     0.0295      1.008   ; qtot -3.043
  3177         HC    199    TYR    HB2   3177     0.0295      1.008   ; qtot -3.014
  3178         CA    199    TYR     CG   3178    -0.0011      12.01   ; qtot -3.015
  3179         CA    199    TYR    CD1   3179    -0.1906      12.01   ; qtot -3.205
  3180         HA    199    TYR    HD1   3180     0.1699      1.008   ; qtot -3.036
  3181         CA    199    TYR    CE1   3181    -0.2341      12.01   ; qtot -3.27
  3182         HA    199    TYR    HE1   3182     0.1656      1.008   ; qtot -3.104
  3183          C    199    TYR     CZ   3183     0.3226      12.01   ; qtot -2.781
  3184         OH    199    TYR     OH   3184    -0.5579         16   ; qtot -3.339
  3185         HO    199    TYR     HH   3185     0.3992      1.008   ; qtot -2.94
  3186         CA    199    TYR    CE2   3186    -0.2341      12.01   ; qtot -3.174
  3187         HA    199    TYR    HE2   3187     0.1656      1.008   ; qtot -3.009
  3188         CA    199    TYR    CD2   3188    -0.1906      12.01   ; qtot -3.199
  3189         HA    199    TYR    HD2   3189     0.1699      1.008   ; qtot -3.029
  3190          C    199    TYR      C   3190     0.5973      12.01   ; qtot -2.432
  3191          O    199    TYR      O   3191    -0.5679         16   ; qtot -3
; residue 200 CYS rtp CYS  q  0.0
  3192          N    200    CYS      N   3192    -0.4157      14.01   ; qtot -3.416
  3193          H    200    CYS      H   3193     0.2719      1.008   ; qtot -3.144
  3194         CT    200    CYS     CA   3194     0.0213      12.01   ; qtot -3.122
  3195         H1    200    CYS     HA   3195     0.1124      1.008   ; qtot -3.01
  3196         CT    200    CYS     CB   3196    -0.1231      12.01   ; qtot -3.133
  3197         H1    200    CYS    HB1   3197     0.1112      1.008   ; qtot -3.022
  3198         H1    200    CYS    HB2   3198     0.1112      1.008   ; qtot -2.911
  3199         SH    200    CYS     SG   3199    -0.3119      32.06   ; qtot -3.223
  3200         HS    200    CYS     HG   3200     0.1933      1.008   ; qtot -3.029
  3201          C    200    CYS      C   3201     0.5973      12.01   ; qtot -2.432
  3202          O    200    CYS      O   3202    -0.5679         16   ; qtot -3
; residue 201 GLN rtp GLN  q  0.0
  3203          N    201    GLN      N   3203    -0.4157      14.01   ; qtot -3.416
  3204          H    201    GLN      H   3204     0.2719      1.008   ; qtot -3.144
  3205         CT    201    GLN     CA   3205    -0.0031      12.01   ; qtot -3.147
  3206         H1    201    GLN     HA   3206      0.085      1.008   ; qtot -3.062
  3207         CT    201    GLN     CB   3207    -0.0036      12.01   ; qtot -3.065
  3208         HC    201    GLN    HB1   3208     0.0171      1.008   ; qtot -3.048
  3209         HC    201    GLN    HB2   3209     0.0171      1.008   ; qtot -3.031
  3210         CT    201    GLN     CG   3210    -0.0645      12.01   ; qtot -3.096
  3211         HC    201    GLN    HG1   3211     0.0352      1.008   ; qtot -3.061
  3212         HC    201    GLN    HG2   3212     0.0352      1.008   ; qtot -3.025
  3213          C    201    GLN     CD   3213     0.6951      12.01   ; qtot -2.33
  3214          O    201    GLN    OE1   3214    -0.6086         16   ; qtot -2.939
  3215          N    201    GLN    NE2   3215    -0.9407      14.01   ; qtot -3.88
  3216          H    201    GLN   HE21   3216     0.4251      1.008   ; qtot -3.454
  3217          H    201    GLN   HE22   3217     0.4251      1.008   ; qtot -3.029
  3218          C    201    GLN      C   3218     0.5973      12.01   ; qtot -2.432
  3219          O    201    GLN      O   3219    -0.5679         16   ; qtot -3
; residue 202 SER rtp SER  q  0.0
  3220          N    202    SER      N   3220    -0.4157      14.01   ; qtot -3.416
  3221          H    202    SER      H   3221     0.2719      1.008   ; qtot -3.144
  3222         CT    202    SER     CA   3222    -0.0249      12.01   ; qtot -3.169
  3223         H1    202    SER     HA   3223     0.0843      1.008   ; qtot -3.084
  3224         CT    202    SER     CB   3224     0.2117      12.01   ; qtot -2.873
  3225         H1    202    SER    HB1   3225     0.0352      1.008   ; qtot -2.837
  3226         H1    202    SER    HB2   3226     0.0352      1.008   ; qtot -2.802
  3227         OH    202    SER     OG   3227    -0.6546         16   ; qtot -3.457
  3228         HO    202    SER     HG   3228     0.4275      1.008   ; qtot -3.029
  3229          C    202    SER      C   3229     0.5973      12.01   ; qtot -2.432
  3230          O    202    SER      O   3230    -0.5679         16   ; qtot -3
; residue 203 LYS rtp LYS  q +1.0
  3231          N    203    LYS      N   3231    -0.3479      14.01   ; qtot -3.348
  3232          H    203    LYS      H   3232     0.2747      1.008   ; qtot -3.073
  3233         CT    203    LYS     CA   3233      -0.24      12.01   ; qtot -3.313
  3234         H1    203    LYS     HA   3234     0.1426      1.008   ; qtot -3.171
  3235         CT    203    LYS     CB   3235    -0.0094      12.01   ; qtot -3.18
  3236         HC    203    LYS    HB1   3236     0.0362      1.008   ; qtot -3.144
  3237         HC    203    LYS    HB2   3237     0.0362      1.008   ; qtot -3.108
  3238         CT    203    LYS     CG   3238     0.0187      12.01   ; qtot -3.089
  3239         HC    203    LYS    HG1   3239     0.0103      1.008   ; qtot -3.079
  3240         HC    203    LYS    HG2   3240     0.0103      1.008   ; qtot -3.068
  3241         CT    203    LYS     CD   3241    -0.0479      12.01   ; qtot -3.116
  3242         HC    203    LYS    HD1   3242     0.0621      1.008   ; qtot -3.054
  3243         HC    203    LYS    HD2   3243     0.0621      1.008   ; qtot -2.992
  3244         CT    203    LYS     CE   3244    -0.0143      12.01   ; qtot -3.006
  3245         HP    203    LYS    HE1   3245     0.1135      1.008   ; qtot -2.893
  3246         HP    203    LYS    HE2   3246     0.1135      1.008   ; qtot -2.779
  3247         N3    203    LYS     NZ   3247    -0.3854      14.01   ; qtot -3.165
  3248          H    203    LYS    HZ1   3248       0.34      1.008   ; qtot -2.825
  3249          H    203    LYS    HZ2   3249       0.34      1.008   ; qtot -2.485
  3250          H    203    LYS    HZ3   3250       0.34      1.008   ; qtot -2.145
  3251          C    203    LYS      C   3251     0.7341      12.01   ; qtot -1.411
  3252          O    203    LYS      O   3252    -0.5894         16   ; qtot -2
; residue 204 GLY rtp GLY  q  0.0
  3253          N    204    GLY      N   3253    -0.4157      14.01   ; qtot -2.416
  3254          H    204    GLY      H   3254     0.2719      1.008   ; qtot -2.144
  3255         CT    204    GLY     CA   3255    -0.0252      12.01   ; qtot -2.169
  3256         H1    204    GLY    HA1   3256     0.0698      1.008   ; qtot -2.099
  3257         H1    204    GLY    HA2   3257     0.0698      1.008   ; qtot -2.029
  3258          C    204    GLY      C   3258     0.5973      12.01   ; qtot -1.432
  3259          O    204    GLY      O   3259    -0.5679         16   ; qtot -2
; residue 205 ILE rtp ILE  q  0.0
  3260          N    205    ILE      N   3260    -0.4157      14.01   ; qtot -2.416
  3261          H    205    ILE      H   3261     0.2719      1.008   ; qtot -2.144
  3262         CT    205    ILE     CA   3262    -0.0597      12.01   ; qtot -2.203
  3263         H1    205    ILE     HA   3263     0.0869      1.008   ; qtot -2.117
  3264         CT    205    ILE     CB   3264     0.1303      12.01   ; qtot -1.986
  3265         HC    205    ILE     HB   3265     0.0187      1.008   ; qtot -1.968
  3266         CT    205    ILE    CG2   3266    -0.3204      12.01   ; qtot -2.288
  3267         HC    205    ILE   HG21   3267     0.0882      1.008   ; qtot -2.2
  3268         HC    205    ILE   HG22   3268     0.0882      1.008   ; qtot -2.112
  3269         HC    205    ILE   HG23   3269     0.0882      1.008   ; qtot -2.023
  3270         CT    205    ILE    CG1   3270     -0.043      12.01   ; qtot -2.066
  3271         HC    205    ILE   HG11   3271     0.0236      1.008   ; qtot -2.043
  3272         HC    205    ILE   HG12   3272     0.0236      1.008   ; qtot -2.019
  3273         CT    205    ILE     CD   3273     -0.066      12.01   ; qtot -2.085
  3274         HC    205    ILE    HD1   3274     0.0186      1.008   ; qtot -2.067
  3275         HC    205    ILE    HD2   3275     0.0186      1.008   ; qtot -2.048
  3276         HC    205    ILE    HD3   3276     0.0186      1.008   ; qtot -2.029
  3277          C    205    ILE      C   3277     0.5973      12.01   ; qtot -1.432
  3278          O    205    ILE      O   3278    -0.5679         16   ; qtot -2
; residue 206 VAL rtp VAL  q  0.0
  3279          N    206    VAL      N   3279    -0.4157      14.01   ; qtot -2.416
  3280          H    206    VAL      H   3280     0.2719      1.008   ; qtot -2.144
  3281         CT    206    VAL     CA   3281    -0.0875      12.01   ; qtot -2.231
  3282         H1    206    VAL     HA   3282     0.0969      1.008   ; qtot -2.134
  3283         CT    206    VAL     CB   3283     0.2985      12.01   ; qtot -1.836
  3284         HC    206    VAL     HB   3284    -0.0297      1.008   ; qtot -1.866
  3285         CT    206    VAL    CG1   3285    -0.3192      12.01   ; qtot -2.185
  3286         HC    206    VAL   HG11   3286     0.0791      1.008   ; qtot -2.106
  3287         HC    206    VAL   HG12   3287     0.0791      1.008   ; qtot -2.027
  3288         HC    206    VAL   HG13   3288     0.0791      1.008   ; qtot -1.947
  3289         CT    206    VAL    CG2   3289    -0.3192      12.01   ; qtot -2.267
  3290         HC    206    VAL   HG21   3290     0.0791      1.008   ; qtot -2.188
  3291         HC    206    VAL   HG22   3291     0.0791      1.008   ; qtot -2.108
  3292         HC    206    VAL   HG23   3292     0.0791      1.008   ; qtot -2.029
  3293          C    206    VAL      C   3293     0.5973      12.01   ; qtot -1.432
  3294          O    206    VAL      O   3294    -0.5679         16   ; qtot -2
; residue 207 VAL rtp VAL  q  0.0
  3295          N    207    VAL      N   3295    -0.4157      14.01   ; qtot -2.416
  3296          H    207    VAL      H   3296     0.2719      1.008   ; qtot -2.144
  3297         CT    207    VAL     CA   3297    -0.0875      12.01   ; qtot -2.231
  3298         H1    207    VAL     HA   3298     0.0969      1.008   ; qtot -2.134
  3299         CT    207    VAL     CB   3299     0.2985      12.01   ; qtot -1.836
  3300         HC    207    VAL     HB   3300    -0.0297      1.008   ; qtot -1.866
  3301         CT    207    VAL    CG1   3301    -0.3192      12.01   ; qtot -2.185
  3302         HC    207    VAL   HG11   3302     0.0791      1.008   ; qtot -2.106
  3303         HC    207    VAL   HG12   3303     0.0791      1.008   ; qtot -2.027
  3304         HC    207    VAL   HG13   3304     0.0791      1.008   ; qtot -1.947
  3305         CT    207    VAL    CG2   3305    -0.3192      12.01   ; qtot -2.267
  3306         HC    207    VAL   HG21   3306     0.0791      1.008   ; qtot -2.188
  3307         HC    207    VAL   HG22   3307     0.0791      1.008   ; qtot -2.108
  3308         HC    207    VAL   HG23   3308     0.0791      1.008   ; qtot -2.029
  3309          C    207    VAL      C   3309     0.5973      12.01   ; qtot -1.432
  3310          O    207    VAL      O   3310    -0.5679         16   ; qtot -2
; residue 208 THR rtp THR  q  0.0
  3311          N    208    THR      N   3311    -0.4157      14.01   ; qtot -2.416
  3312          H    208    THR      H   3312     0.2719      1.008   ; qtot -2.144
  3313         CT    208    THR     CA   3313    -0.0389      12.01   ; qtot -2.183
  3314         H1    208    THR     HA   3314     0.1007      1.008   ; qtot -2.082
  3315         CT    208    THR     CB   3315     0.3654      12.01   ; qtot -1.717
  3316         H1    208    THR     HB   3316     0.0043      1.008   ; qtot -1.712
  3317         CT    208    THR    CG2   3317    -0.2438      12.01   ; qtot -1.956
  3318         HC    208    THR   HG21   3318     0.0642      1.008   ; qtot -1.892
  3319         HC    208    THR   HG22   3319     0.0642      1.008   ; qtot -1.828
  3320         HC    208    THR   HG23   3320     0.0642      1.008   ; qtot -1.763
  3321         OH    208    THR    OG1   3321    -0.6761         16   ; qtot -2.44
  3322         HO    208    THR    HG1   3322     0.4102      1.008   ; qtot -2.029
  3323          C    208    THR      C   3323     0.5973      12.01   ; qtot -1.432
  3324          O    208    THR      O   3324    -0.5679         16   ; qtot -2
; residue 209 ALA rtp ALA  q  0.0
  3325          N    209    ALA      N   3325    -0.4157      14.01   ; qtot -2.416
  3326          H    209    ALA      H   3326     0.2719      1.008   ; qtot -2.144
  3327         CT    209    ALA     CA   3327     0.0337      12.01   ; qtot -2.11
  3328         H1    209    ALA     HA   3328     0.0823      1.008   ; qtot -2.028
  3329         CT    209    ALA     CB   3329    -0.1825      12.01   ; qtot -2.21
  3330         HC    209    ALA    HB1   3330     0.0603      1.008   ; qtot -2.15
  3331         HC    209    ALA    HB2   3331     0.0603      1.008   ; qtot -2.09
  3332         HC    209    ALA    HB3   3332     0.0603      1.008   ; qtot -2.029
  3333          C    209    ALA      C   3333     0.5973      12.01   ; qtot -1.432
  3334          O    209    ALA      O   3334    -0.5679         16   ; qtot -2
; residue 210 TYR rtp TYR  q  0.0
  3335          N    210    TYR      N   3335    -0.4157      14.01   ; qtot -2.416
  3336          H    210    TYR      H   3336     0.2719      1.008   ; qtot -2.144
  3337         CT    210    TYR     CA   3337    -0.0014      12.01   ; qtot -2.145
  3338         H1    210    TYR     HA   3338     0.0876      1.008   ; qtot -2.058
  3339         CT    210    TYR     CB   3339    -0.0152      12.01   ; qtot -2.073
  3340         HC    210    TYR    HB1   3340     0.0295      1.008   ; qtot -2.043
  3341         HC    210    TYR    HB2   3341     0.0295      1.008   ; qtot -2.014
  3342         CA    210    TYR     CG   3342    -0.0011      12.01   ; qtot -2.015
  3343         CA    210    TYR    CD1   3343    -0.1906      12.01   ; qtot -2.205
  3344         HA    210    TYR    HD1   3344     0.1699      1.008   ; qtot -2.036
  3345         CA    210    TYR    CE1   3345    -0.2341      12.01   ; qtot -2.27
  3346         HA    210    TYR    HE1   3346     0.1656      1.008   ; qtot -2.104
  3347          C    210    TYR     CZ   3347     0.3226      12.01   ; qtot -1.781
  3348         OH    210    TYR     OH   3348    -0.5579         16   ; qtot -2.339
  3349         HO    210    TYR     HH   3349     0.3992      1.008   ; qtot -1.94
  3350         CA    210    TYR    CE2   3350    -0.2341      12.01   ; qtot -2.174
  3351         HA    210    TYR    HE2   3351     0.1656      1.008   ; qtot -2.009
  3352         CA    210    TYR    CD2   3352    -0.1906      12.01   ; qtot -2.199
  3353         HA    210    TYR    HD2   3353     0.1699      1.008   ; qtot -2.029
  3354          C    210    TYR      C   3354     0.5973      12.01   ; qtot -1.432
  3355          O    210    TYR      O   3355    -0.5679         16   ; qtot -2
; residue 211 SER rtp SER  q  0.0
  3356          N    211    SER      N   3356    -0.4157      14.01   ; qtot -2.416
  3357          H    211    SER      H   3357     0.2719      1.008   ; qtot -2.144
  3358         CT    211    SER     CA   3358    -0.0249      12.01   ; qtot -2.169
  3359         H1    211    SER     HA   3359     0.0843      1.008   ; qtot -2.084
  3360         CT    211    SER     CB   3360     0.2117      12.01   ; qtot -1.873
  3361         H1    211    SER    HB1   3361     0.0352      1.008   ; qtot -1.837
  3362         H1    211    SER    HB2   3362     0.0352      1.008   ; qtot -1.802
  3363         OH    211    SER     OG   3363    -0.6546         16   ; qtot -2.457
  3364         HO    211    SER     HG   3364     0.4275      1.008   ; qtot -2.029
  3365          C    211    SER      C   3365     0.5973      12.01   ; qtot -1.432
  3366          O    211    SER      O   3366    -0.5679         16   ; qtot -2
; residue 212 PRO rtp PRO  q  0.0
  3367          N    212    PRO      N   3367    -0.2548      14.01   ; qtot -2.255
  3368         CT    212    PRO     CD   3368     0.0192      12.01   ; qtot -2.236
  3369         H1    212    PRO    HD1   3369     0.0391      1.008   ; qtot -2.196
  3370         H1    212    PRO    HD2   3370     0.0391      1.008   ; qtot -2.157
  3371         CT    212    PRO     CG   3371     0.0189      12.01   ; qtot -2.138
  3372         HC    212    PRO    HG1   3372     0.0213      1.008   ; qtot -2.117
  3373         HC    212    PRO    HG2   3373     0.0213      1.008   ; qtot -2.096
  3374         CT    212    PRO     CB   3374     -0.007      12.01   ; qtot -2.103
  3375         HC    212    PRO    HB1   3375     0.0253      1.008   ; qtot -2.078
  3376         HC    212    PRO    HB2   3376     0.0253      1.008   ; qtot -2.052
  3377         CT    212    PRO     CA   3377    -0.0266      12.01   ; qtot -2.079
  3378         H1    212    PRO     HA   3378     0.0641      1.008   ; qtot -2.015
  3379          C    212    PRO      C   3379     0.5896      12.01   ; qtot -1.425
  3380          O    212    PRO      O   3380    -0.5748         16   ; qtot -2
; residue 213 LEU rtp LEU  q  0.0
  3381          N    213    LEU      N   3381    -0.4157      14.01   ; qtot -2.416
  3382          H    213    LEU      H   3382     0.2719      1.008   ; qtot -2.144
  3383         CT    213    LEU     CA   3383    -0.0518      12.01   ; qtot -2.196
  3384         H1    213    LEU     HA   3384     0.0922      1.008   ; qtot -2.103
  3385         CT    213    LEU     CB   3385    -0.1102      12.01   ; qtot -2.214
  3386         HC    213    LEU    HB1   3386     0.0457      1.008   ; qtot -2.168
  3387         HC    213    LEU    HB2   3387     0.0457      1.008   ; qtot -2.122
  3388         CT    213    LEU     CG   3388     0.3531      12.01   ; qtot -1.769
  3389         HC    213    LEU     HG   3389    -0.0361      1.008   ; qtot -1.805
  3390         CT    213    LEU    CD1   3390    -0.4121      12.01   ; qtot -2.217
  3391         HC    213    LEU   HD11   3391        0.1      1.008   ; qtot -2.117
  3392         HC    213    LEU   HD12   3392        0.1      1.008   ; qtot -2.017
  3393         HC    213    LEU   HD13   3393        0.1      1.008   ; qtot -1.917
  3394         CT    213    LEU    CD2   3394    -0.4121      12.01   ; qtot -2.329
  3395         HC    213    LEU   HD21   3395        0.1      1.008   ; qtot -2.229
  3396         HC    213    LEU   HD22   3396        0.1      1.008   ; qtot -2.129
  3397         HC    213    LEU   HD23   3397        0.1      1.008   ; qtot -2.029
  3398          C    213    LEU      C   3398     0.5973      12.01   ; qtot -1.432
  3399          O    213    LEU      O   3399    -0.5679         16   ; qtot -2
; residue 214 GLY rtp GLY  q  0.0
  3400          N    214    GLY      N   3400    -0.4157      14.01   ; qtot -2.416
  3401          H    214    GLY      H   3401     0.2719      1.008   ; qtot -2.144
  3402         CT    214    GLY     CA   3402    -0.0252      12.01   ; qtot -2.169
  3403         H1    214    GLY    HA1   3403     0.0698      1.008   ; qtot -2.099
  3404         H1    214    GLY    HA2   3404     0.0698      1.008   ; qtot -2.029
  3405          C    214    GLY      C   3405     0.5973      12.01   ; qtot -1.432
  3406          O    214    GLY      O   3406    -0.5679         16   ; qtot -2
; residue 215 SER rtp SER  q  0.0
  3407          N    215    SER      N   3407    -0.4157      14.01   ; qtot -2.416
  3408          H    215    SER      H   3408     0.2719      1.008   ; qtot -2.144
  3409         CT    215    SER     CA   3409    -0.0249      12.01   ; qtot -2.169
  3410         H1    215    SER     HA   3410     0.0843      1.008   ; qtot -2.084
  3411         CT    215    SER     CB   3411     0.2117      12.01   ; qtot -1.873
  3412         H1    215    SER    HB1   3412     0.0352      1.008   ; qtot -1.837
  3413         H1    215    SER    HB2   3413     0.0352      1.008   ; qtot -1.802
  3414         OH    215    SER     OG   3414    -0.6546         16   ; qtot -2.457
  3415         HO    215    SER     HG   3415     0.4275      1.008   ; qtot -2.029
  3416          C    215    SER      C   3416     0.5973      12.01   ; qtot -1.432
  3417          O    215    SER      O   3417    -0.5679         16   ; qtot -2
; residue 216 PRO rtp PRO  q  0.0
  3418          N    216    PRO      N   3418    -0.2548      14.01   ; qtot -2.255
  3419         CT    216    PRO     CD   3419     0.0192      12.01   ; qtot -2.236
  3420         H1    216    PRO    HD1   3420     0.0391      1.008   ; qtot -2.196
  3421         H1    216    PRO    HD2   3421     0.0391      1.008   ; qtot -2.157
  3422         CT    216    PRO     CG   3422     0.0189      12.01   ; qtot -2.138
  3423         HC    216    PRO    HG1   3423     0.0213      1.008   ; qtot -2.117
  3424         HC    216    PRO    HG2   3424     0.0213      1.008   ; qtot -2.096
  3425         CT    216    PRO     CB   3425     -0.007      12.01   ; qtot -2.103
  3426         HC    216    PRO    HB1   3426     0.0253      1.008   ; qtot -2.078
  3427         HC    216    PRO    HB2   3427     0.0253      1.008   ; qtot -2.052
  3428         CT    216    PRO     CA   3428    -0.0266      12.01   ; qtot -2.079
  3429         H1    216    PRO     HA   3429     0.0641      1.008   ; qtot -2.015
  3430          C    216    PRO      C   3430     0.5896      12.01   ; qtot -1.425
  3431          O    216    PRO      O   3431    -0.5748         16   ; qtot -2
; residue 217 ASP rtp ASP  q -1.0
  3432          N    217    ASP      N   3432    -0.5163      14.01   ; qtot -2.516
  3433          H    217    ASP      H   3433     0.2936      1.008   ; qtot -2.223
  3434         CT    217    ASP     CA   3434     0.0381      12.01   ; qtot -2.185
  3435         H1    217    ASP     HA   3435      0.088      1.008   ; qtot -2.097
  3436         CT    217    ASP     CB   3436    -0.0303      12.01   ; qtot -2.127
  3437         HC    217    ASP    HB1   3437    -0.0122      1.008   ; qtot -2.139
  3438         HC    217    ASP    HB2   3438    -0.0122      1.008   ; qtot -2.151
  3439          C    217    ASP     CG   3439     0.7994      12.01   ; qtot -1.352
  3440         O2    217    ASP    OD1   3440    -0.8014         16   ; qtot -2.153
  3441         O2    217    ASP    OD2   3441    -0.8014         16   ; qtot -2.955
  3442          C    217    ASP      C   3442     0.5366      12.01   ; qtot -2.418
  3443          O    217    ASP      O   3443    -0.5819         16   ; qtot -3
; residue 218 ARG rtp ARG  q +1.0
  3444          N    218    ARG      N   3444    -0.3479      14.01   ; qtot -3.348
  3445          H    218    ARG      H   3445     0.2747      1.008   ; qtot -3.073
  3446         CT    218    ARG     CA   3446    -0.2637      12.01   ; qtot -3.337
  3447         H1    218    ARG     HA   3447      0.156      1.008   ; qtot -3.181
  3448         CT    218    ARG     CB   3448    -0.0007      12.01   ; qtot -3.182
  3449         HC    218    ARG    HB1   3449     0.0327      1.008   ; qtot -3.149
  3450         HC    218    ARG    HB2   3450     0.0327      1.008   ; qtot -3.116
  3451         CT    218    ARG     CG   3451      0.039      12.01   ; qtot -3.077
  3452         HC    218    ARG    HG1   3452     0.0285      1.008   ; qtot -3.049
  3453         HC    218    ARG    HG2   3453     0.0285      1.008   ; qtot -3.02
  3454         CT    218    ARG     CD   3454     0.0486      12.01   ; qtot -2.972
  3455         H1    218    ARG    HD1   3455     0.0687      1.008   ; qtot -2.903
  3456         H1    218    ARG    HD2   3456     0.0687      1.008   ; qtot -2.834
  3457         N2    218    ARG     NE   3457    -0.5295      14.01   ; qtot -3.364
  3458          H    218    ARG     HE   3458     0.3456      1.008   ; qtot -3.018
  3459         CA    218    ARG     CZ   3459     0.8076      12.01   ; qtot -2.21
  3460         N2    218    ARG    NH1   3460    -0.8627      14.01   ; qtot -3.073
  3461          H    218    ARG   HH11   3461     0.4478      1.008   ; qtot -2.625
  3462          H    218    ARG   HH12   3462     0.4478      1.008   ; qtot -2.178
  3463         N2    218    ARG    NH2   3463    -0.8627      14.01   ; qtot -3.04
  3464          H    218    ARG   HH21   3464     0.4478      1.008   ; qtot -2.592
  3465          H    218    ARG   HH22   3465     0.4478      1.008   ; qtot -2.145
  3466          C    218    ARG      C   3466     0.7341      12.01   ; qtot -1.411
  3467          O    218    ARG      O   3467    -0.5894         16   ; qtot -2
; residue 219 PRO rtp PRO  q  0.0
  3468          N    219    PRO      N   3468    -0.2548      14.01   ; qtot -2.255
  3469         CT    219    PRO     CD   3469     0.0192      12.01   ; qtot -2.236
  3470         H1    219    PRO    HD1   3470     0.0391      1.008   ; qtot -2.196
  3471         H1    219    PRO    HD2   3471     0.0391      1.008   ; qtot -2.157
  3472         CT    219    PRO     CG   3472     0.0189      12.01   ; qtot -2.138
  3473         HC    219    PRO    HG1   3473     0.0213      1.008   ; qtot -2.117
  3474         HC    219    PRO    HG2   3474     0.0213      1.008   ; qtot -2.096
  3475         CT    219    PRO     CB   3475     -0.007      12.01   ; qtot -2.103
  3476         HC    219    PRO    HB1   3476     0.0253      1.008   ; qtot -2.078
  3477         HC    219    PRO    HB2   3477     0.0253      1.008   ; qtot -2.052
  3478         CT    219    PRO     CA   3478    -0.0266      12.01   ; qtot -2.079
  3479         H1    219    PRO     HA   3479     0.0641      1.008   ; qtot -2.015
  3480          C    219    PRO      C   3480     0.5896      12.01   ; qtot -1.425
  3481          O    219    PRO      O   3481    -0.5748         16   ; qtot -2
; residue 220 TRP rtp TRP  q  0.0
  3482          N    220    TRP      N   3482    -0.4157      14.01   ; qtot -2.416
  3483          H    220    TRP      H   3483     0.2719      1.008   ; qtot -2.144
  3484         CT    220    TRP     CA   3484    -0.0275      12.01   ; qtot -2.171
  3485         H1    220    TRP     HA   3485     0.1123      1.008   ; qtot -2.059
  3486         CT    220    TRP     CB   3486     -0.005      12.01   ; qtot -2.064
  3487         HC    220    TRP    HB1   3487     0.0339      1.008   ; qtot -2.03
  3488         HC    220    TRP    HB2   3488     0.0339      1.008   ; qtot -1.996
  3489         C*    220    TRP     CG   3489    -0.1415      12.01   ; qtot -2.138
  3490         CW    220    TRP    CD1   3490    -0.1638      12.01   ; qtot -2.301
  3491         H4    220    TRP    HD1   3491     0.2062      1.008   ; qtot -2.095
  3492         NA    220    TRP    NE1   3492    -0.3418      14.01   ; qtot -2.437
  3493          H    220    TRP    HE1   3493     0.3412      1.008   ; qtot -2.096
  3494         CN    220    TRP    CE2   3494      0.138      12.01   ; qtot -1.958
  3495         CA    220    TRP    CZ2   3495    -0.2601      12.01   ; qtot -2.218
  3496         HA    220    TRP    HZ2   3496     0.1572      1.008   ; qtot -2.061
  3497         CA    220    TRP    CH2   3497    -0.1134      12.01   ; qtot -2.174
  3498         HA    220    TRP    HH2   3498     0.1417      1.008   ; qtot -2.032
  3499         CA    220    TRP    CZ3   3499    -0.1972      12.01   ; qtot -2.23
  3500         HA    220    TRP    HZ3   3500     0.1447      1.008   ; qtot -2.085
  3501         CA    220    TRP    CE3   3501    -0.2387      12.01   ; qtot -2.324
  3502         HA    220    TRP    HE3   3502       0.17      1.008   ; qtot -2.154
  3503         CB    220    TRP    CD2   3503     0.1243      12.01   ; qtot -2.029
  3504          C    220    TRP      C   3504     0.5973      12.01   ; qtot -1.432
  3505          O    220    TRP      O   3505    -0.5679         16   ; qtot -2
; residue 221 ALA rtp ALA  q  0.0
  3506          N    221    ALA      N   3506    -0.4157      14.01   ; qtot -2.416
  3507          H    221    ALA      H   3507     0.2719      1.008   ; qtot -2.144
  3508         CT    221    ALA     CA   3508     0.0337      12.01   ; qtot -2.11
  3509         H1    221    ALA     HA   3509     0.0823      1.008   ; qtot -2.028
  3510         CT    221    ALA     CB   3510    -0.1825      12.01   ; qtot -2.21
  3511         HC    221    ALA    HB1   3511     0.0603      1.008   ; qtot -2.15
  3512         HC    221    ALA    HB2   3512     0.0603      1.008   ; qtot -2.09
  3513         HC    221    ALA    HB3   3513     0.0603      1.008   ; qtot -2.029
  3514          C    221    ALA      C   3514     0.5973      12.01   ; qtot -1.432
  3515          O    221    ALA      O   3515    -0.5679         16   ; qtot -2
; residue 222 LYS rtp LYS  q +1.0
  3516          N    222    LYS      N   3516    -0.3479      14.01   ; qtot -2.348
  3517          H    222    LYS      H   3517     0.2747      1.008   ; qtot -2.073
  3518         CT    222    LYS     CA   3518      -0.24      12.01   ; qtot -2.313
  3519         H1    222    LYS     HA   3519     0.1426      1.008   ; qtot -2.171
  3520         CT    222    LYS     CB   3520    -0.0094      12.01   ; qtot -2.18
  3521         HC    222    LYS    HB1   3521     0.0362      1.008   ; qtot -2.144
  3522         HC    222    LYS    HB2   3522     0.0362      1.008   ; qtot -2.108
  3523         CT    222    LYS     CG   3523     0.0187      12.01   ; qtot -2.089
  3524         HC    222    LYS    HG1   3524     0.0103      1.008   ; qtot -2.079
  3525         HC    222    LYS    HG2   3525     0.0103      1.008   ; qtot -2.068
  3526         CT    222    LYS     CD   3526    -0.0479      12.01   ; qtot -2.116
  3527         HC    222    LYS    HD1   3527     0.0621      1.008   ; qtot -2.054
  3528         HC    222    LYS    HD2   3528     0.0621      1.008   ; qtot -1.992
  3529         CT    222    LYS     CE   3529    -0.0143      12.01   ; qtot -2.006
  3530         HP    222    LYS    HE1   3530     0.1135      1.008   ; qtot -1.893
  3531         HP    222    LYS    HE2   3531     0.1135      1.008   ; qtot -1.779
  3532         N3    222    LYS     NZ   3532    -0.3854      14.01   ; qtot -2.165
  3533          H    222    LYS    HZ1   3533       0.34      1.008   ; qtot -1.825
  3534          H    222    LYS    HZ2   3534       0.34      1.008   ; qtot -1.485
  3535          H    222    LYS    HZ3   3535       0.34      1.008   ; qtot -1.145
  3536          C    222    LYS      C   3536     0.7341      12.01   ; qtot -0.4106
  3537          O    222    LYS      O   3537    -0.5894         16   ; qtot -1
; residue 223 PRO rtp PRO  q  0.0
  3538          N    223    PRO      N   3538    -0.2548      14.01   ; qtot -1.255
  3539         CT    223    PRO     CD   3539     0.0192      12.01   ; qtot -1.236
  3540         H1    223    PRO    HD1   3540     0.0391      1.008   ; qtot -1.196
  3541         H1    223    PRO    HD2   3541     0.0391      1.008   ; qtot -1.157
  3542         CT    223    PRO     CG   3542     0.0189      12.01   ; qtot -1.138
  3543         HC    223    PRO    HG1   3543     0.0213      1.008   ; qtot -1.117
  3544         HC    223    PRO    HG2   3544     0.0213      1.008   ; qtot -1.096
  3545         CT    223    PRO     CB   3545     -0.007      12.01   ; qtot -1.103
  3546         HC    223    PRO    HB1   3546     0.0253      1.008   ; qtot -1.078
  3547         HC    223    PRO    HB2   3547     0.0253      1.008   ; qtot -1.052
  3548         CT    223    PRO     CA   3548    -0.0266      12.01   ; qtot -1.079
  3549         H1    223    PRO     HA   3549     0.0641      1.008   ; qtot -1.015
  3550          C    223    PRO      C   3550     0.5896      12.01   ; qtot -0.4252
  3551          O    223    PRO      O   3551    -0.5748         16   ; qtot -1
; residue 224 GLU rtp GLU  q -1.0
  3552          N    224    GLU      N   3552    -0.5163      14.01   ; qtot -1.516
  3553          H    224    GLU      H   3553     0.2936      1.008   ; qtot -1.223
  3554         CT    224    GLU     CA   3554     0.0397      12.01   ; qtot -1.183
  3555         H1    224    GLU     HA   3555     0.1105      1.008   ; qtot -1.072
  3556         CT    224    GLU     CB   3556      0.056      12.01   ; qtot -1.016
  3557         HC    224    GLU    HB1   3557    -0.0173      1.008   ; qtot -1.034
  3558         HC    224    GLU    HB2   3558    -0.0173      1.008   ; qtot -1.051
  3559         CT    224    GLU     CG   3559     0.0136      12.01   ; qtot -1.037
  3560         HC    224    GLU    HG1   3560    -0.0425      1.008   ; qtot -1.08
  3561         HC    224    GLU    HG2   3561    -0.0425      1.008   ; qtot -1.122
  3562          C    224    GLU     CD   3562     0.8054      12.01   ; qtot -0.3171
  3563         O2    224    GLU    OE1   3563    -0.8188         16   ; qtot -1.136
  3564         O2    224    GLU    OE2   3564    -0.8188         16   ; qtot -1.955
  3565          C    224    GLU      C   3565     0.5366      12.01   ; qtot -1.418
  3566          O    224    GLU      O   3566    -0.5819         16   ; qtot -2
; residue 225 ASP rtp ASP  q -1.0
  3567          N    225    ASP      N   3567    -0.5163      14.01   ; qtot -2.516
  3568          H    225    ASP      H   3568     0.2936      1.008   ; qtot -2.223
  3569         CT    225    ASP     CA   3569     0.0381      12.01   ; qtot -2.185
  3570         H1    225    ASP     HA   3570      0.088      1.008   ; qtot -2.097
  3571         CT    225    ASP     CB   3571    -0.0303      12.01   ; qtot -2.127
  3572         HC    225    ASP    HB1   3572    -0.0122      1.008   ; qtot -2.139
  3573         HC    225    ASP    HB2   3573    -0.0122      1.008   ; qtot -2.151
  3574          C    225    ASP     CG   3574     0.7994      12.01   ; qtot -1.352
  3575         O2    225    ASP    OD1   3575    -0.8014         16   ; qtot -2.153
  3576         O2    225    ASP    OD2   3576    -0.8014         16   ; qtot -2.955
  3577          C    225    ASP      C   3577     0.5366      12.01   ; qtot -2.418
  3578          O    225    ASP      O   3578    -0.5819         16   ; qtot -3
; residue 226 PRO rtp PRO  q  0.0
  3579          N    226    PRO      N   3579    -0.2548      14.01   ; qtot -3.255
  3580         CT    226    PRO     CD   3580     0.0192      12.01   ; qtot -3.236
  3581         H1    226    PRO    HD1   3581     0.0391      1.008   ; qtot -3.196
  3582         H1    226    PRO    HD2   3582     0.0391      1.008   ; qtot -3.157
  3583         CT    226    PRO     CG   3583     0.0189      12.01   ; qtot -3.138
  3584         HC    226    PRO    HG1   3584     0.0213      1.008   ; qtot -3.117
  3585         HC    226    PRO    HG2   3585     0.0213      1.008   ; qtot -3.096
  3586         CT    226    PRO     CB   3586     -0.007      12.01   ; qtot -3.103
  3587         HC    226    PRO    HB1   3587     0.0253      1.008   ; qtot -3.078
  3588         HC    226    PRO    HB2   3588     0.0253      1.008   ; qtot -3.052
  3589         CT    226    PRO     CA   3589    -0.0266      12.01   ; qtot -3.079
  3590         H1    226    PRO     HA   3590     0.0641      1.008   ; qtot -3.015
  3591          C    226    PRO      C   3591     0.5896      12.01   ; qtot -2.425
  3592          O    226    PRO      O   3592    -0.5748         16   ; qtot -3
; residue 227 SER rtp SER  q  0.0
  3593          N    227    SER      N   3593    -0.4157      14.01   ; qtot -3.416
  3594          H    227    SER      H   3594     0.2719      1.008   ; qtot -3.144
  3595         CT    227    SER     CA   3595    -0.0249      12.01   ; qtot -3.169
  3596         H1    227    SER     HA   3596     0.0843      1.008   ; qtot -3.084
  3597         CT    227    SER     CB   3597     0.2117      12.01   ; qtot -2.873
  3598         H1    227    SER    HB1   3598     0.0352      1.008   ; qtot -2.837
  3599         H1    227    SER    HB2   3599     0.0352      1.008   ; qtot -2.802
  3600         OH    227    SER     OG   3600    -0.6546         16   ; qtot -3.457
  3601         HO    227    SER     HG   3601     0.4275      1.008   ; qtot -3.029
  3602          C    227    SER      C   3602     0.5973      12.01   ; qtot -2.432
  3603          O    227    SER      O   3603    -0.5679         16   ; qtot -3
; residue 228 LEU rtp LEU  q  0.0
  3604          N    228    LEU      N   3604    -0.4157      14.01   ; qtot -3.416
  3605          H    228    LEU      H   3605     0.2719      1.008   ; qtot -3.144
  3606         CT    228    LEU     CA   3606    -0.0518      12.01   ; qtot -3.196
  3607         H1    228    LEU     HA   3607     0.0922      1.008   ; qtot -3.103
  3608         CT    228    LEU     CB   3608    -0.1102      12.01   ; qtot -3.214
  3609         HC    228    LEU    HB1   3609     0.0457      1.008   ; qtot -3.168
  3610         HC    228    LEU    HB2   3610     0.0457      1.008   ; qtot -3.122
  3611         CT    228    LEU     CG   3611     0.3531      12.01   ; qtot -2.769
  3612         HC    228    LEU     HG   3612    -0.0361      1.008   ; qtot -2.805
  3613         CT    228    LEU    CD1   3613    -0.4121      12.01   ; qtot -3.217
  3614         HC    228    LEU   HD11   3614        0.1      1.008   ; qtot -3.117
  3615         HC    228    LEU   HD12   3615        0.1      1.008   ; qtot -3.017
  3616         HC    228    LEU   HD13   3616        0.1      1.008   ; qtot -2.917
  3617         CT    228    LEU    CD2   3617    -0.4121      12.01   ; qtot -3.329
  3618         HC    228    LEU   HD21   3618        0.1      1.008   ; qtot -3.229
  3619         HC    228    LEU   HD22   3619        0.1      1.008   ; qtot -3.129
  3620         HC    228    LEU   HD23   3620        0.1      1.008   ; qtot -3.029
  3621          C    228    LEU      C   3621     0.5973      12.01   ; qtot -2.432
  3622          O    228    LEU      O   3622    -0.5679         16   ; qtot -3
; residue 229 LEU rtp LEU  q  0.0
  3623          N    229    LEU      N   3623    -0.4157      14.01   ; qtot -3.416
  3624          H    229    LEU      H   3624     0.2719      1.008   ; qtot -3.144
  3625         CT    229    LEU     CA   3625    -0.0518      12.01   ; qtot -3.196
  3626         H1    229    LEU     HA   3626     0.0922      1.008   ; qtot -3.103
  3627         CT    229    LEU     CB   3627    -0.1102      12.01   ; qtot -3.214
  3628         HC    229    LEU    HB1   3628     0.0457      1.008   ; qtot -3.168
  3629         HC    229    LEU    HB2   3629     0.0457      1.008   ; qtot -3.122
  3630         CT    229    LEU     CG   3630     0.3531      12.01   ; qtot -2.769
  3631         HC    229    LEU     HG   3631    -0.0361      1.008   ; qtot -2.805
  3632         CT    229    LEU    CD1   3632    -0.4121      12.01   ; qtot -3.217
  3633         HC    229    LEU   HD11   3633        0.1      1.008   ; qtot -3.117
  3634         HC    229    LEU   HD12   3634        0.1      1.008   ; qtot -3.017
  3635         HC    229    LEU   HD13   3635        0.1      1.008   ; qtot -2.917
  3636         CT    229    LEU    CD2   3636    -0.4121      12.01   ; qtot -3.329
  3637         HC    229    LEU   HD21   3637        0.1      1.008   ; qtot -3.229
  3638         HC    229    LEU   HD22   3638        0.1      1.008   ; qtot -3.129
  3639         HC    229    LEU   HD23   3639        0.1      1.008   ; qtot -3.029
  3640          C    229    LEU      C   3640     0.5973      12.01   ; qtot -2.432
  3641          O    229    LEU      O   3641    -0.5679         16   ; qtot -3
; residue 230 GLU rtp GLU  q -1.0
  3642          N    230    GLU      N   3642    -0.5163      14.01   ; qtot -3.516
  3643          H    230    GLU      H   3643     0.2936      1.008   ; qtot -3.223
  3644         CT    230    GLU     CA   3644     0.0397      12.01   ; qtot -3.183
  3645         H1    230    GLU     HA   3645     0.1105      1.008   ; qtot -3.072
  3646         CT    230    GLU     CB   3646      0.056      12.01   ; qtot -3.016
  3647         HC    230    GLU    HB1   3647    -0.0173      1.008   ; qtot -3.034
  3648         HC    230    GLU    HB2   3648    -0.0173      1.008   ; qtot -3.051
  3649         CT    230    GLU     CG   3649     0.0136      12.01   ; qtot -3.037
  3650         HC    230    GLU    HG1   3650    -0.0425      1.008   ; qtot -3.08
  3651         HC    230    GLU    HG2   3651    -0.0425      1.008   ; qtot -3.122
  3652          C    230    GLU     CD   3652     0.8054      12.01   ; qtot -2.317
  3653         O2    230    GLU    OE1   3653    -0.8188         16   ; qtot -3.136
  3654         O2    230    GLU    OE2   3654    -0.8188         16   ; qtot -3.955
  3655          C    230    GLU      C   3655     0.5366      12.01   ; qtot -3.418
  3656          O    230    GLU      O   3656    -0.5819         16   ; qtot -4
; residue 231 ASP rtp ASP  q -1.0
  3657          N    231    ASP      N   3657    -0.5163      14.01   ; qtot -4.516
  3658          H    231    ASP      H   3658     0.2936      1.008   ; qtot -4.223
  3659         CT    231    ASP     CA   3659     0.0381      12.01   ; qtot -4.185
  3660         H1    231    ASP     HA   3660      0.088      1.008   ; qtot -4.097
  3661         CT    231    ASP     CB   3661    -0.0303      12.01   ; qtot -4.127
  3662         HC    231    ASP    HB1   3662    -0.0122      1.008   ; qtot -4.139
  3663         HC    231    ASP    HB2   3663    -0.0122      1.008   ; qtot -4.151
  3664          C    231    ASP     CG   3664     0.7994      12.01   ; qtot -3.352
  3665         O2    231    ASP    OD1   3665    -0.8014         16   ; qtot -4.153
  3666         O2    231    ASP    OD2   3666    -0.8014         16   ; qtot -4.955
  3667          C    231    ASP      C   3667     0.5366      12.01   ; qtot -4.418
  3668          O    231    ASP      O   3668    -0.5819         16   ; qtot -5
; residue 232 PRO rtp PRO  q  0.0
  3669          N    232    PRO      N   3669    -0.2548      14.01   ; qtot -5.255
  3670         CT    232    PRO     CD   3670     0.0192      12.01   ; qtot -5.236
  3671         H1    232    PRO    HD1   3671     0.0391      1.008   ; qtot -5.196
  3672         H1    232    PRO    HD2   3672     0.0391      1.008   ; qtot -5.157
  3673         CT    232    PRO     CG   3673     0.0189      12.01   ; qtot -5.138
  3674         HC    232    PRO    HG1   3674     0.0213      1.008   ; qtot -5.117
  3675         HC    232    PRO    HG2   3675     0.0213      1.008   ; qtot -5.096
  3676         CT    232    PRO     CB   3676     -0.007      12.01   ; qtot -5.103
  3677         HC    232    PRO    HB1   3677     0.0253      1.008   ; qtot -5.078
  3678         HC    232    PRO    HB2   3678     0.0253      1.008   ; qtot -5.052
  3679         CT    232    PRO     CA   3679    -0.0266      12.01   ; qtot -5.079
  3680         H1    232    PRO     HA   3680     0.0641      1.008   ; qtot -5.015
  3681          C    232    PRO      C   3681     0.5896      12.01   ; qtot -4.425
  3682          O    232    PRO      O   3682    -0.5748         16   ; qtot -5
; residue 233 ARG rtp ARG  q +1.0
  3683          N    233    ARG      N   3683    -0.3479      14.01   ; qtot -5.348
  3684          H    233    ARG      H   3684     0.2747      1.008   ; qtot -5.073
  3685         CT    233    ARG     CA   3685    -0.2637      12.01   ; qtot -5.337
  3686         H1    233    ARG     HA   3686      0.156      1.008   ; qtot -5.181
  3687         CT    233    ARG     CB   3687    -0.0007      12.01   ; qtot -5.182
  3688         HC    233    ARG    HB1   3688     0.0327      1.008   ; qtot -5.149
  3689         HC    233    ARG    HB2   3689     0.0327      1.008   ; qtot -5.116
  3690         CT    233    ARG     CG   3690      0.039      12.01   ; qtot -5.077
  3691         HC    233    ARG    HG1   3691     0.0285      1.008   ; qtot -5.049
  3692         HC    233    ARG    HG2   3692     0.0285      1.008   ; qtot -5.02
  3693         CT    233    ARG     CD   3693     0.0486      12.01   ; qtot -4.972
  3694         H1    233    ARG    HD1   3694     0.0687      1.008   ; qtot -4.903
  3695         H1    233    ARG    HD2   3695     0.0687      1.008   ; qtot -4.834
  3696         N2    233    ARG     NE   3696    -0.5295      14.01   ; qtot -5.364
  3697          H    233    ARG     HE   3697     0.3456      1.008   ; qtot -5.018
  3698         CA    233    ARG     CZ   3698     0.8076      12.01   ; qtot -4.21
  3699         N2    233    ARG    NH1   3699    -0.8627      14.01   ; qtot -5.073
  3700          H    233    ARG   HH11   3700     0.4478      1.008   ; qtot -4.625
  3701          H    233    ARG   HH12   3701     0.4478      1.008   ; qtot -4.178
  3702         N2    233    ARG    NH2   3702    -0.8627      14.01   ; qtot -5.04
  3703          H    233    ARG   HH21   3703     0.4478      1.008   ; qtot -4.592
  3704          H    233    ARG   HH22   3704     0.4478      1.008   ; qtot -4.145
  3705          C    233    ARG      C   3705     0.7341      12.01   ; qtot -3.411
  3706          O    233    ARG      O   3706    -0.5894         16   ; qtot -4
; residue 234 ILE rtp ILE  q  0.0
  3707          N    234    ILE      N   3707    -0.4157      14.01   ; qtot -4.416
  3708          H    234    ILE      H   3708     0.2719      1.008   ; qtot -4.144
  3709         CT    234    ILE     CA   3709    -0.0597      12.01   ; qtot -4.203
  3710         H1    234    ILE     HA   3710     0.0869      1.008   ; qtot -4.117
  3711         CT    234    ILE     CB   3711     0.1303      12.01   ; qtot -3.986
  3712         HC    234    ILE     HB   3712     0.0187      1.008   ; qtot -3.968
  3713         CT    234    ILE    CG2   3713    -0.3204      12.01   ; qtot -4.288
  3714         HC    234    ILE   HG21   3714     0.0882      1.008   ; qtot -4.2
  3715         HC    234    ILE   HG22   3715     0.0882      1.008   ; qtot -4.112
  3716         HC    234    ILE   HG23   3716     0.0882      1.008   ; qtot -4.023
  3717         CT    234    ILE    CG1   3717     -0.043      12.01   ; qtot -4.066
  3718         HC    234    ILE   HG11   3718     0.0236      1.008   ; qtot -4.043
  3719         HC    234    ILE   HG12   3719     0.0236      1.008   ; qtot -4.019
  3720         CT    234    ILE     CD   3720     -0.066      12.01   ; qtot -4.085
  3721         HC    234    ILE    HD1   3721     0.0186      1.008   ; qtot -4.067
  3722         HC    234    ILE    HD2   3722     0.0186      1.008   ; qtot -4.048
  3723         HC    234    ILE    HD3   3723     0.0186      1.008   ; qtot -4.029
  3724          C    234    ILE      C   3724     0.5973      12.01   ; qtot -3.432
  3725          O    234    ILE      O   3725    -0.5679         16   ; qtot -4
; residue 235 LYS rtp LYS  q +1.0
  3726          N    235    LYS      N   3726    -0.3479      14.01   ; qtot -4.348
  3727          H    235    LYS      H   3727     0.2747      1.008   ; qtot -4.073
  3728         CT    235    LYS     CA   3728      -0.24      12.01   ; qtot -4.313
  3729         H1    235    LYS     HA   3729     0.1426      1.008   ; qtot -4.171
  3730         CT    235    LYS     CB   3730    -0.0094      12.01   ; qtot -4.18
  3731         HC    235    LYS    HB1   3731     0.0362      1.008   ; qtot -4.144
  3732         HC    235    LYS    HB2   3732     0.0362      1.008   ; qtot -4.108
  3733         CT    235    LYS     CG   3733     0.0187      12.01   ; qtot -4.089
  3734         HC    235    LYS    HG1   3734     0.0103      1.008   ; qtot -4.079
  3735         HC    235    LYS    HG2   3735     0.0103      1.008   ; qtot -4.068
  3736         CT    235    LYS     CD   3736    -0.0479      12.01   ; qtot -4.116
  3737         HC    235    LYS    HD1   3737     0.0621      1.008   ; qtot -4.054
  3738         HC    235    LYS    HD2   3738     0.0621      1.008   ; qtot -3.992
  3739         CT    235    LYS     CE   3739    -0.0143      12.01   ; qtot -4.006
  3740         HP    235    LYS    HE1   3740     0.1135      1.008   ; qtot -3.893
  3741         HP    235    LYS    HE2   3741     0.1135      1.008   ; qtot -3.779
  3742         N3    235    LYS     NZ   3742    -0.3854      14.01   ; qtot -4.165
  3743          H    235    LYS    HZ1   3743       0.34      1.008   ; qtot -3.825
  3744          H    235    LYS    HZ2   3744       0.34      1.008   ; qtot -3.485
  3745          H    235    LYS    HZ3   3745       0.34      1.008   ; qtot -3.145
  3746          C    235    LYS      C   3746     0.7341      12.01   ; qtot -2.411
  3747          O    235    LYS      O   3747    -0.5894         16   ; qtot -3
; residue 236 ALA rtp ALA  q  0.0
  3748          N    236    ALA      N   3748    -0.4157      14.01   ; qtot -3.416
  3749          H    236    ALA      H   3749     0.2719      1.008   ; qtot -3.144
  3750         CT    236    ALA     CA   3750     0.0337      12.01   ; qtot -3.11
  3751         H1    236    ALA     HA   3751     0.0823      1.008   ; qtot -3.028
  3752         CT    236    ALA     CB   3752    -0.1825      12.01   ; qtot -3.21
  3753         HC    236    ALA    HB1   3753     0.0603      1.008   ; qtot -3.15
  3754         HC    236    ALA    HB2   3754     0.0603      1.008   ; qtot -3.09
  3755         HC    236    ALA    HB3   3755     0.0603      1.008   ; qtot -3.029
  3756          C    236    ALA      C   3756     0.5973      12.01   ; qtot -2.432
  3757          O    236    ALA      O   3757    -0.5679         16   ; qtot -3
; residue 237 ILE rtp ILE  q  0.0
  3758          N    237    ILE      N   3758    -0.4157      14.01   ; qtot -3.416
  3759          H    237    ILE      H   3759     0.2719      1.008   ; qtot -3.144
  3760         CT    237    ILE     CA   3760    -0.0597      12.01   ; qtot -3.203
  3761         H1    237    ILE     HA   3761     0.0869      1.008   ; qtot -3.117
  3762         CT    237    ILE     CB   3762     0.1303      12.01   ; qtot -2.986
  3763         HC    237    ILE     HB   3763     0.0187      1.008   ; qtot -2.968
  3764         CT    237    ILE    CG2   3764    -0.3204      12.01   ; qtot -3.288
  3765         HC    237    ILE   HG21   3765     0.0882      1.008   ; qtot -3.2
  3766         HC    237    ILE   HG22   3766     0.0882      1.008   ; qtot -3.112
  3767         HC    237    ILE   HG23   3767     0.0882      1.008   ; qtot -3.023
  3768         CT    237    ILE    CG1   3768     -0.043      12.01   ; qtot -3.066
  3769         HC    237    ILE   HG11   3769     0.0236      1.008   ; qtot -3.043
  3770         HC    237    ILE   HG12   3770     0.0236      1.008   ; qtot -3.019
  3771         CT    237    ILE     CD   3771     -0.066      12.01   ; qtot -3.085
  3772         HC    237    ILE    HD1   3772     0.0186      1.008   ; qtot -3.067
  3773         HC    237    ILE    HD2   3773     0.0186      1.008   ; qtot -3.048
  3774         HC    237    ILE    HD3   3774     0.0186      1.008   ; qtot -3.029
  3775          C    237    ILE      C   3775     0.5973      12.01   ; qtot -2.432
  3776          O    237    ILE      O   3776    -0.5679         16   ; qtot -3
; residue 238 ALA rtp ALA  q  0.0
  3777          N    238    ALA      N   3777    -0.4157      14.01   ; qtot -3.416
  3778          H    238    ALA      H   3778     0.2719      1.008   ; qtot -3.144
  3779         CT    238    ALA     CA   3779     0.0337      12.01   ; qtot -3.11
  3780         H1    238    ALA     HA   3780     0.0823      1.008   ; qtot -3.028
  3781         CT    238    ALA     CB   3781    -0.1825      12.01   ; qtot -3.21
  3782         HC    238    ALA    HB1   3782     0.0603      1.008   ; qtot -3.15
  3783         HC    238    ALA    HB2   3783     0.0603      1.008   ; qtot -3.09
  3784         HC    238    ALA    HB3   3784     0.0603      1.008   ; qtot -3.029
  3785          C    238    ALA      C   3785     0.5973      12.01   ; qtot -2.432
  3786          O    238    ALA      O   3786    -0.5679         16   ; qtot -3
; residue 239 ALA rtp ALA  q  0.0
  3787          N    239    ALA      N   3787    -0.4157      14.01   ; qtot -3.416
  3788          H    239    ALA      H   3788     0.2719      1.008   ; qtot -3.144
  3789         CT    239    ALA     CA   3789     0.0337      12.01   ; qtot -3.11
  3790         H1    239    ALA     HA   3790     0.0823      1.008   ; qtot -3.028
  3791         CT    239    ALA     CB   3791    -0.1825      12.01   ; qtot -3.21
  3792         HC    239    ALA    HB1   3792     0.0603      1.008   ; qtot -3.15
  3793         HC    239    ALA    HB2   3793     0.0603      1.008   ; qtot -3.09
  3794         HC    239    ALA    HB3   3794     0.0603      1.008   ; qtot -3.029
  3795          C    239    ALA      C   3795     0.5973      12.01   ; qtot -2.432
  3796          O    239    ALA      O   3796    -0.5679         16   ; qtot -3
; residue 240 LYS rtp LYS  q +1.0
  3797          N    240    LYS      N   3797    -0.3479      14.01   ; qtot -3.348
  3798          H    240    LYS      H   3798     0.2747      1.008   ; qtot -3.073
  3799         CT    240    LYS     CA   3799      -0.24      12.01   ; qtot -3.313
  3800         H1    240    LYS     HA   3800     0.1426      1.008   ; qtot -3.171
  3801         CT    240    LYS     CB   3801    -0.0094      12.01   ; qtot -3.18
  3802         HC    240    LYS    HB1   3802     0.0362      1.008   ; qtot -3.144
  3803         HC    240    LYS    HB2   3803     0.0362      1.008   ; qtot -3.108
  3804         CT    240    LYS     CG   3804     0.0187      12.01   ; qtot -3.089
  3805         HC    240    LYS    HG1   3805     0.0103      1.008   ; qtot -3.079
  3806         HC    240    LYS    HG2   3806     0.0103      1.008   ; qtot -3.068
  3807         CT    240    LYS     CD   3807    -0.0479      12.01   ; qtot -3.116
  3808         HC    240    LYS    HD1   3808     0.0621      1.008   ; qtot -3.054
  3809         HC    240    LYS    HD2   3809     0.0621      1.008   ; qtot -2.992
  3810         CT    240    LYS     CE   3810    -0.0143      12.01   ; qtot -3.006
  3811         HP    240    LYS    HE1   3811     0.1135      1.008   ; qtot -2.893
  3812         HP    240    LYS    HE2   3812     0.1135      1.008   ; qtot -2.779
  3813         N3    240    LYS     NZ   3813    -0.3854      14.01   ; qtot -3.165
  3814          H    240    LYS    HZ1   3814       0.34      1.008   ; qtot -2.825
  3815          H    240    LYS    HZ2   3815       0.34      1.008   ; qtot -2.485
  3816          H    240    LYS    HZ3   3816       0.34      1.008   ; qtot -2.145
  3817          C    240    LYS      C   3817     0.7341      12.01   ; qtot -1.411
  3818          O    240    LYS      O   3818    -0.5894         16   ; qtot -2
; residue 241 HIS rtp HIE  q  0.0
  3819          N    241    HIS      N   3819    -0.4157      14.01   ; qtot -2.416
  3820          H    241    HIS      H   3820     0.2719      1.008   ; qtot -2.144
  3821         CT    241    HIS     CA   3821    -0.0581      12.01   ; qtot -2.202
  3822         H1    241    HIS     HA   3822      0.136      1.008   ; qtot -2.066
  3823         CT    241    HIS     CB   3823    -0.0074      12.01   ; qtot -2.073
  3824         HC    241    HIS    HB1   3824     0.0367      1.008   ; qtot -2.037
  3825         HC    241    HIS    HB2   3825     0.0367      1.008   ; qtot -2
  3826         CC    241    HIS     CG   3826     0.1868      12.01   ; qtot -1.813
  3827         NB    241    HIS    ND1   3827    -0.5432      14.01   ; qtot -2.356
  3828         CR    241    HIS    CE1   3828     0.1635      12.01   ; qtot -2.193
  3829         H5    241    HIS    HE1   3829     0.1435      1.008   ; qtot -2.049
  3830         NA    241    HIS    NE2   3830    -0.2795      14.01   ; qtot -2.329
  3831          H    241    HIS    HE2   3831     0.3339      1.008   ; qtot -1.995
  3832         CW    241    HIS    CD2   3832    -0.2207      12.01   ; qtot -2.216
  3833         H4    241    HIS    HD2   3833     0.1862      1.008   ; qtot -2.029
  3834          C    241    HIS      C   3834     0.5973      12.01   ; qtot -1.432
  3835          O    241    HIS      O   3835    -0.5679         16   ; qtot -2
; residue 242 ASN rtp ASN  q  0.0
  3836          N    242    ASN      N   3836    -0.4157      14.01   ; qtot -2.416
  3837          H    242    ASN      H   3837     0.2719      1.008   ; qtot -2.144
  3838         CT    242    ASN     CA   3838     0.0143      12.01   ; qtot -2.129
  3839         H1    242    ASN     HA   3839     0.1048      1.008   ; qtot -2.025
  3840         CT    242    ASN     CB   3840    -0.2041      12.01   ; qtot -2.229
  3841         HC    242    ASN    HB1   3841     0.0797      1.008   ; qtot -2.149
  3842         HC    242    ASN    HB2   3842     0.0797      1.008   ; qtot -2.069
  3843          C    242    ASN     CG   3843      0.713      12.01   ; qtot -1.356
  3844          O    242    ASN    OD1   3844    -0.5931         16   ; qtot -1.949
  3845          N    242    ASN    ND2   3845    -0.9191      14.01   ; qtot -2.869
  3846          H    242    ASN   HD21   3846     0.4196      1.008   ; qtot -2.449
  3847          H    242    ASN   HD22   3847     0.4196      1.008   ; qtot -2.029
  3848          C    242    ASN      C   3848     0.5973      12.01   ; qtot -1.432
  3849          O    242    ASN      O   3849    -0.5679         16   ; qtot -2
; residue 243 LYS rtp LYS  q +1.0
  3850          N    243    LYS      N   3850    -0.3479      14.01   ; qtot -2.348
  3851          H    243    LYS      H   3851     0.2747      1.008   ; qtot -2.073
  3852         CT    243    LYS     CA   3852      -0.24      12.01   ; qtot -2.313
  3853         H1    243    LYS     HA   3853     0.1426      1.008   ; qtot -2.171
  3854         CT    243    LYS     CB   3854    -0.0094      12.01   ; qtot -2.18
  3855         HC    243    LYS    HB1   3855     0.0362      1.008   ; qtot -2.144
  3856         HC    243    LYS    HB2   3856     0.0362      1.008   ; qtot -2.108
  3857         CT    243    LYS     CG   3857     0.0187      12.01   ; qtot -2.089
  3858         HC    243    LYS    HG1   3858     0.0103      1.008   ; qtot -2.079
  3859         HC    243    LYS    HG2   3859     0.0103      1.008   ; qtot -2.068
  3860         CT    243    LYS     CD   3860    -0.0479      12.01   ; qtot -2.116
  3861         HC    243    LYS    HD1   3861     0.0621      1.008   ; qtot -2.054
  3862         HC    243    LYS    HD2   3862     0.0621      1.008   ; qtot -1.992
  3863         CT    243    LYS     CE   3863    -0.0143      12.01   ; qtot -2.006
  3864         HP    243    LYS    HE1   3864     0.1135      1.008   ; qtot -1.893
  3865         HP    243    LYS    HE2   3865     0.1135      1.008   ; qtot -1.779
  3866         N3    243    LYS     NZ   3866    -0.3854      14.01   ; qtot -2.165
  3867          H    243    LYS    HZ1   3867       0.34      1.008   ; qtot -1.825
  3868          H    243    LYS    HZ2   3868       0.34      1.008   ; qtot -1.485
  3869          H    243    LYS    HZ3   3869       0.34      1.008   ; qtot -1.145
  3870          C    243    LYS      C   3870     0.7341      12.01   ; qtot -0.4106
  3871          O    243    LYS      O   3871    -0.5894         16   ; qtot -1
; residue 244 THR rtp THR  q  0.0
  3872          N    244    THR      N   3872    -0.4157      14.01   ; qtot -1.416
  3873          H    244    THR      H   3873     0.2719      1.008   ; qtot -1.144
  3874         CT    244    THR     CA   3874    -0.0389      12.01   ; qtot -1.183
  3875         H1    244    THR     HA   3875     0.1007      1.008   ; qtot -1.082
  3876         CT    244    THR     CB   3876     0.3654      12.01   ; qtot -0.7166
  3877         H1    244    THR     HB   3877     0.0043      1.008   ; qtot -0.7123
  3878         CT    244    THR    CG2   3878    -0.2438      12.01   ; qtot -0.9561
  3879         HC    244    THR   HG21   3879     0.0642      1.008   ; qtot -0.8919
  3880         HC    244    THR   HG22   3880     0.0642      1.008   ; qtot -0.8277
  3881         HC    244    THR   HG23   3881     0.0642      1.008   ; qtot -0.7635
  3882         OH    244    THR    OG1   3882    -0.6761         16   ; qtot -1.44
  3883         HO    244    THR    HG1   3883     0.4102      1.008   ; qtot -1.029
  3884          C    244    THR      C   3884     0.5973      12.01   ; qtot -0.4321
  3885          O    244    THR      O   3885    -0.5679         16   ; qtot -1
; residue 245 THR rtp THR  q  0.0
  3886          N    245    THR      N   3886    -0.4157      14.01   ; qtot -1.416
  3887          H    245    THR      H   3887     0.2719      1.008   ; qtot -1.144
  3888         CT    245    THR     CA   3888    -0.0389      12.01   ; qtot -1.183
  3889         H1    245    THR     HA   3889     0.1007      1.008   ; qtot -1.082
  3890         CT    245    THR     CB   3890     0.3654      12.01   ; qtot -0.7166
  3891         H1    245    THR     HB   3891     0.0043      1.008   ; qtot -0.7123
  3892         CT    245    THR    CG2   3892    -0.2438      12.01   ; qtot -0.9561
  3893         HC    245    THR   HG21   3893     0.0642      1.008   ; qtot -0.8919
  3894         HC    245    THR   HG22   3894     0.0642      1.008   ; qtot -0.8277
  3895         HC    245    THR   HG23   3895     0.0642      1.008   ; qtot -0.7635
  3896         OH    245    THR    OG1   3896    -0.6761         16   ; qtot -1.44
  3897         HO    245    THR    HG1   3897     0.4102      1.008   ; qtot -1.029
  3898          C    245    THR      C   3898     0.5973      12.01   ; qtot -0.4321
  3899          O    245    THR      O   3899    -0.5679         16   ; qtot -1
; residue 246 ALA rtp ALA  q  0.0
  3900          N    246    ALA      N   3900    -0.4157      14.01   ; qtot -1.416
  3901          H    246    ALA      H   3901     0.2719      1.008   ; qtot -1.144
  3902         CT    246    ALA     CA   3902     0.0337      12.01   ; qtot -1.11
  3903         H1    246    ALA     HA   3903     0.0823      1.008   ; qtot -1.028
  3904         CT    246    ALA     CB   3904    -0.1825      12.01   ; qtot -1.21
  3905         HC    246    ALA    HB1   3905     0.0603      1.008   ; qtot -1.15
  3906         HC    246    ALA    HB2   3906     0.0603      1.008   ; qtot -1.09
  3907         HC    246    ALA    HB3   3907     0.0603      1.008   ; qtot -1.029
  3908          C    246    ALA      C   3908     0.5973      12.01   ; qtot -0.4321
  3909          O    246    ALA      O   3909    -0.5679         16   ; qtot -1
; residue 247 GLN rtp GLN  q  0.0
  3910          N    247    GLN      N   3910    -0.4157      14.01   ; qtot -1.416
  3911          H    247    GLN      H   3911     0.2719      1.008   ; qtot -1.144
  3912         CT    247    GLN     CA   3912    -0.0031      12.01   ; qtot -1.147
  3913         H1    247    GLN     HA   3913      0.085      1.008   ; qtot -1.062
  3914         CT    247    GLN     CB   3914    -0.0036      12.01   ; qtot -1.065
  3915         HC    247    GLN    HB1   3915     0.0171      1.008   ; qtot -1.048
  3916         HC    247    GLN    HB2   3916     0.0171      1.008   ; qtot -1.031
  3917         CT    247    GLN     CG   3917    -0.0645      12.01   ; qtot -1.096
  3918         HC    247    GLN    HG1   3918     0.0352      1.008   ; qtot -1.061
  3919         HC    247    GLN    HG2   3919     0.0352      1.008   ; qtot -1.025
  3920          C    247    GLN     CD   3920     0.6951      12.01   ; qtot -0.3303
  3921          O    247    GLN    OE1   3921    -0.6086         16   ; qtot -0.9389
  3922          N    247    GLN    NE2   3922    -0.9407      14.01   ; qtot -1.88
  3923          H    247    GLN   HE21   3923     0.4251      1.008   ; qtot -1.454
  3924          H    247    GLN   HE22   3924     0.4251      1.008   ; qtot -1.029
  3925          C    247    GLN      C   3925     0.5973      12.01   ; qtot -0.4321
  3926          O    247    GLN      O   3926    -0.5679         16   ; qtot -1
; residue 248 VAL rtp VAL  q  0.0
  3927          N    248    VAL      N   3927    -0.4157      14.01   ; qtot -1.416
  3928          H    248    VAL      H   3928     0.2719      1.008   ; qtot -1.144
  3929         CT    248    VAL     CA   3929    -0.0875      12.01   ; qtot -1.231
  3930         H1    248    VAL     HA   3930     0.0969      1.008   ; qtot -1.134
  3931         CT    248    VAL     CB   3931     0.2985      12.01   ; qtot -0.8359
  3932         HC    248    VAL     HB   3932    -0.0297      1.008   ; qtot -0.8656
  3933         CT    248    VAL    CG1   3933    -0.3192      12.01   ; qtot -1.185
  3934         HC    248    VAL   HG11   3934     0.0791      1.008   ; qtot -1.106
  3935         HC    248    VAL   HG12   3935     0.0791      1.008   ; qtot -1.027
  3936         HC    248    VAL   HG13   3936     0.0791      1.008   ; qtot -0.9475
  3937         CT    248    VAL    CG2   3937    -0.3192      12.01   ; qtot -1.267
  3938         HC    248    VAL   HG21   3938     0.0791      1.008   ; qtot -1.188
  3939         HC    248    VAL   HG22   3939     0.0791      1.008   ; qtot -1.108
  3940         HC    248    VAL   HG23   3940     0.0791      1.008   ; qtot -1.029
  3941          C    248    VAL      C   3941     0.5973      12.01   ; qtot -0.4321
  3942          O    248    VAL      O   3942    -0.5679         16   ; qtot -1
; residue 249 LEU rtp LEU  q  0.0
  3943          N    249    LEU      N   3943    -0.4157      14.01   ; qtot -1.416
  3944          H    249    LEU      H   3944     0.2719      1.008   ; qtot -1.144
  3945         CT    249    LEU     CA   3945    -0.0518      12.01   ; qtot -1.196
  3946         H1    249    LEU     HA   3946     0.0922      1.008   ; qtot -1.103
  3947         CT    249    LEU     CB   3947    -0.1102      12.01   ; qtot -1.214
  3948         HC    249    LEU    HB1   3948     0.0457      1.008   ; qtot -1.168
  3949         HC    249    LEU    HB2   3949     0.0457      1.008   ; qtot -1.122
  3950         CT    249    LEU     CG   3950     0.3531      12.01   ; qtot -0.7691
  3951         HC    249    LEU     HG   3951    -0.0361      1.008   ; qtot -0.8052
  3952         CT    249    LEU    CD1   3952    -0.4121      12.01   ; qtot -1.217
  3953         HC    249    LEU   HD11   3953        0.1      1.008   ; qtot -1.117
  3954         HC    249    LEU   HD12   3954        0.1      1.008   ; qtot -1.017
  3955         HC    249    LEU   HD13   3955        0.1      1.008   ; qtot -0.9173
  3956         CT    249    LEU    CD2   3956    -0.4121      12.01   ; qtot -1.329
  3957         HC    249    LEU   HD21   3957        0.1      1.008   ; qtot -1.229
  3958         HC    249    LEU   HD22   3958        0.1      1.008   ; qtot -1.129
  3959         HC    249    LEU   HD23   3959        0.1      1.008   ; qtot -1.029
  3960          C    249    LEU      C   3960     0.5973      12.01   ; qtot -0.4321
  3961          O    249    LEU      O   3961    -0.5679         16   ; qtot -1
; residue 250 ILE rtp ILE  q  0.0
  3962          N    250    ILE      N   3962    -0.4157      14.01   ; qtot -1.416
  3963          H    250    ILE      H   3963     0.2719      1.008   ; qtot -1.144
  3964         CT    250    ILE     CA   3964    -0.0597      12.01   ; qtot -1.203
  3965         H1    250    ILE     HA   3965     0.0869      1.008   ; qtot -1.117
  3966         CT    250    ILE     CB   3966     0.1303      12.01   ; qtot -0.9863
  3967         HC    250    ILE     HB   3967     0.0187      1.008   ; qtot -0.9676
  3968         CT    250    ILE    CG2   3968    -0.3204      12.01   ; qtot -1.288
  3969         HC    250    ILE   HG21   3969     0.0882      1.008   ; qtot -1.2
  3970         HC    250    ILE   HG22   3970     0.0882      1.008   ; qtot -1.112
  3971         HC    250    ILE   HG23   3971     0.0882      1.008   ; qtot -1.023
  3972         CT    250    ILE    CG1   3972     -0.043      12.01   ; qtot -1.066
  3973         HC    250    ILE   HG11   3973     0.0236      1.008   ; qtot -1.043
  3974         HC    250    ILE   HG12   3974     0.0236      1.008   ; qtot -1.019
  3975         CT    250    ILE     CD   3975     -0.066      12.01   ; qtot -1.085
  3976         HC    250    ILE    HD1   3976     0.0186      1.008   ; qtot -1.067
  3977         HC    250    ILE    HD2   3977     0.0186      1.008   ; qtot -1.048
  3978         HC    250    ILE    HD3   3978     0.0186      1.008   ; qtot -1.029
  3979          C    250    ILE      C   3979     0.5973      12.01   ; qtot -0.4321
  3980          O    250    ILE      O   3980    -0.5679         16   ; qtot -1
; residue 251 ARG rtp ARG  q +1.0
  3981          N    251    ARG      N   3981    -0.3479      14.01   ; qtot -1.348
  3982          H    251    ARG      H   3982     0.2747      1.008   ; qtot -1.073
  3983         CT    251    ARG     CA   3983    -0.2637      12.01   ; qtot -1.337
  3984         H1    251    ARG     HA   3984      0.156      1.008   ; qtot -1.181
  3985         CT    251    ARG     CB   3985    -0.0007      12.01   ; qtot -1.182
  3986         HC    251    ARG    HB1   3986     0.0327      1.008   ; qtot -1.149
  3987         HC    251    ARG    HB2   3987     0.0327      1.008   ; qtot -1.116
  3988         CT    251    ARG     CG   3988      0.039      12.01   ; qtot -1.077
  3989         HC    251    ARG    HG1   3989     0.0285      1.008   ; qtot -1.049
  3990         HC    251    ARG    HG2   3990     0.0285      1.008   ; qtot -1.02
  3991         CT    251    ARG     CD   3991     0.0486      12.01   ; qtot -0.9716
  3992         H1    251    ARG    HD1   3992     0.0687      1.008   ; qtot -0.9029
  3993         H1    251    ARG    HD2   3993     0.0687      1.008   ; qtot -0.8342
  3994         N2    251    ARG     NE   3994    -0.5295      14.01   ; qtot -1.364
  3995          H    251    ARG     HE   3995     0.3456      1.008   ; qtot -1.018
  3996         CA    251    ARG     CZ   3996     0.8076      12.01   ; qtot -0.2105
  3997         N2    251    ARG    NH1   3997    -0.8627      14.01   ; qtot -1.073
  3998          H    251    ARG   HH11   3998     0.4478      1.008   ; qtot -0.6254
  3999          H    251    ARG   HH12   3999     0.4478      1.008   ; qtot -0.1776
  4000         N2    251    ARG    NH2   4000    -0.8627      14.01   ; qtot -1.04
  4001          H    251    ARG   HH21   4001     0.4478      1.008   ; qtot -0.5925
  4002          H    251    ARG   HH22   4002     0.4478      1.008   ; qtot -0.1447
  4003          C    251    ARG      C   4003     0.7341      12.01   ; qtot 0.5894
  4004          O    251    ARG      O   4004    -0.5894         16   ; qtot 0
; residue 252 PHE rtp PHE  q  0.0
  4005          N    252    PHE      N   4005    -0.4157      14.01   ; qtot -0.4157
  4006          H    252    PHE      H   4006     0.2719      1.008   ; qtot -0.1438
  4007         CT    252    PHE     CA   4007    -0.0024      12.01   ; qtot -0.1462
  4008         H1    252    PHE     HA   4008     0.0978      1.008   ; qtot -0.0484
  4009         CT    252    PHE     CB   4009    -0.0343      12.01   ; qtot -0.0827
  4010         HC    252    PHE    HB1   4010     0.0295      1.008   ; qtot -0.0532
  4011         HC    252    PHE    HB2   4011     0.0295      1.008   ; qtot -0.0237
  4012         CA    252    PHE     CG   4012     0.0118      12.01   ; qtot -0.0119
  4013         CA    252    PHE    CD1   4013    -0.1256      12.01   ; qtot -0.1375
  4014         HA    252    PHE    HD1   4014      0.133      1.008   ; qtot -0.0045
  4015         CA    252    PHE    CE1   4015    -0.1704      12.01   ; qtot -0.1749
  4016         HA    252    PHE    HE1   4016      0.143      1.008   ; qtot -0.0319
  4017         CA    252    PHE     CZ   4017    -0.1072      12.01   ; qtot -0.1391
  4018         HA    252    PHE     HZ   4018     0.1297      1.008   ; qtot -0.0094
  4019         CA    252    PHE    CE2   4019    -0.1704      12.01   ; qtot -0.1798
  4020         HA    252    PHE    HE2   4020      0.143      1.008   ; qtot -0.0368
  4021         CA    252    PHE    CD2   4021    -0.1256      12.01   ; qtot -0.1624
  4022         HA    252    PHE    HD2   4022      0.133      1.008   ; qtot -0.0294
  4023          C    252    PHE      C   4023     0.5973      12.01   ; qtot 0.5679
  4024          O    252    PHE      O   4024    -0.5679         16   ; qtot 0
; residue 253 PRO rtp PRO  q  0.0
  4025          N    253    PRO      N   4025    -0.2548      14.01   ; qtot -0.2548
  4026         CT    253    PRO     CD   4026     0.0192      12.01   ; qtot -0.2356
  4027         H1    253    PRO    HD1   4027     0.0391      1.008   ; qtot -0.1965
  4028         H1    253    PRO    HD2   4028     0.0391      1.008   ; qtot -0.1574
  4029         CT    253    PRO     CG   4029     0.0189      12.01   ; qtot -0.1385
  4030         HC    253    PRO    HG1   4030     0.0213      1.008   ; qtot -0.1172
  4031         HC    253    PRO    HG2   4031     0.0213      1.008   ; qtot -0.0959
  4032         CT    253    PRO     CB   4032     -0.007      12.01   ; qtot -0.1029
  4033         HC    253    PRO    HB1   4033     0.0253      1.008   ; qtot -0.0776
  4034         HC    253    PRO    HB2   4034     0.0253      1.008   ; qtot -0.0523
  4035         CT    253    PRO     CA   4035    -0.0266      12.01   ; qtot -0.0789
  4036         H1    253    PRO     HA   4036     0.0641      1.008   ; qtot -0.0148
  4037          C    253    PRO      C   4037     0.5896      12.01   ; qtot 0.5748
  4038          O    253    PRO      O   4038    -0.5748         16   ; qtot 0
; residue 254 MET rtp MET  q  0.0
  4039          N    254    MET      N   4039    -0.4157      14.01   ; qtot -0.4157
  4040          H    254    MET      H   4040     0.2719      1.008   ; qtot -0.1438
  4041         CT    254    MET     CA   4041    -0.0237      12.01   ; qtot -0.1675
  4042         H1    254    MET     HA   4042      0.088      1.008   ; qtot -0.0795
  4043         CT    254    MET     CB   4043     0.0342      12.01   ; qtot -0.0453
  4044         HC    254    MET    HB1   4044     0.0241      1.008   ; qtot -0.0212
  4045         HC    254    MET    HB2   4045     0.0241      1.008   ; qtot 0.0029
  4046         CT    254    MET     CG   4046     0.0018      12.01   ; qtot 0.0047
  4047         H1    254    MET    HG1   4047      0.044      1.008   ; qtot 0.0487
  4048         H1    254    MET    HG2   4048      0.044      1.008   ; qtot 0.0927
  4049          S    254    MET     SD   4049    -0.2737      32.06   ; qtot -0.181
  4050         CT    254    MET     CE   4050    -0.0536      12.01   ; qtot -0.2346
  4051         H1    254    MET    HE1   4051     0.0684      1.008   ; qtot -0.1662
  4052         H1    254    MET    HE2   4052     0.0684      1.008   ; qtot -0.0978
  4053         H1    254    MET    HE3   4053     0.0684      1.008   ; qtot -0.0294
  4054          C    254    MET      C   4054     0.5973      12.01   ; qtot 0.5679
  4055          O    254    MET      O   4055    -0.5679         16   ; qtot 0
; residue 255 GLN rtp GLN  q  0.0
  4056          N    255    GLN      N   4056    -0.4157      14.01   ; qtot -0.4157
  4057          H    255    GLN      H   4057     0.2719      1.008   ; qtot -0.1438
  4058         CT    255    GLN     CA   4058    -0.0031      12.01   ; qtot -0.1469
  4059         H1    255    GLN     HA   4059      0.085      1.008   ; qtot -0.0619
  4060         CT    255    GLN     CB   4060    -0.0036      12.01   ; qtot -0.0655
  4061         HC    255    GLN    HB1   4061     0.0171      1.008   ; qtot -0.0484
  4062         HC    255    GLN    HB2   4062     0.0171      1.008   ; qtot -0.0313
  4063         CT    255    GLN     CG   4063    -0.0645      12.01   ; qtot -0.0958
  4064         HC    255    GLN    HG1   4064     0.0352      1.008   ; qtot -0.0606
  4065         HC    255    GLN    HG2   4065     0.0352      1.008   ; qtot -0.0254
  4066          C    255    GLN     CD   4066     0.6951      12.01   ; qtot 0.6697
  4067          O    255    GLN    OE1   4067    -0.6086         16   ; qtot 0.0611
  4068          N    255    GLN    NE2   4068    -0.9407      14.01   ; qtot -0.8796
  4069          H    255    GLN   HE21   4069     0.4251      1.008   ; qtot -0.4545
  4070          H    255    GLN   HE22   4070     0.4251      1.008   ; qtot -0.0294
  4071          C    255    GLN      C   4071     0.5973      12.01   ; qtot 0.5679
  4072          O    255    GLN      O   4072    -0.5679         16   ; qtot 0
; residue 256 ARG rtp ARG  q +1.0
  4073          N    256    ARG      N   4073    -0.3479      14.01   ; qtot -0.3479
  4074          H    256    ARG      H   4074     0.2747      1.008   ; qtot -0.0732
  4075         CT    256    ARG     CA   4075    -0.2637      12.01   ; qtot -0.3369
  4076         H1    256    ARG     HA   4076      0.156      1.008   ; qtot -0.1809
  4077         CT    256    ARG     CB   4077    -0.0007      12.01   ; qtot -0.1816
  4078         HC    256    ARG    HB1   4078     0.0327      1.008   ; qtot -0.1489
  4079         HC    256    ARG    HB2   4079     0.0327      1.008   ; qtot -0.1162
  4080         CT    256    ARG     CG   4080      0.039      12.01   ; qtot -0.0772
  4081         HC    256    ARG    HG1   4081     0.0285      1.008   ; qtot -0.0487
  4082         HC    256    ARG    HG2   4082     0.0285      1.008   ; qtot -0.0202
  4083         CT    256    ARG     CD   4083     0.0486      12.01   ; qtot 0.0284
  4084         H1    256    ARG    HD1   4084     0.0687      1.008   ; qtot 0.0971
  4085         H1    256    ARG    HD2   4085     0.0687      1.008   ; qtot 0.1658
  4086         N2    256    ARG     NE   4086    -0.5295      14.01   ; qtot -0.3637
  4087          H    256    ARG     HE   4087     0.3456      1.008   ; qtot -0.0181
  4088         CA    256    ARG     CZ   4088     0.8076      12.01   ; qtot 0.7895
  4089         N2    256    ARG    NH1   4089    -0.8627      14.01   ; qtot -0.0732
  4090          H    256    ARG   HH11   4090     0.4478      1.008   ; qtot 0.3746
  4091          H    256    ARG   HH12   4091     0.4478      1.008   ; qtot 0.8224
  4092         N2    256    ARG    NH2   4092    -0.8627      14.01   ; qtot -0.0403
  4093          H    256    ARG   HH21   4093     0.4478      1.008   ; qtot 0.4075
  4094          H    256    ARG   HH22   4094     0.4478      1.008   ; qtot 0.8553
  4095          C    256    ARG      C   4095     0.7341      12.01   ; qtot 1.589
  4096          O    256    ARG      O   4096    -0.5894         16   ; qtot 1
; residue 257 ASN rtp ASN  q  0.0
  4097          N    257    ASN      N   4097    -0.4157      14.01   ; qtot 0.5843
  4098          H    257    ASN      H   4098     0.2719      1.008   ; qtot 0.8562
  4099         CT    257    ASN     CA   4099     0.0143      12.01   ; qtot 0.8705
  4100         H1    257    ASN     HA   4100     0.1048      1.008   ; qtot 0.9753
  4101         CT    257    ASN     CB   4101    -0.2041      12.01   ; qtot 0.7712
  4102         HC    257    ASN    HB1   4102     0.0797      1.008   ; qtot 0.8509
  4103         HC    257    ASN    HB2   4103     0.0797      1.008   ; qtot 0.9306
  4104          C    257    ASN     CG   4104      0.713      12.01   ; qtot 1.644
  4105          O    257    ASN    OD1   4105    -0.5931         16   ; qtot 1.051
  4106          N    257    ASN    ND2   4106    -0.9191      14.01   ; qtot 0.1314
  4107          H    257    ASN   HD21   4107     0.4196      1.008   ; qtot 0.551
  4108          H    257    ASN   HD22   4108     0.4196      1.008   ; qtot 0.9706
  4109          C    257    ASN      C   4109     0.5973      12.01   ; qtot 1.568
  4110          O    257    ASN      O   4110    -0.5679         16   ; qtot 1
; residue 258 LEU rtp LEU  q  0.0
  4111          N    258    LEU      N   4111    -0.4157      14.01   ; qtot 0.5843
  4112          H    258    LEU      H   4112     0.2719      1.008   ; qtot 0.8562
  4113         CT    258    LEU     CA   4113    -0.0518      12.01   ; qtot 0.8044
  4114         H1    258    LEU     HA   4114     0.0922      1.008   ; qtot 0.8966
  4115         CT    258    LEU     CB   4115    -0.1102      12.01   ; qtot 0.7864
  4116         HC    258    LEU    HB1   4116     0.0457      1.008   ; qtot 0.8321
  4117         HC    258    LEU    HB2   4117     0.0457      1.008   ; qtot 0.8778
  4118         CT    258    LEU     CG   4118     0.3531      12.01   ; qtot 1.231
  4119         HC    258    LEU     HG   4119    -0.0361      1.008   ; qtot 1.195
  4120         CT    258    LEU    CD1   4120    -0.4121      12.01   ; qtot 0.7827
  4121         HC    258    LEU   HD11   4121        0.1      1.008   ; qtot 0.8827
  4122         HC    258    LEU   HD12   4122        0.1      1.008   ; qtot 0.9827
  4123         HC    258    LEU   HD13   4123        0.1      1.008   ; qtot 1.083
  4124         CT    258    LEU    CD2   4124    -0.4121      12.01   ; qtot 0.6706
  4125         HC    258    LEU   HD21   4125        0.1      1.008   ; qtot 0.7706
  4126         HC    258    LEU   HD22   4126        0.1      1.008   ; qtot 0.8706
  4127         HC    258    LEU   HD23   4127        0.1      1.008   ; qtot 0.9706
  4128          C    258    LEU      C   4128     0.5973      12.01   ; qtot 1.568
  4129          O    258    LEU      O   4129    -0.5679         16   ; qtot 1
; residue 259 VAL rtp VAL  q  0.0
  4130          N    259    VAL      N   4130    -0.4157      14.01   ; qtot 0.5843
  4131          H    259    VAL      H   4131     0.2719      1.008   ; qtot 0.8562
  4132         CT    259    VAL     CA   4132    -0.0875      12.01   ; qtot 0.7687
  4133         H1    259    VAL     HA   4133     0.0969      1.008   ; qtot 0.8656
  4134         CT    259    VAL     CB   4134     0.2985      12.01   ; qtot 1.164
  4135         HC    259    VAL     HB   4135    -0.0297      1.008   ; qtot 1.134
  4136         CT    259    VAL    CG1   4136    -0.3192      12.01   ; qtot 0.8152
  4137         HC    259    VAL   HG11   4137     0.0791      1.008   ; qtot 0.8943
  4138         HC    259    VAL   HG12   4138     0.0791      1.008   ; qtot 0.9734
  4139         HC    259    VAL   HG13   4139     0.0791      1.008   ; qtot 1.053
  4140         CT    259    VAL    CG2   4140    -0.3192      12.01   ; qtot 0.7333
  4141         HC    259    VAL   HG21   4141     0.0791      1.008   ; qtot 0.8124
  4142         HC    259    VAL   HG22   4142     0.0791      1.008   ; qtot 0.8915
  4143         HC    259    VAL   HG23   4143     0.0791      1.008   ; qtot 0.9706
  4144          C    259    VAL      C   4144     0.5973      12.01   ; qtot 1.568
  4145          O    259    VAL      O   4145    -0.5679         16   ; qtot 1
; residue 260 VAL rtp VAL  q  0.0
  4146          N    260    VAL      N   4146    -0.4157      14.01   ; qtot 0.5843
  4147          H    260    VAL      H   4147     0.2719      1.008   ; qtot 0.8562
  4148         CT    260    VAL     CA   4148    -0.0875      12.01   ; qtot 0.7687
  4149         H1    260    VAL     HA   4149     0.0969      1.008   ; qtot 0.8656
  4150         CT    260    VAL     CB   4150     0.2985      12.01   ; qtot 1.164
  4151         HC    260    VAL     HB   4151    -0.0297      1.008   ; qtot 1.134
  4152         CT    260    VAL    CG1   4152    -0.3192      12.01   ; qtot 0.8152
  4153         HC    260    VAL   HG11   4153     0.0791      1.008   ; qtot 0.8943
  4154         HC    260    VAL   HG12   4154     0.0791      1.008   ; qtot 0.9734
  4155         HC    260    VAL   HG13   4155     0.0791      1.008   ; qtot 1.053
  4156         CT    260    VAL    CG2   4156    -0.3192      12.01   ; qtot 0.7333
  4157         HC    260    VAL   HG21   4157     0.0791      1.008   ; qtot 0.8124
  4158         HC    260    VAL   HG22   4158     0.0791      1.008   ; qtot 0.8915
  4159         HC    260    VAL   HG23   4159     0.0791      1.008   ; qtot 0.9706
  4160          C    260    VAL      C   4160     0.5973      12.01   ; qtot 1.568
  4161          O    260    VAL      O   4161    -0.5679         16   ; qtot 1
; residue 261 ILE rtp ILE  q  0.0
  4162          N    261    ILE      N   4162    -0.4157      14.01   ; qtot 0.5843
  4163          H    261    ILE      H   4163     0.2719      1.008   ; qtot 0.8562
  4164         CT    261    ILE     CA   4164    -0.0597      12.01   ; qtot 0.7965
  4165         H1    261    ILE     HA   4165     0.0869      1.008   ; qtot 0.8834
  4166         CT    261    ILE     CB   4166     0.1303      12.01   ; qtot 1.014
  4167         HC    261    ILE     HB   4167     0.0187      1.008   ; qtot 1.032
  4168         CT    261    ILE    CG2   4168    -0.3204      12.01   ; qtot 0.712
  4169         HC    261    ILE   HG21   4169     0.0882      1.008   ; qtot 0.8002
  4170         HC    261    ILE   HG22   4170     0.0882      1.008   ; qtot 0.8884
  4171         HC    261    ILE   HG23   4171     0.0882      1.008   ; qtot 0.9766
  4172         CT    261    ILE    CG1   4172     -0.043      12.01   ; qtot 0.9336
  4173         HC    261    ILE   HG11   4173     0.0236      1.008   ; qtot 0.9572
  4174         HC    261    ILE   HG12   4174     0.0236      1.008   ; qtot 0.9808
  4175         CT    261    ILE     CD   4175     -0.066      12.01   ; qtot 0.9148
  4176         HC    261    ILE    HD1   4176     0.0186      1.008   ; qtot 0.9334
  4177         HC    261    ILE    HD2   4177     0.0186      1.008   ; qtot 0.952
  4178         HC    261    ILE    HD3   4178     0.0186      1.008   ; qtot 0.9706
  4179          C    261    ILE      C   4179     0.5973      12.01   ; qtot 1.568
  4180          O    261    ILE      O   4180    -0.5679         16   ; qtot 1
; residue 262 PRO rtp PRO  q  0.0
  4181          N    262    PRO      N   4181    -0.2548      14.01   ; qtot 0.7452
  4182         CT    262    PRO     CD   4182     0.0192      12.01   ; qtot 0.7644
  4183         H1    262    PRO    HD1   4183     0.0391      1.008   ; qtot 0.8035
  4184         H1    262    PRO    HD2   4184     0.0391      1.008   ; qtot 0.8426
  4185         CT    262    PRO     CG   4185     0.0189      12.01   ; qtot 0.8615
  4186         HC    262    PRO    HG1   4186     0.0213      1.008   ; qtot 0.8828
  4187         HC    262    PRO    HG2   4187     0.0213      1.008   ; qtot 0.9041
  4188         CT    262    PRO     CB   4188     -0.007      12.01   ; qtot 0.8971
  4189         HC    262    PRO    HB1   4189     0.0253      1.008   ; qtot 0.9224
  4190         HC    262    PRO    HB2   4190     0.0253      1.008   ; qtot 0.9477
  4191         CT    262    PRO     CA   4191    -0.0266      12.01   ; qtot 0.9211
  4192         H1    262    PRO     HA   4192     0.0641      1.008   ; qtot 0.9852
  4193          C    262    PRO      C   4193     0.5896      12.01   ; qtot 1.575
  4194          O    262    PRO      O   4194    -0.5748         16   ; qtot 1
; residue 263 LYS rtp LYS  q +1.0
  4195          N    263    LYS      N   4195    -0.3479      14.01   ; qtot 0.6521
  4196          H    263    LYS      H   4196     0.2747      1.008   ; qtot 0.9268
  4197         CT    263    LYS     CA   4197      -0.24      12.01   ; qtot 0.6868
  4198         H1    263    LYS     HA   4198     0.1426      1.008   ; qtot 0.8294
  4199         CT    263    LYS     CB   4199    -0.0094      12.01   ; qtot 0.82
  4200         HC    263    LYS    HB1   4200     0.0362      1.008   ; qtot 0.8562
  4201         HC    263    LYS    HB2   4201     0.0362      1.008   ; qtot 0.8924
  4202         CT    263    LYS     CG   4202     0.0187      12.01   ; qtot 0.9111
  4203         HC    263    LYS    HG1   4203     0.0103      1.008   ; qtot 0.9214
  4204         HC    263    LYS    HG2   4204     0.0103      1.008   ; qtot 0.9317
  4205         CT    263    LYS     CD   4205    -0.0479      12.01   ; qtot 0.8838
  4206         HC    263    LYS    HD1   4206     0.0621      1.008   ; qtot 0.9459
  4207         HC    263    LYS    HD2   4207     0.0621      1.008   ; qtot 1.008
  4208         CT    263    LYS     CE   4208    -0.0143      12.01   ; qtot 0.9937
  4209         HP    263    LYS    HE1   4209     0.1135      1.008   ; qtot 1.107
  4210         HP    263    LYS    HE2   4210     0.1135      1.008   ; qtot 1.221
  4211         N3    263    LYS     NZ   4211    -0.3854      14.01   ; qtot 0.8353
  4212          H    263    LYS    HZ1   4212       0.34      1.008   ; qtot 1.175
  4213          H    263    LYS    HZ2   4213       0.34      1.008   ; qtot 1.515
  4214          H    263    LYS    HZ3   4214       0.34      1.008   ; qtot 1.855
  4215          C    263    LYS      C   4215     0.7341      12.01   ; qtot 2.589
  4216          O    263    LYS      O   4216    -0.5894         16   ; qtot 2
; residue 264 SER rtp SER  q  0.0
  4217          N    264    SER      N   4217    -0.4157      14.01   ; qtot 1.584
  4218          H    264    SER      H   4218     0.2719      1.008   ; qtot 1.856
  4219         CT    264    SER     CA   4219    -0.0249      12.01   ; qtot 1.831
  4220         H1    264    SER     HA   4220     0.0843      1.008   ; qtot 1.916
  4221         CT    264    SER     CB   4221     0.2117      12.01   ; qtot 2.127
  4222         H1    264    SER    HB1   4222     0.0352      1.008   ; qtot 2.163
  4223         H1    264    SER    HB2   4223     0.0352      1.008   ; qtot 2.198
  4224         OH    264    SER     OG   4224    -0.6546         16   ; qtot 1.543
  4225         HO    264    SER     HG   4225     0.4275      1.008   ; qtot 1.971
  4226          C    264    SER      C   4226     0.5973      12.01   ; qtot 2.568
  4227          O    264    SER      O   4227    -0.5679         16   ; qtot 2
; residue 265 VAL rtp VAL  q  0.0
  4228          N    265    VAL      N   4228    -0.4157      14.01   ; qtot 1.584
  4229          H    265    VAL      H   4229     0.2719      1.008   ; qtot 1.856
  4230         CT    265    VAL     CA   4230    -0.0875      12.01   ; qtot 1.769
  4231         H1    265    VAL     HA   4231     0.0969      1.008   ; qtot 1.866
  4232         CT    265    VAL     CB   4232     0.2985      12.01   ; qtot 2.164
  4233         HC    265    VAL     HB   4233    -0.0297      1.008   ; qtot 2.134
  4234         CT    265    VAL    CG1   4234    -0.3192      12.01   ; qtot 1.815
  4235         HC    265    VAL   HG11   4235     0.0791      1.008   ; qtot 1.894
  4236         HC    265    VAL   HG12   4236     0.0791      1.008   ; qtot 1.973
  4237         HC    265    VAL   HG13   4237     0.0791      1.008   ; qtot 2.053
  4238         CT    265    VAL    CG2   4238    -0.3192      12.01   ; qtot 1.733
  4239         HC    265    VAL   HG21   4239     0.0791      1.008   ; qtot 1.812
  4240         HC    265    VAL   HG22   4240     0.0791      1.008   ; qtot 1.892
  4241         HC    265    VAL   HG23   4241     0.0791      1.008   ; qtot 1.971
  4242          C    265    VAL      C   4242     0.5973      12.01   ; qtot 2.568
  4243          O    265    VAL      O   4243    -0.5679         16   ; qtot 2
; residue 266 THR rtp THR  q  0.0
  4244          N    266    THR      N   4244    -0.4157      14.01   ; qtot 1.584
  4245          H    266    THR      H   4245     0.2719      1.008   ; qtot 1.856
  4246         CT    266    THR     CA   4246    -0.0389      12.01   ; qtot 1.817
  4247         H1    266    THR     HA   4247     0.1007      1.008   ; qtot 1.918
  4248         CT    266    THR     CB   4248     0.3654      12.01   ; qtot 2.283
  4249         H1    266    THR     HB   4249     0.0043      1.008   ; qtot 2.288
  4250         CT    266    THR    CG2   4250    -0.2438      12.01   ; qtot 2.044
  4251         HC    266    THR   HG21   4251     0.0642      1.008   ; qtot 2.108
  4252         HC    266    THR   HG22   4252     0.0642      1.008   ; qtot 2.172
  4253         HC    266    THR   HG23   4253     0.0642      1.008   ; qtot 2.237
  4254         OH    266    THR    OG1   4254    -0.6761         16   ; qtot 1.56
  4255         HO    266    THR    HG1   4255     0.4102      1.008   ; qtot 1.971
  4256          C    266    THR      C   4256     0.5973      12.01   ; qtot 2.568
  4257          O    266    THR      O   4257    -0.5679         16   ; qtot 2
; residue 267 PRO rtp PRO  q  0.0
  4258          N    267    PRO      N   4258    -0.2548      14.01   ; qtot 1.745
  4259         CT    267    PRO     CD   4259     0.0192      12.01   ; qtot 1.764
  4260         H1    267    PRO    HD1   4260     0.0391      1.008   ; qtot 1.804
  4261         H1    267    PRO    HD2   4261     0.0391      1.008   ; qtot 1.843
  4262         CT    267    PRO     CG   4262     0.0189      12.01   ; qtot 1.862
  4263         HC    267    PRO    HG1   4263     0.0213      1.008   ; qtot 1.883
  4264         HC    267    PRO    HG2   4264     0.0213      1.008   ; qtot 1.904
  4265         CT    267    PRO     CB   4265     -0.007      12.01   ; qtot 1.897
  4266         HC    267    PRO    HB1   4266     0.0253      1.008   ; qtot 1.922
  4267         HC    267    PRO    HB2   4267     0.0253      1.008   ; qtot 1.948
  4268         CT    267    PRO     CA   4268    -0.0266      12.01   ; qtot 1.921
  4269         H1    267    PRO     HA   4269     0.0641      1.008   ; qtot 1.985
  4270          C    267    PRO      C   4270     0.5896      12.01   ; qtot 2.575
  4271          O    267    PRO      O   4271    -0.5748         16   ; qtot 2
; residue 268 GLU rtp GLU  q -1.0
  4272          N    268    GLU      N   4272    -0.5163      14.01   ; qtot 1.484
  4273          H    268    GLU      H   4273     0.2936      1.008   ; qtot 1.777
  4274         CT    268    GLU     CA   4274     0.0397      12.01   ; qtot 1.817
  4275         H1    268    GLU     HA   4275     0.1105      1.008   ; qtot 1.928
  4276         CT    268    GLU     CB   4276      0.056      12.01   ; qtot 1.984
  4277         HC    268    GLU    HB1   4277    -0.0173      1.008   ; qtot 1.966
  4278         HC    268    GLU    HB2   4278    -0.0173      1.008   ; qtot 1.949
  4279         CT    268    GLU     CG   4279     0.0136      12.01   ; qtot 1.963
  4280         HC    268    GLU    HG1   4280    -0.0425      1.008   ; qtot 1.92
  4281         HC    268    GLU    HG2   4281    -0.0425      1.008   ; qtot 1.878
  4282          C    268    GLU     CD   4282     0.8054      12.01   ; qtot 2.683
  4283         O2    268    GLU    OE1   4283    -0.8188         16   ; qtot 1.864
  4284         O2    268    GLU    OE2   4284    -0.8188         16   ; qtot 1.045
  4285          C    268    GLU      C   4285     0.5366      12.01   ; qtot 1.582
  4286          O    268    GLU      O   4286    -0.5819         16   ; qtot 1
; residue 269 ARG rtp ARG  q +1.0
  4287          N    269    ARG      N   4287    -0.3479      14.01   ; qtot 0.6521
  4288          H    269    ARG      H   4288     0.2747      1.008   ; qtot 0.9268
  4289         CT    269    ARG     CA   4289    -0.2637      12.01   ; qtot 0.6631
  4290         H1    269    ARG     HA   4290      0.156      1.008   ; qtot 0.8191
  4291         CT    269    ARG     CB   4291    -0.0007      12.01   ; qtot 0.8184
  4292         HC    269    ARG    HB1   4292     0.0327      1.008   ; qtot 0.8511
  4293         HC    269    ARG    HB2   4293     0.0327      1.008   ; qtot 0.8838
  4294         CT    269    ARG     CG   4294      0.039      12.01   ; qtot 0.9228
  4295         HC    269    ARG    HG1   4295     0.0285      1.008   ; qtot 0.9513
  4296         HC    269    ARG    HG2   4296     0.0285      1.008   ; qtot 0.9798
  4297         CT    269    ARG     CD   4297     0.0486      12.01   ; qtot 1.028
  4298         H1    269    ARG    HD1   4298     0.0687      1.008   ; qtot 1.097
  4299         H1    269    ARG    HD2   4299     0.0687      1.008   ; qtot 1.166
  4300         N2    269    ARG     NE   4300    -0.5295      14.01   ; qtot 0.6363
  4301          H    269    ARG     HE   4301     0.3456      1.008   ; qtot 0.9819
  4302         CA    269    ARG     CZ   4302     0.8076      12.01   ; qtot 1.79
  4303         N2    269    ARG    NH1   4303    -0.8627      14.01   ; qtot 0.9268
  4304          H    269    ARG   HH11   4304     0.4478      1.008   ; qtot 1.375
  4305          H    269    ARG   HH12   4305     0.4478      1.008   ; qtot 1.822
  4306         N2    269    ARG    NH2   4306    -0.8627      14.01   ; qtot 0.9597
  4307          H    269    ARG   HH21   4307     0.4478      1.008   ; qtot 1.408
  4308          H    269    ARG   HH22   4308     0.4478      1.008   ; qtot 1.855
  4309          C    269    ARG      C   4309     0.7341      12.01   ; qtot 2.589
  4310          O    269    ARG      O   4310    -0.5894         16   ; qtot 2
; residue 270 ILE rtp ILE  q  0.0
  4311          N    270    ILE      N   4311    -0.4157      14.01   ; qtot 1.584
  4312          H    270    ILE      H   4312     0.2719      1.008   ; qtot 1.856
  4313         CT    270    ILE     CA   4313    -0.0597      12.01   ; qtot 1.797
  4314         H1    270    ILE     HA   4314     0.0869      1.008   ; qtot 1.883
  4315         CT    270    ILE     CB   4315     0.1303      12.01   ; qtot 2.014
  4316         HC    270    ILE     HB   4316     0.0187      1.008   ; qtot 2.032
  4317         CT    270    ILE    CG2   4317    -0.3204      12.01   ; qtot 1.712
  4318         HC    270    ILE   HG21   4318     0.0882      1.008   ; qtot 1.8
  4319         HC    270    ILE   HG22   4319     0.0882      1.008   ; qtot 1.888
  4320         HC    270    ILE   HG23   4320     0.0882      1.008   ; qtot 1.977
  4321         CT    270    ILE    CG1   4321     -0.043      12.01   ; qtot 1.934
  4322         HC    270    ILE   HG11   4322     0.0236      1.008   ; qtot 1.957
  4323         HC    270    ILE   HG12   4323     0.0236      1.008   ; qtot 1.981
  4324         CT    270    ILE     CD   4324     -0.066      12.01   ; qtot 1.915
  4325         HC    270    ILE    HD1   4325     0.0186      1.008   ; qtot 1.933
  4326         HC    270    ILE    HD2   4326     0.0186      1.008   ; qtot 1.952
  4327         HC    270    ILE    HD3   4327     0.0186      1.008   ; qtot 1.971
  4328          C    270    ILE      C   4328     0.5973      12.01   ; qtot 2.568
  4329          O    270    ILE      O   4329    -0.5679         16   ; qtot 2
; residue 271 ALA rtp ALA  q  0.0
  4330          N    271    ALA      N   4330    -0.4157      14.01   ; qtot 1.584
  4331          H    271    ALA      H   4331     0.2719      1.008   ; qtot 1.856
  4332         CT    271    ALA     CA   4332     0.0337      12.01   ; qtot 1.89
  4333         H1    271    ALA     HA   4333     0.0823      1.008   ; qtot 1.972
  4334         CT    271    ALA     CB   4334    -0.1825      12.01   ; qtot 1.79
  4335         HC    271    ALA    HB1   4335     0.0603      1.008   ; qtot 1.85
  4336         HC    271    ALA    HB2   4336     0.0603      1.008   ; qtot 1.91
  4337         HC    271    ALA    HB3   4337     0.0603      1.008   ; qtot 1.971
  4338          C    271    ALA      C   4338     0.5973      12.01   ; qtot 2.568
  4339          O    271    ALA      O   4339    -0.5679         16   ; qtot 2
; residue 272 GLU rtp GLU  q -1.0
  4340          N    272    GLU      N   4340    -0.5163      14.01   ; qtot 1.484
  4341          H    272    GLU      H   4341     0.2936      1.008   ; qtot 1.777
  4342         CT    272    GLU     CA   4342     0.0397      12.01   ; qtot 1.817
  4343         H1    272    GLU     HA   4343     0.1105      1.008   ; qtot 1.928
  4344         CT    272    GLU     CB   4344      0.056      12.01   ; qtot 1.984
  4345         HC    272    GLU    HB1   4345    -0.0173      1.008   ; qtot 1.966
  4346         HC    272    GLU    HB2   4346    -0.0173      1.008   ; qtot 1.949
  4347         CT    272    GLU     CG   4347     0.0136      12.01   ; qtot 1.963
  4348         HC    272    GLU    HG1   4348    -0.0425      1.008   ; qtot 1.92
  4349         HC    272    GLU    HG2   4349    -0.0425      1.008   ; qtot 1.878
  4350          C    272    GLU     CD   4350     0.8054      12.01   ; qtot 2.683
  4351         O2    272    GLU    OE1   4351    -0.8188         16   ; qtot 1.864
  4352         O2    272    GLU    OE2   4352    -0.8188         16   ; qtot 1.045
  4353          C    272    GLU      C   4353     0.5366      12.01   ; qtot 1.582
  4354          O    272    GLU      O   4354    -0.5819         16   ; qtot 1
; residue 273 ASN rtp ASN  q  0.0
  4355          N    273    ASN      N   4355    -0.4157      14.01   ; qtot 0.5843
  4356          H    273    ASN      H   4356     0.2719      1.008   ; qtot 0.8562
  4357         CT    273    ASN     CA   4357     0.0143      12.01   ; qtot 0.8705
  4358         H1    273    ASN     HA   4358     0.1048      1.008   ; qtot 0.9753
  4359         CT    273    ASN     CB   4359    -0.2041      12.01   ; qtot 0.7712
  4360         HC    273    ASN    HB1   4360     0.0797      1.008   ; qtot 0.8509
  4361         HC    273    ASN    HB2   4361     0.0797      1.008   ; qtot 0.9306
  4362          C    273    ASN     CG   4362      0.713      12.01   ; qtot 1.644
  4363          O    273    ASN    OD1   4363    -0.5931         16   ; qtot 1.051
  4364          N    273    ASN    ND2   4364    -0.9191      14.01   ; qtot 0.1314
  4365          H    273    ASN   HD21   4365     0.4196      1.008   ; qtot 0.551
  4366          H    273    ASN   HD22   4366     0.4196      1.008   ; qtot 0.9706
  4367          C    273    ASN      C   4367     0.5973      12.01   ; qtot 1.568
  4368          O    273    ASN      O   4368    -0.5679         16   ; qtot 1
; residue 274 PHE rtp PHE  q  0.0
  4369          N    274    PHE      N   4369    -0.4157      14.01   ; qtot 0.5843
  4370          H    274    PHE      H   4370     0.2719      1.008   ; qtot 0.8562
  4371         CT    274    PHE     CA   4371    -0.0024      12.01   ; qtot 0.8538
  4372         H1    274    PHE     HA   4372     0.0978      1.008   ; qtot 0.9516
  4373         CT    274    PHE     CB   4373    -0.0343      12.01   ; qtot 0.9173
  4374         HC    274    PHE    HB1   4374     0.0295      1.008   ; qtot 0.9468
  4375         HC    274    PHE    HB2   4375     0.0295      1.008   ; qtot 0.9763
  4376         CA    274    PHE     CG   4376     0.0118      12.01   ; qtot 0.9881
  4377         CA    274    PHE    CD1   4377    -0.1256      12.01   ; qtot 0.8625
  4378         HA    274    PHE    HD1   4378      0.133      1.008   ; qtot 0.9955
  4379         CA    274    PHE    CE1   4379    -0.1704      12.01   ; qtot 0.8251
  4380         HA    274    PHE    HE1   4380      0.143      1.008   ; qtot 0.9681
  4381         CA    274    PHE     CZ   4381    -0.1072      12.01   ; qtot 0.8609
  4382         HA    274    PHE     HZ   4382     0.1297      1.008   ; qtot 0.9906
  4383         CA    274    PHE    CE2   4383    -0.1704      12.01   ; qtot 0.8202
  4384         HA    274    PHE    HE2   4384      0.143      1.008   ; qtot 0.9632
  4385         CA    274    PHE    CD2   4385    -0.1256      12.01   ; qtot 0.8376
  4386         HA    274    PHE    HD2   4386      0.133      1.008   ; qtot 0.9706
  4387          C    274    PHE      C   4387     0.5973      12.01   ; qtot 1.568
  4388          O    274    PHE      O   4388    -0.5679         16   ; qtot 1
; residue 275 LYS rtp LYS  q +1.0
  4389          N    275    LYS      N   4389    -0.3479      14.01   ; qtot 0.6521
  4390          H    275    LYS      H   4390     0.2747      1.008   ; qtot 0.9268
  4391         CT    275    LYS     CA   4391      -0.24      12.01   ; qtot 0.6868
  4392         H1    275    LYS     HA   4392     0.1426      1.008   ; qtot 0.8294
  4393         CT    275    LYS     CB   4393    -0.0094      12.01   ; qtot 0.82
  4394         HC    275    LYS    HB1   4394     0.0362      1.008   ; qtot 0.8562
  4395         HC    275    LYS    HB2   4395     0.0362      1.008   ; qtot 0.8924
  4396         CT    275    LYS     CG   4396     0.0187      12.01   ; qtot 0.9111
  4397         HC    275    LYS    HG1   4397     0.0103      1.008   ; qtot 0.9214
  4398         HC    275    LYS    HG2   4398     0.0103      1.008   ; qtot 0.9317
  4399         CT    275    LYS     CD   4399    -0.0479      12.01   ; qtot 0.8838
  4400         HC    275    LYS    HD1   4400     0.0621      1.008   ; qtot 0.9459
  4401         HC    275    LYS    HD2   4401     0.0621      1.008   ; qtot 1.008
  4402         CT    275    LYS     CE   4402    -0.0143      12.01   ; qtot 0.9937
  4403         HP    275    LYS    HE1   4403     0.1135      1.008   ; qtot 1.107
  4404         HP    275    LYS    HE2   4404     0.1135      1.008   ; qtot 1.221
  4405         N3    275    LYS     NZ   4405    -0.3854      14.01   ; qtot 0.8353
  4406          H    275    LYS    HZ1   4406       0.34      1.008   ; qtot 1.175
  4407          H    275    LYS    HZ2   4407       0.34      1.008   ; qtot 1.515
  4408          H    275    LYS    HZ3   4408       0.34      1.008   ; qtot 1.855
  4409          C    275    LYS      C   4409     0.7341      12.01   ; qtot 2.589
  4410          O    275    LYS      O   4410    -0.5894         16   ; qtot 2
; residue 276 VAL rtp VAL  q  0.0
  4411          N    276    VAL      N   4411    -0.4157      14.01   ; qtot 1.584
  4412          H    276    VAL      H   4412     0.2719      1.008   ; qtot 1.856
  4413         CT    276    VAL     CA   4413    -0.0875      12.01   ; qtot 1.769
  4414         H1    276    VAL     HA   4414     0.0969      1.008   ; qtot 1.866
  4415         CT    276    VAL     CB   4415     0.2985      12.01   ; qtot 2.164
  4416         HC    276    VAL     HB   4416    -0.0297      1.008   ; qtot 2.134
  4417         CT    276    VAL    CG1   4417    -0.3192      12.01   ; qtot 1.815
  4418         HC    276    VAL   HG11   4418     0.0791      1.008   ; qtot 1.894
  4419         HC    276    VAL   HG12   4419     0.0791      1.008   ; qtot 1.973
  4420         HC    276    VAL   HG13   4420     0.0791      1.008   ; qtot 2.053
  4421         CT    276    VAL    CG2   4421    -0.3192      12.01   ; qtot 1.733
  4422         HC    276    VAL   HG21   4422     0.0791      1.008   ; qtot 1.812
  4423         HC    276    VAL   HG22   4423     0.0791      1.008   ; qtot 1.892
  4424         HC    276    VAL   HG23   4424     0.0791      1.008   ; qtot 1.971
  4425          C    276    VAL      C   4425     0.5973      12.01   ; qtot 2.568
  4426          O    276    VAL      O   4426    -0.5679         16   ; qtot 2
; residue 277 PHE rtp PHE  q  0.0
  4427          N    277    PHE      N   4427    -0.4157      14.01   ; qtot 1.584
  4428          H    277    PHE      H   4428     0.2719      1.008   ; qtot 1.856
  4429         CT    277    PHE     CA   4429    -0.0024      12.01   ; qtot 1.854
  4430         H1    277    PHE     HA   4430     0.0978      1.008   ; qtot 1.952
  4431         CT    277    PHE     CB   4431    -0.0343      12.01   ; qtot 1.917
  4432         HC    277    PHE    HB1   4432     0.0295      1.008   ; qtot 1.947
  4433         HC    277    PHE    HB2   4433     0.0295      1.008   ; qtot 1.976
  4434         CA    277    PHE     CG   4434     0.0118      12.01   ; qtot 1.988
  4435         CA    277    PHE    CD1   4435    -0.1256      12.01   ; qtot 1.863
  4436         HA    277    PHE    HD1   4436      0.133      1.008   ; qtot 1.996
  4437         CA    277    PHE    CE1   4437    -0.1704      12.01   ; qtot 1.825
  4438         HA    277    PHE    HE1   4438      0.143      1.008   ; qtot 1.968
  4439         CA    277    PHE     CZ   4439    -0.1072      12.01   ; qtot 1.861
  4440         HA    277    PHE     HZ   4440     0.1297      1.008   ; qtot 1.991
  4441         CA    277    PHE    CE2   4441    -0.1704      12.01   ; qtot 1.82
  4442         HA    277    PHE    HE2   4442      0.143      1.008   ; qtot 1.963
  4443         CA    277    PHE    CD2   4443    -0.1256      12.01   ; qtot 1.838
  4444         HA    277    PHE    HD2   4444      0.133      1.008   ; qtot 1.971
  4445          C    277    PHE      C   4445     0.5973      12.01   ; qtot 2.568
  4446          O    277    PHE      O   4446    -0.5679         16   ; qtot 2
; residue 278 ASP rtp ASP  q -1.0
  4447          N    278    ASP      N   4447    -0.5163      14.01   ; qtot 1.484
  4448          H    278    ASP      H   4448     0.2936      1.008   ; qtot 1.777
  4449         CT    278    ASP     CA   4449     0.0381      12.01   ; qtot 1.815
  4450         H1    278    ASP     HA   4450      0.088      1.008   ; qtot 1.903
  4451         CT    278    ASP     CB   4451    -0.0303      12.01   ; qtot 1.873
  4452         HC    278    ASP    HB1   4452    -0.0122      1.008   ; qtot 1.861
  4453         HC    278    ASP    HB2   4453    -0.0122      1.008   ; qtot 1.849
  4454          C    278    ASP     CG   4454     0.7994      12.01   ; qtot 2.648
  4455         O2    278    ASP    OD1   4455    -0.8014         16   ; qtot 1.847
  4456         O2    278    ASP    OD2   4456    -0.8014         16   ; qtot 1.045
  4457          C    278    ASP      C   4457     0.5366      12.01   ; qtot 1.582
  4458          O    278    ASP      O   4458    -0.5819         16   ; qtot 1
; residue 279 PHE rtp PHE  q  0.0
  4459          N    279    PHE      N   4459    -0.4157      14.01   ; qtot 0.5843
  4460          H    279    PHE      H   4460     0.2719      1.008   ; qtot 0.8562
  4461         CT    279    PHE     CA   4461    -0.0024      12.01   ; qtot 0.8538
  4462         H1    279    PHE     HA   4462     0.0978      1.008   ; qtot 0.9516
  4463         CT    279    PHE     CB   4463    -0.0343      12.01   ; qtot 0.9173
  4464         HC    279    PHE    HB1   4464     0.0295      1.008   ; qtot 0.9468
  4465         HC    279    PHE    HB2   4465     0.0295      1.008   ; qtot 0.9763
  4466         CA    279    PHE     CG   4466     0.0118      12.01   ; qtot 0.9881
  4467         CA    279    PHE    CD1   4467    -0.1256      12.01   ; qtot 0.8625
  4468         HA    279    PHE    HD1   4468      0.133      1.008   ; qtot 0.9955
  4469         CA    279    PHE    CE1   4469    -0.1704      12.01   ; qtot 0.8251
  4470         HA    279    PHE    HE1   4470      0.143      1.008   ; qtot 0.9681
  4471         CA    279    PHE     CZ   4471    -0.1072      12.01   ; qtot 0.8609
  4472         HA    279    PHE     HZ   4472     0.1297      1.008   ; qtot 0.9906
  4473         CA    279    PHE    CE2   4473    -0.1704      12.01   ; qtot 0.8202
  4474         HA    279    PHE    HE2   4474      0.143      1.008   ; qtot 0.9632
  4475         CA    279    PHE    CD2   4475    -0.1256      12.01   ; qtot 0.8376
  4476         HA    279    PHE    HD2   4476      0.133      1.008   ; qtot 0.9706
  4477          C    279    PHE      C   4477     0.5973      12.01   ; qtot 1.568
  4478          O    279    PHE      O   4478    -0.5679         16   ; qtot 1
; residue 280 GLU rtp GLU  q -1.0
  4479          N    280    GLU      N   4479    -0.5163      14.01   ; qtot 0.4837
  4480          H    280    GLU      H   4480     0.2936      1.008   ; qtot 0.7773
  4481         CT    280    GLU     CA   4481     0.0397      12.01   ; qtot 0.817
  4482         H1    280    GLU     HA   4482     0.1105      1.008   ; qtot 0.9275
  4483         CT    280    GLU     CB   4483      0.056      12.01   ; qtot 0.9835
  4484         HC    280    GLU    HB1   4484    -0.0173      1.008   ; qtot 0.9662
  4485         HC    280    GLU    HB2   4485    -0.0173      1.008   ; qtot 0.9489
  4486         CT    280    GLU     CG   4486     0.0136      12.01   ; qtot 0.9625
  4487         HC    280    GLU    HG1   4487    -0.0425      1.008   ; qtot 0.92
  4488         HC    280    GLU    HG2   4488    -0.0425      1.008   ; qtot 0.8775
  4489          C    280    GLU     CD   4489     0.8054      12.01   ; qtot 1.683
  4490         O2    280    GLU    OE1   4490    -0.8188         16   ; qtot 0.8641
  4491         O2    280    GLU    OE2   4491    -0.8188         16   ; qtot 0.0453
  4492          C    280    GLU      C   4492     0.5366      12.01   ; qtot 0.5819
  4493          O    280    GLU      O   4493    -0.5819         16   ; qtot 0
; residue 281 LEU rtp LEU  q  0.0
  4494          N    281    LEU      N   4494    -0.4157      14.01   ; qtot -0.4157
  4495          H    281    LEU      H   4495     0.2719      1.008   ; qtot -0.1438
  4496         CT    281    LEU     CA   4496    -0.0518      12.01   ; qtot -0.1956
  4497         H1    281    LEU     HA   4497     0.0922      1.008   ; qtot -0.1034
  4498         CT    281    LEU     CB   4498    -0.1102      12.01   ; qtot -0.2136
  4499         HC    281    LEU    HB1   4499     0.0457      1.008   ; qtot -0.1679
  4500         HC    281    LEU    HB2   4500     0.0457      1.008   ; qtot -0.1222
  4501         CT    281    LEU     CG   4501     0.3531      12.01   ; qtot 0.2309
  4502         HC    281    LEU     HG   4502    -0.0361      1.008   ; qtot 0.1948
  4503         CT    281    LEU    CD1   4503    -0.4121      12.01   ; qtot -0.2173
  4504         HC    281    LEU   HD11   4504        0.1      1.008   ; qtot -0.1173
  4505         HC    281    LEU   HD12   4505        0.1      1.008   ; qtot -0.0173
  4506         HC    281    LEU   HD13   4506        0.1      1.008   ; qtot 0.0827
  4507         CT    281    LEU    CD2   4507    -0.4121      12.01   ; qtot -0.3294
  4508         HC    281    LEU   HD21   4508        0.1      1.008   ; qtot -0.2294
  4509         HC    281    LEU   HD22   4509        0.1      1.008   ; qtot -0.1294
  4510         HC    281    LEU   HD23   4510        0.1      1.008   ; qtot -0.0294
  4511          C    281    LEU      C   4511     0.5973      12.01   ; qtot 0.5679
  4512          O    281    LEU      O   4512    -0.5679         16   ; qtot 0
; residue 282 SER rtp SER  q  0.0
  4513          N    282    SER      N   4513    -0.4157      14.01   ; qtot -0.4157
  4514          H    282    SER      H   4514     0.2719      1.008   ; qtot -0.1438
  4515         CT    282    SER     CA   4515    -0.0249      12.01   ; qtot -0.1687
  4516         H1    282    SER     HA   4516     0.0843      1.008   ; qtot -0.0844
  4517         CT    282    SER     CB   4517     0.2117      12.01   ; qtot 0.1273
  4518         H1    282    SER    HB1   4518     0.0352      1.008   ; qtot 0.1625
  4519         H1    282    SER    HB2   4519     0.0352      1.008   ; qtot 0.1977
  4520         OH    282    SER     OG   4520    -0.6546         16   ; qtot -0.4569
  4521         HO    282    SER     HG   4521     0.4275      1.008   ; qtot -0.0294
  4522          C    282    SER      C   4522     0.5973      12.01   ; qtot 0.5679
  4523          O    282    SER      O   4523    -0.5679         16   ; qtot 0
; residue 283 SER rtp SER  q  0.0
  4524          N    283    SER      N   4524    -0.4157      14.01   ; qtot -0.4157
  4525          H    283    SER      H   4525     0.2719      1.008   ; qtot -0.1438
  4526         CT    283    SER     CA   4526    -0.0249      12.01   ; qtot -0.1687
  4527         H1    283    SER     HA   4527     0.0843      1.008   ; qtot -0.0844
  4528         CT    283    SER     CB   4528     0.2117      12.01   ; qtot 0.1273
  4529         H1    283    SER    HB1   4529     0.0352      1.008   ; qtot 0.1625
  4530         H1    283    SER    HB2   4530     0.0352      1.008   ; qtot 0.1977
  4531         OH    283    SER     OG   4531    -0.6546         16   ; qtot -0.4569
  4532         HO    283    SER     HG   4532     0.4275      1.008   ; qtot -0.0294
  4533          C    283    SER      C   4533     0.5973      12.01   ; qtot 0.5679
  4534          O    283    SER      O   4534    -0.5679         16   ; qtot 0
; residue 284 GLN rtp GLN  q  0.0
  4535          N    284    GLN      N   4535    -0.4157      14.01   ; qtot -0.4157
  4536          H    284    GLN      H   4536     0.2719      1.008   ; qtot -0.1438
  4537         CT    284    GLN     CA   4537    -0.0031      12.01   ; qtot -0.1469
  4538         H1    284    GLN     HA   4538      0.085      1.008   ; qtot -0.0619
  4539         CT    284    GLN     CB   4539    -0.0036      12.01   ; qtot -0.0655
  4540         HC    284    GLN    HB1   4540     0.0171      1.008   ; qtot -0.0484
  4541         HC    284    GLN    HB2   4541     0.0171      1.008   ; qtot -0.0313
  4542         CT    284    GLN     CG   4542    -0.0645      12.01   ; qtot -0.0958
  4543         HC    284    GLN    HG1   4543     0.0352      1.008   ; qtot -0.0606
  4544         HC    284    GLN    HG2   4544     0.0352      1.008   ; qtot -0.0254
  4545          C    284    GLN     CD   4545     0.6951      12.01   ; qtot 0.6697
  4546          O    284    GLN    OE1   4546    -0.6086         16   ; qtot 0.0611
  4547          N    284    GLN    NE2   4547    -0.9407      14.01   ; qtot -0.8796
  4548          H    284    GLN   HE21   4548     0.4251      1.008   ; qtot -0.4545
  4549          H    284    GLN   HE22   4549     0.4251      1.008   ; qtot -0.0294
  4550          C    284    GLN      C   4550     0.5973      12.01   ; qtot 0.5679
  4551          O    284    GLN      O   4551    -0.5679         16   ; qtot 0
; residue 285 ASP rtp ASP  q -1.0
  4552          N    285    ASP      N   4552    -0.5163      14.01   ; qtot -0.5163
  4553          H    285    ASP      H   4553     0.2936      1.008   ; qtot -0.2227
  4554         CT    285    ASP     CA   4554     0.0381      12.01   ; qtot -0.1846
  4555         H1    285    ASP     HA   4555      0.088      1.008   ; qtot -0.0966
  4556         CT    285    ASP     CB   4556    -0.0303      12.01   ; qtot -0.1269
  4557         HC    285    ASP    HB1   4557    -0.0122      1.008   ; qtot -0.1391
  4558         HC    285    ASP    HB2   4558    -0.0122      1.008   ; qtot -0.1513
  4559          C    285    ASP     CG   4559     0.7994      12.01   ; qtot 0.6481
  4560         O2    285    ASP    OD1   4560    -0.8014         16   ; qtot -0.1533
  4561         O2    285    ASP    OD2   4561    -0.8014         16   ; qtot -0.9547
  4562          C    285    ASP      C   4562     0.5366      12.01   ; qtot -0.4181
  4563          O    285    ASP      O   4563    -0.5819         16   ; qtot -1
; residue 286 MET rtp MET  q  0.0
  4564          N    286    MET      N   4564    -0.4157      14.01   ; qtot -1.416
  4565          H    286    MET      H   4565     0.2719      1.008   ; qtot -1.144
  4566         CT    286    MET     CA   4566    -0.0237      12.01   ; qtot -1.168
  4567         H1    286    MET     HA   4567      0.088      1.008   ; qtot -1.08
  4568         CT    286    MET     CB   4568     0.0342      12.01   ; qtot -1.045
  4569         HC    286    MET    HB1   4569     0.0241      1.008   ; qtot -1.021
  4570         HC    286    MET    HB2   4570     0.0241      1.008   ; qtot -0.9971
  4571         CT    286    MET     CG   4571     0.0018      12.01   ; qtot -0.9953
  4572         H1    286    MET    HG1   4572      0.044      1.008   ; qtot -0.9513
  4573         H1    286    MET    HG2   4573      0.044      1.008   ; qtot -0.9073
  4574          S    286    MET     SD   4574    -0.2737      32.06   ; qtot -1.181
  4575         CT    286    MET     CE   4575    -0.0536      12.01   ; qtot -1.235
  4576         H1    286    MET    HE1   4576     0.0684      1.008   ; qtot -1.166
  4577         H1    286    MET    HE2   4577     0.0684      1.008   ; qtot -1.098
  4578         H1    286    MET    HE3   4578     0.0684      1.008   ; qtot -1.029
  4579          C    286    MET      C   4579     0.5973      12.01   ; qtot -0.4321
  4580          O    286    MET      O   4580    -0.5679         16   ; qtot -1
; residue 287 THR rtp THR  q  0.0
  4581          N    287    THR      N   4581    -0.4157      14.01   ; qtot -1.416
  4582          H    287    THR      H   4582     0.2719      1.008   ; qtot -1.144
  4583         CT    287    THR     CA   4583    -0.0389      12.01   ; qtot -1.183
  4584         H1    287    THR     HA   4584     0.1007      1.008   ; qtot -1.082
  4585         CT    287    THR     CB   4585     0.3654      12.01   ; qtot -0.7166
  4586         H1    287    THR     HB   4586     0.0043      1.008   ; qtot -0.7123
  4587         CT    287    THR    CG2   4587    -0.2438      12.01   ; qtot -0.9561
  4588         HC    287    THR   HG21   4588     0.0642      1.008   ; qtot -0.8919
  4589         HC    287    THR   HG22   4589     0.0642      1.008   ; qtot -0.8277
  4590         HC    287    THR   HG23   4590     0.0642      1.008   ; qtot -0.7635
  4591         OH    287    THR    OG1   4591    -0.6761         16   ; qtot -1.44
  4592         HO    287    THR    HG1   4592     0.4102      1.008   ; qtot -1.029
  4593          C    287    THR      C   4593     0.5973      12.01   ; qtot -0.4321
  4594          O    287    THR      O   4594    -0.5679         16   ; qtot -1
; residue 288 THR rtp THR  q  0.0
  4595          N    288    THR      N   4595    -0.4157      14.01   ; qtot -1.416
  4596          H    288    THR      H   4596     0.2719      1.008   ; qtot -1.144
  4597         CT    288    THR     CA   4597    -0.0389      12.01   ; qtot -1.183
  4598         H1    288    THR     HA   4598     0.1007      1.008   ; qtot -1.082
  4599         CT    288    THR     CB   4599     0.3654      12.01   ; qtot -0.7166
  4600         H1    288    THR     HB   4600     0.0043      1.008   ; qtot -0.7123
  4601         CT    288    THR    CG2   4601    -0.2438      12.01   ; qtot -0.9561
  4602         HC    288    THR   HG21   4602     0.0642      1.008   ; qtot -0.8919
  4603         HC    288    THR   HG22   4603     0.0642      1.008   ; qtot -0.8277
  4604         HC    288    THR   HG23   4604     0.0642      1.008   ; qtot -0.7635
  4605         OH    288    THR    OG1   4605    -0.6761         16   ; qtot -1.44
  4606         HO    288    THR    HG1   4606     0.4102      1.008   ; qtot -1.029
  4607          C    288    THR      C   4607     0.5973      12.01   ; qtot -0.4321
  4608          O    288    THR      O   4608    -0.5679         16   ; qtot -1
; residue 289 LEU rtp LEU  q  0.0
  4609          N    289    LEU      N   4609    -0.4157      14.01   ; qtot -1.416
  4610          H    289    LEU      H   4610     0.2719      1.008   ; qtot -1.144
  4611         CT    289    LEU     CA   4611    -0.0518      12.01   ; qtot -1.196
  4612         H1    289    LEU     HA   4612     0.0922      1.008   ; qtot -1.103
  4613         CT    289    LEU     CB   4613    -0.1102      12.01   ; qtot -1.214
  4614         HC    289    LEU    HB1   4614     0.0457      1.008   ; qtot -1.168
  4615         HC    289    LEU    HB2   4615     0.0457      1.008   ; qtot -1.122
  4616         CT    289    LEU     CG   4616     0.3531      12.01   ; qtot -0.7691
  4617         HC    289    LEU     HG   4617    -0.0361      1.008   ; qtot -0.8052
  4618         CT    289    LEU    CD1   4618    -0.4121      12.01   ; qtot -1.217
  4619         HC    289    LEU   HD11   4619        0.1      1.008   ; qtot -1.117
  4620         HC    289    LEU   HD12   4620        0.1      1.008   ; qtot -1.017
  4621         HC    289    LEU   HD13   4621        0.1      1.008   ; qtot -0.9173
  4622         CT    289    LEU    CD2   4622    -0.4121      12.01   ; qtot -1.329
  4623         HC    289    LEU   HD21   4623        0.1      1.008   ; qtot -1.229
  4624         HC    289    LEU   HD22   4624        0.1      1.008   ; qtot -1.129
  4625         HC    289    LEU   HD23   4625        0.1      1.008   ; qtot -1.029
  4626          C    289    LEU      C   4626     0.5973      12.01   ; qtot -0.4321
  4627          O    289    LEU      O   4627    -0.5679         16   ; qtot -1
; residue 290 LEU rtp LEU  q  0.0
  4628          N    290    LEU      N   4628    -0.4157      14.01   ; qtot -1.416
  4629          H    290    LEU      H   4629     0.2719      1.008   ; qtot -1.144
  4630         CT    290    LEU     CA   4630    -0.0518      12.01   ; qtot -1.196
  4631         H1    290    LEU     HA   4631     0.0922      1.008   ; qtot -1.103
  4632         CT    290    LEU     CB   4632    -0.1102      12.01   ; qtot -1.214
  4633         HC    290    LEU    HB1   4633     0.0457      1.008   ; qtot -1.168
  4634         HC    290    LEU    HB2   4634     0.0457      1.008   ; qtot -1.122
  4635         CT    290    LEU     CG   4635     0.3531      12.01   ; qtot -0.7691
  4636         HC    290    LEU     HG   4636    -0.0361      1.008   ; qtot -0.8052
  4637         CT    290    LEU    CD1   4637    -0.4121      12.01   ; qtot -1.217
  4638         HC    290    LEU   HD11   4638        0.1      1.008   ; qtot -1.117
  4639         HC    290    LEU   HD12   4639        0.1      1.008   ; qtot -1.017
  4640         HC    290    LEU   HD13   4640        0.1      1.008   ; qtot -0.9173
  4641         CT    290    LEU    CD2   4641    -0.4121      12.01   ; qtot -1.329
  4642         HC    290    LEU   HD21   4642        0.1      1.008   ; qtot -1.229
  4643         HC    290    LEU   HD22   4643        0.1      1.008   ; qtot -1.129
  4644         HC    290    LEU   HD23   4644        0.1      1.008   ; qtot -1.029
  4645          C    290    LEU      C   4645     0.5973      12.01   ; qtot -0.4321
  4646          O    290    LEU      O   4646    -0.5679         16   ; qtot -1
; residue 291 SER rtp SER  q  0.0
  4647          N    291    SER      N   4647    -0.4157      14.01   ; qtot -1.416
  4648          H    291    SER      H   4648     0.2719      1.008   ; qtot -1.144
  4649         CT    291    SER     CA   4649    -0.0249      12.01   ; qtot -1.169
  4650         H1    291    SER     HA   4650     0.0843      1.008   ; qtot -1.084
  4651         CT    291    SER     CB   4651     0.2117      12.01   ; qtot -0.8727
  4652         H1    291    SER    HB1   4652     0.0352      1.008   ; qtot -0.8375
  4653         H1    291    SER    HB2   4653     0.0352      1.008   ; qtot -0.8023
  4654         OH    291    SER     OG   4654    -0.6546         16   ; qtot -1.457
  4655         HO    291    SER     HG   4655     0.4275      1.008   ; qtot -1.029
  4656          C    291    SER      C   4656     0.5973      12.01   ; qtot -0.4321
  4657          O    291    SER      O   4657    -0.5679         16   ; qtot -1
; residue 292 TYR rtp TYR  q  0.0
  4658          N    292    TYR      N   4658    -0.4157      14.01   ; qtot -1.416
  4659          H    292    TYR      H   4659     0.2719      1.008   ; qtot -1.144
  4660         CT    292    TYR     CA   4660    -0.0014      12.01   ; qtot -1.145
  4661         H1    292    TYR     HA   4661     0.0876      1.008   ; qtot -1.058
  4662         CT    292    TYR     CB   4662    -0.0152      12.01   ; qtot -1.073
  4663         HC    292    TYR    HB1   4663     0.0295      1.008   ; qtot -1.043
  4664         HC    292    TYR    HB2   4664     0.0295      1.008   ; qtot -1.014
  4665         CA    292    TYR     CG   4665    -0.0011      12.01   ; qtot -1.015
  4666         CA    292    TYR    CD1   4666    -0.1906      12.01   ; qtot -1.206
  4667         HA    292    TYR    HD1   4667     0.1699      1.008   ; qtot -1.036
  4668         CA    292    TYR    CE1   4668    -0.2341      12.01   ; qtot -1.27
  4669         HA    292    TYR    HE1   4669     0.1656      1.008   ; qtot -1.104
  4670          C    292    TYR     CZ   4670     0.3226      12.01   ; qtot -0.7815
  4671         OH    292    TYR     OH   4671    -0.5579         16   ; qtot -1.339
[truncated: 1,111,827 more chars]
