# Supplementary material for: Improvement in predicting drug sensitivity changes associated with protein mutations using a molecular dynamics based alchemical mutation method
Source: Sci Rep. 2020 Feb 7;10:2161. doi: 10.1038/s41598-020-58877-9 (PMC7005789; doi:10.1038/s41598-020-58877-9)
Supplement: Supplementary file 2 — Supplementary Information. [file 41598_2020_58877_MOESM2_ESM.zip › S1_input/MP-CAFEE/ALR2/393/Wild_393/complex_gpu/md_fin.gro]

Generated by trjconv : OXIDOREDUCTASE in water t= 40000.00000
36071
    1MET      N    1   3.200   3.096   0.532
    1MET     H1    2   3.168   3.190   0.550
    1MET     H2    3   3.300   3.084   0.535
    1MET     H3    4   3.165   3.072   0.440
    1MET     CA    5   3.136   3.006   0.629
    1MET     HA    6   3.142   2.904   0.591
    1MET     CB    7   3.182   3.013   0.774
    1MET    HB1    8   3.139   3.104   0.815
    1MET    HB2    9   3.291   3.019   0.782
    1MET     CG   10   3.148   2.885   0.851
    1MET    HG1   11   3.201   2.801   0.805
    1MET    HG2   12   3.041   2.863   0.850
    1MET     SD   13   3.172   2.893   1.030
    1MET     CE   14   3.351   2.868   1.038
    1MET    HE1   15   3.379   2.775   0.988
    1MET    HE2   16   3.395   2.962   1.005
    1MET    HE3   17   3.385   2.861   1.141
    1MET      C   18   2.986   3.028   0.625
    1MET      O   19   2.936   3.140   0.630
    2ALA      N   20   2.902   2.924   0.624
    2ALA      H   21   2.931   2.834   0.657
    2ALA     CA   22   2.758   2.944   0.627
    2ALA     HA   23   2.737   3.022   0.554
    2ALA     CB   24   2.694   2.819   0.567
    2ALA    HB1   25   2.589   2.842   0.550
    2ALA    HB2   26   2.734   2.788   0.470
    2ALA    HB3   27   2.691   2.734   0.636
    2ALA      C   28   2.700   2.994   0.758
    2ALA      O   29   2.765   2.992   0.863
    3SER      N   30   2.569   3.017   0.772
    3SER      H   31   2.508   3.008   0.693
    3SER     CA   32   2.510   3.051   0.900
    3SER     HA   33   2.587   3.084   0.970
    3SER     CB   34   2.422   3.173   0.876
    3SER    HB1   35   2.489   3.249   0.836
    3SER    HB2   36   2.389   3.211   0.973
    3SER     OG   37   2.314   3.161   0.786
    3SER     HG   38   2.242   3.217   0.818
    3SER      C   39   2.423   2.944   0.965
    3SER      O   40   2.394   2.948   1.085
    4ARG      N   41   2.379   2.842   0.890
    4ARG      H   42   2.404   2.848   0.793
    4ARG     CA   43   2.298   2.729   0.929
    4ARG     HA   44   2.288   2.721   1.037
    4ARG     CB   45   2.160   2.730   0.863
    4ARG    HB1   46   2.097   2.647   0.894
    4ARG    HB2   47   2.169   2.718   0.755
    4ARG     CG   48   2.083   2.857   0.896
    4ARG    HG1   49   2.108   2.927   0.816
    4ARG    HG2   50   2.116   2.888   0.996
    4ARG     CD   51   1.933   2.835   0.883
    4ARG    HD1   52   1.899   2.758   0.952
    4ARG    HD2   53   1.917   2.794   0.783
    4ARG     NE   54   1.841   2.947   0.898
    4ARG     HE   55   1.872   3.030   0.849
    4ARG     CZ   56   1.715   2.948   0.946
    4ARG    NH1   57   1.651   2.843   0.998
    4ARG   HH11   58   1.695   2.752   0.990
    4ARG   HH12   59   1.550   2.839   1.002
    4ARG    NH2   60   1.652   3.066   0.947
    4ARG   HH21   61   1.691   3.143   0.894
    4ARG   HH22   62   1.566   3.078   1.000
    4ARG      C   63   2.355   2.596   0.882
    4ARG      O   64   2.433   2.594   0.788
    5ILE      N   65   2.316   2.488   0.950
    5ILE      H   66   2.260   2.511   1.031
    5ILE     CA   67   2.351   2.351   0.917
    5ILE     HA   68   2.420   2.352   0.832
    5ILE     CB   69   2.424   2.283   1.032
    5ILE     HB   70   2.524   2.326   1.025
    5ILE    CG2   71   2.364   2.313   1.169
    5ILE   HG21   72   2.353   2.419   1.189
    5ILE   HG22   73   2.265   2.269   1.163
    5ILE   HG23   74   2.422   2.280   1.256
    5ILE    CG1   75   2.437   2.132   1.013
    5ILE   HG11   76   2.488   2.112   0.919
    5ILE   HG12   77   2.337   2.088   1.013
    5ILE     CD   78   2.538   2.056   1.100
    5ILE    HD1   79   2.534   1.950   1.076
    5ILE    HD2   80   2.637   2.098   1.085
    5ILE    HD3   81   2.499   2.067   1.201
    5ILE      C   82   2.223   2.280   0.874
    5ILE      O   83   2.114   2.300   0.927
    6LEU      N   84   2.231   2.190   0.776
    6LEU      H   85   2.322   2.170   0.737
    6LEU     CA   86   2.124   2.108   0.725
    6LEU     HA   87   2.030   2.163   0.732
    6LEU     CB   88   2.155   2.068   0.581
    6LEU    HB1   89   2.257   2.030   0.574
    6LEU    HB2   90   2.145   2.149   0.509
    6LEU     CG   91   2.075   1.953   0.520
    6LEU     HG   92   2.078   1.863   0.582
    6LEU    CD1   93   1.932   1.998   0.491
    6LEU   HD11   94   1.925   2.081   0.420
    6LEU   HD12   95   1.871   1.912   0.463
    6LEU   HD13   96   1.881   2.031   0.581
    6LEU    CD2   97   2.146   1.911   0.391
    6LEU   HD21   98   2.180   2.000   0.337
    6LEU   HD22   99   2.235   1.849   0.397
    6LEU   HD23  100   2.080   1.850   0.330
    6LEU      C  101   2.101   1.987   0.814
    6LEU      O  102   2.200   1.926   0.854
    7LEU      N  103   1.974   1.952   0.833
    7LEU      H  104   1.900   2.015   0.804
    7LEU     CA  105   1.927   1.837   0.908
    7LEU     HA  106   2.007   1.784   0.959
    7LEU     CB  107   1.828   1.891   1.011
    7LEU    HB1  108   1.805   1.815   1.085
    7LEU    HB2  109   1.735   1.915   0.959
    7LEU     CG  110   1.886   2.010   1.087
    7LEU     HG  111   1.914   2.090   1.020
    7LEU    CD1  112   1.784   2.068   1.185
    7LEU   HD11  113   1.751   1.997   1.261
    7LEU   HD12  114   1.830   2.153   1.236
    7LEU   HD13  115   1.695   2.109   1.138
    7LEU    CD2  116   2.001   1.964   1.177
    7LEU   HD21  117   2.035   2.048   1.237
    7LEU   HD22  118   1.969   1.880   1.239
    7LEU   HD23  119   2.086   1.930   1.118
    7LEU      C  120   1.859   1.737   0.816
    7LEU      O  121   1.824   1.760   0.700
    8ASN      N  122   1.844   1.612   0.859
    8ASN      H  123   1.886   1.586   0.947
    8ASN     CA  124   1.786   1.496   0.793
    8ASN     HA  125   1.849   1.485   0.705
    8ASN     CB  126   1.814   1.370   0.875
    8ASN    HB1  127   1.920   1.365   0.900
    8ASN    HB2  128   1.789   1.296   0.799
    8ASN     CG  129   1.724   1.343   0.995
    8ASN    OD1  130   1.625   1.411   1.022
    8ASN    ND2  131   1.739   1.239   1.076
    8ASN   HD21  132   1.827   1.190   1.067
    8ASN   HD22  133   1.669   1.232   1.149
    8ASN      C  134   1.644   1.509   0.739
    8ASN      O  135   1.596   1.419   0.671
    9ASN      N  136   1.576   1.619   0.775
    9ASN      H  137   1.628   1.690   0.824
    9ASN     CA  138   1.440   1.653   0.738
    9ASN     HA  139   1.392   1.571   0.685
    9ASN     CB  140   1.360   1.681   0.865
    9ASN    HB1  141   1.370   1.612   0.949
    9ASN    HB2  142   1.252   1.684   0.850
    9ASN     CG  143   1.400   1.814   0.927
    9ASN    OD1  144   1.513   1.861   0.928
    9ASN    ND2  145   1.302   1.887   0.982
    9ASN   HD21  146   1.207   1.856   0.993
    9ASN   HD22  147   1.328   1.975   1.023
    9ASN      C  148   1.446   1.773   0.646
    9ASN      O  149   1.338   1.824   0.616
   10GLY      N  150   1.560   1.826   0.599
   10GLY      H  151   1.646   1.782   0.625
   10GLY     CA  152   1.567   1.928   0.496
   10GLY    HA1  153   1.485   1.917   0.425
   10GLY    HA2  154   1.657   1.914   0.436
   10GLY      C  155   1.571   2.069   0.553
   10GLY      O  156   1.594   2.167   0.483
   11ALA      N  157   1.530   2.084   0.680
   11ALA      H  158   1.517   1.996   0.728
   11ALA     CA  159   1.527   2.199   0.767
   11ALA     HA  160   1.492   2.283   0.706
   11ALA     CB  161   1.431   2.162   0.879
   11ALA    HB1  162   1.483   2.094   0.946
   11ALA    HB2  163   1.412   2.256   0.930
   11ALA    HB3  164   1.339   2.113   0.845
   11ALA      C  165   1.669   2.239   0.807
   11ALA      O  166   1.765   2.163   0.797
   12LYS      N  167   1.682   2.364   0.852
   12LYS      H  168   1.603   2.420   0.883
   12LYS     CA  169   1.814   2.421   0.865
   12LYS     HA  170   1.885   2.338   0.863
   12LYS     CB  171   1.846   2.522   0.755
   12LYS    HB1  172   1.941   2.574   0.768
   12LYS    HB2  173   1.765   2.595   0.757
   12LYS     CG  174   1.840   2.461   0.615
   12LYS    HG1  175   1.739   2.427   0.595
   12LYS    HG2  176   1.915   2.382   0.616
   12LYS     CD  177   1.887   2.568   0.516
   12LYS    HD1  178   1.972   2.627   0.551
   12LYS    HD2  179   1.806   2.640   0.512
   12LYS     CE  180   1.925   2.514   0.379
   12LYS    HE1  181   1.843   2.445   0.362
   12LYS    HE2  182   2.014   2.455   0.398
   12LYS     NZ  183   1.931   2.615   0.271
   12LYS    HZ1  184   1.841   2.650   0.242
   12LYS    HZ2  185   1.989   2.695   0.293
   12LYS    HZ3  186   1.974   2.576   0.189
   12LYS      C  187   1.829   2.490   1.000
   12LYS      O  188   1.756   2.585   1.029
   13MET      N  189   1.918   2.440   1.086
   13MET      H  190   1.992   2.379   1.053
   13MET     CA  191   1.937   2.500   1.216
   13MET     HA  192   1.837   2.536   1.243
   13MET     CB  193   1.951   2.394   1.325
   13MET    HB1  194   2.025   2.317   1.299
   13MET    HB2  195   1.859   2.336   1.332
   13MET     CG  196   1.989   2.449   1.462
   13MET    HG1  197   1.931   2.540   1.476
   13MET    HG2  198   2.095   2.472   1.464
   13MET     SD  199   1.957   2.345   1.606
   13MET     CE  200   2.074   2.213   1.565
   13MET    HE1  201   2.030   2.145   1.492
   13MET    HE2  202   2.172   2.256   1.545
   13MET    HE3  203   2.093   2.157   1.657
   13MET      C  204   2.042   2.610   1.217
   13MET      O  205   2.152   2.581   1.170
   14PRO      N  206   2.004   2.724   1.274
   14PRO     CD  207   1.871   2.774   1.300
   14PRO    HD1  208   1.837   2.758   1.402
   14PRO    HD2  209   1.801   2.747   1.221
   14PRO     CG  210   1.895   2.924   1.282
   14PRO    HG1  211   1.821   2.987   1.332
   14PRO    HG2  212   1.892   2.951   1.177
   14PRO     CB  213   2.031   2.950   1.346
   14PRO    HB1  214   2.018   2.954   1.454
   14PRO    HB2  215   2.067   3.045   1.308
   14PRO     CA  216   2.105   2.826   1.297
   14PRO     HA  217   2.145   2.858   1.201
   14PRO      C  218   2.218   2.787   1.391
   14PRO      O  219   2.192   2.743   1.503
   15ILE      N  220   2.344   2.808   1.355
   15ILE      H  221   2.358   2.852   1.265
   15ILE     CA  222   2.455   2.754   1.431
   15ILE     HA  223   2.425   2.655   1.467
   15ILE     CB  224   2.582   2.750   1.347
   15ILE     HB  225   2.653   2.694   1.407
   15ILE    CG2  226   2.572   2.650   1.232
   15ILE   HG21  227   2.671   2.630   1.193
   15ILE   HG22  228   2.523   2.555   1.255
   15ILE   HG23  229   2.502   2.696   1.162
   15ILE    CG1  230   2.636   2.886   1.304
   15ILE   HG11  231   2.662   2.939   1.395
   15ILE   HG12  232   2.553   2.948   1.271
   15ILE     CD  233   2.747   2.887   1.199
   15ILE    HD1  234   2.704   2.873   1.099
   15ILE    HD2  235   2.784   2.989   1.190
   15ILE    HD3  236   2.833   2.824   1.221
   15ILE      C  237   2.480   2.818   1.567
   15ILE      O  238   2.541   2.765   1.660
   16LEU      N  239   2.431   2.942   1.575
   16LEU      H  240   2.375   2.977   1.499
   16LEU     CA  241   2.423   3.014   1.701
   16LEU     HA  242   2.470   2.956   1.780
   16LEU     CB  243   2.505   3.141   1.685
   16LEU    HB1  244   2.475   3.196   1.596
   16LEU    HB2  245   2.608   3.108   1.673
   16LEU     CG  246   2.494   3.224   1.813
   16LEU     HG  247   2.389   3.230   1.842
   16LEU    CD1  248   2.563   3.159   1.933
   16LEU   HD11  249   2.570   3.229   2.017
   16LEU   HD12  250   2.502   3.080   1.976
   16LEU   HD13  251   2.663   3.129   1.900
   16LEU    CD2  252   2.553   3.361   1.781
   16LEU   HD21  253   2.497   3.418   1.707
   16LEU   HD22  254   2.560   3.424   1.870
   16LEU   HD23  255   2.655   3.342   1.748
   16LEU      C  256   2.276   3.026   1.740
   16LEU      O  257   2.204   3.090   1.664
   17GLY      N  258   2.243   2.983   1.863
   17GLY      H  259   2.323   2.951   1.916
   17GLY     CA  260   2.118   3.015   1.927
   17GLY    HA1  261   2.062   2.923   1.943
   17GLY    HA2  262   2.052   3.086   1.876
   17GLY      C  263   2.136   3.077   2.065
   17GLY      O  264   2.251   3.101   2.104
   18LEU      N  265   2.023   3.103   2.130
   18LEU      H  266   1.940   3.084   2.076
   18LEU     CA  267   2.012   3.161   2.263
   18LEU     HA  268   2.107   3.196   2.301
   18LEU     CB  269   1.927   3.287   2.253
   18LEU    HB1  270   1.827   3.259   2.218
   18LEU    HB2  271   1.973   3.355   2.181
   18LEU     CG  272   1.912   3.368   2.381
   18LEU     HG  273   1.868   3.301   2.455
   18LEU    CD1  274   2.042   3.425   2.438
   18LEU   HD11  275   2.102   3.461   2.355
   18LEU   HD12  276   2.022   3.505   2.511
   18LEU   HD13  277   2.092   3.342   2.487
   18LEU    CD2  278   1.804   3.476   2.369
   18LEU   HD21  279   1.838   3.565   2.317
   18LEU   HD22  280   1.712   3.432   2.332
   18LEU   HD23  281   1.785   3.507   2.472
   18LEU      C  282   1.950   3.069   2.367
   18LEU      O  283   1.831   3.038   2.370
   19GLY      N  284   2.033   3.024   2.461
   19GLY      H  285   2.130   3.051   2.456
   19GLY     CA  286   1.990   2.956   2.582
   19GLY    HA1  287   2.081   2.922   2.633
   19GLY    HA2  288   1.935   2.866   2.554
   19GLY      C  289   1.915   3.045   2.680
   19GLY      O  290   1.950   3.163   2.684
   20THR      N  291   1.812   2.997   2.750
   20THR      H  292   1.774   2.909   2.719
   20THR     CA  293   1.727   3.077   2.836
   20THR     HA  294   1.765   3.179   2.843
   20THR     CB  295   1.587   3.095   2.778
   20THR     HB  296   1.527   3.159   2.843
   20THR    CG2  297   1.595   3.181   2.652
   20THR   HG21  298   1.512   3.249   2.634
   20THR   HG22  299   1.682   3.246   2.650
   20THR   HG23  300   1.613   3.118   2.565
   20THR    OG1  301   1.526   2.973   2.742
   20THR    HG1  302   1.569   2.932   2.666
   20THR      C  303   1.719   3.016   2.975
   20THR      O  304   1.652   3.075   3.059
   21TRP      N  305   1.790   2.908   3.010
   21TRP      H  306   1.847   2.858   2.943
   21TRP     CA  307   1.800   2.861   3.147
   21TRP     HA  308   1.700   2.840   3.184
   21TRP     CB  309   1.869   2.728   3.172
   21TRP    HB1  310   1.975   2.739   3.151
   21TRP    HB2  311   1.836   2.655   3.098
   21TRP     CG  312   1.842   2.671   3.308
   21TRP    CD1  313   1.730   2.678   3.383
   21TRP    HD1  314   1.648   2.746   3.364
   21TRP    NE1  315   1.758   2.625   3.508
   21TRP    HE1  316   1.696   2.646   3.585
   21TRP    CE2  317   1.880   2.561   3.510
   21TRP    CZ2  318   1.941   2.479   3.605
   21TRP    HZ2  319   1.890   2.452   3.697
   21TRP    CH2  320   2.071   2.432   3.582
   21TRP    HH2  321   2.108   2.356   3.649
   21TRP    CZ3  322   2.126   2.460   3.456
   21TRP    HZ3  323   2.226   2.428   3.429
   21TRP    CE3  324   2.063   2.534   3.356
   21TRP    HE3  325   2.115   2.563   3.266
   21TRP    CD2  326   1.935   2.586   3.382
   21TRP      C  327   1.858   2.969   3.239
   21TRP      O  328   1.938   3.052   3.197
   22LYS      N  329   1.820   2.971   3.367
   22LYS      H  330   1.747   2.906   3.391
   22LYS     CA  331   1.864   3.060   3.473
   22LYS     HA  332   1.805   3.041   3.563
   22LYS     CB  333   2.012   3.039   3.502
   22LYS    HB1  334   2.057   3.110   3.571
   22LYS    HB2  335   2.059   3.074   3.410
   22LYS     CG  336   2.054   2.900   3.551
   22LYS    HG1  337   1.982   2.826   3.516
   22LYS    HG2  338   2.044   2.914   3.659
   22LYS     CD  339   2.197   2.861   3.516
   22LYS    HD1  340   2.211   2.776   3.584
   22LYS    HD2  341   2.273   2.933   3.545
   22LYS     CE  342   2.216   2.821   3.370
   22LYS    HE1  343   2.119   2.776   3.346
   22LYS    HE2  344   2.293   2.745   3.357
   22LYS     NZ  345   2.246   2.939   3.288
   22LYS    HZ1  346   2.241   2.922   3.188
   22LYS    HZ2  347   2.194   3.020   3.314
   22LYS    HZ3  348   2.343   2.959   3.309
   22LYS      C  349   1.836   3.205   3.438
   22LYS      O  350   1.917   3.296   3.458
   23SER      N  351   1.719   3.233   3.380
   23SER      H  352   1.653   3.156   3.380
   23SER     CA  353   1.669   3.360   3.331
   23SER     HA  354   1.742   3.439   3.350
   23SER     CB  355   1.660   3.365   3.179
   23SER    HB1  356   1.641   3.470   3.155
   23SER    HB2  357   1.573   3.307   3.150
   23SER     OG  358   1.769   3.318   3.103
   23SER     HG  359   1.773   3.224   3.121
   23SER      C  360   1.537   3.390   3.400
   23SER      O  361   1.440   3.323   3.364
   24PRO      N  362   1.527   3.492   3.486
   24PRO     CD  363   1.636   3.573   3.537
   24PRO    HD1  364   1.668   3.638   3.456
   24PRO    HD2  365   1.731   3.524   3.556
   24PRO     CG  366   1.583   3.638   3.665
   24PRO    HG1  367   1.632   3.736   3.674
   24PRO    HG2  368   1.600   3.567   3.745
   24PRO     CB  369   1.434   3.651   3.636
   24PRO    HB1  370   1.427   3.743   3.578
   24PRO    HB2  371   1.366   3.660   3.721
   24PRO     CA  372   1.402   3.533   3.546
   24PRO     HA  373   1.365   3.450   3.606
   24PRO      C  374   1.303   3.563   3.434
   24PRO      O  375   1.341   3.630   3.339
   25PRO      N  376   1.178   3.516   3.436
   25PRO     CD  377   1.124   3.428   3.538
   25PRO    HD1  378   1.104   3.495   3.621
   25PRO    HD2  379   1.192   3.348   3.569
   25PRO     CG  380   0.995   3.372   3.479
   25PRO    HG1  381   0.923   3.388   3.560
   25PRO    HG2  382   1.003   3.267   3.451
   25PRO     CB  383   0.955   3.472   3.371
   25PRO    HB1  384   0.891   3.553   3.406
   25PRO    HB2  385   0.907   3.411   3.294
   25PRO     CA  386   1.084   3.541   3.329
   25PRO     HA  387   1.124   3.484   3.245
   25PRO      C  388   1.069   3.691   3.306
   25PRO      O  389   1.071   3.732   3.191
   26GLY      N  390   1.067   3.774   3.411
   26GLY      H  391   1.081   3.730   3.502
   26GLY     CA  392   1.059   3.918   3.408
   26GLY    HA1  393   1.078   3.959   3.508
   26GLY    HA2  394   0.963   3.961   3.378
   26GLY      C  395   1.163   3.985   3.320
   26GLY      O  396   1.147   4.101   3.285
   27GLN      N  397   1.276   3.914   3.308
   27GLN      H  398   1.281   3.823   3.352
   27GLN     CA  399   1.393   3.951   3.231
   27GLN     HA  400   1.387   4.056   3.202
   27GLN     CB  401   1.521   3.926   3.310
   27GLN    HB1  402   1.606   3.916   3.242
   27GLN    HB2  403   1.519   3.826   3.353
   27GLN     CG  404   1.542   4.026   3.423
   27GLN    HG1  405   1.456   4.011   3.489
   27GLN    HG2  406   1.522   4.128   3.390
   27GLN     CD  407   1.679   4.007   3.486
   27GLN    OE1  408   1.692   3.980   3.605
   27GLN    NE2  409   1.786   4.034   3.411
   27GLN   HE21  410   1.759   4.071   3.321
   27GLN   HE22  411   1.881   4.029   3.444
   27GLN      C  412   1.406   3.878   3.098
   27GLN      O  413   1.484   3.927   3.017
   28VAL      N  414   1.337   3.765   3.082
   28VAL      H  415   1.279   3.735   3.158
   28VAL     CA  416   1.356   3.687   2.961
   28VAL     HA  417   1.463   3.678   2.937
   28VAL     CB  418   1.307   3.544   2.980
   28VAL     HB  419   1.306   3.519   3.086
   28VAL    CG1  420   1.167   3.521   2.923
   28VAL   HG11  421   1.093   3.585   2.970
   28VAL   HG12  422   1.172   3.540   2.816
   28VAL   HG13  423   1.145   3.414   2.931
   28VAL    CG2  424   1.406   3.451   2.913
   28VAL   HG21  425   1.506   3.468   2.952
   28VAL   HG22  426   1.374   3.347   2.922
   28VAL   HG23  427   1.413   3.466   2.805
   28VAL      C  428   1.293   3.761   2.844
   28VAL      O  429   1.346   3.771   2.734
   29THR      N  430   1.175   3.821   2.862
   29THR      H  431   1.135   3.819   2.955
   29THR     CA  432   1.102   3.894   2.761
   29THR     HA  433   1.080   3.825   2.679
   29THR     CB  434   0.975   3.942   2.830
   29THR     HB  435   0.996   4.028   2.893
   29THR    CG2  436   0.872   3.975   2.722
   29THR   HG21  437   0.914   4.056   2.662
   29THR   HG22  438   0.851   3.883   2.668
   29THR   HG23  439   0.778   4.012   2.763
   29THR    OG1  440   0.908   3.846   2.908
   29THR    HG1  441   0.886   3.771   2.851
   29THR      C  442   1.185   4.011   2.711
   29THR      O  443   1.169   4.046   2.594
   30GLU      N  444   1.274   4.068   2.793
   30GLU      H  445   1.291   4.034   2.886
   30GLU     CA  446   1.360   4.175   2.746
   30GLU     HA  447   1.304   4.240   2.680
   30GLU     CB  448   1.412   4.248   2.870
   30GLU    HB1  449   1.469   4.177   2.930
   30GLU    HB2  450   1.331   4.280   2.936
   30GLU     CG  451   1.505   4.361   2.826
   30GLU    HG1  452   1.442   4.423   2.761
   30GLU    HG2  453   1.593   4.330   2.770
   30GLU     CD  454   1.561   4.436   2.945
   30GLU    OE1  455   1.520   4.552   2.967
   30GLU    OE2  456   1.649   4.389   3.020
   30GLU      C  457   1.470   4.100   2.671
   30GLU      O  458   1.505   4.151   2.565
   31ALA      N  459   1.528   3.990   2.720
   31ALA      H  460   1.490   3.950   2.805
   31ALA     CA  461   1.641   3.925   2.657
   31ALA     HA  462   1.724   3.996   2.656
   31ALA     CB  463   1.683   3.805   2.741
   31ALA    HB1  464   1.600   3.735   2.737
   31ALA    HB2  465   1.773   3.759   2.700
   31ALA    HB3  466   1.700   3.840   2.843
   31ALA      C  467   1.615   3.878   2.514
   31ALA      O  468   1.687   3.921   2.425
   32VAL      N  469   1.511   3.796   2.497
   32VAL      H  470   1.463   3.769   2.582
   32VAL     CA  471   1.479   3.731   2.372
   32VAL     HA  472   1.572   3.689   2.336
   32VAL     CB  473   1.379   3.618   2.395
   32VAL     HB  474   1.292   3.659   2.446
   32VAL    CG1  475   1.336   3.551   2.264
   32VAL   HG11  476   1.261   3.477   2.294
   32VAL   HG12  477   1.293   3.621   2.193
   32VAL   HG13  478   1.420   3.495   2.222
   32VAL    CG2  479   1.419   3.507   2.492
   32VAL   HG21  480   1.453   3.539   2.591
   32VAL   HG22  481   1.338   3.435   2.498
   32VAL   HG23  482   1.509   3.461   2.450
   32VAL      C  483   1.430   3.830   2.266
   32VAL      O  484   1.462   3.814   2.148
   33LYS      N  485   1.374   3.944   2.305
   33LYS      H  486   1.357   3.954   2.404
   33LYS     CA  487   1.341   4.057   2.220
   33LYS     HA  488   1.311   4.021   2.121
   33LYS     CB  489   1.235   4.148   2.281
   33LYS    HB1  490   1.227   4.245   2.232
   33LYS    HB2  491   1.267   4.168   2.383
   33LYS     CG  492   1.096   4.085   2.278
   33LYS    HG1  493   1.089   4.004   2.350
   33LYS    HG2  494   1.076   4.038   2.181
   33LYS     CD  495   0.996   4.195   2.313
   33LYS    HD1  496   0.898   4.148   2.314
   33LYS    HD2  497   0.985   4.265   2.231
   33LYS     CE  498   1.016   4.258   2.451
   33LYS    HE1  499   1.123   4.269   2.471
   33LYS    HE2  500   0.990   4.187   2.530
   33LYS     NZ  501   0.940   4.383   2.456
   33LYS    HZ1  502   0.951   4.450   2.380
   33LYS    HZ2  503   0.841   4.364   2.464
   33LYS    HZ3  504   0.967   4.432   2.540
   33LYS      C  505   1.462   4.141   2.183
   33LYS      O  506   1.473   4.159   2.061
   34VAL      N  507   1.555   4.171   2.274
   34VAL      H  508   1.544   4.136   2.368
   34VAL     CA  509   1.681   4.233   2.239
   34VAL     HA  510   1.659   4.321   2.179
   34VAL     CB  511   1.747   4.274   2.370
   34VAL     HB  512   1.752   4.191   2.440
   34VAL    CG1  513   1.890   4.328   2.368
   34VAL   HG11  514   1.957   4.250   2.332
   34VAL   HG12  515   1.897   4.416   2.304
   34VAL   HG13  516   1.935   4.342   2.466
   34VAL    CG2  517   1.663   4.382   2.438
   34VAL   HG21  518   1.559   4.352   2.447
   34VAL   HG22  519   1.706   4.400   2.537
   34VAL   HG23  520   1.666   4.476   2.383
   34VAL      C  521   1.774   4.150   2.151
   34VAL      O  522   1.847   4.204   2.068
   35ALA      N  523   1.760   4.018   2.164
   35ALA      H  524   1.694   3.991   2.235
   35ALA     CA  525   1.825   3.918   2.081
   35ALA     HA  526   1.931   3.943   2.081
   35ALA     CB  527   1.807   3.781   2.147
   35ALA    HB1  528   1.853   3.709   2.078
   35ALA    HB2  529   1.860   3.778   2.242
   35ALA    HB3  530   1.703   3.751   2.160
   35ALA      C  531   1.774   3.918   1.938
   35ALA      O  532   1.850   3.926   1.842
   36ILE      N  533   1.643   3.900   1.917
   36ILE      H  534   1.578   3.903   1.994
   36ILE     CA  535   1.585   3.885   1.785
   36ILE     HA  536   1.635   3.798   1.744
   36ILE     CB  537   1.435   3.857   1.798
   36ILE     HB  538   1.396   3.921   1.877
   36ILE    CG2  539   1.358   3.904   1.675
   36ILE   HG21  540   1.352   4.013   1.678
   36ILE   HG22  541   1.396   3.864   1.581
   36ILE   HG23  542   1.257   3.867   1.690
   36ILE    CG1  543   1.415   3.708   1.824
   36ILE   HG11  544   1.494   3.666   1.885
   36ILE   HG12  545   1.417   3.640   1.739
   36ILE     CD  546   1.284   3.685   1.899
   36ILE    HD1  547   1.287   3.730   1.998
   36ILE    HD2  548   1.193   3.710   1.845
   36ILE    HD3  549   1.275   3.577   1.913
   36ILE      C  550   1.616   4.006   1.697
   36ILE      O  551   1.627   3.993   1.576
   37ASP      N  552   1.617   4.126   1.756
   37ASP      H  553   1.588   4.132   1.852
   37ASP     CA  554   1.652   4.249   1.687
   37ASP     HA  555   1.589   4.254   1.598
   37ASP     CB  556   1.620   4.371   1.773
   37ASP    HB1  557   1.657   4.458   1.719
   37ASP    HB2  558   1.680   4.361   1.864
   37ASP     CG  559   1.472   4.395   1.794
   37ASP    OD1  560   1.437   4.488   1.871
   37ASP    OD2  561   1.381   4.328   1.739
   37ASP      C  562   1.793   4.234   1.633
   37ASP      O  563   1.801   4.231   1.511
   38VAL      N  564   1.896   4.221   1.717
   38VAL      H  565   1.882   4.209   1.816
   38VAL     CA  566   2.035   4.224   1.675
   38VAL     HA  567   2.051   4.317   1.620
   38VAL     CB  568   2.134   4.239   1.789
   38VAL     HB  569   2.237   4.258   1.757
   38VAL    CG1  570   2.085   4.358   1.871
   38VAL   HG11  571   2.107   4.445   1.809
   38VAL   HG12  572   1.983   4.353   1.910
   38VAL   HG13  573   2.148   4.367   1.960
   38VAL    CG2  574   2.146   4.121   1.886
   38VAL   HG21  575   2.175   4.028   1.837
   38VAL   HG22  576   2.223   4.140   1.960
   38VAL   HG23  577   2.050   4.102   1.935
   38VAL      C  578   2.071   4.112   1.578
   38VAL      O  579   2.174   4.126   1.513
   39GLY      N  580   1.993   4.005   1.565
   39GLY      H  581   1.904   4.007   1.613
   39GLY     CA  582   2.022   3.897   1.473
   39GLY    HA1  583   2.129   3.889   1.455
   39GLY    HA2  584   1.973   3.922   1.379
   39GLY      C  585   1.987   3.752   1.504
   39GLY      O  586   1.987   3.673   1.410
   40TYR      N  587   1.938   3.721   1.624
   40TYR      H  588   1.937   3.787   1.700
   40TYR     CA  589   1.897   3.587   1.663
   40TYR     HA  590   1.981   3.523   1.636
   40TYR     CB  591   1.887   3.578   1.815
   40TYR    HB1  592   1.835   3.485   1.840
   40TYR    HB2  593   1.830   3.665   1.847
   40TYR     CG  594   2.016   3.581   1.893
   40TYR    CD1  595   2.094   3.695   1.915
   40TYR    HD1  596   2.058   3.792   1.888
   40TYR    CE1  597   2.213   3.691   1.990
   40TYR    HE1  598   2.262   3.784   2.013
   40TYR     CZ  599   2.260   3.564   2.031
   40TYR     OH  600   2.380   3.563   2.095
   40TYR     HH  601   2.405   3.480   2.135
   40TYR    CE2  602   2.189   3.447   1.998
   40TYR    HE2  603   2.221   3.351   2.036
   40TYR    CD2  604   2.061   3.458   1.942
   40TYR    HD2  605   2.005   3.367   1.923
   40TYR      C  606   1.770   3.541   1.592
   40TYR      O  607   1.670   3.610   1.572
   41ARG      N  608   1.769   3.414   1.551
   41ARG      H  609   1.856   3.364   1.561
   41ARG     CA  610   1.655   3.336   1.509
   41ARG     HA  611   1.558   3.382   1.527
   41ARG     CB  612   1.679   3.315   1.359
   41ARG    HB1  613   1.597   3.250   1.328
   41ARG    HB2  614   1.773   3.263   1.342
   41ARG     CG  615   1.668   3.437   1.268
   41ARG    HG1  616   1.686   3.416   1.162
   41ARG    HG2  617   1.746   3.508   1.297
   41ARG     CD  618   1.538   3.515   1.281
   41ARG    HD1  619   1.538   3.554   1.383
   41ARG    HD2  620   1.450   3.455   1.261
   41ARG     NE  621   1.524   3.627   1.188
   41ARG     HE  622   1.502   3.612   1.091
   41ARG     CZ  623   1.528   3.757   1.221
   41ARG    NH1  624   1.579   3.802   1.336
   41ARG   HH11  625   1.613   3.740   1.408
   41ARG   HH12  626   1.597   3.901   1.347
   41ARG    NH2  627   1.492   3.851   1.133
   41ARG   HH21  628   1.451   3.824   1.045
   41ARG   HH22  629   1.536   3.941   1.145
   41ARG      C  630   1.641   3.203   1.581
   41ARG      O  631   1.536   3.141   1.562
   42HIS      N  632   1.735   3.159   1.666
   42HIS      H  633   1.827   3.200   1.657
   42HIS     CA  634   1.731   3.027   1.724
   42HIS     HA  635   1.636   2.978   1.702
   42HIS     CB  636   1.845   2.939   1.674
   42HIS    HB1  637   1.935   2.998   1.657
   42HIS    HB2  638   1.813   2.915   1.573
   42HIS     CG  639   1.871   2.805   1.739
   42HIS    ND1  640   1.990   2.734   1.729
   42HIS    HD1  641   2.062   2.755   1.661
   42HIS    CE1  642   1.980   2.629   1.812
   42HIS    HE1  643   2.062   2.560   1.819
   42HIS    NE2  644   1.859   2.619   1.868
   42HIS    CD2  645   1.789   2.730   1.819
   42HIS    HD2  646   1.688   2.756   1.848
   42HIS      C  647   1.727   3.039   1.876
   42HIS      O  648   1.811   3.109   1.933
   43ILE      N  649   1.631   2.971   1.939
   43ILE      H  650   1.560   2.915   1.895
   43ILE     CA  651   1.617   2.991   2.082
   43ILE     HA  652   1.717   3.024   2.110
   43ILE     CB  653   1.507   3.088   2.124
   43ILE     HB  654   1.406   3.061   2.095
   43ILE    CG2  655   1.504   3.099   2.276
   43ILE   HG21  656   1.479   3.003   2.321
   43ILE   HG22  657   1.597   3.129   2.325
   43ILE   HG23  658   1.434   3.175   2.310
   43ILE    CG1  659   1.545   3.223   2.064
   43ILE   HG11  660   1.651   3.248   2.059
   43ILE   HG12  661   1.510   3.293   2.140
   43ILE     CD  662   1.469   3.273   1.942
   43ILE    HD1  663   1.498   3.378   1.935
   43ILE    HD2  664   1.496   3.225   1.847
   43ILE    HD3  665   1.363   3.259   1.963
   43ILE      C  666   1.601   2.853   2.145
   43ILE      O  667   1.520   2.774   2.096
   44ASP      N  668   1.661   2.820   2.259
   44ASP      H  669   1.725   2.889   2.294
   44ASP     CA  670   1.650   2.691   2.324
   44ASP     HA  671   1.605   2.618   2.257
   44ASP     CB  672   1.786   2.647   2.379
   44ASP    HB1  673   1.821   2.728   2.444
   44ASP    HB2  674   1.846   2.633   2.289
   44ASP     CG  675   1.789   2.514   2.453
   44ASP    OD1  676   1.747   2.417   2.386
   44ASP    OD2  677   1.835   2.505   2.568
   44ASP      C  678   1.562   2.706   2.448
   44ASP      O  679   1.593   2.780   2.541
   45CYS      N  680   1.459   2.623   2.463
   45CYS      H  681   1.441   2.543   2.404
   45CYS     CA  682   1.363   2.625   2.572
   45CYS     HA  683   1.398   2.701   2.642
   45CYS     CB  684   1.223   2.671   2.533
   45CYS    HB1  685   1.159   2.698   2.616
   45CYS    HB2  686   1.171   2.596   2.474
   45CYS     SG  687   1.231   2.813   2.421
   45CYS     HG  688   1.303   2.756   2.325
   45CYS      C  689   1.357   2.498   2.656
   45CYS      O  690   1.412   2.396   2.615
   46ALA      N  691   1.295   2.505   2.774
   46ALA      H  692   1.251   2.592   2.800
   46ALA     CA  693   1.258   2.392   2.857
   46ALA     HA  694   1.217   2.318   2.788
   46ALA     CB  695   1.376   2.333   2.933
   46ALA    HB1  696   1.423   2.411   2.993
   46ALA    HB2  697   1.351   2.255   3.006
   46ALA    HB3  698   1.458   2.300   2.870
   46ALA      C  699   1.154   2.425   2.963
   46ALA      O  700   1.148   2.534   3.019
   47HIS      N  701   1.070   2.326   2.998
   47HIS      H  702   1.091   2.240   2.951
   47HIS     CA  703   0.978   2.328   3.110
   47HIS     HA  704   0.908   2.411   3.096
   47HIS     CB  705   0.906   2.194   3.118
   47HIS    HB1  706   0.979   2.113   3.126
   47HIS    HB2  707   0.847   2.182   3.027
   47HIS     CG  708   0.806   2.175   3.229
   47HIS    ND1  709   0.748   2.281   3.298
   47HIS    CE1  710   0.665   2.226   3.387
   47HIS    HE1  711   0.604   2.281   3.457
   47HIS    NE2  712   0.672   2.092   3.381
   47HIS    HE2  713   0.630   2.021   3.440
   47HIS    CD2  714   0.754   2.058   3.276
   47HIS    HD2  715   0.780   1.958   3.245
   47HIS      C  716   1.059   2.359   3.235
   47HIS      O  717   1.018   2.451   3.305
   48VAL      N  718   1.173   2.295   3.263
   48VAL      H  719   1.203   2.221   3.201
   48VAL     CA  720   1.259   2.325   3.375
   48VAL     HA  721   1.196   2.312   3.463
   48VAL     CB  722   1.363   2.213   3.386
   48VAL     HB  723   1.315   2.125   3.342
   48VAL    CG1  724   1.499   2.248   3.327
   48VAL   HG11  725   1.554   2.329   3.376
   48VAL   HG12  726   1.565   2.162   3.339
   48VAL   HG13  727   1.483   2.266   3.220
   48VAL    CG2  728   1.399   2.182   3.530
   48VAL   HG21  729   1.488   2.121   3.542
   48VAL   HG22  730   1.401   2.265   3.601
   48VAL   HG23  731   1.324   2.108   3.559
   48VAL      C  732   1.302   2.470   3.392
   48VAL      O  733   1.328   2.518   3.503
   49TYR      N  734   1.317   2.550   3.286
   49TYR      H  735   1.303   2.517   3.191
   49TYR     CA  736   1.369   2.684   3.303
   49TYR     HA  737   1.455   2.684   3.369
   49TYR     CB  738   1.417   2.748   3.173
   49TYR    HB1  739   1.463   2.845   3.194
   49TYR    HB2  740   1.333   2.786   3.114
   49TYR     CG  741   1.508   2.665   3.086
   49TYR    CD1  742   1.576   2.556   3.142
   49TYR    HD1  743   1.577   2.526   3.246
   49TYR    CE1  744   1.660   2.482   3.056
   49TYR    HE1  745   1.717   2.402   3.100
   49TYR     CZ  746   1.683   2.524   2.924
   49TYR     OH  747   1.768   2.456   2.842
   49TYR     HH  748   1.772   2.480   2.749
   49TYR    CE2  749   1.609   2.630   2.868
   49TYR    HE2  750   1.621   2.664   2.766
   49TYR    CD2  751   1.526   2.704   2.953
   49TYR    HD2  752   1.474   2.790   2.913
   49TYR      C  753   1.265   2.777   3.364
   49TYR      O  754   1.301   2.884   3.413
   50GLN      N  755   1.139   2.734   3.360
   50GLN      H  756   1.125   2.650   3.306
   50GLN     CA  757   1.015   2.794   3.404
   50GLN     HA  758   0.936   2.728   3.369
   50GLN     CB  759   1.007   2.790   3.557
   50GLN    HB1  760   0.919   2.844   3.591
   50GLN    HB2  761   1.097   2.835   3.598
   50GLN     CG  762   0.996   2.650   3.617
   50GLN    HG1  763   1.075   2.580   3.590
   50GLN    HG2  764   0.904   2.604   3.583
   50GLN     CD  765   0.990   2.640   3.769
   50GLN    OE1  766   1.088   2.658   3.841
   50GLN    NE2  767   0.874   2.613   3.829
   50GLN   HE21  768   0.787   2.606   3.777
   50GLN   HE22  769   0.873   2.603   3.930
   50GLN      C  770   0.981   2.932   3.349
   50GLN      O  771   0.901   3.004   3.407
   51ASN      N  772   1.031   2.974   3.232
   51ASN      H  773   1.091   2.906   3.187
   51ASN     CA  774   1.010   3.096   3.158
   51ASN     HA  775   0.932   3.155   3.206
   51ASN     CB  776   1.141   3.174   3.164
   51ASN    HB1  777   1.178   3.185   3.266
   51ASN    HB2  778   1.118   3.277   3.138
   51ASN     CG  779   1.250   3.115   3.075
   51ASN    OD1  780   1.237   3.040   2.979
   51ASN    ND2  781   1.373   3.137   3.121
   51ASN   HD21  782   1.382   3.185   3.210
   51ASN   HD22  783   1.452   3.084   3.088
   51ASN      C  784   0.953   3.088   3.017
   51ASN      O  785   0.941   3.194   2.955
   52GLU      N  786   0.909   2.972   2.968
   52GLU      H  787   0.900   2.892   3.029
   52GLU     CA  788   0.850   2.944   2.839
   52GLU     HA  789   0.920   2.968   2.759
   52GLU     CB  790   0.815   2.797   2.821
   52GLU    HB1  791   0.737   2.786   2.745
   52GLU    HB2  792   0.764   2.769   2.913
   52GLU     CG  793   0.931   2.709   2.775
   52GLU    HG1  794   1.008   2.697   2.852
   52GLU    HG2  795   0.970   2.747   2.681
   52GLU     CD  796   0.876   2.570   2.745
   52GLU    OE1  797   0.890   2.520   2.631
   52GLU    OE2  798   0.829   2.500   2.837
   52GLU      C  799   0.732   3.034   2.803
   52GLU      O  800   0.738   3.089   2.693
   53ASN      N  801   0.636   3.069   2.888
   53ASN      H  802   0.630   3.022   2.977
   53ASN     CA  803   0.528   3.159   2.854
   53ASN     HA  804   0.478   3.134   2.760
   53ASN     CB  805   0.434   3.171   2.974
   53ASN    HB1  806   0.482   3.195   3.069
   53ASN    HB2  807   0.391   3.072   2.985
   53ASN     CG  808   0.307   3.254   2.961
   53ASN    OD1  809   0.206   3.215   2.903
   53ASN    ND2  810   0.305   3.376   3.015
   53ASN   HD21  811   0.385   3.408   3.067
   53ASN   HD22  812   0.233   3.433   2.973
   53ASN      C  813   0.578   3.300   2.825
   53ASN      O  814   0.543   3.359   2.723
   54GLU      N  815   0.673   3.355   2.901
   54GLU      H  816   0.697   3.303   2.984
   54GLU     CA  817   0.735   3.484   2.876
   54GLU     HA  818   0.667   3.566   2.855
   54GLU     CB  819   0.800   3.531   3.006
   54GLU    HB1  820   0.853   3.624   2.983
   54GLU    HB2  821   0.870   3.456   3.044
   54GLU     CG  822   0.701   3.552   3.120
   54GLU    HG1  823   0.634   3.630   3.082
   54GLU    HG2  824   0.751   3.602   3.203
   54GLU     CD  825   0.624   3.435   3.177
   54GLU    OE1  826   0.503   3.452   3.206
   54GLU    OE2  827   0.685   3.327   3.193
   54GLU      C  828   0.838   3.485   2.764
   54GLU      O  829   0.854   3.593   2.706
   55VAL      N  830   0.881   3.368   2.715
   55VAL      H  831   0.878   3.293   2.782
   55VAL     CA  832   0.954   3.350   2.591
   55VAL     HA  833   1.016   3.434   2.560
   55VAL     CB  834   1.042   3.225   2.596
   55VAL     HB  835   0.986   3.140   2.634
   55VAL    CG1  836   1.095   3.181   2.459
   55VAL   HG11  837   1.005   3.154   2.403
   55VAL   HG12  838   1.137   3.268   2.409
   55VAL   HG13  839   1.164   3.098   2.472
   55VAL    CG2  840   1.163   3.237   2.688
   55VAL   HG21  841   1.123   3.280   2.779
   55VAL   HG22  842   1.217   3.143   2.697
   55VAL   HG23  843   1.228   3.311   2.641
   55VAL      C  844   0.853   3.348   2.477
   55VAL      O  845   0.874   3.407   2.371
   56GLY      N  846   0.735   3.290   2.499
   56GLY      H  847   0.715   3.248   2.588
   56GLY     CA  848   0.636   3.287   2.393
   56GLY    HA1  849   0.561   3.222   2.438
   56GLY    HA2  850   0.668   3.242   2.299
   56GLY      C  851   0.582   3.424   2.357
   56GLY      O  852   0.587   3.474   2.244
   57VAL      N  853   0.564   3.510   2.457
   57VAL      H  854   0.569   3.473   2.551
   57VAL     CA  855   0.532   3.651   2.449
   57VAL     HA  856   0.435   3.652   2.399
   57VAL     CB  857   0.529   3.705   2.591
   57VAL     HB  858   0.612   3.653   2.638
   57VAL    CG1  859   0.543   3.855   2.612
   57VAL   HG11  860   0.452   3.908   2.585
   57VAL   HG12  861   0.569   3.882   2.715
   57VAL   HG13  862   0.620   3.895   2.546
   57VAL    CG2  863   0.400   3.654   2.656
   57VAL   HG21  864   0.403   3.682   2.761
   57VAL   HG22  865   0.323   3.702   2.596
   57VAL   HG23  866   0.384   3.546   2.646
   57VAL      C  867   0.635   3.732   2.371
   57VAL      O  868   0.603   3.823   2.295
   58ALA      N  869   0.764   3.703   2.382
   58ALA      H  870   0.786   3.626   2.443
   58ALA     CA  871   0.870   3.777   2.316
   58ALA     HA  872   0.853   3.885   2.324
   58ALA     CB  873   0.993   3.738   2.398
   58ALA    HB1  874   0.978   3.761   2.504
   58ALA    HB2  875   0.993   3.629   2.403
   58ALA    HB3  876   1.085   3.779   2.357
   58ALA      C  877   0.882   3.753   2.166
   58ALA      O  878   0.905   3.848   2.092
   59ILE      N  879   0.857   3.628   2.127
   59ILE      H  880   0.822   3.565   2.197
   59ILE     CA  881   0.837   3.587   1.989
   59ILE     HA  882   0.916   3.631   1.929
   59ILE     CB  883   0.855   3.436   1.975
   59ILE     HB  884   0.786   3.402   2.052
   59ILE    CG2  885   0.808   3.406   1.833
   59ILE   HG21  886   0.854   3.479   1.765
   59ILE   HG22  887   0.842   3.305   1.808
   59ILE   HG23  888   0.700   3.416   1.829
   59ILE    CG1  889   0.995   3.386   2.006
   59ILE   HG11  890   1.044   3.454   2.076
   59ILE   HG12  891   1.060   3.396   1.919
   59ILE     CD  892   1.001   3.245   2.063
   59ILE    HD1  893   0.954   3.177   1.992
   59ILE    HD2  894   1.100   3.214   2.095
   59ILE    HD3  895   0.936   3.237   2.151
   59ILE      C  896   0.710   3.645   1.928
   59ILE      O  897   0.711   3.715   1.827
   60GLN      N  898   0.600   3.632   2.002
   60GLN      H  899   0.619   3.586   2.090
   60GLN     CA  900   0.471   3.688   1.965
   60GLN     HA  901   0.444   3.633   1.875
   60GLN     CB  902   0.376   3.659   2.081
   60GLN    HB1  903   0.392   3.726   2.166
   60GLN    HB2  904   0.389   3.552   2.098
   60GLN     CG  905   0.229   3.689   2.052
   60GLN    HG1  906   0.196   3.626   1.970
   60GLN    HG2  907   0.235   3.793   2.018
   60GLN     CD  908   0.148   3.670   2.180
   60GLN    OE1  909   0.081   3.569   2.198
   60GLN    NE2  910   0.144   3.769   2.269
   60GLN   HE21  911   0.216   3.840   2.259
   60GLN   HE22  912   0.093   3.758   2.355
   60GLN      C  913   0.482   3.838   1.942
   60GLN      O  914   0.411   3.889   1.855
   61GLU      N  915   0.561   3.914   2.018
   61GLU      H  916   0.606   3.864   2.093
   61GLU     CA  917   0.582   4.057   2.015
   61GLU     HA  918   0.481   4.095   2.000
   61GLU     CB  919   0.636   4.103   2.150
   61GLU    HB1  920   0.742   4.082   2.164
   61GLU    HB2  921   0.578   4.058   2.231
   61GLU     CG  922   0.614   4.252   2.173
   61GLU    HG1  923   0.647   4.305   2.084
   61GLU    HG2  924   0.679   4.290   2.251
   61GLU     CD  925   0.471   4.290   2.211
   61GLU    OE1  926   0.384   4.304   2.123
   61GLU    OE2  927   0.439   4.300   2.332
   61GLU      C  928   0.661   4.097   1.891
   61GLU      O  929   0.642   4.210   1.846
   62LYS      N  930   0.743   4.006   1.839
   62LYS      H  931   0.744   3.915   1.883
   62LYS     CA  932   0.823   4.019   1.720
   62LYS     HA  933   0.832   4.128   1.714
   62LYS     CB  934   0.965   3.965   1.737
   62LYS    HB1  935   1.022   3.970   1.644
   62LYS    HB2  936   0.966   3.859   1.763
   62LYS     CG  937   1.036   4.048   1.843
   62LYS    HG1  938   1.109   3.990   1.899
   62LYS    HG2  939   0.960   4.063   1.920
   62LYS     CD  940   1.084   4.185   1.797
   62LYS    HD1  941   1.016   4.229   1.724
   62LYS    HD2  942   1.181   4.166   1.750
   62LYS     CE  943   1.101   4.275   1.919
   62LYS    HE1  944   1.156   4.232   2.003
   62LYS    HE2  945   1.003   4.297   1.963
   62LYS     NZ  946   1.143   4.411   1.882
   62LYS    HZ1  947   1.071   4.462   1.831
   62LYS    HZ2  948   1.172   4.460   1.965
   62LYS    HZ3  949   1.223   4.396   1.823
   62LYS      C  950   0.749   3.967   1.597
   62LYS      O  951   0.773   4.015   1.486
   63LEU      N  952   0.656   3.873   1.609
   63LEU      H  953   0.645   3.835   1.702
   63LEU     CA  954   0.562   3.844   1.503
   63LEU     HA  955   0.622   3.832   1.412
   63LEU     CB  956   0.495   3.711   1.537
   63LEU    HB1  957   0.414   3.694   1.466
   63LEU    HB2  958   0.459   3.710   1.640
   63LEU     CG  959   0.588   3.592   1.516
   63LEU     HG  960   0.685   3.612   1.561
   63LEU    CD1  961   0.529   3.474   1.593
   63LEU   HD11  962   0.589   3.384   1.581
   63LEU   HD12  963   0.534   3.492   1.700
   63LEU   HD13  964   0.429   3.457   1.552
   63LEU    CD2  965   0.610   3.554   1.370
   63LEU   HD21  966   0.637   3.641   1.311
   63LEU   HD22  967   0.684   3.474   1.373
   63LEU   HD23  968   0.517   3.524   1.321
   63LEU      C  969   0.464   3.957   1.475
   63LEU      O  970   0.435   3.987   1.359
   64ARG      N  971   0.405   4.012   1.581
   64ARG      H  972   0.399   3.957   1.665
   64ARG     CA  973   0.309   4.121   1.571
   64ARG     HA  974   0.266   4.119   1.471
   64ARG     CB  975   0.195   4.101   1.670
   64ARG    HB1  976   0.163   3.998   1.684
   64ARG    HB2  977   0.104   4.148   1.631
   64ARG     CG  978   0.227   4.159   1.807
   64ARG    HG1  979   0.238   4.267   1.798
   64ARG    HG2  980   0.331   4.136   1.830
   64ARG     CD  981   0.123   4.121   1.913
   64ARG    HD1  982   0.110   4.013   1.908
   64ARG    HD2  983   0.023   4.159   1.894
   64ARG     NE  984   0.162   4.166   2.046
   64ARG     HE  985   0.252   4.212   2.054
   64ARG     CZ  986   0.096   4.159   2.163
   64ARG    NH1  987  -0.022   4.097   2.174
   64ARG   HH11  988  -0.060   4.044   2.097
   64ARG   HH12  989  -0.062   4.098   2.266
   64ARG    NH2  990   0.142   4.205   2.281
   64ARG   HH21  991   0.228   4.257   2.271
   64ARG   HH22  992   0.080   4.185   2.358
   64ARG      C  993   0.363   4.263   1.570
   64ARG      O  994   0.296   4.348   1.511
   65GLU      N  995   0.486   4.294   1.613
   65GLU      H  996   0.525   4.231   1.681
   65GLU     CA  997   0.554   4.409   1.557
   65GLU     HA  998   0.492   4.498   1.548
   65GLU     CB  999   0.661   4.448   1.659
   65GLU    HB1 1000   0.735   4.368   1.668
   65GLU    HB2 1001   0.610   4.475   1.751
   65GLU     CG 1002   0.743   4.574   1.631
   65GLU    HG1 1003   0.675   4.657   1.613
   65GLU    HG2 1004   0.807   4.559   1.544
   65GLU     CD 1005   0.831   4.612   1.749
   65GLU    OE1 1006   0.779   4.684   1.837
   65GLU    OE2 1007   0.947   4.570   1.766
   65GLU      C 1008   0.592   4.396   1.410
   65GLU      O 1009   0.644   4.488   1.348
   66GLN      N 1010   0.567   4.283   1.344
   66GLN      H 1011   0.547   4.198   1.395
   66GLN     CA 1012   0.592   4.254   1.205
   66GLN     HA 1013   0.589   4.145   1.192
   66GLN     CB 1014   0.487   4.325   1.120
   66GLN    HB1 1015   0.518   4.303   1.017
   66GLN    HB2 1016   0.496   4.430   1.147
   66GLN     CG 1017   0.346   4.269   1.135
   66GLN    HG1 1018   0.310   4.272   1.238
   66GLN    HG2 1019   0.335   4.162   1.116
   66GLN     CD 1020   0.244   4.347   1.053
   66GLN    OE1 1021   0.161   4.421   1.106
   66GLN    NE2 1022   0.244   4.338   0.920
   66GLN   HE21 1023   0.294   4.268   0.867
   66GLN   HE22 1024   0.214   4.415   0.862
   66GLN      C 1025   0.737   4.276   1.164
   66GLN      O 1026   0.766   4.346   1.068
   67VAL      N 1027   0.831   4.215   1.237
   67VAL      H 1028   0.795   4.157   1.311
   67VAL     CA 1029   0.974   4.225   1.211
   67VAL     HA 1030   0.995   4.266   1.112
   67VAL     CB 1031   1.047   4.322   1.302
   67VAL     HB 1032   1.154   4.304   1.313
   67VAL    CG1 1033   1.040   4.470   1.266
   67VAL   HG11 1034   1.092   4.535   1.337
   67VAL   HG12 1035   1.096   4.487   1.174
   67VAL   HG13 1036   0.937   4.501   1.251
   67VAL    CG2 1037   0.989   4.318   1.443
   67VAL   HG21 1038   0.884   4.349   1.451
   67VAL   HG22 1039   0.990   4.211   1.461
   67VAL   HG23 1040   1.047   4.371   1.518
   67VAL      C 1041   1.044   4.092   1.185
   67VAL      O 1042   1.147   4.090   1.118
   68VAL      N 1043   0.984   3.986   1.239
   68VAL      H 1044   0.902   4.007   1.294
   68VAL     CA 1045   1.011   3.850   1.195
   68VAL     HA 1046   1.076   3.849   1.108
   68VAL     CB 1047   1.078   3.769   1.305
   68VAL     HB 1048   1.105   3.679   1.249
   68VAL    CG1 1049   1.211   3.827   1.352
   68VAL   HG11 1050   1.189   3.914   1.413
   68VAL   HG12 1051   1.258   3.759   1.424
   68VAL   HG13 1052   1.281   3.843   1.269
   68VAL    CG2 1053   0.987   3.725   1.420
   68VAL   HG21 1054   1.049   3.682   1.499
   68VAL   HG22 1055   0.934   3.811   1.461
   68VAL   HG23 1056   0.922   3.643   1.390
   68VAL      C 1057   0.882   3.782   1.151
   68VAL      O 1058   0.770   3.831   1.167
   69LYS      N 1059   0.899   3.655   1.113
   69LYS      H 1060   0.993   3.618   1.115
   69LYS     CA 1061   0.800   3.557   1.073
   69LYS     HA 1062   0.696   3.582   1.094
   69LYS     CB 1063   0.807   3.538   0.922
   69LYS    HB1 1064   0.763   3.443   0.894
   69LYS    HB2 1065   0.912   3.532   0.891
   69LYS     CG 1066   0.742   3.653   0.845
   69LYS    HG1 1067   0.802   3.734   0.887
   69LYS    HG2 1068   0.638   3.665   0.878
   69LYS     CD 1069   0.751   3.643   0.693
   69LYS    HD1 1070   0.689   3.562   0.656
   69LYS    HD2 1071   0.854   3.622   0.664
   69LYS     CE 1072   0.701   3.779   0.644
   69LYS    HE1 1073   0.758   3.867   0.674
   69LYS    HE2 1074   0.603   3.798   0.687
   69LYS     NZ 1075   0.684   3.775   0.498
   69LYS    HZ1 1076   0.775   3.795   0.459
   69LYS    HZ2 1077   0.651   3.683   0.474
   69LYS    HZ3 1078   0.612   3.836   0.462
   69LYS      C 1079   0.832   3.423   1.139
   69LYS      O 1080   0.945   3.391   1.175
   70ARG      N 1081   0.736   3.331   1.146
   70ARG      H 1082   0.640   3.348   1.117
   70ARG     CA 1083   0.754   3.198   1.200
   70ARG     HA 1084   0.797   3.215   1.299
   70ARG     CB 1085   0.621   3.124   1.213
   70ARG    HB1 1086   0.579   3.124   1.112
   70ARG    HB2 1087   0.561   3.182   1.283
   70ARG     CG 1088   0.630   2.978   1.256
   70ARG    HG1 1089   0.686   2.918   1.184
   70ARG    HG2 1090   0.530   2.936   1.244
   70ARG     CD 1091   0.688   2.976   1.398
   70ARG    HD1 1092   0.623   3.027   1.469
   70ARG    HD2 1093   0.782   3.030   1.400
   70ARG     NE 1094   0.708   2.840   1.449
   70ARG     HE 1095   0.628   2.797   1.493
   70ARG     CZ 1096   0.824   2.774   1.442
   70ARG    NH1 1097   0.941   2.809   1.385
   70ARG   HH11 1098   0.951   2.901   1.343
   70ARG   HH12 1099   1.023   2.752   1.383
   70ARG    NH2 1100   0.837   2.648   1.486
   70ARG   HH21 1101   0.763   2.584   1.512
   70ARG   HH22 1102   0.929   2.610   1.472
   70ARG      C 1103   0.855   3.114   1.123
   70ARG      O 1104   0.929   3.038   1.186
   71GLU      N 1105   0.862   3.122   0.990
   71GLU      H 1106   0.794   3.188   0.954
   71GLU     CA 1107   0.944   3.041   0.902
   71GLU     HA 1108   0.919   2.936   0.918
   71GLU     CB 1109   0.894   3.073   0.761
   71GLU    HB1 1110   0.786   3.092   0.763
   71GLU    HB2 1111   0.901   2.984   0.698
   71GLU     CG 1112   0.951   3.200   0.700
   71GLU    HG1 1113   1.060   3.194   0.701
   71GLU    HG2 1114   0.921   3.282   0.765
   71GLU     CD 1115   0.891   3.223   0.562
   71GLU    OE1 1116   0.959   3.192   0.462
   71GLU    OE2 1117   0.781   3.281   0.549
   71GLU      C 1118   1.093   3.061   0.925
   71GLU      O 1119   1.169   2.966   0.908
   72GLU      N 1120   1.146   3.182   0.942
   72GLU      H 1121   1.083   3.260   0.948
   72GLU     CA 1122   1.288   3.203   0.963
   72GLU     HA 1123   1.347   3.137   0.900
   72GLU     CB 1124   1.315   3.349   0.930
   72GLU    HB1 1125   1.304   3.371   0.824
   72GLU    HB2 1126   1.420   3.370   0.953
   72GLU     CG 1127   1.232   3.451   1.008
   72GLU    HG1 1128   1.231   3.441   1.116
   72GLU    HG2 1129   1.130   3.447   0.969
   72GLU     CD 1130   1.270   3.594   0.971
   72GLU    OE1 1131   1.387   3.623   0.939
   72GLU    OE2 1132   1.180   3.680   0.975
   72GLU      C 1133   1.336   3.185   1.106
   72GLU      O 1134   1.450   3.145   1.130
   73LEU      N 1135   1.240   3.192   1.199
   73LEU      H 1136   1.155   3.237   1.168
   73LEU     CA 1137   1.257   3.143   1.334
   73LEU     HA 1138   1.351   3.180   1.375
   73LEU     CB 1139   1.150   3.189   1.433
   73LEU    HB1 1140   1.170   3.145   1.530
   73LEU    HB2 1141   1.052   3.150   1.402
   73LEU     CG 1142   1.130   3.339   1.454
   73LEU     HG 1143   1.137   3.383   1.355
   73LEU    CD1 1144   0.987   3.362   1.504
   73LEU   HD11 1145   0.924   3.309   1.432
   73LEU   HD12 1146   0.968   3.308   1.597
   73LEU   HD13 1147   0.960   3.467   1.508
   73LEU    CD2 1148   1.233   3.396   1.550
   73LEU   HD21 1149   1.200   3.388   1.653
   73LEU   HD22 1150   1.332   3.352   1.538
   73LEU   HD23 1151   1.250   3.501   1.522
   73LEU      C 1152   1.271   2.992   1.335
   73LEU      O 1153   1.209   2.914   1.263
   74PHE      N 1154   1.349   2.950   1.436
   74PHE      H 1155   1.401   3.017   1.490
   74PHE     CA 1156   1.383   2.811   1.459
   74PHE     HA 1157   1.305   2.746   1.420
   74PHE     CB 1158   1.517   2.786   1.390
   74PHE    HB1 1159   1.591   2.831   1.455
   74PHE    HB2 1160   1.520   2.829   1.291
   74PHE     CG 1161   1.552   2.640   1.374
   74PHE    CD1 1162   1.613   2.568   1.478
   74PHE    HD1 1163   1.617   2.610   1.577
   74PHE    CE1 1164   1.639   2.431   1.466
   74PHE    HE1 1165   1.685   2.374   1.545
   74PHE     CZ 1166   1.609   2.362   1.347
   74PHE     HZ 1167   1.627   2.256   1.340
   74PHE    CE2 1168   1.549   2.436   1.245
   74PHE    HE2 1169   1.518   2.379   1.158
   74PHE    CD2 1170   1.519   2.572   1.257
   74PHE    HD2 1171   1.472   2.625   1.176
   74PHE      C 1172   1.377   2.786   1.609
   74PHE      O 1173   1.470   2.807   1.687
   75ILE      N 1174   1.263   2.744   1.666
   75ILE      H 1175   1.198   2.704   1.599
   75ILE     CA 1176   1.238   2.723   1.807
   75ILE     HA 1177   1.323   2.768   1.858
   75ILE     CB 1178   1.110   2.797   1.846
   75ILE     HB 1179   1.025   2.742   1.807
   75ILE    CG2 1180   1.104   2.793   1.999
   75ILE   HG21 1181   1.196   2.831   2.042
   75ILE   HG22 1182   1.028   2.860   2.038
   75ILE   HG23 1183   1.087   2.692   2.038
   75ILE    CG1 1184   1.099   2.943   1.804
   75ILE   HG11 1185   1.006   2.985   1.843
   75ILE   HG12 1186   1.086   2.954   1.696
   75ILE     CD 1187   1.207   3.045   1.841
   75ILE    HD1 1188   1.303   3.022   1.795
   75ILE    HD2 1189   1.171   3.137   1.794
   75ILE    HD3 1190   1.221   3.060   1.948
   75ILE      C 1191   1.258   2.576   1.841
   75ILE      O 1192   1.198   2.486   1.783
   76VAL      N 1193   1.333   2.549   1.948
   76VAL      H 1194   1.379   2.627   1.993
   76VAL     CA 1195   1.369   2.419   2.001
   76VAL     HA 1196   1.335   2.332   1.946
   76VAL     CB 1197   1.521   2.403   1.993
   76VAL     HB 1198   1.579   2.471   2.056
   76VAL    CG1 1199   1.558   2.263   2.041
   76VAL   HG11 1200   1.666   2.252   2.036
   76VAL   HG12 1201   1.526   2.244   2.144
   76VAL   HG13 1202   1.508   2.186   1.983
   76VAL    CG2 1203   1.570   2.417   1.849
   76VAL   HG21 1204   1.560   2.521   1.821
   76VAL   HG22 1205   1.676   2.391   1.844
   76VAL   HG23 1206   1.501   2.350   1.798
   76VAL      C 1207   1.324   2.412   2.146
   76VAL      O 1208   1.343   2.514   2.212
   77SER      N 1209   1.260   2.307   2.198
   77SER      H 1210   1.248   2.219   2.149
   77SER     CA 1211   1.221   2.293   2.336
   77SER     HA 1212   1.292   2.345   2.401
   77SER     CB 1213   1.076   2.334   2.360
   77SER    HB1 1214   1.002   2.266   2.317
   77SER    HB2 1215   1.060   2.428   2.306
   77SER     OG 1216   1.061   2.347   2.499
   77SER     HG 1217   0.995   2.414   2.517
   77SER      C 1218   1.235   2.147   2.375
   77SER      O 1219   1.278   2.064   2.296
   78LYS      N 1220   1.210   2.112   2.502
   78LYS      H 1221   1.150   2.169   2.561
   78LYS     CA 1222   1.264   1.993   2.563
   78LYS     HA 1223   1.287   1.933   2.475
   78LYS     CB 1224   1.401   2.026   2.621
   78LYS    HB1 1225   1.442   1.947   2.683
   78LYS    HB2 1226   1.387   2.114   2.684
   78LYS     CG 1227   1.508   2.063   2.518
   78LYS    HG1 1228   1.489   2.165   2.484
   78LYS    HG2 1229   1.497   2.001   2.429
   78LYS     CD 1230   1.653   2.046   2.562
   78LYS    HD1 1231   1.724   2.042   2.479
   78LYS    HD2 1232   1.662   1.946   2.603
   78LYS     CE 1233   1.701   2.142   2.670
   78LYS    HE1 1234   1.804   2.138   2.705
   78LYS    HE2 1235   1.637   2.113   2.753
   78LYS     NZ 1236   1.680   2.282   2.630
   78LYS    HZ1 1237   1.701   2.346   2.706
   78LYS    HZ2 1238   1.746   2.301   2.555
   78LYS    HZ3 1239   1.586   2.305   2.601
   78LYS      C 1240   1.175   1.907   2.652
   78LYS      O 1241   1.110   1.965   2.739
   79LEU      N 1242   1.168   1.775   2.636
   79LEU      H 1243   1.235   1.738   2.569
   79LEU     CA 1244   1.085   1.682   2.709
   79LEU     HA 1245   0.988   1.727   2.730
   79LEU     CB 1246   1.066   1.557   2.623
   79LEU    HB1 1247   1.169   1.524   2.611
   79LEU    HB2 1248   1.016   1.578   2.528
   79LEU     CG 1249   0.998   1.438   2.691
   79LEU     HG 1250   1.032   1.423   2.793
   79LEU    CD1 1251   0.849   1.467   2.702
   79LEU   HD11 1252   0.837   1.569   2.737
   79LEU   HD12 1253   0.799   1.446   2.607
   79LEU   HD13 1254   0.803   1.398   2.773
   79LEU    CD2 1255   1.021   1.304   2.622
   79LEU   HD21 1256   0.957   1.300   2.533
   79LEU   HD22 1257   1.126   1.290   2.594
   79LEU   HD23 1258   0.991   1.221   2.686
   79LEU      C 1259   1.152   1.639   2.838
   79LEU      O 1260   1.256   1.574   2.832
   80TRP      N 1261   1.102   1.673   2.957
   80TRP      H 1262   1.017   1.728   2.965
   80TRP     CA 1263   1.157   1.652   3.089
   80TRP     HA 1264   1.265   1.662   3.086
   80TRP     CB 1265   1.101   1.764   3.177
   80TRP    HB1 1266   0.996   1.737   3.191
   80TRP    HB2 1267   1.121   1.859   3.128
   80TRP     CG 1268   1.167   1.754   3.311
   80TRP    CD1 1269   1.110   1.698   3.420
   80TRP    HD1 1270   1.005   1.672   3.427
   80TRP    NE1 1271   1.203   1.686   3.521
   80TRP    HE1 1272   1.187   1.651   3.614
   80TRP    CE2 1273   1.319   1.748   3.478
   80TRP    CZ2 1274   1.439   1.758   3.549
   80TRP    HZ2 1275   1.441   1.728   3.653
   80TRP    CH2 1276   1.551   1.815   3.487
   80TRP    HH2 1277   1.645   1.814   3.539
   80TRP    CZ3 1278   1.544   1.844   3.350
   80TRP    HZ3 1279   1.634   1.884   3.305
   80TRP    CE3 1280   1.423   1.832   3.280
   80TRP    HE3 1281   1.420   1.857   3.175
   80TRP    CD2 1282   1.307   1.782   3.341
   80TRP      C 1283   1.128   1.514   3.146
   80TRP      O 1284   1.030   1.451   3.106
   81CYS      N 1285   1.216   1.474   3.238
   81CYS      H 1286   1.271   1.549   3.278
   81CYS     CA 1287   1.224   1.339   3.289
   81CYS     HA 1288   1.257   1.266   3.215
   81CYS     CB 1289   1.326   1.347   3.403
   81CYS    HB1 1290   1.339   1.246   3.441
   81CYS    HB2 1291   1.280   1.411   3.480
   81CYS     SG 1292   1.491   1.413   3.368
   81CYS     HG 1293   1.523   1.434   3.496
   81CYS      C 1294   1.097   1.284   3.351
   81CYS      O 1295   1.071   1.164   3.347
   82THR      N 1296   1.004   1.370   3.394
   82THR      H 1297   1.029   1.467   3.406
   82THR     CA 1298   0.876   1.330   3.448
   82THR     HA 1299   0.899   1.229   3.481
   82THR     CB 1300   0.836   1.418   3.566
   82THR     HB 1301   0.735   1.390   3.597
   82THR    CG2 1302   0.935   1.426   3.682
   82THR   HG21 1303   0.921   1.341   3.748
   82THR   HG22 1304   1.038   1.415   3.646
   82THR   HG23 1305   0.914   1.518   3.735
   82THR    OG1 1306   0.815   1.549   3.516
   82THR    HG1 1307   0.754   1.589   3.579
   82THR      C 1308   0.765   1.308   3.346
   82THR      O 1309   0.651   1.287   3.385
   83TYR      N 1310   0.797   1.308   3.216
   83TYR      H 1311   0.893   1.327   3.193
   83TYR     CA 1312   0.702   1.299   3.107
   83TYR     HA 1313   0.603   1.279   3.150
   83TYR     CB 1314   0.681   1.433   3.038
   83TYR    HB1 1315   0.617   1.423   2.949
   83TYR    HB2 1316   0.777   1.476   3.008
   83TYR     CG 1317   0.604   1.535   3.118
   83TYR    CD1 1318   0.465   1.553   3.123
   83TYR    HD1 1319   0.405   1.501   3.050
   83TYR    CE1 1320   0.400   1.630   3.220
   83TYR    HE1 1321   0.294   1.648   3.223
   83TYR     CZ 1322   0.478   1.713   3.304
   83TYR     OH 1323   0.424   1.786   3.406
   83TYR     HH 1324   0.329   1.793   3.397
   83TYR    CE2 1325   0.619   1.708   3.296
   83TYR    HE2 1326   0.676   1.765   3.367
   83TYR    CD2 1327   0.676   1.617   3.206
   83TYR    HD2 1328   0.784   1.607   3.204
   83TYR      C 1329   0.736   1.184   3.014
   83TYR      O 1330   0.714   1.204   2.895
   84HIS      N 1331   0.795   1.072   3.056
   84HIS      H 1332   0.789   1.058   3.156
   84HIS     CA 1333   0.868   0.983   2.968
   84HIS     HA 1334   0.889   1.029   2.872
   84HIS     CB 1335   1.003   0.943   3.029
   84HIS    HB1 1336   1.039   0.858   2.972
   84HIS    HB2 1337   0.999   0.916   3.135
   84HIS     CG 1338   1.110   1.047   3.011
   84HIS    ND1 1339   1.244   1.015   3.027
   84HIS    CE1 1340   1.310   1.129   3.002
   84HIS    HE1 1341   1.416   1.129   3.021
   84HIS    NE2 1342   1.230   1.227   2.956
   84HIS    HE2 1343   1.251   1.324   2.939
   84HIS    CD2 1344   1.102   1.175   2.960
   84HIS    HD2 1345   1.010   1.229   2.945
   84HIS      C 1346   0.789   0.859   2.929
   84HIS      O 1347   0.845   0.769   2.866
   85GLU      N 1348   0.661   0.857   2.965
   85GLU      H 1349   0.623   0.940   3.009
   85GLU     CA 1350   0.563   0.760   2.920
   85GLU     HA 1351   0.609   0.671   2.877
   85GLU     CB 1352   0.471   0.732   3.039
   85GLU    HB1 1353   0.398   0.811   3.054
   85GLU    HB2 1354   0.528   0.731   3.132
   85GLU     CG 1355   0.398   0.599   3.027
   85GLU    HG1 1356   0.470   0.517   3.026
   85GLU    HG2 1357   0.336   0.599   2.937
   85GLU     CD 1358   0.305   0.589   3.147
   85GLU    OE1 1359   0.331   0.522   3.249
   85GLU    OE2 1360   0.192   0.642   3.138
   85GLU      C 1361   0.498   0.810   2.792
   85GLU      O 1362   0.485   0.931   2.774
   86LYS      N 1363   0.468   0.726   2.693
   86LYS      H 1364   0.486   0.627   2.703
   86LYS     CA 1365   0.427   0.764   2.559
   86LYS     HA 1366   0.520   0.806   2.522
   86LYS     CB 1367   0.399   0.635   2.483
   86LYS    HB1 1368   0.331   0.569   2.537
   86LYS    HB2 1369   0.494   0.583   2.471
   86LYS     CG 1370   0.338   0.650   2.344
   86LYS    HG1 1371   0.404   0.710   2.281
   86LYS    HG2 1372   0.235   0.680   2.358
   86LYS     CD 1373   0.347   0.519   2.265
   86LYS    HD1 1374   0.273   0.451   2.307
   86LYS    HD2 1375   0.448   0.476   2.270
   86LYS     CE 1376   0.310   0.547   2.120
   86LYS    HE1 1377   0.354   0.641   2.085
   86LYS    HE2 1378   0.205   0.578   2.114
   86LYS     NZ 1379   0.341   0.434   2.032
   86LYS    HZ1 1380   0.271   0.362   2.044
   86LYS    HZ2 1381   0.340   0.461   1.935
   86LYS    HZ3 1382   0.429   0.395   2.061
   86LYS      C 1383   0.322   0.874   2.554
   86LYS      O 1384   0.346   0.969   2.480
   87GLY      N 1385   0.213   0.863   2.630
   87GLY      H 1386   0.212   0.795   2.705
   87GLY     CA 1387   0.100   0.954   2.635
   87GLY    HA1 1388   0.019   0.911   2.694
   87GLY    HA2 1389   0.058   0.981   2.539
   87GLY      C 1390   0.146   1.086   2.695
   87GLY      O 1391   0.114   1.190   2.637
   88LEU      N 1392   0.225   1.084   2.802
   88LEU      H 1393   0.255   0.992   2.830
   88LEU     CA 1394   0.293   1.201   2.854
   88LEU     HA 1395   0.216   1.275   2.876
   88LEU     CB 1396   0.359   1.168   2.988
   88LEU    HB1 1397   0.402   1.263   3.021
   88LEU    HB2 1398   0.447   1.106   2.972
   88LEU     CG 1399   0.276   1.108   3.101
   88LEU     HG 1400   0.256   1.004   3.072
   88LEU    CD1 1401   0.347   1.105   3.237
   88LEU   HD11 1402   0.448   1.065   3.230
   88LEU   HD12 1403   0.358   1.204   3.281
   88LEU   HD13 1404   0.284   1.041   3.299
   88LEU    CD2 1405   0.142   1.175   3.127
   88LEU   HD21 1406   0.076   1.120   3.194
   88LEU   HD22 1407   0.156   1.276   3.164
   88LEU   HD23 1408   0.085   1.180   3.034
   88LEU      C 1409   0.399   1.269   2.768
   88LEU      O 1410   0.412   1.391   2.772
   89VAL      N 1411   0.473   1.198   2.683
   89VAL      H 1412   0.478   1.097   2.691
   89VAL     CA 1413   0.552   1.248   2.573
   89VAL     HA 1414   0.624   1.316   2.619
   89VAL     CB 1415   0.621   1.141   2.488
   89VAL     HB 1416   0.559   1.061   2.447
   89VAL    CG1 1417   0.698   1.196   2.369
   89VAL   HG11 1418   0.773   1.126   2.331
   89VAL   HG12 1419   0.636   1.223   2.284
   89VAL   HG13 1420   0.747   1.285   2.409
   89VAL    CG2 1421   0.721   1.072   2.581
   89VAL   HG21 1422   0.790   1.144   2.624
   89VAL   HG22 1423   0.673   1.024   2.667
   89VAL   HG23 1424   0.770   0.995   2.522
   89VAL      C 1425   0.468   1.341   2.487
   89VAL      O 1426   0.517   1.451   2.462
   90LYS      N 1427   0.345   1.302   2.452
   90LYS      H 1428   0.306   1.217   2.489
   90LYS     CA 1429   0.264   1.394   2.374
   90LYS     HA 1430   0.324   1.443   2.297
   90LYS     CB 1431   0.157   1.317   2.298
   90LYS    HB1 1432   0.093   1.269   2.373
   90LYS    HB2 1433   0.214   1.244   2.240
   90LYS     CG 1434   0.072   1.403   2.205
   90LYS    HG1 1435   0.127   1.471   2.140
   90LYS    HG2 1436   0.020   1.471   2.272
   90LYS     CD 1437  -0.025   1.314   2.126
   90LYS    HD1 1438  -0.094   1.268   2.197
   90LYS    HD2 1439   0.034   1.239   2.074
   90LYS     CE 1440  -0.107   1.387   2.020
   90LYS    HE1 1441  -0.045   1.435   1.945
   90LYS    HE2 1442  -0.165   1.462   2.074
   90LYS     NZ 1443  -0.190   1.290   1.949
   90LYS    HZ1 1444  -0.285   1.307   1.980
   90LYS    HZ2 1445  -0.186   1.313   1.850
   90LYS    HZ3 1446  -0.160   1.194   1.960
   90LYS      C 1447   0.204   1.509   2.454
   90LYS      O 1448   0.216   1.622   2.407
   91GLY      N 1449   0.153   1.488   2.575
   91GLY      H 1450   0.156   1.397   2.620
   91GLY     CA 1451   0.112   1.594   2.665
   91GLY    HA1 1452   0.087   1.555   2.763
   91GLY    HA2 1453   0.028   1.653   2.627
   91GLY      C 1454   0.222   1.697   2.686
   91GLY      O 1455   0.193   1.817   2.679
   92ALA      N 1456   0.350   1.657   2.689
   92ALA      H 1457   0.363   1.557   2.692
   92ALA     CA 1458   0.457   1.752   2.711
   92ALA     HA 1459   0.422   1.816   2.792
   92ALA     CB 1460   0.577   1.669   2.756
   92ALA    HB1 1461   0.553   1.614   2.847
   92ALA    HB2 1462   0.599   1.586   2.690
   92ALA    HB3 1463   0.658   1.740   2.774
   92ALA      C 1464   0.479   1.838   2.587
   92ALA      O 1465   0.481   1.960   2.595
   93CYS      N 1466   0.481   1.774   2.470
   93CYS      H 1467   0.491   1.674   2.481
   93CYS     CA 1468   0.481   1.838   2.341
   93CYS     HA 1469   0.574   1.893   2.321
   93CYS     CB 1470   0.470   1.729   2.235
   93CYS    HB1 1471   0.374   1.678   2.248
   93CYS    HB2 1472   0.553   1.660   2.248
   93CYS     SG 1473   0.486   1.806   2.072
   93CYS     HG 1474   0.619   1.802   2.057
   93CYS      C 1475   0.376   1.946   2.326
   93CYS      O 1476   0.402   2.060   2.288
   94GLN      N 1477   0.248   1.910   2.340
   94GLN      H 1478   0.241   1.815   2.371
   94GLN     CA 1479   0.131   1.995   2.333
   94GLN     HA 1480   0.137   2.050   2.239
   94GLN     CB 1481   0.009   1.904   2.326
   94GLN    HB1 1482  -0.074   1.973   2.341
   94GLN    HB2 1483   0.022   1.822   2.397
   94GLN     CG 1484  -0.003   1.837   2.190
   94GLN    HG1 1485   0.087   1.776   2.180
   94GLN    HG2 1486  -0.011   1.918   2.117
   94GLN     CD 1487  -0.135   1.762   2.190
   94GLN    OE1 1488  -0.144   1.649   2.236
   94GLN    NE2 1489  -0.235   1.818   2.121
   94GLN   HE21 1490  -0.219   1.906   2.073
   94GLN   HE22 1491  -0.328   1.779   2.123
   94GLN      C 1492   0.128   2.101   2.443
   94GLN      O 1493   0.058   2.199   2.419
   95LYS      N 1494   0.201   2.081   2.553
   95LYS      H 1495   0.239   1.989   2.568
   95LYS     CA 1496   0.229   2.186   2.649
   95LYS     HA 1497   0.140   2.248   2.655
   95LYS     CB 1498   0.250   2.129   2.790
   95LYS    HB1 1499   0.347   2.080   2.777
   95LYS    HB2 1500   0.175   2.052   2.803
   95LYS     CG 1501   0.246   2.232   2.902
   95LYS    HG1 1502   0.326   2.306   2.891
   95LYS    HG2 1503   0.273   2.170   2.987
   95LYS     CD 1504   0.117   2.309   2.927
   95LYS    HD1 1505   0.030   2.244   2.916
   95LYS    HD2 1506   0.110   2.380   2.845
   95LYS     CE 1507   0.126   2.383   3.060
   95LYS    HE1 1508   0.129   2.316   3.146
   95LYS    HE2 1509   0.030   2.434   3.069
   95LYS     NZ 1510   0.248   2.464   3.075
   95LYS    HZ1 1511   0.332   2.417   3.105
   95LYS    HZ2 1512   0.277   2.517   2.995
   95LYS    HZ3 1513   0.237   2.536   3.146
   95LYS      C 1514   0.337   2.287   2.613
   95LYS      O 1515   0.305   2.405   2.615
   96THR      N 1516   0.453   2.246   2.562
   96THR      H 1517   0.468   2.150   2.537
   96THR     CA 1518   0.550   2.346   2.520
   96THR     HA 1519   0.573   2.409   2.606
   96THR     CB 1520   0.686   2.280   2.499
   96THR     HB 1521   0.719   2.237   2.594
   96THR    CG2 1522   0.697   2.169   2.396
   96THR   HG21 1523   0.666   2.071   2.432
   96THR   HG22 1524   0.636   2.199   2.310
   96THR   HG23 1525   0.800   2.153   2.362
   96THR    OG1 1526   0.775   2.380   2.454
   96THR    HG1 1527   0.806   2.433   2.528
   96THR      C 1528   0.507   2.434   2.403
   96THR      O 1529   0.506   2.556   2.412
   97LEU      N 1530   0.432   2.376   2.309
   97LEU      H 1531   0.434   2.275   2.303
   97LEU     CA 1532   0.359   2.440   2.201
   97LEU     HA 1533   0.432   2.506   2.154
   97LEU     CB 1534   0.306   2.331   2.109
   97LEU    HB1 1535   0.235   2.380   2.043
   97LEU    HB2 1536   0.259   2.254   2.171
   97LEU     CG 1537   0.409   2.259   2.023
   97LEU     HG 1538   0.492   2.210   2.075
   97LEU    CD1 1539   0.343   2.141   1.953
   97LEU   HD11 1540   0.254   2.182   1.907
   97LEU   HD12 1541   0.412   2.097   1.880
   97LEU   HD13 1542   0.313   2.066   2.027
   97LEU    CD2 1543   0.462   2.348   1.911
   97LEU   HD21 1544   0.526   2.425   1.954
   97LEU   HD22 1545   0.521   2.293   1.838
   97LEU   HD23 1546   0.372   2.377   1.858
   97LEU      C 1547   0.250   2.536   2.244
   97LEU      O 1548   0.227   2.641   2.184
   98SER      N 1549   0.187   2.505   2.358
   98SER      H 1550   0.221   2.422   2.404
   98SER     CA 1551   0.093   2.595   2.421
   98SER     HA 1552   0.026   2.631   2.343
   98SER     CB 1553   0.000   2.526   2.520
   98SER    HB1 1554  -0.062   2.596   2.576
   98SER    HB2 1555   0.057   2.463   2.589
   98SER     OG 1556  -0.084   2.446   2.440
   98SER     HG 1557  -0.046   2.359   2.430
   98SER      C 1558   0.161   2.710   2.494
   98SER      O 1559   0.102   2.817   2.500
   99ASP      N 1560   0.278   2.692   2.556
   99ASP      H 1561   0.306   2.595   2.562
   99ASP     CA 1562   0.349   2.790   2.636
   99ASP     HA 1563   0.280   2.846   2.700
   99ASP     CB 1564   0.445   2.717   2.730
   99ASP    HB1 1565   0.500   2.788   2.790
   99ASP    HB2 1566   0.508   2.656   2.665
   99ASP     CG 1567   0.375   2.632   2.836
   99ASP    OD1 1568   0.261   2.658   2.878
   99ASP    OD2 1569   0.442   2.537   2.882
   99ASP      C 1570   0.413   2.896   2.547
   99ASP      O 1571   0.383   3.015   2.548
  100LEU      N 1572   0.489   2.846   2.450
  100LEU      H 1573   0.505   2.746   2.451
  100LEU     CA 1574   0.553   2.925   2.347
  100LEU     HA 1575   0.610   3.007   2.391
  100LEU     CB 1576   0.647   2.821   2.286
  100LEU    HB1 1577   0.687   2.863   2.194
  100LEU    HB2 1578   0.584   2.738   2.255
  100LEU     CG 1579   0.765   2.776   2.372
  100LEU     HG 1580   0.727   2.725   2.461
  100LEU    CD1 1581   0.862   2.677   2.308
  100LEU   HD11 1582   0.916   2.729   2.228
  100LEU   HD12 1583   0.935   2.639   2.379
  100LEU   HD13 1584   0.808   2.600   2.254
  100LEU    CD2 1585   0.852   2.896   2.404
  100LEU   HD21 1586   0.889   2.956   2.320
  100LEU   HD22 1587   0.804   2.963   2.476
  100LEU   HD23 1588   0.940   2.857   2.455
  100LEU      C 1589   0.456   2.979   2.243
  100LEU      O 1590   0.492   3.059   2.156
  101LYS      N 1591   0.329   2.939   2.251
  101LYS      H 1592   0.300   2.880   2.327
  101LYS     CA 1593   0.219   2.971   2.162
  101LYS     HA 1594   0.142   2.897   2.185
  101LYS     CB 1595   0.166   3.111   2.194
  101LYS    HB1 1596   0.220   3.194   2.151
  101LYS    HB2 1597   0.160   3.118   2.303
  101LYS     CG 1598   0.024   3.124   2.139
  101LYS    HG1 1599  -0.036   3.034   2.153
  101LYS    HG2 1600   0.027   3.145   2.032
  101LYS     CD 1601  -0.046   3.232   2.220
  101LYS    HD1 1602   0.004   3.321   2.182
  101LYS    HD2 1603  -0.035   3.223   2.328
  101LYS     CE 1604  -0.195   3.229   2.190
  101LYS    HE1 1605  -0.217   3.234   2.083
  101LYS    HE2 1606  -0.238   3.319   2.234
  101LYS     NZ 1607  -0.274   3.119   2.246
  101LYS    HZ1 1608  -0.249   3.104   2.343
  101LYS    HZ2 1609  -0.373   3.139   2.241
  101LYS    HZ3 1610  -0.256   3.027   2.208
  101LYS      C 1611   0.255   2.952   2.016
  101LYS      O 1612   0.242   3.043   1.933
  102LEU      N 1613   0.300   2.832   1.977
  102LEU      H 1614   0.320   2.770   2.054
  102LEU     CA 1615   0.339   2.789   1.845
  102LEU     HA 1616   0.323   2.869   1.773
  102LEU     CB 1617   0.480   2.732   1.835
  102LEU    HB1 1618   0.505   2.709   1.732
  102LEU    HB2 1619   0.480   2.637   1.889
  102LEU     CG 1620   0.592   2.815   1.897
  102LEU     HG 1621   0.578   2.824   2.004
  102LEU    CD1 1622   0.727   2.744   1.893
  102LEU   HD11 1623   0.806   2.817   1.913
  102LEU   HD12 1624   0.717   2.664   1.967
  102LEU   HD13 1625   0.745   2.701   1.795
  102LEU    CD2 1626   0.610   2.955   1.837
  102LEU   HD21 1627   0.684   3.012   1.893
  102LEU   HD22 1628   0.639   2.948   1.732
  102LEU   HD23 1629   0.519   3.013   1.847
  102LEU      C 1630   0.239   2.683   1.800
  102LEU      O 1631   0.179   2.613   1.881
  103ASP      N 1632   0.219   2.674   1.668
  103ASP      H 1633   0.272   2.741   1.614
  103ASP     CA 1634   0.139   2.576   1.598
  103ASP     HA 1635   0.058   2.556   1.669
  103ASP     CB 1636   0.093   2.636   1.465
  103ASP    HB1 1637   0.020   2.574   1.413
  103ASP    HB2 1638   0.185   2.645   1.408
  103ASP     CG 1639   0.019   2.769   1.461
  103ASP    OD1 1640   0.004   2.838   1.357
  103ASP    OD2 1641  -0.024   2.811   1.571
  103ASP      C 1642   0.220   2.450   1.572
  103ASP      O 1643   0.167   2.339   1.570
  104TYR      N 1644   0.351   2.454   1.547
  104TYR      H 1645   0.396   2.544   1.535
  104TYR     CA 1646   0.451   2.350   1.539
  104TYR     HA 1647   0.415   2.269   1.603
  104TYR     CB 1648   0.471   2.300   1.397
  104TYR    HB1 1649   0.382   2.261   1.348
  104TYR    HB2 1650   0.536   2.213   1.408
  104TYR     CG 1651   0.535   2.403   1.305
  104TYR    CD1 1652   0.470   2.511   1.244
  104TYR    HD1 1653   0.364   2.527   1.256
  104TYR    CE1 1654   0.541   2.598   1.161
  104TYR    HE1 1655   0.486   2.679   1.114
  104TYR     CZ 1656   0.681   2.592   1.149
  104TYR     OH 1657   0.753   2.667   1.061
  104TYR     HH 1658   0.847   2.646   1.061
  104TYR    CE2 1659   0.744   2.482   1.213
  104TYR    HE2 1660   0.849   2.466   1.199
  104TYR    CD2 1661   0.674   2.391   1.292
  104TYR    HD2 1662   0.734   2.329   1.357
  104TYR      C 1663   0.588   2.394   1.588
  104TYR      O 1664   0.623   2.512   1.589
  105LEU      N 1665   0.682   2.306   1.623
  105LEU      H 1666   0.649   2.212   1.605
  105LEU     CA 1667   0.819   2.321   1.669
  105LEU     HA 1668   0.844   2.426   1.685
  105LEU     CB 1669   0.837   2.237   1.795
  105LEU    HB1 1670   0.933   2.186   1.800
  105LEU    HB2 1671   0.763   2.157   1.793
  105LEU     CG 1672   0.819   2.314   1.925
  105LEU     HG 1673   0.737   2.384   1.913
  105LEU    CD1 1674   0.780   2.221   2.039
  105LEU   HD11 1675   0.747   2.271   2.131
  105LEU   HD12 1676   0.706   2.152   1.999
  105LEU   HD13 1677   0.869   2.170   2.076
  105LEU    CD2 1678   0.940   2.393   1.978
  105LEU   HD21 1679   1.019   2.319   1.988
  105LEU   HD22 1680   0.969   2.477   1.916
  105LEU   HD23 1681   0.924   2.426   2.080
  105LEU      C 1682   0.916   2.267   1.565
  105LEU      O 1683   0.877   2.183   1.485
  106ASP      N 1684   1.040   2.316   1.558
  106ASP      H 1685   1.068   2.382   1.629
  106ASP     CA 1686   1.136   2.284   1.454
  106ASP     HA 1687   1.091   2.259   1.358
  106ASP     CB 1688   1.230   2.402   1.433
  106ASP    HB1 1689   1.298   2.378   1.351
  106ASP    HB2 1690   1.283   2.429   1.524
  106ASP     CG 1691   1.152   2.525   1.388
  106ASP    OD1 1692   1.130   2.541   1.267
  106ASP    OD2 1693   1.111   2.608   1.472
  106ASP      C 1694   1.211   2.158   1.496
  106ASP      O 1695   1.239   2.073   1.412
  107LEU      N 1696   1.233   2.148   1.628
  107LEU      H 1697   1.216   2.223   1.693
  107LEU     CA 1698   1.302   2.038   1.691
  107LEU     HA 1699   1.273   1.947   1.637
  107LEU     CB 1700   1.453   2.059   1.685
  107LEU    HB1 1701   1.469   2.153   1.737
  107LEU    HB2 1702   1.485   2.056   1.581
  107LEU     CG 1703   1.552   1.960   1.745
  107LEU     HG 1704   1.531   1.941   1.851
  107LEU    CD1 1705   1.558   1.823   1.678
  107LEU   HD11 1706   1.566   1.820   1.569
  107LEU   HD12 1707   1.636   1.764   1.727
  107LEU   HD13 1708   1.457   1.785   1.694
  107LEU    CD2 1709   1.688   2.028   1.734
  107LEU   HD21 1710   1.706   2.049   1.628
  107LEU   HD22 1711   1.685   2.127   1.780
  107LEU   HD23 1712   1.759   1.962   1.782
  107LEU      C 1713   1.263   2.021   1.837
  107LEU      O 1714   1.261   2.120   1.910
  108TYR      N 1715   1.220   1.903   1.881
  108TYR      H 1716   1.216   1.831   1.809
  108TYR     CA 1717   1.187   1.871   2.018
  108TYR     HA 1718   1.206   1.966   2.068
  108TYR     CB 1719   1.038   1.839   2.019
  108TYR    HB1 1720   1.018   1.758   1.949
  108TYR    HB2 1721   0.990   1.931   1.985
  108TYR     CG 1722   0.974   1.812   2.153
  108TYR    CD1 1723   0.976   1.904   2.258
  108TYR    HD1 1724   1.038   1.993   2.256
  108TYR    CE1 1725   0.900   1.870   2.371
  108TYR    HE1 1726   0.906   1.932   2.459
  108TYR     CZ 1727   0.834   1.747   2.385
  108TYR     OH 1728   0.760   1.720   2.496
  108TYR     HH 1729   0.709   1.639   2.497
  108TYR    CE2 1730   0.842   1.653   2.280
  108TYR    HE2 1731   0.792   1.558   2.294
  108TYR    CD2 1732   0.901   1.692   2.159
  108TYR    HD2 1733   0.878   1.635   2.071
  108TYR      C 1734   1.281   1.759   2.063
  108TYR      O 1735   1.292   1.661   1.990
  109LEU      N 1736   1.347   1.782   2.177
  109LEU      H 1737   1.322   1.857   2.240
  109LEU     CA 1738   1.454   1.693   2.218
  109LEU     HA 1739   1.465   1.621   2.137
  109LEU     CB 1740   1.583   1.772   2.234
  109LEU    HB1 1741   1.657   1.705   2.278
  109LEU    HB2 1742   1.565   1.852   2.305
  109LEU     CG 1743   1.642   1.838   2.109
  109LEU     HG 1744   1.567   1.906   2.069
  109LEU    CD1 1745   1.771   1.911   2.144
  109LEU   HD11 1746   1.801   1.971   2.058
  109LEU   HD12 1747   1.755   1.983   2.225
  109LEU   HD13 1748   1.853   1.846   2.175
  109LEU    CD2 1749   1.677   1.730   2.007
  109LEU   HD21 1750   1.760   1.665   2.035
  109LEU   HD22 1751   1.591   1.673   1.973
  109LEU   HD23 1752   1.722   1.775   1.919
  109LEU      C 1753   1.415   1.628   2.350
  109LEU      O 1754   1.349   1.686   2.436
  110ILE      N 1755   1.463   1.506   2.373
  110ILE      H 1756   1.511   1.453   2.302
  110ILE     CA 1757   1.449   1.431   2.496
  110ILE     HA 1758   1.347   1.438   2.535
  110ILE     CB 1759   1.465   1.280   2.475
  110ILE     HB 1760   1.566   1.265   2.438
  110ILE    CG2 1761   1.447   1.210   2.609
  110ILE   HG21 1762   1.351   1.214   2.661
  110ILE   HG22 1763   1.476   1.106   2.593
  110ILE   HG23 1764   1.518   1.253   2.678
  110ILE    CG1 1765   1.379   1.224   2.362
  110ILE   HG11 1766   1.408   1.267   2.266
  110ILE   HG12 1767   1.274   1.249   2.379
  110ILE     CD 1768   1.388   1.074   2.338
  110ILE    HD1 1769   1.494   1.048   2.350
  110ILE    HD2 1770   1.331   1.028   2.418
  110ILE    HD3 1771   1.345   1.038   2.245
  110ILE      C 1772   1.554   1.484   2.592
  110ILE      O 1773   1.671   1.475   2.556
  111HIS      N 1774   1.517   1.562   2.695
  111HIS      H 1775   1.419   1.567   2.720
  111HIS     CA 1776   1.606   1.645   2.773
  111HIS     HA 1777   1.656   1.710   2.701
  111HIS     CB 1778   1.519   1.732   2.863
  111HIS    HB1 1779   1.476   1.669   2.941
  111HIS    HB2 1780   1.438   1.762   2.797
  111HIS     CG 1781   1.575   1.857   2.924
  111HIS    ND1 1782   1.498   1.965   2.968
  111HIS    CE1 1783   1.579   2.048   3.034
  111HIS    HE1 1784   1.546   2.144   3.070
  111HIS    NE2 1785   1.704   2.001   3.026
  111HIS    HE2 1786   1.782   2.058   3.054
  111HIS    CD2 1787   1.707   1.885   2.951
  111HIS    HD2 1788   1.793   1.825   2.925
  111HIS      C 1789   1.705   1.565   2.857
  111HIS      O 1790   1.820   1.608   2.855
  112TRP      N 1791   1.664   1.452   2.915
  112TRP      H 1792   1.571   1.415   2.904
  112TRP     CA 1793   1.763   1.368   2.979
  112TRP     HA 1794   1.861   1.384   2.934
  112TRP     CB 1795   1.772   1.402   3.128
  112TRP    HB1 1796   1.818   1.314   3.172
  112TRP    HB2 1797   1.671   1.413   3.168
  112TRP     CG 1798   1.859   1.517   3.167
  112TRP    CD1 1799   1.813   1.644   3.169
  112TRP    HD1 1800   1.714   1.685   3.152
  112TRP    NE1 1801   1.917   1.733   3.190
  112TRP    HE1 1802   1.905   1.833   3.185
  112TRP    CE2 1803   2.034   1.662   3.209
  112TRP    CZ2 1804   2.162   1.701   3.250
  112TRP    HZ2 1805   2.186   1.807   3.245
  112TRP    CH2 1806   2.263   1.608   3.275
  112TRP    HH2 1807   2.361   1.646   3.300
  112TRP    CZ3 1808   2.233   1.472   3.262
  112TRP    HZ3 1809   2.318   1.406   3.268
  112TRP    CE3 1810   2.104   1.432   3.225
  112TRP    HE3 1811   2.078   1.327   3.227
  112TRP    CD2 1812   2.001   1.524   3.201
  112TRP      C 1813   1.727   1.222   2.954
  112TRP      O 1814   1.609   1.202   2.923
  113PRO      N 1815   1.814   1.122   2.959
  113PRO     CD 1816   1.957   1.144   2.967
  113PRO    HD1 1817   1.974   1.170   3.071
  113PRO    HD2 1818   1.999   1.218   2.898
  113PRO     CG 1819   2.021   1.006   2.962
  113PRO    HG1 1820   2.045   0.965   3.060
  113PRO    HG2 1821   2.109   1.003   2.897
  113PRO     CB 1822   1.920   0.917   2.889
  113PRO    HB1 1823   1.923   0.813   2.923
  113PRO    HB2 1824   1.931   0.923   2.781
  113PRO     CA 1825   1.792   0.980   2.944
  113PRO     HA 1826   1.719   0.969   2.864
  113PRO      C 1827   1.742   0.909   3.069
  113PRO      O 1828   1.695   0.796   3.065
  114THR      N 1829   1.749   0.978   3.183
  114THR      H 1830   1.793   1.069   3.191
  114THR     CA 1831   1.707   0.926   3.312
  114THR     HA 1832   1.708   0.817   3.319
  114THR     CB 1833   1.802   0.974   3.422
  114THR     HB 1834   1.753   0.949   3.516
  114THR    CG2 1835   1.942   0.914   3.418
  114THR   HG21 1836   1.985   0.908   3.318
  114THR   HG22 1837   2.008   0.962   3.489
  114THR   HG23 1838   1.928   0.816   3.465
  114THR    OG1 1839   1.796   1.115   3.417
  114THR    HG1 1840   1.703   1.130   3.439
  114THR      C 1841   1.563   0.965   3.339
  114THR      O 1842   1.538   1.079   3.378
  115GLY      N 1843   1.463   0.878   3.323
  115GLY      H 1844   1.495   0.783   3.316
  115GLY     CA 1845   1.322   0.906   3.346
  115GLY    HA1 1846   1.264   0.824   3.304
  115GLY    HA2 1847   1.297   1.005   3.307
  115GLY      C 1848   1.288   0.903   3.494
  115GLY      O 1849   1.329   0.809   3.562
  116PHE      N 1850   1.215   1.006   3.538
  116PHE      H 1851   1.193   1.083   3.476
  116PHE     CA 1852   1.165   1.027   3.672
  116PHE     HA 1853   1.226   0.971   3.743
  116PHE     CB 1854   1.199   1.169   3.713
  116PHE    HB1 1855   1.156   1.193   3.811
  116PHE    HB2 1856   1.148   1.229   3.638
  116PHE     CG 1857   1.345   1.207   3.720
  116PHE    CD1 1858   1.453   1.118   3.715
  116PHE    HD1 1859   1.443   1.011   3.724
  116PHE    CE1 1860   1.584   1.163   3.696
  116PHE    HE1 1861   1.661   1.087   3.691
  116PHE     CZ 1862   1.611   1.300   3.693
  116PHE     HZ 1863   1.712   1.338   3.682
  116PHE    CE2 1864   1.503   1.388   3.704
  116PHE    HE2 1865   1.535   1.490   3.691
  116PHE    CD2 1866   1.371   1.345   3.719
  116PHE    HD2 1867   1.295   1.422   3.716
  116PHE      C 1868   1.018   0.992   3.694
  116PHE      O 1869   0.947   1.012   3.596
  117LYS      N 1870   0.971   0.958   3.814
  117LYS      H 1871   1.031   0.939   3.893
  117LYS     CA 1872   0.832   0.929   3.839
  117LYS     HA 1873   0.801   0.843   3.779
  117LYS     CB 1874   0.822   0.876   3.982
  117LYS    HB1 1875   0.842   0.946   4.064
  117LYS    HB2 1876   0.904   0.805   3.992
  117LYS     CG 1877   0.684   0.817   4.010
  117LYS    HG1 1878   0.666   0.729   3.948
  117LYS    HG2 1879   0.612   0.896   3.992
  117LYS     CD 1880   0.669   0.779   4.157
  117LYS    HD1 1881   0.652   0.860   4.229
  117LYS    HD2 1882   0.762   0.727   4.181
  117LYS     CE 1883   0.550   0.685   4.177
  117LYS    HE1 1884   0.564   0.589   4.128
  117LYS    HE2 1885   0.459   0.730   4.136
  117LYS     NZ 1886   0.518   0.666   4.319
  117LYS    HZ1 1887   0.481   0.746   4.368
  117LYS    HZ2 1888   0.447   0.594   4.325
  117LYS    HZ3 1889   0.604   0.640   4.365
  117LYS      C 1890   0.744   1.051   3.813
  117LYS      O 1891   0.768   1.155   3.872
  118PRO      N 1892   0.648   1.035   3.721
  118PRO     CD 1893   0.619   0.916   3.643
  118PRO    HD1 1894   0.560   0.844   3.699
  118PRO    HD2 1895   0.707   0.881   3.590
  118PRO     CG 1896   0.528   0.963   3.530
  118PRO    HG1 1897   0.448   0.899   3.495
  118PRO    HG2 1898   0.582   1.000   3.442
  118PRO     CB 1899   0.450   1.079   3.591
  118PRO    HB1 1900   0.369   1.038   3.651
  118PRO    HB2 1901   0.424   1.148   3.511
  118PRO     CA 1902   0.551   1.138   3.690
  118PRO     HA 1903   0.603   1.223   3.647
  118PRO      C 1904   0.476   1.183   3.814
  118PRO      O 1905   0.427   1.103   3.893
  119GLY      N 1906   0.467   1.316   3.821
  119GLY      H 1907   0.497   1.374   3.744
  119GLY     CA 1908   0.396   1.393   3.921
  119GLY    HA1 1909   0.400   1.350   4.020
  119GLY    HA2 1910   0.290   1.380   3.899
  119GLY      C 1911   0.423   1.543   3.920
  119GLY      O 1912   0.453   1.598   3.814
  120LYS      N 1913   0.411   1.618   4.029
  120LYS      H 1914   0.376   1.566   4.109
  120LYS     CA 1915   0.414   1.763   4.037
  120LYS     HA 1916   0.364   1.787   3.943
  120LYS     CB 1917   0.322   1.813   4.148
  120LYS    HB1 1918   0.348   1.918   4.165
  120LYS    HB2 1919   0.356   1.746   4.227
  120LYS     CG 1920   0.171   1.799   4.129
  120LYS    HG1 1921   0.139   1.695   4.130
  120LYS    HG2 1922   0.148   1.839   4.030
  120LYS     CD 1923   0.104   1.882   4.237
  120LYS    HD1 1924   0.162   1.973   4.252
  120LYS    HD2 1925   0.109   1.825   4.330
  120LYS     CE 1926  -0.041   1.918   4.206
  120LYS    HE1 1927  -0.083   1.819   4.189
  120LYS    HE2 1928  -0.050   1.975   4.114
  120LYS     NZ 1929  -0.120   1.980   4.313
  120LYS    HZ1 1930  -0.107   1.930   4.400
  120LYS    HZ2 1931  -0.088   2.074   4.333
  120LYS    HZ3 1932  -0.217   1.995   4.289
  120LYS      C 1933   0.552   1.826   4.039
  120LYS      O 1934   0.563   1.940   3.994
  121GLU      N 1935   0.648   1.759   4.103
  121GLU      H 1936   0.634   1.669   4.147
  121GLU     CA 1937   0.789   1.794   4.104
  121GLU     HA 1938   0.809   1.900   4.119
  121GLU     CB 1939   0.870   1.714   4.205
  121GLU    HB1 1940   0.978   1.728   4.195
  121GLU    HB2 1941   0.840   1.610   4.194
  121GLU     CG 1942   0.828   1.746   4.348
  121GLU    HG1 1943   0.874   1.669   4.411
  121GLU    HG2 1944   0.721   1.735   4.366
  121GLU     CD 1945   0.886   1.879   4.394
  121GLU    OE1 1946   0.843   1.982   4.339
  121GLU    OE2 1947   0.980   1.874   4.477
  121GLU      C 1948   0.856   1.764   3.970
  121GLU      O 1949   0.817   1.672   3.899
  122PHE      N 1950   0.957   1.848   3.944
  122PHE      H 1951   0.971   1.926   4.006
  122PHE     CA 1952   1.063   1.830   3.848
  122PHE     HA 1953   1.017   1.796   3.755
  122PHE     CB 1954   1.147   1.956   3.827
  122PHE    HB1 1955   1.239   1.931   3.774
  122PHE    HB2 1956   1.185   1.992   3.923
  122PHE     CG 1957   1.068   2.062   3.753
  122PHE    CD1 1958   1.011   2.174   3.815
  122PHE    HD1 1959   1.026   2.184   3.921
  122PHE    CE1 1960   0.939   2.271   3.743
  122PHE    HE1 1961   0.898   2.360   3.788
  122PHE     CZ 1962   0.931   2.266   3.603
  122PHE     HZ 1963   0.877   2.343   3.551
  122PHE    CE2 1964   0.987   2.154   3.541
  122PHE    HE2 1965   0.981   2.144   3.433
  122PHE    CD2 1966   1.053   2.054   3.614
  122PHE    HD2 1967   1.100   1.966   3.573
  122PHE      C 1968   1.150   1.710   3.881
  122PHE      O 1969   1.204   1.638   3.797
  123PHE      N 1970   1.165   1.677   4.010
  123PHE      H 1971   1.133   1.738   4.084
  123PHE     CA 1972   1.247   1.569   4.061
  123PHE     HA 1973   1.261   1.493   3.984
  123PHE     CB 1974   1.381   1.623   4.110
  123PHE    HB1 1975   1.443   1.535   4.127
  123PHE    HB2 1976   1.374   1.686   4.199
  123PHE     CG 1977   1.465   1.695   4.006
  123PHE    CD1 1978   1.450   1.832   3.984
  123PHE    HD1 1979   1.371   1.885   4.036
  123PHE    CE1 1980   1.534   1.894   3.890
  123PHE    HE1 1981   1.529   2.001   3.877
  123PHE     CZ 1982   1.639   1.820   3.835
  123PHE     HZ 1983   1.715   1.866   3.773
  123PHE    CE2 1984   1.657   1.684   3.862
  123PHE    HE2 1985   1.731   1.620   3.816
  123PHE    CD2 1986   1.561   1.618   3.939
  123PHE    HD2 1987   1.570   1.511   3.944
  123PHE      C 1988   1.178   1.509   4.182
  123PHE      O 1989   1.176   1.571   4.288
  124PRO      N 1990   1.115   1.391   4.178
  124PRO     CD 1991   1.092   1.316   4.057
  124PRO    HD1 1992   1.185   1.307   4.001
  124PRO    HD2 1993   1.019   1.370   3.996
  124PRO     CG 1994   1.040   1.181   4.105
  124PRO    HG1 1995   1.118   1.106   4.114
  124PRO    HG2 1996   0.959   1.136   4.048
  124PRO     CB 1997   0.984   1.214   4.244
  124PRO    HB1 1998   0.978   1.126   4.308
  124PRO    HB2 1999   0.884   1.257   4.235
  124PRO     CA 2000   1.077   1.322   4.299
  124PRO     HA 2001   1.019   1.393   4.359
  124PRO      C 2002   1.190   1.257   4.378
  124PRO      O 2003   1.278   1.204   4.311
  125LEU      N 2004   1.182   1.262   4.511
  125LEU      H 2005   1.107   1.309   4.559
  125LEU     CA 2006   1.289   1.211   4.595
  125LEU     HA 2007   1.368   1.170   4.531
  125LEU     CB 2008   1.355   1.323   4.674
  125LEU    HB1 2009   1.440   1.281   4.728
  125LEU    HB2 2010   1.281   1.369   4.739
  125LEU     CG 2011   1.417   1.437   4.593
  125LEU     HG 2012   1.337   1.471   4.527
  125LEU    CD1 2013   1.447   1.552   4.688
  125LEU   HD11 2014   1.500   1.633   4.638
  125LEU   HD12 2015   1.353   1.594   4.722
  125LEU   HD13 2016   1.505   1.516   4.773
  125LEU    CD2 2017   1.534   1.404   4.502
  125LEU   HD21 2018   1.575   1.495   4.459
  125LEU   HD22 2019   1.600   1.349   4.569
  125LEU   HD23 2020   1.512   1.338   4.417
  125LEU      C 2021   1.247   1.101   4.691
  125LEU      O 2022   1.140   1.109   4.751
  126ASP      N 2023   1.336   1.007   4.723
  126ASP      H 2024   1.426   1.001   4.678
  126ASP     CA 2025   1.303   0.919   4.834
  126ASP     HA 2026   1.196   0.898   4.837
  126ASP     CB 2027   1.369   0.784   4.805
  126ASP    HB1 2028   1.313   0.740   4.722
  126ASP    HB2 2029   1.358   0.713   4.886
  126ASP     CG 2030   1.518   0.791   4.772
  126ASP    OD1 2031   1.599   0.867   4.829
  126ASP    OD2 2032   1.557   0.702   4.694
  126ASP      C 2033   1.357   0.976   4.964
  126ASP      O 2034   1.421   1.081   4.969
  127GLU      N 2035   1.344   0.894   5.068
  127GLU      H 2036   1.287   0.812   5.051
  127GLU     CA 2037   1.397   0.908   5.202
  127GLU     HA 2038   1.339   0.994   5.234
  127GLU     CB 2039   1.353   0.793   5.292
  127GLU    HB1 2040   1.425   0.787   5.374
  127GLU    HB2 2041   1.343   0.700   5.237
  127GLU     CG 2042   1.218   0.831   5.352
  127GLU    HG1 2043   1.144   0.838   5.273
  127GLU    HG2 2044   1.229   0.925   5.406
  127GLU     CD 2045   1.161   0.723   5.442
  127GLU    OE1 2046   1.054   0.665   5.412
  127GLU    OE2 2047   1.225   0.695   5.546
  127GLU      C 2048   1.547   0.932   5.213
  127GLU      O 2049   1.587   0.985   5.317
  128SER      N 2050   1.626   0.884   5.117
  128SER      H 2051   1.589   0.831   5.039
  128SER     CA 2052   1.770   0.892   5.107
  128SER     HA 2053   1.805   0.902   5.210
  128SER     CB 2054   1.834   0.774   5.035
  128SER    HB1 2055   1.780   0.685   5.067
  128SER    HB2 2056   1.939   0.781   5.064
  128SER     OG 2057   1.831   0.768   4.894
  128SER     HG 2058   1.742   0.793   4.870
  128SER      C 2059   1.825   1.023   5.051
  128SER      O 2060   1.944   1.048   5.063
  129GLY      N 2061   1.737   1.091   4.978
  129GLY      H 2062   1.648   1.043   4.970
  129GLY     CA 2063   1.770   1.207   4.897
  129GLY    HA1 2064   1.857   1.251   4.945
  129GLY    HA2 2065   1.691   1.281   4.890
  129GLY      C 2066   1.808   1.169   4.755
  129GLY      O 2067   1.878   1.246   4.690
  130ASN      N 2068   1.773   1.048   4.710
  130ASN      H 2069   1.713   1.001   4.776
  130ASN     CA 2070   1.793   1.003   4.574
  130ASN     HA 2071   1.857   1.080   4.530
  130ASN     CB 2072   1.859   0.866   4.558
  130ASN    HB1 2073   1.859   0.831   4.455
  130ASN    HB2 2074   1.797   0.795   4.612
  130ASN     CG 2075   2.004   0.867   4.605
  130ASN    OD1 2076   2.097   0.900   4.532
  130ASN    ND2 2077   2.042   0.840   4.730
  130ASN   HD21 2078   1.975   0.811   4.800
  130ASN   HD22 2079   2.138   0.836   4.762
  130ASN      C 2080   1.668   1.012   4.487
  130ASN      O 2081   1.556   1.016   4.537
  131VAL      N 2082   1.683   1.019   4.355
  131VAL      H 2083   1.774   1.023   4.312
  131VAL     CA 2084   1.573   1.042   4.263
  131VAL     HA 2085   1.508   1.113   4.314
  131VAL     CB 2086   1.611   1.114   4.134
  131VAL     HB 2087   1.693   1.179   4.165
  131VAL    CG1 2088   1.661   1.021   4.024
  131VAL   HG11 2089   1.740   0.957   4.064
  131VAL   HG12 2090   1.586   0.956   3.980
  131VAL   HG13 2091   1.708   1.081   3.947
  131VAL    CG2 2092   1.490   1.189   4.077
  131VAL   HG21 2093   1.511   1.239   3.982
  131VAL   HG22 2094   1.404   1.123   4.065
  131VAL   HG23 2095   1.461   1.257   4.156
  131VAL      C 2096   1.491   0.916   4.239
  131VAL      O 2097   1.540   0.804   4.235
  132VAL      N 2098   1.359   0.937   4.241
  132VAL      H 2099   1.326   1.032   4.232
  132VAL     CA 2100   1.260   0.835   4.210
  132VAL     HA 2101   1.296   0.746   4.261
  132VAL     CB 2102   1.125   0.846   4.281
  132VAL     HB 2103   1.063   0.914   4.224
  132VAL    CG1 2104   1.044   0.717   4.276
  132VAL   HG11 2105   1.024   0.695   4.171
  132VAL   HG12 2106   1.103   0.637   4.320
  132VAL   HG13 2107   0.947   0.732   4.321
  132VAL    CG2 2108   1.136   0.887   4.428
  132VAL   HG21 2109   1.231   0.858   4.473
  132VAL   HG22 2110   1.141   0.996   4.441
  132VAL   HG23 2111   1.050   0.850   4.483
  132VAL      C 2112   1.240   0.815   4.061
  132VAL      O 2113   1.197   0.911   3.997
  133PRO      N 2114   1.257   0.695   4.005
  133PRO     CD 2115   1.314   0.580   4.072
  133PRO    HD1 2116   1.243   0.552   4.150
  133PRO    HD2 2117   1.412   0.611   4.109
  133PRO     CG 2118   1.324   0.474   3.962
  133PRO    HG1 2119   1.232   0.419   3.949
  133PRO    HG2 2120   1.412   0.413   3.981
  133PRO     CB 2121   1.348   0.561   3.839
  133PRO    HB1 2122   1.323   0.507   3.748
  133PRO    HB2 2123   1.452   0.593   3.834
  133PRO     CA 2124   1.253   0.678   3.861
  133PRO     HA 2125   1.294   0.768   3.814
  133PRO      C 2126   1.112   0.655   3.809
  133PRO      O 2127   1.020   0.625   3.885
  134SER      N 2128   1.093   0.670   3.678
  134SER      H 2129   1.167   0.708   3.621
  134SER     CA 2130   0.992   0.602   3.599
  134SER     HA 2131   0.898   0.623   3.649
  134SER     CB 2132   0.975   0.664   3.460
  134SER    HB1 2133   0.934   0.764   3.473
  134SER    HB2 2134   0.909   0.606   3.395
  134SER     OG 2135   1.093   0.673   3.385
  134SER     HG 2136   1.060   0.697   3.298
  134SER      C 2137   1.023   0.453   3.598
  134SER      O 2138   1.135   0.407   3.614
  135ASP      N 2139   0.921   0.375   3.563
  135ASP      H 2140   0.831   0.420   3.551
  135ASP     CA 2141   0.946   0.241   3.513
  135ASP     HA 2142   1.030   0.198   3.566
  135ASP     CB 2143   0.824   0.160   3.556
  135ASP    HB1 2144   0.743   0.216   3.510
  135ASP    HB2 2145   0.814   0.163   3.665
  135ASP     CG 2146   0.825   0.019   3.499
  135ASP    OD1 2147   0.736  -0.008   3.416
  135ASP    OD2 2148   0.890  -0.069   3.560
  135ASP      C 2149   0.979   0.229   3.365
  135ASP      O 2150   1.000   0.120   3.313
  136THR      N 2151   0.996   0.342   3.295
  136THR      H 2152   1.000   0.431   3.343
  136THR     CA 2153   0.994   0.351   3.151
  136THR     HA 2154   0.925   0.275   3.112
  136THR     CB 2155   0.928   0.479   3.101
  136THR     HB 2156   0.921   0.471   2.993
  136THR    CG2 2157   0.783   0.505   3.140
  136THR   HG21 2158   0.766   0.612   3.131
  136THR   HG22 2159   0.716   0.461   3.066
  136THR   HG23 2160   0.760   0.467   3.239
  136THR    OG1 2161   1.014   0.589   3.122
  136THR    HG1 2162   0.993   0.647   3.049
  136THR      C 2163   1.122   0.310   3.079
  136THR      O 2164   1.230   0.290   3.135
  137ASN      N 2165   1.104   0.268   2.954
  137ASN      H 2166   1.019   0.275   2.901
  137ASN     CA 2167   1.214   0.230   2.868
  137ASN     HA 2168   1.304   0.229   2.930
  137ASN     CB 2169   1.202   0.084   2.825
  137ASN    HB1 2170   1.125   0.073   2.749
  137ASN    HB2 2171   1.176   0.010   2.901
  137ASN     CG 2172   1.331   0.029   2.766
  137ASN    OD1 2173   1.350   0.020   2.645
  137ASN    ND2 2174   1.415  -0.019   2.857
  137ASN   HD21 2175   1.410   0.000   2.956
  137ASN   HD22 2176   1.500  -0.054   2.814
  137ASN      C 2177   1.235   0.324   2.750
  137ASN      O 2178   1.140   0.361   2.682
  138ILE      N 2179   1.361   0.360   2.724
  138ILE      H 2180   1.433   0.339   2.792
  138ILE     CA 2181   1.406   0.456   2.625
  138ILE     HA 2182   1.372   0.553   2.663
  138ILE     CB 2183   1.558   0.475   2.622
  138ILE     HB 2184   1.570   0.545   2.540
  138ILE    CG2 2185   1.614   0.540   2.749
  138ILE   HG21 2186   1.647   0.465   2.821
  138ILE   HG22 2187   1.704   0.583   2.705
  138ILE   HG23 2188   1.551   0.613   2.800
  138ILE    CG1 2189   1.630   0.347   2.585
  138ILE   HG11 2190   1.576   0.288   2.511
  138ILE   HG12 2191   1.644   0.287   2.675
  138ILE     CD 2192   1.764   0.380   2.520
  138ILE    HD1 2193   1.834   0.413   2.596
  138ILE    HD2 2194   1.809   0.285   2.489
  138ILE    HD3 2195   1.744   0.446   2.436
  138ILE      C 2196   1.353   0.431   2.485
  138ILE      O 2197   1.339   0.529   2.412
  139LEU      N 2198   1.334   0.303   2.450
  139LEU      H 2199   1.342   0.235   2.524
  139LEU     CA 2200   1.291   0.266   2.317
  139LEU     HA 2201   1.349   0.326   2.246
  139LEU     CB 2202   1.322   0.119   2.289
  139LEU    HB1 2203   1.278   0.107   2.190
  139LEU    HB2 2204   1.267   0.067   2.368
  139LEU     CG 2205   1.472   0.095   2.289
  139LEU     HG 2206   1.498   0.114   2.393
  139LEU    CD1 2207   1.492  -0.051   2.249
  139LEU   HD11 2208   1.465  -0.079   2.147
  139LEU   HD12 2209   1.597  -0.071   2.270
  139LEU   HD13 2210   1.429  -0.108   2.317
  139LEU    CD2 2211   1.545   0.178   2.183
  139LEU   HD21 2212   1.535   0.283   2.210
  139LEU   HD22 2213   1.652   0.160   2.187
  139LEU   HD23 2214   1.498   0.153   2.088
  139LEU      C 2215   1.144   0.291   2.287
  139LEU      O 2216   1.109   0.294   2.170
  140ASP      N 2217   1.062   0.292   2.393
  140ASP      H 2218   1.109   0.294   2.483
  140ASP     CA 2219   0.927   0.342   2.379
  140ASP     HA 2220   0.890   0.321   2.279
  140ASP     CB 2221   0.823   0.287   2.476
  140ASP    HB1 2222   0.724   0.314   2.441
  140ASP    HB2 2223   0.851   0.347   2.563
  140ASP     CG 2224   0.827   0.139   2.510
  140ASP    OD1 2225   0.874   0.104   2.621
  140ASP    OD2 2226   0.783   0.050   2.434
  140ASP      C 2227   0.925   0.494   2.391
  140ASP      O 2228   0.850   0.561   2.321
  141THR      N 2229   1.014   0.565   2.462
  141THR      H 2230   1.072   0.518   2.530
  141THR     CA 2231   1.020   0.710   2.462
  141THR     HA 2232   0.920   0.741   2.491
  141THR     CB 2233   1.114   0.771   2.565
  141THR     HB 2234   1.215   0.765   2.524
  141THR    CG2 2235   1.086   0.913   2.611
  141THR   HG21 2236   0.984   0.930   2.647
  141THR   HG22 2237   1.160   0.938   2.687
  141THR   HG23 2238   1.106   0.970   2.521
  141THR    OG1 2239   1.119   0.689   2.680
  141THR    HG1 2240   1.195   0.704   2.738
  141THR      C 2241   1.049   0.764   2.323
  141THR      O 2242   0.985   0.857   2.275
  142TRP      N 2243   1.142   0.700   2.250
  142TRP      H 2244   1.189   0.623   2.296
  142TRP     CA 2245   1.177   0.721   2.111
  142TRP     HA 2246   1.199   0.828   2.103
  142TRP     CB 2247   1.291   0.627   2.075
  142TRP    HB1 2248   1.259   0.523   2.083
  142TRP    HB2 2249   1.368   0.637   2.151
  142TRP     CG 2250   1.350   0.668   1.944
  142TRP    CD1 2251   1.340   0.596   1.831
  142TRP    HD1 2252   1.289   0.501   1.824
  142TRP    NE1 2253   1.406   0.667   1.733
  142TRP    HE1 2254   1.406   0.636   1.637
  142TRP    CE2 2255   1.435   0.797   1.768
  142TRP    CZ2 2256   1.478   0.910   1.698
  142TRP    HZ2 2257   1.474   0.911   1.590
  142TRP    CH2 2258   1.505   1.028   1.767
  142TRP    HH2 2259   1.521   1.120   1.713
  142TRP    CZ3 2260   1.488   1.023   1.906
  142TRP    HZ3 2261   1.507   1.119   1.952
  142TRP    CE3 2262   1.457   0.908   1.980
  142TRP    HE3 2263   1.443   0.909   2.087
  142TRP    CD2 2264   1.420   0.792   1.909
  142TRP      C 2265   1.058   0.703   2.018
  142TRP      O 2266   1.026   0.789   1.936
  143ALA      N 2267   0.993   0.586   2.026
  143ALA      H 2268   1.031   0.526   2.098
  143ALA     CA 2269   0.866   0.555   1.964
  143ALA     HA 2270   0.893   0.558   1.859
  143ALA     CB 2271   0.820   0.419   2.016
  143ALA    HB1 2272   0.790   0.429   2.120
  143ALA    HB2 2273   0.734   0.390   1.957
  143ALA    HB3 2274   0.890   0.335   2.014
  143ALA      C 2275   0.752   0.656   1.974
  143ALA      O 2276   0.689   0.690   1.874
  144ALA      N 2277   0.741   0.713   2.094
  144ALA      H 2278   0.780   0.658   2.169
  144ALA     CA 2279   0.651   0.824   2.118
  144ALA     HA 2280   0.552   0.806   2.078
  144ALA     CB 2281   0.631   0.836   2.269
  144ALA    HB1 2282   0.539   0.888   2.294
  144ALA    HB2 2283   0.635   0.737   2.314
  144ALA    HB3 2284   0.719   0.884   2.313
  144ALA      C 2285   0.694   0.955   2.052
  144ALA      O 2286   0.609   1.030   2.004
  145MET      N 2287   0.826   0.976   2.045
  145MET      H 2288   0.891   0.912   2.087
  145MET     CA 2289   0.878   1.091   1.973
  145MET     HA 2290   0.823   1.184   1.988
  145MET     CB 2291   1.020   1.115   2.024
  145MET    HB1 2292   1.088   1.171   1.961
  145MET    HB2 2293   1.065   1.017   2.038
  145MET     CG 2294   1.043   1.170   2.165
  145MET    HG1 2295   1.149   1.160   2.187
  145MET    HG2 2296   0.985   1.111   2.235
  145MET     SD 2297   0.976   1.337   2.188
  145MET     CE 2298   1.100   1.440   2.106
  145MET    HE1 2299   1.128   1.502   2.191
  145MET    HE2 2300   1.177   1.372   2.070
  145MET    HE3 2301   1.042   1.497   2.034
  145MET      C 2302   0.860   1.078   1.823
  145MET      O 2303   0.820   1.177   1.762
  146GLU      N 2304   0.887   0.960   1.765
  146GLU      H 2305   0.917   0.879   1.815
  146GLU     CA 2306   0.858   0.934   1.625
  146GLU     HA 2307   0.922   1.003   1.570
  146GLU     CB 2308   0.888   0.787   1.598
  146GLU    HB1 2309   0.845   0.763   1.500
  146GLU    HB2 2310   0.844   0.719   1.671
  146GLU     CG 2311   1.038   0.765   1.591
  146GLU    HG1 2312   1.084   0.779   1.689
  146GLU    HG2 2313   1.087   0.826   1.515
  146GLU     CD 2314   1.063   0.620   1.550
  146GLU    OE1 2315   1.051   0.582   1.431
  146GLU    OE2 2316   1.096   0.541   1.641
  146GLU      C 2317   0.714   0.972   1.591
  146GLU      O 2318   0.693   1.016   1.478
  147GLU      N 2319   0.614   0.933   1.671
  147GLU      H 2320   0.639   0.898   1.762
  147GLU     CA 2321   0.476   0.952   1.634
  147GLU     HA 2322   0.464   0.922   1.529
  147GLU     CB 2323   0.389   0.854   1.712
  147GLU    HB1 2324   0.289   0.894   1.697
  147GLU    HB2 2325   0.416   0.846   1.818
  147GLU     CG 2326   0.399   0.714   1.652
  147GLU    HG1 2327   0.502   0.678   1.654
  147GLU    HG2 2328   0.382   0.713   1.544
  147GLU     CD 2329   0.305   0.610   1.711
  147GLU    OE1 2330   0.349   0.514   1.778
  147GLU    OE2 2331   0.183   0.627   1.696
  147GLU      C 2332   0.430   1.096   1.648
  147GLU      O 2333   0.324   1.127   1.595
  148LEU      N 2334   0.506   1.190   1.706
  148LEU      H 2335   0.589   1.161   1.754
  148LEU     CA 2336   0.487   1.333   1.699
  148LEU     HA 2337   0.382   1.353   1.719
  148LEU     CB 2338   0.580   1.403   1.799
  148LEU    HB1 2339   0.585   1.510   1.779
  148LEU    HB2 2340   0.684   1.372   1.791
  148LEU     CG 2341   0.545   1.379   1.946
  148LEU     HG 2342   0.566   1.275   1.968
  148LEU    CD1 2343   0.631   1.470   2.033
  148LEU   HD11 2344   0.608   1.452   2.138
  148LEU   HD12 2345   0.737   1.452   2.014
  148LEU   HD13 2346   0.599   1.573   2.017
  148LEU    CD2 2347   0.399   1.410   1.978
  148LEU   HD21 2348   0.371   1.510   1.947
  148LEU   HD22 2349   0.337   1.334   1.930
  148LEU   HD23 2350   0.388   1.408   2.087
  148LEU      C 2351   0.518   1.391   1.562
  148LEU      O 2352   0.461   1.494   1.526
  149VAL      N 2353   0.608   1.327   1.486
  149VAL      H 2354   0.636   1.236   1.518
  149VAL     CA 2355   0.651   1.362   1.353
  149VAL     HA 2356   0.661   1.470   1.343
  149VAL     CB 2357   0.784   1.298   1.316
  149VAL     HB 2358   0.764   1.192   1.301
  149VAL    CG1 2359   0.841   1.361   1.189
  149VAL   HG11 2360   0.771   1.360   1.105
  149VAL   HG12 2361   0.853   1.466   1.216
  149VAL   HG13 2362   0.932   1.314   1.155
  149VAL    CG2 2363   0.889   1.306   1.427
  149VAL   HG21 2364   0.914   1.408   1.455
  149VAL   HG22 2365   0.844   1.270   1.519
  149VAL   HG23 2366   0.973   1.239   1.408
  149VAL      C 2367   0.540   1.316   1.259
  149VAL      O 2368   0.503   1.403   1.180
  150ASP      N 2369   0.466   1.208   1.284
  150ASP      H 2370   0.511   1.133   1.335
  150ASP     CA 2371   0.341   1.171   1.219
  150ASP     HA 2372   0.361   1.180   1.112
  150ASP     CB 2373   0.313   1.022   1.233
  150ASP    HB1 2374   0.209   1.009   1.202
  150ASP    HB2 2375   0.314   0.985   1.335
  150ASP     CG 2376   0.401   0.935   1.144
  150ASP    OD1 2377   0.462   0.979   1.045
  150ASP    OD2 2378   0.408   0.813   1.169
  150ASP      C 2379   0.222   1.262   1.245
  150ASP      O 2380   0.126   1.263   1.169
  151GLU      N 2381   0.225   1.339   1.354
  151GLU      H 2382   0.304   1.333   1.416
  151GLU     CA 2383   0.120   1.429   1.398
  151GLU     HA 2384   0.029   1.394   1.352
  151GLU     CB 2385   0.114   1.410   1.549
  151GLU    HB1 2386   0.207   1.444   1.596
  151GLU    HB2 2387   0.103   1.303   1.570
  151GLU     CG 2388  -0.001   1.489   1.609
  151GLU    HG1 2389  -0.001   1.594   1.581
  151GLU    HG2 2390   0.018   1.492   1.717
  151GLU     CD 2391  -0.139   1.428   1.586
  151GLU    OE1 2392  -0.196   1.390   1.691
  151GLU    OE2 2393  -0.195   1.414   1.476
  151GLU      C 2394   0.144   1.574   1.357
  151GLU      O 2395   0.051   1.655   1.349
  152GLY      N 2396   0.261   1.605   1.303
  152GLY      H 2397   0.332   1.532   1.301
  152GLY     CA 2398   0.298   1.728   1.235
  152GLY    HA1 2399   0.229   1.759   1.156
  152GLY    HA2 2400   0.394   1.716   1.185
  152GLY      C 2401   0.306   1.839   1.338
  152GLY      O 2402   0.302   1.954   1.294
  153LEU      N 2403   0.317   1.826   1.470
  153LEU      H 2404   0.323   1.734   1.512
  153LEU     CA 2405   0.340   1.925   1.573
  153LEU     HA 2406   0.282   2.015   1.553
  153LEU     CB 2407   0.301   1.863   1.707
  153LEU    HB1 2408   0.335   1.932   1.785
  153LEU    HB2 2409   0.358   1.775   1.736
  153LEU     CG 2410   0.152   1.842   1.735
  153LEU     HG 2411   0.121   1.762   1.667
  153LEU    CD1 2412   0.132   1.779   1.872
  153LEU   HD11 2413   0.184   1.684   1.858
  153LEU   HD12 2414   0.174   1.842   1.950
  153LEU   HD13 2415   0.025   1.764   1.888
  153LEU    CD2 2416   0.066   1.968   1.724
  153LEU   HD21 2417   0.115   2.052   1.772
  153LEU   HD22 2418   0.047   1.991   1.620
  153LEU   HD23 2419  -0.033   1.960   1.769
  153LEU      C 2420   0.489   1.955   1.580
  153LEU      O 2421   0.528   2.058   1.635
  154VAL      N 2422   0.577   1.863   1.538
  154VAL      H 2423   0.541   1.775   1.504
  154VAL     CA 2424   0.720   1.885   1.543
  154VAL     HA 2425   0.732   1.993   1.537
  154VAL     CB 2426   0.789   1.817   1.661
  154VAL     HB 2427   0.878   1.880   1.674
  154VAL    CG1 2428   0.703   1.818   1.788
  154VAL   HG11 2429   0.678   1.920   1.814
  154VAL   HG12 2430   0.609   1.764   1.786
  154VAL   HG13 2431   0.760   1.775   1.871
  154VAL    CG2 2432   0.839   1.673   1.650
  154VAL   HG21 2433   0.748   1.614   1.644
  154VAL   HG22 2434   0.913   1.662   1.571
  154VAL   HG23 2435   0.892   1.635   1.738
  154VAL      C 2436   0.784   1.835   1.415
  154VAL      O 2437   0.754   1.736   1.349
  155LYS      N 2438   0.887   1.903   1.364
  155LYS      H 2439   0.918   1.980   1.421
  155LYS     CA 2440   0.951   1.884   1.235
  155LYS     HA 2441   0.879   1.832   1.172
  155LYS     CB 2442   0.992   2.017   1.172
  155LYS    HB1 2443   1.050   1.997   1.082
  155LYS    HB2 2444   1.058   2.069   1.241
  155LYS     CG 2445   0.886   2.121   1.139
  155LYS    HG1 2446   0.942   2.215   1.134
  155LYS    HG2 2447   0.813   2.138   1.218
  155LYS     CD 2448   0.804   2.103   1.012
  155LYS    HD1 2449   0.762   2.003   0.999
  155LYS    HD2 2450   0.869   2.116   0.925
  155LYS     CE 2451   0.687   2.200   1.025
  155LYS    HE1 2452   0.717   2.302   1.045
  155LYS    HE2 2453   0.626   2.173   1.111
  155LYS     NZ 2454   0.602   2.199   0.905
  155LYS    HZ1 2455   0.562   2.108   0.890
  155LYS    HZ2 2456   0.538   2.277   0.907
  155LYS    HZ3 2457   0.659   2.234   0.829
  155LYS      C 2458   1.071   1.790   1.238
  155LYS      O 2459   1.085   1.718   1.139
  156ALA      N 2460   1.156   1.787   1.341
  156ALA      H 2461   1.127   1.843   1.420
  156ALA     CA 2462   1.264   1.693   1.361
  156ALA     HA 2463   1.241   1.597   1.313
  156ALA     CB 2464   1.398   1.735   1.301
  156ALA    HB1 2465   1.402   1.736   1.193
  156ALA    HB2 2466   1.428   1.836   1.332
  156ALA    HB3 2467   1.482   1.679   1.341
  156ALA      C 2468   1.273   1.653   1.507
  156ALA      O 2469   1.211   1.716   1.592
  157ILE      N 2470   1.350   1.546   1.533
  157ILE      H 2471   1.383   1.492   1.454
  157ILE     CA 2472   1.360   1.492   1.667
  157ILE     HA 2473   1.332   1.567   1.741
  157ILE     CB 2474   1.272   1.369   1.686
  157ILE     HB 2475   1.301   1.316   1.777
  157ILE    CG2 2476   1.127   1.416   1.692
  157ILE   HG21 2477   1.051   1.339   1.694
  157ILE   HG22 2478   1.121   1.467   1.788
  157ILE   HG23 2479   1.106   1.489   1.613
  157ILE    CG1 2480   1.286   1.261   1.579
  157ILE   HG11 2481   1.391   1.233   1.591
  157ILE   HG12 2482   1.289   1.296   1.476
  157ILE     CD 2483   1.194   1.142   1.603
  157ILE    HD1 2484   1.181   1.122   1.709
  157ILE    HD2 2485   1.097   1.160   1.558
  157ILE    HD3 2486   1.234   1.048   1.565
  157ILE      C 2487   1.501   1.453   1.707
  157ILE      O 2488   1.583   1.424   1.619
  158GLY      N 2489   1.537   1.452   1.835
  158GLY      H 2490   1.473   1.477   1.909
  158GLY     CA 2491   1.665   1.402   1.881
  158GLY    HA1 2492   1.741   1.470   1.841
  158GLY    HA2 2493   1.679   1.301   1.844
  158GLY      C 2494   1.671   1.393   2.032
  158GLY      O 2495   1.572   1.405   2.104
  159ILE      N 2496   1.789   1.370   2.091
  159ILE      H 2497   1.872   1.369   2.034
  159ILE     CA 2498   1.820   1.352   2.231
  159ILE     HA 2499   1.728   1.340   2.289
  159ILE     CB 2500   1.899   1.222   2.249
  159ILE     HB 2501   1.936   1.221   2.351
  159ILE    CG2 2502   1.802   1.105   2.236
  159ILE   HG21 2503   1.855   1.010   2.227
  159ILE   HG22 2504   1.729   1.103   2.317
  159ILE   HG23 2505   1.744   1.117   2.144
  159ILE    CG1 2506   2.027   1.217   2.165
  159ILE   HG11 2507   2.093   1.146   2.215
  159ILE   HG12 2508   2.069   1.318   2.168
  159ILE     CD 2509   2.023   1.176   2.018
  159ILE    HD1 2510   1.925   1.155   1.978
  159ILE    HD2 2511   2.059   1.259   1.956
  159ILE    HD3 2512   2.086   1.092   1.990
  159ILE      C 2513   1.901   1.464   2.293
  159ILE      O 2514   1.940   1.558   2.224
  160SER      N 2515   1.927   1.463   2.424
  160SER      H 2516   1.874   1.402   2.485
  160SER     CA 2517   2.012   1.561   2.489
  160SER     HA 2518   2.096   1.599   2.431
  160SER     CB 2519   1.928   1.671   2.552
  160SER    HB1 2520   1.983   1.735   2.620
  160SER    HB2 2521   1.849   1.621   2.608
  160SER     OG 2522   1.854   1.739   2.453
  160SER     HG 2523   1.859   1.682   2.376
  160SER      C 2524   2.066   1.482   2.608
  160SER      O 2525   1.985   1.422   2.678
  161ASN      N 2526   2.195   1.491   2.639
  161ASN      H 2527   2.259   1.551   2.587
  161ASN     CA 2528   2.264   1.423   2.747
  161ASN     HA 2529   2.362   1.472   2.750
  161ASN     CB 2530   2.207   1.463   2.883
  161ASN    HB1 2531   2.261   1.423   2.968
  161ASN    HB2 2532   2.106   1.425   2.896
  161ASN     CG 2533   2.202   1.613   2.911
  161ASN    OD1 2534   2.303   1.678   2.936
  161ASN    ND2 2535   2.081   1.669   2.917
  161ASN   HD21 2536   1.996   1.616   2.907
  161ASN   HD22 2537   2.065   1.765   2.945
  161ASN      C 2538   2.287   1.274   2.730
  161ASN      O 2539   2.339   1.215   2.825
  162PHE      N 2540   2.255   1.217   2.614
  162PHE      H 2541   2.251   1.274   2.531
  162PHE     CA 2542   2.252   1.073   2.599
  162PHE     HA 2543   2.202   1.024   2.682
  162PHE     CB 2544   2.167   1.028   2.480
  162PHE    HB1 2545   2.203   0.930   2.451
  162PHE    HB2 2546   2.178   1.106   2.405
  162PHE     CG 2547   2.020   1.000   2.498
  162PHE    CD1 2548   1.941   1.093   2.566
  162PHE    HD1 2549   1.987   1.180   2.610
  162PHE    CE1 2550   1.807   1.066   2.595
  162PHE    HE1 2551   1.763   1.139   2.661
  162PHE     CZ 2552   1.747   0.949   2.546
  162PHE     HZ 2553   1.649   0.918   2.579
  162PHE    CE2 2554   1.826   0.864   2.467
  162PHE    HE2 2555   1.790   0.774   2.421
  162PHE    CD2 2556   1.964   0.880   2.451
  162PHE    HD2 2557   2.023   0.816   2.388
  162PHE      C 2558   2.394   1.024   2.571
  162PHE      O 2559   2.474   1.082   2.499
  163ASN      N 2560   2.428   0.908   2.628
  163ASN      H 2561   2.364   0.856   2.687
  163ASN     CA 2562   2.555   0.843   2.605
  163ASN     HA 2563   2.638   0.912   2.614
  163ASN     CB 2564   2.570   0.744   2.721
  163ASN    HB1 2565   2.475   0.694   2.740
  163ASN    HB2 2566   2.594   0.799   2.811
  163ASN     CG 2567   2.688   0.649   2.732
  163ASN    OD1 2568   2.671   0.528   2.717
  163ASN    ND2 2569   2.811   0.699   2.732
  163ASN   HD21 2570   2.821   0.797   2.756
  163ASN   HD22 2571   2.885   0.632   2.743
  163ASN      C 2572   2.557   0.775   2.469
  163ASN      O 2573   2.453   0.732   2.418
  164HIS      N 2574   2.675   0.754   2.410
  164HIS      H 2575   2.757   0.782   2.461
  164HIS     CA 2576   2.693   0.680   2.287
  164HIS     HA 2577   2.637   0.740   2.216
  164HIS     CB 2578   2.838   0.690   2.241
  164HIS    HB1 2579   2.865   0.795   2.228
  164HIS    HB2 2580   2.850   0.637   2.146
  164HIS     CG 2581   2.928   0.628   2.344
  164HIS    ND1 2582   2.989   0.695   2.450
  164HIS    CE1 2583   3.066   0.602   2.507
  164HIS    HE1 2584   3.130   0.621   2.592
  164HIS    NE2 2585   3.049   0.477   2.461
  164HIS    HE2 2586   3.091   0.395   2.503
  164HIS    CD2 2587   2.968   0.497   2.351
  164HIS    HD2 2588   2.935   0.427   2.276
  164HIS      C 2589   2.639   0.537   2.284
  164HIS      O 2590   2.595   0.488   2.180
  165LEU      N 2591   2.618   0.474   2.400
  165LEU      H 2592   2.652   0.514   2.486
  165LEU     CA 2593   2.556   0.343   2.400
  165LEU     HA 2594   2.594   0.282   2.318
  165LEU     CB 2595   2.589   0.260   2.524
  165LEU    HB1 2596   2.551   0.159   2.507
  165LEU    HB2 2597   2.534   0.302   2.608
  165LEU     CG 2598   2.737   0.250   2.561
  165LEU     HG 2599   2.776   0.351   2.556
  165LEU    CD1 2600   2.766   0.184   2.696
  165LEU   HD11 2601   2.702   0.096   2.707
  165LEU   HD12 2602   2.872   0.162   2.703
  165LEU   HD13 2603   2.728   0.244   2.779
  165LEU    CD2 2604   2.819   0.162   2.467
  165LEU   HD21 2605   2.923   0.171   2.496
  165LEU   HD22 2606   2.782   0.060   2.469
  165LEU   HD23 2607   2.809   0.206   2.367
  165LEU      C 2608   2.404   0.354   2.391
  165LEU      O 2609   2.340   0.277   2.320
  166GLN      N 2610   2.332   0.449   2.451
  166GLN      H 2611   2.381   0.502   2.521
  166GLN     CA 2612   2.190   0.476   2.443
  166GLN     HA 2613   2.134   0.385   2.466
  166GLN     CB 2614   2.169   0.577   2.555
  166GLN    HB1 2615   2.068   0.619   2.553
  166GLN    HB2 2616   2.246   0.652   2.538
  166GLN     CG 2617   2.185   0.522   2.696
  166GLN    HG1 2618   2.284   0.479   2.706
  166GLN    HG2 2619   2.108   0.447   2.717
  166GLN     CD 2620   2.180   0.627   2.806
  166GLN    OE1 2621   2.203   0.743   2.772
  166GLN    NE2 2622   2.153   0.591   2.932
  166GLN   HE21 2623   2.154   0.491   2.945
  166GLN   HE22 2624   2.150   0.657   3.008
  166GLN      C 2625   2.140   0.532   2.310
  166GLN      O 2626   2.034   0.497   2.259
  167VAL      N 2627   2.225   0.608   2.240
  167VAL      H 2628   2.318   0.626   2.274
  167VAL     CA 2629   2.193   0.655   2.106
  167VAL     HA 2630   2.089   0.687   2.099
  167VAL     CB 2631   2.287   0.771   2.075
  167VAL     HB 2632   2.392   0.748   2.095
  167VAL    CG1 2633   2.301   0.818   1.931
  167VAL   HG11 2634   2.379   0.894   1.940
  167VAL   HG12 2635   2.336   0.738   1.866
  167VAL   HG13 2636   2.211   0.863   1.889
  167VAL    CG2 2637   2.245   0.893   2.155
  167VAL   HG21 2638   2.295   0.981   2.114
  167VAL   HG22 2639   2.136   0.890   2.164
  167VAL   HG23 2640   2.290   0.896   2.255
  167VAL      C 2641   2.216   0.553   1.995
  167VAL      O 2642   2.137   0.560   1.900
  168GLU      N 2643   2.301   0.453   2.016
  168GLU      H 2644   2.368   0.463   2.091
  168GLU     CA 2645   2.305   0.330   1.939
  168GLU     HA 2646   2.322   0.353   1.834
  168GLU     CB 2647   2.423   0.245   1.986
  168GLU    HB1 2648   2.396   0.174   2.064
  168GLU    HB2 2649   2.505   0.308   2.019
  168GLU     CG 2650   2.472   0.149   1.878
  168GLU    HG1 2651   2.411   0.063   1.850
  168GLU    HG2 2652   2.563   0.111   1.925
  168GLU     CD 2653   2.528   0.219   1.754
  168GLU    OE1 2654   2.516   0.160   1.645
  168GLU    OE2 2655   2.598   0.322   1.768
  168GLU      C 2656   2.176   0.249   1.944
  168GLU      O 2657   2.138   0.203   1.837
  169MET      N 2658   2.113   0.244   2.061
  169MET      H 2659   2.163   0.276   2.144
  169MET     CA 2660   2.003   0.155   2.090
  169MET     HA 2661   2.023   0.053   2.057
  169MET     CB 2662   1.976   0.154   2.240
  169MET    HB1 2663   1.878   0.106   2.253
  169MET    HB2 2664   1.981   0.256   2.277
  169MET     CG 2665   2.074   0.065   2.316
  169MET    HG1 2666   2.175   0.105   2.306
  169MET    HG2 2667   2.076  -0.036   2.277
  169MET     SD 2668   2.040   0.051   2.494
  169MET     CE 2669   2.147  -0.091   2.527
  169MET    HE1 2670   2.103  -0.188   2.504
  169MET    HE2 2671   2.244  -0.089   2.478
  169MET    HE3 2672   2.161  -0.094   2.635
  169MET      C 2673   1.879   0.208   2.019
  169MET      O 2674   1.814   0.134   1.946
  170ILE      N 2675   1.853   0.339   2.020
  170ILE      H 2676   1.902   0.398   2.086
  170ILE     CA 2677   1.748   0.399   1.940
  170ILE     HA 2678   1.649   0.356   1.951
  170ILE     CB 2679   1.727   0.545   1.980
  170ILE     HB 2680   1.633   0.579   1.937
  170ILE    CG2 2681   1.702   0.557   2.130
  170ILE   HG21 2682   1.661   0.654   2.158
  170ILE   HG22 2683   1.629   0.484   2.166
  170ILE   HG23 2684   1.799   0.545   2.179
  170ILE    CG1 2685   1.828   0.644   1.922
  170ILE   HG11 2686   1.833   0.639   1.813
  170ILE   HG12 2687   1.925   0.608   1.958
  170ILE     CD 2688   1.796   0.790   1.950
  170ILE    HD1 2689   1.761   0.806   2.052
  170ILE    HD2 2690   1.896   0.833   1.940
  170ILE    HD3 2691   1.724   0.827   1.877
  170ILE      C 2692   1.775   0.381   1.791
  170ILE      O 2693   1.684   0.364   1.710
  171LEU      N 2694   1.903   0.395   1.754
  171LEU      H 2695   1.966   0.433   1.824
  171LEU     CA 2696   1.939   0.363   1.618
  171LEU     HA 2697   1.871   0.408   1.546
  171LEU     CB 2698   2.074   0.431   1.595
  171LEU    HB1 2699   2.122   0.389   1.507
  171LEU    HB2 2700   2.144   0.402   1.674
  171LEU     CG 2701   2.069   0.583   1.587
  171LEU     HG 2702   2.027   0.633   1.674
  171LEU    CD1 2703   2.208   0.640   1.558
  171LEU   HD11 2704   2.250   0.603   1.464
  171LEU   HD12 2705   2.202   0.749   1.562
  171LEU   HD13 2706   2.277   0.608   1.635
  171LEU    CD2 2707   1.972   0.637   1.482
  171LEU   HD21 2708   1.998   0.740   1.461
  171LEU   HD22 2709   1.991   0.596   1.382
  171LEU   HD23 2710   1.870   0.631   1.519
  171LEU      C 2711   1.937   0.213   1.590
  171LEU      O 2712   1.944   0.179   1.472
  172ASN      N 2713   1.909   0.124   1.685
  172ASN      H 2714   1.906   0.156   1.781
  172ASN     CA 2715   1.881  -0.017   1.666
  172ASN     HA 2716   1.903  -0.039   1.561
  172ASN     CB 2717   1.982  -0.094   1.749
  172ASN    HB1 2718   1.955  -0.087   1.854
  172ASN    HB2 2719   2.078  -0.044   1.737
  172ASN     CG 2720   1.995  -0.239   1.704
  172ASN    OD1 2721   1.933  -0.285   1.608
  172ASN    ND2 2722   2.076  -0.319   1.773
  172ASN   HD21 2723   2.126  -0.282   1.852
  172ASN   HD22 2724   2.067  -0.418   1.757
  172ASN      C 2725   1.736  -0.058   1.687
  172ASN      O 2726   1.708  -0.176   1.709
  173LYS      N 2727   1.648   0.042   1.687
  173LYS      H 2728   1.690   0.133   1.675
  173LYS     CA 2729   1.509   0.022   1.724
  173LYS     HA 2730   1.503  -0.035   1.816
  173LYS     CB 2731   1.447   0.159   1.746
  173LYS    HB1 2732   1.460   0.220   1.657
  173LYS    HB2 2733   1.514   0.210   1.816
  173LYS     CG 2734   1.303   0.168   1.796
  173LYS    HG1 2735   1.309   0.227   1.888
  173LYS    HG2 2736   1.269   0.066   1.815
  173LYS     CD 2737   1.203   0.234   1.702
  173LYS    HD1 2738   1.203   0.178   1.608
  173LYS    HD2 2739   1.244   0.333   1.681
  173LYS     CE 2740   1.052   0.229   1.728
  173LYS    HE1 2741   1.021   0.273   1.823
  173LYS    HE2 2742   1.014   0.127   1.729
  173LYS     NZ 2743   0.976   0.300   1.624
  173LYS    HZ1 2744   1.017   0.392   1.632
  173LYS    HZ2 2745   0.979   0.258   1.532
  173LYS    HZ3 2746   0.878   0.304   1.648
  173LYS      C 2747   1.425  -0.042   1.614
  173LYS      O 2748   1.426   0.015   1.505
  174PRO      N 2749   1.347  -0.147   1.638
  174PRO     CD 2750   1.332  -0.231   1.755
  174PRO    HD1 2751   1.261  -0.194   1.829
  174PRO    HD2 2752   1.429  -0.253   1.800
  174PRO     CG 2753   1.294  -0.371   1.708
  174PRO    HG1 2754   1.234  -0.432   1.776
  174PRO    HG2 2755   1.371  -0.436   1.667
  174PRO     CB 2756   1.215  -0.338   1.581
  174PRO    HB1 2757   1.114  -0.321   1.619
  174PRO    HB2 2758   1.228  -0.417   1.507
  174PRO     CA 2759   1.271  -0.205   1.529
  174PRO     HA 2760   1.334  -0.225   1.443
  174PRO      C 2761   1.157  -0.113   1.486
  174PRO      O 2762   1.098  -0.056   1.577
  175GLY      N 2763   1.133  -0.099   1.355
  175GLY      H 2764   1.184  -0.161   1.294
  175GLY     CA 2765   1.032  -0.005   1.309
  175GLY    HA1 2766   0.943  -0.015   1.371
  175GLY    HA2 2767   1.007  -0.031   1.206
  175GLY      C 2768   1.081   0.139   1.312
  175GLY      O 2769   1.002   0.224   1.352
  176LEU      N 2770   1.208   0.175   1.289
  176LEU      H 2771   1.275   0.105   1.261
  176LEU     CA 2772   1.263   0.309   1.290
  176LEU     HA 2773   1.224   0.369   1.373
  176LEU     CB 2774   1.414   0.294   1.306
  176LEU    HB1 2775   1.455   0.242   1.220
  176LEU    HB2 2776   1.440   0.231   1.391
  176LEU     CG 2777   1.482   0.427   1.338
  176LEU     HG 2778   1.460   0.499   1.260
  176LEU    CD1 2779   1.432   0.487   1.468
  176LEU   HD11 2780   1.438   0.423   1.556
  176LEU   HD12 2781   1.489   0.578   1.488
  176LEU   HD13 2782   1.326   0.511   1.455
  176LEU    CD2 2783   1.633   0.417   1.358
  176LEU   HD21 2784   1.681   0.515   1.363
  176LEU   HD22 2785   1.655   0.352   1.443
  176LEU   HD23 2786   1.668   0.364   1.269
  176LEU      C 2787   1.216   0.388   1.169
  176LEU      O 2788   1.273   0.380   1.061
  177LYS      N 2789   1.115   0.475   1.178
  177LYS      H 2790   1.085   0.507   1.269
  177LYS     CA 2791   1.060   0.567   1.081
  177LYS     HA 2792   1.063   0.520   0.982
  177LYS     CB 2793   0.912   0.582   1.116
  177LYS    HB1 2794   0.900   0.636   1.210
  177LYS    HB2 2795   0.875   0.480   1.130
  177LYS     CG 2796   0.837   0.632   0.994
  177LYS    HG1 2797   0.872   0.582   0.904
  177LYS    HG2 2798   0.851   0.740   0.991
  177LYS     CD 2799   0.686   0.626   1.018
  177LYS    HD1 2800   0.673   0.686   1.108
  177LYS    HD2 2801   0.659   0.521   1.022
  177LYS     CE 2802   0.611   0.699   0.907
  177LYS    HE1 2803   0.634   0.650   0.812
  177LYS    HE2 2804   0.651   0.801   0.908
  177LYS     NZ 2805   0.467   0.688   0.937
  177LYS    HZ1 2806   0.411   0.718   0.858
  177LYS    HZ2 2807   0.440   0.593   0.955
  177LYS    HZ3 2808   0.448   0.749   1.016
  177LYS      C 2809   1.138   0.697   1.073
  177LYS      O 2810   1.179   0.742   0.966
  178TYR      N 2811   1.164   0.759   1.188
  178TYR      H 2812   1.143   0.704   1.270
  178TYR     CA 2813   1.248   0.877   1.194
  178TYR     HA 2814   1.282   0.908   1.096
  178TYR     CB 2815   1.165   0.991   1.252
  178TYR    HB1 2816   1.229   1.078   1.241
  178TYR    HB2 2817   1.150   0.975   1.359
  178TYR     CG 2818   1.035   1.014   1.179
  178TYR    CD1 2819   1.039   1.076   1.053
  178TYR    HD1 2820   1.135   1.113   1.020
  178TYR    CE1 2821   0.924   1.095   0.976
  178TYR    HE1 2822   0.939   1.145   0.882
  178TYR     CZ 2823   0.798   1.047   1.018
  178TYR     OH 2824   0.683   1.082   0.953
  178TYR     HH 2825   0.612   1.038   1.000
  178TYR    CE2 2826   0.795   0.974   1.139
  178TYR    HE2 2827   0.702   0.943   1.182
  178TYR    CD2 2828   0.911   0.961   1.217
  178TYR    HD2 2829   0.902   0.901   1.306
  178TYR      C 2830   1.375   0.853   1.276
  178TYR      O 2831   1.372   0.757   1.353
  179LYS      N 2832   1.477   0.937   1.257
  179LYS      H 2833   1.463   1.011   1.190
  179LYS     CA 2834   1.614   0.932   1.305
  179LYS     HA 2835   1.628   0.850   1.375
  179LYS     CB 2836   1.704   0.896   1.188
  179LYS    HB1 2837   1.799   0.947   1.205
  179LYS    HB2 2838   1.667   0.931   1.091
  179LYS     CG 2839   1.751   0.751   1.177
  179LYS    HG1 2840   1.666   0.689   1.205
  179LYS    HG2 2841   1.816   0.736   1.263
  179LYS     CD 2842   1.820   0.727   1.043
  179LYS    HD1 2843   1.915   0.780   1.034
  179LYS    HD2 2844   1.750   0.734   0.960
  179LYS     CE 2845   1.861   0.580   1.031
  179LYS    HE1 2846   1.770   0.523   1.047
  179LYS    HE2 2847   1.923   0.563   1.119
  179LYS     NZ 2848   1.930   0.556   0.903
  179LYS    HZ1 2849   1.991   0.476   0.896
  179LYS    HZ2 2850   1.856   0.548   0.836
  179LYS    HZ3 2851   1.985   0.635   0.873
  179LYS      C 2852   1.645   1.063   1.376
  179LYS      O 2853   1.609   1.170   1.327
  180PRO      N 2854   1.733   1.052   1.476
  180PRO     CD 2855   1.794   0.933   1.532
  180PRO    HD1 2856   1.840   0.873   1.453
  180PRO    HD2 2857   1.715   0.882   1.588
  180PRO     CG 2858   1.906   0.974   1.627
  180PRO    HG1 2859   2.001   0.986   1.574
  180PRO    HG2 2860   1.908   0.902   1.708
  180PRO     CB 2861   1.855   1.110   1.672
  180PRO    HB1 2862   1.933   1.177   1.707
  180PRO    HB2 2863   1.785   1.093   1.754
  180PRO     CA 2864   1.775   1.166   1.555
  180PRO     HA 2865   1.685   1.221   1.583
  180PRO      C 2866   1.854   1.261   1.465
  180PRO      O 2867   1.965   1.220   1.433
  181ALA      N 2868   1.817   1.387   1.441
  181ALA      H 2869   1.721   1.406   1.466
  181ALA     CA 2870   1.908   1.482   1.380
  181ALA     HA 2871   1.967   1.431   1.303
  181ALA     CB 2872   1.822   1.594   1.322
  181ALA    HB1 2873   1.747   1.622   1.396
  181ALA    HB2 2874   1.887   1.682   1.318
  181ALA    HB3 2875   1.782   1.570   1.224
  181ALA      C 2876   2.016   1.535   1.473
  181ALA      O 2877   2.127   1.557   1.423
  182VAL      N 2878   1.986   1.558   1.601
  182VAL      H 2879   1.902   1.521   1.643
  182VAL     CA 2880   2.056   1.638   1.699
  182VAL     HA 2881   2.160   1.648   1.668
  182VAL     CB 2882   1.994   1.777   1.709
  182VAL     HB 2883   1.901   1.760   1.763
  182VAL    CG1 2884   2.082   1.882   1.777
  182VAL   HG11 2885   2.105   1.852   1.879
  182VAL   HG12 2886   2.179   1.880   1.727
  182VAL   HG13 2887   2.039   1.982   1.774
  182VAL    CG2 2888   1.953   1.846   1.579
  182VAL   HG21 2889   1.915   1.947   1.594
  182VAL   HG22 2890   2.040   1.840   1.513
  182VAL   HG23 2891   1.866   1.795   1.537
  182VAL      C 2892   2.075   1.577   1.837
  182VAL      O 2893   1.994   1.497   1.885
  183ASN      N 2894   2.189   1.603   1.901
  183ASN      H 2895   2.262   1.643   1.845
  183ASN     CA 2896   2.223   1.574   2.039
  183ASN     HA 2897   2.128   1.544   2.082
  183ASN     CB 2898   2.331   1.469   2.060
  183ASN    HB1 2899   2.425   1.524   2.061
  183ASN    HB2 2900   2.332   1.390   1.986
  183ASN     CG 2901   2.326   1.404   2.198
  183ASN    OD1 2902   2.267   1.440   2.300
  183ASN    ND2 2903   2.400   1.294   2.212
  183ASN   HD21 2904   2.443   1.258   2.128
  183ASN   HD22 2905   2.404   1.237   2.295
  183ASN      C 2906   2.268   1.703   2.106
  183ASN      O 2907   2.368   1.757   2.059
  184GLN      N 2908   2.204   1.738   2.218
  184GLN      H 2909   2.136   1.673   2.254
  184GLN     CA 2910   2.250   1.846   2.303
  184GLN     HA 2911   2.302   1.907   2.229
  184GLN     CB 2912   2.128   1.928   2.342
  184GLN    HB1 2913   2.066   1.871   2.411
  184GLN    HB2 2914   2.064   1.942   2.254
  184GLN     CG 2915   2.136   2.070   2.398
  184GLN    HG1 2916   2.200   2.120   2.326
  184GLN    HG2 2917   2.190   2.067   2.493
  184GLN     CD 2918   2.007   2.149   2.418
  184GLN    OE1 2919   1.959   2.179   2.526
  184GLN    NE2 2920   1.945   2.195   2.308
  184GLN   HE21 2921   1.973   2.171   2.214
  184GLN   HE22 2922   1.868   2.257   2.327
  184GLN      C 2923   2.339   1.797   2.417
  184GLN      O 2924   2.297   1.715   2.499
  185ILE      N 2925   2.463   1.844   2.429
  185ILE      H 2926   2.502   1.917   2.372
  185ILE     CA 2927   2.554   1.806   2.535
  185ILE     HA 2928   2.501   1.767   2.622
  185ILE     CB 2929   2.642   1.687   2.494
  185ILE     HB 2930   2.698   1.665   2.585
  185ILE    CG2 2931   2.565   1.561   2.457
  185ILE   HG21 2932   2.629   1.473   2.455
  185ILE   HG22 2933   2.502   1.536   2.543
  185ILE   HG23 2934   2.509   1.571   2.364
  185ILE    CG1 2935   2.736   1.732   2.383
  185ILE   HG11 2936   2.793   1.817   2.421
  185ILE   HG12 2937   2.678   1.762   2.297
  185ILE     CD 2938   2.828   1.620   2.335
  185ILE    HD1 2939   2.861   1.568   2.425
  185ILE    HD2 2940   2.774   1.557   2.264
  185ILE    HD3 2941   2.911   1.668   2.283
  185ILE      C 2942   2.629   1.924   2.595
  185ILE      O 2943   2.644   2.019   2.519
  186GLU      N 2944   2.673   1.916   2.721
  186GLU      H 2945   2.671   1.833   2.778
  186GLU     CA 2946   2.771   2.012   2.768
  186GLU     HA 2947   2.740   2.113   2.739
  186GLU     CB 2948   2.785   1.985   2.918
  186GLU    HB1 2949   2.864   1.910   2.924
  186GLU    HB2 2950   2.694   1.938   2.955
  186GLU     CG 2951   2.816   2.112   2.996
  186GLU    HG1 2952   2.733   2.184   2.995
  186GLU    HG2 2953   2.899   2.159   2.943
  186GLU     CD 2954   2.863   2.076   3.136
  186GLU    OE1 2955   2.968   2.135   3.169
  186GLU    OE2 2956   2.784   2.019   3.214
  186GLU      C 2957   2.904   2.001   2.695
  186GLU      O 2958   2.951   1.888   2.691
  187CYS      N 2959   2.963   2.107   2.640
  187CYS      H 2960   2.917   2.196   2.649
  187CYS     CA 2961   3.094   2.113   2.579
  187CYS     HA 2962   3.163   2.046   2.631
  187CYS     CB 2963   3.098   2.059   2.436
  187CYS    HB1 2964   3.062   2.137   2.368
  187CYS    HB2 2965   3.033   1.973   2.420
  187CYS     SG 2966   3.259   2.022   2.362
  187CYS     HG 2967   3.272   1.910   2.432
  187CYS      C 2968   3.162   2.249   2.584
  187CYS      O 2969   3.108   2.348   2.536
  188HIS      N 2970   3.279   2.259   2.647
  188HIS      H 2971   3.323   2.178   2.688
  188HIS     CA 2972   3.357   2.381   2.662
  188HIS     HA 2973   3.361   2.443   2.572
  188HIS     CB 2974   3.285   2.459   2.771
  188HIS    HB1 2975   3.191   2.500   2.734
  188HIS    HB2 2976   3.344   2.549   2.785
  188HIS     CG 2977   3.273   2.383   2.901
  188HIS    ND1 2978   3.377   2.325   2.974
  188HIS    CE1 2979   3.318   2.258   3.074
  188HIS    HE1 2980   3.355   2.186   3.145
  188HIS    NE2 2981   3.185   2.256   3.061
  188HIS    HE2 2982   3.116   2.206   3.115
  188HIS    CD2 2983   3.156   2.331   2.949
  188HIS    HD2 2984   3.053   2.345   2.920
  188HIS      C 2985   3.502   2.345   2.693
  188HIS      O 2986   3.540   2.228   2.696
  189PRO      N 2987   3.596   2.438   2.708
  189PRO     CD 2988   3.577   2.574   2.661
  189PRO    HD1 2989   3.534   2.631   2.743
  189PRO    HD2 2990   3.520   2.585   2.569
  189PRO     CG 2991   3.718   2.625   2.631
  189PRO    HG1 2992   3.725   2.731   2.656
  189PRO    HG2 2993   3.733   2.601   2.526
  189PRO     CB 2994   3.807   2.533   2.713
  189PRO    HB1 2995   3.809   2.578   2.812
  189PRO    HB2 2996   3.910   2.521   2.679
  189PRO     CA 2997   3.735   2.398   2.717
  189PRO     HA 2998   3.774   2.349   2.627
  189PRO      C 2999   3.780   2.309   2.832
  189PRO      O 3000   3.886   2.249   2.830
  190TYR      N 3001   3.702   2.299   2.940
  190TYR      H 3002   3.623   2.361   2.948
  190TYR     CA 3003   3.719   2.211   3.054
  190TYR     HA 3004   3.824   2.187   3.072
  190TYR     CB 3005   3.668   2.277   3.181
  190TYR    HB1 3006   3.682   2.209   3.265
  190TYR    HB2 3007   3.560   2.295   3.176
  190TYR     CG 3008   3.725   2.408   3.231
  190TYR    CD1 3009   3.664   2.457   3.347
  190TYR    HD1 3010   3.571   2.415   3.384
  190TYR    CE1 3011   3.699   2.582   3.399
  190TYR    HE1 3012   3.644   2.626   3.481
  190TYR     CZ 3013   3.817   2.645   3.353
  190TYR     OH 3014   3.862   2.761   3.408
  190TYR     HH 3015   3.951   2.786   3.381
  190TYR    CE2 3016   3.883   2.598   3.238
  190TYR    HE2 3017   3.977   2.642   3.209
  190TYR    CD2 3018   3.839   2.476   3.185
  190TYR    HD2 3019   3.900   2.436   3.106
  190TYR      C 3020   3.648   2.078   3.037
  190TYR      O 3021   3.664   1.990   3.122
  191LEU      N 3022   3.572   2.058   2.930
  191LEU      H 3023   3.544   2.135   2.870
  191LEU     CA 3024   3.499   1.936   2.902
  191LEU     HA 3025   3.555   1.850   2.939
  191LEU     CB 3026   3.372   1.945   2.985
  191LEU    HB1 3027   3.313   2.032   2.956
  191LEU    HB2 3028   3.396   1.945   3.092
  191LEU     CG 3029   3.277   1.828   2.965
  191LEU     HG 3030   3.267   1.798   2.860
  191LEU    CD1 3031   3.317   1.693   3.026
  191LEU   HD11 3032   3.418   1.663   2.998
  191LEU   HD12 3033   3.315   1.703   3.134
  191LEU   HD13 3034   3.249   1.615   2.991
  191LEU    CD2 3035   3.132   1.870   2.990
  191LEU   HD21 3036   3.105   1.903   3.090
  191LEU   HD22 3037   3.100   1.948   2.921
  191LEU   HD23 3038   3.071   1.782   2.968
  191LEU      C 3039   3.473   1.927   2.752
  191LEU      O 3040   3.377   1.984   2.702
  192THR      N 3041   3.556   1.851   2.681
  192THR      H 3042   3.635   1.820   2.735
  192THR     CA 3043   3.576   1.861   2.538
  192THR     HA 3044   3.535   1.953   2.496
  192THR     CB 3045   3.725   1.855   2.504
  192THR     HB 3046   3.725   1.865   2.396
  192THR    CG2 3047   3.810   1.971   2.557
  192THR   HG21 3048   3.913   1.948   2.530
  192THR   HG22 3049   3.764   2.061   2.518
  192THR   HG23 3050   3.810   1.981   2.665
  192THR    OG1 3051   3.786   1.731   2.530
  192THR    HG1 3052   3.881   1.729   2.518
  192THR      C 3053   3.517   1.742   2.464
  192THR      O 3054   3.482   1.760   2.348
  193GLN      N 3055   3.486   1.636   2.539
  193GLN      H 3056   3.513   1.641   2.636
  193GLN     CA 3057   3.416   1.516   2.495
  193GLN     HA 3058   3.447   1.432   2.557
  193GLN     CB 3059   3.268   1.543   2.519
  193GLN    HB1 3060   3.209   1.452   2.504
  193GLN    HB2 3061   3.232   1.622   2.454
  193GLN     CG 3062   3.244   1.588   2.663
  193GLN    HG1 3063   3.251   1.697   2.669
  193GLN    HG2 3064   3.323   1.545   2.725
  193GLN     CD 3065   3.109   1.553   2.724
  193GLN    OE1 3066   3.093   1.455   2.797
  193GLN    NE2 3067   2.996   1.615   2.691
  193GLN   HE21 3068   3.003   1.706   2.647
  193GLN   HE22 3069   2.920   1.591   2.753
  193GLN      C 3070   3.445   1.476   2.351
  193GLN      O 3071   3.360   1.425   2.278
  194GLU      N 3072   3.572   1.484   2.311
  194GLU      H 3073   3.631   1.502   2.391
  194GLU     CA 3074   3.628   1.437   2.186
  194GLU     HA 3075   3.605   1.505   2.104
  194GLU     CB 3076   3.781   1.432   2.191
  194GLU    HB1 3077   3.814   1.391   2.096
  194GLU    HB2 3078   3.802   1.364   2.273
  194GLU     CG 3079   3.856   1.562   2.220
  194GLU    HG1 3080   3.814   1.618   2.303
  194GLU    HG2 3081   3.833   1.637   2.144
  194GLU     CD 3082   4.007   1.545   2.232
  194GLU    OE1 3083   4.052   1.519   2.346
  194GLU    OE2 3084   4.076   1.566   2.130
  194GLU      C 3085   3.560   1.315   2.125
  194GLU      O 3086   3.506   1.326   2.015
  195LYS      N 3087   3.561   1.202   2.195
  195LYS      H 3088   3.608   1.202   2.285
  195LYS     CA 3089   3.506   1.080   2.139
  195LYS     HA 3090   3.539   1.088   2.036
  195LYS     CB 3091   3.565   0.955   2.204
  195LYS    HB1 3092   3.554   0.876   2.130
  195LYS    HB2 3093   3.512   0.930   2.296
  195LYS     CG 3094   3.714   0.973   2.233
  195LYS    HG1 3095   3.747   0.870   2.249
  195LYS    HG2 3096   3.733   1.036   2.320
  195LYS     CD 3097   3.804   1.011   2.116
  195LYS    HD1 3098   3.785   1.115   2.091
  195LYS    HD2 3099   3.783   0.950   2.029
  195LYS     CE 3100   3.952   0.989   2.148
  195LYS    HE1 3101   3.967   0.881   2.154
  195LYS    HE2 3102   3.982   1.027   2.246
  195LYS     NZ 3103   4.041   1.042   2.044
  195LYS    HZ1 3104   4.030   1.141   2.029
  195LYS    HZ2 3105   4.135   1.020   2.075
  195LYS    HZ3 3106   4.034   1.000   1.952
  195LYS      C 3107   3.355   1.071   2.122
  195LYS      O 3108   3.315   1.011   2.023
  196LEU      N 3109   3.279   1.146   2.202
  196LEU      H 3110   3.329   1.198   2.272
  196LEU     CA 3111   3.136   1.167   2.190
  196LEU     HA 3112   3.095   1.070   2.161
  196LEU     CB 3113   3.069   1.204   2.322
  196LEU    HB1 3114   3.117   1.300   2.343
  196LEU    HB2 3115   3.100   1.132   2.397
  196LEU     CG 3116   2.918   1.224   2.315
  196LEU     HG 3117   2.889   1.310   2.255
  196LEU    CD1 3118   2.841   1.105   2.258
  196LEU   HD11 3119   2.877   1.085   2.157
  196LEU   HD12 3120   2.854   1.017   2.322
  196LEU   HD13 3121   2.736   1.127   2.244
  196LEU    CD2 3122   2.866   1.245   2.457
  196LEU   HD21 3123   2.887   1.348   2.484
  196LEU   HD22 3124   2.760   1.221   2.468
  196LEU   HD23 3125   2.912   1.173   2.525
  196LEU      C 3126   3.097   1.266   2.082
  196LEU      O 3127   2.994   1.247   2.016
  197ILE      N 3128   3.175   1.370   2.051
  197ILE      H 3129   3.262   1.381   2.102
  197ILE     CA 3130   3.152   1.456   1.937
  197ILE     HA 3131   3.048   1.490   1.940
  197ILE     CB 3132   3.236   1.583   1.941
  197ILE     HB 3133   3.324   1.554   1.998
  197ILE    CG2 3134   3.280   1.643   1.808
  197ILE   HG21 3135   3.349   1.568   1.769
  197ILE   HG22 3136   3.195   1.650   1.740
  197ILE   HG23 3137   3.326   1.742   1.816
  197ILE    CG1 3138   3.165   1.698   2.013
  197ILE   HG11 3139   3.067   1.717   1.970
  197ILE   HG12 3140   3.231   1.783   1.995
  197ILE     CD 3141   3.159   1.684   2.164
  197ILE    HD1 3142   3.102   1.764   2.212
  197ILE    HD2 3143   3.106   1.592   2.188
  197ILE    HD3 3144   3.263   1.674   2.198
  197ILE      C 3145   3.178   1.377   1.810
  197ILE      O 3146   3.101   1.390   1.714
  198GLN      N 3147   3.282   1.295   1.808
  198GLN      H 3148   3.341   1.285   1.889
  198GLN     CA 3149   3.331   1.222   1.692
  198GLN     HA 3150   3.334   1.285   1.603
  198GLN     CB 3151   3.462   1.151   1.724
  198GLN    HB1 3152   3.475   1.063   1.661
  198GLN    HB2 3153   3.468   1.108   1.824
  198GLN     CG 3154   3.570   1.255   1.697
  198GLN    HG1 3155   3.555   1.336   1.769
  198GLN    HG2 3156   3.562   1.285   1.592
  198GLN     CD 3157   3.711   1.205   1.722
  198GLN    OE1 3158   3.737   1.124   1.811
  198GLN    NE2 3159   3.814   1.260   1.656
  198GLN   HE21 3160   3.800   1.338   1.594
  198GLN   HE22 3161   3.910   1.241   1.681
  198GLN      C 3162   3.232   1.114   1.650
  198GLN      O 3163   3.213   1.090   1.531
  199TYR      N 3164   3.175   1.051   1.753
  199TYR      H 3165   3.202   1.060   1.849
  199TYR     CA 3166   3.072   0.950   1.735
  199TYR     HA 3167   3.109   0.869   1.672
  199TYR     CB 3168   3.043   0.886   1.870
  199TYR    HB1 3169   3.029   0.965   1.943
  199TYR    HB2 3170   3.124   0.820   1.901
  199TYR     CG 3171   2.916   0.804   1.881
  199TYR    CD1 3172   2.920   0.673   1.833
  199TYR    HD1 3173   3.011   0.624   1.800
  199TYR    CE1 3174   2.801   0.599   1.830
  199TYR    HE1 3175   2.803   0.500   1.789
  199TYR     CZ 3176   2.682   0.655   1.880
  199TYR     OH 3177   2.566   0.583   1.886
  199TYR     HH 3178   2.577   0.491   1.860
  199TYR    CE2 3179   2.679   0.788   1.926
  199TYR    HE2 3180   2.588   0.832   1.965
  199TYR    CD2 3181   2.797   0.864   1.924
  199TYR    HD2 3182   2.787   0.963   1.964
  199TYR      C 3183   2.943   1.009   1.681
  199TYR      O 3184   2.903   0.957   1.577
  200CYS      N 3185   2.897   1.124   1.732
  200CYS      H 3186   2.939   1.164   1.814
  200CYS     CA 3187   2.785   1.190   1.668
  200CYS     HA 3188   2.703   1.118   1.669
  200CYS     CB 3189   2.752   1.318   1.745
  200CYS    HB1 3190   2.679   1.378   1.690
  200CYS    HB2 3191   2.845   1.371   1.764
  200CYS     SG 3192   2.681   1.257   1.900
  200CYS     HG 3193   2.782   1.183   1.946
  200CYS      C 3194   2.813   1.232   1.524
  200CYS      O 3195   2.724   1.207   1.442
  201GLN      N 3196   2.935   1.273   1.489
  201GLN      H 3197   3.005   1.291   1.560
  201GLN     CA 3198   2.957   1.316   1.353
  201GLN     HA 3199   2.868   1.369   1.318
  201GLN     CB 3200   3.072   1.416   1.351
  201GLN    HB1 3201   3.103   1.437   1.248
  201GLN    HB2 3202   3.156   1.390   1.416
  201GLN     CG 3203   3.024   1.550   1.405
  201GLN    HG1 3204   2.967   1.531   1.496
  201GLN    HG2 3205   2.948   1.589   1.337
  201GLN     CD 3206   3.138   1.649   1.423
  201GLN    OE1 3207   3.254   1.625   1.389
  201GLN    NE2 3208   3.115   1.759   1.496
  201GLN   HE21 3209   3.025   1.776   1.539
  201GLN   HE22 3210   3.197   1.804   1.533
  201GLN      C 3211   2.978   1.197   1.261
  201GLN      O 3212   2.932   1.193   1.147
  202SER      N 3213   3.036   1.087   1.309
  202SER      H 3214   3.062   1.092   1.407
  202SER     CA 3215   3.037   0.958   1.243
  202SER     HA 3216   3.091   0.979   1.150
  202SER     CB 3217   3.106   0.860   1.337
  202SER    HB1 3218   3.090   0.758   1.302
  202SER    HB2 3219   3.057   0.865   1.435
  202SER     OG 3220   3.240   0.900   1.351
  202SER     HG 3221   3.243   0.968   1.419
  202SER      C 3222   2.897   0.904   1.222
  202SER      O 3223   2.875   0.826   1.130
  203LYS      N 3224   2.796   0.935   1.303
  203LYS      H 3225   2.809   0.980   1.393
  203LYS     CA 3226   2.654   0.909   1.286
  203LYS     HA 3227   2.646   0.818   1.226
  203LYS     CB 3228   2.590   0.875   1.421
  203LYS    HB1 3229   2.483   0.854   1.416
  203LYS    HB2 3230   2.595   0.965   1.482
  203LYS     CG 3231   2.644   0.756   1.499
  203LYS    HG1 3232   2.612   0.751   1.603
  203LYS    HG2 3233   2.753   0.762   1.501
  203LYS     CD 3234   2.611   0.620   1.440
  203LYS    HD1 3235   2.653   0.620   1.339
  203LYS    HD2 3236   2.503   0.610   1.423
  203LYS     CE 3237   2.660   0.499   1.519
  203LYS    HE1 3238   2.647   0.519   1.625
  203LYS    HE2 3239   2.767   0.490   1.503
  203LYS     NZ 3240   2.598   0.374   1.472
  203LYS    HZ1 3241   2.511   0.399   1.427
  203LYS    HZ2 3242   2.657   0.332   1.402
  203LYS    HZ3 3243   2.586   0.310   1.549
  203LYS      C 3244   2.576   1.017   1.215
  203LYS      O 3245   2.454   1.000   1.209
  204GLY      N 3246   2.639   1.122   1.162
  204GLY      H 3247   2.735   1.140   1.189
  204GLY     CA 3248   2.569   1.232   1.100
  204GLY    HA1 3249   2.510   1.199   1.015
  204GLY    HA2 3250   2.642   1.304   1.063
  204GLY      C 3251   2.477   1.313   1.191
  204GLY      O 3252   2.387   1.380   1.141
  205ILE      N 3253   2.482   1.283   1.321
  205ILE      H 3254   2.560   1.225   1.350
  205ILE     CA 3255   2.420   1.360   1.428
  205ILE     HA 3256   2.321   1.376   1.386
  205ILE     CB 3257   2.410   1.280   1.558
  205ILE     HB 3258   2.505   1.240   1.591
  205ILE    CG2 3259   2.366   1.363   1.678
  205ILE   HG21 3260   2.270   1.409   1.655
  205ILE   HG22 3261   2.350   1.313   1.774
  205ILE   HG23 3262   2.439   1.441   1.701
  205ILE    CG1 3263   2.327   1.155   1.527
  205ILE   HG11 3264   2.359   1.101   1.438
  205ILE   HG12 3265   2.226   1.189   1.505
  205ILE     CD 3266   2.320   1.057   1.643
  205ILE    HD1 3267   2.267   0.965   1.617
  205ILE    HD2 3268   2.420   1.041   1.684
  205ILE    HD3 3269   2.259   1.097   1.724
  205ILE      C 3270   2.493   1.492   1.443
  205ILE      O 3271   2.616   1.499   1.440
  206VAL      N 3272   2.404   1.591   1.453
  206VAL      H 3273   2.310   1.570   1.422
  206VAL     CA 3274   2.441   1.726   1.490
  206VAL     HA 3275   2.533   1.755   1.438
  206VAL     CB 3276   2.347   1.835   1.440
  206VAL     HB 3277   2.253   1.826   1.494
  206VAL    CG1 3278   2.406   1.967   1.490
  206VAL   HG11 3279   2.341   2.044   1.449
  206VAL   HG12 3280   2.405   1.971   1.599
  206VAL   HG13 3281   2.506   1.986   1.451
  206VAL    CG2 3282   2.324   1.834   1.289
  206VAL   HG21 3283   2.416   1.826   1.230
  206VAL   HG22 3284   2.276   1.739   1.264
  206VAL   HG23 3285   2.276   1.927   1.257
  206VAL      C 3286   2.476   1.736   1.637
  206VAL      O 3287   2.398   1.684   1.716
  207VAL      N 3288   2.596   1.783   1.674
  207VAL      H 3289   2.668   1.814   1.611
  207VAL     CA 3290   2.617   1.808   1.815
  207VAL     HA 3291   2.551   1.746   1.877
  207VAL     CB 3292   2.760   1.778   1.859
  207VAL     HB 3293   2.831   1.837   1.801
  207VAL    CG1 3294   2.776   1.815   2.006
  207VAL   HG11 3295   2.797   1.920   2.022
  207VAL   HG12 3296   2.692   1.777   2.065
  207VAL   HG13 3297   2.871   1.775   2.042
  207VAL    CG2 3298   2.789   1.633   1.822
  207VAL   HG21 3299   2.893   1.630   1.853
  207VAL   HG22 3300   2.728   1.568   1.885
  207VAL   HG23 3301   2.791   1.615   1.715
  207VAL      C 3302   2.590   1.957   1.835
  207VAL      O 3303   2.649   2.040   1.767
  208THR      N 3304   2.501   1.984   1.931
  208THR      H 3305   2.440   1.913   1.969
  208THR     CA 3306   2.494   2.110   2.001
  208THR     HA 3307   2.547   2.190   1.949
  208THR     CB 3308   2.351   2.165   2.003
  208THR     HB 3309   2.290   2.107   2.073
  208THR    CG2 3310   2.339   2.305   2.062
  208THR   HG21 3311   2.324   2.314   2.169
  208THR   HG22 3312   2.426   2.359   2.025
  208THR   HG23 3313   2.257   2.355   2.010
  208THR    OG1 3314   2.275   2.161   1.885
  208THR    HG1 3315   2.185   2.150   1.916
  208THR      C 3316   2.562   2.107   2.137
  208THR      O 3317   2.519   2.036   2.227
  209ALA      N 3318   2.659   2.196   2.160
  209ALA      H 3319   2.697   2.244   2.079
  209ALA     CA 3320   2.713   2.237   2.288
  209ALA     HA 3321   2.729   2.145   2.344
  209ALA     CB 3322   2.851   2.300   2.272
  209ALA    HB1 3323   2.904   2.296   2.367
  209ALA    HB2 3324   2.900   2.245   2.192
  209ALA    HB3 3325   2.855   2.402   2.236
  209ALA      C 3326   2.628   2.336   2.367
  209ALA      O 3327   2.609   2.451   2.329
  210TYR      N 3328   2.590   2.300   2.490
  210TYR      H 3329   2.596   2.200   2.502
  210TYR     CA 3330   2.547   2.378   2.604
  210TYR     HA 3331   2.526   2.480   2.571
  210TYR     CB 3332   2.414   2.322   2.653
  210TYR    HB1 3333   2.350   2.296   2.569
  210TYR    HB2 3334   2.360   2.407   2.695
  210TYR     CG 3335   2.407   2.212   2.755
  210TYR    CD1 3336   2.419   2.248   2.890
  210TYR    HD1 3337   2.424   2.353   2.912
  210TYR    CE1 3338   2.418   2.148   2.988
  210TYR    HE1 3339   2.418   2.170   3.094
  210TYR     CZ 3340   2.393   2.014   2.952
  210TYR     OH 3341   2.371   1.920   3.049
  210TYR     HH 3342   2.334   1.839   3.015
  210TYR    CE2 3343   2.370   1.979   2.818
  210TYR    HE2 3344   2.340   1.879   2.789
  210TYR    CD2 3345   2.383   2.078   2.720
  210TYR    HD2 3346   2.366   2.049   2.618
  210TYR      C 3347   2.653   2.400   2.711
  210TYR      O 3348   2.750   2.328   2.731
  211SER      N 3349   2.624   2.501   2.793
  211SER      H 3350   2.539   2.555   2.780
  211SER     CA 3351   2.722   2.566   2.879
  211SER     HA 3352   2.666   2.650   2.921
  211SER     CB 3353   2.754   2.481   3.001
  211SER    HB1 3354   2.809   2.542   3.073
  211SER    HB2 3355   2.827   2.403   2.979
  211SER     OG 3356   2.646   2.422   3.069
  211SER     HG 3357   2.683   2.339   3.100
  211SER      C 3358   2.856   2.607   2.820
  211SER      O 3359   2.957   2.593   2.888
  212PRO      N 3360   2.861   2.650   2.694
  212PRO     CD 3361   2.751   2.717   2.626
  212PRO    HD1 3362   2.689   2.766   2.701
  212PRO    HD2 3363   2.684   2.648   2.574
  212PRO     CG 3364   2.817   2.808   2.523
  212PRO    HG1 3365   2.826   2.908   2.566
  212PRO    HG2 3366   2.756   2.820   2.434
  212PRO     CB 3367   2.951   2.741   2.497
  212PRO    HB1 3368   3.027   2.800   2.446
  212PRO    HB2 3369   2.945   2.654   2.431
  212PRO     CA 3370   2.988   2.686   2.635
  212PRO     HA 3371   3.046   2.596   2.615
  212PRO      C 3372   3.080   2.784   2.707
  212PRO      O 3373   3.201   2.778   2.682
  213LEU      N 3374   3.024   2.863   2.798
  213LEU      H 3375   2.926   2.847   2.818
  213LEU     CA 3376   3.094   2.949   2.892
  213LEU     HA 3377   3.198   2.972   2.869
  213LEU     CB 3378   3.014   3.079   2.892
  213LEU    HB1 3379   3.070   3.154   2.948
  213LEU    HB2 3380   2.926   3.074   2.956
  213LEU     CG 3381   2.956   3.141   2.765
  213LEU     HG 3382   2.889   3.071   2.715
  213LEU    CD1 3383   2.872   3.267   2.781
  213LEU   HD11 3384   2.934   3.342   2.830
  213LEU   HD12 3385   2.843   3.306   2.684
  213LEU   HD13 3386   2.783   3.246   2.840
  213LEU    CD2 3387   3.071   3.173   2.671
  213LEU   HD21 3388   3.146   3.242   2.710
  213LEU   HD22 3389   3.125   3.082   2.643
  213LEU   HD23 3390   3.040   3.212   2.575
  213LEU      C 3391   3.112   2.897   3.034
  213LEU      O 3392   3.177   2.956   3.120
  214GLY      N 3393   3.044   2.787   3.066
  214GLY      H 3394   3.005   2.732   2.991
  214GLY     CA 3395   3.059   2.724   3.196
  214GLY    HA1 3396   3.163   2.729   3.228
  214GLY    HA2 3397   3.036   2.618   3.181
  214GLY      C 3398   2.968   2.785   3.302
  214GLY      O 3399   2.990   2.766   3.422
  215SER      N 3400   2.860   2.847   3.256
  215SER      H 3401   2.848   2.851   3.156
  215SER     CA 3402   2.751   2.906   3.332
  215SER     HA 3403   2.699   2.974   3.265
  215SER     CB 3404   2.649   2.798   3.365
  215SER    HB1 3405   2.698   2.720   3.425
  215SER    HB2 3406   2.621   2.751   3.271
  215SER     OG 3407   2.530   2.835   3.430
  215SER     HG 3408   2.517   2.925   3.398
  215SER      C 3409   2.796   2.977   3.459
  215SER      O 3410   2.799   2.919   3.567
  216PRO      N 3411   2.856   3.096   3.455
  216PRO     CD 3412   2.916   3.168   3.345
  216PRO    HD1 3413   2.875   3.143   3.247
  216PRO    HD2 3414   3.020   3.135   3.349
  216PRO     CG 3415   2.911   3.314   3.389
  216PRO    HG1 3416   2.811   3.358   3.389
  216PRO    HG2 3417   2.984   3.368   3.329
  216PRO     CB 3418   2.941   3.300   3.537
  216PRO    HB1 3419   2.893   3.385   3.586
  216PRO    HB2 3420   3.048   3.290   3.554
  216PRO     CA 3421   2.876   3.169   3.579
  216PRO     HA 3422   2.942   3.129   3.656
  216PRO      C 3423   2.748   3.194   3.657
  216PRO      O 3424   2.745   3.203   3.780
  217ASP      N 3425   2.630   3.199   3.594
  217ASP      H 3426   2.627   3.174   3.496
  217ASP     CA 3427   2.508   3.203   3.671
  217ASP     HA 3428   2.511   3.273   3.754
  217ASP     CB 3429   2.405   3.258   3.573
  217ASP    HB1 3430   2.436   3.360   3.548
  217ASP    HB2 3431   2.308   3.257   3.624
  217ASP     CG 3432   2.381   3.183   3.443
  217ASP    OD1 3433   2.471   3.104   3.405
  217ASP    OD2 3434   2.267   3.191   3.394
  217ASP      C 3435   2.469   3.071   3.737
  217ASP      O 3436   2.361   3.064   3.794
  218ARG      N 3437   2.550   2.964   3.739
  218ARG      H 3438   2.641   2.971   3.695
  218ARG     CA 3439   2.510   2.836   3.794
  218ARG     HA 3440   2.414   2.823   3.742
  218ARG     CB 3441   2.603   2.724   3.751
  218ARG    HB1 3442   2.624   2.725   3.644
  218ARG    HB2 3443   2.555   2.629   3.776
  218ARG     CG 3444   2.733   2.726   3.831
  218ARG    HG1 3445   2.723   2.694   3.935
  218ARG    HG2 3446   2.775   2.827   3.826
  218ARG     CD 3447   2.829   2.638   3.753
  218ARG    HD1 3448   2.841   2.680   3.653
  218ARG    HD2 3449   2.791   2.535   3.754
  218ARG     NE 3450   2.955   2.639   3.826
  218ARG     HE 3451   2.980   2.568   3.894
  218ARG     CZ 3452   3.054   2.728   3.806
  218ARG    NH1 3453   3.038   2.828   3.718
  218ARG   HH11 3454   2.965   2.825   3.648
  218ARG   HH12 3455   3.106   2.902   3.720
  218ARG    NH2 3456   3.165   2.727   3.880
  218ARG   HH21 3457   3.170   2.664   3.959
  218ARG   HH22 3458   3.241   2.786   3.848
  218ARG      C 3459   2.485   2.848   3.943
  218ARG      O 3460   2.566   2.908   4.014
  219PRO      N 3461   2.376   2.802   4.005
  219PRO     CD 3462   2.267   2.733   3.939
  219PRO    HD1 3463   2.294   2.628   3.931
  219PRO    HD2 3464   2.259   2.779   3.840
  219PRO     CG 3465   2.142   2.761   4.021
  219PRO    HG1 3466   2.060   2.689   4.011
  219PRO    HG2 3467   2.111   2.865   4.016
  219PRO     CB 3468   2.205   2.749   4.160
  219PRO    HB1 3469   2.208   2.648   4.200
  219PRO    HB2 3470   2.139   2.813   4.218
  219PRO     CA 3471   2.341   2.816   4.145
  219PRO     HA 3472   2.332   2.923   4.163
  219PRO      C 3473   2.437   2.767   4.253
  219PRO      O 3474   2.445   2.821   4.363
  220TRP      N 3475   2.520   2.670   4.215
  220TRP      H 3476   2.490   2.600   4.149
  220TRP     CA 3477   2.627   2.621   4.301
  220TRP     HA 3478   2.603   2.629   4.407
  220TRP     CB 3479   2.644   2.471   4.276
  220TRP    HB1 3480   2.576   2.416   4.340
  220TRP    HB2 3481   2.741   2.434   4.308
  220TRP     CG 3482   2.627   2.415   4.138
  220TRP    CD1 3483   2.728   2.391   4.052
  220TRP    HD1 3484   2.834   2.409   4.066
  220TRP    NE1 3485   2.670   2.331   3.942
  220TRP    HE1 3486   2.723   2.300   3.862
  220TRP    CE2 3487   2.533   2.321   3.953
  220TRP    CZ2 3488   2.434   2.274   3.865
  220TRP    HZ2 3489   2.455   2.231   3.768
  220TRP    CH2 3490   2.304   2.275   3.914
  220TRP    HH2 3491   2.221   2.249   3.850
  220TRP    CZ3 3492   2.267   2.327   4.039
  220TRP    HZ3 3493   2.166   2.321   4.077
  220TRP    CE3 3494   2.366   2.378   4.123
  220TRP    HE3 3495   2.350   2.393   4.229
  220TRP    CD2 3496   2.499   2.380   4.077
  220TRP      C 3497   2.755   2.702   4.302
  220TRP      O 3498   2.840   2.669   4.384
  221ALA      N 3499   2.773   2.813   4.229
  221ALA      H 3500   2.701   2.838   4.162
  221ALA     CA 3501   2.900   2.883   4.228
  221ALA     HA 3502   2.979   2.808   4.233
  221ALA     CB 3503   2.902   2.968   4.102
  221ALA    HB1 3504   2.897   2.908   4.011
  221ALA    HB2 3505   2.819   3.039   4.105
  221ALA    HB3 3506   2.998   3.019   4.098
  221ALA      C 3507   2.924   2.973   4.348
  221ALA      O 3508   2.837   2.986   4.434
  222LYS      N 3509   3.043   3.031   4.358
  222LYS      H 3510   3.111   3.015   4.285
  222LYS     CA 3511   3.096   3.098   4.475
  222LYS     HA 3512   3.024   3.172   4.511
  222LYS     CB 3513   3.129   2.997   4.584
  222LYS    HB1 3514   3.036   2.959   4.628
  222LYS    HB2 3515   3.180   3.051   4.664
  222LYS     CG 3516   3.224   2.885   4.542
  222LYS    HG1 3517   3.317   2.936   4.515
  222LYS    HG2 3518   3.192   2.833   4.451
  222LYS     CD 3519   3.249   2.795   4.662
  222LYS    HD1 3520   3.152   2.751   4.684
  222LYS    HD2 3521   3.273   2.856   4.750
  222LYS     CE 3522   3.351   2.684   4.638
  222LYS    HE1 3523   3.449   2.728   4.621
  222LYS    HE2 3524   3.315   2.639   4.545
  222LYS     NZ 3525   3.362   2.584   4.746
  222LYS    HZ1 3526   3.286   2.519   4.745
  222LYS    HZ2 3527   3.450   2.535   4.741
  222LYS    HZ3 3528   3.374   2.631   4.835
  222LYS      C 3529   3.220   3.179   4.439
  222LYS      O 3530   3.286   3.145   4.342
  223PRO      N 3531   3.255   3.285   4.513
  223PRO     CD 3532   3.177   3.347   4.618
  223PRO    HD1 3533   3.208   3.297   4.709
  223PRO    HD2 3534   3.069   3.334   4.610
  223PRO     CG 3535   3.218   3.494   4.623
  223PRO    HG1 3536   3.211   3.527   4.727
  223PRO    HG2 3537   3.158   3.550   4.551
  223PRO     CB 3538   3.360   3.491   4.566
  223PRO    HB1 3539   3.440   3.492   4.641
  223PRO    HB2 3540   3.369   3.578   4.501
  223PRO     CA 3541   3.362   3.372   4.470
  223PRO     HA 3542   3.328   3.417   4.377
  223PRO      C 3543   3.500   3.311   4.449
  223PRO      O 3544   3.566   3.340   4.349
  224GLU      N 3545   3.542   3.222   4.538
  224GLU      H 3546   3.497   3.216   4.629
  224GLU     CA 3547   3.664   3.147   4.514
  224GLU     HA 3548   3.746   3.218   4.512
  224GLU     CB 3549   3.687   3.051   4.630
  224GLU    HB1 3550   3.719   3.104   4.719
  224GLU    HB2 3551   3.778   2.994   4.607
  224GLU     CG 3552   3.576   2.952   4.663
  224GLU    HG1 3553   3.537   2.907   4.572
  224GLU    HG2 3554   3.496   3.003   4.717
  224GLU     CD 3555   3.645   2.846   4.748
  224GLU    OE1 3556   3.671   2.736   4.696
  224GLU    OE2 3557   3.674   2.879   4.865
  224GLU      C 3558   3.677   3.070   4.383
  224GLU      O 3559   3.786   3.025   4.351
  225ASP      N 3560   3.567   3.048   4.310
  225ASP      H 3561   3.478   3.080   4.344
  225ASP     CA 3562   3.555   2.961   4.195
  225ASP     HA 3563   3.648   2.923   4.154
  225ASP     CB 3564   3.463   2.851   4.247
  225ASP    HB1 3565   3.359   2.882   4.259
  225ASP    HB2 3566   3.507   2.824   4.343
  225ASP     CG 3567   3.453   2.729   4.157
  225ASP    OD1 3568   3.526   2.717   4.056
  225ASP    OD2 3569   3.371   2.639   4.184
  225ASP      C 3570   3.496   3.037   4.076
  225ASP      O 3571   3.376   3.032   4.055
  226PRO      N 3572   3.578   3.124   4.017
  226PRO     CD 3573   3.721   3.141   4.034
  226PRO    HD1 3574   3.776   3.047   4.030
  226PRO    HD2 3575   3.748   3.185   4.130
  226PRO     CG 3576   3.782   3.234   3.930
  226PRO    HG1 3577   3.826   3.176   3.849
  226PRO    HG2 3578   3.855   3.301   3.974
  226PRO     CB 3579   3.653   3.306   3.888
  226PRO    HB1 3580   3.661   3.343   3.786
  226PRO    HB2 3581   3.635   3.395   3.948
  226PRO     CA 3582   3.544   3.199   3.898
  226PRO     HA 3583   3.457   3.262   3.916
  226PRO      C 3584   3.549   3.114   3.772
  226PRO      O 3585   3.596   3.000   3.773
  227SER      N 3586   3.489   3.167   3.665
  227SER      H 3587   3.454   3.261   3.670
  227SER     CA 3588   3.438   3.090   3.553
  227SER     HA 3589   3.408   2.992   3.589
  227SER     CB 3590   3.306   3.155   3.512
  227SER    HB1 3591   3.244   3.175   3.600
  227SER    HB2 3592   3.250   3.080   3.456
  227SER     OG 3593   3.331   3.270   3.435
  227SER     HG 3594   3.347   3.343   3.495
  227SER      C 3595   3.538   3.073   3.440
  227SER      O 3596   3.649   3.126   3.431
  228LEU      N 3597   3.494   2.991   3.344
  228LEU      H 3598   3.414   2.934   3.365
  228LEU     CA 3599   3.563   2.974   3.217
  228LEU     HA 3600   3.660   2.930   3.242
  228LEU     CB 3601   3.481   2.873   3.137
  228LEU    HB1 3602   3.424   2.924   3.059
  228LEU    HB2 3603   3.405   2.830   3.201
  228LEU     CG 3604   3.555   2.756   3.073
  228LEU     HG 3605   3.626   2.716   3.145
  228LEU    CD1 3606   3.460   2.640   3.047
  228LEU   HD11 3607   3.377   2.672   2.985
  228LEU   HD12 3608   3.503   2.553   2.996
  228LEU   HD13 3609   3.417   2.612   3.143
  228LEU    CD2 3610   3.646   2.792   2.955
  228LEU   HD21 3611   3.713   2.706   2.944
  228LEU   HD22 3612   3.585   2.795   2.865
  228LEU   HD23 3613   3.714   2.877   2.964
  228LEU      C 3614   3.591   3.102   3.140
  228LEU      O 3615   3.697   3.118   3.080
  229LEU      N 3616   3.497   3.196   3.153
  229LEU      H 3617   3.417   3.170   3.208
  229LEU     CA 3618   3.512   3.330   3.098
  229LEU     HA 3619   3.533   3.331   2.991
  229LEU     CB 3620   3.381   3.405   3.122
  229LEU    HB1 3621   3.388   3.513   3.103
  229LEU    HB2 3622   3.352   3.402   3.227
  229LEU     CG 3623   3.267   3.357   3.033
  229LEU     HG 3624   3.283   3.250   3.016
  229LEU    CD1 3625   3.134   3.371   3.107
  229LEU   HD11 3626   3.045   3.361   3.046
  229LEU   HD12 3627   3.131   3.303   3.192
  229LEU   HD13 3628   3.136   3.468   3.157
  229LEU    CD2 3629   3.259   3.441   2.906
  229LEU   HD21 3630   3.239   3.547   2.922
  229LEU   HD22 3631   3.349   3.425   2.848
  229LEU   HD23 3632   3.183   3.394   2.844
  229LEU      C 3633   3.631   3.405   3.156
  229LEU      O 3634   3.671   3.507   3.101
  230GLU      N 3635   3.678   3.361   3.273
  230GLU      H 3636   3.638   3.272   3.300
  230GLU     CA 3637   3.759   3.433   3.370
  230GLU     HA 3638   3.768   3.536   3.337
  230GLU     CB 3639   3.686   3.440   3.503
  230GLU    HB1 3640   3.750   3.482   3.581
  230GLU    HB2 3641   3.643   3.345   3.534
  230GLU     CG 3642   3.564   3.532   3.502
  230GLU    HG1 3643   3.505   3.514   3.413
  230GLU    HG2 3644   3.592   3.638   3.501
  230GLU     CD 3645   3.480   3.517   3.628
  230GLU    OE1 3646   3.531   3.561   3.733
  230GLU    OE2 3647   3.374   3.451   3.618
  230GLU      C 3648   3.900   3.378   3.385
  230GLU      O 3649   3.980   3.429   3.463
  231ASP      N 3650   3.933   3.271   3.312
  231ASP      H 3651   3.869   3.240   3.240
  231ASP     CA 3652   4.053   3.192   3.326
  231ASP     HA 3653   4.073   3.182   3.433
  231ASP     CB 3654   4.016   3.053   3.274
  231ASP    HB1 3655   3.969   3.068   3.177
  231ASP    HB2 3656   3.940   3.014   3.342
  231ASP     CG 3657   4.131   2.953   3.267
  231ASP    OD1 3658   4.235   2.981   3.205
  231ASP    OD2 3659   4.106   2.842   3.319
  231ASP      C 3660   4.172   3.261   3.260
  231ASP      O 3661   4.154   3.321   3.154
  232PRO      N 3662   4.293   3.255   3.315
  232PRO     CD 3663   4.326   3.199   3.444
  232PRO    HD1 3664   4.342   3.092   3.428
  232PRO    HD2 3665   4.249   3.211   3.520
  232PRO     CG 3666   4.445   3.284   3.490
  232PRO    HG1 3667   4.525   3.230   3.540
  232PRO    HG2 3668   4.412   3.374   3.542
  232PRO     CB 3669   4.516   3.325   3.361
  232PRO    HB1 3670   4.596   3.256   3.335
  232PRO    HB2 3671   4.564   3.422   3.375
  232PRO     CA 3672   4.397   3.343   3.267
  232PRO     HA 3673   4.376   3.449   3.281
  232PRO      C 3674   4.440   3.311   3.124
  232PRO      O 3675   4.514   3.391   3.067
  233ARG      N 3676   4.407   3.191   3.076
  233ARG      H 3677   4.369   3.131   3.148
  233ARG     CA 3678   4.458   3.138   2.951
  233ARG     HA 3679   4.557   3.182   2.938
  233ARG     CB 3680   4.471   2.986   2.954
  233ARG    HB1 3681   4.517   2.958   2.859
  233ARG    HB2 3682   4.378   2.930   2.963
  233ARG     CG 3683   4.568   2.940   3.062
  233ARG    HG1 3684   4.564   2.998   3.154
  233ARG    HG2 3685   4.665   2.952   3.014
  233ARG     CD 3686   4.560   2.795   3.109
  233ARG    HD1 3687   4.635   2.782   3.186
  233ARG    HD2 3688   4.589   2.728   3.028
  233ARG     NE 3689   4.432   2.771   3.176
  233ARG     HE 3690   4.361   2.842   3.170
  233ARG     CZ 3691   4.401   2.650   3.224
  233ARG    NH1 3692   4.495   2.554   3.228
  233ARG   HH11 3693   4.586   2.569   3.189
  233ARG   HH12 3694   4.482   2.472   3.286
  233ARG    NH2 3695   4.279   2.619   3.271
  233ARG   HH21 3696   4.203   2.685   3.270
  233ARG   HH22 3697   4.252   2.523   3.286
  233ARG      C 3698   4.366   3.182   2.837
  233ARG      O 3699   4.413   3.188   2.724
  234ILE      N 3700   4.240   3.210   2.870
  234ILE      H 3701   4.220   3.198   2.968
  234ILE     CA 3702   4.133   3.250   2.780
  234ILE     HA 3703   4.155   3.204   2.684
  234ILE     CB 3704   4.000   3.192   2.829
  234ILE     HB 3705   3.974   3.255   2.914
  234ILE    CG2 3706   3.888   3.191   2.724
  234ILE   HG21 3707   3.861   3.293   2.695
  234ILE   HG22 3708   3.917   3.134   2.636
  234ILE   HG23 3709   3.794   3.151   2.761
  234ILE    CG1 3710   4.006   3.057   2.898
  234ILE   HG11 3711   3.910   3.040   2.947
  234ILE   HG12 3712   4.087   3.045   2.971
  234ILE     CD 3713   4.022   2.934   2.809
  234ILE    HD1 3714   3.928   2.905   2.762
  234ILE    HD2 3715   4.098   2.939   2.731
  234ILE    HD3 3716   4.057   2.857   2.878
  234ILE      C 3717   4.134   3.400   2.756
  234ILE      O 3718   4.106   3.440   2.643
  235LYS      N 3719   4.182   3.477   2.853
  235LYS      H 3720   4.212   3.427   2.935
  235LYS     CA 3721   4.210   3.619   2.844
  235LYS     HA 3722   4.115   3.670   2.824
  235LYS     CB 3723   4.259   3.660   2.983
  235LYS    HB1 3724   4.305   3.759   2.993
  235LYS    HB2 3725   4.341   3.600   3.021
  235LYS     CG 3726   4.146   3.666   3.086
  235LYS    HG1 3727   4.106   3.565   3.088
  235LYS    HG2 3728   4.070   3.730   3.041
  235LYS     CD 3729   4.179   3.714   3.227
  235LYS    HD1 3730   4.209   3.818   3.214
  235LYS    HD2 3731   4.266   3.662   3.269
  235LYS     CE 3732   4.069   3.691   3.330
  235LYS    HE1 3733   4.021   3.594   3.314
  235LYS    HE2 3734   3.999   3.774   3.319
  235LYS     NZ 3735   4.124   3.689   3.466
  235LYS    HZ1 3736   4.050   3.706   3.533
  235LYS    HZ2 3737   4.168   3.600   3.483
  235LYS    HZ3 3738   4.192   3.763   3.478
  235LYS      C 3739   4.308   3.664   2.737
  235LYS      O 3740   4.289   3.765   2.670
  236ALA      N 3741   4.410   3.582   2.709
  236ALA      H 3742   4.414   3.488   2.747
  236ALA     CA 3743   4.515   3.604   2.611
  236ALA     HA 3744   4.535   3.711   2.608
  236ALA     CB 3745   4.645   3.536   2.651
  236ALA    HB1 3746   4.717   3.548   2.570
  236ALA    HB2 3747   4.687   3.577   2.743
  236ALA    HB3 3748   4.638   3.428   2.658
  236ALA      C 3749   4.471   3.569   2.470
  236ALA      O 3750   4.504   3.639   2.374
  237ILE      N 3751   4.414   3.451   2.444
  237ILE      H 3752   4.375   3.402   2.524
  237ILE     CA 3753   4.350   3.428   2.316
  237ILE     HA 3754   4.420   3.445   2.235
  237ILE     CB 3755   4.292   3.288   2.300
  237ILE     HB 3756   4.204   3.284   2.363
  237ILE    CG2 3757   4.220   3.256   2.169
  237ILE   HG21 3758   4.213   3.149   2.152
  237ILE   HG22 3759   4.118   3.294   2.164
  237ILE   HG23 3760   4.276   3.291   2.082
  237ILE    CG1 3761   4.399   3.184   2.332
  237ILE   HG11 3762   4.465   3.213   2.414
  237ILE   HG12 3763   4.455   3.172   2.240
  237ILE     CD 3764   4.339   3.051   2.379
  237ILE    HD1 3765   4.416   2.976   2.399
  237ILE    HD2 3766   4.282   3.066   2.471
  237ILE    HD3 3767   4.266   3.010   2.310
  237ILE      C 3768   4.248   3.534   2.276
  237ILE      O 3769   4.237   3.565   2.158
  238ALA      N 3770   4.177   3.595   2.372
  238ALA      H 3771   4.195   3.555   2.463
  238ALA     CA 3772   4.082   3.702   2.351
  238ALA     HA 3773   4.009   3.667   2.277
  238ALA     CB 3774   3.999   3.737   2.474
  238ALA    HB1 3775   4.071   3.775   2.547
  238ALA    HB2 3776   3.926   3.814   2.447
  238ALA    HB3 3777   3.958   3.643   2.511
  238ALA      C 3778   4.157   3.819   2.289
  238ALA      O 3779   4.136   3.856   2.174
  239ALA      N 3780   4.260   3.877   2.351
  239ALA      H 3781   4.274   3.846   2.446
  239ALA     CA 3782   4.342   3.990   2.313
  239ALA     HA 3783   4.286   4.081   2.295
  239ALA     CB 3784   4.431   4.017   2.434
  239ALA    HB1 3785   4.457   4.123   2.436
  239ALA    HB2 3786   4.376   3.998   2.527
  239ALA    HB3 3787   4.519   3.953   2.435
  239ALA      C 3788   4.432   3.959   2.194
  239ALA      O 3789   4.432   4.044   2.105
  240LYS      N 3790   4.469   3.834   2.161
  240LYS      H 3791   4.450   3.757   2.224
  240LYS     CA 3792   4.532   3.801   2.035
  240LYS     HA 3793   4.625   3.858   2.035
  240LYS     CB 3794   4.563   3.652   2.030
  240LYS    HB1 3795   4.474   3.589   2.036
  240LYS    HB2 3796   4.632   3.630   2.112
  240LYS     CG 3797   4.635   3.606   1.904
  240LYS    HG1 3798   4.731   3.657   1.901
  240LYS    HG2 3799   4.584   3.631   1.811
  240LYS     CD 3800   4.668   3.458   1.918
  240LYS    HD1 3801   4.568   3.416   1.935
  240LYS    HD2 3802   4.729   3.435   2.005
  240LYS     CE 3803   4.721   3.410   1.783
  240LYS    HE1 3804   4.797   3.485   1.762
  240LYS    HE2 3805   4.643   3.414   1.707
  240LYS     NZ 3806   4.781   3.276   1.782
  240LYS    HZ1 3807   4.862   3.262   1.841
  240LYS    HZ2 3808   4.710   3.214   1.818
  240LYS    HZ3 3809   4.807   3.256   1.687
  240LYS      C 3810   4.456   3.840   1.909
  240LYS      O 3811   4.511   3.893   1.813
  241HIS      N 3812   4.323   3.825   1.919
  241HIS      H 3813   4.287   3.791   2.007
  241HIS     CA 3814   4.223   3.856   1.819
  241HIS     HA 3815   4.275   3.868   1.724
  241HIS     CB 3816   4.133   3.734   1.811
  241HIS    HB1 3817   4.041   3.766   1.762
  241HIS    HB2 3818   4.097   3.687   1.903
  241HIS     CG 3819   4.202   3.620   1.742
  241HIS    ND1 3820   4.260   3.623   1.615
  241HIS    CE1 3821   4.314   3.503   1.596
  241HIS    HE1 3822   4.353   3.467   1.502
  241HIS    NE2 3823   4.296   3.425   1.704
  241HIS    HE2 3824   4.336   3.332   1.706
  241HIS    CD2 3825   4.235   3.501   1.802
  241HIS    HD2 3826   4.210   3.467   1.902
  241HIS      C 3827   4.143   3.984   1.841
  241HIS      O 3828   4.061   4.018   1.756
  242ASN      N 3829   4.174   4.059   1.947
  242ASN      H 3830   4.244   4.026   2.011
  242ASN     CA 3831   4.101   4.176   1.991
  242ASN     HA 3832   4.144   4.204   2.087
  242ASN     CB 3833   4.135   4.285   1.889
  242ASN    HB1 3834   4.073   4.375   1.898
  242ASN    HB2 3835   4.127   4.238   1.792
  242ASN     CG 3836   4.282   4.323   1.885
  242ASN    OD1 3837   4.357   4.297   1.792
  242ASN    ND2 3838   4.321   4.387   1.996
  242ASN   HD21 3839   4.257   4.417   2.068
  242ASN   HD22 3840   4.404   4.441   1.978
  242ASN      C 3841   3.952   4.153   2.012
  242ASN      O 3842   3.874   4.246   1.991
  243LYS      N 3843   3.914   4.032   2.054
  243LYS      H 3844   3.984   3.960   2.050
  243LYS     CA 3845   3.778   4.000   2.091
  243LYS     HA 3846   3.715   4.085   2.064
  243LYS     CB 3847   3.731   3.879   2.011
  243LYS    HB1 3848   3.648   3.825   2.056
  243LYS    HB2 3849   3.805   3.799   2.020
  243LYS     CG 3850   3.706   3.896   1.862
  243LYS    HG1 3851   3.729   3.805   1.807
  243LYS    HG2 3852   3.770   3.978   1.828
  243LYS     CD 3853   3.558   3.928   1.843
  243LYS    HD1 3854   3.530   4.014   1.903
  243LYS    HD2 3855   3.496   3.843   1.871
  243LYS     CE 3856   3.545   3.977   1.699
  243LYS    HE1 3857   3.586   3.904   1.630
  243LYS    HE2 3858   3.602   4.070   1.699
  243LYS     NZ 3859   3.405   4.005   1.665
  243LYS    HZ1 3860   3.400   4.048   1.573
  243LYS    HZ2 3861   3.350   3.923   1.644
  243LYS    HZ3 3862   3.368   4.068   1.735
  243LYS      C 3863   3.764   3.992   2.242
  243LYS      O 3864   3.856   4.029   2.315
  244THR      N 3865   3.649   3.952   2.296
  244THR      H 3866   3.570   3.931   2.237
  244THR     CA 3867   3.623   3.915   2.434
  244THR     HA 3868   3.699   3.966   2.493
  244THR     CB 3869   3.487   3.959   2.488
  244THR     HB 3870   3.494   3.944   2.596
  244THR    CG2 3871   3.463   4.104   2.450
  244THR   HG21 3872   3.422   4.111   2.349
  244THR   HG22 3873   3.404   4.149   2.530
  244THR   HG23 3874   3.557   4.159   2.456
  244THR    OG1 3875   3.371   3.888   2.451
  244THR    HG1 3876   3.302   3.935   2.498
  244THR      C 3877   3.644   3.768   2.467
  244THR      O 3878   3.648   3.687   2.374
  245THR      N 3879   3.659   3.729   2.594
  245THR      H 3880   3.641   3.801   2.662
  245THR     CA 3881   3.660   3.591   2.637
  245THR     HA 3882   3.730   3.534   2.576
  245THR     CB 3883   3.694   3.572   2.785
  245THR     HB 3884   3.680   3.464   2.793
  245THR    CG2 3885   3.837   3.612   2.817
  245THR   HG21 3886   3.863   3.567   2.913
  245THR   HG22 3887   3.915   3.576   2.750
  245THR   HG23 3888   3.859   3.719   2.822
  245THR    OG1 3889   3.610   3.635   2.879
  245THR    HG1 3890   3.639   3.598   2.962
  245THR      C 3891   3.530   3.515   2.612
  245THR      O 3892   3.531   3.403   2.561
  246ALA      N 3893   3.414   3.582   2.617
  246ALA      H 3894   3.422   3.681   2.632
  246ALA     CA 3895   3.293   3.516   2.571
  246ALA     HA 3896   3.290   3.421   2.623
  246ALA     CB 3897   3.180   3.612   2.609
  246ALA    HB1 3898   3.081   3.570   2.598
  246ALA    HB2 3899   3.197   3.650   2.710
  246ALA    HB3 3900   3.195   3.699   2.545
  246ALA      C 3901   3.287   3.480   2.423
  246ALA      O 3902   3.268   3.367   2.378
  247GLN      N 3903   3.315   3.586   2.346
  247GLN      H 3904   3.326   3.678   2.387
  247GLN     CA 3905   3.335   3.565   2.204
  247GLN     HA 3906   3.241   3.524   2.167
  247GLN     CB 3907   3.371   3.696   2.134
  247GLN    HB1 3908   3.387   3.680   2.028
  247GLN    HB2 3909   3.466   3.736   2.169
  247GLN     CG 3910   3.250   3.790   2.139
  247GLN    HG1 3911   3.202   3.802   2.235
  247GLN    HG2 3912   3.163   3.765   2.079
  247GLN     CD 3913   3.286   3.930   2.090
  247GLN    OE1 3914   3.402   3.970   2.096
  247GLN    NE2 3915   3.185   4.013   2.063
  247GLN   HE21 3916   3.088   3.984   2.059
  247GLN   HE22 3917   3.207   4.110   2.042
  247GLN      C 3918   3.432   3.459   2.156
  247GLN      O 3919   3.392   3.390   2.062
  248VAL      N 3920   3.544   3.435   2.225
  248VAL      H 3921   3.564   3.499   2.300
  248VAL     CA 3922   3.636   3.327   2.197
  248VAL     HA 3923   3.666   3.334   2.093
  248VAL     CB 3924   3.760   3.348   2.284
  248VAL     HB 3925   3.716   3.376   2.380
  248VAL    CG1 3926   3.847   3.229   2.321
  248VAL   HG11 3927   3.948   3.258   2.351
  248VAL   HG12 3928   3.822   3.164   2.405
  248VAL   HG13 3929   3.859   3.174   2.228
  248VAL    CG2 3930   3.852   3.458   2.233
  248VAL   HG21 3931   3.923   3.483   2.312
  248VAL   HG22 3932   3.908   3.415   2.150
  248VAL   HG23 3933   3.796   3.548   2.206
  248VAL      C 3934   3.581   3.186   2.215
  248VAL      O 3935   3.586   3.101   2.127
  249LEU      N 3936   3.496   3.171   2.317
  249LEU      H 3937   3.485   3.247   2.382
  249LEU     CA 3938   3.435   3.051   2.372
  249LEU     HA 3939   3.505   2.968   2.364
  249LEU     CB 3940   3.412   3.082   2.520
  249LEU    HB1 3941   3.345   3.005   2.558
  249LEU    HB2 3942   3.368   3.181   2.524
  249LEU     CG 3943   3.533   3.077   2.613
  249LEU     HG 3944   3.606   3.148   2.575
  249LEU    CD1 3945   3.486   3.108   2.755
  249LEU   HD11 3946   3.572   3.131   2.817
  249LEU   HD12 3947   3.421   3.195   2.747
  249LEU   HD13 3948   3.422   3.026   2.789
  249LEU    CD2 3949   3.607   2.944   2.611
  249LEU   HD21 3950   3.672   2.934   2.524
  249LEU   HD22 3951   3.664   2.938   2.703
  249LEU   HD23 3952   3.531   2.869   2.630
  249LEU      C 3953   3.307   3.016   2.298
  249LEU      O 3954   3.280   2.897   2.286
  250ILE      N 3955   3.243   3.116   2.237
  250ILE      H 3956   3.292   3.204   2.234
  250ILE     CA 3957   3.136   3.105   2.140
  250ILE     HA 3958   3.065   3.027   2.169
  250ILE     CB 3959   3.053   3.233   2.134
  250ILE     HB 3960   3.119   3.316   2.110
  250ILE    CG2 3961   2.940   3.224   2.032
  250ILE   HG21 3962   2.988   3.216   1.934
  250ILE   HG22 3963   2.868   3.145   2.052
  250ILE   HG23 3964   2.906   3.328   2.031
  250ILE    CG1 3965   2.990   3.257   2.270
  250ILE   HG11 3966   3.062   3.225   2.346
  250ILE   HG12 3967   2.903   3.194   2.289
  250ILE     CD 3968   2.961   3.402   2.307
  250ILE    HD1 3969   3.044   3.471   2.290
  250ILE    HD2 3970   2.882   3.442   2.244
  250ILE    HD3 3971   2.926   3.408   2.410
  250ILE      C 3972   3.183   3.069   2.000
  250ILE      O 3973   3.115   2.993   1.932
  251ARG      N 3974   3.297   3.121   1.954
  251ARG      H 3975   3.346   3.186   2.015
  251ARG     CA 3976   3.353   3.082   1.826
  251ARG     HA 3977   3.271   3.060   1.757
  251ARG     CB 3978   3.436   3.201   1.779
  251ARG    HB1 3979   3.508   3.219   1.859
  251ARG    HB2 3980   3.373   3.290   1.784
  251ARG     CG 3981   3.506   3.190   1.644
  251ARG    HG1 3982   3.551   3.092   1.629
  251ARG    HG2 3983   3.572   3.277   1.637
  251ARG     CD 3984   3.405   3.224   1.535
  251ARG    HD1 3985   3.377   3.329   1.549
  251ARG    HD2 3986   3.316   3.162   1.541
  251ARG     NE 3987   3.459   3.206   1.400
  251ARG     HE 3988   3.559   3.220   1.395
  251ARG     CZ 3989   3.397   3.185   1.283
  251ARG    NH1 3990   3.264   3.193   1.266
  251ARG   HH11 3991   3.211   3.223   1.346
  251ARG   HH12 3992   3.219   3.190   1.176
  251ARG    NH2 3993   3.471   3.176   1.172
  251ARG   HH21 3994   3.572   3.176   1.174
  251ARG   HH22 3995   3.427   3.191   1.081
  251ARG      C 3996   3.423   2.947   1.823
  251ARG      O 3997   3.407   2.876   1.725
  252PHE      N 3998   3.496   2.905   1.927
  252PHE      H 3999   3.512   2.972   2.000
  252PHE     CA 4000   3.553   2.773   1.947
  252PHE     HA 4001   3.641   2.772   1.882
  252PHE     CB 4002   3.600   2.766   2.092
  252PHE    HB1 4003   3.511   2.787   2.151
  252PHE    HB2 4004   3.681   2.839   2.097
  252PHE     CG 4005   3.649   2.629   2.131
  252PHE    CD1 4006   3.751   2.565   2.058
  252PHE    HD1 4007   3.793   2.609   1.969
  252PHE    CE1 4008   3.802   2.440   2.093
  252PHE    HE1 4009   3.898   2.406   2.057
  252PHE     CZ 4010   3.755   2.383   2.212
  252PHE     HZ 4011   3.813   2.300   2.250
  252PHE    CE2 4012   3.648   2.437   2.284
  252PHE    HE2 4013   3.616   2.398   2.379
  252PHE    CD2 4014   3.598   2.561   2.243
  252PHE    HD2 4015   3.525   2.614   2.303
  252PHE      C 4016   3.467   2.660   1.893
  252PHE      O 4017   3.506   2.592   1.798
  253PRO      N 4018   3.348   2.633   1.949
  253PRO     CD 4019   3.289   2.692   2.067
  253PRO    HD1 4020   3.304   2.800   2.071
  253PRO    HD2 4021   3.335   2.638   2.150
  253PRO     CG 4022   3.140   2.657   2.061
  253PRO    HG1 4023   3.083   2.732   2.006
  253PRO    HG2 4024   3.109   2.649   2.165
  253PRO     CB 4025   3.144   2.526   1.983
  253PRO    HB1 4026   3.054   2.518   1.922
  253PRO    HB2 4027   3.152   2.441   2.051
  253PRO     CA 4028   3.266   2.528   1.892
  253PRO     HA 4029   3.320   2.434   1.898
  253PRO      C 4030   3.218   2.550   1.749
  253PRO      O 4031   3.212   2.455   1.671
  254MET      N 4032   3.202   2.676   1.708
  254MET      H 4033   3.238   2.751   1.766
  254MET     CA 4034   3.170   2.715   1.572
  254MET     HA 4035   3.081   2.660   1.542
  254MET     CB 4036   3.129   2.861   1.558
  254MET    HB1 4037   3.214   2.928   1.544
  254MET    HB2 4038   3.090   2.882   1.658
  254MET     CG 4039   3.026   2.889   1.449
  254MET    HG1 4040   2.939   2.837   1.490
  254MET    HG2 4041   3.058   2.842   1.356
  254MET     SD 4042   2.994   3.067   1.437
  254MET     CE 4043   2.924   3.096   1.601
  254MET    HE1 4044   2.993   3.066   1.680
  254MET    HE2 4045   2.913   3.203   1.613
  254MET    HE3 4046   2.822   3.057   1.605
  254MET      C 4047   3.280   2.667   1.477
  254MET      O 4048   3.244   2.611   1.374
  255GLN      N 4049   3.407   2.697   1.505
  255GLN      H 4050   3.427   2.749   1.589
  255GLN     CA 4051   3.520   2.662   1.421
  255GLN     HA 4052   3.497   2.671   1.315
  255GLN     CB 4053   3.639   2.752   1.453
  255GLN    HB1 4054   3.733   2.708   1.421
  255GLN    HB2 4055   3.645   2.772   1.560
  255GLN     CG 4056   3.623   2.885   1.381
  255GLN    HG1 4057   3.529   2.926   1.419
  255GLN    HG2 4058   3.602   2.872   1.275
  255GLN     CD 4059   3.743   2.978   1.381
  255GLN    OE1 4060   3.739   3.090   1.432
  255GLN    NE2 4061   3.859   2.926   1.340
  255GLN   HE21 4062   3.860   2.830   1.309
  255GLN   HE22 4063   3.949   2.967   1.357
  255GLN      C 4064   3.549   2.513   1.435
  255GLN      O 4065   3.635   2.467   1.361
  256ARG      N 4066   3.495   2.444   1.536
  256ARG      H 4067   3.443   2.506   1.597
  256ARG     CA 4068   3.488   2.300   1.552
  256ARG     HA 4069   3.581   2.273   1.502
  256ARG     CB 4070   3.500   2.268   1.701
  256ARG    HB1 4071   3.401   2.288   1.740
  256ARG    HB2 4072   3.575   2.337   1.739
  256ARG     CG 4073   3.542   2.126   1.736
  256ARG    HG1 4074   3.643   2.118   1.696
  256ARG    HG2 4075   3.466   2.055   1.703
  256ARG     CD 4076   3.556   2.110   1.887
  256ARG    HD1 4077   3.467   2.154   1.932
  256ARG    HD2 4078   3.639   2.172   1.924
  256ARG     NE 4079   3.584   1.971   1.922
  256ARG     HE 4080   3.656   1.927   1.867
  256ARG     CZ 4081   3.539   1.903   2.028
  256ARG    NH1 4082   3.468   1.975   2.117
  256ARG   HH11 4083   3.437   2.069   2.094
  256ARG   HH12 4084   3.449   1.934   2.207
  256ARG    NH2 4085   3.568   1.778   2.065
  256ARG   HH21 4086   3.641   1.726   2.018
  256ARG   HH22 4087   3.525   1.738   2.148
  256ARG      C 4088   3.375   2.231   1.477
  256ARG      O 4089   3.357   2.110   1.491
  257ASN      N 4090   3.289   2.307   1.409
  257ASN      H 4091   3.309   2.406   1.418
  257ASN     CA 4092   3.170   2.274   1.334
  257ASN     HA 4093   3.129   2.367   1.295
  257ASN     CB 4094   3.211   2.195   1.210
  257ASN    HB1 4095   3.120   2.198   1.149
  257ASN    HB2 4096   3.226   2.089   1.228
  257ASN     CG 4097   3.321   2.265   1.132
  257ASN    OD1 4098   3.343   2.385   1.140
  257ASN    ND2 4099   3.420   2.187   1.086
  257ASN   HD21 4100   3.404   2.088   1.095
  257ASN   HD22 4101   3.506   2.232   1.058
  257ASN      C 4102   3.061   2.221   1.426
  257ASN      O 4103   2.986   2.133   1.384
  258LEU      N 4104   3.049   2.264   1.551
  258LEU      H 4105   3.111   2.341   1.572
  258LEU     CA 4106   2.941   2.232   1.642
  258LEU     HA 4107   2.894   2.144   1.599
  258LEU     CB 4108   2.985   2.210   1.787
  258LEU    HB1 4109   2.904   2.168   1.847
  258LEU    HB2 4110   2.998   2.309   1.832
  258LEU     CG 4111   3.108   2.124   1.811
  258LEU     HG 4112   3.192   2.177   1.767
  258LEU    CD1 4113   3.133   2.104   1.960
  258LEU   HD11 4114   3.060   2.034   2.000
  258LEU   HD12 4115   3.229   2.053   1.972
  258LEU   HD13 4116   3.135   2.202   2.009
  258LEU    CD2 4117   3.105   1.983   1.752
  258LEU   HD21 4118   3.207   1.947   1.760
  258LEU   HD22 4119   3.042   1.918   1.813
  258LEU   HD23 4120   3.069   1.984   1.649
  258LEU      C 4121   2.842   2.347   1.649
  258LEU      O 4122   2.879   2.464   1.649
  259VAL      N 4123   2.715   2.316   1.677
  259VAL      H 4124   2.705   2.216   1.689
  259VAL     CA 4125   2.609   2.411   1.702
  259VAL     HA 4126   2.622   2.488   1.625
  259VAL     CB 4127   2.472   2.354   1.668
  259VAL     HB 4128   2.456   2.257   1.715
  259VAL    CG1 4129   2.356   2.450   1.693
  259VAL   HG11 4130   2.262   2.409   1.655
  259VAL   HG12 4131   2.339   2.462   1.800
  259VAL   HG13 4132   2.383   2.545   1.647
  259VAL    CG2 4133   2.469   2.324   1.518
  259VAL   HG21 4134   2.375   2.273   1.497
  259VAL   HG22 4135   2.476   2.415   1.458
  259VAL   HG23 4136   2.547   2.254   1.490
  259VAL      C 4137   2.628   2.456   1.846
  259VAL      O 4138   2.679   2.381   1.928
  260VAL      N 4139   2.574   2.572   1.885
  260VAL      H 4140   2.532   2.627   1.811
  260VAL     CA 4141   2.599   2.624   2.019
  260VAL     HA 4142   2.590   2.542   2.090
  260VAL     CB 4143   2.741   2.678   2.034
  260VAL     HB 4144   2.806   2.598   1.998
  260VAL    CG1 4145   2.772   2.786   1.932
  260VAL   HG11 4146   2.757   2.764   1.826
  260VAL   HG12 4147   2.718   2.879   1.952
  260VAL   HG13 4148   2.879   2.801   1.950
  260VAL    CG2 4149   2.781   2.715   2.177
  260VAL   HG21 4150   2.753   2.638   2.248
  260VAL   HG22 4151   2.888   2.732   2.188
  260VAL   HG23 4152   2.722   2.801   2.208
  260VAL      C 4153   2.490   2.721   2.059
  260VAL      O 4154   2.429   2.793   1.980
  261ILE      N 4155   2.459   2.736   2.189
  261ILE      H 4156   2.516   2.689   2.258
  261ILE     CA 4157   2.343   2.800   2.248
  261ILE     HA 4158   2.312   2.872   2.172
  261ILE     CB 4159   2.225   2.706   2.270
  261ILE     HB 4160   2.143   2.751   2.325
  261ILE    CG2 4161   2.163   2.667   2.135
  261ILE   HG21 4162   2.238   2.613   2.077
  261ILE   HG22 4163   2.071   2.610   2.134
  261ILE   HG23 4164   2.140   2.760   2.082
  261ILE    CG1 4165   2.266   2.581   2.348
  261ILE   HG11 4166   2.332   2.604   2.432
  261ILE   HG12 4167   2.334   2.517   2.293
  261ILE     CD 4168   2.142   2.518   2.411
  261ILE    HD1 4169   2.176   2.427   2.459
  261ILE    HD2 4170   2.090   2.585   2.480
  261ILE    HD3 4171   2.072   2.494   2.331
  261ILE      C 4172   2.373   2.884   2.371
  261ILE      O 4173   2.302   2.863   2.469
  262PRO      N 4174   2.464   2.981   2.371
  262PRO     CD 4175   2.535   3.041   2.259
  262PRO    HD1 4176   2.469   3.115   2.214
  262PRO    HD2 4177   2.569   2.969   2.186
  262PRO     CG 4178   2.650   3.118   2.323
  262PRO    HG1 4179   2.685   3.204   2.265
  262PRO    HG2 4180   2.734   3.050   2.306
  262PRO     CB 4181   2.605   3.154   2.464
  262PRO    HB1 4182   2.562   3.255   2.464
  262PRO    HB2 4183   2.683   3.152   2.540
  262PRO     CA 4184   2.487   3.060   2.490
  262PRO     HA 4185   2.514   2.993   2.571
  262PRO      C 4186   2.375   3.150   2.541
  262PRO      O 4187   2.289   3.189   2.463
  263LYS      N 4188   2.380   3.179   2.671
  263LYS      H 4189   2.463   3.146   2.720
  263LYS     CA 4190   2.279   3.256   2.740
  263LYS     HA 4191   2.201   3.288   2.670
  263LYS     CB 4192   2.217   3.158   2.839
  263LYS    HB1 4193   2.293   3.097   2.887
  263LYS    HB2 4194   2.167   3.077   2.786
  263LYS     CG 4195   2.117   3.212   2.941
  263LYS    HG1 4196   2.045   3.134   2.965
  263LYS    HG2 4197   2.077   3.304   2.897
  263LYS     CD 4198   2.194   3.253   3.066
  263LYS    HD1 4199   2.283   3.307   3.035
  263LYS    HD2 4200   2.226   3.170   3.129
  263LYS     CE 4201   2.098   3.348   3.137
  263LYS    HE1 4202   2.008   3.298   3.171
  263LYS    HE2 4203   2.063   3.429   3.074
  263LYS     NZ 4204   2.162   3.402   3.258
  263LYS    HZ1 4205   2.098   3.458   3.314
  263LYS    HZ2 4206   2.182   3.322   3.317
  263LYS    HZ3 4207   2.242   3.455   3.227
  263LYS      C 4208   2.329   3.386   2.801
  263LYS      O 4209   2.444   3.402   2.843
  264SER      N 4210   2.246   3.490   2.796
  264SER      H 4211   2.149   3.474   2.771
  264SER     CA 4212   2.261   3.606   2.881
  264SER     HA 4213   2.292   3.576   2.981
  264SER     CB 4214   2.361   3.701   2.816
  264SER    HB1 4215   2.328   3.730   2.716
  264SER    HB2 4216   2.459   3.654   2.818
  264SER     OG 4217   2.358   3.825   2.882
  264SER     HG 4218   2.364   3.815   2.978
  264SER      C 4219   2.126   3.675   2.877
  264SER      O 4220   2.058   3.667   2.775
  265VAL      N 4221   2.083   3.724   2.994
  265VAL      H 4222   2.152   3.718   3.068
  265VAL     CA 4223   1.967   3.809   3.009
  265VAL     HA 4224   1.906   3.781   2.924
  265VAL     CB 4225   1.881   3.777   3.130
  265VAL     HB 4226   1.797   3.847   3.139
  265VAL    CG1 4227   1.823   3.637   3.115
  265VAL   HG11 4228   1.886   3.553   3.144
  265VAL   HG12 4229   1.749   3.627   3.194
  265VAL   HG13 4230   1.771   3.621   3.021
  265VAL    CG2 4231   1.950   3.786   3.266
  265VAL   HG21 4232   2.032   3.856   3.250
  265VAL   HG22 4233   1.884   3.813   3.349
  265VAL   HG23 4234   1.990   3.689   3.295
  265VAL      C 4235   1.994   3.958   2.989
  265VAL      O 4236   1.905   4.042   2.982
  266THR      N 4237   2.120   3.991   2.960
  266THR      H 4238   2.189   3.922   2.933
  266THR     CA 4239   2.178   4.122   2.979
  266THR     HA 4240   2.115   4.181   3.046
  266THR     CB 4241   2.299   4.115   3.071
  266THR     HB 4242   2.369   4.056   3.012
  266THR    CG2 4243   2.370   4.243   3.113
  266THR   HG21 4244   2.385   4.304   3.024
  266THR   HG22 4245   2.310   4.300   3.184
  266THR   HG23 4246   2.457   4.207   3.168
  266THR    OG1 4247   2.256   4.045   3.185
  266THR    HG1 4248   2.289   3.958   3.159
  266THR      C 4249   2.203   4.193   2.847
  266THR      O 4250   2.296   4.144   2.782
  267PRO      N 4251   2.132   4.299   2.807
  267PRO     CD 4252   2.038   4.363   2.897
  267PRO    HD1 4253   2.098   4.420   2.967
  267PRO    HD2 4254   1.960   4.303   2.944
  267PRO     CG 4255   1.967   4.464   2.807
  267PRO    HG1 4256   1.954   4.562   2.853
  267PRO    HG2 4257   1.879   4.414   2.766
  267PRO     CB 4258   2.066   4.498   2.696
  267PRO    HB1 4259   2.133   4.577   2.730
  267PRO    HB2 4260   2.021   4.535   2.604
  267PRO     CA 4261   2.134   4.362   2.676
  267PRO     HA 4262   2.066   4.310   2.609
  267PRO      C 4263   2.268   4.385   2.608
  267PRO      O 4264   2.277   4.358   2.488
  268GLU      N 4265   2.370   4.423   2.685
  268GLU      H 4266   2.350   4.456   2.778
  268GLU     CA 4267   2.502   4.448   2.630
  268GLU     HA 4268   2.496   4.509   2.540
  268GLU     CB 4269   2.572   4.539   2.730
  268GLU    HB1 4270   2.508   4.616   2.773
  268GLU    HB2 4271   2.641   4.592   2.664
  268GLU     CG 4272   2.634   4.465   2.849
  268GLU    HG1 4273   2.717   4.407   2.809
  268GLU    HG2 4274   2.548   4.404   2.877
  268GLU     CD 4275   2.689   4.556   2.958
  268GLU    OE1 4276   2.808   4.536   2.989
  268GLU    OE2 4277   2.607   4.633   3.013
  268GLU      C 4278   2.591   4.327   2.604
  268GLU      O 4279   2.700   4.339   2.548
  269ARG      N 4280   2.558   4.214   2.667
  269ARG      H 4281   2.481   4.224   2.731
  269ARG     CA 4282   2.615   4.082   2.647
  269ARG     HA 4283   2.719   4.101   2.621
  269ARG     CB 4284   2.616   4.000   2.775
  269ARG    HB1 4285   2.635   3.897   2.744
  269ARG    HB2 4286   2.524   4.004   2.834
  269ARG     CG 4287   2.716   4.046   2.880
  269ARG    HG1 4288   2.702   4.149   2.912
  269ARG    HG2 4289   2.819   4.036   2.847
  269ARG     CD 4290   2.707   3.966   3.010
  269ARG    HD1 4291   2.718   3.859   2.991
  269ARG    HD2 4292   2.613   3.979   3.064
  269ARG     NE 4293   2.815   3.999   3.103
  269ARG     HE 4294   2.883   4.071   3.083
  269ARG     CZ 4295   2.821   3.946   3.226
  269ARG    NH1 4296   2.745   3.852   3.282
  269ARG   HH11 4297   2.658   3.817   3.245
  269ARG   HH12 4298   2.781   3.818   3.371
  269ARG    NH2 4299   2.927   3.984   3.300
  269ARG   HH21 4300   2.996   4.044   3.258
  269ARG   HH22 4301   2.933   3.952   3.395
  269ARG      C 4302   2.547   4.011   2.531
  269ARG      O 4303   2.619   3.965   2.443
  270ILE      N 4304   2.415   4.026   2.518
  270ILE      H 4305   2.363   4.049   2.602
  270ILE     CA 4306   2.337   3.976   2.407
  270ILE     HA 4307   2.356   3.868   2.405
  270ILE     CB 4308   2.188   4.001   2.427
  270ILE     HB 4309   2.170   4.107   2.447
  270ILE    CG2 4310   2.107   3.979   2.300
  270ILE   HG21 4311   2.004   3.992   2.332
  270ILE   HG22 4312   2.132   4.057   2.228
  270ILE   HG23 4313   2.113   3.878   2.258
  270ILE    CG1 4314   2.124   3.925   2.544
  270ILE   HG11 4315   2.189   3.922   2.632
  270ILE   HG12 4316   2.100   3.821   2.520
  270ILE     CD 4317   1.993   3.988   2.589
  270ILE    HD1 4318   1.929   3.905   2.621
  270ILE    HD2 4319   2.025   4.052   2.672
  270ILE    HD3 4320   1.941   4.055   2.521
  270ILE      C 4321   2.392   4.039   2.280
  270ILE      O 4322   2.416   3.965   2.185
  271ALA      N 4323   2.417   4.170   2.282
  271ALA      H 4324   2.373   4.227   2.353
  271ALA     CA 4325   2.478   4.243   2.172
  271ALA     HA 4326   2.426   4.225   2.078
  271ALA     CB 4327   2.471   4.389   2.213
  271ALA    HB1 4328   2.368   4.423   2.202
  271ALA    HB2 4329   2.506   4.403   2.316
  271ALA    HB3 4330   2.549   4.447   2.164
  271ALA      C 4331   2.619   4.198   2.140
  271ALA      O 4332   2.674   4.241   2.038
  272GLU      N 4333   2.695   4.139   2.233
  272GLU      H 4334   2.645   4.094   2.309
  272GLU     CA 4335   2.833   4.105   2.210
  272GLU     HA 4336   2.882   4.167   2.135
  272GLU     CB 4337   2.906   4.128   2.342
  272GLU    HB1 4338   2.862   4.058   2.413
  272GLU    HB2 4339   2.888   4.228   2.380
  272GLU     CG 4340   3.057   4.107   2.353
  272GLU    HG1 4341   3.117   4.178   2.296
  272GLU    HG2 4342   3.077   4.006   2.317
  272GLU     CD 4343   3.106   4.120   2.496
  272GLU    OE1 4344   3.106   4.234   2.547
  272GLU    OE2 4345   3.163   4.029   2.560
  272GLU      C 4346   2.852   3.967   2.147
  272GLU      O 4347   2.920   3.946   2.047
  273ASN      N 4348   2.764   3.875   2.186
  273ASN      H 4349   2.686   3.900   2.245
  273ASN     CA 4350   2.768   3.733   2.155
  273ASN     HA 4351   2.869   3.697   2.170
  273ASN     CB 4352   2.679   3.653   2.249
  273ASN    HB1 4353   2.671   3.552   2.208
  273ASN    HB2 4354   2.577   3.693   2.248
  273ASN     CG 4355   2.716   3.657   2.397
  273ASN    OD1 4356   2.834   3.659   2.434
  273ASN    ND2 4357   2.623   3.639   2.490
  273ASN   HD21 4358   2.524   3.625   2.474
  273ASN   HD22 4359   2.667   3.638   2.581
  273ASN      C 4360   2.724   3.715   2.010
  273ASN      O 4361   2.762   3.611   1.957
  274PHE      N 4362   2.660   3.812   1.945
  274PHE      H 4363   2.628   3.893   1.997
  274PHE     CA 4364   2.638   3.810   1.802
  274PHE     HA 4365   2.617   3.705   1.781
  274PHE     CB 4366   2.515   3.895   1.772
  274PHE    HB1 4367   2.545   3.999   1.764
  274PHE    HB2 4368   2.440   3.874   1.847
  274PHE     CG 4369   2.455   3.860   1.637
  274PHE    CD1 4370   2.380   3.742   1.628
  274PHE    HD1 4371   2.362   3.675   1.711
  274PHE    CE1 4372   2.328   3.703   1.504
  274PHE    HE1 4373   2.288   3.603   1.503
  274PHE     CZ 4374   2.356   3.781   1.391
  274PHE     HZ 4375   2.321   3.751   1.293
  274PHE    CE2 4376   2.433   3.897   1.399
  274PHE    HE2 4377   2.453   3.956   1.311
  274PHE    CD2 4378   2.474   3.942   1.525
  274PHE    HD2 4379   2.526   4.034   1.545
  274PHE      C 4380   2.753   3.847   1.709
  274PHE      O 4381   2.751   3.820   1.589
  275LYS      N 4382   2.858   3.914   1.756
  275LYS      H 4383   2.851   3.921   1.856
  275LYS     CA 4384   2.976   3.951   1.680
  275LYS     HA 4385   2.948   3.981   1.579
  275LYS     CB 4386   3.036   4.078   1.740
  275LYS    HB1 4387   3.128   4.108   1.690
  275LYS    HB2 4388   3.050   4.068   1.848
  275LYS     CG 4389   2.947   4.200   1.722
  275LYS    HG1 4390   2.853   4.168   1.768
  275LYS    HG2 4391   2.937   4.219   1.615
  275LYS     CD 4392   3.014   4.318   1.792
  275LYS    HD1 4393   3.111   4.348   1.753
  275LYS    HD2 4394   3.029   4.304   1.899
  275LYS     CE 4395   2.917   4.435   1.785
  275LYS    HE1 4396   2.823   4.407   1.833
  275LYS    HE2 4397   2.892   4.459   1.681
  275LYS     NZ 4398   2.956   4.559   1.853
  275LYS    HZ1 4399   2.886   4.632   1.856
  275LYS    HZ2 4400   2.977   4.544   1.951
  275LYS    HZ3 4401   3.043   4.584   1.807
  275LYS      C 4402   3.072   3.833   1.670
  275LYS      O 4403   3.188   3.842   1.709
  276VAL      N 4404   3.032   3.714   1.626
  276VAL      H 4405   2.936   3.715   1.593
  276VAL     CA 4406   3.113   3.594   1.623
  276VAL     HA 4407   3.217   3.613   1.650
  276VAL     CB 4408   3.071   3.499   1.735
  276VAL     HB 4409   3.143   3.417   1.740
  276VAL    CG1 4410   3.103   3.566   1.868
  276VAL   HG11 4411   3.067   3.669   1.878
  276VAL   HG12 4412   3.060   3.513   1.952
  276VAL   HG13 4413   3.211   3.569   1.880
  276VAL    CG2 4414   2.929   3.445   1.722
  276VAL   HG21 4415   2.912   3.366   1.795
  276VAL   HG22 4416   2.867   3.533   1.736
  276VAL   HG23 4417   2.911   3.399   1.625
  276VAL      C 4418   3.132   3.524   1.489
  276VAL      O 4419   3.172   3.408   1.483
  277PHE      N 4420   3.104   3.594   1.379
  277PHE      H 4421   3.075   3.690   1.388
  277PHE     CA 4422   3.117   3.541   1.244
  277PHE     HA 4423   3.154   3.438   1.241
  277PHE     CB 4424   2.984   3.551   1.169
  277PHE    HB1 4425   2.983   3.503   1.071
  277PHE    HB2 4426   2.975   3.656   1.143
  277PHE     CG 4427   2.873   3.491   1.252
  277PHE    CD1 4428   2.850   3.354   1.271
  277PHE    HD1 4429   2.927   3.291   1.228
  277PHE    CE1 4430   2.739   3.310   1.344
  277PHE    HE1 4431   2.729   3.204   1.360
  277PHE     CZ 4432   2.655   3.406   1.402
  277PHE     HZ 4433   2.581   3.377   1.475
  277PHE    CE2 4434   2.681   3.543   1.387
  277PHE    HE2 4435   2.616   3.613   1.436
  277PHE    CD2 4436   2.786   3.586   1.305
  277PHE    HD2 4437   2.797   3.694   1.298
  277PHE      C 4438   3.220   3.618   1.164
  277PHE      O 4439   3.226   3.603   1.042
  278ASP      N 4440   3.295   3.708   1.228
  278ASP      H 4441   3.281   3.719   1.327
  278ASP     CA 4442   3.386   3.798   1.159
  278ASP     HA 4443   3.381   3.791   1.050
  278ASP     CB 4444   3.356   3.943   1.197
  278ASP    HB1 4445   3.250   3.956   1.174
  278ASP    HB2 4446   3.403   4.010   1.125
  278ASP     CG 4447   3.361   3.984   1.343
  278ASP    OD1 4448   3.425   4.088   1.370
  278ASP    OD2 4449   3.313   3.908   1.430
  278ASP      C 4450   3.533   3.779   1.192
  278ASP      O 4451   3.618   3.849   1.137
  279PHE      N 4452   3.568   3.681   1.276
  279PHE      H 4453   3.491   3.634   1.321
  279PHE     CA 4454   3.705   3.657   1.316
  279PHE     HA 4455   3.776   3.707   1.250
  279PHE     CB 4456   3.720   3.721   1.454
  279PHE    HB1 4457   3.654   3.807   1.466
  279PHE    HB2 4458   3.825   3.747   1.471
  279PHE     CG 4459   3.679   3.642   1.576
  279PHE    CD1 4460   3.546   3.638   1.619
  279PHE    HD1 4461   3.473   3.698   1.565
  279PHE    CE1 4462   3.504   3.567   1.732
  279PHE    HE1 4463   3.402   3.575   1.768
  279PHE     CZ 4464   3.601   3.493   1.800
  279PHE     HZ 4465   3.577   3.446   1.895
  279PHE    CE2 4466   3.733   3.491   1.756
  279PHE    HE2 4467   3.803   3.422   1.800
  279PHE    CD2 4468   3.775   3.569   1.647
  279PHE    HD2 4469   3.876   3.564   1.608
  279PHE      C 4470   3.742   3.510   1.320
  279PHE      O 4471   3.655   3.427   1.347
  280GLU      N 4472   3.867   3.471   1.294
  280GLU      H 4473   3.947   3.533   1.295
  280GLU     CA 4474   3.908   3.333   1.277
  280GLU     HA 4475   3.823   3.265   1.283
  280GLU     CB 4476   3.965   3.311   1.138
  280GLU    HB1 4477   3.998   3.207   1.126
  280GLU    HB2 4478   4.062   3.360   1.129
  280GLU     CG 4479   3.873   3.345   1.021
  280GLU    HG1 4480   3.920   3.302   0.932
  280GLU    HG2 4481   3.873   3.452   1.002
  280GLU     CD 4482   3.734   3.285   1.034
  280GLU    OE1 4483   3.724   3.166   1.069
  280GLU    OE2 4484   3.640   3.353   0.987
  280GLU      C 4485   4.014   3.299   1.381
  280GLU      O 4486   4.122   3.359   1.382
  281LEU      N 4487   3.990   3.196   1.461
  281LEU      H 4488   3.899   3.155   1.448
  281LEU     CA 4489   4.083   3.130   1.551
  281LEU     HA 4490   4.150   3.205   1.593
  281LEU     CB 4491   4.010   3.048   1.657
  281LEU    HB1 4492   4.084   2.987   1.709
  281LEU    HB2 4493   3.932   2.986   1.612
  281LEU     CG 4494   3.945   3.139   1.761
  281LEU     HG 4495   3.887   3.224   1.724
  281LEU    CD1 4496   3.846   3.057   1.842
  281LEU   HD11 4497   3.910   2.978   1.882
  281LEU   HD12 4498   3.795   3.111   1.922
  281LEU   HD13 4499   3.774   3.007   1.776
  281LEU    CD2 4500   4.048   3.205   1.853
  281LEU   HD21 4501   4.071   3.122   1.920
  281LEU   HD22 4502   4.133   3.253   1.803
  281LEU   HD23 4503   3.992   3.285   1.902
  281LEU      C 4504   4.175   3.044   1.467
  281LEU      O 4505   4.129   2.952   1.400
  282SER      N 4506   4.305   3.071   1.475
  282SER      H 4507   4.327   3.129   1.555
  282SER     CA 4508   4.410   2.993   1.413
  282SER     HA 4509   4.399   2.981   1.305
  282SER     CB 4510   4.542   3.067   1.430
  282SER    HB1 4511   4.535   3.175   1.419
  282SER    HB2 4512   4.615   3.038   1.355
  282SER     OG 4513   4.589   3.061   1.563
  282SER     HG 4514   4.531   3.120   1.611
  282SER      C 4515   4.410   2.854   1.476
  282SER      O 4516   4.357   2.835   1.585
  283SER      N 4517   4.472   2.752   1.416
  283SER      H 4518   4.504   2.770   1.322
  283SER     CA 4519   4.473   2.614   1.460
  283SER     HA 4520   4.371   2.579   1.474
  283SER     CB 4521   4.537   2.509   1.368
  283SER    HB1 4522   4.489   2.511   1.270
  283SER    HB2 4523   4.525   2.410   1.412
  283SER     OG 4524   4.674   2.542   1.358
  283SER     HG 4525   4.699   2.477   1.292
  283SER      C 4526   4.541   2.608   1.596
  283SER      O 4527   4.500   2.535   1.685
  284GLN      N 4528   4.647   2.683   1.627
  284GLN      H 4529   4.661   2.753   1.555
  284GLN     CA 4530   4.709   2.689   1.758
  284GLN     HA 4531   4.750   2.594   1.790
  284GLN     CB 4532   4.829   2.784   1.753
  284GLN    HB1 4533   4.802   2.886   1.726
  284GLN    HB2 4534   4.893   2.758   1.669
  284GLN     CG 4535   4.905   2.789   1.885
  284GLN    HG1 4536   4.944   2.690   1.911
  284GLN    HG2 4537   4.835   2.831   1.957
  284GLN     CD 4538   5.019   2.889   1.884
  284GLN    OE1 4539   5.060   2.943   1.782
  284GLN    NE2 4540   5.084   2.904   2.000
  284GLN   HE21 4541   5.053   2.850   2.080
  284GLN   HE22 4542   5.164   2.965   1.998
  284GLN      C 4543   4.609   2.731   1.865
  284GLN      O 4544   4.601   2.658   1.964
  285ASP      N 4545   4.527   2.834   1.845
  285ASP      H 4546   4.540   2.859   1.748
  285ASP     CA 4547   4.412   2.872   1.926
  285ASP     HA 4548   4.456   2.893   2.023
  285ASP     CB 4549   4.362   3.005   1.871
  285ASP    HB1 4550   4.311   3.055   1.953
  285ASP    HB2 4551   4.295   2.984   1.788
  285ASP     CG 4552   4.466   3.106   1.824
  285ASP    OD1 4553   4.577   3.114   1.882
  285ASP    OD2 4554   4.424   3.185   1.737
  285ASP      C 4555   4.315   2.755   1.936
  285ASP      O 4556   4.275   2.714   2.045
  286MET      N 4557   4.273   2.694   1.825
  286MET      H 4558   4.298   2.727   1.733
  286MET     CA 4559   4.170   2.591   1.827
  286MET     HA 4560   4.089   2.625   1.891
  286MET     CB 4561   4.151   2.556   1.680
  286MET    HB1 4562   4.110   2.455   1.668
  286MET    HB2 4563   4.245   2.548   1.625
  286MET     CG 4564   4.063   2.653   1.602
  286MET    HG1 4565   4.041   2.604   1.507
  286MET    HG2 4566   4.101   2.754   1.588
  286MET     SD 4567   3.914   2.683   1.701
  286MET     CE 4568   3.818   2.530   1.697
  286MET    HE1 4569   3.882   2.445   1.677
  286MET    HE2 4570   3.766   2.504   1.789
  286MET    HE3 4571   3.757   2.533   1.606
  286MET      C 4572   4.213   2.464   1.900
  286MET      O 4573   4.127   2.404   1.964
  287THR      N 4574   4.342   2.430   1.902
  287THR      H 4575   4.416   2.491   1.869
  287THR     CA 4576   4.394   2.317   1.976
  287THR     HA 4577   4.316   2.241   1.977
  287THR     CB 4578   4.514   2.255   1.906
  287THR     HB 4579   4.562   2.187   1.977
  287THR    CG2 4580   4.463   2.171   1.788
  287THR   HG21 4581   4.414   2.080   1.822
  287THR   HG22 4582   4.389   2.221   1.725
  287THR   HG23 4583   4.549   2.124   1.743
  287THR    OG1 4584   4.616   2.339   1.858
  287THR    HG1 4585   4.584   2.405   1.795
  287THR      C 4586   4.434   2.346   2.120
  287THR      O 4587   4.419   2.262   2.208
  288THR      N 4588   4.484   2.467   2.145
  288THR      H 4589   4.489   2.530   2.067
  288THR     CA 4590   4.505   2.516   2.280
  288THR     HA 4591   4.582   2.456   2.328
  288THR     CB 4592   4.553   2.661   2.272
  288THR     HB 4593   4.472   2.720   2.229
  288THR    CG2 4594   4.574   2.713   2.414
  288THR   HG21 4595   4.643   2.798   2.407
  288THR   HG22 4596   4.475   2.728   2.456
  288THR   HG23 4597   4.615   2.634   2.477
  288THR    OG1 4598   4.678   2.677   2.210
  288THR    HG1 4599   4.660   2.679   2.116
  288THR      C 4600   4.381   2.503   2.369
  288THR      O 4601   4.395   2.454   2.480
  289LEU      N 4602   4.263   2.532   2.314
  289LEU      H 4603   4.266   2.558   2.216
  289LEU     CA 4604   4.135   2.512   2.378
  289LEU     HA 4605   4.139   2.548   2.481
  289LEU     CB 4606   4.033   2.592   2.297
  289LEU    HB1 4607   3.932   2.563   2.323
  289LEU    HB2 4608   4.049   2.584   2.190
  289LEU     CG 4609   4.041   2.740   2.333
  289LEU     HG 4610   4.142   2.777   2.310
  289LEU    CD1 4611   3.936   2.818   2.255
  289LEU   HD11 4612   3.842   2.767   2.276
  289LEU   HD12 4613   3.941   2.923   2.286
  289LEU   HD13 4614   3.961   2.822   2.149
  289LEU    CD2 4615   4.030   2.779   2.481
  289LEU   HD21 4616   4.128   2.789   2.526
  289LEU   HD22 4617   3.968   2.867   2.500
  289LEU   HD23 4618   3.978   2.701   2.537
  289LEU      C 4619   4.082   2.370   2.393
  289LEU      O 4620   3.995   2.344   2.476
  290LEU      N 4621   4.143   2.269   2.330
  290LEU      H 4622   4.205   2.285   2.253
  290LEU     CA 4623   4.133   2.128   2.364
  290LEU     HA 4624   4.033   2.105   2.400
  290LEU     CB 4625   4.149   2.047   2.236
  290LEU    HB1 4626   4.171   1.944   2.262
  290LEU    HB2 4627   4.228   2.090   2.174
  290LEU     CG 4628   4.025   2.044   2.148
  290LEU     HG 4629   3.991   2.146   2.131
  290LEU    CD1 4630   4.060   1.970   2.019
  290LEU   HD11 4631   4.111   1.877   2.044
  290LEU   HD12 4632   3.970   1.972   1.957
  290LEU   HD13 4633   4.139   2.021   1.964
  290LEU    CD2 4634   3.903   1.967   2.199
  290LEU   HD21 4635   3.937   1.872   2.240
  290LEU   HD22 4636   3.866   2.026   2.282
  290LEU   HD23 4637   3.821   1.938   2.133
  290LEU      C 4638   4.236   2.078   2.464
  290LEU      O 4639   4.210   2.000   2.555
  291SER      N 4640   4.352   2.144   2.461
  291SER      H 4641   4.369   2.219   2.396
  291SER     CA 4642   4.456   2.105   2.555
  291SER     HA 4643   4.483   2.004   2.524
  291SER     CB 4644   4.578   2.192   2.527
  291SER    HB1 4645   4.601   2.207   2.421
  291SER    HB2 4646   4.660   2.139   2.576
  291SER     OG 4647   4.580   2.317   2.592
  291SER     HG 4648   4.506   2.369   2.558
  291SER      C 4649   4.416   2.109   2.702
  291SER      O 4650   4.453   2.019   2.776
  292TYR      N 4651   4.344   2.211   2.752
  292TYR      H 4652   4.312   2.276   2.682
  292TYR     CA 4653   4.307   2.235   2.890
  292TYR     HA 4654   4.395   2.220   2.951
  292TYR     CB 4655   4.273   2.380   2.924
  292TYR    HB1 4656   4.270   2.390   3.033
  292TYR    HB2 4657   4.174   2.395   2.881
  292TYR     CG 4658   4.370   2.484   2.875
  292TYR    CD1 4659   4.322   2.604   2.821
  292TYR    HD1 4660   4.217   2.630   2.813
  292TYR    CE1 4661   4.406   2.697   2.759
  292TYR    HE1 4662   4.370   2.787   2.713
  292TYR     CZ 4663   4.544   2.669   2.766
  292TYR     OH 4664   4.627   2.765   2.716
  292TYR     HH 4665   4.719   2.740   2.717
  292TYR    CE2 4666   4.592   2.548   2.819
  292TYR    HE2 4667   4.697   2.543   2.842
  292TYR    CD2 4668   4.506   2.451   2.873
  292TYR    HD2 4669   4.552   2.369   2.926
  292TYR      C 4670   4.199   2.149   2.953
  292TYR      O 4671   4.154   2.180   3.063
  293ASN      N 4672   4.155   2.042   2.884
  293ASN      H 4673   4.213   2.010   2.808
  293ASN     CA 4674   4.043   1.960   2.926
  293ASN     HA 4675   3.953   2.021   2.924
  293ASN     CB 4676   4.024   1.840   2.833
  293ASN    HB1 4677   4.111   1.775   2.827
  293ASN    HB2 4678   4.015   1.889   2.736
  293ASN     CG 4679   3.898   1.761   2.865
  293ASN    OD1 4680   3.784   1.806   2.857
  293ASN    ND2 4681   3.924   1.644   2.923
  293ASN   HD21 4682   4.017   1.612   2.946
  293ASN   HD22 4683   3.841   1.593   2.950
  293ASN      C 4684   4.057   1.910   3.069
  293ASN      O 4685   4.160   1.859   3.112
  294ARG      N 4686   3.949   1.903   3.147
  294ARG      H 4687   3.864   1.941   3.110
  294ARG     CA 4688   3.952   1.871   3.289
  294ARG     HA 4689   4.046   1.820   3.308
  294ARG     CB 4690   3.963   2.004   3.363
  294ARG    HB1 4691   3.870   2.058   3.346
  294ARG    HB2 4692   4.056   2.044   3.322
  294ARG     CG 4693   3.985   2.002   3.514
  294ARG    HG1 4694   4.093   2.001   3.525
  294ARG    HG2 4695   3.932   1.919   3.561
  294ARG     CD 4696   3.935   2.123   3.593
  294ARG    HD1 4697   3.953   2.106   3.699
  294ARG    HD2 4698   3.828   2.116   3.574
  294ARG     NE 4699   3.996   2.249   3.550
  294ARG     HE 4700   4.061   2.240   3.474
  294ARG     CZ 4701   3.961   2.376   3.577
  294ARG    NH1 4702   3.851   2.404   3.648
  294ARG   HH11 4703   3.816   2.330   3.707
  294ARG   HH12 4704   3.841   2.498   3.682
  294ARG    NH2 4705   4.027   2.484   3.532
  294ARG   HH21 4706   4.110   2.476   3.476
  294ARG   HH22 4707   3.994   2.578   3.550
  294ARG      C 4708   3.835   1.779   3.320
  294ARG      O 4709   3.819   1.747   3.437
  295ASN      N 4710   3.755   1.732   3.223
  295ASN      H 4711   3.775   1.772   3.133
  295ASN     CA 4712   3.631   1.658   3.236
  295ASN     HA 4713   3.580   1.661   3.140
  295ASN     CB 4714   3.668   1.513   3.268
  295ASN    HB1 4715   3.585   1.455   3.307
  295ASN    HB2 4716   3.737   1.523   3.352
  295ASN     CG 4717   3.744   1.437   3.160
  295ASN    OD1 4718   3.745   1.467   3.041
  295ASN    ND2 4719   3.814   1.327   3.189
  295ASN   HD21 4720   3.806   1.288   3.282
  295ASN   HD22 4721   3.885   1.302   3.122
  295ASN      C 4722   3.526   1.717   3.329
  295ASN      O 4723   3.446   1.645   3.389
  296TRP      N 4724   3.511   1.849   3.344
  296TRP      H 4725   3.566   1.903   3.279
  296TRP     CA 4726   3.444   1.923   3.449
  296TRP     HA 4727   3.416   1.854   3.529
  296TRP     CB 4728   3.531   2.039   3.494
  296TRP    HB1 4729   3.555   2.100   3.407
  296TRP    HB2 4730   3.626   2.001   3.533
  296TRP     CG 4731   3.471   2.138   3.588
  296TRP    CD1 4732   3.499   2.136   3.720
  296TRP    HD1 4733   3.562   2.064   3.772
  296TRP    NE1 4734   3.433   2.242   3.778
  296TRP    HE1 4735   3.447   2.265   3.875
  296TRP    CE2 4736   3.365   2.318   3.685
  296TRP    CZ2 4737   3.278   2.427   3.693
  296TRP    HZ2 4738   3.258   2.471   3.790
  296TRP    CH2 4739   3.217   2.478   3.577
  296TRP    HH2 4740   3.150   2.562   3.580
  296TRP    CZ3 4741   3.235   2.414   3.454
  296TRP    HZ3 4742   3.199   2.460   3.363
  296TRP    CE3 4743   3.325   2.307   3.445
  296TRP    HE3 4744   3.351   2.267   3.348
  296TRP    CD2 4745   3.387   2.254   3.560
  296TRP      C 4746   3.306   1.970   3.404
  296TRP      O 4747   3.294   2.018   3.292
  297ARG      N 4748   3.204   1.945   3.486
  297ARG      H 4749   3.232   1.901   3.573
  297ARG     CA 4750   3.064   1.967   3.453
  297ARG     HA 4751   3.061   2.008   3.352
  297ARG     CB 4752   2.976   1.843   3.460
  297ARG    HB1 4753   2.871   1.870   3.453
  297ARG    HB2 4754   2.997   1.802   3.559
  297ARG     CG 4755   3.007   1.743   3.350
  297ARG    HG1 4756   3.114   1.720   3.355
  297ARG    HG2 4757   2.982   1.787   3.253
  297ARG     CD 4758   2.918   1.621   3.369
  297ARG    HD1 4759   2.820   1.644   3.327
  297ARG    HD2 4760   2.904   1.600   3.475
  297ARG     NE 4761   2.966   1.508   3.290
  297ARG     HE 4762   3.018   1.437   3.340
  297ARG     CZ 4763   2.943   1.502   3.158
  297ARG    NH1 4764   2.873   1.587   3.083
  297ARG   HH11 4765   2.803   1.632   3.140
  297ARG   HH12 4766   2.850   1.564   2.987
  297ARG    NH2 4767   2.997   1.395   3.098
  297ARG   HH21 4768   3.039   1.332   3.164
  297ARG   HH22 4769   3.016   1.392   2.999
  297ARG      C 4770   2.996   2.071   3.540
  297ARG      O 4771   3.017   2.098   3.658
  298VAL      N 4772   2.910   2.144   3.469
  298VAL      H 4773   2.904   2.115   3.373
  298VAL     CA 4774   2.808   2.235   3.518
  298VAL     HA 4775   2.841   2.296   3.602
  298VAL     CB 4776   2.770   2.336   3.410
  298VAL     HB 4777   2.738   2.281   3.321
  298VAL    CG1 4778   2.655   2.424   3.456
  298VAL   HG11 4779   2.691   2.499   3.526
  298VAL   HG12 4780   2.615   2.473   3.367
  298VAL   HG13 4781   2.578   2.364   3.505
  298VAL    CG2 4782   2.892   2.418   3.371
  298VAL   HG21 4783   2.977   2.356   3.343
  298VAL   HG22 4784   2.865   2.471   3.280
  298VAL   HG23 4785   2.917   2.485   3.454
  298VAL      C 4786   2.691   2.149   3.564
  298VAL      O 4787   2.661   2.166   3.681
  299CYS      N 4788   2.634   2.066   3.475
  299CYS      H 4789   2.671   2.053   3.382
  299CYS     CA 4790   2.513   1.990   3.501
  299CYS     HA 4791   2.460   2.035   3.585
  299CYS     CB 4792   2.421   1.989   3.379
  299CYS    HB1 4793   2.342   1.915   3.397
  299CYS    HB2 4794   2.479   1.965   3.290
  299CYS     SG 4795   2.338   2.149   3.365
  299CYS     HG 4796   2.396   2.207   3.259
  299CYS      C 4797   2.546   1.845   3.531
  299CYS      O 4798   2.560   1.759   3.444
  300ALA      N 4799   2.537   1.808   3.659
  300ALA      H 4800   2.512   1.879   3.726
  300ALA     CA 4801   2.527   1.673   3.711
  300ALA     HA 4802   2.476   1.617   3.633
  300ALA     CB 4803   2.667   1.617   3.738
  300ALA    HB1 4804   2.730   1.653   3.658
  300ALA    HB2 4805   2.699   1.659   3.833
  300ALA    HB3 4806   2.667   1.508   3.747
  300ALA      C 4807   2.459   1.676   3.847
  300ALA      O 4808   2.452   1.780   3.911
  301LEU      N 4809   2.409   1.559   3.889
  301LEU      H 4810   2.410   1.476   3.832
  301LEU     CA 4811   2.349   1.541   4.019
  301LEU     HA 4812   2.378   1.623   4.086
  301LEU     CB 4813   2.196   1.546   4.012
  301LEU    HB1 4814   2.159   1.512   4.109
  301LEU    HB2 4815   2.154   1.475   3.941
  301LEU     CG 4816   2.131   1.680   3.981
  301LEU     HG 4817   2.185   1.725   3.897
  301LEU    CD1 4818   1.983   1.672   3.946
  301LEU   HD11 4819   1.982   1.607   3.858
  301LEU   HD12 4820   1.922   1.628   4.026
  301LEU   HD13 4821   1.944   1.771   3.921
  301LEU    CD2 4822   2.142   1.772   4.102
  301LEU   HD21 4823   2.078   1.725   4.178
  301LEU   HD22 4824   2.244   1.792   4.135
  301LEU   HD23 4825   2.098   1.867   4.073
  301LEU      C 4826   2.383   1.409   4.086
  301LEU      O 4827   2.371   1.301   4.029
  302LEU      N 4828   2.409   1.420   4.217
  302LEU      H 4829   2.394   1.510   4.259
  302LEU     CA 4830   2.435   1.308   4.305
  302LEU     HA 4831   2.507   1.243   4.254
  302LEU     CB 4832   2.489   1.346   4.442
  302LEU    HB1 4833   2.483   1.263   4.513
  302LEU    HB2 4834   2.431   1.421   4.496
  302LEU     CG 4835   2.632   1.400   4.436
  302LEU     HG 4836   2.627   1.481   4.363
  302LEU    CD1 4837   2.661   1.466   4.571
  302LEU   HD11 4838   2.658   1.389   4.648
  302LEU   HD12 4839   2.756   1.518   4.570
  302LEU   HD13 4840   2.588   1.545   4.590
  302LEU    CD2 4841   2.740   1.297   4.404
  302LEU   HD21 4842   2.712   1.209   4.462
  302LEU   HD22 4843   2.733   1.266   4.300
  302LEU   HD23 4844   2.839   1.320   4.443
  302LEU      C 4845   2.308   1.231   4.336
  302LEU      O 4846   2.319   1.111   4.362
  303SER      N 4847   2.187   1.288   4.338
  303SER      H 4848   2.182   1.389   4.343
  303SER     CA 4849   2.055   1.229   4.338
  303SER     HA 4850   2.053   1.170   4.430
  303SER     CB 4851   1.941   1.330   4.341
  303SER    HB1 4852   1.970   1.402   4.418
  303SER    HB2 4853   1.847   1.283   4.370
  303SER     OG 4854   1.929   1.394   4.216
  303SER     HG 4855   1.873   1.472   4.226
  303SER      C 4856   2.037   1.132   4.222
  303SER      O 4857   1.954   1.041   4.232
  304CYS      N 4858   2.114   1.139   4.114
  304CYS      H 4859   2.178   1.217   4.103
  304CYS     CA 4860   2.089   1.065   3.991
  304CYS     HA 4861   1.999   1.006   4.011
  304CYS     CB 4862   2.069   1.167   3.879
  304CYS    HB1 4863   2.058   1.116   3.783
  304CYS    HB2 4864   2.165   1.218   3.876
  304CYS     SG 4865   1.934   1.286   3.903
  304CYS     HG 4866   1.973   1.306   4.030
  304CYS      C 4867   2.191   0.961   3.950
  304CYS      O 4868   2.165   0.882   3.859
  305THR      N 4869   2.304   0.963   4.022
  305THR      H 4870   2.320   1.031   4.095
  305THR     CA 4871   2.404   0.862   3.993
  305THR     HA 4872   2.435   0.879   3.890
  305THR     CB 4873   2.521   0.882   4.090
  305THR     HB 4874   2.584   0.794   4.076
  305THR    CG2 4875   2.596   1.008   4.050
  305THR   HG21 4876   2.678   1.027   4.120
  305THR   HG22 4877   2.633   1.012   3.947
  305THR   HG23 4878   2.528   1.093   4.049
  305THR    OG1 4879   2.479   0.884   4.224
  305THR    HG1 4880   2.565   0.890   4.266
  305THR      C 4881   2.356   0.718   3.984
  305THR      O 4882   2.397   0.643   3.895
  306SER      N 4883   2.277   0.672   4.080
  306SER      H 4884   2.233   0.733   4.147
  306SER     CA 4885   2.233   0.534   4.077
  306SER     HA 4886   2.318   0.468   4.064
  306SER     CB 4887   2.187   0.500   4.219
  306SER    HB1 4888   2.272   0.491   4.287
  306SER    HB2 4889   2.135   0.404   4.219
  306SER     OG 4890   2.097   0.599   4.262
  306SER     HG 4891   2.133   0.680   4.299
  306SER      C 4892   2.126   0.503   3.974
  306SER      O 4893   2.062   0.398   3.973
  307HIS      N 4894   2.081   0.594   3.888
  307HIS      H 4895   2.114   0.689   3.891
  307HIS     CA 4896   1.971   0.571   3.795
  307HIS     HA 4897   1.880   0.537   3.844
  307HIS     CB 4898   1.924   0.697   3.723
  307HIS    HB1 4899   2.005   0.730   3.658
  307HIS    HB2 4900   1.901   0.774   3.797
  307HIS     CG 4901   1.795   0.682   3.648
  307HIS    ND1 4902   1.781   0.616   3.526
  307HIS    CE1 4903   1.651   0.612   3.494
  307HIS    HE1 4904   1.605   0.550   3.419
  307HIS    NE2 4905   1.585   0.683   3.586
  307HIS    HE2 4906   1.485   0.699   3.582
  307HIS    CD2 4907   1.672   0.733   3.681
  307HIS    HD2 4908   1.642   0.780   3.773
  307HIS      C 4909   2.001   0.464   3.692
  307HIS      O 4910   2.111   0.467   3.638
  308LYS      N 4911   1.910   0.372   3.660
  308LYS      H 4912   1.816   0.365   3.697
  308LYS     CA 4913   1.944   0.271   3.562
  308LYS     HA 4914   2.021   0.205   3.603
  308LYS     CB 4915   1.823   0.180   3.543
  308LYS    HB1 4916   1.810   0.122   3.634
  308LYS    HB2 4917   1.852   0.098   3.476
  308LYS     CG 4918   1.694   0.246   3.494
  308LYS    HG1 4919   1.725   0.310   3.412
  308LYS    HG2 4920   1.650   0.312   3.568
  308LYS     CD 4921   1.594   0.141   3.446
  308LYS    HD1 4922   1.554   0.085   3.530
  308LYS    HD2 4923   1.631   0.069   3.373
  308LYS     CE 4924   1.464   0.212   3.407
  308LYS    HE1 4925   1.439   0.291   3.478
  308LYS    HE2 4926   1.385   0.139   3.422
  308LYS     NZ 4927   1.467   0.265   3.270
  308LYS    HZ1 4928   1.545   0.327   3.255
  308LYS    HZ2 4929   1.486   0.187   3.208
  308LYS    HZ3 4930   1.379   0.304   3.238
  308LYS      C 4931   1.997   0.324   3.430
  308LYS      O 4932   2.074   0.251   3.369
  309ASP      N 4933   1.965   0.448   3.392
  309ASP      H 4934   1.909   0.503   3.456
  309ASP     CA 4935   1.998   0.515   3.268
  309ASP     HA 4936   2.059   0.443   3.212
  309ASP     CB 4937   1.877   0.552   3.182
  309ASP    HB1 4938   1.910   0.588   3.084
  309ASP    HB2 4939   1.819   0.633   3.227
  309ASP     CG 4940   1.791   0.431   3.154
  309ASP    OD1 4941   1.830   0.331   3.089
  309ASP    OD2 4942   1.677   0.425   3.205
  309ASP      C 4943   2.098   0.629   3.280
  309ASP      O 4944   2.114   0.706   3.186
  310TYR      N 4945   2.172   0.636   3.391
  310TYR      H 4946   2.148   0.571   3.466
  310TYR     CA 4947   2.270   0.740   3.413
  310TYR     HA 4948   2.213   0.831   3.396
  310TYR     CB 4949   2.314   0.737   3.559
  310TYR    HB1 4950   2.351   0.639   3.589
  310TYR    HB2 4951   2.243   0.757   3.640
  310TYR     CG 4952   2.428   0.831   3.590
  310TYR    CD1 4953   2.413   0.968   3.612
  310TYR    HD1 4954   2.318   1.016   3.591
  310TYR    CE1 4955   2.522   1.052   3.635
  310TYR    HE1 4956   2.510   1.159   3.645
  310TYR     CZ 4957   2.648   0.992   3.659
  310TYR     OH 4958   2.752   1.071   3.698
  310TYR     HH 4959   2.826   1.012   3.681
  310TYR    CE2 4960   2.664   0.857   3.624
  310TYR    HE2 4961   2.764   0.817   3.631
  310TYR    CD2 4962   2.556   0.773   3.594
  310TYR    HD2 4963   2.569   0.666   3.584
  310TYR      C 4964   2.385   0.733   3.313
  310TYR      O 4965   2.452   0.630   3.315
  311PRO      N 4966   2.413   0.837   3.234
  311PRO     CD 4967   2.333   0.958   3.227
  311PRO    HD1 4968   2.335   1.017   3.318
  311PRO    HD2 4969   2.228   0.929   3.214
  311PRO     CG 4970   2.388   1.034   3.107
  311PRO    HG1 4971   2.477   1.087   3.140
  311PRO    HG2 4972   2.321   1.101   3.053
  311PRO     CB 4973   2.444   0.925   3.016
  311PRO    HB1 4974   2.526   0.960   2.954
  311PRO    HB2 4975   2.359   0.878   2.968
  311PRO     CA 4976   2.500   0.827   3.119
  311PRO     HA 4977   2.501   0.725   3.080
  311PRO      C 4978   2.646   0.863   3.141
  311PRO      O 4979   2.730   0.841   3.053
  312PHE      N 4980   2.678   0.944   3.242
  312PHE      H 4981   2.615   0.941   3.321
  312PHE     CA 4982   2.810   1.002   3.253
  312PHE     HA 4983   2.844   1.033   3.155
  312PHE     CB 4984   2.821   1.121   3.347
  312PHE    HB1 4985   2.925   1.155   3.345
  312PHE    HB2 4986   2.789   1.086   3.445
  312PHE     CG 4987   2.735   1.238   3.307
  312PHE    CD1 4988   2.717   1.275   3.173
  312PHE    HD1 4989   2.771   1.219   3.097
  312PHE    CE1 4990   2.623   1.373   3.139
  312PHE    HE1 4991   2.608   1.409   3.039
  312PHE     CZ 4992   2.578   1.456   3.242
  312PHE     HZ 4993   2.525   1.544   3.208
  312PHE    CE2 4994   2.599   1.421   3.376
  312PHE    HE2 4995   2.558   1.483   3.455
  312PHE    CD2 4996   2.672   1.307   3.411
  312PHE    HD2 4997   2.689   1.280   3.514
  312PHE      C 4998   2.908   0.892   3.294
  312PHE      O 4999   2.868   0.795   3.358
  313HIS      N 5000   3.034   0.905   3.254
  313HIS      H 5001   3.060   0.995   3.216
  313HIS     CA 5002   3.135   0.804   3.279
  313HIS     HA 5003   3.109   0.769   3.379
  313HIS     CB 5004   3.128   0.696   3.171
  313HIS    HB1 5005   3.031   0.646   3.168
  313HIS    HB2 5006   3.199   0.616   3.192
  313HIS     CG 5007   3.164   0.733   3.030
  313HIS    ND1 5008   3.085   0.798   2.935
  313HIS    CE1 5009   3.143   0.790   2.815
  313HIS    HE1 5010   3.116   0.831   2.719
  313HIS    NE2 5011   3.259   0.724   2.831
  313HIS    HE2 5012   3.324   0.699   2.758
  313HIS    CD2 5013   3.277   0.691   2.964
  313HIS    HD2 5014   3.356   0.631   3.007
  313HIS      C 5015   3.279   0.852   3.288
  313HIS      O 5016   3.356   0.780   3.351
  314GLU      N 5017   3.311   0.966   3.226
  314GLU      H 5018   3.233   1.016   3.187
  314GLU     CA 5019   3.439   1.033   3.220
  314GLU     HA 5020   3.506   0.973   3.158
  314GLU     CB 5021   3.422   1.152   3.126
  314GLU    HB1 5022   3.374   1.125   3.032
  314GLU    HB2 5023   3.522   1.187   3.101
  314GLU     CG 5024   3.356   1.272   3.192
  314GLU    HG1 5025   3.353   1.344   3.109
  314GLU    HG2 5026   3.425   1.305   3.269
  314GLU     CD 5027   3.214   1.241   3.236
  314GLU    OE1 5028   3.169   1.310   3.330
  314GLU    OE2 5029   3.140   1.167   3.167
  314GLU      C 5030   3.515   1.056   3.350
  314GLU      O 5031   3.444   1.077   3.448
  315GLU      N 5032   3.648   1.041   3.359
  315GLU      H 5033   3.702   1.010   3.279
  315GLU     CA 5034   3.714   1.060   3.487
  315GLU     HA 5035   3.654   1.002   3.556
  315GLU     CB 5036   3.854   1.004   3.467
  315GLU    HB1 5037   3.913   1.080   3.415
  315GLU    HB2 5038   3.858   0.911   3.412
  315GLU     CG 5039   3.915   0.981   3.605
  315GLU    HG1 5040   3.838   0.933   3.666
  315GLU    HG2 5041   3.931   1.079   3.651
  315GLU     CD 5042   4.045   0.905   3.590
  315GLU    OE1 5043   4.055   0.783   3.563
  315GLU    OE2 5044   4.152   0.966   3.610
  315GLU      C 5045   3.716   1.204   3.537
  315GLU      O 5046   3.761   1.296   3.469
  316PHE      N 5047   3.670   1.228   3.660
  316PHE      H 5048   3.639   1.154   3.721
  316PHE     CA 5049   3.661   1.357   3.726
  316PHE     HA 5050   3.737   1.418   3.677
  316PHE     CB 5051   3.529   1.430   3.701
  316PHE    HB1 5052   3.442   1.377   3.740
  316PHE    HB2 5053   3.530   1.435   3.592
  316PHE     CG 5054   3.533   1.566   3.765
  316PHE    CD1 5055   3.441   1.599   3.865
  316PHE    HD1 5056   3.389   1.515   3.909
  316PHE    CE1 5057   3.460   1.715   3.941
  316PHE    HE1 5058   3.410   1.726   4.036
  316PHE     CZ 5059   3.558   1.809   3.909
  316PHE     HZ 5060   3.585   1.896   3.968
  316PHE    CE2 5061   3.630   1.789   3.791
  316PHE    HE2 5062   3.701   1.863   3.757
  316PHE    CD2 5063   3.624   1.665   3.726
  316PHE    HD2 5064   3.696   1.642   3.649
  316PHE      C 5065   3.696   1.344   3.873
  316PHE    OC1 5066   3.642   1.262   3.950
  316PHE    OC2 5067   3.803   1.404   3.900
  317LIG     C1 5068   4.673   8.725   3.594
  317LIG     N2 5069   4.771   8.621   3.630
  317LIG     O3 5070   4.865   8.658   3.698
  317LIG     O4 5071   4.773   8.533   3.545
  317LIG     C5 5072   4.706   8.859   3.602
  317LIG     H5 5073   4.805   8.885   3.640
  317LIG     C6 5074   4.624   8.965   3.565
  317LIG     C7 5075   4.681   9.104   3.577
  317LIG    H71 5076   4.725   9.140   3.484
  317LIG    H72 5077   4.769   9.099   3.642
  317LIG     N8 5078   4.586   9.204   3.626
  317LIG     H8 5079   4.502   9.223   3.574
  317LIG     C9 5080   4.596   9.279   3.737
  317LIG    C10 5081   4.495   9.386   3.759
  317LIG    C11 5082   4.488   9.451   3.881
  317LIG    H11 5083   4.557   9.425   3.961
  317LIG    C12 5084   4.394   9.549   3.909
  317LIG    H12 5085   4.381   9.594   4.007
  317LIG    C13 5086   4.310   9.587   3.804
  317LIG    CL1 5087   4.201   9.716   3.839
  317LIG    C15 5088   4.313   9.526   3.680
  317LIG    H15 5089   4.260   9.570   3.596
  317LIG    C16 5090   4.412   9.431   3.658
  317LIG    O17 5091   4.408   9.386   3.528
  317LIG    C18 5092   4.459   9.469   3.422
  317LIG   H181 5093   4.567   9.473   3.442
  317LIG   H182 5094   4.410   9.566   3.419
  317LIG    C19 5095   4.437   9.409   3.285
  317LIG    O20 5096   4.401   9.480   3.193
  317LIG    O21 5097   4.449   9.288   3.277
  317LIG    O22 5098   4.692   9.265   3.810
  317LIG    C23 5099   4.499   8.937   3.512
  317LIG    H23 5100   4.430   9.019   3.490
  317LIG    C24 5101   4.466   8.804   3.491
  317LIG    H24 5102   4.369   8.792   3.444
  317LIG    C25 5103   4.547   8.702   3.540
  317LIG    H25 5104   4.513   8.601   3.521
  318NAP     PA 5105   2.641   2.959   2.964
  318NAP    O2A 5106   2.756   2.873   2.930
  318NAP    O1A 5107   2.577   3.003   2.838
  318NAP    O5B 5108   2.673   3.083   3.061
  318NAP    C5B 5109   2.577   3.189   3.074
  318NAP   H51A 5110   2.484   3.153   3.118
  318NAP   H52A 5111   2.556   3.231   2.975
  318NAP    C4B 5112   2.636   3.297   3.165
  318NAP    H4B 5113   2.675   3.252   3.257
  318NAP    O4B 5114   2.746   3.369   3.107
  318NAP    C3B 5115   2.541   3.411   3.203
  318NAP    H3B 5116   2.435   3.382   3.198
  318NAP    O3B 5117   2.564   3.445   3.340
  318NAP   HO3A 5118   2.486   3.499   3.360
  318NAP    C2B 5119   2.575   3.534   3.118
  318NAP    H2B 5120   2.519   3.529   3.024
  318NAP    O2B 5121   2.554   3.660   3.185
  318NAP    C1B 5122   2.724   3.511   3.093
  318NAP    H1B 5123   2.781   3.563   3.171
  318NAP    N9A 5124   2.778   3.564   2.968
  318NAP    C8A 5125   2.715   3.561   2.847
  318NAP    H8A 5126   2.650   3.476   2.831
  318NAP    N7A 5127   2.765   3.648   2.759
  318NAP    C5A 5128   2.866   3.704   2.826
  318NAP    C6A 5129   2.950   3.807   2.785
  318NAP    N6A 5130   2.933   3.884   2.674
  318NAP   H61A 5131   2.868   3.846   2.607
  318NAP   H62A 5132   3.019   3.918   2.633
  318NAP    N1A 5133   3.041   3.858   2.869
  318NAP    C2A 5134   3.047   3.804   2.992
  318NAP    H2A 5135   3.112   3.858   3.059
  318NAP    N3A 5136   2.960   3.714   3.042
  318NAP    C4A 5137   2.879   3.653   2.954
  318NAP     O3 5138   2.550   2.883   3.072
  318NAP     PN 5139   2.409   2.814   3.039
  318NAP    O1N 5140   2.306   2.919   3.019
  318NAP    O2N 5141   2.361   2.713   3.136
  318NAP    O5D 5142   2.435   2.736   2.902
  318NAP    C5D 5143   2.376   2.771   2.775
  318NAP   H51N 5144   2.445   2.723   2.705
  318NAP   H52N 5145   2.378   2.879   2.766
  318NAP    C4D 5146   2.231   2.722   2.760
  318NAP    H4D 5147   2.186   2.751   2.664
  318NAP    O4D 5148   2.228   2.578   2.765
  318NAP    C3D 5149   2.127   2.735   2.872
  318NAP    H3D 5150   2.163   2.690   2.965
  318NAP    O3D 5151   2.077   2.867   2.896
  318NAP   HO3N 5152   2.158   2.912   2.927
  318NAP    C2D 5153   2.013   2.638   2.840
  318NAP    H2D 5154   1.964   2.605   2.932
  318NAP    O2D 5155   1.926   2.684   2.737
  318NAP   HO2N 5156   1.898   2.613   2.676
  318NAP    C1D 5157   2.098   2.520   2.789
  318NAP    H1D 5158   2.042   2.498   2.697
  318NAP    N1N 5159   2.117   2.404   2.875
  318NAP    C2N 5160   2.071   2.284   2.836
  318NAP    H2N 5161   2.066   2.264   2.729
  318NAP    C3N 5162   2.056   2.181   2.928
  318NAP    C7N 5163   2.015   2.043   2.892
  318NAP    O7N 5164   2.007   1.951   2.971
  318NAP    N7N 5165   1.970   2.017   2.768
  318NAP   H72N 5166   1.932   1.925   2.749
  318NAP   H71N 5167   1.967   2.082   2.691
  318NAP    C4N 5168   2.098   2.203   3.058
  318NAP    H4N 5169   2.095   2.121   3.129
  318NAP    C5N 5170   2.158   2.322   3.096
  318NAP    H5N 5171   2.195   2.339   3.197
  318NAP    C6N 5172   2.171   2.419   2.998
  318NAP    H6N 5173   2.217   2.515   3.021
  318NAP    P2B 5174   2.417   3.718   3.245
  318NAP    O1X 5175   2.358   3.806   3.142
  318NAP    O2X 5176   2.338   3.596   3.271
  318NAP    O3X 5177   2.447   3.785   3.373
  319SOL     OW 5178   8.399   6.141   0.958
  319SOL    HW1 5179   8.357   6.225   0.976
  319SOL    HW2 5180   8.490   6.154   0.983
  320SOL     OW 5181   7.395   7.791   4.605
  320SOL    HW1 5182   7.311   7.784   4.651
  320SOL    HW2 5183   7.404   7.706   4.560
  321SOL     OW 5184   2.659   0.680   0.062
  321SOL    HW1 5185   2.651   0.770   0.096
  321SOL    HW2 5186   2.601   0.678  -0.013
  322SOL     OW 5187   3.165   7.616   4.575
  322SOL    HW1 5188   3.147   7.527   4.544
  322SOL    HW2 5189   3.228   7.651   4.513
  323SOL     OW 5190   5.446   6.946   4.365
  323SOL    HW1 5191   5.480   7.006   4.432
  323SOL    HW2 5192   5.491   6.863   4.383
  324SOL     OW 5193   0.229   5.613   6.109
  324SOL    HW1 5194   0.218   5.705   6.133
  324SOL    HW2 5195   0.143   5.574   6.124
  325SOL     OW 5196   3.062   2.004   0.276
  325SOL    HW1 5197   3.019   2.066   0.217
  325SOL    HW2 5198   2.996   1.984   0.343
  326SOL     OW 5199   3.035   4.168   3.122
  326SOL    HW1 5200   2.972   4.235   3.149
  326SOL    HW2 5201   3.119   4.199   3.155
  327SOL     OW 5202   4.195   5.978   2.298
  327SOL    HW1 5203   4.166   6.030   2.373
  327SOL    HW2 5204   4.115   5.938   2.264
  328SOL     OW 5205   6.446   1.134   1.378
  328SOL    HW1 5206   6.506   1.149   1.451
  328SOL    HW2 5207   6.494   1.165   1.301
  329SOL     OW 5208   2.523   9.739   4.749
  329SOL    HW1 5209   2.499   9.647   4.755
  329SOL    HW2 5210   2.462   9.784   4.808
  330SOL     OW 5211   2.016   4.272   3.517
  330SOL    HW1 5212   2.048   4.331   3.585
  330SOL    HW2 5213   2.058   4.188   3.537
  331SOL     OW 5214   6.050   6.582   1.663
  331SOL    HW1 5215   6.029   6.634   1.586
  331SOL    HW2 5216   6.141   6.604   1.682
  332SOL     OW 5217   8.589   7.787   1.956
  332SOL    HW1 5218   8.614   7.790   1.864
  332SOL    HW2 5219   8.545   7.702   1.966
  333SOL     OW 5220   5.709   5.196   3.522
  333SOL    HW1 5221   5.757   5.125   3.479
  333SOL    HW2 5222   5.672   5.247   3.451
  334SOL     OW 5223   1.342   3.537   4.547
  334SOL    HW1 5224   1.340   3.617   4.494
  334SOL    HW2 5225   1.428   3.538   4.589
  335SOL     OW 5226   1.636   7.855   3.374
  335SOL    HW1 5227   1.678   7.853   3.289
  335SOL    HW2 5228   1.686   7.918   3.425
  336SOL     OW 5229   6.341   2.411   2.569
  336SOL    HW1 5230   6.291   2.484   2.604
  336SOL    HW2 5231   6.291   2.333   2.594
  337SOL     OW 5232   5.544   4.458   3.742
  337SOL    HW1 5233   5.464   4.420   3.706
  337SOL    HW2 5234   5.524   4.552   3.750
  338SOL     OW 5235   0.244   4.141   4.759
  338SOL    HW1 5236   0.240   4.094   4.842
  338SOL    HW2 5237   0.257   4.072   4.693
  339SOL     OW 5238  -0.234   5.729   4.971
  339SOL    HW1 5239  -0.255   5.660   4.908
  339SOL    HW2 5240  -0.317   5.773   4.988
  340SOL     OW 5241   2.405   7.823   5.300
  340SOL    HW1 5242   2.485   7.822   5.248
  340SOL    HW2 5243   2.405   7.908   5.343
  341SOL     OW 5244   0.191   4.966   2.678
  341SOL    HW1 5245   0.256   4.933   2.616
  341SOL    HW2 5246   0.188   5.060   2.662
  342SOL     OW 5247   6.692   3.670   3.431
  342SOL    HW1 5248   6.646   3.727   3.369
  342SOL    HW2 5249   6.706   3.589   3.382
  343SOL     OW 5250   5.828   6.495   3.217
  343SOL    HW1 5251   5.753   6.485   3.159
  343SOL    HW2 5252   5.836   6.411   3.262
  344SOL     OW 5253   1.500   6.587   2.451
  344SOL    HW1 5254   1.484   6.566   2.543
  344SOL    HW2 5255   1.595   6.577   2.440
  345SOL     OW 5256   5.628   1.738   1.273
  345SOL    HW1 5257   5.646   1.650   1.308
  345SOL    HW2 5258   5.618   1.792   1.351
  346SOL     OW 5259  -0.822   4.222   6.083
  346SOL    HW1 5260  -0.732   4.224   6.051
  346SOL    HW2 5261  -0.872   4.266   6.014
  347SOL     OW 5262   5.638   6.277   5.721
  347SOL    HW1 5263   5.720   6.302   5.763
  347SOL    HW2 5264   5.632   6.182   5.733
  348SOL     OW 5265  -0.180   8.422   5.647
  348SOL    HW1 5266  -0.187   8.344   5.702
  348SOL    HW2 5267  -0.213   8.493   5.703
  349SOL     OW 5268   4.834   3.096   2.472
  349SOL    HW1 5269   4.821   3.060   2.385
  349SOL    HW2 5270   4.763   3.060   2.525
  350SOL     OW 5271   2.699   8.329   5.095
  350SOL    HW1 5272   2.777   8.372   5.062
  350SOL    HW2 5273   2.637   8.332   5.022
  351SOL     OW 5274   3.384   6.296   0.243
  351SOL    HW1 5275   3.367   6.221   0.186
  351SOL    HW2 5276   3.307   6.301   0.300
  352SOL     OW 5277   8.464   7.371   0.641
  352SOL    HW1 5278   8.468   7.313   0.565
  352SOL    HW2 5279   8.517   7.447   0.616
  353SOL     OW 5280   4.890   5.296   4.069
  353SOL    HW1 5281   4.839   5.227   4.026
  353SOL    HW2 5282   4.980   5.263   4.069
  354SOL     OW 5283   6.282   6.820   5.193
  354SOL    HW1 5284   6.247   6.732   5.207
  354SOL    HW2 5285   6.213   6.865   5.144
  355SOL     OW 5286   2.075   3.454   3.775
  355SOL    HW1 5287   2.115   3.367   3.780
  355SOL    HW2 5288   2.075   3.485   3.866
  356SOL     OW 5289   2.407   6.424   4.592
  356SOL    HW1 5290   2.406   6.352   4.656
  356SOL    HW2 5291   2.337   6.482   4.621
  357SOL     OW 5292   0.518   8.783   6.281
  357SOL    HW1 5293   0.433   8.802   6.320
  357SOL    HW2 5294   0.539   8.862   6.230
  358SOL     OW 5295   0.971   4.038   3.722
  358SOL    HW1 5296   0.954   4.011   3.632
  358SOL    HW2 5297   1.024   4.117   3.714
  359SOL     OW 5298   3.291  10.089   4.860
  359SOL    HW1 5299   3.247  10.148   4.799
  359SOL    HW2 5300   3.294  10.005   4.815
  360SOL     OW 5301   3.920   6.344   1.358
  360SOL    HW1 5302   3.936   6.434   1.389
  360SOL    HW2 5303   3.835   6.320   1.395
  361SOL     OW 5304   7.455   7.392   3.683
  361SOL    HW1 5305   7.422   7.312   3.723
  361SOL    HW2 5306   7.380   7.426   3.633
  362SOL     OW 5307   6.542   6.774   2.820
  362SOL    HW1 5308   6.488   6.798   2.744
  362SOL    HW2 5309   6.566   6.858   2.859
  363SOL     OW 5310   3.938   5.320   5.421
  363SOL    HW1 5311   3.853   5.359   5.443
  363SOL    HW2 5312   3.945   5.245   5.479
  364SOL     OW 5313   5.912   6.837   3.190
  364SOL    HW1 5314   5.931   6.744   3.182
  364SOL    HW2 5315   5.976   6.869   3.253
  365SOL     OW 5316   4.257   6.669   5.733
  365SOL    HW1 5317   4.187   6.732   5.718
  365SOL    HW2 5318   4.337   6.722   5.730
  366SOL     OW 5319   4.599   5.699   0.275
  366SOL    HW1 5320   4.682   5.725   0.314
  366SOL    HW2 5321   4.623   5.666   0.188
  367SOL     OW 5322   5.744   6.082   5.490
  367SOL    HW1 5323   5.676   6.042   5.545
  367SOL    HW2 5324   5.723   6.175   5.491
  368SOL     OW 5325   5.049   0.914   1.245
  368SOL    HW1 5326   5.121   0.953   1.294
  368SOL    HW2 5327   4.976   0.915   1.307
  369SOL     OW 5328   0.178   4.390   4.873
  369SOL    HW1 5329   0.225   4.324   4.822
  369SOL    HW2 5330   0.206   4.474   4.836
  370SOL     OW 5331   1.099   7.135   4.832
  370SOL    HW1 5332   1.063   7.054   4.796
  370SOL    HW2 5333   1.133   7.110   4.917
  371SOL     OW 5334   3.415   5.244   4.013
  371SOL    HW1 5335   3.358   5.225   3.938
  371SOL    HW2 5336   3.364   5.218   4.090
  372SOL     OW 5337   4.241   6.102   0.027
  372SOL    HW1 5338   4.258   6.169   0.093
  372SOL    HW2 5339   4.320   6.047   0.027
  373SOL     OW 5340   5.948   9.072   5.574
  373SOL    HW1 5341   5.974   8.999   5.518
  373SOL    HW2 5342   6.031   9.103   5.613
  374SOL     OW 5343   3.191   6.311   3.704
  374SOL    HW1 5344   3.277   6.353   3.706
  374SOL    HW2 5345   3.165   6.305   3.796
  375SOL     OW 5346   6.457   8.009   3.136
  375SOL    HW1 5347   6.367   8.024   3.165
  375SOL    HW2 5348   6.449   7.949   3.062
  376SOL     OW 5349   3.006   6.233   1.409
  376SOL    HW1 5350   3.061   6.221   1.487
  376SOL    HW2 5351   2.921   6.197   1.434
  377SOL     OW 5352   4.432   1.909   2.035
  377SOL    HW1 5353   4.525   1.904   2.011
  377SOL    HW2 5354   4.432   1.916   2.130
  378SOL     OW 5355   2.388   4.335   1.532
  378SOL    HW1 5356   2.331   4.259   1.517
  378SOL    HW2 5357   2.343   4.408   1.489
  379SOL     OW 5358   5.837   5.675   2.260
  379SOL    HW1 5359   5.807   5.601   2.313
  379SOL    HW2 5360   5.795   5.751   2.299
  380SOL     OW 5361   2.378   6.614   0.898
  380SOL    HW1 5362   2.470   6.596   0.919
  380SOL    HW2 5363   2.364   6.703   0.930
  381SOL     OW 5364   2.925   6.172   3.847
  381SOL    HW1 5365   2.946   6.200   3.757
  381SOL    HW2 5366   2.851   6.227   3.873
  382SOL     OW 5367   5.240   3.882   4.741
  382SOL    HW1 5368   5.212   3.935   4.667
  382SOL    HW2 5369   5.251   3.794   4.705
  383SOL     OW 5370   0.736   3.389   5.851
  383SOL    HW1 5371   0.767   3.434   5.930
  383SOL    HW2 5372   0.721   3.460   5.788
  384SOL     OW 5373   6.466   4.952   0.909
  384SOL    HW1 5374   6.535   4.905   0.956
  384SOL    HW2 5375   6.506   5.034   0.881
  385SOL     OW 5376   5.889   4.507   5.347
  385SOL    HW1 5377   5.880   4.583   5.290
  385SOL    HW2 5378   5.829   4.524   5.420
  386SOL     OW 5379   1.166   1.468   1.089
  386SOL    HW1 5380   1.113   1.423   1.155
  386SOL    HW2 5381   1.136   1.559   1.091
  387SOL     OW 5382   5.597   2.305   0.169
  387SOL    HW1 5383   5.532   2.347   0.224
  387SOL    HW2 5384   5.620   2.224   0.216
  388SOL     OW 5385   4.553   9.071   5.180
  388SOL    HW1 5386   4.591   9.129   5.114
  388SOL    HW2 5387   4.497   9.012   5.131
  389SOL     OW 5388   5.883   8.108   3.850
  389SOL    HW1 5389   5.827   8.126   3.775
  389SOL    HW2 5390   5.882   8.190   3.900
  390SOL     OW 5391   2.726   3.094   4.663
  390SOL    HW1 5392   2.797   3.156   4.680
  390SOL    HW2 5393   2.741   3.064   4.573
  391SOL     OW 5394   5.077   1.625   1.655
  391SOL    HW1 5395   5.152   1.667   1.613
  391SOL    HW2 5396   5.016   1.606   1.583
  392SOL     OW 5397   4.332   3.672   6.201
  392SOL    HW1 5398   4.383   3.751   6.221
  392SOL    HW2 5399   4.357   3.649   6.111
  393SOL     OW 5400   7.116   2.207   0.687
  393SOL    HW1 5401   7.074   2.217   0.602
  393SOL    HW2 5402   7.189   2.147   0.671
  394SOL     OW 5403   5.206   9.256   5.256
  394SOL    HW1 5404   5.207   9.236   5.350
  394SOL    HW2 5405   5.124   9.218   5.225
  395SOL     OW 5406   1.850   6.566   1.879
  395SOL    HW1 5407   1.760   6.541   1.902
  395SOL    HW2 5408   1.840   6.629   1.808
  396SOL     OW 5409   0.607   3.994   3.942
  396SOL    HW1 5410   0.528   3.948   3.971
  396SOL    HW2 5411   0.662   3.997   4.020
  397SOL     OW 5412   7.960   7.717   3.427
  397SOL    HW1 5413   7.880   7.667   3.437
  397SOL    HW2 5414   7.931   7.804   3.400
  398SOL     OW 5415   1.066   7.181   3.386
  398SOL    HW1 5416   0.981   7.224   3.400
  398SOL    HW2 5417   1.099   7.221   3.305
  399SOL     OW 5418  -0.879   5.102   4.813
  399SOL    HW1 5419  -0.829   5.131   4.737
  399SOL    HW2 5420  -0.961   5.069   4.777
  400SOL     OW 5421   7.017   4.019   1.706
  400SOL    HW1 5422   7.113   4.014   1.713
  400SOL    HW2 5423   7.000   4.022   1.612
  401SOL     OW 5424   8.082   8.446   4.034
  401SOL    HW1 5425   7.997   8.454   3.989
  401SOL    HW2 5426   8.061   8.459   4.126
  402SOL     OW 5427   3.492   3.557   0.941
  402SOL    HW1 5428   3.416   3.507   0.969
  402SOL    HW2 5429   3.567   3.502   0.965
  403SOL     OW 5430  -0.360   4.237   5.754
  403SOL    HW1 5431  -0.324   4.218   5.668
  403SOL    HW2 5432  -0.394   4.153   5.786
  404SOL     OW 5433   1.779   7.908   4.057
  404SOL    HW1 5434   1.821   7.868   3.981
  404SOL    HW2 5435   1.847   7.906   4.125
  405SOL     OW 5436   1.420   5.389   5.770
  405SOL    HW1 5437   1.427   5.326   5.842
  405SOL    HW2 5438   1.352   5.450   5.798
  406SOL     OW 5439  -0.155   4.761   3.044
  406SOL    HW1 5440  -0.179   4.699   2.976
  406SOL    HW2 5441  -0.079   4.808   3.009
  407SOL     OW 5442   0.168   6.053   5.409
  407SOL    HW1 5443   0.199   6.130   5.456
  407SOL    HW2 5444   0.177   6.076   5.317
  408SOL     OW 5445   3.368   8.699   4.514
  408SOL    HW1 5446   3.430   8.761   4.552
  408SOL    HW2 5447   3.408   8.613   4.528
  409SOL     OW 5448   0.026   4.709   6.312
  409SOL    HW1 5449  -0.004   4.793   6.346
  409SOL    HW2 5450   0.065   4.665   6.387
  410SOL     OW 5451   4.538   5.554   4.926
  410SOL    HW1 5452   4.459   5.604   4.945
  410SOL    HW2 5453   4.528   5.527   4.835
  411SOL     OW 5454   7.283   2.248   1.896
  411SOL    HW1 5455   7.312   2.160   1.919
  411SOL    HW2 5456   7.206   2.235   1.841
  412SOL     OW 5457   1.746   7.433   4.347
  412SOL    HW1 5458   1.745   7.392   4.261
  412SOL    HW2 5459   1.680   7.385   4.397
  413SOL     OW 5460   3.610   3.745   4.665
  413SOL    HW1 5461   3.683   3.807   4.655
  413SOL    HW2 5462   3.532   3.797   4.647
  414SOL     OW 5463   4.497   9.189   5.983
  414SOL    HW1 5464   4.440   9.167   6.057
  414SOL    HW2 5465   4.445   9.250   5.930
  415SOL     OW 5466   5.176   7.459   0.681
  415SOL    HW1 5467   5.259   7.421   0.710
  415SOL    HW2 5468   5.137   7.494   0.762
  416SOL     OW 5469   9.109   7.316   1.001
  416SOL    HW1 5470   9.099   7.222   1.016
  416SOL    HW2 5471   9.204   7.330   0.998
  417SOL     OW 5472  -1.457   4.690   5.248
  417SOL    HW1 5473  -1.464   4.772   5.199
  417SOL    HW2 5474  -1.367   4.689   5.280
  418SOL     OW 5475   3.341   8.712   5.716
  418SOL    HW1 5476   3.322   8.735   5.625
  418SOL    HW2 5477   3.287   8.772   5.768
  419SOL     OW 5478   5.437   5.269   0.960
  419SOL    HW1 5479   5.513   5.221   0.926
  419SOL    HW2 5480   5.464   5.361   0.959
  420SOL     OW 5481   4.988   0.877   0.840
  420SOL    HW1 5482   4.901   0.871   0.801
  420SOL    HW2 5483   4.978   0.938   0.913
  421SOL     OW 5484   3.421   4.661   1.144
  421SOL    HW1 5485   3.406   4.660   1.050
  421SOL    HW2 5486   3.497   4.604   1.158
  422SOL     OW 5487   3.579   3.962   6.279
  422SOL    HW1 5488   3.505   3.961   6.340
  422SOL    HW2 5489   3.541   3.932   6.196
  423SOL     OW 5490   1.655   7.584   3.622
  423SOL    HW1 5491   1.666   7.496   3.659
  423SOL    HW2 5492   1.716   7.586   3.548
  424SOL     OW 5493  -0.107   8.086   5.582
  424SOL    HW1 5494  -0.077   8.105   5.493
  424SOL    HW2 5495  -0.088   7.993   5.594
  425SOL     OW 5496   2.211   5.014   2.172
  425SOL    HW1 5497   2.177   4.992   2.085
  425SOL    HW2 5498   2.142   5.067   2.212
  426SOL     OW 5499   3.007   9.584   4.875
  426SOL    HW1 5500   3.063   9.658   4.895
  426SOL    HW2 5501   2.920   9.622   4.859
  427SOL     OW 5502   7.573   1.106   0.192
  427SOL    HW1 5503   7.589   1.012   0.197
  427SOL    HW2 5504   7.551   1.123   0.100
  428SOL     OW 5505   2.041   8.987   5.226
  428SOL    HW1 5506   2.043   8.899   5.188
  428SOL    HW2 5507   1.999   9.041   5.158
  429SOL     OW 5508   2.629   6.080   4.052
  429SOL    HW1 5509   2.630   6.075   3.956
  429SOL    HW2 5510   2.559   6.142   4.072
  430SOL     OW 5511   4.638   4.907   6.152
  430SOL    HW1 5512   4.640   5.000   6.173
  430SOL    HW2 5513   4.554   4.876   6.188
  431SOL     OW 5514   8.427   7.858   1.447
  431SOL    HW1 5515   8.433   7.784   1.507
  431SOL    HW2 5516   8.492   7.840   1.380
  432SOL     OW 5517   6.258   1.751   1.892
  432SOL    HW1 5518   6.337   1.699   1.878
  432SOL    HW2 5519   6.198   1.691   1.936
  433SOL     OW 5520   4.886   4.971   4.161
  433SOL    HW1 5521   4.820   4.914   4.200
  433SOL    HW2 5522   4.843   5.007   4.083
  434SOL     OW 5523   6.709   5.358   4.679
  434SOL    HW1 5524   6.738   5.274   4.646
  434SOL    HW2 5525   6.618   5.366   4.650
  435SOL     OW 5526   0.004   0.944   0.868
  435SOL    HW1 5527  -0.015   1.011   0.934
  435SOL    HW2 5528  -0.074   0.943   0.812
  436SOL     OW 5529   2.972   4.895   5.401
  436SOL    HW1 5530   2.883   4.911   5.433
  436SOL    HW2 5531   2.997   4.977   5.358
  437SOL     OW 5532   1.311   5.026   3.293
  437SOL    HW1 5533   1.227   4.990   3.265
  437SOL    HW2 5534   1.374   4.993   3.229
  438SOL     OW 5535   3.983   9.369   5.744
  438SOL    HW1 5536   3.903   9.421   5.740
  438SOL    HW2 5537   4.006   9.366   5.836
  439SOL     OW 5538   6.503   7.820   4.716
  439SOL    HW1 5539   6.485   7.782   4.801
  439SOL    HW2 5540   6.597   7.807   4.703
  440SOL     OW 5541   5.867   4.503   2.584
  440SOL    HW1 5542   5.800   4.572   2.583
  440SOL    HW2 5543   5.832   4.435   2.527
  441SOL     OW 5544   5.489   6.329   2.679
  441SOL    HW1 5545   5.528   6.243   2.694
  441SOL    HW2 5546   5.562   6.391   2.685
  442SOL     OW 5547   3.375   5.553   5.296
  442SOL    HW1 5548   3.363   5.548   5.201
  442SOL    HW2 5549   3.324   5.628   5.323
  443SOL     OW 5550   5.898   6.362   4.683
  443SOL    HW1 5551   5.930   6.300   4.617
  443SOL    HW2 5552   5.806   6.338   4.695
  444SOL     OW 5553   5.507   9.982   5.911
  444SOL    HW1 5554   5.426   9.931   5.909
  444SOL    HW2 5555   5.517  10.007   6.003
  445SOL     OW 5556   7.683   4.439   1.931
  445SOL    HW1 5557   7.746   4.501   1.894
  445SOL    HW2 5558   7.674   4.371   1.864
  446SOL     OW 5559   1.731   7.748   2.440
  446SOL    HW1 5560   1.750   7.817   2.504
  446SOL    HW2 5561   1.636   7.750   2.431
  447SOL     OW 5562   4.962   6.500   1.622
  447SOL    HW1 5563   4.910   6.533   1.549
  447SOL    HW2 5564   5.051   6.531   1.605
  448SOL     OW 5565  -1.070   6.555   6.135
  448SOL    HW1 5566  -1.027   6.494   6.195
  448SOL    HW2 5567  -1.089   6.502   6.057
  449SOL     OW 5568   6.934   6.131   0.348
  449SOL    HW1 5569   6.968   6.220   0.356
  449SOL    HW2 5570   6.851   6.141   0.301
  450SOL     OW 5571   6.426   9.562   4.563
  450SOL    HW1 5572   6.424   9.592   4.654
  450SOL    HW2 5573   6.340   9.585   4.528
  451SOL     OW 5574   5.746   6.545   3.785
  451SOL    HW1 5575   5.800   6.619   3.812
  451SOL    HW2 5576   5.802   6.494   3.727
  452SOL     OW 5577   1.513   3.948   3.839
  452SOL    HW1 5578   1.573   3.986   3.775
  452SOL    HW2 5579   1.429   3.944   3.794
  453SOL     OW 5580   1.624   0.772   0.527
  453SOL    HW1 5581   1.665   0.856   0.504
  453SOL    HW2 5582   1.535   0.779   0.492
  454SOL     OW 5583   8.470   9.771   4.334
  454SOL    HW1 5584   8.420   9.689   4.331
  454SOL    HW2 5585   8.474   9.793   4.427
  455SOL     OW 5586   5.334   7.883   1.094
  455SOL    HW1 5587   5.359   7.966   1.136
  455SOL    HW2 5588   5.412   7.857   1.045
  456SOL     OW 5589   4.694   5.526   2.894
  456SOL    HW1 5590   4.702   5.500   2.986
  456SOL    HW2 5591   4.660   5.449   2.850
  457SOL     OW 5592   2.218   5.839   5.244
  457SOL    HW1 5593   2.295   5.788   5.268
  457SOL    HW2 5594   2.156   5.824   5.315
  458SOL     OW 5595   5.415   4.021   2.178
  458SOL    HW1 5596   5.431   4.090   2.114
  458SOL    HW2 5597   5.353   4.060   2.240
  459SOL     OW 5598   0.541   8.085   5.529
  459SOL    HW1 5599   0.469   8.054   5.583
  459SOL    HW2 5600   0.617   8.035   5.559
  460SOL     OW 5601   3.811   4.710   3.928
  460SOL    HW1 5602   3.857   4.660   3.996
  460SOL    HW2 5603   3.877   4.768   3.891
  461SOL     OW 5604   2.764   9.708   4.884
  461SOL    HW1 5605   2.682   9.732   4.841
  461SOL    HW2 5606   2.750   9.730   4.976
  462SOL     OW 5607   2.839   4.485   2.119
  462SOL    HW1 5608   2.792   4.537   2.185
  462SOL    HW2 5609   2.931   4.495   2.143
  463SOL     OW 5610   8.042   7.678   3.875
  463SOL    HW1 5611   8.051   7.692   3.781
  463SOL    HW2 5612   8.132   7.678   3.908
  464SOL     OW 5613   8.031   7.225   2.285
  464SOL    HW1 5614   7.936   7.212   2.295
  464SOL    HW2 5615   8.040   7.267   2.200
  465SOL     OW 5616   2.548   4.319   6.172
  465SOL    HW1 5617   2.594   4.269   6.104
  465SOL    HW2 5618   2.460   4.332   6.136
  466SOL     OW 5619   6.738   5.767   3.645
  466SOL    HW1 5620   6.688   5.710   3.703
  466SOL    HW2 5621   6.672   5.822   3.602
  467SOL     OW 5622   4.566   6.740   4.936
  467SOL    HW1 5623   4.577   6.759   5.029
  467SOL    HW2 5624   4.569   6.825   4.894
  468SOL     OW 5625   1.772  10.154   5.310
  468SOL    HW1 5626   1.822  10.088   5.262
  468SOL    HW2 5627   1.722  10.104   5.374
  469SOL     OW 5628   9.712   6.420   0.008
  469SOL    HW1 5629   9.665   6.492   0.050
  469SOL    HW2 5630   9.647   6.349   0.004
  470SOL     OW 5631   5.945   2.921   2.600
  470SOL    HW1 5632   5.894   2.956   2.673
  470SOL    HW2 5633   5.885   2.859   2.557
  471SOL     OW 5634   4.239   4.987   5.703
  471SOL    HW1 5635   4.285   5.046   5.762
  471SOL    HW2 5636   4.305   4.923   5.677
  472SOL     OW 5637   8.361   5.279   1.744
  472SOL    HW1 5638   8.306   5.276   1.823
  472SOL    HW2 5639   8.308   5.328   1.681
  473SOL     OW 5640   3.215   4.630   3.483
  473SOL    HW1 5641   3.220   4.571   3.558
  473SOL    HW2 5642   3.303   4.666   3.475
  474SOL     OW 5643   4.467   6.067   3.394
  474SOL    HW1 5644   4.411   6.002   3.352
  474SOL    HW2 5645   4.473   6.138   3.331
  475SOL     OW 5646   1.343   0.799   0.426
  475SOL    HW1 5647   1.312   0.873   0.478
  475SOL    HW2 5648   1.277   0.787   0.358
  476SOL     OW 5649   8.214   7.469   0.655
  476SOL    HW1 5650   8.282   7.401   0.659
  476SOL    HW2 5651   8.200   7.494   0.746
  477SOL     OW 5652   1.514   4.961   2.201
  477SOL    HW1 5653   1.459   5.026   2.244
  477SOL    HW2 5654   1.535   4.897   2.269
  478SOL     OW 5655   4.455   1.468   0.406
  478SOL    HW1 5656   4.526   1.407   0.390
  478SOL    HW2 5657   4.493   1.536   0.461
  479SOL     OW 5658   0.065   0.560   0.361
  479SOL    HW1 5659   0.125   0.525   0.295
  479SOL    HW2 5660   0.121   0.589   0.432
  480SOL     OW 5661   7.186   5.099   2.221
  480SOL    HW1 5662   7.244   5.161   2.178
  480SOL    HW2 5663   7.207   5.014   2.181
  481SOL     OW 5664   0.751   2.254   0.246
  481SOL    HW1 5665   0.732   2.225   0.156
  481SOL    HW2 5666   0.731   2.348   0.245
  482SOL     OW 5667   6.554   5.071   0.633
  482SOL    HW1 5668   6.610   5.118   0.572
  482SOL    HW2 5669   6.588   4.982   0.634
  483SOL     OW 5670   3.404   7.540   5.296
  483SOL    HW1 5671   3.330   7.575   5.245
  483SOL    HW2 5672   3.424   7.608   5.360
  484SOL     OW 5673   1.236   7.915   3.925
  484SOL    HW1 5674   1.220   7.929   4.018
  484SOL    HW2 5675   1.323   7.875   3.921
  485SOL     OW 5676  -0.351   5.174   6.096
  485SOL    HW1 5677  -0.412   5.153   6.024
  485SOL    HW2 5678  -0.339   5.092   6.142
  486SOL     OW 5679   6.789   4.001   1.004
  486SOL    HW1 5680   6.814   3.927   1.060
  486SOL    HW2 5681   6.715   3.968   0.952
  487SOL     OW 5682   2.609   0.454   0.254
  487SOL    HW1 5683   2.625   0.518   0.185
  487SOL    HW2 5684   2.687   0.459   0.310
  488SOL     OW 5685   1.838   3.828   5.781
  488SOL    HW1 5686   1.759   3.869   5.745
  488SOL    HW2 5687   1.910   3.871   5.736
  489SOL     OW 5688   8.149   8.256   2.496
  489SOL    HW1 5689   8.109   8.169   2.485
  489SOL    HW2 5690   8.242   8.242   2.478
  490SOL     OW 5691   4.420   7.510   4.332
  490SOL    HW1 5692   4.481   7.463   4.276
  490SOL    HW2 5693   4.399   7.590   4.282
  491SOL     OW 5694   2.465   7.870   6.005
  491SOL    HW1 5695   2.399   7.839   5.942
  491SOL    HW2 5696   2.544   7.881   5.953
  492SOL     OW 5697   0.431   5.881   4.680
  492SOL    HW1 5698   0.347   5.914   4.649
  492SOL    HW2 5699   0.493   5.909   4.613
  493SOL     OW 5700   1.142   2.598   0.500
  493SOL    HW1 5701   1.073   2.560   0.446
  493SOL    HW2 5702   1.209   2.530   0.505
  494SOL     OW 5703   4.753   8.898   5.167
  494SOL    HW1 5704   4.697   8.972   5.190
  494SOL    HW2 5705   4.779   8.914   5.077
  495SOL     OW 5706   5.066   6.627   3.732
  495SOL    HW1 5707   5.109   6.579   3.804
  495SOL    HW2 5708   4.973   6.616   3.749
  496SOL     OW 5709   1.539   8.539   4.617
  496SOL    HW1 5710   1.496   8.496   4.543
  496SOL    HW2 5711   1.485   8.616   4.634
  497SOL     OW 5712   5.270   2.025   0.960
  497SOL    HW1 5713   5.273   2.022   1.055
  497SOL    HW2 5714   5.357   1.996   0.932
  498SOL     OW 5715   6.109   4.571   4.415
  498SOL    HW1 5716   6.088   4.494   4.362
  498SOL    HW2 5717   6.028   4.622   4.416
  499SOL     OW 5718  -1.873   3.984   5.606
  499SOL    HW1 5719  -1.887   4.075   5.632
  499SOL    HW2 5720  -1.862   3.938   5.689
  500SOL     OW 5721   5.154   2.569   2.169
  500SOL    HW1 5722   5.066   2.560   2.206
  500SOL    HW2 5723   5.212   2.529   2.235
  501SOL     OW 5724   6.255   2.317   1.038
  501SOL    HW1 5725   6.293   2.399   1.006
  501SOL    HW2 5726   6.330   2.258   1.048
  502SOL     OW 5727   7.321   5.670   0.569
  502SOL    HW1 5728   7.313   5.658   0.475
  502SOL    HW2 5729   7.301   5.584   0.606
  503SOL     OW 5730   5.241   3.278   1.128
  503SOL    HW1 5731   5.184   3.336   1.078
  503SOL    HW2 5732   5.211   3.287   1.219
  504SOL     OW 5733   6.126   6.162   1.993
  504SOL    HW1 5734   6.092   6.094   1.935
  504SOL    HW2 5735   6.141   6.237   1.936
  505SOL     OW 5736   5.326   5.552   5.130
  505SOL    HW1 5737   5.420   5.546   5.141
  505SOL    HW2 5738   5.290   5.505   5.206
  506SOL     OW 5739   1.520   6.396   4.983
  506SOL    HW1 5740   1.499   6.450   4.907
  506SOL    HW2 5741   1.435   6.370   5.018
  507SOL     OW 5742   5.313   7.659   5.472
  507SOL    HW1 5743   5.371   7.602   5.421
  507SOL    HW2 5744   5.368   7.733   5.497
  508SOL     OW 5745   0.359   5.996   3.236
  508SOL    HW1 5746   0.452   6.003   3.216
  508SOL    HW2 5747   0.341   6.070   3.293
  509SOL     OW 5748   4.760   2.272   3.762
  509SOL    HW1 5749   4.672   2.234   3.763
  509SOL    HW2 5750   4.819   2.196   3.761
  510SOL     OW 5751   6.817   6.822   3.743
  510SOL    HW1 5752   6.910   6.844   3.745
  510SOL    HW2 5753   6.793   6.808   3.834
  511SOL     OW 5754   4.920   0.202   0.339
  511SOL    HW1 5755   4.973   0.207   0.419
  511SOL    HW2 5756   4.926   0.289   0.301
  512SOL     OW 5757   3.296   4.174   4.357
  512SOL    HW1 5758   3.277   4.213   4.272
  512SOL    HW2 5759   3.239   4.221   4.419
  513SOL     OW 5760   6.101   2.149   2.976
  513SOL    HW1 5761   6.078   2.242   2.977
  513SOL    HW2 5762   6.054   2.112   3.050
  514SOL     OW 5763   5.779   3.933   1.864
  514SOL    HW1 5764   5.851   3.942   1.925
  514SOL    HW2 5765   5.718   3.874   1.907
  515SOL     OW 5766   4.369   6.754   3.125
  515SOL    HW1 5767   4.343   6.840   3.093
  515SOL    HW2 5768   4.465   6.758   3.130
  516SOL     OW 5769   3.238   5.982   3.220
  516SOL    HW1 5770   3.180   5.953   3.290
  516SOL    HW2 5771   3.247   5.905   3.163
  517SOL     OW 5772   6.446   6.274   0.322
  517SOL    HW1 5773   6.439   6.365   0.353
  517SOL    HW2 5774   6.376   6.266   0.257
  518SOL     OW 5775   5.846   5.362   2.116
  518SOL    HW1 5776   5.821   5.272   2.137
  518SOL    HW2 5777   5.823   5.412   2.194
  519SOL     OW 5778   7.964   4.911   1.788
  519SOL    HW1 5779   8.056   4.904   1.811
  519SOL    HW2 5780   7.957   4.997   1.746
  520SOL     OW 5781   1.195   5.975   1.810
  520SOL    HW1 5782   1.246   5.907   1.766
  520SOL    HW2 5783   1.113   5.979   1.761
  521SOL     OW 5784   1.418   4.244   6.157
  521SOL    HW1 5785   1.369   4.216   6.234
  521SOL    HW2 5786   1.462   4.164   6.127
  522SOL     OW 5787   1.848   7.438   5.748
  522SOL    HW1 5788   1.842   7.343   5.734
  522SOL    HW2 5789   1.782   7.456   5.815
  523SOL     OW 5790   4.367   4.091   0.207
  523SOL    HW1 5791   4.430   4.022   0.224
  523SOL    HW2 5792   4.345   4.127   0.293
  524SOL     OW 5793   5.636   7.255   5.410
  524SOL    HW1 5794   5.625   7.242   5.505
  524SOL    HW2 5795   5.548   7.266   5.377
  525SOL     OW 5796   3.646   6.302   3.197
  525SOL    HW1 5797   3.639   6.208   3.218
  525SOL    HW2 5798   3.586   6.314   3.123
  526SOL     OW 5799   1.996   4.486   5.552
  526SOL    HW1 5800   2.067   4.488   5.616
  526SOL    HW2 5801   1.948   4.406   5.574
  527SOL     OW 5802   8.333   7.121   2.764
  527SOL    HW1 5803   8.351   7.083   2.850
  527SOL    HW2 5804   8.388   7.199   2.761
  528SOL     OW 5805   3.179   6.516   2.237
  528SOL    HW1 5806   3.144   6.600   2.207
  528SOL    HW2 5807   3.255   6.539   2.290
  529SOL     OW 5808   5.197   3.907   2.481
  529SOL    HW1 5809   5.113   3.861   2.488
  529SOL    HW2 5810   5.180   3.977   2.419
  530SOL     OW 5811   4.988   2.616   3.314
  530SOL    HW1 5812   5.061   2.588   3.259
  530SOL    HW2 5813   5.002   2.570   3.396
  531SOL     OW 5814   3.471   0.473   0.578
  531SOL    HW1 5815   3.489   0.443   0.490
  531SOL    HW2 5816   3.377   0.491   0.579
  532SOL     OW 5817   6.249   3.050   2.841
  532SOL    HW1 5818   6.160   3.042   2.808
  532SOL    HW2 5819   6.296   3.097   2.772
  533SOL     OW 5820   2.669   7.142   2.829
  533SOL    HW1 5821   2.647   7.052   2.850
  533SOL    HW2 5822   2.754   7.137   2.786
  534SOL     OW 5823   7.646   2.682   0.733
  534SOL    HW1 5824   7.665   2.607   0.789
  534SOL    HW2 5825   7.730   2.726   0.722
  535SOL     OW 5826   4.655   5.877   4.687
  535SOL    HW1 5827   4.685   5.950   4.634
  535SOL    HW2 5828   4.570   5.854   4.650
  536SOL     OW 5829   7.537   2.120   0.388
  536SOL    HW1 5830   7.488   2.142   0.309
  536SOL    HW2 5831   7.566   2.030   0.374
  537SOL     OW 5832   1.485   8.114   3.794
  537SOL    HW1 5833   1.392   8.120   3.773
  537SOL    HW2 5834   1.517   8.043   3.739
  538SOL     OW 5835   1.424   7.669   4.652
  538SOL    HW1 5836   1.388   7.727   4.585
  538SOL    HW2 5837   1.347   7.623   4.687
  539SOL     OW 5838   0.890   5.178   6.146
  539SOL    HW1 5839   0.854   5.148   6.062
  539SOL    HW2 5840   0.919   5.267   6.129
  540SOL     OW 5841   3.650   1.445   0.737
  540SOL    HW1 5842   3.556   1.453   0.724
  540SOL    HW2 5843   3.686   1.432   0.649
  541SOL     OW 5844   4.105   4.005   5.879
  541SOL    HW1 5845   4.162   4.030   5.951
  541SOL    HW2 5846   4.165   3.973   5.811
  542SOL     OW 5847   5.602   4.666   3.428
  542SOL    HW1 5848   5.638   4.589   3.384
  542SOL    HW2 5849   5.603   4.642   3.521
  543SOL     OW 5850   7.978   6.870   2.954
  543SOL    HW1 5851   7.899   6.924   2.950
  543SOL    HW2 5852   7.989   6.838   2.864
  544SOL     OW 5853   5.139   2.620   4.053
  544SOL    HW1 5854   5.056   2.575   4.071
  544SOL    HW2 5855   5.190   2.558   4.002
  545SOL     OW 5856   1.762   3.757   0.822
  545SOL    HW1 5857   1.753   3.851   0.837
  545SOL    HW2 5858   1.851   3.746   0.788
  546SOL     OW 5859   7.089   3.254   0.729
  546SOL    HW1 5860   7.010   3.217   0.689
  546SOL    HW2 5861   7.162   3.219   0.678
  547SOL     OW 5862  -0.390   6.829   5.670
  547SOL    HW1 5863  -0.413   6.920   5.690
  547SOL    HW2 5864  -0.469   6.779   5.689
  548SOL     OW 5865  -0.193   3.168   2.951
  548SOL    HW1 5866  -0.110   3.123   2.965
  548SOL    HW2 5867  -0.213   3.153   2.858
  549SOL     OW 5868   4.305   3.331   5.236
  549SOL    HW1 5869   4.345   3.269   5.175
  549SOL    HW2 5870   4.258   3.393   5.179
  550SOL     OW 5871   7.057   8.136   2.172
  550SOL    HW1 5872   7.074   8.119   2.079
  550SOL    HW2 5873   7.140   8.171   2.206
  551SOL     OW 5874   8.450   2.546   0.282
  551SOL    HW1 5875   8.441   2.573   0.191
  551SOL    HW2 5876   8.394   2.608   0.331
  552SOL     OW 5877   4.432   3.487   5.426
  552SOL    HW1 5878   4.372   3.421   5.389
  552SOL    HW2 5879   4.468   3.531   5.349
  553SOL     OW 5880  -1.306   3.816   6.296
  553SOL    HW1 5881  -1.283   3.729   6.330
  553SOL    HW2 5882  -1.400   3.813   6.282
  554SOL     OW 5883   5.882   4.696   0.343
  554SOL    HW1 5884   5.886   4.791   0.341
  554SOL    HW2 5885   5.808   4.673   0.287
  555SOL     OW 5886   2.599   1.019   0.433
  555SOL    HW1 5887   2.606   1.111   0.459
  555SOL    HW2 5888   2.534   0.983   0.493
  556SOL     OW 5889   3.986   3.087   0.301
  556SOL    HW1 5890   4.043   3.112   0.228
  556SOL    HW2 5891   3.921   3.158   0.305
  557SOL     OW 5892   4.391   7.555   5.501
  557SOL    HW1 5893   4.332   7.495   5.548
  557SOL    HW2 5894   4.479   7.525   5.523
  558SOL     OW 5895   5.488   7.833   3.354
  558SOL    HW1 5896   5.463   7.924   3.369
  558SOL    HW2 5897   5.462   7.816   3.263
  559SOL     OW 5898   3.668   6.616   3.105
  559SOL    HW1 5899   3.585   6.569   3.101
  559SOL    HW2 5900   3.730   6.559   3.058
  560SOL     OW 5901   8.850   4.603   0.043
  560SOL    HW1 5902   8.802   4.521   0.043
  560SOL    HW2 5903   8.784   4.670   0.063
  561SOL     OW 5904   2.535   6.011   3.183
  561SOL    HW1 5905   2.630   6.004   3.183
  561SOL    HW2 5906   2.507   5.961   3.260
  562SOL     OW 5907   5.840   8.863   6.171
  562SOL    HW1 5908   5.899   8.938   6.178
  562SOL    HW2 5909   5.835   8.845   6.077
  563SOL     OW 5910   2.819   4.996   3.741
  563SOL    HW1 5911   2.806   4.959   3.654
  563SOL    HW2 5912   2.736   5.039   3.762
  564SOL     OW 5913   1.447   6.988   3.076
  564SOL    HW1 5914   1.458   7.082   3.090
  564SOL    HW2 5915   1.391   6.959   3.148
  565SOL     OW 5916   3.949   5.802   1.213
  565SOL    HW1 5917   3.973   5.851   1.292
  565SOL    HW2 5918   4.016   5.734   1.206
  566SOL     OW 5919   6.175   2.578   2.696
  566SOL    HW1 5920   6.206   2.639   2.764
  566SOL    HW2 5921   6.118   2.517   2.743
  567SOL     OW 5922  -0.450   4.484   3.411
  567SOL    HW1 5923  -0.482   4.572   3.429
  567SOL    HW2 5924  -0.508   4.451   3.343
  568SOL     OW 5925   5.907   3.980   2.736
  568SOL    HW1 5926   5.893   3.891   2.766
  568SOL    HW2 5927   5.846   3.991   2.662
  569SOL     OW 5928   2.223   4.525   5.686
  569SOL    HW1 5929   2.305   4.500   5.645
  569SOL    HW2 5930   2.247   4.544   5.777
  570SOL     OW 5931   7.280   1.125   1.186
  570SOL    HW1 5932   7.197   1.120   1.233
  570SOL    HW2 5933   7.256   1.118   1.094
  571SOL     OW 5934   8.328   3.140   0.092
  571SOL    HW1 5935   8.348   3.224   0.052
  571SOL    HW2 5936   8.389   3.133   0.166
  572SOL     OW 5937   2.596   4.753   3.732
  572SOL    HW1 5938   2.637   4.720   3.812
  572SOL    HW2 5939   2.667   4.750   3.667
  573SOL     OW 5940   3.326   6.497   4.838
  573SOL    HW1 5941   3.349   6.489   4.930
  573SOL    HW2 5942   3.409   6.507   4.792
  574SOL     OW 5943   1.188   7.014   4.236
  574SOL    HW1 5944   1.232   6.941   4.194
  574SOL    HW2 5945   1.259   7.075   4.257
  575SOL     OW 5946   3.811   4.209   3.831
  575SOL    HW1 5947   3.856   4.220   3.747
  575SOL    HW2 5948   3.855   4.270   3.890
  576SOL     OW 5949   1.007   4.291   2.811
  576SOL    HW1 5950   0.915   4.273   2.790
  576SOL    HW2 5951   1.020   4.250   2.896
  577SOL     OW 5952   6.354   6.110   4.389
  577SOL    HW1 5953   6.450   6.103   4.388
  577SOL    HW2 5954   6.325   6.044   4.326
  578SOL     OW 5955   2.151   6.963   1.815
  578SOL    HW1 5956   2.172   7.017   1.891
  578SOL    HW2 5957   2.225   6.903   1.807
  579SOL     OW 5958   0.850   0.487   0.571
  579SOL    HW1 5959   0.876   0.410   0.622
  579SOL    HW2 5960   0.776   0.456   0.519
  580SOL     OW 5961   5.512   2.938   3.051
  580SOL    HW1 5962   5.562   2.997   3.108
  580SOL    HW2 5963   5.483   2.994   2.979
  581SOL     OW 5964   4.293   6.722   3.840
  581SOL    HW1 5965   4.353   6.729   3.765
  581SOL    HW2 5966   4.206   6.722   3.800
  582SOL     OW 5967   5.639   2.624   0.370
  582SOL    HW1 5968   5.732   2.633   0.387
  582SOL    HW2 5969   5.621   2.530   0.383
  583SOL     OW 5970   2.787   7.671   0.674
  583SOL    HW1 5971   2.789   7.758   0.634
  583SOL    HW2 5972   2.877   7.656   0.704
  584SOL     OW 5973   3.822   4.017   0.812
  584SOL    HW1 5974   3.906   4.055   0.839
  584SOL    HW2 5975   3.763   4.038   0.884
  585SOL     OW 5976   5.572   7.923   4.838
  585SOL    HW1 5977   5.590   7.952   4.749
  585SOL    HW2 5978   5.651   7.878   4.865
  586SOL     OW 5979   7.821   8.450   3.931
  586SOL    HW1 5980   7.849   8.427   3.843
  586SOL    HW2 5981   7.750   8.513   3.919
  587SOL     OW 5982   3.767   9.018   6.192
  587SOL    HW1 5983   3.689   8.964   6.183
  587SOL    HW2 5984   3.741   9.103   6.157
  588SOL     OW 5985   7.920   3.619   0.282
  588SOL    HW1 5986   7.958   3.707   0.281
  588SOL    HW2 5987   7.843   3.626   0.225
  589SOL     OW 5988   5.780   6.955   1.442
  589SOL    HW1 5989   5.705   6.895   1.447
  589SOL    HW2 5990   5.756   7.019   1.376
  590SOL     OW 5991   6.555   4.884   4.369
  590SOL    HW1 5992   6.517   4.829   4.438
  590SOL    HW2 5993   6.600   4.954   4.416
  591SOL     OW 5994  -0.261   6.252   6.274
  591SOL    HW1 5995  -0.296   6.330   6.231
  591SOL    HW2 5996  -0.239   6.192   6.203
  592SOL     OW 5997   1.009   6.220   5.171
  592SOL    HW1 5998   0.956   6.263   5.104
  592SOL    HW2 5999   0.975   6.130   5.174
  593SOL     OW 6000   2.794   7.536   4.729
  593SOL    HW1 6001   2.812   7.504   4.641
  593SOL    HW2 6002   2.870   7.509   4.781
  594SOL     OW 6003   8.308   8.168   3.666
  594SOL    HW1 6004   8.369   8.112   3.713
  594SOL    HW2 6005   8.234   8.178   3.725
  595SOL     OW 6006   3.033   4.954   5.907
  595SOL    HW1 6007   3.087   4.917   5.838
  595SOL    HW2 6008   3.091   5.015   5.953
  596SOL     OW 6009   2.461   6.238   5.208
  596SOL    HW1 6010   2.452   6.277   5.295
  596SOL    HW2 6011   2.372   6.212   5.184
  597SOL     OW 6012   2.976   6.616   1.066
  597SOL    HW1 6013   2.969   6.700   1.111
  597SOL    HW2 6014   3.013   6.557   1.132
  598SOL     OW 6015   2.457   5.672   4.901
  598SOL    HW1 6016   2.428   5.619   4.826
  598SOL    HW2 6017   2.486   5.608   4.966
  599SOL     OW 6018   4.882   6.102   2.098
  599SOL    HW1 6019   4.915   6.188   2.123
  599SOL    HW2 6020   4.954   6.042   2.120
  600SOL     OW 6021   1.652   5.755   6.240
  600SOL    HW1 6022   1.662   5.698   6.316
  600SOL    HW2 6023   1.678   5.700   6.166
  601SOL     OW 6024   1.635   8.573   5.495
  601SOL    HW1 6025   1.591   8.644   5.541
  601SOL    HW2 6026   1.664   8.612   5.413
  602SOL     OW 6027   7.940   5.675   1.348
  602SOL    HW1 6028   7.887   5.603   1.313
  602SOL    HW2 6029   7.990   5.636   1.419
  603SOL     OW 6030   5.589   2.839   0.111
  603SOL    HW1 6031   5.557   2.756   0.075
  603SOL    HW2 6032   5.512   2.895   0.114
  604SOL     OW 6033   0.845   6.103   4.461
  604SOL    HW1 6034   0.857   6.197   4.448
  604SOL    HW2 6035   0.914   6.063   4.406
  605SOL     OW 6036   7.283   5.499   2.674
  605SOL    HW1 6037   7.290   5.557   2.598
  605SOL    HW2 6038   7.297   5.411   2.639
  606SOL     OW 6039   4.948   1.487   0.088
  606SOL    HW1 6040   5.022   1.489   0.149
  606SOL    HW2 6041   4.970   1.417   0.026
  607SOL     OW 6042   1.536   7.508   2.719
  607SOL    HW1 6043   1.569   7.463   2.642
  607SOL    HW2 6044   1.511   7.595   2.687
  608SOL     OW 6045   5.485   4.728   3.783
  608SOL    HW1 6046   5.443   4.814   3.778
  608SOL    HW2 6047   5.523   4.725   3.871
  609SOL     OW 6048   9.165   5.762   0.268
  609SOL    HW1 6049   9.136   5.766   0.359
  609SOL    HW2 6050   9.239   5.700   0.269
  610SOL     OW 6051   3.977   4.431   1.112
  610SOL    HW1 6052   3.955   4.494   1.180
  610SOL    HW2 6053   3.978   4.482   1.031
  611SOL     OW 6054   3.954   5.853   5.797
  611SOL    HW1 6055   3.865   5.823   5.778
  611SOL    HW2 6056   3.992   5.783   5.851
  612SOL     OW 6057   1.837   8.035   4.803
  612SOL    HW1 6058   1.847   7.999   4.891
  612SOL    HW2 6059   1.914   8.004   4.756
  613SOL     OW 6060   7.499   5.094   2.434
  613SOL    HW1 6061   7.499   5.099   2.530
  613SOL    HW2 6062   7.477   5.003   2.415
  614SOL     OW 6063   2.359   6.991   2.815
  614SOL    HW1 6064   2.339   7.018   2.725
  614SOL    HW2 6065   2.336   7.068   2.867
  615SOL     OW 6066   0.050   6.858   5.823
  615SOL    HW1 6067  -0.002   6.799   5.768
  615SOL    HW2 6068   0.018   6.946   5.801
  616SOL     OW 6069   5.519   5.019   1.479
  616SOL    HW1 6070   5.560   5.089   1.530
  616SOL    HW2 6071   5.562   4.939   1.510
  617SOL     OW 6072   1.497   9.414   5.039
  617SOL    HW1 6073   1.417   9.380   5.001
  617SOL    HW2 6074   1.567   9.385   4.980
  618SOL     OW 6075   4.728   4.349   4.646
  618SOL    HW1 6076   4.762   4.438   4.635
  618SOL    HW2 6077   4.766   4.319   4.728
  619SOL     OW 6078   5.188   3.360   4.985
  619SOL    HW1 6079   5.142   3.286   4.945
  619SOL    HW2 6080   5.128   3.393   5.051
  620SOL     OW 6081   1.178   8.418   4.898
  620SOL    HW1 6082   1.165   8.466   4.817
  620SOL    HW2 6083   1.259   8.453   4.934
  621SOL     OW 6084   2.793   7.627   6.011
  621SOL    HW1 6085   2.816   7.561   6.077
  621SOL    HW2 6086   2.715   7.593   5.969
  622SOL     OW 6087   6.427   5.712   4.727
  622SOL    HW1 6088   6.360   5.707   4.795
  622SOL    HW2 6089   6.408   5.793   4.680
  623SOL     OW 6090   5.759   2.418   2.940
  623SOL    HW1 6091   5.706   2.365   2.880
  623SOL    HW2 6092   5.728   2.508   2.926
  624SOL     OW 6093   7.984   7.059   1.172
  624SOL    HW1 6094   8.048   7.064   1.243
  624SOL    HW2 6095   7.981   7.148   1.136
  625SOL     OW 6096   0.178   5.246   6.167
  625SOL    HW1 6097   0.214   5.157   6.172
  625SOL    HW2 6098   0.205   5.278   6.080
  626SOL     OW 6099   2.776   7.112   2.434
  626SOL    HW1 6100   2.867   7.093   2.410
  626SOL    HW2 6101   2.780   7.200   2.473
  627SOL     OW 6102  -0.242   2.520   4.186
  627SOL    HW1 6103  -0.188   2.520   4.107
  627SOL    HW2 6104  -0.332   2.522   4.153
  628SOL     OW 6105   4.439   6.426   4.626
  628SOL    HW1 6106   4.512   6.482   4.653
  628SOL    HW2 6107   4.404   6.392   4.709
  629SOL     OW 6108   2.331   7.547   6.249
  629SOL    HW1 6109   2.261   7.481   6.246
  629SOL    HW2 6110   2.285   7.630   6.259
  630SOL     OW 6111   8.192   5.332   0.327
  630SOL    HW1 6112   8.101   5.359   0.333
  630SOL    HW2 6113   8.188   5.236   0.321
  631SOL     OW 6114  -0.402   3.759   3.815
  631SOL    HW1 6115  -0.360   3.750   3.730
  631SOL    HW2 6116  -0.368   3.686   3.866
  632SOL     OW 6117   6.928   1.721   2.034
  632SOL    HW1 6118   6.835   1.719   2.059
  632SOL    HW2 6119   6.955   1.629   2.035
  633SOL     OW 6120   5.810   2.875   0.869
  633SOL    HW1 6121   5.859   2.793   0.874
  633SOL    HW2 6122   5.718   2.849   0.870
  634SOL     OW 6123   6.793  10.402   6.304
  634SOL    HW1 6124   6.755  10.466   6.244
  634SOL    HW2 6125   6.845  10.344   6.248
  635SOL     OW 6126   6.490   9.972   5.847
  635SOL    HW1 6127   6.524  10.048   5.800
  635SOL    HW2 6128   6.525   9.980   5.935
  636SOL     OW 6129   6.556  10.034   5.403
  636SOL    HW1 6130   6.648  10.053   5.388
  636SOL    HW2 6131   6.538  10.070   5.490
  637SOL     OW 6132   4.791   1.298   1.645
  637SOL    HW1 6133   4.840   1.380   1.655
  637SOL    HW2 6134   4.704   1.325   1.615
  638SOL     OW 6135   6.635   3.589   2.962
  638SOL    HW1 6136   6.721   3.548   2.971
  638SOL    HW2 6137   6.632   3.617   2.870
  639SOL     OW 6138  -1.008   4.019   4.939
  639SOL    HW1 6139  -0.979   3.995   4.851
  639SOL    HW2 6140  -1.104   4.017   4.934
  640SOL     OW 6141   7.415   8.520   2.907
  640SOL    HW1 6142   7.413   8.449   2.972
  640SOL    HW2 6143   7.506   8.550   2.907
  641SOL     OW 6144   6.047   1.463   1.596
  641SOL    HW1 6145   5.977   1.437   1.655
  641SOL    HW2 6146   6.045   1.398   1.525
  642SOL     OW 6147   6.641   7.389   3.375
  642SOL    HW1 6148   6.604   7.460   3.323
  642SOL    HW2 6149   6.675   7.432   3.453
  643SOL     OW 6150   5.669   5.180   0.842
  643SOL    HW1 6151   5.732   5.250   0.822
  643SOL    HW2 6152   5.710   5.101   0.809
  644SOL     OW 6153   3.728   4.972   0.555
  644SOL    HW1 6154   3.699   5.047   0.503
  644SOL    HW2 6155   3.671   4.972   0.631
  645SOL     OW 6156   5.304   3.340   1.855
  645SOL    HW1 6157   5.399   3.351   1.862
  645SOL    HW2 6158   5.268   3.409   1.911
  646SOL     OW 6159   1.784   3.721   4.568
  646SOL    HW1 6160   1.795   3.725   4.473
  646SOL    HW2 6161   1.727   3.646   4.582
  647SOL     OW 6162   6.852   3.411   2.949
  647SOL    HW1 6163   6.888   3.469   2.882
  647SOL    HW2 6164   6.921   3.406   3.016
  648SOL     OW 6165   1.215   5.594   2.528
  648SOL    HW1 6166   1.243   5.505   2.505
  648SOL    HW2 6167   1.203   5.591   2.622
  649SOL     OW 6168   6.188   7.832   1.253
  649SOL    HW1 6169   6.139   7.870   1.325
  649SOL    HW2 6170   6.202   7.741   1.279
  650SOL     OW 6171   7.012   5.180   0.729
  650SOL    HW1 6172   7.107   5.188   0.740
  650SOL    HW2 6173   6.977   5.184   0.818
  651SOL     OW 6174   1.417   7.668   3.361
  651SOL    HW1 6175   1.399   7.715   3.280
  651SOL    HW2 6176   1.496   7.711   3.396
  652SOL     OW 6177   5.127   4.077   4.013
  652SOL    HW1 6178   5.052   4.105   4.065
  652SOL    HW2 6179   5.132   3.982   4.026
  653SOL     OW 6180   8.652   4.023   0.766
  653SOL    HW1 6181   8.575   3.990   0.813
  653SOL    HW2 6182   8.712   3.949   0.763
  654SOL     OW 6183   6.679   5.779   1.415
  654SOL    HW1 6184   6.719   5.846   1.360
  654SOL    HW2 6185   6.668   5.822   1.500
  655SOL     OW 6186   2.847   4.745   0.494
  655SOL    HW1 6187   2.768   4.691   0.495
  655SOL    HW2 6188   2.845   4.789   0.409
  656SOL     OW 6189   6.847   2.474   0.580
  656SOL    HW1 6190   6.886   2.483   0.493
  656SOL    HW2 6191   6.784   2.403   0.571
  657SOL     OW 6192  -1.069   4.161   5.759
  657SOL    HW1 6193  -1.060   4.241   5.810
  657SOL    HW2 6194  -0.979   4.138   5.734
  658SOL     OW 6195   4.881   4.924   6.092
  658SOL    HW1 6196   4.857   4.959   6.006
  658SOL    HW2 6197   4.798   4.903   6.134
  659SOL     OW 6198   1.909   9.232   4.171
  659SOL    HW1 6199   1.905   9.141   4.140
  659SOL    HW2 6200   1.820   9.251   4.199
  660SOL     OW 6201   4.282   4.358   5.927
  660SOL    HW1 6202   4.377   4.348   5.925
  660SOL    HW2 6203   4.251   4.317   5.846
  661SOL     OW 6204   7.056   6.420   3.629
  661SOL    HW1 6205   7.002   6.408   3.707
  661SOL    HW2 6206   6.998   6.463   3.566
  662SOL     OW 6207   3.559   6.638   3.943
  662SOL    HW1 6208   3.539   6.720   3.897
  662SOL    HW2 6209   3.556   6.661   4.036
  663SOL     OW 6210   7.694   6.383   3.181
  663SOL    HW1 6211   7.781   6.411   3.206
  663SOL    HW2 6212   7.670   6.317   3.246
  664SOL     OW 6213  -1.056   5.695   6.001
  664SOL    HW1 6214  -1.152   5.691   6.007
  664SOL    HW2 6215  -1.026   5.620   6.051
  665SOL     OW 6216   6.240   4.113   2.218
  665SOL    HW1 6217   6.273   4.029   2.186
  665SOL    HW2 6218   6.189   4.090   2.296
  666SOL     OW 6219   5.828   5.923   4.772
  666SOL    HW1 6220   5.905   5.977   4.785
  666SOL    HW2 6221   5.854   5.860   4.704
  667SOL     OW 6222   1.899   6.221   1.332
  667SOL    HW1 6223   1.844   6.241   1.408
  667SOL    HW2 6224   1.855   6.147   1.290
  668SOL     OW 6225   0.919   6.358   3.998
  668SOL    HW1 6226   0.937   6.451   4.008
  668SOL    HW2 6227   0.992   6.314   4.040
  669SOL     OW 6228   5.638   3.437   4.019
  669SOL    HW1 6229   5.586   3.388   3.955
  669SOL    HW2 6230   5.694   3.494   3.965
  670SOL     OW 6231   9.444   6.952   0.671
  670SOL    HW1 6232   9.523   6.911   0.635
  670SOL    HW2 6233   9.371   6.904   0.631
  671SOL     OW 6234   2.822  10.031   6.306
  671SOL    HW1 6235   2.890  10.047   6.240
  671SOL    HW2 6236   2.746  10.003   6.255
  672SOL     OW 6237   5.873   5.721   4.596
  672SOL    HW1 6238   5.956   5.744   4.554
  672SOL    HW2 6239   5.828   5.667   4.531
  673SOL     OW 6240   4.280  10.137   5.205
  673SOL    HW1 6241   4.206  10.168   5.257
  673SOL    HW2 6242   4.268  10.178   5.119
  674SOL     OW 6243   5.918   7.543   5.827
  674SOL    HW1 6244   5.944   7.451   5.822
  674SOL    HW2 6245   5.833   7.542   5.871
  675SOL     OW 6246  -0.738   4.866   4.808
  675SOL    HW1 6247  -0.677   4.872   4.734
  675SOL    HW2 6248  -0.756   4.957   4.832
  676SOL     OW 6249   7.078   8.105   4.067
  676SOL    HW1 6250   7.119   8.188   4.090
  676SOL    HW2 6251   7.093   8.095   3.973
  677SOL     OW 6252   6.179   3.510   3.982
  677SOL    HW1 6253   6.249   3.458   3.942
  677SOL    HW2 6254   6.225   3.581   4.028
  678SOL     OW 6255   2.165   8.793   3.515
  678SOL    HW1 6256   2.187   8.700   3.527
  678SOL    HW2 6257   2.209   8.818   3.434
  679SOL     OW 6258   7.518   9.020   4.946
  679SOL    HW1 6259   7.546   8.930   4.963
  679SOL    HW2 6260   7.455   9.011   4.874
  680SOL     OW 6261   9.444   6.837   0.231
  680SOL    HW1 6262   9.419   6.814   0.141
  680SOL    HW2 6263   9.395   6.916   0.250
  681SOL     OW 6264   7.544   6.549   0.356
  681SOL    HW1 6265   7.528   6.643   0.354
  681SOL    HW2 6266   7.609   6.537   0.426
  682SOL     OW 6267   5.411   7.649   3.599
  682SOL    HW1 6268   5.374   7.716   3.541
  682SOL    HW2 6269   5.337   7.615   3.648
  683SOL     OW 6270  -0.128   4.197   3.516
  683SOL    HW1 6271  -0.136   4.292   3.507
  683SOL    HW2 6272  -0.052   4.185   3.573
  684SOL     OW 6273   6.133   4.780   4.010
  684SOL    HW1 6274   6.158   4.739   3.928
  684SOL    HW2 6275   6.217   4.802   4.052
  685SOL     OW 6276   8.525   5.160   1.574
  685SOL    HW1 6277   8.553   5.091   1.634
  685SOL    HW2 6278   8.460   5.210   1.622
  686SOL     OW 6279   0.956   8.980   5.135
  686SOL    HW1 6280   0.979   8.973   5.228
  686SOL    HW2 6281   1.019   9.043   5.100
  687SOL     OW 6282   6.943   5.150   0.467
  687SOL    HW1 6283   7.000   5.150   0.391
  687SOL    HW2 6284   6.995   5.190   0.537
  688SOL     OW 6285   3.914  10.034   5.105
  688SOL    HW1 6286   3.989   9.975   5.107
  688SOL    HW2 6287   3.893  10.044   5.012
  689SOL     OW 6288   5.075   2.825   2.364
  689SOL    HW1 6289   5.144   2.769   2.402
  689SOL    HW2 6290   5.119   2.907   2.344
  690SOL     OW 6291   3.131   5.210   6.029
  690SOL    HW1 6292   3.147   5.191   6.122
  690SOL    HW2 6293   3.218   5.215   5.991
  691SOL     OW 6294   4.025   1.882   1.263
  691SOL    HW1 6295   3.938   1.847   1.244
  691SOL    HW2 6296   4.029   1.964   1.213
  692SOL     OW 6297   5.773   4.126   4.375
  692SOL    HW1 6298   5.764   4.217   4.345
  692SOL    HW2 6299   5.787   4.076   4.294
  693SOL     OW 6300   4.282   6.980   4.885
  693SOL    HW1 6301   4.234   6.912   4.933
  693SOL    HW2 6302   4.360   6.934   4.852
  694SOL     OW 6303  -0.342   5.424   4.840
  694SOL    HW1 6304  -0.323   5.456   4.752
  694SOL    HW2 6305  -0.259   5.385   4.869
  695SOL     OW 6306   2.816   7.803   3.633
  695SOL    HW1 6307   2.818   7.716   3.593
  695SOL    HW2 6308   2.773   7.789   3.717
  696SOL     OW 6309   0.385   8.287   4.747
  696SOL    HW1 6310   0.313   8.285   4.810
  696SOL    HW2 6311   0.457   8.242   4.791
  697SOL     OW 6312   2.810  10.038   5.942
  697SOL    HW1 6313   2.766   9.953   5.936
  697SOL    HW2 6314   2.751  10.099   5.897
  698SOL     OW 6315   2.367   7.694   2.124
  698SOL    HW1 6316   2.287   7.683   2.175
  698SOL    HW2 6317   2.337   7.701   2.033
  699SOL     OW 6318  -0.337   6.638   6.262
  699SOL    HW1 6319  -0.392   6.704   6.221
  699SOL    HW2 6320  -0.390   6.558   6.263
  700SOL     OW 6321   2.086   5.931   3.687
  700SOL    HW1 6322   2.150   5.866   3.656
  700SOL    HW2 6323   2.096   6.005   3.628
  701SOL     OW 6324   1.555   7.349   4.927
  701SOL    HW1 6325   1.460   7.353   4.915
  701SOL    HW2 6326   1.583   7.271   4.879
  702SOL     OW 6327   9.576   6.226   0.222
  702SOL    HW1 6328   9.631   6.151   0.201
  702SOL    HW2 6329   9.632   6.283   0.275
  703SOL     OW 6330  -0.496   6.878   6.210
  703SOL    HW1 6331  -0.475   6.971   6.215
  703SOL    HW2 6332  -0.491   6.857   6.116
  704SOL     OW 6333   0.269   4.637   5.674
  704SOL    HW1 6334   0.262   4.648   5.769
  704SOL    HW2 6335   0.267   4.727   5.640
  705SOL     OW 6336   8.705   5.746   1.592
  705SOL    HW1 6337   8.778   5.720   1.648
  705SOL    HW2 6338   8.735   5.726   1.503
  706SOL     OW 6339   6.088   9.676   5.115
  706SOL    HW1 6340   6.068   9.643   5.027
  706SOL    HW2 6341   6.111   9.768   5.101
  707SOL     OW 6342   1.293   4.677   4.755
  707SOL    HW1 6343   1.340   4.600   4.786
  707SOL    HW2 6344   1.209   4.673   4.801
  708SOL     OW 6345   0.719   8.686   3.981
  708SOL    HW1 6346   0.665   8.625   3.931
  708SOL    HW2 6347   0.774   8.630   4.036
  709SOL     OW 6348   0.687   6.174   2.680
  709SOL    HW1 6349   0.620   6.232   2.717
  709SOL    HW2 6350   0.757   6.173   2.745
  710SOL     OW 6351   1.909   5.057   3.683
  710SOL    HW1 6352   1.999   5.036   3.660
  710SOL    HW2 6353   1.913   5.082   3.775
  711SOL     OW 6354   3.819   6.799   0.019
  711SOL    HW1 6355   3.732   6.771  -0.008
  711SOL    HW2 6356   3.803   6.857   0.093
  712SOL     OW 6357   5.226   5.508   5.416
  712SOL    HW1 6358   5.305   5.459   5.436
  712SOL    HW2 6359   5.170   5.497   5.492
  713SOL     OW 6360   5.607   5.811   5.896
  713SOL    HW1 6361   5.624   5.719   5.874
  713SOL    HW2 6362   5.536   5.807   5.961
  714SOL     OW 6363   1.010   5.416   6.037
  714SOL    HW1 6364   0.921   5.451   6.044
  714SOL    HW2 6365   1.045   5.454   5.957
  715SOL     OW 6366   4.777   5.053   5.817
  715SOL    HW1 6367   4.682   5.057   5.830
  715SOL    HW2 6368   4.788   5.005   5.735
  716SOL     OW 6369   2.123   5.941   1.075
  716SOL    HW1 6370   2.040   5.904   1.105
  716SOL    HW2 6371   2.103   5.983   0.992
  717SOL     OW 6372   3.514   7.698   4.337
  717SOL    HW1 6373   3.465   7.616   4.341
  717SOL    HW2 6374   3.467   7.751   4.273
  718SOL     OW 6375   2.853   3.977   0.550
  718SOL    HW1 6376   2.919   4.046   0.555
  718SOL    HW2 6377   2.867   3.938   0.463
  719SOL     OW 6378   2.435   3.421   4.031
  719SOL    HW1 6379   2.419   3.470   3.951
  719SOL    HW2 6380   2.497   3.352   4.006
  720SOL     OW 6381   7.272   6.455   0.649
  720SOL    HW1 6382   7.259   6.527   0.586
  720SOL    HW2 6383   7.362   6.465   0.678
  721SOL     OW 6384   3.478   9.286   5.890
  721SOL    HW1 6385   3.547   9.292   5.955
  721SOL    HW2 6386   3.517   9.320   5.810
  722SOL     OW 6387   2.908  10.332   5.923
  722SOL    HW1 6388   2.985  10.281   5.901
  722SOL    HW2 6389   2.940  10.422   5.928
  723SOL     OW 6390   1.742   6.120   2.737
  723SOL    HW1 6391   1.769   6.191   2.679
  723SOL    HW2 6392   1.651   6.102   2.712
  724SOL     OW 6393   6.227   6.193   2.506
  724SOL    HW1 6394   6.198   6.167   2.419
  724SOL    HW2 6395   6.267   6.115   2.543
  725SOL     OW 6396   2.029   8.714   5.267
  725SOL    HW1 6397   2.029   8.698   5.362
  725SOL    HW2 6398   2.119   8.698   5.240
  726SOL     OW 6399   3.594   8.800   6.131
  726SOL    HW1 6400   3.598   8.743   6.054
  726SOL    HW2 6401   3.513   8.849   6.121
  727SOL     OW 6402   5.489   7.582   1.030
  727SOL    HW1 6403   5.532   7.639   1.093
  727SOL    HW2 6404   5.430   7.528   1.083
  728SOL     OW 6405   8.137   5.816   1.188
  728SOL    HW1 6406   8.217   5.767   1.173
  728SOL    HW2 6407   8.088   5.763   1.252
  729SOL     OW 6408   4.226   2.814   1.206
  729SOL    HW1 6409   4.215   2.895   1.157
  729SOL    HW2 6410   4.172   2.826   1.284
  730SOL     OW 6411   1.099   5.403   2.138
  730SOL    HW1 6412   1.027   5.466   2.140
  730SOL    HW2 6413   1.104   5.374   2.047
  731SOL     OW 6414   8.656   8.109   1.798
  731SOL    HW1 6415   8.669   8.019   1.825
  731SOL    HW2 6416   8.681   8.111   1.706
  732SOL     OW 6417   0.876   4.403   3.817
  732SOL    HW1 6418   0.918   4.451   3.745
  732SOL    HW2 6419   0.789   4.381   3.784
  733SOL     OW 6420   5.747   7.517   2.527
  733SOL    HW1 6421   5.715   7.547   2.612
  733SOL    HW2 6422   5.828   7.471   2.548
  734SOL     OW 6423   6.142   4.952   0.429
  734SOL    HW1 6424   6.221   5.003   0.444
  734SOL    HW2 6425   6.104   4.989   0.350
  735SOL     OW 6426   6.574   2.286   2.705
  735SOL    HW1 6427   6.503   2.332   2.661
  735SOL    HW2 6428   6.571   2.317   2.795
  736SOL     OW 6429   5.893   6.238   3.363
  736SOL    HW1 6430   5.819   6.187   3.332
  736SOL    HW2 6431   5.940   6.179   3.421
  737SOL     OW 6432   3.904   8.510   5.567
  737SOL    HW1 6433   3.875   8.437   5.621
  737SOL    HW2 6434   3.901   8.476   5.477
  738SOL     OW 6435   4.462   5.312   5.781
  738SOL    HW1 6436   4.434   5.363   5.857
  738SOL    HW2 6437   4.498   5.231   5.817
  739SOL     OW 6438  -0.934   2.946   4.729
  739SOL    HW1 6439  -1.021   2.963   4.766
  739SOL    HW2 6440  -0.917   2.853   4.749
  740SOL     OW 6441   2.807   6.694   4.315
  740SOL    HW1 6442   2.830   6.647   4.235
  740SOL    HW2 6443   2.751   6.633   4.363
  741SOL     OW 6444   2.158   9.610   4.758
  741SOL    HW1 6445   2.162   9.678   4.690
  741SOL    HW2 6446   2.247   9.575   4.761
  742SOL     OW 6447   6.060   1.252   1.106
  742SOL    HW1 6448   6.008   1.267   1.184
  742SOL    HW2 6449   6.086   1.160   1.112
  743SOL     OW 6450   6.279   5.204   1.346
  743SOL    HW1 6451   6.365   5.230   1.379
  743SOL    HW2 6452   6.296   5.125   1.295
  744SOL     OW 6453   1.499   4.111   5.322
  744SOL    HW1 6454   1.473   4.140   5.410
  744SOL    HW2 6455   1.420   4.070   5.287
  745SOL     OW 6456   7.530   6.057   2.608
  745SOL    HW1 6457   7.538   6.146   2.643
  745SOL    HW2 6458   7.614   6.016   2.627
  746SOL     OW 6459   6.912   7.947   5.375
  746SOL    HW1 6460   6.995   7.936   5.328
  746SOL    HW2 6461   6.850   7.894   5.325
  747SOL     OW 6462   1.384  10.074   5.345
  747SOL    HW1 6463   1.357  10.063   5.254
  747SOL    HW2 6464   1.478  10.056   5.344
  748SOL     OW 6465   7.099   5.197   3.236
  748SOL    HW1 6466   7.089   5.282   3.193
  748SOL    HW2 6467   7.011   5.176   3.267
  749SOL     OW 6468   7.465   6.524   3.360
  749SOL    HW1 6469   7.500   6.598   3.410
  749SOL    HW2 6470   7.540   6.466   3.346
  750SOL     OW 6471   6.890   7.264   1.329
  750SOL    HW1 6472   6.874   7.216   1.410
  750SOL    HW2 6473   6.859   7.353   1.347
  751SOL     OW 6474   5.211   9.179   5.519
  751SOL    HW1 6475   5.201   9.098   5.569
  751SOL    HW2 6476   5.144   9.237   5.553
  752SOL     OW 6477   7.808   8.223   4.405
  752SOL    HW1 6478   7.903   8.219   4.416
  752SOL    HW2 6479   7.795   8.263   4.319
  753SOL     OW 6480   5.061   1.461   1.896
  753SOL    HW1 6481   5.156   1.458   1.885
  753SOL    HW2 6482   5.032   1.532   1.838
  754SOL     OW 6483   0.498   8.481   5.347
  754SOL    HW1 6484   0.497   8.427   5.426
  754SOL    HW2 6485   0.588   8.474   5.314
  755SOL     OW 6486   1.745   3.886   5.043
  755SOL    HW1 6487   1.769   3.897   5.135
  755SOL    HW2 6488   1.650   3.876   5.044
  756SOL     OW 6489   4.264   0.844   1.219
  756SOL    HW1 6490   4.343   0.837   1.165
  756SOL    HW2 6491   4.202   0.892   1.165
  757SOL     OW 6492   3.500   0.738   0.098
  757SOL    HW1 6493   3.552   0.710   0.173
  757SOL    HW2 6494   3.557   0.724   0.022
  758SOL     OW 6495   2.690   5.390   1.969
  758SOL    HW1 6496   2.652   5.476   1.955
  758SOL    HW2 6497   2.617   5.335   1.996
  759SOL     OW 6498   6.944  10.276   6.111
  759SOL    HW1 6499   7.024  10.301   6.157
  759SOL    HW2 6500   6.960  10.302   6.020
  760SOL     OW 6501   5.127   3.801   5.227
  760SOL    HW1 6502   5.144   3.792   5.133
  760SOL    HW2 6503   5.033   3.818   5.233
  761SOL     OW 6504   1.863   4.668   1.831
  761SOL    HW1 6505   1.844   4.602   1.897
  761SOL    HW2 6506   1.788   4.727   1.833
  762SOL     OW 6507   2.809   8.180   4.845
  762SOL    HW1 6508   2.894   8.138   4.855
  762SOL    HW2 6509   2.747   8.118   4.883
  763SOL     OW 6510   2.266  10.023   5.125
  763SOL    HW1 6511   2.209   9.965   5.176
  763SOL    HW2 6512   2.332   9.965   5.087
  764SOL     OW 6513   5.888   2.054   2.459
  764SOL    HW1 6514   5.894   2.113   2.534
  764SOL    HW2 6515   5.969   2.004   2.461
  765SOL     OW 6516   3.032   6.175   5.379
  765SOL    HW1 6517   2.946   6.192   5.341
  765SOL    HW2 6518   3.092   6.225   5.325
  766SOL     OW 6519   5.127   4.794   0.908
  766SOL    HW1 6520   5.097   4.839   0.987
  766SOL    HW2 6521   5.073   4.829   0.837
  767SOL     OW 6522   2.593   4.568   4.276
  767SOL    HW1 6523   2.668   4.571   4.335
  767SOL    HW2 6524   2.581   4.475   4.257
  768SOL     OW 6525  -0.799   5.339   5.290
  768SOL    HW1 6526  -0.735   5.272   5.312
  768SOL    HW2 6527  -0.883   5.301   5.312
  769SOL     OW 6528   6.508   4.749   2.499
  769SOL    HW1 6529   6.433   4.787   2.452
  769SOL    HW2 6530   6.473   4.725   2.585
  770SOL     OW 6531   0.882   4.992   4.805
  770SOL    HW1 6532   0.948   5.051   4.841
  770SOL    HW2 6533   0.813   5.049   4.772
  771SOL     OW 6534   7.455   8.206   5.060
  771SOL    HW1 6535   7.435   8.272   4.995
  771SOL    HW2 6536   7.388   8.218   5.128
  772SOL     OW 6537   1.539   8.453   4.883
  772SOL    HW1 6538   1.515   8.518   4.817
  772SOL    HW2 6539   1.599   8.394   4.837
  773SOL     OW 6540   6.207  10.530   5.634
  773SOL    HW1 6541   6.182  10.597   5.698
  773SOL    HW2 6542   6.209  10.577   5.550
  774SOL     OW 6543   1.593   9.233   4.701
  774SOL    HW1 6544   1.594   9.317   4.656
  774SOL    HW2 6545   1.666   9.185   4.664
  775SOL     OW 6546   1.466   1.098   1.010
  775SOL    HW1 6547   1.429   1.042   0.941
  775SOL    HW2 6548   1.443   1.187   0.983
  776SOL     OW 6549   7.703   6.391   1.297
  776SOL    HW1 6550   7.663   6.323   1.244
  776SOL    HW2 6551   7.642   6.404   1.370
  777SOL     OW 6552   4.171   5.898   2.695
  777SOL    HW1 6553   4.168   5.808   2.664
  777SOL    HW2 6554   4.163   5.891   2.790
  778SOL     OW 6555   6.003   6.737   4.743
  778SOL    HW1 6556   5.962   6.809   4.790
  778SOL    HW2 6557   6.071   6.705   4.803
  779SOL     OW 6558   6.194   6.104   3.743
  779SOL    HW1 6559   6.160   6.031   3.795
  779SOL    HW2 6560   6.263   6.142   3.798
  780SOL     OW 6561   0.235   2.821   4.040
  780SOL    HW1 6562   0.153   2.845   3.998
  780SOL    HW2 6563   0.286   2.903   4.042
  781SOL     OW 6564   3.627   4.988   2.613
  781SOL    HW1 6565   3.702   4.970   2.556
  781SOL    HW2 6566   3.575   5.051   2.565
  782SOL     OW 6567   2.211   9.035   4.950
  782SOL    HW1 6568   2.194   9.120   4.912
  782SOL    HW2 6569   2.275   8.994   4.891
  783SOL     OW 6570   1.519   6.468   5.927
  783SOL    HW1 6571   1.594   6.409   5.916
  783SOL    HW2 6572   1.455   6.415   5.975
  784SOL     OW 6573   6.621   9.357   5.970
  784SOL    HW1 6574   6.541   9.340   5.921
  784SOL    HW2 6575   6.688   9.369   5.903
  785SOL     OW 6576   8.133   3.204   0.460
  785SOL    HW1 6577   8.068   3.206   0.530
  785SOL    HW2 6578   8.211   3.244   0.497
  786SOL     OW 6579   2.854   8.156   4.135
  786SOL    HW1 6580   2.886   8.245   4.122
  786SOL    HW2 6581   2.855   8.143   4.229
  787SOL     OW 6582   0.161   3.911   4.155
  787SOL    HW1 6583   0.219   3.874   4.222
  787SOL    HW2 6584   0.094   3.844   4.142
  788SOL     OW 6585   1.484   2.101   0.119
  788SOL    HW1 6586   1.405   2.084   0.170
  788SOL    HW2 6587   1.547   2.036   0.150
  789SOL     OW 6588   3.716  10.666   6.163
  789SOL    HW1 6589   3.719  10.721   6.241
  789SOL    HW2 6590   3.777  10.708   6.102
  790SOL     OW 6591   7.811   4.690   1.882
  790SOL    HW1 6592   7.849   4.767   1.841
  790SOL    HW2 6593   7.730   4.722   1.923
  791SOL     OW 6594   2.668   7.438   1.051
  791SOL    HW1 6595   2.697   7.523   1.018
  791SOL    HW2 6596   2.719   7.425   1.131
  792SOL     OW 6597   3.087   9.200   5.587
  792SOL    HW1 6598   3.172   9.156   5.586
  792SOL    HW2 6599   3.066   9.209   5.680
  793SOL     OW 6600   0.398   8.641   5.104
  793SOL    HW1 6601   0.460   8.691   5.156
  793SOL    HW2 6602   0.386   8.559   5.153
  794SOL     OW 6603   7.293   8.506   4.720
  794SOL    HW1 6604   7.289   8.412   4.738
  794SOL    HW2 6605   7.206   8.529   4.690
  795SOL     OW 6606   3.807   4.687   4.831
  795SOL    HW1 6607   3.860   4.713   4.907
  795SOL    HW2 6608   3.844   4.737   4.758
  796SOL     OW 6609   2.063   6.273   1.062
  796SOL    HW1 6610   2.050   6.210   0.991
  796SOL    HW2 6611   2.007   6.241   1.133
  797SOL     OW 6612   4.720   5.137   0.229
  797SOL    HW1 6613   4.633   5.103   0.210
  797SOL    HW2 6614   4.766   5.131   0.145
  798SOL     OW 6615   3.573   4.937   1.716
  798SOL    HW1 6616   3.648   4.888   1.750
  798SOL    HW2 6617   3.597   5.028   1.727
  799SOL     OW 6618   0.509   4.210   4.899
  799SOL    HW1 6619   0.554   4.174   4.822
  799SOL    HW2 6620   0.474   4.133   4.944
  800SOL     OW 6621   6.398   7.092   0.820
  800SOL    HW1 6622   6.323   7.036   0.797
  800SOL    HW2 6623   6.359   7.178   0.835
  801SOL     OW 6624   5.133   6.261   1.994
  801SOL    HW1 6625   5.178   6.341   1.967
  801SOL    HW2 6626   5.053   6.261   1.942
  802SOL     OW 6627   6.989   5.649   0.238
  802SOL    HW1 6628   6.911   5.704   0.232
  802SOL    HW2 6629   6.998   5.610   0.152
  803SOL     OW 6630   6.326   7.734   4.115
  803SOL    HW1 6631   6.341   7.827   4.102
  803SOL    HW2 6632   6.361   7.693   4.036
  804SOL     OW 6633   4.435   8.910   4.716
  804SOL    HW1 6634   4.512   8.854   4.726
  804SOL    HW2 6635   4.407   8.931   4.805
  805SOL     OW 6636   7.591   3.427   0.787
  805SOL    HW1 6637   7.589   3.425   0.692
  805SOL    HW2 6638   7.555   3.512   0.810
  806SOL     OW 6639   7.087   8.171   4.996
  806SOL    HW1 6640   7.003   8.126   4.988
  806SOL    HW2 6641   7.112   8.156   5.088
  807SOL     OW 6642   3.292   7.120   0.556
  807SOL    HW1 6643   3.270   7.111   0.649
  807SOL    HW2 6644   3.344   7.043   0.535
  808SOL     OW 6645   1.730   5.223   4.568
  808SOL    HW1 6646   1.651   5.172   4.585
  808SOL    HW2 6647   1.741   5.222   4.473
  809SOL     OW 6648   2.988   1.678   0.118
  809SOL    HW1 6649   3.010   1.656   0.028
  809SOL    HW2 6650   3.066   1.724   0.152
  810SOL     OW 6651   2.380   8.952   3.868
  810SOL    HW1 6652   2.360   9.006   3.943
  810SOL    HW2 6653   2.458   8.902   3.894
  811SOL     OW 6654   3.420   3.427   5.254
  811SOL    HW1 6655   3.429   3.384   5.339
  811SOL    HW2 6656   3.329   3.458   5.252
  812SOL     OW 6657   1.976   4.930   5.381
  812SOL    HW1 6658   1.882   4.911   5.383
  812SOL    HW2 6659   1.995   4.964   5.469
  813SOL     OW 6660   1.083   0.902   0.559
  813SOL    HW1 6661   1.043   0.828   0.605
  813SOL    HW2 6662   1.035   0.978   0.590
  814SOL     OW 6663   6.831   8.840   4.648
  814SOL    HW1 6664   6.855   8.930   4.670
  814SOL    HW2 6665   6.869   8.787   4.719
  815SOL     OW 6666   3.871   5.760   4.620
  815SOL    HW1 6667   3.798   5.802   4.664
  815SOL    HW2 6668   3.908   5.701   4.687
  816SOL     OW 6669   5.912   4.474   2.015
  816SOL    HW1 6670   5.939   4.472   1.923
  816SOL    HW2 6671   5.985   4.433   2.062
  817SOL     OW 6672   1.983   9.592   5.744
  817SOL    HW1 6673   1.926   9.659   5.708
  817SOL    HW2 6674   1.932   9.551   5.814
  818SOL     OW 6675   4.945   2.459   4.111
  818SOL    HW1 6676   4.895   2.498   4.183
  818SOL    HW2 6677   4.886   2.466   4.036
  819SOL     OW 6678   5.402   4.969   0.860
  819SOL    HW1 6679   5.491   5.003   0.870
  819SOL    HW2 6680   5.353   5.042   0.820
  820SOL     OW 6681   7.835   3.830   1.362
  820SOL    HW1 6682   7.749   3.803   1.393
  820SOL    HW2 6683   7.895   3.808   1.434
  821SOL     OW 6684   1.286   5.557   1.589
  821SOL    HW1 6685   1.239   5.573   1.671
  821SOL    HW2 6686   1.229   5.497   1.541
  822SOL     OW 6687   1.501   6.883   5.414
  822SOL    HW1 6688   1.535   6.909   5.500
  822SOL    HW2 6689   1.432   6.947   5.395
  823SOL     OW 6690  -1.184   4.973   5.932
  823SOL    HW1 6691  -1.272   5.009   5.937
  823SOL    HW2 6692  -1.196   4.881   5.908
  824SOL     OW 6693   7.022   5.947   1.577
  824SOL    HW1 6694   7.017   6.042   1.587
  824SOL    HW2 6695   6.932   5.917   1.594
  825SOL     OW 6696   5.856   4.743   0.828
  825SOL    HW1 6697   5.940   4.786   0.840
  825SOL    HW2 6698   5.875   4.668   0.772
  826SOL     OW 6699   4.711   9.321   5.331
  826SOL    HW1 6700   4.716   9.293   5.240
  826SOL    HW2 6701   4.799   9.353   5.352
  827SOL     OW 6702   4.902   3.130   3.149
  827SOL    HW1 6703   4.946   3.048   3.129
  827SOL    HW2 6704   4.864   3.116   3.236
  828SOL     OW 6705   0.477   7.116   4.618
  828SOL    HW1 6706   0.421   7.079   4.550
  828SOL    HW2 6707   0.426   7.188   4.655
  829SOL     OW 6708   7.587   6.971   3.665
  829SOL    HW1 6709   7.566   6.889   3.710
  829SOL    HW2 6710   7.538   6.966   3.583
  830SOL     OW 6711   2.459   6.318   0.600
  830SOL    HW1 6712   2.407   6.238   0.589
  830SOL    HW2 6713   2.547   6.293   0.570
  831SOL     OW 6714   1.273   6.962   2.847
  831SOL    HW1 6715   1.295   7.052   2.826
  831SOL    HW2 6716   1.293   6.953   2.940
  832SOL     OW 6717   6.378   2.524   3.385
  832SOL    HW1 6718   6.444   2.505   3.451
  832SOL    HW2 6719   6.327   2.596   3.422
  833SOL     OW 6720   1.348   3.708   5.248
  833SOL    HW1 6721   1.390   3.629   5.282
  833SOL    HW2 6722   1.280   3.729   5.311
  834SOL     OW 6723   6.972   5.766   4.313
  834SOL    HW1 6724   6.907   5.836   4.317
  834SOL    HW2 6725   6.993   5.747   4.405
  835SOL     OW 6726   8.290   8.538   3.843
  835SOL    HW1 6727   8.293   8.510   3.752
  835SOL    HW2 6728   8.201   8.519   3.871
  836SOL     OW 6729  -0.135   2.285   3.186
  836SOL    HW1 6730  -0.139   2.192   3.166
  836SOL    HW2 6731  -0.218   2.321   3.154
  837SOL     OW 6732  -0.190   7.262   5.407
  837SOL    HW1 6733  -0.158   7.351   5.387
  837SOL    HW2 6734  -0.110   7.210   5.414
  838SOL     OW 6735   2.972   4.027   3.981
  838SOL    HW1 6736   2.925   4.096   4.027
  838SOL    HW2 6737   2.984   4.062   3.892
  839SOL     OW 6738   6.768   8.418   3.871
  839SOL    HW1 6739   6.799   8.396   3.783
  839SOL    HW2 6740   6.753   8.512   3.868
  840SOL     OW 6741   2.315   6.281   0.034
  840SOL    HW1 6742   2.263   6.220  -0.017
  840SOL    HW2 6743   2.292   6.262   0.125
  841SOL     OW 6744   6.470   9.145   5.703
  841SOL    HW1 6745   6.430   9.188   5.778
  841SOL    HW2 6746   6.550   9.106   5.738
  842SOL     OW 6747   7.097   6.646   0.500
  842SOL    HW1 6748   7.187   6.679   0.496
  842SOL    HW2 6749   7.057   6.693   0.573
  843SOL     OW 6750   8.217   7.873   3.205
  843SOL    HW1 6751   8.191   7.940   3.141
  843SOL    HW2 6752   8.256   7.923   3.276
  844SOL     OW 6753   6.643   8.498   4.678
  844SOL    HW1 6754   6.599   8.414   4.694
  844SOL    HW2 6755   6.735   8.474   4.666
  845SOL     OW 6756   1.526   5.421   3.970
  845SOL    HW1 6757   1.589   5.455   3.907
  845SOL    HW2 6758   1.523   5.487   4.039
  846SOL     OW 6759   6.073   7.311   3.242
  846SOL    HW1 6760   6.132   7.304   3.318
  846SOL    HW2 6761   5.997   7.360   3.275
  847SOL     OW 6762   3.999   4.787   2.891
  847SOL    HW1 6763   3.950   4.709   2.866
  847SOL    HW2 6764   3.995   4.788   2.987
  848SOL     OW 6765   4.025   4.945   6.104
  848SOL    HW1 6766   4.070   4.900   6.032
  848SOL    HW2 6767   3.965   4.879   6.139
  849SOL     OW 6768   4.347   8.899   5.357
  849SOL    HW1 6769   4.274   8.956   5.334
  849SOL    HW2 6770   4.420   8.959   5.374
  850SOL     OW 6771   2.339   7.619   0.610
  850SOL    HW1 6772   2.282   7.585   0.541
  850SOL    HW2 6773   2.286   7.687   0.653
  851SOL     OW 6774   5.585   7.795   2.869
  851SOL    HW1 6775   5.671   7.836   2.882
  851SOL    HW2 6776   5.605   7.709   2.831
  852SOL     OW 6777   6.986   3.623   1.321
  852SOL    HW1 6778   7.061   3.636   1.263
  852SOL    HW2 6779   7.005   3.542   1.367
  853SOL     OW 6780   8.035   5.247   2.395
  853SOL    HW1 6781   8.084   5.165   2.408
  853SOL    HW2 6782   8.046   5.266   2.302
  854SOL     OW 6783   0.951  10.308   5.608
  854SOL    HW1 6784   0.911  10.281   5.690
  854SOL    HW2 6785   0.919  10.397   5.594
  855SOL     OW 6786   2.664   4.869   2.688
  855SOL    HW1 6787   2.602   4.833   2.624
  855SOL    HW2 6788   2.750   4.843   2.655
  856SOL     OW 6789   2.816   4.347   3.463
  856SOL    HW1 6790   2.765   4.271   3.490
  856SOL    HW2 6791   2.876   4.364   3.535
  857SOL     OW 6792   6.672   1.878   1.831
  857SOL    HW1 6793   6.613   1.951   1.849
  857SOL    HW2 6794   6.634   1.835   1.754
  858SOL     OW 6795   4.889   6.646   0.683
  858SOL    HW1 6796   4.823   6.709   0.711
  858SOL    HW2 6797   4.845   6.592   0.617
  859SOL     OW 6798   1.091   6.433   5.373
  859SOL    HW1 6799   1.072   6.356   5.319
  859SOL    HW2 6800   1.154   6.402   5.439
  860SOL     OW 6801   0.063   7.382   4.705
  860SOL    HW1 6802   0.020   7.466   4.692
  860SOL    HW2 6803   0.069   7.372   4.800
  861SOL     OW 6804   2.726   9.529   4.110
  861SOL    HW1 6805   2.787   9.591   4.070
  861SOL    HW2 6806   2.656   9.520   4.045
  862SOL     OW 6807   6.389   5.447   2.277
  862SOL    HW1 6808   6.466   5.487   2.316
  862SOL    HW2 6809   6.320   5.513   2.284
  863SOL     OW 6810   5.507   7.444   3.938
  863SOL    HW1 6811   5.567   7.496   3.884
  863SOL    HW2 6812   5.544   7.447   4.026
  864SOL     OW 6813   1.527   4.159   0.995
  864SOL    HW1 6814   1.556   4.232   1.050
  864SOL    HW2 6815   1.470   4.199   0.929
  865SOL     OW 6816  -0.673   4.418   5.547
  865SOL    HW1 6817  -0.644   4.337   5.505
  865SOL    HW2 6818  -0.761   4.398   5.580
  866SOL     OW 6819   3.722   3.847   0.444
  866SOL    HW1 6820   3.751   3.927   0.402
  866SOL    HW2 6821   3.642   3.823   0.398
  867SOL     OW 6822   1.664   4.681   0.069
  867SOL    HW1 6823   1.730   4.722   0.013
  867SOL    HW2 6824   1.660   4.739   0.146
  868SOL     OW 6825   3.377   3.549   3.944
  868SOL    HW1 6826   3.445   3.527   3.880
  868SOL    HW2 6827   3.375   3.474   4.003
  869SOL     OW 6828   6.232   6.684   2.665
  869SOL    HW1 6829   6.235   6.600   2.620
  869SOL    HW2 6830   6.322   6.717   2.660
  870SOL     OW 6831   0.562   9.173   5.332
  870SOL    HW1 6832   0.498   9.112   5.369
  870SOL    HW2 6833   0.620   9.118   5.279
  871SOL     OW 6834   1.694   8.205   3.997
  871SOL    HW1 6835   1.614   8.167   3.962
  871SOL    HW2 6836   1.751   8.131   4.015
  872SOL     OW 6837   0.560   5.500   2.388
  872SOL    HW1 6838   0.620   5.428   2.407
  872SOL    HW2 6839   0.607   5.554   2.324
  873SOL     OW 6840   2.774   7.066   5.094
  873SOL    HW1 6841   2.851   7.031   5.049
  873SOL    HW2 6842   2.772   7.020   5.178
  874SOL     OW 6843   5.962   7.284   3.870
  874SOL    HW1 6844   5.999   7.365   3.904
  874SOL    HW2 6845   5.916   7.310   3.789
  875SOL     OW 6846   6.510   6.554   1.880
  875SOL    HW1 6847   6.499   6.647   1.900
  875SOL    HW2 6848   6.593   6.550   1.833
  876SOL     OW 6849   6.809   9.524   4.432
  876SOL    HW1 6850   6.784   9.445   4.480
  876SOL    HW2 6851   6.904   9.516   4.421
  877SOL     OW 6852   1.461   7.764   2.664
  877SOL    HW1 6853   1.437   7.829   2.599
  877SOL    HW2 6854   1.548   7.792   2.695
  878SOL     OW 6855   4.956   3.840   6.232
  878SOL    HW1 6856   5.001   3.784   6.169
  878SOL    HW2 6857   4.950   3.787   6.311
  879SOL     OW 6858   6.430   9.939   4.898
  879SOL    HW1 6859   6.437  10.006   4.966
  879SOL    HW2 6860   6.381   9.982   4.828
  880SOL     OW 6861   7.345   6.275   3.201
  880SOL    HW1 6862   7.322   6.253   3.111
  880SOL    HW2 6863   7.440   6.279   3.202
  881SOL     OW 6864   4.440   1.938   0.585
  881SOL    HW1 6865   4.351   1.927   0.617
  881SOL    HW2 6866   4.434   2.009   0.521
  882SOL     OW 6867   4.858   5.406   1.365
  882SOL    HW1 6868   4.836   5.483   1.416
  882SOL    HW2 6869   4.800   5.411   1.288
  883SOL     OW 6870   4.452   7.175   3.887
  883SOL    HW1 6871   4.505   7.255   3.895
  883SOL    HW2 6872   4.475   7.140   3.801
  884SOL     OW 6873   0.577   5.625   4.002
  884SOL    HW1 6874   0.500   5.660   3.958
  884SOL    HW2 6875   0.558   5.635   4.096
  885SOL     OW 6876   1.158   2.994   0.262
  885SOL    HW1 6877   1.080   3.039   0.297
  885SOL    HW2 6878   1.126   2.950   0.183
  886SOL     OW 6879   6.935   7.535   3.186
  886SOL    HW1 6880   6.964   7.549   3.096
  886SOL    HW2 6881   6.930   7.440   3.195
  887SOL     OW 6882   6.021   8.727   4.321
  887SOL    HW1 6883   6.094   8.689   4.272
  887SOL    HW2 6884   6.039   8.821   4.321
  888SOL     OW 6885   3.250   9.026   3.685
  888SOL    HW1 6886   3.163   8.990   3.706
  888SOL    HW2 6887   3.300   9.016   3.766
  889SOL     OW 6888   3.754   6.475   3.892
  889SOL    HW1 6889   3.684   6.532   3.924
  889SOL    HW2 6890   3.822   6.536   3.863
  890SOL     OW 6891   5.137   7.333   3.008
  890SOL    HW1 6892   5.090   7.326   2.925
  890SOL    HW2 6893   5.209   7.270   3.001
  891SOL     OW 6894   6.075   8.145   5.026
  891SOL    HW1 6895   6.039   8.234   5.025
  891SOL    HW2 6896   5.998   8.088   5.016
  892SOL     OW 6897   3.337   5.838   4.734
  892SOL    HW1 6898   3.277   5.819   4.806
  892SOL    HW2 6899   3.295   5.909   4.685
  893SOL     OW 6900   4.142   7.388   4.594
  893SOL    HW1 6901   4.219   7.375   4.539
  893SOL    HW2 6902   4.068   7.363   4.538
  894SOL     OW 6903   6.642   2.245   2.386
  894SOL    HW1 6904   6.696   2.250   2.465
  894SOL    HW2 6905   6.594   2.328   2.384
  895SOL     OW 6906   6.153   2.672   3.469
  895SOL    HW1 6907   6.121   2.586   3.494
  895SOL    HW2 6908   6.078   2.730   3.481
  896SOL     OW 6909   5.876   1.201   2.038
  896SOL    HW1 6910   5.814   1.133   2.010
  896SOL    HW2 6911   5.841   1.282   2.002
  897SOL     OW 6912   8.131   7.913   1.464
  897SOL    HW1 6913   8.191   7.973   1.506
  897SOL    HW2 6914   8.155   7.917   1.371
  898SOL     OW 6915   3.922   3.619   0.041
  898SOL    HW1 6916   3.897   3.710   0.054
  898SOL    HW2 6917   3.924   3.582   0.129
  899SOL     OW 6918   4.499   4.072   0.848
  899SOL    HW1 6919   4.406   4.050   0.855
  899SOL    HW2 6920   4.535   4.006   0.788
  900SOL     OW 6921   5.956   7.643   1.472
  900SOL    HW1 6922   6.017   7.598   1.413
  900SOL    HW2 6923   5.907   7.572   1.514
  901SOL     OW 6924   1.369   8.586   5.841
  901SOL    HW1 6925   1.439   8.526   5.815
  901SOL    HW2 6926   1.398   8.672   5.812
  902SOL     OW 6927   3.274   9.460   6.174
  902SOL    HW1 6928   3.185   9.484   6.198
  902SOL    HW2 6929   3.328   9.530   6.208
  903SOL     OW 6930   3.759   3.474   4.191
  903SOL    HW1 6931   3.833   3.418   4.215
  903SOL    HW2 6932   3.682   3.426   4.221
  904SOL     OW 6933   5.890   8.304   4.832
  904SOL    HW1 6934   5.967   8.322   4.777
  904SOL    HW2 6935   5.815   8.314   4.773
  905SOL     OW 6936   0.242   5.757   5.410
  905SOL    HW1 6937   0.186   5.723   5.479
  905SOL    HW2 6938   0.209   5.846   5.395
  906SOL     OW 6939   6.375   5.852   4.270
  906SOL    HW1 6940   6.295   5.800   4.266
  906SOL    HW2 6941   6.422   5.818   4.346
  907SOL     OW 6942   3.394   4.132   5.636
  907SOL    HW1 6943   3.443   4.086   5.568
  907SOL    HW2 6944   3.429   4.221   5.636
  908SOL     OW 6945   5.169  10.059   5.054
  908SOL    HW1 6946   5.196   9.967   5.055
  908SOL    HW2 6947   5.247  10.108   5.031
  909SOL     OW 6948   6.490   7.544   5.355
  909SOL    HW1 6949   6.453   7.522   5.270
  909SOL    HW2 6950   6.562   7.482   5.367
  910SOL     OW 6951   5.908   3.951   1.309
  910SOL    HW1 6952   5.854   3.872   1.299
  910SOL    HW2 6953   5.997   3.918   1.322
  911SOL     OW 6954   4.765   3.377   3.602
  911SOL    HW1 6955   4.705   3.319   3.649
  911SOL    HW2 6956   4.725   3.464   3.610
  912SOL     OW 6957   1.046   5.059   2.911
  912SOL    HW1 6958   1.026   5.087   3.001
  912SOL    HW2 6959   0.961   5.055   2.868
  913SOL     OW 6960   6.821   5.347   2.753
  913SOL    HW1 6961   6.797   5.295   2.677
  913SOL    HW2 6962   6.851   5.283   2.818
  914SOL     OW 6963   4.272   5.584   2.406
  914SOL    HW1 6964   4.190   5.623   2.378
  914SOL    HW2 6965   4.248   5.496   2.438
  915SOL     OW 6966   7.806  10.429   5.715
  915SOL    HW1 6967   7.850  10.511   5.692
  915SOL    HW2 6968   7.820  10.372   5.639
  916SOL     OW 6969   8.173   8.219   3.904
  916SOL    HW1 6970   8.158   8.296   3.959
  916SOL    HW2 6971   8.261   8.189   3.929
  917SOL     OW 6972   1.177   6.010   4.918
  917SOL    HW1 6973   1.098   6.000   4.971
  917SOL    HW2 6974   1.249   6.000   4.979
  918SOL     OW 6975   3.208   6.719   1.649
  918SOL    HW1 6976   3.187   6.697   1.559
  918SOL    HW2 6977   3.126   6.705   1.697
  919SOL     OW 6978   2.013   5.493   4.063
  919SOL    HW1 6979   2.032   5.579   4.025
  919SOL    HW2 6980   1.991   5.438   3.989
  920SOL     OW 6981   6.732   6.599   4.686
  920SOL    HW1 6982   6.678   6.624   4.761
  920SOL    HW2 6983   6.820   6.628   4.710
  921SOL     OW 6984   0.399   5.546   3.634
  921SOL    HW1 6985   0.380   5.504   3.717
  921SOL    HW2 6986   0.334   5.510   3.574
  922SOL     OW 6987  -0.534   3.239   3.876
  922SOL    HW1 6988  -0.570   3.169   3.822
  922SOL    HW2 6989  -0.547   3.209   3.966
  923SOL     OW 6990   1.228   6.285   5.559
  923SOL    HW1 6991   1.313   6.271   5.516
  923SOL    HW2 6992   1.243   6.258   5.650
  924SOL     OW 6993   6.877   3.961   0.181
  924SOL    HW1 6994   6.796   3.912   0.194
  924SOL    HW2 6995   6.856   4.026   0.114
  925SOL     OW 6996   4.480   8.083   5.567
  925SOL    HW1 6997   4.398   8.033   5.573
  925SOL    HW2 6998   4.537   8.044   5.633
  926SOL     OW 6999   1.458   3.877   5.047
  926SOL    HW1 7000   1.391   3.946   5.044
  926SOL    HW2 7001   1.432   3.822   5.121
  927SOL     OW 7002   4.944   2.695   0.951
  927SOL    HW1 7003   4.943   2.753   0.875
  927SOL    HW2 7004   4.866   2.720   1.001
  928SOL     OW 7005   8.069   5.053   2.099
  928SOL    HW1 7006   8.153   5.013   2.121
  928SOL    HW2 7007   8.004   4.993   2.136
  929SOL     OW 7008   9.031   7.178   0.050
  929SOL    HW1 7009   9.081   7.243  -0.000
  929SOL    HW2 7010   9.073   7.095   0.029
  930SOL     OW 7011   1.590   5.829   2.726
  930SOL    HW1 7012   1.498   5.844   2.746
  930SOL    HW2 7013   1.621   5.914   2.694
  931SOL     OW 7014   5.303  10.535   5.918
  931SOL    HW1 7015   5.293  10.492   5.833
  931SOL    HW2 7016   5.243  10.609   5.914
  932SOL     OW 7017   0.430   5.030   4.129
  932SOL    HW1 7018   0.404   5.013   4.038
  932SOL    HW2 7019   0.516   4.987   4.137
  933SOL     OW 7020   1.475   5.314   6.270
  933SOL    HW1 7021   1.408   5.360   6.321
  933SOL    HW2 7022   1.441   5.316   6.180
  934SOL     OW 7023  -0.387   2.871   3.573
  934SOL    HW1 7024  -0.448   2.897   3.504
  934SOL    HW2 7025  -0.311   2.837   3.526
  935SOL     OW 7026   6.805   4.953   1.433
  935SOL    HW1 7027   6.865   4.967   1.506
  935SOL    HW2 7028   6.804   5.037   1.387
  936SOL     OW 7029   6.835   6.127   2.556
  936SOL    HW1 7030   6.871   6.178   2.484
  936SOL    HW2 7031   6.746   6.105   2.528
  937SOL     OW 7032   3.393   2.633   0.322
  937SOL    HW1 7033   3.340   2.572   0.373
  937SOL    HW2 7034   3.400   2.711   0.377
  938SOL     OW 7035   5.016   5.825   3.954
  938SOL    HW1 7036   4.921   5.838   3.955
  938SOL    HW2 7037   5.053   5.914   3.955
  939SOL     OW 7038   0.548   1.734   0.754
  939SOL    HW1 7039   0.537   1.642   0.779
  939SOL    HW2 7040   0.557   1.732   0.659
  940SOL     OW 7041   4.040   8.671   4.976
  940SOL    HW1 7042   4.027   8.585   4.935
  940SOL    HW2 7043   3.982   8.730   4.927
  941SOL     OW 7044   6.719   2.975   3.124
  941SOL    HW1 7045   6.773   2.976   3.045
  941SOL    HW2 7046   6.629   2.973   3.092
  942SOL     OW 7047   7.039   4.847   0.789
  942SOL    HW1 7048   7.033   4.791   0.866
  942SOL    HW2 7049   7.121   4.896   0.801
  943SOL     OW 7050   4.643   3.630   0.607
  943SOL    HW1 7051   4.733   3.626   0.637
  943SOL    HW2 7052   4.593   3.585   0.675
  944SOL     OW 7053   8.807   7.141   0.577
  944SOL    HW1 7054   8.786   7.073   0.514
  944SOL    HW2 7055   8.902   7.154   0.568
  945SOL     OW 7056   4.185   5.544   4.824
  945SOL    HW1 7057   4.209   5.627   4.783
  945SOL    HW2 7058   4.095   5.529   4.796
  946SOL     OW 7059   3.424   5.141   3.730
  946SOL    HW1 7060   3.479   5.133   3.652
  946SOL    HW2 7061   3.415   5.052   3.764
  947SOL     OW 7062   3.970   6.148   0.525
  947SOL    HW1 7063   3.947   6.055   0.531
  947SOL    HW2 7064   4.063   6.148   0.505
  948SOL     OW 7065   4.010   6.731   1.933
  948SOL    HW1 7066   4.017   6.662   1.867
  948SOL    HW2 7067   4.080   6.792   1.911
  949SOL     OW 7068   4.939   3.428   5.129
  949SOL    HW1 7069   4.857   3.407   5.082
  949SOL    HW2 7070   4.929   3.519   5.154
  950SOL     OW 7071   6.800   7.925   3.698
  950SOL    HW1 7072   6.745   7.905   3.774
  950SOL    HW2 7073   6.748   7.985   3.646
  951SOL     OW 7074   5.807   6.854   5.762
  951SOL    HW1 7075   5.899   6.846   5.784
  951SOL    HW2 7076   5.781   6.766   5.731
  952SOL     OW 7077   4.551   1.284   1.229
  952SOL    HW1 7078   4.532   1.376   1.213
  952SOL    HW2 7079   4.516   1.238   1.153
  953SOL     OW 7080   5.576   9.663   6.142
  953SOL    HW1 7081   5.634   9.587   6.136
  953SOL    HW2 7082   5.552   9.669   6.234
  954SOL     OW 7083   7.187   3.218   1.905
  954SOL    HW1 7084   7.114   3.194   1.962
  954SOL    HW2 7085   7.228   3.134   1.883
  955SOL     OW 7086   6.338   1.405   1.457
  955SOL    HW1 7087   6.340   1.313   1.428
  955SOL    HW2 7088   6.343   1.455   1.376
  956SOL     OW 7089   6.499   7.605   3.665
  956SOL    HW1 7090   6.487   7.642   3.578
  956SOL    HW2 7091   6.587   7.568   3.664
  957SOL     OW 7092   2.088   8.840   6.089
  957SOL    HW1 7093   2.091   8.834   5.993
  957SOL    HW2 7094   1.995   8.847   6.110
  958SOL     OW 7095   1.216   2.052   2.986
  958SOL    HW1 7096   1.302   2.010   2.989
  958SOL    HW2 7097   1.172   2.011   2.912
  959SOL     OW 7098   5.574   4.542   5.198
  959SOL    HW1 7099   5.622   4.459   5.194
  959SOL    HW2 7100   5.595   4.585   5.115
  960SOL     OW 7101   3.391   2.466   3.994
  960SOL    HW1 7102   3.408   2.551   3.952
  960SOL    HW2 7103   3.369   2.487   4.084
  961SOL     OW 7104   7.311   6.334   3.547
  961SOL    HW1 7105   7.304   6.373   3.460
  961SOL    HW2 7106   7.229   6.357   3.590
  962SOL     OW 7107   9.175   7.317   0.406
  962SOL    HW1 7108   9.196   7.396   0.355
  962SOL    HW2 7109   9.142   7.351   0.489
  963SOL     OW 7110   4.654   9.446   4.333
  963SOL    HW1 7111   4.577   9.440   4.277
  963SOL    HW2 7112   4.630   9.398   4.413
  964SOL     OW 7113  -0.868   5.843   5.866
  964SOL    HW1 7114  -0.941   5.822   5.923
  964SOL    HW2 7115  -0.850   5.761   5.819
  965SOL     OW 7116   7.435   6.287   3.891
  965SOL    HW1 7117   7.348   6.265   3.857
  965SOL    HW2 7118   7.446   6.229   3.967
  966SOL     OW 7119   6.345   3.467   2.527
  966SOL    HW1 7120   6.350   3.410   2.451
  966SOL    HW2 7121   6.252   3.488   2.535
  967SOL     OW 7122   5.188   6.986   4.306
  967SOL    HW1 7123   5.200   7.076   4.276
  967SOL    HW2 7124   5.273   6.960   4.340
  968SOL     OW 7125   7.315   5.826   1.171
  968SOL    HW1 7126   7.311   5.903   1.114
  968SOL    HW2 7127   7.364   5.854   1.247
  969SOL     OW 7128   7.239   9.744   4.258
  969SOL    HW1 7129   7.231   9.658   4.217
  969SOL    HW2 7130   7.158   9.789   4.237
  970SOL     OW 7131   4.192   5.371   0.189
  970SOL    HW1 7132   4.102   5.396   0.173
  970SOL    HW2 7133   4.188   5.316   0.268
  971SOL     OW 7134   6.332   8.294   4.456
  971SOL    HW1 7135   6.386   8.221   4.486
  971SOL    HW2 7136   6.244   8.257   4.448
  972SOL     OW 7137   1.108   3.921   4.359
  972SOL    HW1 7138   1.071   3.938   4.445
  972SOL    HW2 7139   1.080   3.995   4.305
  973SOL     OW 7140   5.731   3.049   2.783
  973SOL    HW1 7141   5.665   3.076   2.846
  973SOL    HW2 7142   5.811   3.093   2.812
  974SOL     OW 7143   8.156   7.463   2.928
  974SOL    HW1 7144   8.144   7.411   2.849
  974SOL    HW2 7145   8.085   7.435   2.986
  975SOL     OW 7146   7.329   5.988   1.720
  975SOL    HW1 7147   7.399   5.929   1.695
  975SOL    HW2 7148   7.249   5.939   1.703
  976SOL     OW 7149   1.048   4.303   4.528
  976SOL    HW1 7150   1.099   4.223   4.514
  976SOL    HW2 7151   1.086   4.366   4.467
  977SOL     OW 7152   5.985   5.278   2.451
  977SOL    HW1 7153   5.991   5.183   2.454
  977SOL    HW2 7154   6.044   5.308   2.521
  978SOL     OW 7155   5.426   1.839   0.467
  978SOL    HW1 7156   5.367   1.797   0.530
  978SOL    HW2 7157   5.506   1.856   0.516
  979SOL     OW 7158   6.874  10.045   6.047
  979SOL    HW1 7159   6.890  10.136   6.070
  979SOL    HW2 7160   6.779  10.034   6.054
  980SOL     OW 7161   1.210   9.147   3.536
  980SOL    HW1 7162   1.129   9.106   3.564
  980SOL    HW2 7163   1.274   9.076   3.532
  981SOL     OW 7164   7.359   6.529   3.991
  981SOL    HW1 7165   7.440   6.561   4.029
  981SOL    HW2 7166   7.378   6.439   3.964
  982SOL     OW 7167   4.779   5.277   5.972
  982SOL    HW1 7168   4.809   5.351   5.919
  982SOL    HW2 7169   4.774   5.204   5.911
  983SOL     OW 7170   5.964   5.599   5.203
  983SOL    HW1 7171   6.032   5.643   5.253
  983SOL    HW2 7172   5.970   5.638   5.115
  984SOL     OW 7173   2.124   5.821   4.697
  984SOL    HW1 7174   2.133   5.826   4.792
  984SOL    HW2 7175   2.208   5.852   4.663
  985SOL     OW 7176   2.536   5.481   5.080
  985SOL    HW1 7177   2.454   5.438   5.107
  985SOL    HW2 7178   2.570   5.520   5.160
  986SOL     OW 7179   8.303   7.149   1.589
  986SOL    HW1 7180   8.284   7.239   1.613
  986SOL    HW2 7181   8.396   7.139   1.609
  987SOL     OW 7182   5.344   7.690   4.389
  987SOL    HW1 7183   5.355   7.731   4.474
  987SOL    HW2 7184   5.270   7.736   4.349
  988SOL     OW 7185   4.796  10.445   5.472
  988SOL    HW1 7186   4.732  10.457   5.402
  988SOL    HW2 7187   4.784  10.354   5.500
  989SOL     OW 7188   1.258   5.179   1.290
  989SOL    HW1 7189   1.272   5.093   1.331
  989SOL    HW2 7190   1.175   5.171   1.244
  990SOL     OW 7191   1.674   5.104   3.363
  990SOL    HW1 7192   1.641   5.147   3.283
  990SOL    HW2 7193   1.720   5.027   3.331
  991SOL     OW 7194   5.137   1.814   1.890
  991SOL    HW1 7195   5.149   1.756   1.965
  991SOL    HW2 7196   5.175   1.767   1.816
  992SOL     OW 7197   3.870   1.295   0.125
  992SOL    HW1 7198   3.897   1.303   0.034
  992SOL    HW2 7199   3.863   1.201   0.140
  993SOL     OW 7200   2.278   8.706   5.702
  993SOL    HW1 7201   2.348   8.740   5.756
  993SOL    HW2 7202   2.321   8.645   5.642
  994SOL     OW 7203   5.269   4.664   1.879
  994SOL    HW1 7204   5.349   4.657   1.932
  994SOL    HW2 7205   5.267   4.755   1.851
  995SOL     OW 7206   4.430   6.751   3.622
  995SOL    HW1 7207   4.362   6.790   3.567
  995SOL    HW2 7208   4.466   6.680   3.569
  996SOL     OW 7209   3.909  10.760   6.007
  996SOL    HW1 7210   3.970  10.721   5.945
  996SOL    HW2 7211   3.965  10.800   6.074
  997SOL     OW 7212  -0.592   6.663   5.679
  997SOL    HW1 7213  -0.664   6.656   5.617
  997SOL    HW2 7214  -0.633   6.657   5.765
  998SOL     OW 7215   5.199   4.817   3.015
  998SOL    HW1 7216   5.253   4.802   2.938
  998SOL    HW2 7217   5.111   4.834   2.980
  999SOL     OW 7218  -1.295   5.763   6.254
  999SOL    HW1 7219  -1.353   5.725   6.319
  999SOL    HW2 7220  -1.209   5.765   6.297
 1000SOL     OW 7221   6.391   8.857   4.841
 1000SOL    HW1 7222   6.298   8.865   4.819
 1000SOL    HW2 7223   6.433   8.930   4.796
 1001SOL     OW 7224   5.278   7.385   3.781
 1001SOL    HW1 7225   5.336   7.409   3.853
 1001SOL    HW2 7226   5.277   7.290   3.782
 1002SOL     OW 7227   6.764   2.236   0.101
 1002SOL    HW1 7228   6.837   2.297   0.111
 1002SOL    HW2 7229   6.686   2.287   0.119
 1003SOL     OW 7230   2.450   6.804   0.531
 1003SOL    HW1 7231   2.357   6.823   0.541
 1003SOL    HW2 7232   2.455   6.708   0.537
 1004SOL     OW 7233   6.463   7.467   2.753
 1004SOL    HW1 7234   6.432   7.557   2.743
 1004SOL    HW2 7235   6.506   7.447   2.669
 1005SOL     OW 7236   7.700   5.113   1.039
 1005SOL    HW1 7237   7.687   5.037   0.983
 1005SOL    HW2 7238   7.795   5.127   1.040
 1006SOL     OW 7239   2.507   5.445   5.385
 1006SOL    HW1 7240   2.456   5.366   5.363
 1006SOL    HW2 7241   2.555   5.420   5.464
 1007SOL     OW 7242   7.160   8.187   5.400
 1007SOL    HW1 7243   7.133   8.274   5.373
 1007SOL    HW2 7244   7.255   8.193   5.412
 1008SOL     OW 7245   5.552   5.459   1.335
 1008SOL    HW1 7246   5.537   5.526   1.401
 1008SOL    HW2 7247   5.470   5.454   1.286
 1009SOL     OW 7248   2.933   6.634   1.719
 1009SOL    HW1 7249   2.909   6.632   1.627
 1009SOL    HW2 7250   2.850   6.633   1.766
 1010SOL     OW 7251   7.613   7.736   1.585
 1010SOL    HW1 7252   7.633   7.829   1.592
 1010SOL    HW2 7253   7.669   7.705   1.514
 1011SOL     OW 7254   3.336   4.295   2.119
 1011SOL    HW1 7255   3.429   4.309   2.104
 1011SOL    HW2 7256   3.329   4.273   2.212
 1012SOL     OW 7257  -0.174   7.022   4.636
 1012SOL    HW1 7258  -0.195   7.113   4.658
 1012SOL    HW2 7259  -0.242   6.996   4.574
 1013SOL     OW 7260   0.280   9.355   5.105
 1013SOL    HW1 7261   0.303   9.350   5.198
 1013SOL    HW2 7262   0.230   9.436   5.097
 1014SOL     OW 7263   8.037   7.215   0.588
 1014SOL    HW1 7264   8.040   7.163   0.508
 1014SOL    HW2 7265   8.069   7.301   0.561
 1015SOL     OW 7266   1.839   6.642   3.692
 1015SOL    HW1 7267   1.904   6.667   3.759
 1015SOL    HW2 7268   1.889   6.590   3.629
 1016SOL     OW 7269   3.888   4.333   3.076
 1016SOL    HW1 7270   3.829   4.400   3.112
 1016SOL    HW2 7271   3.831   4.279   3.020
 1017SOL     OW 7272   6.187   2.113   0.269
 1017SOL    HW1 7273   6.112   2.060   0.298
 1017SOL    HW2 7274   6.250   2.106   0.340
 1018SOL     OW 7275   5.034   3.936   3.235
 1018SOL    HW1 7276   5.070   4.024   3.237
 1018SOL    HW2 7277   5.089   3.886   3.296
 1019SOL     OW 7278   5.475   3.536   0.669
 1019SOL    HW1 7279   5.486   3.622   0.629
 1019SOL    HW2 7280   5.512   3.475   0.604
 1020SOL     OW 7281   7.316   5.251   2.568
 1020SOL    HW1 7282   7.290   5.168   2.607
 1020SOL    HW2 7283   7.378   5.227   2.499
 1021SOL     OW 7284   7.046   4.931   0.118
 1021SOL    HW1 7285   7.102   4.974   0.183
 1021SOL    HW2 7286   7.077   4.964   0.034
 1022SOL     OW 7287   2.271   3.814   4.560
 1022SOL    HW1 7288   2.330   3.884   4.532
 1022SOL    HW2 7289   2.196   3.859   4.597
 1023SOL     OW 7290   4.251  10.170   5.717
 1023SOL    HW1 7291   4.332  10.136   5.681
 1023SOL    HW2 7292   4.214  10.225   5.648
 1024SOL     OW 7293   7.420   5.343   1.791
 1024SOL    HW1 7294   7.464   5.301   1.864
 1024SOL    HW2 7295   7.335   5.369   1.825
 1025SOL     OW 7296   0.266   8.658   5.547
 1025SOL    HW1 7297   0.358   8.640   5.567
 1025SOL    HW2 7298   0.267   8.695   5.459
 1026SOL     OW 7299   2.689   4.719   0.138
 1026SOL    HW1 7300   2.703   4.798   0.086
 1026SOL    HW2 7301   2.777   4.691   0.163
 1027SOL     OW 7302   2.380   5.645   4.448
 1027SOL    HW1 7303   2.361   5.694   4.368
 1027SOL    HW2 7304   2.466   5.606   4.433
 1028SOL     OW 7305   5.200   4.387   1.369
 1028SOL    HW1 7306   5.266   4.392   1.300
 1028SOL    HW2 7307   5.214   4.466   1.421
 1029SOL     OW 7308   6.595   2.559   0.754
 1029SOL    HW1 7309   6.545   2.640   0.740
 1029SOL    HW2 7310   6.530   2.497   0.788
 1030SOL     OW 7311   5.375   2.916   1.251
 1030SOL    HW1 7312   5.350   2.982   1.316
 1030SOL    HW2 7313   5.423   2.965   1.184
 1031SOL     OW 7314   2.232   7.017   4.504
 1031SOL    HW1 7315   2.254   7.028   4.596
 1031SOL    HW2 7316   2.311   7.043   4.457
 1032SOL     OW 7317   7.485   6.771   0.807
 1032SOL    HW1 7318   7.473   6.838   0.874
 1032SOL    HW2 7319   7.532   6.815   0.737
 1033SOL     OW 7320   6.557   4.472   0.575
 1033SOL    HW1 7321   6.590   4.441   0.490
 1033SOL    HW2 7322   6.615   4.546   0.597
 1034SOL     OW 7323   2.623   5.452   6.042
 1034SOL    HW1 7324   2.640   5.529   6.097
 1034SOL    HW2 7325   2.670   5.470   5.960
 1035SOL     OW 7326   5.100   5.052   5.909
 1035SOL    HW1 7327   5.010   5.073   5.933
 1035SOL    HW2 7328   5.098   4.958   5.888
 1036SOL     OW 7329   6.600   5.206   1.857
 1036SOL    HW1 7330   6.567   5.280   1.907
 1036SOL    HW2 7331   6.538   5.195   1.785
 1037SOL     OW 7332   7.361   2.859   0.907
 1037SOL    HW1 7333   7.271   2.827   0.911
 1037SOL    HW2 7334   7.362   2.933   0.968
 1038SOL     OW 7335   1.697   3.055   5.020
 1038SOL    HW1 7336   1.676   3.112   5.094
 1038SOL    HW2 7337   1.660   3.098   4.944
 1039SOL     OW 7338   6.627   3.005   0.961
 1039SOL    HW1 7339   6.694   3.057   0.916
 1039SOL    HW2 7340   6.673   2.925   0.987
 1040SOL     OW 7341   4.750   6.291   1.610
 1040SOL    HW1 7342   4.809   6.362   1.585
 1040SOL    HW2 7343   4.793   6.211   1.577
 1041SOL     OW 7344   7.028   7.335   3.772
 1041SOL    HW1 7345   6.966   7.404   3.798
 1041SOL    HW2 7346   7.094   7.335   3.841
 1042SOL     OW 7347   2.277   5.887   2.631
 1042SOL    HW1 7348   2.343   5.956   2.622
 1042SOL    HW2 7349   2.295   5.848   2.717
 1043SOL     OW 7350   5.946   5.335   5.573
 1043SOL    HW1 7351   5.888   5.358   5.501
 1043SOL    HW2 7352   5.892   5.346   5.652
 1044SOL     OW 7353   5.521   3.773   5.619
 1044SOL    HW1 7354   5.478   3.823   5.550
 1044SOL    HW2 7355   5.469   3.789   5.698
 1045SOL     OW 7356  -0.908   3.602   5.153
 1045SOL    HW1 7357  -0.820   3.565   5.145
 1045SOL    HW2 7358  -0.923   3.646   5.069
 1046SOL     OW 7359   4.544   7.371   4.526
 1046SOL    HW1 7360   4.618   7.422   4.560
 1046SOL    HW2 7361   4.489   7.435   4.483
 1047SOL     OW 7362   7.068   9.726   4.530
 1047SOL    HW1 7363   7.118   9.666   4.475
 1047SOL    HW2 7364   7.007   9.670   4.578
 1048SOL     OW 7365   6.753   5.295   2.178
 1048SOL    HW1 7366   6.775   5.337   2.262
 1048SOL    HW2 7367   6.694   5.224   2.202
 1049SOL     OW 7368  -0.684   3.343   3.141
 1049SOL    HW1 7369  -0.616   3.322   3.076
 1049SOL    HW2 7370  -0.641   3.328   3.225
 1050SOL     OW 7371   5.587   6.011   4.083
 1050SOL    HW1 7372   5.641   6.090   4.080
 1050SOL    HW2 7373   5.516   6.028   4.021
 1051SOL     OW 7374   5.776   5.098   3.061
 1051SOL    HW1 7375   5.788   5.153   2.984
 1051SOL    HW2 7376   5.758   5.011   3.025
 1052SOL     OW 7377  -0.455   6.312   5.470
 1052SOL    HW1 7378  -0.537   6.288   5.426
 1052SOL    HW2 7379  -0.437   6.239   5.529
 1053SOL     OW 7380   6.571   5.607   3.808
 1053SOL    HW1 7381   6.529   5.521   3.805
 1053SOL    HW2 7382   6.604   5.614   3.897
 1054SOL     OW 7383   5.739   6.572   6.252
 1054SOL    HW1 7384   5.750   6.639   6.320
 1054SOL    HW2 7385   5.731   6.622   6.171
 1055SOL     OW 7386   7.321   8.639   5.432
 1055SOL    HW1 7387   7.318   8.666   5.524
 1055SOL    HW2 7388   7.414   8.643   5.410
 1056SOL     OW 7389   0.474   7.856   4.745
 1056SOL    HW1 7390   0.487   7.905   4.826
 1056SOL    HW2 7391   0.560   7.852   4.704
 1057SOL     OW 7392   5.775   5.053   2.115
 1057SOL    HW1 7393   5.778   4.983   2.049
 1057SOL    HW2 7394   5.751   5.008   2.196
 1058SOL     OW 7395   6.845   9.441   5.126
 1058SOL    HW1 7396   6.902   9.400   5.061
 1058SOL    HW2 7397   6.768   9.470   5.076
 1059SOL     OW 7398   3.656   9.379   4.623
 1059SOL    HW1 7399   3.605   9.314   4.576
 1059SOL    HW2 7400   3.672   9.449   4.559
 1060SOL     OW 7401   1.975   7.899   2.841
 1060SOL    HW1 7402   2.037   7.830   2.818
 1060SOL    HW2 7403   1.950   7.880   2.931
 1061SOL     OW 7404   1.196   2.873   4.569
 1061SOL    HW1 7405   1.203   2.937   4.499
 1061SOL    HW2 7406   1.103   2.852   4.573
 1062SOL     OW 7407   3.669   5.417   2.157
 1062SOL    HW1 7408   3.606   5.380   2.219
 1062SOL    HW2 7409   3.641   5.508   2.147
 1063SOL     OW 7410   7.235   6.917   1.888
 1063SOL    HW1 7411   7.328   6.932   1.877
 1063SOL    HW2 7412   7.194   6.963   1.814
 1064SOL     OW 7413   1.544   8.041   5.379
 1064SOL    HW1 7414   1.495   8.063   5.300
 1064SOL    HW2 7415   1.505   7.958   5.409
 1065SOL     OW 7416  -1.726   4.755   5.897
 1065SOL    HW1 7417  -1.658   4.802   5.946
 1065SOL    HW2 7418  -1.718   4.789   5.808
 1066SOL     OW 7419   7.061   6.835   4.062
 1066SOL    HW1 7420   6.992   6.892   4.029
 1066SOL    HW2 7421   7.048   6.752   4.016
 1067SOL     OW 7422   2.167   8.805   2.678
 1067SOL    HW1 7423   2.242   8.766   2.722
 1067SOL    HW2 7424   2.196   8.817   2.587
 1068SOL     OW 7425   6.229   3.299   4.186
 1068SOL    HW1 7426   6.200   3.379   4.142
 1068SOL    HW2 7427   6.281   3.252   4.121
 1069SOL     OW 7428   5.220   6.454   3.085
 1069SOL    HW1 7429   5.288   6.391   3.061
 1069SOL    HW2 7430   5.250   6.536   3.047
 1070SOL     OW 7431   7.544   5.469   3.211
 1070SOL    HW1 7432   7.537   5.560   3.184
 1070SOL    HW2 7433   7.550   5.473   3.306
 1071SOL     OW 7434   3.492   4.525   3.872
 1071SOL    HW1 7435   3.546   4.512   3.794
 1071SOL    HW2 7436   3.484   4.437   3.910
 1072SOL     OW 7437   4.654   3.626   3.582
 1072SOL    HW1 7438   4.669   3.693   3.515
 1072SOL    HW2 7439   4.616   3.674   3.656
 1073SOL     OW 7440   1.395   5.824   4.419
 1073SOL    HW1 7441   1.363   5.742   4.380
 1073SOL    HW2 7442   1.323   5.854   4.474
 1074SOL     OW 7443   4.571   6.308   1.362
 1074SOL    HW1 7444   4.619   6.237   1.406
 1074SOL    HW2 7445   4.479   6.290   1.381
 1075SOL     OW 7446   1.726   5.623   2.826
 1075SOL    HW1 7447   1.810   5.650   2.861
 1075SOL    HW2 7448   1.680   5.705   2.808
 1076SOL     OW 7449   5.283   1.593   0.029
 1076SOL    HW1 7450   5.291   1.674   0.080
 1076SOL    HW2 7451   5.299   1.620  -0.061
 1077SOL     OW 7452   5.212   7.260   4.274
 1077SOL    HW1 7453   5.230   7.330   4.212
 1077SOL    HW2 7454   5.153   7.301   4.339
 1078SOL     OW 7455   4.682   2.206   3.389
 1078SOL    HW1 7456   4.691   2.210   3.293
 1078SOL    HW2 7457   4.753   2.149   3.417
 1079SOL     OW 7458  -0.126   2.273   3.635
 1079SOL    HW1 7459  -0.164   2.324   3.564
 1079SOL    HW2 7460  -0.055   2.328   3.668
 1080SOL     OW 7461   6.853   6.415   2.676
 1080SOL    HW1 7462   6.866   6.321   2.670
 1080SOL    HW2 7463   6.941   6.450   2.690
 1081SOL     OW 7464   2.736   7.689   0.940
 1081SOL    HW1 7465   2.722   7.675   0.846
 1081SOL    HW2 7466   2.728   7.783   0.951
 1082SOL     OW 7467   6.710   8.235   6.070
 1082SOL    HW1 7468   6.767   8.210   5.998
 1082SOL    HW2 7469   6.759   8.213   6.149
 1083SOL     OW 7470   2.599   3.398   1.070
 1083SOL    HW1 7471   2.688   3.381   1.039
 1083SOL    HW2 7472   2.609   3.412   1.164
 1084SOL     OW 7473   3.426   4.385   6.134
 1084SOL    HW1 7474   3.413   4.420   6.222
 1084SOL    HW2 7475   3.500   4.325   6.142
 1085SOL     OW 7476   8.080   2.182   0.717
 1085SOL    HW1 7477   8.008   2.202   0.777
 1085SOL    HW2 7478   8.059   2.094   0.684
 1086SOL     OW 7479   2.440   4.672   1.545
 1086SOL    HW1 7480   2.375   4.645   1.480
 1086SOL    HW2 7481   2.491   4.592   1.561
 1087SOL     OW 7482   2.275   3.866   5.560
 1087SOL    HW1 7483   2.249   3.813   5.485
 1087SOL    HW2 7484   2.315   3.804   5.621
 1088SOL     OW 7485  -1.291   6.227   5.866
 1088SOL    HW1 7486  -1.348   6.288   5.820
 1088SOL    HW2 7487  -1.305   6.143   5.822
 1089SOL     OW 7488   6.969   7.532   4.853
 1089SOL    HW1 7489   6.951   7.614   4.900
 1089SOL    HW2 7490   6.963   7.465   4.920
 1090SOL     OW 7491   5.795   3.285   0.083
 1090SOL    HW1 7492   5.850   3.346   0.131
 1090SOL    HW2 7493   5.856   3.227   0.038
 1091SOL     OW 7494   1.700   5.169   3.822
 1091SOL    HW1 7495   1.671   5.113   3.750
 1091SOL    HW2 7496   1.673   5.122   3.901
 1092SOL     OW 7497   2.820   6.988   3.776
 1092SOL    HW1 7498   2.755   6.995   3.846
 1092SOL    HW2 7499   2.848   6.897   3.779
 1093SOL     OW 7500   2.380   3.591   1.054
 1093SOL    HW1 7501   2.404   3.670   1.007
 1093SOL    HW2 7502   2.455   3.533   1.045
 1094SOL     OW 7503   0.329   3.288   3.352
 1094SOL    HW1 7504   0.351   3.216   3.411
 1094SOL    HW2 7505   0.413   3.314   3.314
 1095SOL     OW 7506   4.746   3.179   4.860
 1095SOL    HW1 7507   4.672   3.131   4.897
 1095SOL    HW2 7508   4.739   3.267   4.896
 1096SOL     OW 7509   3.332   3.491   4.946
 1096SOL    HW1 7510   3.358   3.507   5.037
 1096SOL    HW2 7511   3.237   3.506   4.944
 1097SOL     OW 7512   5.615   2.517   2.490
 1097SOL    HW1 7513   5.678   2.449   2.467
 1097SOL    HW2 7514   5.579   2.490   2.574
 1098SOL     OW 7515   7.085   7.133   2.351
 1098SOL    HW1 7516   7.101   7.072   2.423
 1098SOL    HW2 7517   7.154   7.113   2.288
 1099SOL     OW 7518  -0.557   8.299   5.811
 1099SOL    HW1 7519  -0.586   8.390   5.818
 1099SOL    HW2 7520  -0.553   8.283   5.717
 1100SOL     OW 7521   4.069   6.944   4.685
 1100SOL    HW1 7522   4.141   6.936   4.747
 1100SOL    HW2 7523   4.073   7.036   4.657
 1101SOL     OW 7524   1.412   5.261   1.738
 1101SOL    HW1 7525   1.463   5.318   1.680
 1101SOL    HW2 7526   1.430   5.173   1.706
 1102SOL     OW 7527   2.829   9.496   4.600
 1102SOL    HW1 7528   2.895   9.564   4.582
 1102SOL    HW2 7529   2.775   9.494   4.522
 1103SOL     OW 7530   0.141   6.057   5.103
 1103SOL    HW1 7531   0.077   6.007   5.053
 1103SOL    HW2 7532   0.105   6.146   5.106
 1104SOL     OW 7533   6.054   2.551   0.351
 1104SOL    HW1 7534   6.091   2.571   0.265
 1104SOL    HW2 7535   6.093   2.468   0.376
 1105SOL     OW 7536   1.819   8.849   6.067
 1105SOL    HW1 7537   1.770   8.775   6.031
 1105SOL    HW2 7538   1.761   8.886   6.134
 1106SOL     OW 7539   5.958   6.142   3.052
 1106SOL    HW1 7540   6.033   6.084   3.066
 1106SOL    HW2 7541   5.995   6.230   3.054
 1107SOL     OW 7542   3.124   6.479   4.349
 1107SOL    HW1 7543   3.057   6.512   4.408
 1107SOL    HW2 7544   3.076   6.424   4.286
 1108SOL     OW 7545  -0.413   7.227   4.936
 1108SOL    HW1 7546  -0.403   7.313   4.894
 1108SOL    HW2 7547  -0.493   7.191   4.899
 1109SOL     OW 7548   1.596   4.311   4.616
 1109SOL    HW1 7549   1.563   4.311   4.706
 1109SOL    HW2 7550   1.684   4.346   4.622
 1110SOL     OW 7551   5.161   5.412   2.413
 1110SOL    HW1 7552   5.234   5.434   2.356
 1110SOL    HW2 7553   5.155   5.316   2.407
 1111SOL     OW 7554   3.404   4.444   2.344
 1111SOL    HW1 7555   3.387   4.456   2.438
 1111SOL    HW2 7556   3.342   4.503   2.301
 1112SOL     OW 7557   0.809   5.634   5.501
 1112SOL    HW1 7558   0.801   5.707   5.562
 1112SOL    HW2 7559   0.757   5.564   5.541
 1113SOL     OW 7560   6.621  10.002   6.093
 1113SOL    HW1 7561   6.545  10.015   6.151
 1113SOL    HW2 7562   6.662   9.922   6.127
 1114SOL     OW 7563   6.876   7.065   4.010
 1114SOL    HW1 7564   6.923   7.106   4.083
 1114SOL    HW2 7565   6.849   7.137   3.955
 1115SOL     OW 7566   0.317   1.921   0.632
 1115SOL    HW1 7567   0.325   1.859   0.704
 1115SOL    HW2 7568   0.291   1.868   0.557
 1116SOL     OW 7569   7.564   2.960   0.010
 1116SOL    HW1 7570   7.539   2.908   0.086
 1116SOL    HW2 7571   7.496   2.941  -0.055
 1117SOL     OW 7572   7.504   9.878   5.182
 1117SOL    HW1 7573   7.460   9.919   5.108
 1117SOL    HW2 7574   7.575   9.937   5.205
 1118SOL     OW 7575   5.807   4.259   4.653
 1118SOL    HW1 7576   5.843   4.171   4.652
 1118SOL    HW2 7577   5.730   4.255   4.596
 1119SOL     OW 7578   6.861   8.578   5.292
 1119SOL    HW1 7579   6.889   8.668   5.312
 1119SOL    HW2 7580   6.777   8.589   5.248
 1120SOL     OW 7581   8.293   8.819   3.045
 1120SOL    HW1 7582   8.356   8.750   3.024
 1120SOL    HW2 7583   8.302   8.832   3.139
 1121SOL     OW 7584   4.942   9.193   4.859
 1121SOL    HW1 7585   4.952   9.281   4.822
 1121SOL    HW2 7586   4.917   9.208   4.950
 1122SOL     OW 7587  -0.499   4.642   4.962
 1122SOL    HW1 7588  -0.517   4.619   5.054
 1122SOL    HW2 7589  -0.405   4.625   4.951
 1123SOL     OW 7590   7.123   6.596   3.865
 1123SOL    HW1 7591   7.138   6.523   3.804
 1123SOL    HW2 7592   7.186   6.581   3.935
 1124SOL     OW 7593   0.312   3.919   4.596
 1124SOL    HW1 7594   0.309   3.838   4.545
 1124SOL    HW2 7595   0.300   3.891   4.687
 1125SOL     OW 7596   8.644   6.166   0.199
 1125SOL    HW1 7597   8.677   6.214   0.275
 1125SOL    HW2 7598   8.581   6.227   0.159
 1126SOL     OW 7599   5.455   3.611   4.443
 1126SOL    HW1 7600   5.390   3.636   4.509
 1126SOL    HW2 7601   5.411   3.625   4.360
 1127SOL     OW 7602   7.747   7.738   3.668
 1127SOL    HW1 7603   7.779   7.809   3.724
 1127SOL    HW2 7604   7.696   7.682   3.726
 1128SOL     OW 7605   5.353   4.018   3.358
 1128SOL    HW1 7606   5.359   4.090   3.295
 1128SOL    HW2 7607   5.322   4.059   3.439
 1129SOL     OW 7608  -0.963   4.363   5.546
 1129SOL    HW1 7609  -0.982   4.272   5.523
 1129SOL    HW2 7610  -1.046   4.395   5.583
 1130SOL     OW 7611   4.417   5.512   4.368
 1130SOL    HW1 7612   4.473   5.550   4.301
 1130SOL    HW2 7613   4.329   5.543   4.346
 1131SOL     OW 7614   6.089   7.783   3.310
 1131SOL    HW1 7615   6.041   7.710   3.270
 1131SOL    HW2 7616   6.037   7.805   3.388
 1132SOL     OW 7617  -0.277   2.117   2.721
 1132SOL    HW1 7618  -0.210   2.090   2.659
 1132SOL    HW2 7619  -0.310   2.035   2.758
 1133SOL     OW 7620  -1.652   4.087   6.036
 1133SOL    HW1 7621  -1.659   3.993   6.019
 1133SOL    HW2 7622  -1.732   4.109   6.083
 1134SOL     OW 7623   6.174   2.399   2.154
 1134SOL    HW1 7624   6.203   2.327   2.209
 1134SOL    HW2 7625   6.120   2.357   2.087
 1135SOL     OW 7626   8.165   5.066   0.803
 1135SOL    HW1 7627   8.190   5.089   0.713
 1135SOL    HW2 7628   8.240   5.017   0.837
 1136SOL     OW 7629   5.618   2.443   1.065
 1136SOL    HW1 7630   5.684   2.471   1.129
 1136SOL    HW2 7631   5.611   2.348   1.077
 1137SOL     OW 7632   7.170   9.766   6.276
 1137SOL    HW1 7633   7.086   9.750   6.232
 1137SOL    HW2 7634   7.233   9.768   6.204
 1138SOL     OW 7635   6.945   1.507   1.349
 1138SOL    HW1 7636   7.035   1.533   1.332
 1138SOL    HW2 7637   6.929   1.435   1.287
 1139SOL     OW 7638   1.400   6.802   4.471
 1139SOL    HW1 7639   1.316   6.788   4.426
 1139SOL    HW2 7640   1.466   6.770   4.410
 1140SOL     OW 7641   4.613   3.744   4.968
 1140SOL    HW1 7642   4.581   3.834   4.959
 1140SOL    HW2 7643   4.588   3.702   4.886
 1141SOL     OW 7644   6.433   9.357   5.247
 1141SOL    HW1 7645   6.500   9.317   5.303
 1141SOL    HW2 7646   6.419   9.444   5.285
 1142SOL     OW 7647   6.689   4.260   2.189
 1142SOL    HW1 7648   6.596   4.284   2.198
 1142SOL    HW2 7649   6.720   4.310   2.114
 1143SOL     OW 7650   4.816   7.047   6.260
 1143SOL    HW1 7651   4.750   6.979   6.250
 1143SOL    HW2 7652   4.829   7.054   6.354
 1144SOL     OW 7653   2.172   8.618   3.182
 1144SOL    HW1 7654   2.107   8.579   3.241
 1144SOL    HW2 7655   2.191   8.704   3.222
 1145SOL     OW 7656   0.051   3.111   4.316
 1145SOL    HW1 7657   0.105   3.190   4.315
 1145SOL    HW2 7658  -0.030   3.137   4.360
 1146SOL     OW 7659   7.491   6.995   4.369
 1146SOL    HW1 7660   7.400   6.998   4.400
 1146SOL    HW2 7661   7.484   6.970   4.277
 1147SOL     OW 7662   6.883   4.388   3.010
 1147SOL    HW1 7663   6.802   4.336   3.004
 1147SOL    HW2 7664   6.864   4.453   3.077
 1148SOL     OW 7665   1.985   7.793   3.836
 1148SOL    HW1 7666   2.066   7.793   3.784
 1148SOL    HW2 7667   1.923   7.843   3.782
 1149SOL     OW 7668   6.846   4.094   1.897
 1149SOL    HW1 7669   6.900   4.046   1.835
 1149SOL    HW2 7670   6.876   4.065   1.983
 1150SOL     OW 7671   5.439   3.676   5.266
 1150SOL    HW1 7672   5.433   3.758   5.217
 1150SOL    HW2 7673   5.417   3.608   5.202
 1151SOL     OW 7674   7.026   4.601   1.788
 1151SOL    HW1 7675   6.953   4.661   1.799
 1151SOL    HW2 7676   7.103   4.658   1.778
 1152SOL     OW 7677   3.606   1.786   1.692
 1152SOL    HW1 7678   3.519   1.813   1.663
 1152SOL    HW2 7679   3.662   1.801   1.615
 1153SOL     OW 7680   4.217   6.516   1.500
 1153SOL    HW1 7681   4.201   6.610   1.499
 1153SOL    HW2 7682   4.169   6.484   1.576
 1154SOL     OW 7683   5.658   5.755   5.235
 1154SOL    HW1 7684   5.610   5.747   5.317
 1154SOL    HW2 7685   5.661   5.666   5.199
 1155SOL     OW 7686  -0.286   0.657   0.955
 1155SOL    HW1 7687  -0.305   0.608   1.035
 1155SOL    HW2 7688  -0.309   0.747   0.976
 1156SOL     OW 7689   6.389   8.854   5.646
 1156SOL    HW1 7690   6.417   8.866   5.736
 1156SOL    HW2 7691   6.467   8.821   5.600
 1157SOL     OW 7692   4.460   4.917   2.103
 1157SOL    HW1 7693   4.417   5.001   2.119
 1157SOL    HW2 7694   4.459   4.873   2.188
 1158SOL     OW 7695   1.053   9.577   4.063
 1158SOL    HW1 7696   1.114   9.503   4.065
 1158SOL    HW2 7697   1.036   9.592   3.969
 1159SOL     OW 7698   2.717   2.147   0.344
 1159SOL    HW1 7699   2.798   2.096   0.355
 1159SOL    HW2 7700   2.653   2.083   0.314
 1160SOL     OW 7701   1.226   6.028   6.239
 1160SOL    HW1 7702   1.297   5.972   6.270
 1160SOL    HW2 7703   1.200   5.988   6.155
 1161SOL     OW 7704   5.309   4.957   4.190
 1161SOL    HW1 7705   5.395   4.977   4.227
 1161SOL    HW2 7706   5.285   4.873   4.229
 1162SOL     OW 7707   6.847   2.840   0.332
 1162SOL    HW1 7708   6.800   2.789   0.266
 1162SOL    HW2 7709   6.822   2.801   0.416
 1163SOL     OW 7710   5.940   8.066   5.884
 1163SOL    HW1 7711   6.021   8.101   5.847
 1163SOL    HW2 7712   5.959   7.974   5.902
 1164SOL     OW 7713  -0.537   1.896   3.267
 1164SOL    HW1 7714  -0.579   1.969   3.221
 1164SOL    HW2 7715  -0.585   1.818   3.239
 1165SOL     OW 7716   5.506   1.220   0.756
 1165SOL    HW1 7717   5.416   1.196   0.735
 1165SOL    HW2 7718   5.519   1.305   0.713
 1166SOL     OW 7719   4.991   6.548   5.346
 1166SOL    HW1 7720   5.027   6.579   5.428
 1166SOL    HW2 7721   4.941   6.470   5.369
 1167SOL     OW 7722   5.148   6.294   2.259
 1167SOL    HW1 7723   5.138   6.279   2.165
 1167SOL    HW2 7724   5.174   6.386   2.266
 1168SOL     OW 7725   2.820   5.921   1.696
 1168SOL    HW1 7726   2.801   5.986   1.629
 1168SOL    HW2 7727   2.911   5.936   1.720
 1169SOL     OW 7728   4.081   3.901   1.077
 1169SOL    HW1 7729   4.093   3.924   1.169
 1169SOL    HW2 7730   4.012   3.960   1.047
 1170SOL     OW 7731  -0.854   6.412   5.209
 1170SOL    HW1 7732  -0.857   6.499   5.250
 1170SOL    HW2 7733  -0.946   6.389   5.195
 1171SOL     OW 7734  -0.089   7.501   5.302
 1171SOL    HW1 7735  -0.028   7.549   5.246
 1171SOL    HW2 7736  -0.149   7.568   5.335
 1172SOL     OW 7737  -1.209   2.731   4.673
 1172SOL    HW1 7738  -1.207   2.820   4.709
 1172SOL    HW2 7739  -1.249   2.742   4.587
 1173SOL     OW 7740  -1.428   3.632   5.437
 1173SOL    HW1 7741  -1.354   3.693   5.437
 1173SOL    HW2 7742  -1.482   3.661   5.511
 1174SOL     OW 7743   4.840   5.793   0.377
 1174SOL    HW1 7744   4.845   5.827   0.287
 1174SOL    HW2 7745   4.819   5.869   0.430
 1175SOL     OW 7746   5.639   6.182   1.463
 1175SOL    HW1 7747   5.711   6.141   1.512
 1175SOL    HW2 7748   5.651   6.276   1.475
 1176SOL     OW 7749   5.487   6.904   3.834
 1176SOL    HW1 7750   5.498   6.891   3.929
 1176SOL    HW2 7751   5.461   6.818   3.801
 1177SOL     OW 7752   5.443   6.920   2.368
 1177SOL    HW1 7753   5.367   6.977   2.360
 1177SOL    HW2 7754   5.500   6.964   2.431
 1178SOL     OW 7755   5.714   2.471   3.494
 1178SOL    HW1 7756   5.733   2.465   3.400
 1178SOL    HW2 7757   5.620   2.451   3.501
 1179SOL     OW 7758   6.084   1.257   0.715
 1179SOL    HW1 7759   6.164   1.234   0.668
 1179SOL    HW2 7760   6.091   1.351   0.731
 1180SOL     OW 7761   5.938   5.542   5.884
 1180SOL    HW1 7762   5.855   5.523   5.927
 1180SOL    HW2 7763   5.996   5.470   5.910
 1181SOL     OW 7764   3.627   6.905   4.926
 1181SOL    HW1 7765   3.587   6.915   4.840
 1181SOL    HW2 7766   3.676   6.987   4.939
 1182SOL     OW 7767   1.589   4.735   4.594
 1182SOL    HW1 7768   1.513   4.696   4.638
 1182SOL    HW2 7769   1.571   4.829   4.595
 1183SOL     OW 7770   7.201   3.761   0.856
 1183SOL    HW1 7771   7.178   3.680   0.809
 1183SOL    HW2 7772   7.152   3.830   0.811
 1184SOL     OW 7773   4.208   7.800   5.992
 1184SOL    HW1 7774   4.126   7.757   6.016
 1184SOL    HW2 7775   4.230   7.764   5.906
 1185SOL     OW 7776  -0.245   3.389   3.089
 1185SOL    HW1 7777  -0.245   3.315   3.028
 1185SOL    HW2 7778  -0.152   3.410   3.102
 1186SOL     OW 7779   3.633   5.717   2.181
 1186SOL    HW1 7780   3.579   5.661   2.237
 1186SOL    HW2 7781   3.662   5.787   2.239
 1187SOL     OW 7782   9.727   6.390   0.377
 1187SOL    HW1 7783   9.758   6.361   0.463
 1187SOL    HW2 7784   9.788   6.460   0.352
 1188SOL     OW 7785  -1.105   3.607   4.372
 1188SOL    HW1 7786  -1.197   3.633   4.381
 1188SOL    HW2 7787  -1.104   3.544   4.300
 1189SOL     OW 7788   6.703   6.947   5.638
 1189SOL    HW1 7789   6.736   7.036   5.628
 1189SOL    HW2 7790   6.771   6.902   5.688
 1190SOL     OW 7791   1.639   7.108   2.682
 1190SOL    HW1 7792   1.605   7.136   2.766
 1190SOL    HW2 7793   1.572   7.135   2.619
 1191SOL     OW 7794   1.006   6.756   5.903
 1191SOL    HW1 7795   0.988   6.846   5.875
 1191SOL    HW2 7796   1.070   6.724   5.840
 1192SOL     OW 7797   8.305   2.897   0.650
 1192SOL    HW1 7798   8.355   2.833   0.702
 1192SOL    HW2 7799   8.362   2.917   0.576
 1193SOL     OW 7800   9.344   8.025   1.883
 1193SOL    HW1 7801   9.313   8.087   1.817
 1193SOL    HW2 7802   9.417   7.980   1.841
 1194SOL     OW 7803   0.446   4.760   3.114
 1194SOL    HW1 7804   0.521   4.820   3.116
 1194SOL    HW2 7805   0.480   4.681   3.073
 1195SOL     OW 7806   6.379   9.087   4.236
 1195SOL    HW1 7807   6.438   9.057   4.305
 1195SOL    HW2 7808   6.374   9.182   4.248
 1196SOL     OW 7809   2.481   6.112   2.078
 1196SOL    HW1 7810   2.475   6.187   2.137
 1196SOL    HW2 7811   2.456   6.147   1.993
 1197SOL     OW 7812   2.221   5.506   5.359
 1197SOL    HW1 7813   2.233   5.461   5.275
 1197SOL    HW2 7814   2.295   5.566   5.365
 1198SOL     OW 7815   6.668   5.019   4.666
 1198SOL    HW1 7816   6.704   5.035   4.579
 1198SOL    HW2 7817   6.580   5.057   4.663
 1199SOL     OW 7818   3.165   6.175   1.645
 1199SOL    HW1 7819   3.249   6.144   1.678
 1199SOL    HW2 7820   3.155   6.263   1.680
 1200SOL     OW 7821   0.987   4.853   6.280
 1200SOL    HW1 7822   1.055   4.789   6.298
 1200SOL    HW2 7823   0.918   4.834   6.343
 1201SOL     OW 7824  -0.355   3.820   4.611
 1201SOL    HW1 7825  -0.400   3.898   4.646
 1201SOL    HW2 7826  -0.386   3.813   4.521
 1202SOL     OW 7827   3.105   1.867   0.656
 1202SOL    HW1 7828   3.042   1.798   0.636
 1202SOL    HW2 7829   3.108   1.871   0.751
 1203SOL     OW 7830   1.572   4.226   3.863
 1203SOL    HW1 7831   1.575   4.205   3.957
 1203SOL    HW2 7832   1.480   4.246   3.845
 1204SOL     OW 7833   8.703   7.888   2.372
 1204SOL    HW1 7834   8.753   7.948   2.316
 1204SOL    HW2 7835   8.714   7.923   2.460
 1205SOL     OW 7836   1.264   6.302   5.094
 1205SOL    HW1 7837   1.210   6.357   5.037
 1205SOL    HW2 7838   1.201   6.244   5.138
 1206SOL     OW 7839   7.676   7.293   1.722
 1206SOL    HW1 7840   7.613   7.291   1.794
 1206SOL    HW2 7841   7.622   7.284   1.643
 1207SOL     OW 7842   1.156   3.536   3.874
 1207SOL    HW1 7843   1.244   3.500   3.868
 1207SOL    HW2 7844   1.128   3.516   3.964
 1208SOL     OW 7845  -0.310   1.521   2.417
 1208SOL    HW1 7846  -0.267   1.598   2.381
 1208SOL    HW2 7847  -0.328   1.466   2.341
 1209SOL     OW 7848   7.063   7.243   0.222
 1209SOL    HW1 7849   7.128   7.192   0.271
 1209SOL    HW2 7850   7.012   7.288   0.290
 1210SOL     OW 7851   6.676   2.764   1.091
 1210SOL    HW1 7852   6.725   2.763   1.174
 1210SOL    HW2 7853   6.724   2.703   1.035
 1211SOL     OW 7854   0.258   2.917   4.440
 1211SOL    HW1 7855   0.267   2.823   4.426
 1211SOL    HW2 7856   0.163   2.932   4.444
 1212SOL     OW 7857   6.112   4.271   4.547
 1212SOL    HW1 7858   6.195   4.285   4.593
 1212SOL    HW2 7859   6.054   4.338   4.581
 1213SOL     OW 7860   1.864   0.120   0.161
 1213SOL    HW1 7861   1.871   0.026   0.180
 1213SOL    HW2 7862   1.829   0.158   0.242
 1214SOL     OW 7863   5.735   5.429   6.054
 1214SOL    HW1 7864   5.672   5.492   6.021
 1214SOL    HW2 7865   5.696   5.343   6.036
 1215SOL     OW 7866   4.474   6.867   2.753
 1215SOL    HW1 7867   4.484   6.953   2.793
 1215SOL    HW2 7868   4.539   6.812   2.797
 1216SOL     OW 7869   7.929   6.626   0.221
 1216SOL    HW1 7870   7.888   6.550   0.263
 1216SOL    HW2 7871   7.917   6.611   0.127
 1217SOL     OW 7872   7.556   5.857   0.575
 1217SOL    HW1 7873   7.520   5.882   0.490
 1217SOL    HW2 7874   7.488   5.801   0.614
 1218SOL     OW 7875   4.331   3.787   0.608
 1218SOL    HW1 7876   4.301   3.864   0.560
 1218SOL    HW2 7877   4.405   3.819   0.660
 1219SOL     OW 7878   0.903   3.339   4.680
 1219SOL    HW1 7879   0.956   3.260   4.679
 1219SOL    HW2 7880   0.962   3.408   4.649
 1220SOL     OW 7881   5.136   7.661   3.619
 1220SOL    HW1 7882   5.133   7.571   3.585
 1220SOL    HW2 7883   5.092   7.713   3.552
 1221SOL     OW 7884   2.448   5.696   5.347
 1221SOL    HW1 7885   2.500   5.620   5.374
 1221SOL    HW2 7886   2.473   5.765   5.408
 1222SOL     OW 7887   0.232   8.334   4.968
 1222SOL    HW1 7888   0.140   8.308   4.974
 1222SOL    HW2 7889   0.260   8.343   5.059
 1223SOL     OW 7890   1.680   6.256   5.516
 1223SOL    HW1 7891   1.660   6.336   5.565
 1223SOL    HW2 7892   1.664   6.279   5.425
 1224SOL     OW 7893   3.304   7.955   4.750
 1224SOL    HW1 7894   3.396   7.975   4.738
 1224SOL    HW2 7895   3.302   7.862   4.774
 1225SOL     OW 7896   8.570   3.807   0.105
 1225SOL    HW1 7897   8.628   3.735   0.129
 1225SOL    HW2 7898   8.600   3.880   0.158
 1226SOL     OW 7899   6.031   1.894   0.307
 1226SOL    HW1 7900   5.964   1.844   0.261
 1226SOL    HW2 7901   6.113   1.871   0.263
 1227SOL     OW 7902   2.603   7.792   5.109
 1227SOL    HW1 7903   2.661   7.802   5.185
 1227SOL    HW2 7904   2.639   7.717   5.061
 1228SOL     OW 7905   2.729   8.389   3.880
 1228SOL    HW1 7906   2.726   8.334   3.801
 1228SOL    HW2 7907   2.821   8.410   3.891
 1229SOL     OW 7908   5.043   1.902   0.079
 1229SOL    HW1 7909   4.965   1.925   0.131
 1229SOL    HW2 7910   5.109   1.879   0.144
 1230SOL     OW 7911   6.797   7.002   0.741
 1230SOL    HW1 7912   6.718   6.981   0.691
 1230SOL    HW2 7913   6.829   7.083   0.702
 1231SOL     OW 7914   0.219   9.166   6.027
 1231SOL    HW1 7915   0.206   9.242   6.083
 1231SOL    HW2 7916   0.187   9.092   6.078
 1232SOL     OW 7917   3.330   9.097   5.568
 1232SOL    HW1 7918   3.325   9.011   5.526
 1232SOL    HW2 7919   3.378   9.081   5.649
 1233SOL     OW 7920   5.886   6.089   1.143
 1233SOL    HW1 7921   5.887   6.142   1.063
 1233SOL    HW2 7922   5.920   6.146   1.211
 1234SOL     OW 7923   5.564   3.882   2.770
 1234SOL    HW1 7924   5.501   3.946   2.737
 1234SOL    HW2 7925   5.595   3.836   2.691
 1235SOL     OW 7926   1.543   2.373   0.044
 1235SOL    HW1 7927   1.581   2.371  -0.044
 1235SOL    HW2 7928   1.534   2.280   0.067
 1236SOL     OW 7929   3.454   6.231   2.035
 1236SOL    HW1 7930   3.374   6.179   2.044
 1236SOL    HW2 7931   3.425   6.312   1.992
 1237SOL     OW 7932  -0.654   2.178   3.201
 1237SOL    HW1 7933  -0.585   2.227   3.158
 1237SOL    HW2 7934  -0.735   2.219   3.170
 1238SOL     OW 7935   1.668   7.833   3.763
 1238SOL    HW1 7936   1.721   7.878   3.697
 1238SOL    HW2 7937   1.672   7.741   3.738
 1239SOL     OW 7938   4.440   5.407   1.620
 1239SOL    HW1 7939   4.439   5.323   1.665
 1239SOL    HW2 7940   4.500   5.462   1.671
 1240SOL     OW 7941  -0.803   7.765   6.104
 1240SOL    HW1 7942  -0.884   7.746   6.055
 1240SOL    HW2 7943  -0.783   7.683   6.149
 1241SOL     OW 7944   9.256   6.263   0.833
 1241SOL    HW1 7945   9.224   6.237   0.920
 1241SOL    HW2 7946   9.351   6.256   0.840
 1242SOL     OW 7947   0.552   3.253   3.932
 1242SOL    HW1 7948   0.628   3.269   3.987
 1242SOL    HW2 7949   0.579   3.282   3.844
 1243SOL     OW 7950   4.162   1.849   0.587
 1243SOL    HW1 7951   4.210   1.771   0.558
 1243SOL    HW2 7952   4.071   1.828   0.569
 1244SOL     OW 7953  -0.746   4.269   5.208
 1244SOL    HW1 7954  -0.739   4.302   5.119
 1244SOL    HW2 7955  -0.829   4.303   5.240
 1245SOL     OW 7956   4.222   4.014   3.409
 1245SOL    HW1 7957   4.272   4.090   3.381
 1245SOL    HW2 7958   4.287   3.945   3.423
 1246SOL     OW 7959   4.005   3.630   0.306
 1246SOL    HW1 7960   4.022   3.608   0.398
 1246SOL    HW2 7961   3.960   3.714   0.309
 1247SOL     OW 7962   2.099   8.529   4.241
 1247SOL    HW1 7963   2.178   8.572   4.272
 1247SOL    HW2 7964   2.030   8.557   4.302
 1248SOL     OW 7965   4.721   4.118   6.098
 1248SOL    HW1 7966   4.800   4.158   6.134
 1248SOL    HW2 7967   4.729   4.025   6.119
 1249SOL     OW 7968  -0.645   6.989   5.138
 1249SOL    HW1 7969  -0.617   7.041   5.062
 1249SOL    HW2 7970  -0.734   6.960   5.115
 1250SOL     OW 7971   2.564   5.009   1.250
 1250SOL    HW1 7972   2.509   4.945   1.294
 1250SOL    HW2 7973   2.592   5.069   1.320
 1251SOL     OW 7974   5.521   8.986   3.940
 1251SOL    HW1 7975   5.522   9.081   3.932
 1251SOL    HW2 7976   5.571   8.956   3.864
 1252SOL     OW 7977   5.980   4.901   2.866
 1252SOL    HW1 7978   6.030   4.980   2.884
 1252SOL    HW2 7979   6.045   4.830   2.869
 1253SOL     OW 7980   6.450   6.858   5.536
 1253SOL    HW1 7981   6.386   6.928   5.550
 1253SOL    HW2 7982   6.515   6.871   5.605
 1254SOL     OW 7983   5.372   4.055   2.660
 1254SOL    HW1 7984   5.318   3.992   2.611
 1254SOL    HW2 7985   5.361   4.137   2.612
 1255SOL     OW 7986   5.455   6.649   3.200
 1255SOL    HW1 7987   5.515   6.707   3.152
 1255SOL    HW2 7988   5.503   6.624   3.279
 1256SOL     OW 7989  -0.683   5.695   5.470
 1256SOL    HW1 7990  -0.652   5.616   5.514
 1256SOL    HW2 7991  -0.691   5.671   5.378
 1257SOL     OW 7992   0.144   7.761   5.359
 1257SOL    HW1 7993   0.160   7.778   5.452
 1257SOL    HW2 7994   0.052   7.786   5.345
 1258SOL     OW 7995   2.104   8.869   5.830
 1258SOL    HW1 7996   2.110   8.946   5.773
 1258SOL    HW2 7997   2.150   8.801   5.782
 1259SOL     OW 7998   6.735   4.520   3.867
 1259SOL    HW1 7999   6.792   4.579   3.818
 1259SOL    HW2 8000   6.694   4.465   3.800
 1260SOL     OW 8001   3.144   6.221   5.631
 1260SOL    HW1 8002   3.089   6.195   5.558
 1260SOL    HW2 8003   3.120   6.313   5.647
 1261SOL     OW 8004   5.017   1.980   0.858
 1261SOL    HW1 8005   5.110   1.993   0.879
 1261SOL    HW2 8006   4.991   2.061   0.814
 1262SOL     OW 8007   1.434   8.189   4.420
 1262SOL    HW1 8008   1.528   8.207   4.419
 1262SOL    HW2 8009   1.393   8.275   4.424
 1263SOL     OW 8010   4.788  10.195   5.892
 1263SOL    HW1 8011   4.743  10.227   5.814
 1263SOL    HW2 8012   4.877  10.175   5.862
 1264SOL     OW 8013   2.084   3.137   4.332
 1264SOL    HW1 8014   2.108   3.206   4.394
 1264SOL    HW2 8015   2.155   3.136   4.268
 1265SOL     OW 8016   8.270   9.614   4.433
 1265SOL    HW1 8017   8.279   9.580   4.523
 1265SOL    HW2 8018   8.201   9.680   4.439
 1266SOL     OW 8019   8.377   6.436   1.247
 1266SOL    HW1 8020   8.403   6.344   1.255
 1266SOL    HW2 8021   8.451   6.484   1.284
 1267SOL     OW 8022  -0.425   2.749   4.399
 1267SOL    HW1 8023  -0.460   2.803   4.327
 1267SOL    HW2 8024  -0.331   2.749   4.384
 1268SOL     OW 8025   1.361  10.451   5.529
 1268SOL    HW1 8026   1.369  10.364   5.568
 1268SOL    HW2 8027   1.315  10.503   5.596
 1269SOL     OW 8028  -0.382   3.747   4.345
 1269SOL    HW1 8029  -0.329   3.817   4.307
 1269SOL    HW2 8030  -0.463   3.748   4.295
 1270SOL     OW 8031   4.032   4.989   4.160
 1270SOL    HW1 8032   4.065   5.078   4.160
 1270SOL    HW2 8033   3.988   4.979   4.076
 1271SOL     OW 8034   4.116   4.330   0.235
 1271SOL    HW1 8035   4.099   4.419   0.203
 1271SOL    HW2 8036   4.171   4.290   0.167
 1272SOL     OW 8037   2.097   5.599   2.063
 1272SOL    HW1 8038   2.077   5.529   2.125
 1272SOL    HW2 8039   2.163   5.652   2.108
 1273SOL     OW 8040   5.385   7.175   1.502
 1273SOL    HW1 8041   5.355   7.180   1.412
 1273SOL    HW2 8042   5.382   7.265   1.534
 1274SOL     OW 8043   0.531   7.129   4.071
 1274SOL    HW1 8044   0.527   7.038   4.098
 1274SOL    HW2 8045   0.501   7.128   3.980
 1275SOL     OW 8046   0.456   6.942   3.571
 1275SOL    HW1 8047   0.439   6.850   3.592
 1275SOL    HW2 8048   0.539   6.939   3.522
 1276SOL     OW 8049   5.304   2.862   4.144
 1276SOL    HW1 8050   5.266   2.866   4.232
 1276SOL    HW2 8051   5.308   2.769   4.123
 1277SOL     OW 8052   6.519   8.438   4.070
 1277SOL    HW1 8053   6.604   8.457   4.031
 1277SOL    HW2 8054   6.483   8.367   4.018
 1278SOL     OW 8055   1.824   6.908   3.626
 1278SOL    HW1 8056   1.801   6.817   3.644
 1278SOL    HW2 8057   1.912   6.904   3.590
 1279SOL     OW 8058   3.207   6.868   5.350
 1279SOL    HW1 8059   3.192   6.927   5.276
 1279SOL    HW2 8060   3.256   6.921   5.413
 1280SOL     OW 8061   6.045   4.732   2.529
 1280SOL    HW1 8062   6.101   4.745   2.605
 1280SOL    HW2 8063   6.012   4.642   2.538
 1281SOL     OW 8064   1.174   5.910   5.395
 1281SOL    HW1 8065   1.246   5.846   5.391
 1281SOL    HW2 8066   1.102   5.867   5.348
 1282SOL     OW 8067   3.129   3.369   0.623
 1282SOL    HW1 8068   3.040   3.395   0.648
 1282SOL    HW2 8069   3.134   3.387   0.529
 1283SOL     OW 8070   0.725   5.377   3.162
 1283SOL    HW1 8071   0.723   5.422   3.247
 1283SOL    HW2 8072   0.666   5.428   3.107
 1284SOL     OW 8073   1.455   5.133   5.221
 1284SOL    HW1 8074   1.458   5.141   5.317
 1284SOL    HW2 8075   1.547   5.135   5.195
 1285SOL     OW 8076   0.431   8.987   5.557
 1285SOL    HW1 8077   0.367   8.972   5.626
 1285SOL    HW2 8078   0.448   8.900   5.522
 1286SOL     OW 8079  -0.822   6.824   6.223
 1286SOL    HW1 8080  -0.759   6.813   6.294
 1286SOL    HW2 8081  -0.789   6.899   6.174
 1287SOL     OW 8082  -0.553   4.743   3.956
 1287SOL    HW1 8083  -0.630   4.783   3.916
 1287SOL    HW2 8084  -0.511   4.695   3.884
 1288SOL     OW 8085   6.187   2.900   1.727
 1288SOL    HW1 8086   6.092   2.909   1.725
 1288SOL    HW2 8087   6.219   2.978   1.681
 1289SOL     OW 8088   3.645   4.210   6.177
 1289SOL    HW1 8089   3.731   4.199   6.137
 1289SOL    HW2 8090   3.624   4.123   6.212
 1290SOL     OW 8091   4.532   7.725   5.046
 1290SOL    HW1 8092   4.490   7.726   5.133
 1290SOL    HW2 8093   4.463   7.694   4.987
 1291SOL     OW 8094   4.818   3.350   2.329
 1291SOL    HW1 8095   4.771   3.300   2.262
 1291SOL    HW2 8096   4.838   3.286   2.398
 1292SOL     OW 8097   1.113   4.926   4.619
 1292SOL    HW1 8098   1.123   4.987   4.692
 1292SOL    HW2 8099   1.144   4.842   4.653
 1293SOL     OW 8100   0.927   2.250   2.736
 1293SOL    HW1 8101   0.954   2.301   2.660
 1293SOL    HW2 8102   0.895   2.315   2.798
 1294SOL     OW 8103   3.361   5.023   2.774
 1294SOL    HW1 8104   3.318   5.061   2.697
 1294SOL    HW2 8105   3.317   4.939   2.786
 1295SOL     OW 8106   5.737   7.153   3.753
 1295SOL    HW1 8107   5.801   7.220   3.728
 1295SOL    HW2 8108   5.672   7.154   3.683
 1296SOL     OW 8109   2.582   7.215   4.781
 1296SOL    HW1 8110   2.607   7.217   4.689
 1296SOL    HW2 8111   2.641   7.150   4.821
 1297SOL     OW 8112   0.881   8.975   5.410
 1297SOL    HW1 8113   0.894   8.980   5.504
 1297SOL    HW2 8114   0.853   8.885   5.394
 1298SOL     OW 8115   4.290   2.660   0.043
 1298SOL    HW1 8116   4.320   2.749   0.025
 1298SOL    HW2 8117   4.370   2.611   0.062
 1299SOL     OW 8118   4.822   4.739   3.538
 1299SOL    HW1 8119   4.749   4.757   3.596
 1299SOL    HW2 8120   4.894   4.713   3.596
 1300SOL     OW 8121   6.226   1.658   1.527
 1300SOL    HW1 8122   6.137   1.632   1.547
 1300SOL    HW2 8123   6.280   1.586   1.561
 1301SOL     OW 8124   1.078   6.514   3.282
 1301SOL    HW1 8125   1.063   6.422   3.300
 1301SOL    HW2 8126   1.022   6.533   3.207
 1302SOL     OW 8127   7.017   0.654   0.355
 1302SOL    HW1 8128   6.995   0.702   0.435
 1302SOL    HW2 8129   7.090   0.598   0.380
 1303SOL     OW 8130   3.182   9.811   6.033
 1303SOL    HW1 8131   3.270   9.793   6.064
 1303SOL    HW2 8132   3.193   9.821   5.938
 1304SOL     OW 8133   8.895   6.108   0.907
 1304SOL    HW1 8134   8.875   6.015   0.913
 1304SOL    HW2 8135   8.973   6.119   0.961
 1305SOL     OW 8136   1.395   7.825   3.147
 1305SOL    HW1 8137   1.346   7.907   3.154
 1305SOL    HW2 8138   1.487   7.852   3.147
 1306SOL     OW 8139   2.476   8.732   3.696
 1306SOL    HW1 8140   2.428   8.815   3.698
 1306SOL    HW2 8141   2.538   8.739   3.768
 1307SOL     OW 8142   1.838   9.760   5.545
 1307SOL    HW1 8143   1.854   9.846   5.585
 1307SOL    HW2 8144   1.793   9.781   5.463
 1308SOL     OW 8145   7.056   5.195   2.470
 1308SOL    HW1 8146   7.068   5.122   2.409
 1308SOL    HW2 8147   7.138   5.242   2.468
 1309SOL     OW 8148  -1.563   5.185   5.725
 1309SOL    HW1 8149  -1.542   5.276   5.748
 1309SOL    HW2 8150  -1.655   5.187   5.698
 1310SOL     OW 8151  -0.182   4.908   5.459
 1310SOL    HW1 8152  -0.150   4.939   5.544
 1310SOL    HW2 8153  -0.162   4.980   5.398
 1311SOL     OW 8154   8.220   8.657   2.592
 1311SOL    HW1 8155   8.265   8.628   2.512
 1311SOL    HW2 8156   8.238   8.588   2.656
 1312SOL     OW 8157   7.064   8.074   4.507
 1312SOL    HW1 8158   6.985   8.126   4.521
 1312SOL    HW2 8159   7.129   8.112   4.566
 1313SOL     OW 8160   3.902   6.760   4.591
 1313SOL    HW1 8161   3.900   6.695   4.661
 1313SOL    HW2 8162   3.967   6.825   4.620
 1314SOL     OW 8163   5.187   6.388   5.707
 1314SOL    HW1 8164   5.149   6.472   5.732
 1314SOL    HW2 8165   5.257   6.373   5.771
 1315SOL     OW 8166   0.104   3.584   4.666
 1315SOL    HW1 8167   0.017   3.618   4.688
 1315SOL    HW2 8168   0.090   3.490   4.653
 1316SOL     OW 8169   3.445   5.925   0.490
 1316SOL    HW1 8170   3.354   5.932   0.518
 1316SOL    HW2 8171   3.441   5.882   0.404
 1317SOL     OW 8172   0.448   3.986   5.030
 1317SOL    HW1 8173   0.429   3.980   5.124
 1317SOL    HW2 8174   0.490   3.902   5.010
 1318SOL     OW 8175   1.614   5.859   1.851
 1318SOL    HW1 8176   1.608   5.909   1.932
 1318SOL    HW2 8177   1.548   5.791   1.860
 1319SOL     OW 8178   0.044   4.318   2.650
 1319SOL    HW1 8179   0.032   4.412   2.663
 1319SOL    HW2 8180  -0.044   4.281   2.660
 1320SOL     OW 8181   3.512   3.483   5.775
 1320SOL    HW1 8182   3.567   3.561   5.785
 1320SOL    HW2 8183   3.445   3.492   5.843
 1321SOL     OW 8184   0.080   4.348   4.086
 1321SOL    HW1 8185   0.105   4.439   4.106
 1321SOL    HW2 8186   0.149   4.295   4.127
 1322SOL     OW 8187   3.240   2.359   0.201
 1322SOL    HW1 8188   3.191   2.303   0.262
 1322SOL    HW2 8189   3.188   2.356   0.120
 1323SOL     OW 8190   3.103   4.866   0.165
 1323SOL    HW1 8191   3.084   4.955   0.196
 1323SOL    HW2 8192   3.169   4.833   0.227
 1324SOL     OW 8193  -0.244   4.666   5.202
 1324SOL    HW1 8194  -0.176   4.734   5.198
 1324SOL    HW2 8195  -0.326   4.714   5.214
 1325SOL     OW 8196   7.488   5.240   2.048
 1325SOL    HW1 8197   7.514   5.315   2.102
 1325SOL    HW2 8198   7.564   5.183   2.047
 1326SOL     OW 8199   8.147   4.667   0.316
 1326SOL    HW1 8200   8.072   4.723   0.296
 1326SOL    HW2 8201   8.131   4.635   0.404
 1327SOL     OW 8202   6.278   5.178   2.347
 1327SOL    HW1 8203   6.268   5.130   2.429
 1327SOL    HW2 8204   6.347   5.243   2.365
 1328SOL     OW 8205   1.410   4.422   0.244
 1328SOL    HW1 8206   1.471   4.384   0.307
 1328SOL    HW2 8207   1.442   4.393   0.159
 1329SOL     OW 8208   6.076   6.824   5.820
 1329SOL    HW1 8209   6.120   6.907   5.838
 1329SOL    HW2 8210   6.115   6.793   5.739
 1330SOL     OW 8211   7.244   2.921   0.588
 1330SOL    HW1 8212   7.207   2.904   0.501
 1330SOL    HW2 8213   7.169   2.940   0.643
 1331SOL     OW 8214  -0.592   3.166   4.139
 1331SOL    HW1 8215  -0.676   3.152   4.183
 1331SOL    HW2 8216  -0.545   3.228   4.195
 1332SOL     OW 8217   4.132   7.296   1.269
 1332SOL    HW1 8218   4.090   7.318   1.351
 1332SOL    HW2 8219   4.222   7.327   1.279
 1333SOL     OW 8220   4.114   3.952   0.403
 1333SOL    HW1 8221   4.163   4.028   0.435
 1333SOL    HW2 8222   4.057   3.986   0.335
 1334SOL     OW 8223   0.029   4.715   3.936
 1334SOL    HW1 8224   0.112   4.743   3.899
 1334SOL    HW2 8225   0.009   4.632   3.893
 1335SOL     OW 8226   6.262   2.345   1.428
 1335SOL    HW1 8227   6.239   2.438   1.424
 1335SOL    HW2 8228   6.250   2.322   1.521
 1336SOL     OW 8229   6.142   2.416   3.829
 1336SOL    HW1 8230   6.214   2.476   3.810
 1336SOL    HW2 8231   6.092   2.460   3.898
 1337SOL     OW 8232   4.845   6.947   3.414
 1337SOL    HW1 8233   4.825   6.867   3.462
 1337SOL    HW2 8234   4.760   6.984   3.392
 1338SOL     OW 8235   6.830   7.149   3.546
 1338SOL    HW1 8236   6.892   7.096   3.596
 1338SOL    HW2 8237   6.886   7.203   3.490
 1339SOL     OW 8238   0.266   4.672   5.353
 1339SOL    HW1 8239   0.258   4.767   5.347
 1339SOL    HW2 8240   0.329   4.649   5.285
 1340SOL     OW 8241   4.277   5.351   2.590
 1340SOL    HW1 8242   4.281   5.403   2.670
 1340SOL    HW2 8243   4.368   5.346   2.559
 1341SOL     OW 8244   3.408   3.275   0.909
 1341SOL    HW1 8245   3.488   3.317   0.939
 1341SOL    HW2 8246   3.438   3.204   0.852
 1342SOL     OW 8247   5.022   2.934   1.167
 1342SOL    HW1 8248   5.087   2.932   1.097
 1342SOL    HW2 8249   5.069   2.970   1.243
 1343SOL     OW 8250   8.816   8.845   3.213
 1343SOL    HW1 8251   8.755   8.891   3.271
 1343SOL    HW2 8252   8.884   8.811   3.271
 1344SOL     OW 8253   3.185   5.644   4.951
 1344SOL    HW1 8254   3.256   5.695   4.991
 1344SOL    HW2 8255   3.140   5.603   5.025
 1345SOL     OW 8256   7.437   5.997   1.969
 1345SOL    HW1 8257   7.531   6.016   1.959
 1345SOL    HW2 8258   7.406   5.985   1.879
 1346SOL     OW 8259   6.478   4.472   1.426
 1346SOL    HW1 8260   6.568   4.470   1.459
 1346SOL    HW2 8261   6.434   4.398   1.468
 1347SOL     OW 8262   2.606   6.765   3.941
 1347SOL    HW1 8263   2.559   6.810   3.871
 1347SOL    HW2 8264   2.539   6.712   3.985
 1348SOL     OW 8265  -1.054   3.621   5.452
 1348SOL    HW1 8266  -1.095   3.636   5.367
 1348SOL    HW2 8267  -1.066   3.705   5.498
 1349SOL     OW 8268   7.373   9.647   5.096
 1349SOL    HW1 8269   7.440   9.709   5.125
 1349SOL    HW2 8270   7.384   9.572   5.154
 1350SOL     OW 8271   0.690   4.566   2.051
 1350SOL    HW1 8272   0.616   4.521   2.010
 1350SOL    HW2 8273   0.738   4.604   1.977
 1351SOL     OW 8274  -1.225   3.119   5.132
 1351SOL    HW1 8275  -1.200   3.153   5.046
 1351SOL    HW2 8276  -1.310   3.077   5.117
 1352SOL     OW 8277   2.138   4.140   0.952
 1352SOL    HW1 8278   2.070   4.095   1.002
 1352SOL    HW2 8279   2.155   4.221   1.000
 1353SOL     OW 8280   1.086   4.386   5.497
 1353SOL    HW1 8281   1.025   4.364   5.427
 1353SOL    HW2 8282   1.036   4.442   5.556
 1354SOL     OW 8283   2.798   5.446   4.932
 1354SOL    HW1 8284   2.709   5.428   4.961
 1354SOL    HW2 8285   2.788   5.485   4.845
 1355SOL     OW 8286   4.887   7.630   3.483
 1355SOL    HW1 8287   4.823   7.609   3.415
 1355SOL    HW2 8288   4.835   7.672   3.552
 1356SOL     OW 8289   1.119   6.410   4.326
 1356SOL    HW1 8290   1.203   6.375   4.296
 1356SOL    HW2 8291   1.114   6.497   4.287
 1357SOL     OW 8292   4.907   4.905   0.293
 1357SOL    HW1 8293   4.847   4.870   0.227
 1357SOL    HW2 8294   4.926   4.830   0.349
 1358SOL     OW 8295   7.044   3.678   1.903
 1358SOL    HW1 8296   7.113   3.677   1.836
 1358SOL    HW2 8297   7.016   3.586   1.909
 1359SOL     OW 8298   2.693   6.639   0.876
 1359SOL    HW1 8299   2.672   6.546   0.862
 1359SOL    HW2 8300   2.744   6.640   0.957
 1360SOL     OW 8301   1.656   8.113   3.119
 1360SOL    HW1 8302   1.588   8.173   3.089
 1360SOL    HW2 8303   1.670   8.136   3.211
 1361SOL     OW 8304   2.947   5.360   2.114
 1361SOL    HW1 8305   2.858   5.334   2.091
 1361SOL    HW2 8306   2.950   5.454   2.097
 1362SOL     OW 8307   3.855   2.032   0.926
 1362SOL    HW1 8308   3.942   2.018   0.889
 1362SOL    HW2 8309   3.869   2.097   0.996
 1363SOL     OW 8310   2.035   7.261   1.639
 1363SOL    HW1 8311   1.971   7.312   1.589
 1363SOL    HW2 8312   2.104   7.242   1.576
 1364SOL     OW 8313  -0.636   6.262   5.250
 1364SOL    HW1 8314  -0.690   6.341   5.243
 1364SOL    HW2 8315  -0.662   6.207   5.176
 1365SOL     OW 8316   6.980   6.326   3.083
 1365SOL    HW1 8317   6.904   6.269   3.082
 1365SOL    HW2 8318   7.054   6.269   3.061
 1366SOL     OW 8319   1.250   6.657   4.844
 1366SOL    HW1 8320   1.313   6.728   4.854
 1366SOL    HW2 8321   1.269   6.619   4.759
 1367SOL     OW 8322   6.942   3.915   2.871
 1367SOL    HW1 8323   7.030   3.950   2.885
 1367SOL    HW2 8324   6.916   3.950   2.785
 1368SOL     OW 8325   5.903   7.882   3.526
 1368SOL    HW1 8326   5.893   7.967   3.483
 1368SOL    HW2 8327   5.816   7.842   3.521
 1369SOL     OW 8328   7.985   5.997   2.555
 1369SOL    HW1 8329   8.048   5.943   2.508
 1369SOL    HW2 8330   7.899   5.962   2.530
 1370SOL     OW 8331   4.885   2.643   2.648
 1370SOL    HW1 8332   4.872   2.704   2.576
 1370SOL    HW2 8333   4.917   2.563   2.606
 1371SOL     OW 8334   3.874   7.594   0.535
 1371SOL    HW1 8335   3.864   7.689   0.542
 1371SOL    HW2 8336   3.790   7.563   0.502
 1372SOL     OW 8337   7.115   9.075   3.721
 1372SOL    HW1 8338   7.112   9.127   3.641
 1372SOL    HW2 8339   7.070   8.994   3.698
 1373SOL     OW 8340   4.861   0.954   1.429
 1373SOL    HW1 8341   4.778   0.994   1.405
 1373SOL    HW2 8342   4.902   1.017   1.488
 1374SOL     OW 8343   0.993   1.610   0.346
 1374SOL    HW1 8344   1.006   1.550   0.272
 1374SOL    HW2 8345   0.925   1.568   0.399
 1375SOL     OW 8346   8.448   5.425   0.350
 1375SOL    HW1 8347   8.490   5.409   0.265
 1375SOL    HW2 8348   8.355   5.413   0.333
 1376SOL     OW 8349   6.535   7.659   2.300
 1376SOL    HW1 8350   6.470   7.618   2.357
 1376SOL    HW2 8351   6.620   7.630   2.335
 1377SOL     OW 8352   7.061   4.403   1.104
 1377SOL    HW1 8353   7.148   4.425   1.139
 1377SOL    HW2 8354   7.073   4.318   1.063
 1378SOL     OW 8355   5.000   4.316   2.403
 1378SOL    HW1 8356   4.918   4.330   2.450
 1378SOL    HW2 8357   5.039   4.404   2.396
 1379SOL     OW 8358   6.405   6.015   2.225
 1379SOL    HW1 8359   6.309   6.014   2.232
 1379SOL    HW2 8360   6.435   6.004   2.315
 1380SOL     OW 8361   4.407   2.373   0.302
 1380SOL    HW1 8362   4.427   2.462   0.274
 1380SOL    HW2 8363   4.342   2.342   0.238
 1381SOL     OW 8364   4.485   6.025   2.170
 1381SOL    HW1 8365   4.431   5.978   2.234
 1381SOL    HW2 8366   4.574   6.018   2.205
 1382SOL     OW 8367   2.062   8.931   3.150
 1382SOL    HW1 8368   2.040   8.990   3.078
 1382SOL    HW2 8369   1.987   8.872   3.156
 1383SOL     OW 8370   8.313   4.053   0.614
 1383SOL    HW1 8371   8.220   4.071   0.627
 1383SOL    HW2 8372   8.322   4.047   0.518
 1384SOL     OW 8373   2.555   6.971   5.703
 1384SOL    HW1 8374   2.505   6.918   5.765
 1384SOL    HW2 8375   2.615   7.022   5.759
 1385SOL     OW 8376   5.625   1.567   0.322
 1385SOL    HW1 8377   5.631   1.538   0.413
 1385SOL    HW2 8378   5.534   1.555   0.299
 1386SOL     OW 8379   4.520   1.707   0.885
 1386SOL    HW1 8380   4.604   1.673   0.914
 1386SOL    HW2 8381   4.471   1.722   0.966
 1387SOL     OW 8382   0.812   7.003   4.716
 1387SOL    HW1 8383   0.854   6.942   4.655
 1387SOL    HW2 8384   0.843   6.976   4.803
 1388SOL     OW 8385   3.158   4.691   5.137
 1388SOL    HW1 8386   3.085   4.752   5.127
 1388SOL    HW2 8387   3.213   4.731   5.205
 1389SOL     OW 8388   4.608   7.904   5.351
 1389SOL    HW1 8389   4.533   7.844   5.344
 1389SOL    HW2 8390   4.573   7.981   5.394
 1390SOL     OW 8391   7.080   6.506   2.098
 1390SOL    HW1 8392   7.119   6.424   2.068
 1390SOL    HW2 8393   6.986   6.493   2.088
 1391SOL     OW 8394   1.060   4.041   4.862
 1391SOL    HW1 8395   1.112   3.979   4.913
 1391SOL    HW2 8396   1.030   4.105   4.926
 1392SOL     OW 8397   6.464   4.939   3.427
 1392SOL    HW1 8398   6.374   4.908   3.430
 1392SOL    HW2 8399   6.457   5.033   3.414
 1393SOL     OW 8400   6.399   1.529   0.194
 1393SOL    HW1 8401   6.329   1.477   0.233
 1393SOL    HW2 8402   6.400   1.503   0.101
 1394SOL     OW 8403   5.943   3.194   2.837
 1394SOL    HW1 8404   5.912   3.278   2.872
 1394SOL    HW2 8405   5.974   3.215   2.749
 1395SOL     OW 8406   4.280   3.912   0.843
 1395SOL    HW1 8407   4.239   3.842   0.792
 1395SOL    HW2 8408   4.208   3.949   0.894
 1396SOL     OW 8409   7.527  10.065   5.994
 1396SOL    HW1 8410   7.457  10.097   6.051
 1396SOL    HW2 8411   7.510  10.107   5.910
 1397SOL     OW 8412   2.468   8.607   3.434
 1397SOL    HW1 8413   2.487   8.659   3.356
 1397SOL    HW2 8414   2.488   8.666   3.507
 1398SOL     OW 8415   7.620   6.486   0.952
 1398SOL    HW1 8416   7.636   6.424   1.023
 1398SOL    HW2 8417   7.547   6.540   0.982
 1399SOL     OW 8418  -0.113   8.717   6.126
 1399SOL    HW1 8419  -0.198   8.749   6.158
 1399SOL    HW2 8420  -0.103   8.631   6.166
 1400SOL     OW 8421   0.988   7.873   3.750
 1400SOL    HW1 8422   1.063   7.846   3.804
 1400SOL    HW2 8423   0.921   7.807   3.767
 1401SOL     OW 8424   1.603   8.751   3.551
 1401SOL    HW1 8425   1.613   8.816   3.621
 1401SOL    HW2 8426   1.691   8.715   3.540
 1402SOL     OW 8427   7.527   7.940   4.244
 1402SOL    HW1 8428   7.531   7.990   4.162
 1402SOL    HW2 8429   7.434   7.929   4.261
 1403SOL     OW 8430   3.795   8.506   5.235
 1403SOL    HW1 8431   3.724   8.452   5.199
 1403SOL    HW2 8432   3.836   8.545   5.158
 1404SOL     OW 8433   5.788   6.280   4.000
 1404SOL    HW1 8434   5.710   6.295   3.946
 1404SOL    HW2 8435   5.856   6.332   3.958
 1405SOL     OW 8436   7.709   6.177   0.444
 1405SOL    HW1 8437   7.618   6.146   0.448
 1405SOL    HW2 8438   7.758   6.114   0.497
 1406SOL     OW 8439   0.461   5.408   4.667
 1406SOL    HW1 8440   0.376   5.368   4.687
 1406SOL    HW2 8441   0.472   5.474   4.735
 1407SOL     OW 8442   4.156   8.127   6.163
 1407SOL    HW1 8443   4.167   8.083   6.078
 1407SOL    HW2 8444   4.233   8.183   6.171
 1408SOL     OW 8445   3.816   1.516   0.486
 1408SOL    HW1 8446   3.878   1.588   0.477
 1408SOL    HW2 8447   3.871   1.438   0.494
 1409SOL     OW 8448   7.154   4.464   0.098
 1409SOL    HW1 8449   7.221   4.532   0.099
 1409SOL    HW2 8450   7.091   4.491   0.164
 1410SOL     OW 8451   5.642   3.529   0.184
 1410SOL    HW1 8452   5.650   3.531   0.279
 1410SOL    HW2 8453   5.628   3.437   0.163
 1411SOL     OW 8454   4.083   6.173   1.561
 1411SOL    HW1 8455   4.040   6.235   1.502
 1411SOL    HW2 8456   4.176   6.177   1.537
 1412SOL     OW 8457   5.475   4.781   3.053
 1412SOL    HW1 8458   5.568   4.759   3.045
 1412SOL    HW2 8459   5.430   4.697   3.046
 1413SOL     OW 8460   7.194   2.942   1.833
 1413SOL    HW1 8461   7.152   2.972   1.752
 1413SOL    HW2 8462   7.208   2.849   1.819
 1414SOL     OW 8463   7.481   8.282   4.386
 1414SOL    HW1 8464   7.538   8.358   4.388
 1414SOL    HW2 8465   7.538   8.208   4.407
 1415SOL     OW 8466   8.717   4.966   0.385
 1415SOL    HW1 8467   8.742   5.058   0.397
 1415SOL    HW2 8468   8.784   4.917   0.433
 1416SOL     OW 8469   3.837   9.892   5.428
 1416SOL    HW1 8470   3.767   9.890   5.362
 1416SOL    HW2 8471   3.916   9.870   5.379
 1417SOL     OW 8472   2.541   5.685   0.905
 1417SOL    HW1 8473   2.447   5.673   0.915
 1417SOL    HW2 8474   2.580   5.623   0.966
 1418SOL     OW 8475   5.555   8.076   4.339
 1418SOL    HW1 8476   5.521   8.136   4.405
 1418SOL    HW2 8477   5.487   8.073   4.272
 1419SOL     OW 8478   7.261   6.120   1.225
 1419SOL    HW1 8479   7.270   6.131   1.320
 1419SOL    HW2 8480   7.171   6.147   1.206
 1420SOL     OW 8481   6.769   1.077   1.419
 1420SOL    HW1 8482   6.802   1.043   1.336
 1420SOL    HW2 8483   6.734   1.000   1.464
 1421SOL     OW 8484   0.025   6.836   6.094
 1421SOL    HW1 8485   0.026   6.859   6.001
 1421SOL    HW2 8486  -0.004   6.745   6.097
 1422SOL     OW 8487   5.526   6.447   3.494
 1422SOL    HW1 8488   5.618   6.465   3.514
 1422SOL    HW2 8489   5.477   6.518   3.534
 1423SOL     OW 8490   1.865   5.218   1.780
 1423SOL    HW1 8491   1.824   5.150   1.727
 1423SOL    HW2 8492   1.875   5.293   1.721
 1424SOL     OW 8493   3.654   6.252   0.306
 1424SOL    HW1 8494   3.693   6.185   0.250
 1424SOL    HW2 8495   3.562   6.254   0.281
 1425SOL     OW 8496   4.583   5.807   2.852
 1425SOL    HW1 8497   4.606   5.714   2.850
 1425SOL    HW2 8498   4.602   5.838   2.764
 1426SOL     OW 8499   3.737   7.687   0.787
 1426SOL    HW1 8500   3.787   7.693   0.869
 1426SOL    HW2 8501   3.794   7.638   0.728
 1427SOL     OW 8502   5.917   2.810   1.453
 1427SOL    HW1 8503   5.867   2.730   1.436
 1427SOL    HW2 8504   5.898   2.831   1.545
 1428SOL     OW 8505   6.850   8.383   2.733
 1428SOL    HW1 8506   6.798   8.463   2.724
 1428SOL    HW2 8507   6.926   8.409   2.785
 1429SOL     OW 8508   5.822   5.952   3.273
 1429SOL    HW1 8509   5.847   6.027   3.219
 1429SOL    HW2 8510   5.865   5.877   3.232
 1430SOL     OW 8511   3.432   4.630   5.292
 1430SOL    HW1 8512   3.378   4.680   5.353
 1430SOL    HW2 8513   3.521   4.662   5.308
 1431SOL     OW 8514   4.846   3.385   3.347
 1431SOL    HW1 8515   4.804   3.369   3.431
 1431SOL    HW2 8516   4.933   3.347   3.356
 1432SOL     OW 8517   3.269   5.572   6.187
 1432SOL    HW1 8518   3.193   5.614   6.228
 1432SOL    HW2 8519   3.233   5.525   6.112
 1433SOL     OW 8520   3.800   5.088   6.246
 1433SOL    HW1 8521   3.839   5.002   6.231
 1433SOL    HW2 8522   3.706   5.073   6.235
 1434SOL     OW 8523   1.781   4.098   5.873
 1434SOL    HW1 8524   1.826   4.133   5.950
 1434SOL    HW2 8525   1.781   4.003   5.886
 1435SOL     OW 8526   1.865   7.090   1.752
 1435SOL    HW1 8527   1.937   7.134   1.707
 1435SOL    HW2 8528   1.860   7.004   1.709
 1436SOL     OW 8529   3.238   8.756   4.257
 1436SOL    HW1 8530   3.276   8.736   4.343
 1436SOL    HW2 8531   3.297   8.714   4.194
 1437SOL     OW 8532   2.485   8.677   4.654
 1437SOL    HW1 8533   2.432   8.603   4.624
 1437SOL    HW2 8534   2.570   8.638   4.677
 1438SOL     OW 8535   2.847   8.270   2.213
 1438SOL    HW1 8536   2.754   8.245   2.209
 1438SOL    HW2 8537   2.866   8.276   2.307
 1439SOL     OW 8538   2.351   8.885   3.340
 1439SOL    HW1 8539   2.311   8.936   3.269
 1439SOL    HW2 8540   2.431   8.848   3.302
 1440SOL     OW 8541   0.020   5.329   3.163
 1440SOL    HW1 8542  -0.065   5.368   3.183
 1440SOL    HW2 8543   0.050   5.374   3.084
 1441SOL     OW 8544   1.042   5.757   6.063
 1441SOL    HW1 8545   0.979   5.723   6.000
 1441SOL    HW2 8546   1.061   5.846   6.033
 1442SOL     OW 8547   4.415   9.972   4.757
 1442SOL    HW1 8548   4.437  10.047   4.702
 1442SOL    HW2 8549   4.403   9.900   4.695
 1443SOL     OW 8550   8.547   8.027   3.269
 1443SOL    HW1 8551   8.600   8.010   3.347
 1443SOL    HW2 8552   8.464   8.060   3.303
 1444SOL     OW 8553   4.144   7.134   3.308
 1444SOL    HW1 8554   4.105   7.129   3.395
 1444SOL    HW2 8555   4.117   7.052   3.266
 1445SOL     OW 8556   2.095   6.138   3.479
 1445SOL    HW1 8557   2.167   6.185   3.520
 1445SOL    HW2 8558   2.121   6.127   3.388
 1446SOL     OW 8559   3.415   6.340   4.099
 1446SOL    HW1 8560   3.368   6.400   4.040
 1446SOL    HW2 8561   3.507   6.350   4.074
 1447SOL     OW 8562   7.211   9.571   4.838
 1447SOL    HW1 8563   7.264   9.647   4.813
 1447SOL    HW2 8564   7.228   9.560   4.931
 1448SOL     OW 8565   1.096   9.262   5.595
 1448SOL    HW1 8566   1.158   9.192   5.575
 1448SOL    HW2 8567   1.044   9.272   5.515
 1449SOL     OW 8568   1.688   5.937   3.798
 1449SOL    HW1 8569   1.612   5.881   3.812
 1449SOL    HW2 8570   1.722   5.911   3.713
 1450SOL     OW 8571   6.291   8.457   2.895
 1450SOL    HW1 8572   6.302   8.513   2.972
 1450SOL    HW2 8573   6.362   8.393   2.901
 1451SOL     OW 8574   0.371   8.816   5.923
 1451SOL    HW1 8575   0.435   8.886   5.940
 1451SOL    HW2 8576   0.315   8.851   5.855
 1452SOL     OW 8577   6.619   7.505   4.765
 1452SOL    HW1 8578   6.689   7.545   4.817
 1452SOL    HW2 8579   6.619   7.553   4.683
 1453SOL     OW 8580   6.742   3.565   2.124
 1453SOL    HW1 8581   6.779   3.503   2.061
 1453SOL    HW2 8582   6.758   3.525   2.209
 1454SOL     OW 8583   4.864   7.504   6.209
 1454SOL    HW1 8584   4.774   7.537   6.205
 1454SOL    HW2 8585   4.919   7.582   6.204
 1455SOL     OW 8586   6.450   6.307   1.924
 1455SOL    HW1 8587   6.421   6.314   2.015
 1455SOL    HW2 8588   6.488   6.392   1.904
 1456SOL     OW 8589   2.093   5.173   4.468
 1456SOL    HW1 8590   2.145   5.239   4.422
 1456SOL    HW2 8591   2.155   5.105   4.491
 1457SOL     OW 8592   6.985   4.074   2.136
 1457SOL    HW1 8593   6.964   4.132   2.210
 1457SOL    HW2 8594   7.066   4.109   2.101
 1458SOL     OW 8595   5.608   5.043   5.799
 1458SOL    HW1 8596   5.671   5.003   5.739
 1458SOL    HW2 8597   5.529   4.989   5.791
 1459SOL     OW 8598   3.929   1.593   1.483
 1459SOL    HW1 8599   3.888   1.678   1.500
 1459SOL    HW2 8600   3.861   1.542   1.440
 1460SOL     OW 8601   5.952   5.848   1.237
 1460SOL    HW1 8602   5.898   5.779   1.200
 1460SOL    HW2 8603   5.910   5.930   1.209
 1461SOL     OW 8604   6.767   2.116   0.763
 1461SOL    HW1 8605   6.743   2.191   0.710
 1461SOL    HW2 8606   6.841   2.146   0.816
 1462SOL     OW 8607   7.600   2.239   1.076
 1462SOL    HW1 8608   7.584   2.243   1.170
 1462SOL    HW2 8609   7.598   2.145   1.056
 1463SOL     OW 8610   3.695   4.706   5.211
 1463SOL    HW1 8611   3.664   4.796   5.208
 1463SOL    HW2 8612   3.753   4.698   5.135
 1464SOL     OW 8613   1.049   2.379   0.844
 1464SOL    HW1 8614   1.103   2.368   0.923
 1464SOL    HW2 8615   1.031   2.289   0.815
 1465SOL     OW 8616   0.912   5.076   4.506
 1465SOL    HW1 8617   0.959   4.999   4.537
 1465SOL    HW2 8618   0.960   5.103   4.427
 1466SOL     OW 8619   4.852   3.848   0.302
 1466SOL    HW1 8620   4.916   3.909   0.265
 1466SOL    HW2 8621   4.854   3.772   0.245
 1467SOL     OW 8622   8.881   6.545   0.901
 1467SOL    HW1 8623   8.908   6.541   0.809
 1467SOL    HW2 8624   8.787   6.531   0.899
 1468SOL     OW 8625   7.282   4.676   0.965
 1468SOL    HW1 8626   7.189   4.684   0.987
 1468SOL    HW2 8627   7.309   4.595   1.007
 1469SOL     OW 8628   8.308   6.725   2.852
 1469SOL    HW1 8629   8.349   6.762   2.774
 1469SOL    HW2 8630   8.218   6.756   2.849
 1470SOL     OW 8631   1.528   2.819   0.634
 1470SOL    HW1 8632   1.433   2.810   0.620
 1470SOL    HW2 8633   1.543   2.913   0.637
 1471SOL     OW 8634   1.701   4.369   3.631
 1471SOL    HW1 8635   1.773   4.327   3.584
 1471SOL    HW2 8636   1.670   4.301   3.691
 1472SOL     OW 8637   6.750   6.281   1.852
 1472SOL    HW1 8638   6.668   6.232   1.846
 1472SOL    HW2 8639   6.737   6.340   1.926
 1473SOL     OW 8640   5.961   1.683   0.919
 1473SOL    HW1 8641   6.019   1.616   0.883
 1473SOL    HW2 8642   6.018   1.738   0.973
 1474SOL     OW 8643  -0.705   2.714   4.114
 1474SOL    HW1 8644  -0.643   2.777   4.149
 1474SOL    HW2 8645  -0.758   2.765   4.051
 1475SOL     OW 8646   4.444   3.068   0.319
 1475SOL    HW1 8647   4.389   3.142   0.343
 1475SOL    HW2 8648   4.394   2.991   0.347
 1476SOL     OW 8649   8.718   6.509   1.846
 1476SOL    HW1 8650   8.808   6.541   1.843
 1476SOL    HW2 8651   8.664   6.586   1.834
 1477SOL     OW 8652   4.384   6.362   0.808
 1477SOL    HW1 8653   4.457   6.338   0.751
 1477SOL    HW2 8654   4.379   6.457   0.800
 1478SOL     OW 8655   7.596   8.023   2.398
 1478SOL    HW1 8656   7.504   8.038   2.419
 1478SOL    HW2 8657   7.640   8.103   2.427
 1479SOL     OW 8658   8.359   7.925   2.896
 1479SOL    HW1 8659   8.442   7.912   2.941
 1479SOL    HW2 8660   8.322   7.838   2.886
 1480SOL     OW 8661   5.220   7.175   0.928
 1480SOL    HW1 8662   5.126   7.189   0.928
 1480SOL    HW2 8663   5.257   7.255   0.892
 1481SOL     OW 8664   4.300   6.297   5.995
 1481SOL    HW1 8665   4.258   6.363   5.939
 1481SOL    HW2 8666   4.320   6.225   5.936
 1482SOL     OW 8667   6.177   4.656   3.761
 1482SOL    HW1 8668   6.113   4.702   3.706
 1482SOL    HW2 8669   6.178   4.567   3.728
 1483SOL     OW 8670   4.923   5.831   2.810
 1483SOL    HW1 8671   4.989   5.846   2.742
 1483SOL    HW2 8672   4.839   5.847   2.767
 1484SOL     OW 8673   4.127   6.166   4.884
 1484SOL    HW1 8674   4.049   6.220   4.873
 1484SOL    HW2 8675   4.105   6.082   4.844
 1485SOL     OW 8676   7.158   4.006   2.530
 1485SOL    HW1 8677   7.175   3.936   2.466
 1485SOL    HW2 8678   7.083   3.974   2.581
 1486SOL     OW 8679   5.724   5.708   2.989
 1486SOL    HW1 8680   5.785   5.708   3.063
 1486SOL    HW2 8681   5.654   5.648   3.015
 1487SOL     OW 8682   4.279  10.381   5.905
 1487SOL    HW1 8683   4.260  10.292   5.874
 1487SOL    HW2 8684   4.211  10.435   5.865
 1488SOL     OW 8685   4.081   8.719   5.545
 1488SOL    HW1 8686   4.133   8.712   5.625
 1488SOL    HW2 8687   4.037   8.634   5.537
 1489SOL     OW 8688   1.154   4.484   2.158
 1489SOL    HW1 8689   1.084   4.538   2.195
 1489SOL    HW2 8690   1.234   4.519   2.198
 1490SOL     OW 8691   0.998   8.971   3.654
 1490SOL    HW1 8692   0.952   8.975   3.738
 1490SOL    HW2 8693   1.040   8.885   3.654
 1491SOL     OW 8694  -0.684   2.900   3.407
 1491SOL    HW1 8695  -0.649   2.870   3.323
 1491SOL    HW2 8696  -0.671   2.995   3.406
 1492SOL     OW 8697   4.759   8.532   4.953
 1492SOL    HW1 8698   4.682   8.561   4.905
 1492SOL    HW2 8699   4.830   8.534   4.889
 1493SOL     OW 8700   5.634   6.949   5.199
 1493SOL    HW1 8701   5.691   7.026   5.187
 1493SOL    HW2 8702   5.615   6.919   5.110
 1494SOL     OW 8703   5.498   3.446   3.583
 1494SOL    HW1 8704   5.511   3.403   3.668
 1494SOL    HW2 8705   5.550   3.395   3.522
 1495SOL     OW 8706   5.511   6.570   0.655
 1495SOL    HW1 8707   5.552   6.491   0.619
 1495SOL    HW2 8708   5.474   6.614   0.579
 1496SOL     OW 8709   6.048   6.663   4.117
 1496SOL    HW1 8710   6.019   6.714   4.041
 1496SOL    HW2 8711   6.108   6.722   4.163
 1497SOL     OW 8712   3.857   6.098   2.618
 1497SOL    HW1 8713   3.939   6.115   2.571
 1497SOL    HW2 8714   3.790   6.144   2.569
 1498SOL     OW 8715   4.025   6.377   4.555
 1498SOL    HW1 8716   4.013   6.446   4.489
 1498SOL    HW2 8717   4.103   6.329   4.526
 1499SOL     OW 8718   7.448   5.508   2.397
 1499SOL    HW1 8719   7.371   5.474   2.351
 1499SOL    HW2 8720   7.517   5.445   2.378
 1500SOL     OW 8721   6.467   7.136   3.493
 1500SOL    HW1 8722   6.513   7.204   3.542
 1500SOL    HW2 8723   6.476   7.057   3.546
 1501SOL     OW 8724   1.589   7.273   6.059
 1501SOL    HW1 8725   1.548   7.317   6.134
 1501SOL    HW2 8726   1.679   7.259   6.087
 1502SOL     OW 8727   7.347   2.083   0.595
 1502SOL    HW1 8728   7.336   1.988   0.589
 1502SOL    HW2 8729   7.420   2.102   0.536
 1503SOL     OW 8730   5.539   6.599   4.688
 1503SOL    HW1 8731   5.491   6.675   4.655
 1503SOL    HW2 8732   5.631   6.622   4.674
 1504SOL     OW 8733   5.533   3.128   3.503
 1504SOL    HW1 8734   5.620   3.098   3.528
 1504SOL    HW2 8735   5.493   3.156   3.586
 1505SOL     OW 8736   7.753   3.088   1.242
 1505SOL    HW1 8737   7.753   3.016   1.305
 1505SOL    HW2 8738   7.737   3.046   1.158
 1506SOL     OW 8739   2.785   6.734   2.088
 1506SOL    HW1 8740   2.844   6.766   2.019
 1506SOL    HW2 8741   2.722   6.805   2.100
 1507SOL     OW 8742   2.709   5.079   4.260
 1507SOL    HW1 8743   2.738   5.046   4.175
 1507SOL    HW2 8744   2.614   5.066   4.260
 1508SOL     OW 8745   7.996   4.534   2.195
 1508SOL    HW1 8746   8.039   4.573   2.271
 1508SOL    HW2 8747   8.062   4.475   2.158
 1509SOL     OW 8748   4.857   7.450   4.636
 1509SOL    HW1 8749   4.925   7.479   4.697
 1509SOL    HW2 8750   4.781   7.503   4.660
 1510SOL     OW 8751  -0.103   3.924   4.458
 1510SOL    HW1 8752  -0.029   3.883   4.503
 1510SOL    HW2 8753  -0.179   3.897   4.509
 1511SOL     OW 8754   2.677   9.126   5.030
 1511SOL    HW1 8755   2.683   9.118   4.934
 1511SOL    HW2 8756   2.658   9.219   5.044
 1512SOL     OW 8757   8.030   3.146   1.255
 1512SOL    HW1 8758   8.058   3.054   1.257
 1512SOL    HW2 8759   7.936   3.143   1.275
 1513SOL     OW 8760   9.578   7.200   0.820
 1513SOL    HW1 8761   9.602   7.119   0.775
 1513SOL    HW2 8762   9.498   7.229   0.777
 1514SOL     OW 8763   0.922   7.479   6.114
 1514SOL    HW1 8764   0.982   7.404   6.115
 1514SOL    HW2 8765   0.839   7.443   6.147
 1515SOL     OW 8766   4.824   7.832   4.673
 1515SOL    HW1 8767   4.734   7.812   4.696
 1515SOL    HW2 8768   4.859   7.879   4.749
 1516SOL     OW 8769   1.300   4.187   5.018
 1516SOL    HW1 8770   1.245   4.112   5.042
 1516SOL    HW2 8771   1.344   4.160   4.938
 1517SOL     OW 8772   2.365   8.676   2.798
 1517SOL    HW1 8773   2.418   8.615   2.748
 1517SOL    HW2 8774   2.382   8.654   2.890
 1518SOL     OW 8775   1.563   7.280   5.667
 1518SOL    HW1 8776   1.654   7.258   5.686
 1518SOL    HW2 8777   1.568   7.360   5.614
 1519SOL     OW 8778   1.368   8.199   2.790
 1519SOL    HW1 8779   1.364   8.262   2.718
 1519SOL    HW2 8780   1.287   8.148   2.780
 1520SOL     OW 8781   3.847   6.010   3.306
 1520SOL    HW1 8782   3.815   6.050   3.387
 1520SOL    HW2 8783   3.833   5.916   3.319
 1521SOL     OW 8784   5.793   1.775   0.219
 1521SOL    HW1 8785   5.745   1.706   0.265
 1521SOL    HW2 8786   5.752   1.778   0.132
 1522SOL     OW 8787   7.606   7.226   0.649
 1522SOL    HW1 8788   7.681   7.216   0.709
 1522SOL    HW2 8789   7.627   7.304   0.598
 1523SOL     OW 8790   5.738   5.147   4.310
 1523SOL    HW1 8791   5.769   5.193   4.388
 1523SOL    HW2 8792   5.662   5.097   4.340
 1524SOL     OW 8793   1.719   2.840   4.295
 1524SOL    HW1 8794   1.752   2.888   4.219
 1524SOL    HW2 8795   1.784   2.854   4.364
 1525SOL     OW 8796   7.444   3.407   1.558
 1525SOL    HW1 8797   7.457   3.359   1.476
 1525SOL    HW2 8798   7.356   3.381   1.586
 1526SOL     OW 8799   5.087   3.113   3.894
 1526SOL    HW1 8800   5.017   3.134   3.956
 1526SOL    HW2 8801   5.074   3.174   3.822
 1527SOL     OW 8802   3.517   4.703   4.948
 1527SOL    HW1 8803   3.514   4.788   4.993
 1527SOL    HW2 8804   3.573   4.718   4.872
 1528SOL     OW 8805   0.395   3.858   3.987
 1528SOL    HW1 8806   0.331   3.892   4.049
 1528SOL    HW2 8807   0.361   3.771   3.964
 1529SOL     OW 8808   1.200   6.716   5.731
 1529SOL    HW1 8809   1.205   6.692   5.639
 1529SOL    HW2 8810   1.290   6.712   5.762
 1530SOL     OW 8811   2.362   5.724   3.858
 1530SOL    HW1 8812   2.406   5.680   3.786
 1530SOL    HW2 8813   2.271   5.696   3.852
 1531SOL     OW 8814   1.372   5.260   4.979
 1531SOL    HW1 8815   1.400   5.222   5.062
 1531SOL    HW2 8816   1.435   5.225   4.915
 1532SOL     OW 8817   1.729   5.425   3.034
 1532SOL    HW1 8818   1.797   5.472   3.081
 1532SOL    HW2 8819   1.731   5.462   2.945
 1533SOL     OW 8820   4.828   8.938   4.892
 1533SOL    HW1 8821   4.871   9.014   4.853
 1533SOL    HW2 8822   4.737   8.944   4.862
 1534SOL     OW 8823   7.531   6.448   2.529
 1534SOL    HW1 8824   7.542   6.420   2.620
 1534SOL    HW2 8825   7.575   6.380   2.478
 1535SOL     OW 8826   0.559   6.138   5.722
 1535SOL    HW1 8827   0.489   6.203   5.731
 1535SOL    HW2 8828   0.533   6.085   5.647
 1536SOL     OW 8829   2.086   1.505   0.432
 1536SOL    HW1 8830   1.999   1.543   0.448
 1536SOL    HW2 8831   2.069   1.430   0.376
 1537SOL     OW 8832   1.647   9.027   6.228
 1537SOL    HW1 8833   1.683   9.107   6.266
 1537SOL    HW2 8834   1.642   8.965   6.302
 1538SOL     OW 8835   2.623   9.806   5.688
 1538SOL    HW1 8836   2.640   9.752   5.765
 1538SOL    HW2 8837   2.531   9.832   5.697
 1539SOL     OW 8838   4.475   5.750   4.526
 1539SOL    HW1 8839   4.486   5.793   4.441
 1539SOL    HW2 8840   4.483   5.656   4.508
 1540SOL     OW 8841   3.971   4.498   2.397
 1540SOL    HW1 8842   3.879   4.484   2.373
 1540SOL    HW2 8843   3.973   4.586   2.433
 1541SOL     OW 8844   7.041   2.533   1.115
 1541SOL    HW1 8845   7.002   2.523   1.028
 1541SOL    HW2 8846   7.114   2.472   1.115
 1542SOL     OW 8847   2.820   5.058   1.372
 1542SOL    HW1 8848   2.752   5.113   1.410
 1542SOL    HW2 8849   2.871   5.028   1.447
 1543SOL     OW 8850   2.723   5.461   4.658
 1543SOL    HW1 8851   2.774   5.383   4.640
 1543SOL    HW2 8852   2.748   5.523   4.589
 1544SOL     OW 8853   6.330   3.539   3.279
 1544SOL    HW1 8854   6.345   3.572   3.191
 1544SOL    HW2 8855   6.351   3.613   3.336
 1545SOL     OW 8856   1.824   6.998   4.702
 1545SOL    HW1 8857   1.885   7.071   4.692
 1545SOL    HW2 8858   1.838   6.967   4.791
 1546SOL     OW 8859   0.499   4.654   2.799
 1546SOL    HW1 8860   0.425   4.599   2.774
 1546SOL    HW2 8861   0.569   4.591   2.818
 1547SOL     OW 8862  -0.009   1.927   3.016
 1547SOL    HW1 8863  -0.086   1.963   3.059
 1547SOL    HW2 8864   0.065   1.954   3.070
 1548SOL     OW 8865   6.025   6.538   0.433
 1548SOL    HW1 8866   6.045   6.628   0.458
 1548SOL    HW2 8867   6.019   6.539   0.338
 1549SOL     OW 8868   3.339   7.426   0.211
 1549SOL    HW1 8869   3.313   7.347   0.258
 1549SOL    HW2 8870   3.259   7.457   0.168
 1550SOL     OW 8871   7.246   8.787   3.147
 1550SOL    HW1 8872   7.261   8.719   3.213
 1550SOL    HW2 8873   7.254   8.741   3.063
 1551SOL     OW 8874   0.883   8.556   6.098
 1551SOL    HW1 8875   0.792   8.578   6.120
 1551SOL    HW2 8876   0.877   8.515   6.012
 1552SOL     OW 8877   1.304   3.311   4.243
 1552SOL    HW1 8878   1.255   3.370   4.186
 1552SOL    HW2 8879   1.396   3.330   4.224
 1553SOL     OW 8880  -0.657   5.529   5.767
 1553SOL    HW1 8881  -0.737   5.493   5.728
 1553SOL    HW2 8882  -0.685   5.569   5.849
 1554SOL     OW 8883   3.010   6.456   3.925
 1554SOL    HW1 8884   2.966   6.464   4.010
 1554SOL    HW2 8885   2.951   6.499   3.863
 1555SOL     OW 8886   0.782   4.986   2.864
 1555SOL    HW1 8887   0.766   4.953   2.952
[truncated: 1,223,372 more chars]
