# Supplementary material for: Improvement in predicting drug sensitivity changes associated with protein mutations using a molecular dynamics based alchemical mutation method
Source: Sci Rep. 2020 Feb 7;10:2161. doi: 10.1038/s41598-020-58877-9 (PMC7005789; doi:10.1038/s41598-020-58877-9)
Supplement: Supplementary file 2 — Supplementary Information. [file 41598_2020_58877_MOESM2_ESM.zip › S1_input/MP-CAFEE/ALR2/47D/F121P_47D/complex_gpu/md_fin.gro]

Generated by trjconv : OXIDOREDUCTASE in water t= 28000.00000
33865
    1ACE    CH3    1   5.356   6.867   5.431
    1ACE   HH31    2   5.308   6.824   5.520
    1ACE   HH32    3   5.462   6.889   5.440
    1ACE   HH33    4   5.312   6.959   5.394
    1ACE      C    5   5.351   6.763   5.320
    1ACE      O    6   5.262   6.774   5.236
    2SER      N    7   5.434   6.659   5.327
    2SER      H    8   5.503   6.650   5.400
    2SER     CA    9   5.437   6.557   5.224
    2SER     HA   10   5.418   6.604   5.127
    2SER     CB   11   5.579   6.501   5.227
    2SER    HB1   12   5.586   6.416   5.158
    2SER    HB2   13   5.614   6.467   5.324
    2SER     OG   14   5.665   6.600   5.177
    2SER     HG   15   5.669   6.679   5.233
    2SER      C   16   5.337   6.443   5.239
    2SER      O   17   5.370   6.329   5.206
    3ARG      N   18   5.223   6.471   5.301
    3ARG      H   19   5.221   6.567   5.334
    3ARG     CA   20   5.110   6.384   5.327
    3ARG     HA   21   5.122   6.300   5.258
    3ARG     CB   22   5.107   6.356   5.477
    3ARG    HB1   23   5.017   6.296   5.486
    3ARG    HB2   24   5.097   6.452   5.529
    3ARG     CG   25   5.226   6.279   5.534
    3ARG    HG1   26   5.317   6.328   5.498
    3ARG    HG2   27   5.237   6.181   5.488
    3ARG     CD   28   5.222   6.275   5.686
    3ARG    HD1   29   5.133   6.228   5.727
    3ARG    HD2   30   5.207   6.377   5.722
    3ARG     NE   31   5.339   6.216   5.751
    3ARG     HE   32   5.423   6.272   5.758
    3ARG     CZ   33   5.355   6.086   5.778
    3ARG    NH1   34   5.251   6.001   5.786
    3ARG   HH11   35   5.163   6.031   5.748
    3ARG   HH12   36   5.260   5.918   5.843
    3ARG    NH2   37   5.478   6.038   5.797
    3ARG   HH21   38   5.556   6.101   5.786
    3ARG   HH22   39   5.496   5.941   5.821
    3ARG      C   40   4.984   6.459   5.286
    3ARG      O   41   4.977   6.581   5.282
    4ILE      N   42   4.879   6.384   5.250
    4ILE      H   43   4.889   6.284   5.251
    4ILE     CA   44   4.742   6.427   5.236
    4ILE     HA   45   4.739   6.533   5.258
    4ILE     CB   46   4.697   6.406   5.092
    4ILE     HB   47   4.767   6.462   5.030
    4ILE    CG2   48   4.694   6.259   5.050
    4ILE   HG21   49   4.669   6.255   4.944
    4ILE   HG22   50   4.798   6.226   5.052
    4ILE   HG23   51   4.624   6.199   5.107
    4ILE    CG1   52   4.558   6.469   5.078
    4ILE   HG11   53   4.560   6.567   5.125
    4ILE   HG12   54   4.481   6.420   5.137
    4ILE     CD   55   4.520   6.496   4.932
    4ILE    HD1   56   4.424   6.547   4.927
    4ILE    HD2   57   4.599   6.555   4.885
    4ILE    HD3   58   4.510   6.400   4.883
    4ILE      C   59   4.655   6.358   5.341
    4ILE      O   60   4.664   6.239   5.371
    5LEU      N   61   4.566   6.437   5.401
    5LEU      H   62   4.564   6.535   5.377
    5LEU     CA   63   4.480   6.401   5.512
    5LEU     HA   64   4.543   6.344   5.579
    5LEU     CB   65   4.428   6.526   5.584
    5LEU    HB1   66   4.357   6.575   5.517
    5LEU    HB2   67   4.513   6.587   5.615
    5LEU     CG   68   4.350   6.508   5.714
    5LEU     HG   69   4.258   6.457   5.687
    5LEU    CD1   70   4.420   6.417   5.815
    5LEU   HD11   71   4.521   6.454   5.836
    5LEU   HD12   72   4.358   6.413   5.905
    5LEU   HD13   73   4.419   6.317   5.772
    5LEU    CD2   74   4.320   6.644   5.776
    5LEU   HD21   75   4.408   6.706   5.793
    5LEU   HD22   76   4.249   6.700   5.716
    5LEU   HD23   77   4.270   6.622   5.870
    5LEU      C   78   4.366   6.312   5.466
    5LEU      O   79   4.306   6.341   5.362
    6LEU      N   80   4.347   6.203   5.541
    6LEU      H   81   4.410   6.187   5.618
    6LEU     CA   82   4.246   6.102   5.517
    6LEU     HA   83   4.213   6.118   5.414
    6LEU     CB   84   4.307   5.963   5.526
    6LEU    HB1   85   4.229   5.887   5.524
    6LEU    HB2   86   4.356   5.952   5.623
    6LEU     CG   87   4.410   5.927   5.419
    6LEU     HG   88   4.502   5.984   5.427
    6LEU    CD1   89   4.451   5.783   5.447
    6LEU   HD11   90   4.518   5.779   5.532
    6LEU   HD12   91   4.363   5.721   5.468
    6LEU   HD13   92   4.492   5.733   5.360
    6LEU    CD2   93   4.363   5.922   5.274
    6LEU   HD21   94   4.442   5.887   5.207
    6LEU   HD22   95   4.292   5.839   5.267
    6LEU   HD23   96   4.311   6.015   5.253
    6LEU      C   97   4.122   6.123   5.602
    6LEU      O   98   4.131   6.184   5.709
    7ASN      N   99   4.009   6.059   5.570
    7ASN      H  100   4.007   6.017   5.478
    7ASN     CA  101   3.893   6.055   5.656
    7ASN     HA  102   3.875   6.162   5.662
    7ASN     CB  103   3.780   5.998   5.570
    7ASN    HB1  104   3.784   6.046   5.472
    7ASN    HB2  105   3.685   6.018   5.620
    7ASN     CG  106   3.795   5.847   5.561
    7ASN    OD1  107   3.843   5.778   5.650
    7ASN    ND2  108   3.725   5.781   5.468
    7ASN   HD21  109   3.697   5.836   5.387
    7ASN   HD22  110   3.739   5.681   5.463
    7ASN      C  111   3.903   6.010   5.801
    7ASN      O  112   3.800   6.036   5.863
    8ASN      N  113   4.014   5.954   5.849
    8ASN      H  114   4.099   5.950   5.794
    8ASN     CA  115   4.026   5.911   5.986
    8ASN     HA  116   3.928   5.916   6.033
    8ASN     CB  117   4.082   5.769   5.988
    8ASN    HB1  118   4.016   5.706   5.929
    8ASN    HB2  119   4.092   5.745   6.094
    8ASN     CG  120   4.226   5.756   5.940
    8ASN    OD1  121   4.271   5.832   5.855
    8ASN    ND2  122   4.298   5.653   5.985
    8ASN   HD21  123   4.261   5.577   6.040
    8ASN   HD22  124   4.389   5.635   5.945
    8ASN      C  125   4.116   5.998   6.073
    8ASN      O  126   4.124   5.975   6.193
    9GLY      N  127   4.176   6.103   6.017
    9GLY      H  128   4.150   6.129   5.923
    9GLY     CA  129   4.269   6.183   6.093
    9GLY    HA1  130   4.259   6.165   6.200
    9GLY    HA2  131   4.244   6.288   6.074
    9GLY      C  132   4.416   6.156   6.061
    9GLY      O  133   4.499   6.232   6.108
   10ALA      N  134   4.443   6.046   5.991
   10ALA      H  135   4.373   5.985   5.950
   10ALA     CA  136   4.577   6.013   5.947
   10ALA     HA  137   4.641   6.051   6.026
   10ALA     CB  138   4.589   5.862   5.927
   10ALA    HB1  139   4.565   5.806   6.017
   10ALA    HB2  140   4.537   5.826   5.839
   10ALA    HB3  141   4.695   5.841   5.907
   10ALA      C  142   4.628   6.085   5.822
   10ALA      O  143   4.549   6.118   5.734
   11LYS      N  144   4.760   6.102   5.815
   11LYS      H  145   4.823   6.077   5.890
   11LYS     CA  146   4.817   6.166   5.698
   11LYS     HA  147   4.738   6.200   5.631
   11LYS     CB  148   4.882   6.294   5.748
   11LYS    HB1  149   4.933   6.343   5.665
   11LYS    HB2  150   4.958   6.276   5.824
   11LYS     CG  151   4.783   6.399   5.799
   11LYS    HG1  152   4.722   6.361   5.881
   11LYS    HG2  153   4.710   6.424   5.721
   11LYS     CD  154   4.848   6.519   5.867
   11LYS    HD1  155   4.927   6.542   5.796
   11LYS    HD2  156   4.880   6.484   5.965
   11LYS     CE  157   4.760   6.642   5.889
   11LYS    HE1  158   4.663   6.608   5.927
   11LYS    HE2  159   4.751   6.687   5.790
   11LYS     NZ  160   4.837   6.740   5.967
   11LYS    HZ1  161   4.902   6.789   5.909
   11LYS    HZ2  162   4.777   6.813   6.002
   11LYS    HZ3  163   4.894   6.693   6.036
   11LYS      C  164   4.900   6.068   5.616
   11LYS      O  165   5.005   6.022   5.662
   12MET      N  166   4.843   6.012   5.509
   12MET      H  167   4.760   6.062   5.480
   12MET     CA  168   4.908   5.924   5.414
   12MET     HA  169   4.956   5.843   5.468
   12MET     CB  170   4.801   5.866   5.322
   12MET    HB1  171   4.751   5.952   5.277
   12MET    HB2  172   4.735   5.808   5.386
   12MET     CG  173   4.846   5.774   5.209
   12MET    HG1  174   4.919   5.702   5.245
   12MET    HG2  175   4.900   5.835   5.137
   12MET     SD  176   4.716   5.677   5.129
   12MET     CE  177   4.649   5.808   5.023
   12MET    HE1  178   4.559   5.763   4.982
   12MET    HE2  179   4.633   5.905   5.070
   12MET    HE3  180   4.715   5.808   4.937
   12MET      C  181   5.013   5.996   5.331
   12MET      O  182   4.978   6.096   5.269
   13PRO      N  183   5.137   5.947   5.325
   13PRO     CD  184   5.196   5.838   5.400
   13PRO    HD1  185   5.181   5.746   5.343
   13PRO    HD2  186   5.150   5.835   5.498
   13PRO     CG  187   5.344   5.872   5.409
   13PRO    HG1  188   5.418   5.793   5.424
   13PRO    HG2  189   5.353   5.949   5.485
   13PRO     CB  190   5.368   5.940   5.274
   13PRO    HB1  191   5.375   5.861   5.199
   13PRO    HB2  192   5.455   6.005   5.270
   13PRO     CA  193   5.237   6.011   5.241
   13PRO     HA  194   5.234   6.118   5.264
   13PRO      C  195   5.203   6.013   5.093
   13PRO      O  196   5.146   5.921   5.035
   14ILE      N  197   5.259   6.106   5.014
   14ILE      H  198   5.311   6.176   5.066
   14ILE     CA  199   5.225   6.118   4.874
   14ILE     HA  200   5.123   6.081   4.861
   14ILE     CB  201   5.202   6.263   4.832
   14ILE     HB  202   5.160   6.261   4.732
   14ILE    CG2  203   5.106   6.334   4.927
   14ILE   HG21  204   5.051   6.410   4.872
   14ILE   HG22  205   5.035   6.261   4.968
   14ILE   HG23  206   5.154   6.380   5.013
   14ILE    CG1  207   5.330   6.346   4.835
   14ILE   HG11  208   5.401   6.299   4.767
   14ILE   HG12  209   5.376   6.362   4.932
   14ILE     CD  210   5.306   6.481   4.768
   14ILE    HD1  211   5.398   6.538   4.784
   14ILE    HD2  212   5.291   6.481   4.660
   14ILE    HD3  213   5.225   6.545   4.804
   14ILE      C  214   5.318   6.033   4.790
   14ILE      O  215   5.288   6.009   4.673
   15LEU      N  216   5.435   6.001   4.846
   15LEU      H  217   5.452   6.020   4.944
   15LEU     CA  218   5.535   5.919   4.780
   15LEU     HA  219   5.498   5.880   4.685
   15LEU     CB  220   5.662   6.001   4.765
   15LEU    HB1  221   5.709   6.033   4.858
   15LEU    HB2  222   5.628   6.081   4.700
   15LEU     CG  223   5.769   5.917   4.694
   15LEU     HG  224   5.798   5.830   4.754
   15LEU    CD1  225   5.728   5.875   4.553
   15LEU   HD11  226   5.818   5.878   4.490
   15LEU   HD12  227   5.682   5.777   4.559
   15LEU   HD13  228   5.658   5.938   4.498
   15LEU    CD2  229   5.896   5.998   4.672
   15LEU   HD21  230   5.940   6.020   4.770
   15LEU   HD22  231   5.980   5.941   4.633
   15LEU   HD23  232   5.872   6.089   4.617
   15LEU      C  233   5.555   5.797   4.869
   15LEU      O  234   5.588   5.804   4.987
   16GLY      N  235   5.544   5.678   4.809
   16GLY      H  236   5.523   5.678   4.710
   16GLY     CA  237   5.574   5.548   4.866
   16GLY    HA1  238   5.485   5.497   4.906
   16GLY    HA2  239   5.630   5.572   4.956
   16GLY      C  240   5.650   5.452   4.777
   16GLY      O  241   5.687   5.496   4.668
   17LEU      N  242   5.669   5.329   4.826
   17LEU      H  243   5.652   5.323   4.925
   17LEU     CA  244   5.754   5.230   4.763
   17LEU     HA  245   5.792   5.271   4.669
   17LEU     CB  246   5.867   5.195   4.860
   17LEU    HB1  247   5.824   5.118   4.924
   17LEU    HB2  248   5.887   5.273   4.933
   17LEU     CG  249   5.994   5.135   4.801
   17LEU     HG  250   5.971   5.060   4.724
   17LEU    CD1  251   6.097   5.230   4.741
   17LEU   HD11  252   6.054   5.265   4.648
   17LEU   HD12  253   6.112   5.315   4.808
   17LEU   HD13  254   6.189   5.179   4.711
   17LEU    CD2  255   6.065   5.056   4.910
   17LEU   HD21  256   5.998   4.978   4.945
   17LEU   HD22  257   6.152   5.003   4.870
   17LEU   HD23  258   6.096   5.125   4.989
   17LEU      C  259   5.665   5.115   4.718
   17LEU      O  260   5.601   5.047   4.797
   18GLY      N  261   5.659   5.093   4.587
   18GLY      H  262   5.706   5.151   4.518
   18GLY     CA  263   5.604   4.969   4.536
   18GLY    HA1  264   5.586   4.981   4.429
   18GLY    HA2  265   5.501   4.962   4.572
   18GLY      C  266   5.698   4.854   4.569
   18GLY      O  267   5.820   4.867   4.566
   19THR      N  268   5.636   4.739   4.595
   19THR      H  269   5.538   4.749   4.617
   19THR     CA  270   5.699   4.615   4.636
   19THR     HA  271   5.808   4.624   4.632
   19THR     CB  272   5.680   4.577   4.783
   19THR     HB  273   5.744   4.496   4.818
   19THR    CG2  274   5.711   4.693   4.876
   19THR   HG21  275   5.661   4.786   4.847
   19THR   HG22  276   5.667   4.660   4.970
   19THR   HG23  277   5.818   4.708   4.884
   19THR    OG1  278   5.547   4.534   4.806
   19THR    HG1  279   5.487   4.604   4.829
   19THR      C  280   5.671   4.496   4.546
   19THR      O  281   5.737   4.394   4.564
   20TRP      N  282   5.591   4.502   4.439
   20TRP      H  283   5.550   4.591   4.417
   20TRP     CA  284   5.568   4.391   4.348
   20TRP     HA  285   5.554   4.300   4.407
   20TRP     CB  286   5.443   4.411   4.263
   20TRP    HB1  287   5.459   4.500   4.202
   20TRP    HB2  288   5.356   4.431   4.326
   20TRP     CG  289   5.416   4.301   4.166
   20TRP    CD1  290   5.419   4.171   4.202
   20TRP    HD1  291   5.449   4.126   4.295
   20TRP    NE1  292   5.384   4.096   4.091
   20TRP    HE1  293   5.388   3.995   4.090
   20TRP    CE2  294   5.359   4.176   3.981
   20TRP    CZ2  295   5.332   4.140   3.849
   20TRP    HZ2  296   5.323   4.036   3.821
   20TRP    CH2  297   5.325   4.245   3.755
   20TRP    HH2  298   5.302   4.220   3.653
   20TRP    CZ3  299   5.325   4.377   3.800
   20TRP    HZ3  300   5.313   4.452   3.723
   20TRP    CE3  301   5.348   4.412   3.934
   20TRP    HE3  302   5.358   4.515   3.965
   20TRP    CD2  303   5.370   4.310   4.028
   20TRP      C  304   5.690   4.373   4.259
   20TRP      O  305   5.734   4.470   4.198
   21LYS      N  306   5.743   4.251   4.250
   21LYS      H  307   5.686   4.177   4.289
   21LYS     CA  308   5.865   4.202   4.189
   21LYS     HA  309   5.863   4.093   4.196
   21LYS     CB  310   5.877   4.251   4.046
   21LYS    HB1  311   5.964   4.204   4.001
   21LYS    HB2  312   5.896   4.358   4.038
   21LYS     CG  313   5.754   4.207   3.966
   21LYS    HG1  314   5.665   4.226   4.026
   21LYS    HG2  315   5.760   4.099   3.952
   21LYS     CD  316   5.740   4.285   3.836
   21LYS    HD1  317   5.691   4.222   3.762
   21LYS    HD2  318   5.838   4.309   3.796
   21LYS     CE  319   5.665   4.418   3.843
   21LYS    HE1  320   5.563   4.415   3.881
   21LYS    HE2  321   5.660   4.454   3.741
   21LYS     NZ  322   5.741   4.517   3.920
   21LYS    HZ1  323   5.769   4.491   4.014
   21LYS    HZ2  324   5.827   4.543   3.873
   21LYS    HZ3  325   5.683   4.598   3.934
   21LYS      C  326   5.992   4.247   4.261
   21LYS      O  327   6.092   4.289   4.205
   22SER      N  328   5.992   4.222   4.393
   22SER      H  329   5.916   4.172   4.437
   22SER     CA  330   6.105   4.236   4.481
   22SER     HA  331   6.197   4.259   4.427
   22SER     CB  332   6.088   4.342   4.590
   22SER    HB1  333   6.189   4.369   4.623
   22SER    HB2  334   6.041   4.305   4.681
   22SER     OG  335   6.025   4.455   4.534
   22SER     HG  336   5.935   4.424   4.523
   22SER      C  337   6.121   4.096   4.537
   22SER      O  338   6.037   4.051   4.615
   23PRO      N  339   6.233   4.032   4.503
   23PRO     CD  340   6.340   4.078   4.417
   23PRO    HD1  341   6.386   4.171   4.448
   23PRO    HD2  342   6.319   4.087   4.311
   23PRO     CG  343   6.453   3.979   4.442
   23PRO    HG1  344   6.515   4.016   4.525
   23PRO    HG2  345   6.520   3.955   4.359
   23PRO     CB  346   6.393   3.852   4.502
   23PRO    HB1  347   6.467   3.794   4.557
   23PRO    HB2  348   6.357   3.798   4.414
   23PRO     CA  349   6.271   3.910   4.573
   23PRO     HA  350   6.194   3.837   4.548
   23PRO      C  351   6.303   3.926   4.721
   23PRO      O  352   6.344   4.032   4.766
   24PRO      N  353   6.291   3.820   4.801
   24PRO     CD  354   6.231   3.693   4.766
   24PRO    HD1  355   6.299   3.641   4.698
   24PRO    HD2  356   6.130   3.702   4.728
   24PRO     CG  357   6.216   3.614   4.896
   24PRO    HG1  358   6.218   3.505   4.890
   24PRO    HG2  359   6.122   3.634   4.947
   24PRO     CB  360   6.338   3.666   4.972
   24PRO    HB1  361   6.421   3.612   4.926
   24PRO    HB2  362   6.327   3.658   5.080
   24PRO     CA  363   6.349   3.813   4.934
   24PRO     HA  364   6.279   3.870   4.995
   24PRO      C  365   6.494   3.860   4.938
   24PRO      O  366   6.563   3.859   4.836
   25GLY      N  367   6.546   3.908   5.052
   25GLY      H  368   6.483   3.904   5.131
   25GLY     CA  369   6.675   3.972   5.063
   25GLY    HA1  370   6.749   3.905   5.020
   25GLY    HA2  371   6.688   3.980   5.171
   25GLY      C  372   6.691   4.112   5.005
   25GLY      O  373   6.724   4.200   5.083
   26GLN      N  374   6.675   4.125   4.873
   26GLN      H  375   6.653   4.043   4.818
   26GLN     CA  376   6.701   4.246   4.797
   26GLN     HA  377   6.801   4.285   4.816
   26GLN     CB  378   6.690   4.225   4.647
   26GLN    HB1  379   6.711   4.319   4.595
   26GLN    HB2  380   6.594   4.178   4.623
   26GLN     CG  381   6.790   4.134   4.577
   26GLN    HG1  382   6.772   4.035   4.619
   26GLN    HG2  383   6.896   4.144   4.603
   26GLN     CD  384   6.768   4.128   4.426
   26GLN    OE1  385   6.667   4.170   4.371
   26GLN    NE2  386   6.872   4.078   4.360
   26GLN   HE21  387   6.950   4.039   4.411
   26GLN   HE22  388   6.882   4.095   4.261
   26GLN      C  389   6.603   4.357   4.832
   26GLN      O  390   6.637   4.473   4.851
   27VAL      N  391   6.477   4.323   4.860
   27VAL      H  392   6.446   4.230   4.837
   27VAL     CA  393   6.381   4.411   4.924
   27VAL     HA  394   6.382   4.510   4.878
   27VAL     CB  395   6.239   4.356   4.913
   27VAL     HB  396   6.233   4.303   4.817
   27VAL    CG1  397   6.212   4.254   5.023
   27VAL   HG11  398   6.113   4.213   5.006
   27VAL   HG12  399   6.285   4.173   5.024
   27VAL   HG13  400   6.211   4.287   5.127
   27VAL    CG2  401   6.134   4.465   4.927
   27VAL   HG21  402   6.151   4.492   5.031
   27VAL   HG22  403   6.169   4.548   4.867
   27VAL   HG23  404   6.034   4.435   4.893
   27VAL      C  405   6.420   4.443   5.067
   27VAL      O  406   6.415   4.561   5.101
   28THR      N  407   6.483   4.353   5.143
   28THR      H  408   6.509   4.263   5.105
   28THR     CA  409   6.510   4.372   5.284
   28THR     HA  410   6.420   4.420   5.320
   28THR     CB  411   6.544   4.236   5.345
   28THR     HB  412   6.648   4.208   5.333
   28THR    CG2  413   6.531   4.232   5.497
   28THR   HG21  414   6.436   4.269   5.536
   28THR   HG22  415   6.542   4.130   5.534
   28THR   HG23  416   6.604   4.296   5.546
   28THR    OG1  417   6.459   4.136   5.293
   28THR    HG1  418   6.371   4.151   5.328
   28THR      C  419   6.621   4.477   5.286
   28THR      O  420   6.616   4.563   5.374
   29GLU      N  421   6.714   4.475   5.191
   29GLU      H  422   6.719   4.395   5.129
   29GLU     CA  423   6.817   4.576   5.187
   29GLU     HA  424   6.856   4.592   5.288
   29GLU     CB  425   6.929   4.514   5.104
   29GLU    HB1  426   6.896   4.486   5.004
   29GLU    HB2  427   6.962   4.428   5.161
   29GLU     CG  428   7.039   4.620   5.104
   29GLU    HG1  429   7.039   4.673   5.199
   29GLU    HG2  430   7.029   4.698   5.028
   29GLU     CD  431   7.176   4.557   5.086
   29GLU    OE1  432   7.224   4.531   4.973
   29GLU    OE2  433   7.238   4.519   5.188
   29GLU      C  434   6.756   4.707   5.138
   29GLU      O  435   6.768   4.813   5.199
   30ALA      N  436   6.676   4.703   5.031
   30ALA      H  437   6.655   4.611   4.994
   30ALA     CA  438   6.618   4.821   4.971
   30ALA     HA  439   6.703   4.887   4.954
   30ALA     CB  440   6.557   4.783   4.836
   30ALA    HB1  441   6.519   4.869   4.782
   30ALA    HB2  442   6.635   4.736   4.775
   30ALA    HB3  443   6.476   4.712   4.850
   30ALA      C  444   6.527   4.905   5.060
   30ALA      O  445   6.538   5.027   5.053
   31VAL      N  446   6.443   4.838   5.139
   31VAL      H  447   6.441   4.738   5.127
   31VAL     CA  448   6.374   4.891   5.255
   31VAL     HA  449   6.306   4.971   5.228
   31VAL     CB  450   6.274   4.789   5.308
   31VAL     HB  451   6.323   4.693   5.327
   31VAL    CG1  452   6.198   4.833   5.432
   31VAL   HG11  453   6.261   4.866   5.514
   31VAL   HG12  454   6.131   4.916   5.408
   31VAL   HG13  455   6.143   4.748   5.472
   31VAL    CG2  456   6.165   4.760   5.205
   31VAL   HG21  457   6.092   4.837   5.182
   31VAL   HG22  458   6.200   4.742   5.103
   31VAL   HG23  459   6.102   4.674   5.227
   31VAL      C  460   6.462   4.940   5.370
   31VAL      O  461   6.420   5.038   5.430
   32LYS      N  462   6.579   4.880   5.396
   32LYS      H  463   6.608   4.800   5.342
   32LYS     CA  464   6.675   4.940   5.487
   32LYS     HA  465   6.613   4.974   5.570
   32LYS     CB  466   6.779   4.841   5.537
   32LYS    HB1  467   6.853   4.895   5.596
   32LYS    HB2  468   6.829   4.799   5.449
   32LYS     CG  469   6.723   4.744   5.640
   32LYS    HG1  470   6.632   4.703   5.597
   32LYS    HG2  471   6.688   4.808   5.722
   32LYS     CD  472   6.810   4.635   5.701
   32LYS    HD1  473   6.749   4.602   5.785
   32LYS    HD2  474   6.894   4.675   5.758
   32LYS     CE  475   6.864   4.528   5.606
   32LYS    HE1  476   6.931   4.577   5.536
   32LYS    HE2  477   6.788   4.481   5.543
   32LYS     NZ  478   6.930   4.422   5.684
   32LYS    HZ1  479   6.994   4.459   5.753
   32LYS    HZ2  480   6.862   4.361   5.727
   32LYS    HZ3  481   6.982   4.368   5.616
   32LYS      C  482   6.731   5.071   5.433
   32LYS      O  483   6.751   5.161   5.514
   33VAL      N  484   6.751   5.077   5.301
   33VAL      H  485   6.726   5.001   5.240
   33VAL     CA  486   6.788   5.198   5.230
   33VAL     HA  487   6.863   5.251   5.288
   33VAL     CB  488   6.844   5.176   5.090
   33VAL     HB  489   6.798   5.087   5.046
   33VAL    CG1  490   6.828   5.288   4.988
   33VAL   HG11  491   6.886   5.376   5.017
   33VAL   HG12  492   6.859   5.245   4.893
   33VAL   HG13  493   6.726   5.326   4.983
   33VAL    CG2  494   6.992   5.144   5.109
   33VAL   HG21  495   7.057   5.158   5.023
   33VAL   HG22  496   7.045   5.211   5.178
   33VAL   HG23  497   7.010   5.040   5.136
   33VAL      C  498   6.675   5.300   5.230
   33VAL      O  499   6.701   5.420   5.241
   34ALA      N  500   6.550   5.254   5.227
   34ALA      H  501   6.534   5.156   5.207
   34ALA     CA  502   6.435   5.335   5.193
   34ALA     HA  503   6.470   5.393   5.107
   34ALA     CB  504   6.318   5.247   5.149
   34ALA    HB1  505   6.289   5.190   5.237
   34ALA    HB2  506   6.239   5.310   5.112
   34ALA    HB3  507   6.336   5.182   5.063
   34ALA      C  508   6.392   5.424   5.308
   34ALA      O  509   6.369   5.543   5.283
   35ILE      N  510   6.380   5.376   5.432
   35ILE      H  511   6.395   5.276   5.442
   35ILE     CA  512   6.361   5.462   5.547
   35ILE     HA  513   6.273   5.518   5.518
   35ILE     CB  514   6.319   5.372   5.663
   35ILE     HB  515   6.392   5.291   5.668
   35ILE    CG2  516   6.323   5.448   5.796
   35ILE   HG21  517   6.229   5.502   5.809
   35ILE   HG22  518   6.331   5.379   5.880
   35ILE   HG23  519   6.408   5.515   5.802
   35ILE    CG1  520   6.180   5.313   5.642
   35ILE   HG11  521   6.172   5.292   5.535
   35ILE   HG12  522   6.094   5.376   5.664
   35ILE     CD  523   6.156   5.180   5.712
   35ILE    HD1  524   6.216   5.094   5.684
   35ILE    HD2  525   6.167   5.207   5.817
   35ILE    HD3  526   6.051   5.150   5.704
   35ILE      C  527   6.472   5.563   5.571
   35ILE      O  528   6.437   5.672   5.615
   36ASP      N  529   6.598   5.532   5.539
   36ASP      H  530   6.619   5.448   5.487
   36ASP     CA  531   6.714   5.619   5.550
   36ASP     HA  532   6.711   5.669   5.646
   36ASP     CB  533   6.845   5.540   5.547
   36ASP    HB1  534   6.931   5.606   5.544
   36ASP    HB2  535   6.848   5.485   5.452
   36ASP     CG  536   6.867   5.449   5.667
   36ASP    OD1  537   6.795   5.452   5.769
   36ASP    OD2  538   6.968   5.376   5.654
   36ASP      C  539   6.714   5.730   5.446
   36ASP      O  540   6.732   5.844   5.488
   37VAL      N  541   6.693   5.704   5.317
   37VAL      H  542   6.690   5.609   5.284
   37VAL     CA  543   6.662   5.792   5.206
   37VAL     HA  544   6.749   5.856   5.190
   37VAL     CB  545   6.637   5.718   5.075
   37VAL     HB  546   6.566   5.638   5.095
   37VAL    CG1  547   6.573   5.806   4.968
   37VAL   HG11  548   6.615   5.906   4.955
   37VAL   HG12  549   6.564   5.753   4.873
   37VAL   HG13  550   6.469   5.824   4.996
   37VAL    CG2  551   6.765   5.661   5.015
   37VAL   HG21  552   6.824   5.748   4.986
   37VAL   HG22  553   6.816   5.598   5.088
   37VAL   HG23  554   6.744   5.601   4.926
   37VAL      C  555   6.551   5.890   5.240
   37VAL      O  556   6.556   6.009   5.208
   38GLY      N  557   6.445   5.842   5.306
   38GLY      H  558   6.436   5.744   5.326
   38GLY     CA  559   6.342   5.919   5.373
   38GLY    HA1  560   6.340   6.022   5.336
   38GLY    HA2  561   6.365   5.925   5.479
   38GLY      C  562   6.202   5.861   5.369
   38GLY      O  563   6.110   5.931   5.414
   39TYR      N  564   6.185   5.739   5.318
   39TYR      H  565   6.272   5.689   5.312
   39TYR     CA  566   6.053   5.683   5.295
   39TYR     HA  567   5.989   5.766   5.267
   39TYR     CB  568   6.052   5.581   5.183
   39TYR    HB1  569   5.960   5.523   5.186
   39TYR    HB2  570   6.123   5.502   5.210
   39TYR     CG  571   6.078   5.614   5.037
   39TYR    CD1  572   6.209   5.615   4.989
   39TYR    HD1  573   6.290   5.598   5.058
   39TYR    CE1  574   6.232   5.642   4.853
   39TYR    HE1  575   6.333   5.642   4.817
   39TYR     CZ  576   6.123   5.648   4.763
   39TYR     OH  577   6.144   5.679   4.632
   39TYR     HH  578   6.063   5.710   4.590
   39TYR    CE2  579   5.991   5.635   4.810
   39TYR    HE2  580   5.916   5.631   4.732
   39TYR    CD2  581   5.971   5.627   4.948
   39TYR    HD2  582   5.868   5.625   4.980
   39TYR      C  583   5.980   5.627   5.417
   39TYR      O  584   6.050   5.596   5.513
   40ARG      N  585   5.848   5.615   5.404
   40ARG      H  586   5.808   5.664   5.325
   40ARG     CA  587   5.758   5.595   5.515
   40ARG     HA  588   5.815   5.535   5.586
   40ARG     CB  589   5.713   5.727   5.578
   40ARG    HB1  590   5.632   5.719   5.650
   40ARG    HB2  591   5.667   5.784   5.497
   40ARG     CG  592   5.821   5.815   5.640
   40ARG    HG1  593   5.766   5.905   5.666
   40ARG    HG2  594   5.900   5.837   5.569
   40ARG     CD  595   5.890   5.741   5.754
   40ARG    HD1  596   5.942   5.648   5.729
   40ARG    HD2  597   5.813   5.696   5.817
   40ARG     NE  598   5.986   5.820   5.831
   40ARG     HE  599   5.956   5.888   5.900
   40ARG     CZ  600   6.119   5.813   5.815
   40ARG    NH1  601   6.179   5.740   5.720
   40ARG   HH11  602   6.123   5.701   5.646
   40ARG   HH12  603   6.279   5.742   5.714
   40ARG    NH2  604   6.198   5.881   5.899
   40ARG   HH21  605   6.151   5.945   5.961
   40ARG   HH22  606   6.297   5.868   5.917
   40ARG      C  607   5.632   5.523   5.469
   40ARG      O  608   5.591   5.445   5.555
   41HIS      N  609   5.585   5.541   5.346
   41HIS      H  610   5.615   5.626   5.300
   41HIS     CA  611   5.476   5.472   5.280
   41HIS     HA  612   5.397   5.450   5.351
   41HIS     CB  613   5.401   5.563   5.183
   41HIS    HB1  614   5.471   5.624   5.127
   41HIS    HB2  615   5.342   5.636   5.239
   41HIS     CG  616   5.305   5.498   5.087
   41HIS    ND1  617   5.245   5.375   5.114
   41HIS    CE1  618   5.149   5.359   5.023
   41HIS    HE1  619   5.087   5.271   5.024
   41HIS    NE2  620   5.148   5.464   4.939
   41HIS    HE2  621   5.078   5.477   4.867
   41HIS    CD2  622   5.245   5.555   4.978
   41HIS    HD2  623   5.254   5.658   4.947
   41HIS      C  624   5.528   5.349   5.207
   41HIS      O  625   5.622   5.363   5.129
   42ILE      N  626   5.473   5.229   5.227
   42ILE      H  627   5.398   5.216   5.294
   42ILE     CA  628   5.504   5.102   5.164
   42ILE     HA  629   5.571   5.117   5.079
   42ILE     CB  630   5.573   4.999   5.253
   42ILE     HB  631   5.499   4.972   5.328
   42ILE    CG2  632   5.628   4.877   5.180
   42ILE   HG21  633   5.692   4.825   5.251
   42ILE   HG22  634   5.549   4.806   5.154
   42ILE   HG23  635   5.691   4.907   5.096
   42ILE    CG1  636   5.681   5.068   5.336
   42ILE   HG11  637   5.714   4.997   5.412
   42ILE   HG12  638   5.639   5.145   5.401
   42ILE     CD  639   5.804   5.108   5.256
   42ILE    HD1  640   5.764   5.163   5.171
   42ILE    HD2  641   5.872   5.164   5.321
   42ILE    HD3  642   5.864   5.024   5.220
   42ILE      C  643   5.374   5.046   5.107
   42ILE      O  644   5.276   5.030   5.179
   43ASP      N  645   5.383   4.995   4.984
   43ASP      H  646   5.468   5.011   4.931
   43ASP     CA  647   5.270   4.923   4.929
   43ASP     HA  648   5.174   4.944   4.977
   43ASP     CB  649   5.253   4.962   4.783
   43ASP    HB1  650   5.342   4.938   4.725
   43ASP    HB2  651   5.229   5.067   4.768
   43ASP     CG  652   5.135   4.885   4.724
   43ASP    OD1  653   5.025   4.914   4.775
   43ASP    OD2  654   5.151   4.796   4.638
   43ASP      C  655   5.295   4.772   4.933
   43ASP      O  656   5.380   4.724   4.859
   44CYS      N  657   5.222   4.704   5.021
   44CYS      H  658   5.153   4.761   5.068
   44CYS     CA  659   5.221   4.562   5.053
   44CYS     HA  660   5.317   4.522   5.019
   44CYS     CB  661   5.228   4.543   5.204
   44CYS    HB1  662   5.238   4.435   5.215
   44CYS    HB2  663   5.141   4.576   5.262
   44CYS     SG  664   5.365   4.636   5.275
   44CYS     HG  665   5.339   4.752   5.215
   44CYS      C  666   5.113   4.482   4.983
   44CYS      O  667   5.016   4.546   4.943
   45ALA      N  668   5.119   4.349   4.982
   45ALA      H  669   5.200   4.303   5.020
   45ALA     CA  670   5.007   4.261   4.953
   45ALA     HA  671   4.925   4.294   5.016
   45ALA     CB  672   4.972   4.260   4.805
   45ALA    HB1  673   4.882   4.199   4.795
   45ALA    HB2  674   4.954   4.359   4.763
   45ALA    HB3  675   5.057   4.216   4.753
   45ALA      C  676   5.025   4.114   4.991
   45ALA      O  677   5.136   4.067   5.018
   46HIS      N  678   4.918   4.036   4.996
   46HIS      H  679   4.829   4.078   4.971
   46HIS     CA  680   4.926   3.896   5.032
   46HIS     HA  681   5.004   3.880   5.107
   46HIS     CB  682   4.797   3.853   5.101
   46HIS    HB1  683   4.710   3.909   5.066
   46HIS    HB2  684   4.801   3.865   5.209
   46HIS     CG  685   4.762   3.708   5.086
   46HIS    ND1  686   4.652   3.656   5.018
   46HIS    CE1  687   4.670   3.525   5.033
   46HIS    HE1  688   4.607   3.457   4.977
   46HIS    NE2  689   4.784   3.492   5.096
   46HIS    HE2  690   4.820   3.402   5.123
   46HIS    CD2  691   4.846   3.610   5.133
   46HIS    HD2  692   4.938   3.621   5.189
   46HIS      C  693   4.971   3.804   4.919
   46HIS      O  694   5.053   3.714   4.937
   47VAL      N  695   4.931   3.849   4.800
   47VAL      H  696   4.876   3.933   4.797
   47VAL     CA  697   4.961   3.784   4.674
   47VAL     HA  698   4.953   3.678   4.700
   47VAL     CB  699   4.863   3.825   4.565
   47VAL     HB  700   4.762   3.833   4.607
   47VAL    CG1  701   4.896   3.956   4.494
   47VAL   HG11  702   4.971   3.948   4.415
   47VAL   HG12  703   4.803   3.975   4.441
   47VAL   HG13  704   4.916   4.036   4.565
   47VAL    CG2  705   4.850   3.721   4.455
   47VAL   HG21  706   4.823   3.626   4.501
   47VAL   HG22  707   4.774   3.760   4.387
   47VAL   HG23  708   4.945   3.720   4.401
   47VAL      C  709   5.103   3.808   4.623
   47VAL      O  710   5.160   3.723   4.555
   48TYR      N  711   5.173   3.916   4.660
   48TYR      H  712   5.132   3.993   4.711
   48TYR     CA  713   5.302   3.946   4.602
   48TYR     HA  714   5.293   3.938   4.494
   48TYR     CB  715   5.358   4.083   4.636
   48TYR    HB1  716   5.457   4.097   4.591
   48TYR    HB2  717   5.371   4.101   4.743
   48TYR     CG  718   5.287   4.209   4.592
   48TYR    CD1  719   5.180   4.205   4.502
   48TYR    HD1  720   5.154   4.110   4.457
   48TYR    CE1  721   5.114   4.325   4.472
   48TYR    HE1  722   5.029   4.319   4.406
   48TYR     CZ  723   5.143   4.443   4.543
   48TYR     OH  724   5.057   4.549   4.535
   48TYR     HH  725   5.107   4.616   4.582
   48TYR    CE2  726   5.256   4.452   4.626
   48TYR    HE2  727   5.268   4.549   4.673
   48TYR    CD2  728   5.325   4.332   4.648
   48TYR    HD2  729   5.412   4.342   4.711
   48TYR      C  730   5.412   3.849   4.644
   48TYR      O  731   5.519   3.849   4.584
   49GLN      N  732   5.386   3.769   4.748
   49GLN      H  733   5.301   3.790   4.798
   49GLN     CA  734   5.474   3.672   4.811
   49GLN     HA  735   5.422   3.641   4.902
   49GLN     CB  736   5.492   3.545   4.729
   49GLN    HB1  737   5.584   3.544   4.669
   49GLN    HB2  738   5.404   3.539   4.665
   49GLN     CG  739   5.504   3.427   4.825
   49GLN    HG1  740   5.420   3.416   4.892
   49GLN    HG2  741   5.596   3.435   4.884
   49GLN     CD  742   5.511   3.295   4.750
   49GLN    OE1  743   5.620   3.259   4.704
   49GLN    NE2  744   5.404   3.226   4.710
   49GLN   HE21  745   5.314   3.265   4.731
   49GLN   HE22  746   5.415   3.155   4.639
   49GLN      C  747   5.606   3.733   4.854
   49GLN      O  748   5.710   3.684   4.811
   50ASN      N  749   5.607   3.846   4.926
   50ASN      H  750   5.522   3.893   4.953
   50ASN     CA  751   5.726   3.898   4.990
   50ASN     HA  752   5.776   3.806   5.019
   50ASN     CB  753   5.810   3.967   4.883
   50ASN    HB1  754   5.843   3.894   4.809
   50ASN    HB2  755   5.900   4.010   4.926
   50ASN     CG  756   5.729   4.082   4.824
   50ASN    OD1  757   5.627   4.132   4.871
   50ASN    ND2  758   5.788   4.135   4.717
   50ASN   HD21  759   5.875   4.091   4.691
   50ASN   HD22  760   5.765   4.221   4.670
   50ASN      C  761   5.704   3.975   5.120
   50ASN      O  762   5.797   4.049   5.153
   51GLU      N  763   5.590   3.969   5.189
   51GLU      H  764   5.523   3.915   5.135
   51GLU     CA  765   5.547   4.062   5.292
   51GLU     HA  766   5.564   4.163   5.254
   51GLU     CB  767   5.399   4.043   5.324
   51GLU    HB1  768   5.332   4.049   5.239
   51GLU    HB2  769   5.366   4.129   5.381
   51GLU     CG  770   5.356   3.920   5.404
   51GLU    HG1  771   5.251   3.933   5.430
   51GLU    HG2  772   5.408   3.921   5.500
   51GLU     CD  773   5.371   3.788   5.329
   51GLU    OE1  774   5.472   3.718   5.357
   51GLU    OE2  775   5.289   3.752   5.242
   51GLU      C  776   5.636   4.055   5.415
   51GLU      O  777   5.678   4.159   5.466
   52ASN      N  778   5.684   3.935   5.450
   52ASN      H  779   5.648   3.857   5.397
   52ASN     CA  780   5.761   3.914   5.570
   52ASN     HA  781   5.715   3.953   5.661
   52ASN     CB  782   5.788   3.765   5.587
   52ASN    HB1  783   5.789   3.718   5.489
   52ASN    HB2  784   5.698   3.733   5.640
   52ASN     CG  785   5.911   3.729   5.670
   52ASN    OD1  786   5.901   3.742   5.792
   52ASN    ND2  787   6.027   3.692   5.616
   52ASN   HD21  788   6.044   3.675   5.518
   52ASN   HD22  789   6.104   3.692   5.681
   52ASN      C  790   5.898   3.978   5.547
   52ASN      O  791   5.957   4.032   5.640
   53GLU      N  792   5.947   3.970   5.423
   53GLU      H  793   5.898   3.922   5.348
   53GLU     CA  794   6.079   4.014   5.382
   53GLU     HA  795   6.147   3.974   5.457
   53GLU     CB  796   6.114   3.958   5.244
   53GLU    HB1  797   6.223   3.966   5.237
   53GLU    HB2  798   6.080   4.032   5.173
   53GLU     CG  799   6.057   3.824   5.197
   53GLU    HG1  800   6.086   3.813   5.093
   53GLU    HG2  801   5.948   3.831   5.189
   53GLU     CD  802   6.096   3.704   5.282
   53GLU    OE1  803   6.178   3.712   5.376
   53GLU    OE2  804   6.042   3.592   5.262
   53GLU      C  805   6.082   4.166   5.373
   53GLU      O  806   6.190   4.224   5.383
   54VAL      N  807   5.964   4.228   5.369
   54VAL      H  808   5.883   4.168   5.370
   54VAL     CA  809   5.938   4.369   5.387
   54VAL     HA  810   6.025   4.416   5.341
   54VAL     CB  811   5.813   4.419   5.314
   54VAL     HB  812   5.734   4.379   5.377
   54VAL    CG1  813   5.790   4.568   5.337
   54VAL   HG11  814   5.764   4.576   5.443
   54VAL   HG12  815   5.874   4.636   5.318
   54VAL   HG13  816   5.703   4.601   5.281
   54VAL    CG2  817   5.808   4.397   5.163
   54VAL   HG21  818   5.713   4.419   5.113
   54VAL   HG22  819   5.883   4.457   5.112
   54VAL   HG23  820   5.826   4.292   5.142
   54VAL      C  821   5.939   4.402   5.536
   54VAL      O  822   6.028   4.471   5.585
   55GLY      N  823   5.848   4.335   5.606
   55GLY      H  824   5.793   4.265   5.559
   55GLY     CA  825   5.838   4.333   5.751
   55GLY    HA1  826   5.769   4.262   5.796
   55GLY    HA2  827   5.785   4.425   5.775
   55GLY      C  828   5.965   4.323   5.833
   55GLY      O  829   5.979   4.401   5.928
   56VAL      N  830   6.065   4.240   5.803
   56VAL      H  831   6.035   4.173   5.734
   56VAL     CA  832   6.183   4.214   5.884
   56VAL     HA  833   6.147   4.225   5.986
   56VAL     CB  834   6.245   4.076   5.863
   56VAL     HB  835   6.330   4.061   5.929
   56VAL    CG1  836   6.146   3.969   5.908
   56VAL   HG11  837   6.050   3.990   5.861
   56VAL   HG12  838   6.190   3.870   5.896
   56VAL   HG13  839   6.128   3.974   6.015
   56VAL    CG2  840   6.301   4.046   5.725
   56VAL   HG21  841   6.229   4.097   5.661
   56VAL   HG22  842   6.406   4.075   5.712
   56VAL   HG23  843   6.301   3.938   5.707
   56VAL      C  844   6.285   4.325   5.868
   56VAL      O  845   6.364   4.348   5.959
   57ALA      N  846   6.291   4.391   5.752
   57ALA      H  847   6.218   4.371   5.684
   57ALA     CA  848   6.353   4.522   5.741
   57ALA     HA  849   6.455   4.507   5.775
   57ALA     CB  850   6.358   4.558   5.593
   57ALA    HB1  851   6.426   4.642   5.575
   57ALA    HB2  852   6.388   4.477   5.526
   57ALA    HB3  853   6.259   4.587   5.559
   57ALA      C  854   6.281   4.624   5.827
   57ALA      O  855   6.348   4.710   5.884
   58ILE      N  856   6.148   4.638   5.826
   58ILE      H  857   6.096   4.564   5.781
   58ILE     CA  858   6.087   4.745   5.903
   58ILE     HA  859   6.133   4.839   5.875
   58ILE     CB  860   5.935   4.745   5.884
   58ILE     HB  861   5.892   4.649   5.912
   58ILE    CG2  862   5.872   4.852   5.973
   58ILE   HG21  863   5.882   4.832   6.079
   58ILE   HG22  864   5.910   4.950   5.942
   58ILE   HG23  865   5.765   4.855   5.957
   58ILE    CG1  866   5.897   4.759   5.737
   58ILE   HG11  867   5.791   4.736   5.749
   58ILE   HG12  868   5.956   4.680   5.691
   58ILE     CD  869   5.917   4.894   5.668
   58ILE    HD1  870   5.846   4.901   5.586
   58ILE    HD2  871   5.896   4.980   5.731
   58ILE    HD3  872   6.020   4.895   5.633
   58ILE      C  873   6.124   4.719   6.048
   58ILE      O  874   6.155   4.812   6.122
   59GLN      N  875   6.130   4.593   6.091
   59GLN      H  876   6.088   4.515   6.041
   59GLN     CA  877   6.159   4.560   6.229
   59GLN     HA  878   6.111   4.625   6.302
   59GLN     CB  879   6.116   4.414   6.244
   59GLN    HB1  880   6.182   4.363   6.175
   59GLN    HB2  881   6.011   4.405   6.218
   59GLN     CG  882   6.129   4.339   6.377
   59GLN    HG1  883   6.091   4.404   6.456
   59GLN    HG2  884   6.232   4.339   6.411
   59GLN     CD  885   6.080   4.195   6.380
   59GLN    OE1  886   6.077   4.129   6.276
   59GLN    NE2  887   6.019   4.158   6.493
   59GLN   HE21  888   6.012   4.222   6.570
   59GLN   HE22  889   5.987   4.062   6.502
   59GLN      C  890   6.306   4.579   6.260
   59GLN      O  891   6.329   4.616   6.375
   60GLU      N  892   6.400   4.558   6.167
   60GLU      H  893   6.366   4.530   6.076
   60GLU     CA  894   6.539   4.588   6.193
   60GLU     HA  895   6.560   4.545   6.291
   60GLU     CB  896   6.627   4.532   6.082
   60GLU    HB1  897   6.637   4.606   6.003
   60GLU    HB2  898   6.593   4.441   6.032
   60GLU     CG  899   6.769   4.498   6.127
   60GLU    HG1  900   6.812   4.591   6.164
   60GLU    HG2  901   6.822   4.477   6.034
   60GLU     CD  902   6.770   4.387   6.230
   60GLU    OE1  903   6.727   4.272   6.207
   60GLU    OE2  904   6.811   4.422   6.343
   60GLU      C  905   6.563   4.738   6.198
   60GLU      O  906   6.650   4.779   6.274
   61LYS      N  907   6.480   4.822   6.136
   61LYS      H  908   6.411   4.784   6.073
   61LYS     CA  909   6.488   4.967   6.149
   61LYS     HA  910   6.592   4.997   6.162
   61LYS     CB  911   6.422   5.029   6.027
   61LYS    HB1  912   6.401   5.134   6.049
   61LYS    HB2  913   6.327   4.986   5.997
   61LYS     CG  914   6.511   5.034   5.904
   61LYS    HG1  915   6.444   5.071   5.826
   61LYS    HG2  916   6.537   4.933   5.874
   61LYS     CD  917   6.635   5.122   5.923
   61LYS    HD1  918   6.680   5.103   6.020
   61LYS    HD2  919   6.617   5.230   5.919
   61LYS     CE  920   6.729   5.093   5.806
   61LYS    HE1  921   6.665   5.108   5.719
   61LYS    HE2  922   6.772   4.994   5.814
   61LYS     NZ  923   6.848   5.180   5.809
   61LYS    HZ1  924   6.923   5.142   5.866
   61LYS    HZ2  925   6.877   5.172   5.713
   61LYS    HZ3  926   6.834   5.278   5.829
   61LYS      C  927   6.429   5.030   6.274
   61LYS      O  928   6.488   5.122   6.330
   62LEU      N  929   6.322   4.970   6.327
   62LEU      H  930   6.276   4.899   6.271
   62LEU     CA  931   6.269   4.984   6.461
   62LEU     HA  932   6.251   5.090   6.480
   62LEU     CB  933   6.129   4.924   6.457
   62LEU    HB1  934   6.081   4.921   6.555
   62LEU    HB2  935   6.142   4.824   6.416
   62LEU     CG  936   6.040   5.001   6.360
   62LEU     HG  937   6.086   5.013   6.261
   62LEU    CD1  938   5.904   4.938   6.335
   62LEU   HD11  939   5.839   5.000   6.273
   62LEU   HD12  940   5.919   4.840   6.291
   62LEU   HD13  941   5.869   4.921   6.437
   62LEU    CD2  942   5.997   5.138   6.412
   62LEU   HD21  943   6.084   5.198   6.441
   62LEU   HD22  944   5.955   5.191   6.327
   62LEU   HD23  945   5.925   5.128   6.493
   62LEU      C  946   6.365   4.933   6.567
   62LEU      O  947   6.378   5.002   6.668
   63ARG      N  948   6.434   4.820   6.548
   63ARG      H  949   6.399   4.767   6.470
   63ARG     CA  950   6.543   4.765   6.627
   63ARG     HA  951   6.499   4.769   6.727
   63ARG     CB  952   6.569   4.616   6.606
   63ARG    HB1  953   6.609   4.604   6.505
   63ARG    HB2  954   6.480   4.556   6.624
   63ARG     CG  955   6.668   4.562   6.710
   63ARG    HG1  956   6.633   4.608   6.803
   63ARG    HG2  957   6.769   4.596   6.689
   63ARG     CD  958   6.660   4.410   6.713
   63ARG    HD1  959   6.564   4.382   6.756
   63ARG    HD2  960   6.739   4.374   6.779
   63ARG     NE  961   6.669   4.344   6.583
   63ARG     HE  962   6.713   4.392   6.506
   63ARG     CZ  963   6.638   4.216   6.561
   63ARG    NH1  964   6.569   4.145   6.652
   63ARG   HH11  965   6.535   4.193   6.734
   63ARG   HH12  966   6.571   4.044   6.654
   63ARG    NH2  967   6.676   4.149   6.451
   63ARG   HH21  968   6.708   4.197   6.368
   63ARG   HH22  969   6.656   4.050   6.443
   63ARG      C  970   6.668   4.851   6.631
   63ARG      O  971   6.717   4.872   6.741
   64GLU      N  972   6.717   4.910   6.521
   64GLU      H  973   6.675   4.885   6.433
   64GLU     CA  974   6.817   5.015   6.521
   64GLU     HA  975   6.897   4.989   6.591
   64GLU     CB  976   6.876   5.028   6.381
   64GLU    HB1  977   6.813   5.089   6.316
   64GLU    HB2  978   6.894   4.929   6.338
   64GLU     CG  979   7.015   5.086   6.400
   64GLU    HG1  980   7.073   5.038   6.479
   64GLU    HG2  981   7.008   5.191   6.431
   64GLU     CD  982   7.092   5.074   6.269
   64GLU    OE1  983   7.050   5.140   6.172
   64GLU    OE2  984   7.210   5.031   6.271
   64GLU      C  985   6.759   5.144   6.577
   64GLU      O  986   6.838   5.234   6.606
   65GLN      N  987   6.629   5.168   6.593
   65GLN      H  988   6.568   5.094   6.560
   65GLN     CA  989   6.567   5.284   6.653
   65GLN     HA  990   6.462   5.255   6.648
   65GLN     CB  991   6.604   5.293   6.801
   65GLN    HB1  992   6.539   5.365   6.849
   65GLN    HB2  993   6.708   5.325   6.809
   65GLN     CG  994   6.580   5.171   6.890
   65GLN    HG1  995   6.634   5.083   6.856
   65GLN    HG2  996   6.472   5.156   6.892
   65GLN     CD  997   6.633   5.209   7.028
   65GLN    OE1  998   6.562   5.247   7.120
   65GLN    NE2  999   6.764   5.201   7.054
   65GLN   HE21 1000   6.823   5.149   6.992
   65GLN   HE22 1001   6.790   5.243   7.142
   65GLN      C 1002   6.572   5.419   6.585
   65GLN      O 1003   6.553   5.527   6.642
   66VAL      N 1004   6.616   5.412   6.459
   66VAL      H 1005   6.637   5.321   6.419
   66VAL     CA 1006   6.640   5.527   6.374
   66VAL     HA 1007   6.690   5.603   6.435
   66VAL     CB 1008   6.738   5.499   6.261
   66VAL     HB 1009   6.760   5.596   6.217
   66VAL    CG1 1010   6.873   5.445   6.307
   66VAL   HG11 1011   6.928   5.408   6.220
   66VAL   HG12 1012   6.919   5.522   6.370
   66VAL   HG13 1013   6.846   5.357   6.365
   66VAL    CG2 1014   6.685   5.405   6.152
   66VAL   HG21 1015   6.709   5.441   6.052
   66VAL   HG22 1016   6.720   5.307   6.183
   66VAL   HG23 1017   6.577   5.404   6.162
   66VAL      C 1018   6.512   5.590   6.320
   66VAL      O 1019   6.510   5.704   6.275
   67VAL      N 1020   6.401   5.517   6.328
   67VAL      H 1021   6.419   5.426   6.368
   67VAL     CA 1022   6.261   5.546   6.302
   67VAL     HA 1023   6.260   5.654   6.286
   67VAL     CB 1024   6.227   5.499   6.161
   67VAL     HB 1025   6.313   5.522   6.098
   67VAL    CG1 1026   6.188   5.352   6.161
   67VAL   HG11 1027   6.179   5.311   6.060
   67VAL   HG12 1028   6.274   5.302   6.205
   67VAL   HG13 1029   6.103   5.341   6.228
   67VAL    CG2 1030   6.108   5.578   6.106
   67VAL   HG21 1031   6.020   5.542   6.158
   67VAL   HG22 1032   6.112   5.684   6.129
   67VAL   HG23 1033   6.082   5.558   6.002
   67VAL      C 1034   6.164   5.510   6.413
   67VAL      O 1035   6.198   5.428   6.499
   68LYS      N 1036   6.043   5.564   6.416
   68LYS      H 1037   6.020   5.626   6.339
   68LYS     CA 1038   5.934   5.524   6.502
   68LYS     HA 1039   5.966   5.451   6.576
   68LYS     CB 1040   5.875   5.647   6.571
   68LYS    HB1 1041   5.783   5.617   6.620
   68LYS    HB2 1042   5.849   5.722   6.496
   68LYS     CG 1043   5.971   5.693   6.680
   68LYS    HG1 1044   6.062   5.736   6.639
   68LYS    HG2 1045   5.990   5.611   6.749
   68LYS     CD 1046   5.919   5.804   6.771
   68LYS    HD1 1047   5.814   5.787   6.794
   68LYS    HD2 1048   5.918   5.895   6.711
   68LYS     CE 1049   5.996   5.821   6.901
   68LYS    HE1 1050   6.100   5.845   6.879
   68LYS    HE2 1051   5.986   5.722   6.945
   68LYS     NZ 1052   5.924   5.915   6.989
   68LYS    HZ1 1053   5.946   6.011   6.965
   68LYS    HZ2 1054   5.825   5.898   6.993
   68LYS    HZ3 1055   5.954   5.905   7.085
   68LYS      C 1056   5.827   5.451   6.422
   68LYS      O 1057   5.815   5.465   6.300
   69ARG      N 1058   5.737   5.377   6.487
   69ARG      H 1059   5.750   5.366   6.587
   69ARG     CA 1060   5.625   5.316   6.418
   69ARG     HA 1061   5.661   5.268   6.327
   69ARG     CB 1062   5.552   5.209   6.499
   69ARG    HB1 1063   5.535   5.250   6.599
   69ARG    HB2 1064   5.615   5.120   6.498
   69ARG     CG 1065   5.417   5.159   6.451
   69ARG    HG1 1066   5.346   5.241   6.457
   69ARG    HG2 1067   5.373   5.080   6.512
   69ARG     CD 1068   5.422   5.104   6.308
   69ARG    HD1 1069   5.493   5.023   6.294
   69ARG    HD2 1070   5.464   5.174   6.236
   69ARG     NE 1071   5.286   5.064   6.271
   69ARG     HE 1072   5.251   4.980   6.316
   69ARG     CZ 1073   5.215   5.124   6.176
   69ARG    NH1 1074   5.236   5.245   6.122
   69ARG   HH11 1075   5.316   5.298   6.153
   69ARG   HH12 1076   5.163   5.293   6.072
   69ARG    NH2 1077   5.106   5.060   6.130
   69ARG   HH21 1078   5.058   4.986   6.179
   69ARG   HH22 1079   5.066   5.102   6.048
   69ARG      C 1080   5.527   5.420   6.368
   69ARG      O 1081   5.471   5.403   6.260
   70GLU      N 1082   5.509   5.530   6.441
   70GLU      H 1083   5.557   5.533   6.529
   70GLU     CA 1084   5.417   5.636   6.406
   70GLU     HA 1085   5.324   5.588   6.376
   70GLU     CB 1086   5.379   5.709   6.535
   70GLU    HB1 1087   5.364   5.644   6.621
   70GLU    HB2 1088   5.282   5.756   6.519
   70GLU     CG 1089   5.485   5.811   6.576
   70GLU    HG1 1090   5.477   5.896   6.509
   70GLU    HG2 1091   5.585   5.773   6.556
   70GLU     CD 1092   5.470   5.854   6.721
   70GLU    OE1 1093   5.448   5.765   6.805
   70GLU    OE2 1094   5.470   5.975   6.752
   70GLU      C 1095   5.460   5.718   6.286
   70GLU      O 1096   5.373   5.777   6.222
   71GLU      N 1097   5.586   5.726   6.242
   71GLU      H 1098   5.656   5.671   6.291
   71GLU     CA 1099   5.624   5.787   6.116
   71GLU     HA 1100   5.587   5.889   6.117
   71GLU     CB 1101   5.775   5.807   6.112
   71GLU    HB1 1102   5.803   5.840   6.012
   71GLU    HB2 1103   5.828   5.715   6.135
   71GLU     CG 1104   5.824   5.912   6.212
   71GLU    HG1 1105   5.821   5.862   6.309
   71GLU    HG2 1106   5.764   6.003   6.214
   71GLU     CD 1107   5.965   5.955   6.182
   71GLU    OE1 1108   6.003   5.983   6.066
   71GLU    OE2 1109   6.052   5.968   6.271
   71GLU      C 1110   5.566   5.705   6.001
   71GLU      O 1111   5.554   5.761   5.893
   72LEU      N 1112   5.561   5.574   6.024
   72LEU      H 1113   5.584   5.544   6.117
   72LEU     CA 1114   5.558   5.473   5.920
   72LEU     HA 1115   5.599   5.510   5.826
   72LEU     CB 1116   5.631   5.349   5.972
   72LEU    HB1 1117   5.606   5.268   5.904
   72LEU    HB2 1118   5.591   5.324   6.070
   72LEU     CG 1119   5.782   5.362   5.981
   72LEU     HG 1120   5.813   5.437   6.053
   72LEU    CD1 1121   5.839   5.228   6.027
   72LEU   HD11 1122   5.816   5.152   5.952
   72LEU   HD12 1123   5.943   5.248   6.052
   72LEU   HD13 1124   5.792   5.212   6.123
   72LEU    CD2 1125   5.854   5.388   5.848
   72LEU   HD21 1126   5.854   5.305   5.778
   72LEU   HD22 1127   5.794   5.461   5.793
   72LEU   HD23 1128   5.958   5.410   5.871
   72LEU      C 1129   5.417   5.430   5.882
   72LEU      O 1130   5.327   5.442   5.965
   73PHE      N 1131   5.402   5.391   5.755
   73PHE      H 1132   5.486   5.368   5.704
   73PHE     CA 1133   5.274   5.371   5.689
   73PHE     HA 1134   5.207   5.354   5.773
   73PHE     CB 1135   5.232   5.498   5.615
   73PHE    HB1 1136   5.263   5.494   5.511
   73PHE    HB2 1137   5.296   5.577   5.655
   73PHE     CG 1138   5.086   5.533   5.619
   73PHE    CD1 1139   5.010   5.493   5.509
   73PHE    HD1 1140   5.051   5.423   5.437
   73PHE    CE1 1141   4.874   5.524   5.499
   73PHE    HE1 1142   4.818   5.491   5.413
   73PHE     CZ 1143   4.814   5.609   5.593
   73PHE     HZ 1144   4.708   5.628   5.590
   73PHE    CE2 1145   4.893   5.652   5.701
   73PHE    HE2 1146   4.848   5.705   5.783
   73PHE    CD2 1147   5.023   5.603   5.722
   73PHE    HD2 1148   5.080   5.625   5.811
   73PHE      C 1149   5.271   5.248   5.599
   73PHE      O 1150   5.344   5.250   5.500
   74ILE      N 1151   5.202   5.146   5.649
   74ILE      H 1152   5.152   5.158   5.736
   74ILE     CA 1153   5.190   5.016   5.586
   74ILE     HA 1154   5.265   5.016   5.506
   74ILE     CB 1155   5.242   4.904   5.675
   74ILE     HB 1156   5.170   4.888   5.755
   74ILE    CG2 1157   5.251   4.780   5.586
   74ILE   HG21 1158   5.308   4.805   5.497
   74ILE   HG22 1159   5.309   4.700   5.633
   74ILE   HG23 1160   5.155   4.732   5.567
   74ILE    CG1 1161   5.377   4.938   5.737
   74ILE   HG11 1162   5.431   5.005   5.670
   74ILE   HG12 1163   5.437   4.848   5.751
   74ILE     CD 1164   5.373   5.008   5.872
   74ILE    HD1 1165   5.460   5.072   5.889
   74ILE    HD2 1166   5.291   5.074   5.900
   74ILE    HD3 1167   5.363   4.917   5.931
   74ILE      C 1168   5.050   4.984   5.536
   74ILE      O 1169   4.956   4.984   5.615
   75VAL      N 1170   5.035   4.959   5.406
   75VAL      H 1171   5.120   4.947   5.353
   75VAL     CA 1172   4.909   4.944   5.336
   75VAL     HA 1173   4.838   4.947   5.419
   75VAL     CB 1174   4.885   5.050   5.229
   75VAL     HB 1175   4.959   5.042   5.150
   75VAL    CG1 1176   4.746   5.052   5.168
   75VAL   HG11 1177   4.715   5.138   5.109
   75VAL   HG12 1178   4.743   4.964   5.103
   75VAL   HG13 1179   4.676   5.036   5.250
   75VAL    CG2 1180   4.885   5.185   5.301
   75VAL   HG21 1181   4.877   5.267   5.229
   75VAL   HG22 1182   4.822   5.188   5.390
   75VAL   HG23 1183   4.987   5.204   5.334
   75VAL      C 1184   4.906   4.804   5.277
   75VAL      O 1185   4.997   4.773   5.200
   76SER      N 1186   4.811   4.716   5.308
   76SER      H 1187   4.742   4.741   5.378
   76SER     CA 1188   4.796   4.587   5.243
   76SER     HA 1189   4.869   4.582   5.163
   76SER     CB 1190   4.839   4.467   5.327
   76SER    HB1 1191   4.753   4.436   5.385
   76SER    HB2 1192   4.917   4.503   5.395
   76SER     OG 1193   4.872   4.345   5.265
   76SER     HG 1194   4.958   4.317   5.299
   76SER      C 1195   4.659   4.558   5.185
   76SER      O 1196   4.567   4.638   5.199
   77LYS      N 1197   4.655   4.455   5.100
   77LYS      H 1198   4.735   4.394   5.107
   77LYS     CA 1199   4.544   4.420   5.013
   77LYS     HA 1200   4.470   4.498   5.032
   77LYS     CB 1201   4.585   4.441   4.868
   77LYS    HB1 1202   4.491   4.442   4.813
   77LYS    HB2 1203   4.653   4.359   4.844
   77LYS     CG 1204   4.659   4.572   4.841
   77LYS    HG1 1205   4.766   4.578   4.862
   77LYS    HG2 1206   4.608   4.639   4.909
   77LYS     CD 1207   4.636   4.619   4.698
   77LYS    HD1 1208   4.528   4.627   4.696
   77LYS    HD2 1209   4.669   4.547   4.623
   77LYS     CE 1210   4.703   4.751   4.658
   77LYS    HE1 1211   4.662   4.832   4.717
   77LYS    HE2 1212   4.672   4.765   4.555
   77LYS     NZ 1213   4.850   4.749   4.648
   77LYS    HZ1 1214   4.881   4.820   4.583
   77LYS    HZ2 1215   4.905   4.779   4.728
   77LYS    HZ3 1216   4.888   4.658   4.628
   77LYS      C 1217   4.480   4.283   5.034
   77LYS      O 1218   4.548   4.181   5.036
   78LEU      N 1219   4.347   4.276   5.028
   78LEU      H 1220   4.300   4.362   5.005
   78LEU     CA 1221   4.267   4.158   5.052
   78LEU     HA 1222   4.325   4.098   5.123
   78LEU     CB 1223   4.131   4.196   5.109
   78LEU    HB1 1224   4.076   4.257   5.038
   78LEU    HB2 1225   4.148   4.260   5.196
   78LEU     CG 1226   4.045   4.079   5.154
   78LEU     HG 1227   4.044   4.008   5.071
   78LEU    CD1 1228   4.098   4.006   5.277
   78LEU   HD11 1229   4.197   3.970   5.248
   78LEU   HD12 1230   4.110   4.071   5.364
   78LEU   HD13 1231   4.042   3.915   5.298
   78LEU    CD2 1232   3.901   4.113   5.193
   78LEU   HD21 1233   3.858   4.167   5.108
   78LEU   HD22 1234   3.843   4.021   5.200
   78LEU   HD23 1235   3.895   4.175   5.283
   78LEU      C 1236   4.250   4.084   4.920
   78LEU      O 1237   4.180   4.140   4.835
   79TRP      N 1238   4.315   3.970   4.898
   79TRP      H 1239   4.384   3.942   4.967
   79TRP     CA 1240   4.314   3.909   4.767
   79TRP     HA 1241   4.340   3.989   4.697
   79TRP     CB 1242   4.431   3.811   4.763
   79TRP    HB1 1243   4.406   3.732   4.833
   79TRP    HB2 1244   4.520   3.864   4.796
   79TRP     CG 1245   4.451   3.739   4.633
   79TRP    CD1 1246   4.408   3.612   4.614
   79TRP    HD1 1247   4.378   3.543   4.691
   79TRP    NE1 1248   4.404   3.581   4.479
   79TRP    HE1 1249   4.371   3.496   4.435
   79TRP    CE2 1250   4.447   3.690   4.405
   79TRP    CZ2 1251   4.460   3.711   4.268
   79TRP    HZ2 1252   4.431   3.634   4.197
   79TRP    CH2 1253   4.520   3.831   4.228
   79TRP    HH2 1254   4.543   3.852   4.124
   79TRP    CZ3 1255   4.560   3.926   4.322
   79TRP    HZ3 1256   4.614   4.015   4.290
   79TRP    CE3 1257   4.535   3.912   4.459
   79TRP    HE3 1258   4.567   3.981   4.536
   79TRP    CD2 1259   4.483   3.789   4.500
   79TRP      C 1260   4.188   3.833   4.729
   79TRP      O 1261   4.104   3.804   4.815
   80CYS      N 1262   4.171   3.817   4.598
   80CYS      H 1263   4.239   3.842   4.527
   80CYS     CA 1264   4.048   3.766   4.541
   80CYS     HA 1265   3.982   3.853   4.546
   80CYS     CB 1266   4.079   3.738   4.394
   80CYS    HB1 1267   3.996   3.690   4.341
   80CYS    HB2 1268   4.156   3.662   4.379
   80CYS     SG 1269   4.114   3.901   4.322
   80CYS     HG 1270   3.993   3.916   4.267
   80CYS      C 1271   3.978   3.647   4.606
   80CYS      O 1272   3.855   3.643   4.606
   81THR      N 1273   4.056   3.557   4.664
   81THR      H 1274   4.155   3.562   4.645
   81THR     CA 1275   4.002   3.440   4.731
   81THR     HA 1276   3.910   3.407   4.683
   81THR     CB 1277   4.099   3.325   4.704
   81THR     HB 1278   4.064   3.238   4.760
   81THR    CG2 1279   4.108   3.303   4.553
   81THR   HG21 1280   4.134   3.393   4.496
   81THR   HG22 1281   4.187   3.230   4.537
   81THR   HG23 1282   4.013   3.268   4.513
   81THR    OG1 1283   4.229   3.367   4.740
   81THR    HG1 1284   4.290   3.293   4.745
   81THR      C 1285   3.966   3.448   4.878
   81THR      O 1286   3.924   3.354   4.945
   82TYR      N 1287   3.965   3.570   4.933
   82TYR      H 1288   3.965   3.650   4.871
   82TYR     CA 1289   3.925   3.599   5.069
   82TYR     HA 1290   3.879   3.511   5.114
   82TYR     CB 1291   4.040   3.646   5.159
   82TYR    HB1 1292   4.021   3.655   5.266
   82TYR    HB2 1293   4.085   3.743   5.140
   82TYR     CG 1294   4.152   3.545   5.150
   82TYR    CD1 1295   4.179   3.458   5.256
   82TYR    HD1 1296   4.132   3.466   5.352
   82TYR    CE1 1297   4.269   3.352   5.237
   82TYR    HE1 1298   4.285   3.282   5.318
   82TYR     CZ 1299   4.336   3.341   5.113
   82TYR     OH 1300   4.439   3.253   5.101
   82TYR     HH 1301   4.455   3.204   5.182
   82TYR    CE2 1302   4.315   3.436   5.012
   82TYR    HE2 1303   4.380   3.434   4.925
   82TYR    CD2 1304   4.227   3.543   5.032
   82TYR    HD2 1305   4.234   3.621   4.957
   82TYR      C 1306   3.814   3.702   5.081
   82TYR      O 1307   3.796   3.771   5.182
   83HIS      N 1308   3.729   3.709   4.979
   83HIS      H 1309   3.744   3.644   4.903
   83HIS     CA 1310   3.623   3.806   4.966
   83HIS     HA 1311   3.669   3.897   5.005
   83HIS     CB 1312   3.569   3.830   4.825
   83HIS    HB1 1313   3.463   3.855   4.817
   83HIS    HB2 1314   3.588   3.739   4.768
   83HIS     CG 1315   3.635   3.943   4.752
   83HIS    ND1 1316   3.571   4.048   4.685
   83HIS    CE1 1317   3.668   4.124   4.632
   83HIS    HE1 1318   3.645   4.215   4.580
   83HIS    NE2 1319   3.790   4.074   4.656
   83HIS    HE2 1320   3.867   4.096   4.595
   83HIS    CD2 1321   3.770   3.962   4.735
   83HIS    HD2 1322   3.841   3.885   4.762
   83HIS      C 1323   3.506   3.761   5.052
   83HIS      O 1324   3.425   3.843   5.096
   84GLU      N 1325   3.490   3.632   5.081
   84GLU      H 1326   3.572   3.573   5.071
   84GLU     CA 1327   3.389   3.578   5.169
   84GLU     HA 1328   3.286   3.607   5.147
   84GLU     CB 1329   3.404   3.426   5.172
   84GLU    HB1 1330   3.431   3.392   5.272
   84GLU    HB2 1331   3.484   3.396   5.105
   84GLU     CG 1332   3.282   3.352   5.119
   84GLU    HG1 1333   3.298   3.245   5.110
   84GLU    HG2 1334   3.256   3.390   5.019
   84GLU     CD 1335   3.156   3.366   5.203
   84GLU    OE1 1336   3.142   3.462   5.282
   84GLU    OE2 1337   3.070   3.275   5.201
   84GLU      C 1338   3.412   3.637   5.308
   84GLU      O 1339   3.525   3.652   5.353
   85LYS      N 1340   3.305   3.669   5.381
   85LYS      H 1341   3.215   3.627   5.364
   85LYS     CA 1342   3.307   3.760   5.494
   85LYS     HA 1343   3.350   3.855   5.462
   85LYS     CB 1344   3.164   3.784   5.541
   85LYS    HB1 1345   3.166   3.830   5.640
   85LYS    HB2 1346   3.105   3.695   5.562
   85LYS     CG 1347   3.085   3.869   5.440
   85LYS    HG1 1348   3.060   3.821   5.346
   85LYS    HG2 1349   3.138   3.961   5.417
   85LYS     CD 1350   2.945   3.903   5.488
   85LYS    HD1 1351   2.894   3.811   5.519
   85LYS    HD2 1352   2.880   3.946   5.412
   85LYS     CE 1353   2.947   3.997   5.608
   85LYS    HE1 1354   2.984   4.094   5.576
   85LYS    HE2 1355   3.017   3.963   5.684
   85LYS     NZ 1356   2.813   4.000   5.670
   85LYS    HZ1 1357   2.818   4.066   5.746
   85LYS    HZ2 1358   2.745   4.042   5.609
   85LYS    HZ3 1359   2.775   3.913   5.705
   85LYS      C 1360   3.385   3.713   5.616
   85LYS      O 1361   3.468   3.786   5.670
   86GLY      N 1362   3.359   3.589   5.655
   86GLY      H 1363   3.291   3.536   5.604
   86GLY     CA 1364   3.429   3.532   5.769
   86GLY    HA1 1365   3.383   3.434   5.785
   86GLY    HA2 1366   3.411   3.582   5.864
   86GLY      C 1367   3.580   3.513   5.756
   86GLY      O 1368   3.641   3.491   5.860
   87LEU      N 1369   3.634   3.532   5.635
   87LEU      H 1370   3.572   3.538   5.556
   87LEU     CA 1371   3.774   3.520   5.600
   87LEU     HA 1372   3.821   3.456   5.675
   87LEU     CB 1373   3.779   3.453   5.463
   87LEU    HB1 1374   3.879   3.434   5.425
   87LEU    HB2 1375   3.744   3.535   5.400
   87LEU     CG 1376   3.686   3.337   5.431
   87LEU     HG 1377   3.583   3.368   5.452
   87LEU    CD1 1378   3.697   3.299   5.284
   87LEU   HD11 1379   3.673   3.390   5.229
   87LEU   HD12 1380   3.801   3.276   5.260
   87LEU   HD13 1381   3.632   3.215   5.258
   87LEU    CD2 1382   3.724   3.222   5.524
   87LEU   HD21 1383   3.733   3.250   5.629
   87LEU   HD22 1384   3.654   3.140   5.524
   87LEU   HD23 1385   3.822   3.185   5.492
   87LEU      C 1386   3.857   3.648   5.601
   87LEU      O 1387   3.970   3.636   5.647
   88VAL      N 1388   3.802   3.768   5.581
   88VAL      H 1389   3.710   3.764   5.538
   88VAL     CA 1390   3.858   3.901   5.593
   88VAL     HA 1391   3.932   3.927   5.517
   88VAL     CB 1392   3.754   4.012   5.586
   88VAL     HB 1393   3.678   4.005   5.664
   88VAL    CG1 1394   3.821   4.148   5.606
   88VAL   HG11 1395   3.902   4.161   5.535
   88VAL   HG12 1396   3.750   4.228   5.583
   88VAL   HG13 1397   3.860   4.159   5.707
   88VAL    CG2 1398   3.674   4.013   5.456
   88VAL   HG21 1399   3.748   4.018   5.376
   88VAL   HG22 1400   3.624   3.916   5.450
   88VAL   HG23 1401   3.613   4.102   5.453
   88VAL      C 1402   3.945   3.911   5.718
   88VAL      O 1403   4.063   3.943   5.701
   89LYS      N 1404   3.896   3.880   5.838
   89LYS      H 1405   3.808   3.830   5.844
   89LYS     CA 1406   3.972   3.898   5.960
   89LYS     HA 1407   4.020   3.995   5.965
   89LYS     CB 1408   3.881   3.889   6.082
   89LYS    HB1 1409   3.827   3.794   6.084
   89LYS    HB2 1410   3.797   3.957   6.067
   89LYS     CG 1411   3.952   3.907   6.216
   89LYS    HG1 1412   4.008   4.001   6.209
   89LYS    HG2 1413   4.022   3.826   6.233
   89LYS     CD 1414   3.843   3.903   6.322
   89LYS    HD1 1415   3.791   3.807   6.315
   89LYS    HD2 1416   3.764   3.978   6.317
   89LYS     CE 1417   3.904   3.908   6.462
   89LYS    HE1 1418   3.941   4.009   6.481
   89LYS    HE2 1419   3.993   3.846   6.475
   89LYS     NZ 1420   3.801   3.872   6.560
   89LYS    HZ1 1421   3.826   3.891   6.656
   89LYS    HZ2 1422   3.716   3.921   6.535
   89LYS    HZ3 1423   3.783   3.772   6.558
   89LYS      C 1424   4.083   3.797   5.982
   89LYS      O 1425   4.185   3.838   6.038
   90GLY      N 1426   4.069   3.672   5.936
   90GLY      H 1427   3.977   3.643   5.906
   90GLY     CA 1428   4.175   3.574   5.934
   90GLY    HA1 1429   4.142   3.475   5.903
   90GLY    HA2 1430   4.208   3.568   6.038
   90GLY      C 1431   4.290   3.614   5.842
   90GLY      O 1432   4.406   3.608   5.883
   91ALA      N 1433   4.266   3.661   5.720
   91ALA      H 1434   4.170   3.652   5.690
   91ALA     CA 1435   4.362   3.713   5.625
   91ALA     HA 1436   4.445   3.648   5.598
   91ALA     CB 1437   4.295   3.745   5.492
   91ALA    HB1 1438   4.208   3.680   5.485
   91ALA    HB2 1439   4.261   3.848   5.494
   91ALA    HB3 1440   4.364   3.715   5.413
   91ALA      C 1441   4.425   3.839   5.685
   91ALA      O 1442   4.547   3.849   5.680
   92CYS      N 1443   4.352   3.926   5.754
   92CYS      H 1444   4.251   3.923   5.749
   92CYS     CA 1445   4.414   4.045   5.810
   92CYS     HA 1446   4.481   4.098   5.743
   92CYS     CB 1447   4.314   4.148   5.861
   92CYS    HB1 1448   4.246   4.116   5.940
   92CYS    HB2 1449   4.262   4.182   5.772
   92CYS     SG 1450   4.391   4.303   5.913
   92CYS     HG 1451   4.464   4.241   6.006
   92CYS      C 1452   4.503   4.018   5.931
   92CYS      O 1453   4.616   4.065   5.929
   93GLN      N 1454   4.458   3.938   6.028
   93GLN      H 1455   4.363   3.907   6.014
   93GLN     CA 1456   4.541   3.895   6.139
   93GLN     HA 1457   4.587   3.985   6.181
   93GLN     CB 1458   4.460   3.809   6.235
   93GLN    HB1 1459   4.451   3.706   6.199
   93GLN    HB2 1460   4.357   3.841   6.248
   93GLN     CG 1461   4.524   3.806   6.374
   93GLN    HG1 1462   4.626   3.771   6.358
   93GLN    HG2 1463   4.474   3.737   6.442
   93GLN     CD 1464   4.517   3.937   6.450
   93GLN    OE1 1465   4.416   3.977   6.507
   93GLN    NE2 1466   4.624   4.016   6.438
   93GLN   HE21 1467   4.705   3.971   6.398
   93GLN   HE22 1468   4.630   4.113   6.466
   93GLN      C 1469   4.664   3.820   6.090
   93GLN      O 1470   4.778   3.846   6.127
   94LYS      N 1471   4.650   3.727   5.995
   94LYS      H 1472   4.560   3.697   5.960
   94LYS     CA 1473   4.764   3.659   5.937
   94LYS     HA 1474   4.820   3.626   6.024
   94LYS     CB 1475   4.739   3.541   5.844
   94LYS    HB1 1476   4.698   3.576   5.749
   94LYS    HB2 1477   4.674   3.464   5.886
   94LYS     CG 1478   4.866   3.458   5.823
   94LYS    HG1 1479   4.908   3.440   5.921
   94LYS    HG2 1480   4.940   3.516   5.768
   94LYS     CD 1481   4.847   3.335   5.736
   94LYS    HD1 1482   4.815   3.358   5.634
   94LYS    HD2 1483   4.772   3.269   5.781
   94LYS     CE 1484   4.981   3.263   5.743
   94LYS    HE1 1485   4.978   3.159   5.708
   94LYS    HE2 1486   5.023   3.259   5.843
   94LYS     NZ 1487   5.071   3.336   5.653
   94LYS    HZ1 1488   5.007   3.365   5.580
   94LYS    HZ2 1489   5.107   3.428   5.676
   94LYS    HZ3 1490   5.154   3.283   5.631
   94LYS      C 1491   4.857   3.754   5.862
   94LYS      O 1492   4.979   3.742   5.870
   95THR      N 1493   4.802   3.858   5.800
   95THR      H 1494   4.705   3.854   5.770
   95THR     CA 1495   4.886   3.959   5.739
   95THR     HA 1496   4.959   3.900   5.684
   95THR     CB 1497   4.804   4.049   5.648
   95THR     HB 1498   4.716   4.087   5.701
   95THR    CG2 1499   4.857   4.182   5.596
   95THR   HG21 1500   4.868   4.245   5.684
   95THR   HG22 1501   4.957   4.176   5.553
   95THR   HG23 1502   4.788   4.223   5.522
   95THR    OG1 1503   4.753   3.980   5.536
   95THR    HG1 1504   4.660   3.964   5.556
   95THR      C 1505   4.961   4.045   5.841
   95THR      O 1506   5.072   4.090   5.815
   96LEU      N 1507   4.904   4.071   5.959
   96LEU      H 1508   4.811   4.036   5.976
   96LEU     CA 1509   4.975   4.128   6.072
   96LEU     HA 1510   5.027   4.220   6.043
   96LEU     CB 1511   4.876   4.172   6.179
   96LEU    HB1 1512   4.937   4.211   6.260
   96LEU    HB2 1513   4.821   4.085   6.216
   96LEU     CG 1514   4.784   4.289   6.146
   96LEU     HG 1515   4.753   4.280   6.042
   96LEU    CD1 1516   4.653   4.289   6.224
   96LEU   HD11 1517   4.686   4.274   6.327
   96LEU   HD12 1518   4.599   4.383   6.216
   96LEU   HD13 1519   4.600   4.202   6.185
   96LEU    CD2 1520   4.856   4.422   6.167
   96LEU   HD21 1521   4.923   4.457   6.089
   96LEU   HD22 1522   4.779   4.500   6.163
   96LEU   HD23 1523   4.894   4.432   6.269
   96LEU      C 1524   5.084   4.043   6.136
   96LEU      O 1525   5.185   4.101   6.173
   97SER      N 1526   5.066   3.911   6.140
   97SER      H 1527   4.979   3.870   6.108
   97SER     CA 1528   5.162   3.813   6.187
   97SER     HA 1529   5.202   3.850   6.281
   97SER     CB 1530   5.104   3.675   6.214
   97SER    HB1 1531   5.183   3.610   6.250
   97SER    HB2 1532   5.063   3.636   6.121
   97SER     OG 1533   5.005   3.671   6.314
   97SER     HG 1534   4.935   3.618   6.276
   97SER      C 1535   5.275   3.808   6.086
   97SER      O 1536   5.390   3.801   6.129
   98ASP      N 1537   5.253   3.815   5.954
   98ASP      H 1538   5.157   3.802   5.927
   98ASP     CA 1539   5.365   3.819   5.863
   98ASP     HA 1540   5.438   3.744   5.895
   98ASP     CB 1541   5.315   3.776   5.725
   98ASP    HB1 1542   5.402   3.769   5.660
   98ASP    HB2 1543   5.259   3.855   5.674
   98ASP     CG 1544   5.247   3.641   5.714
   98ASP    OD1 1545   5.267   3.558   5.805
   98ASP    OD2 1546   5.169   3.609   5.622
   98ASP      C 1547   5.440   3.951   5.870
   98ASP      O 1548   5.563   3.952   5.882
   99LEU      N 1549   5.372   4.065   5.882
   99LEU      H 1550   5.272   4.052   5.876
   99LEU     CA 1551   5.441   4.192   5.888
   99LEU     HA 1552   5.522   4.181   5.816
   99LEU     CB 1553   5.346   4.301   5.839
   99LEU    HB1 1554   5.398   4.395   5.856
   99LEU    HB2 1555   5.255   4.297   5.898
   99LEU     CG 1556   5.294   4.310   5.696
   99LEU     HG 1557   5.256   4.210   5.677
   99LEU    CD1 1558   5.181   4.408   5.663
   99LEU   HD11 1559   5.135   4.400   5.564
   99LEU   HD12 1560   5.097   4.393   5.730
   99LEU   HD13 1561   5.210   4.513   5.670
   99LEU    CD2 1562   5.409   4.335   5.600
   99LEU   HD21 1563   5.477   4.253   5.622
   99LEU   HD22 1564   5.367   4.316   5.501
   99LEU   HD23 1565   5.450   4.436   5.596
   99LEU      C 1566   5.504   4.237   6.019
   99LEU      O 1567   5.571   4.341   6.015
  100LYS      N 1568   5.480   4.158   6.123
  100LYS      H 1569   5.423   4.075   6.113
  100LYS     CA 1570   5.515   4.190   6.260
  100LYS     HA 1571   5.461   4.113   6.315
  100LYS     CB 1572   5.664   4.175   6.287
  100LYS    HB1 1573   5.688   4.189   6.393
  100LYS    HB2 1574   5.722   4.249   6.232
  100LYS     CG 1575   5.721   4.036   6.258
  100LYS    HG1 1576   5.642   3.961   6.263
  100LYS    HG2 1577   5.804   4.013   6.324
  100LYS     CD 1578   5.787   4.032   6.120
  100LYS    HD1 1579   5.871   4.101   6.129
  100LYS    HD2 1580   5.719   4.058   6.038
  100LYS     CE 1581   5.838   3.895   6.077
  100LYS    HE1 1582   5.895   3.853   6.160
  100LYS    HE2 1583   5.924   3.909   6.011
  100LYS     NZ 1584   5.733   3.808   6.024
  100LYS    HZ1 1585   5.664   3.785   6.094
  100LYS    HZ2 1586   5.682   3.859   5.954
  100LYS    HZ3 1587   5.771   3.721   5.989
  100LYS      C 1588   5.460   4.320   6.316
  100LYS      O 1589   5.533   4.381   6.394
  101LEU      N 1590   5.332   4.350   6.291
  101LEU      H 1591   5.280   4.280   6.240
  101LEU     CA 1592   5.266   4.475   6.320
  101LEU     HA 1593   5.340   4.537   6.370
  101LEU     CB 1594   5.228   4.542   6.188
  101LEU    HB1 1595   5.167   4.631   6.207
  101LEU    HB2 1596   5.162   4.480   6.128
  101LEU     CG 1597   5.333   4.589   6.088
  101LEU     HG 1598   5.396   4.504   6.060
  101LEU    CD1 1599   5.271   4.638   5.958
  101LEU   HD11 1600   5.351   4.671   5.892
  101LEU   HD12 1601   5.215   4.559   5.908
  101LEU   HD13 1602   5.192   4.713   5.967
  101LEU    CD2 1603   5.423   4.694   6.151
  101LEU   HD21 1604   5.378   4.793   6.151
  101LEU   HD22 1605   5.450   4.660   6.251
  101LEU   HD23 1606   5.516   4.692   6.095
  101LEU      C 1607   5.146   4.458   6.413
  101LEU      O 1608   5.096   4.346   6.423
  102ASP      N 1609   5.106   4.560   6.489
  102ASP      H 1610   5.166   4.641   6.483
  102ASP     CA 1611   4.991   4.565   6.577
  102ASP     HA 1612   4.976   4.469   6.628
  102ASP     CB 1613   5.013   4.663   6.692
  102ASP    HB1 1614   5.000   4.766   6.660
  102ASP    HB2 1615   5.115   4.645   6.726
  102ASP     CG 1616   4.907   4.634   6.797
  102ASP    OD1 1617   4.810   4.712   6.803
  102ASP    OD2 1618   4.910   4.530   6.867
  102ASP      C 1619   4.861   4.603   6.508
  102ASP      O 1620   4.756   4.545   6.533
  103TYR      N 1621   4.880   4.702   6.420
  103TYR      H 1622   4.963   4.759   6.423
  103TYR     CA 1623   4.779   4.750   6.328
  103TYR     HA 1624   4.715   4.662   6.317
  103TYR     CB 1625   4.714   4.871   6.393
  103TYR    HB1 1626   4.663   4.849   6.486
  103TYR    HB2 1627   4.633   4.892   6.322
  103TYR     CG 1628   4.802   4.994   6.400
  103TYR    CD1 1629   4.813   5.088   6.297
  103TYR    HD1 1630   4.740   5.077   6.218
  103TYR    CE1 1631   4.896   5.199   6.313
  103TYR    HE1 1632   4.903   5.270   6.232
  103TYR     CZ 1633   4.983   5.202   6.423
  103TYR     OH 1634   5.088   5.290   6.425
  103TYR     HH 1635   5.133   5.298   6.509
  103TYR    CE2 1636   4.981   5.108   6.528
  103TYR    HE2 1637   5.039   5.122   6.619
  103TYR    CD2 1638   4.890   5.004   6.508
  103TYR    HD2 1639   4.883   4.936   6.592
  103TYR      C 1640   4.834   4.785   6.190
  103TYR      O 1641   4.949   4.821   6.166
  104LEU      N 1642   4.739   4.776   6.097
  104LEU      H 1643   4.648   4.737   6.120
  104LEU     CA 1644   4.760   4.836   5.967
  104LEU     HA 1645   4.869   4.846   5.957
  104LEU     CB 1646   4.704   4.748   5.855
  104LEU    HB1 1647   4.733   4.789   5.758
  104LEU    HB2 1648   4.595   4.754   5.861
  104LEU     CG 1649   4.746   4.602   5.865
  104LEU     HG 1650   4.724   4.553   5.960
  104LEU    CD1 1651   4.660   4.537   5.757
  104LEU   HD11 1652   4.554   4.547   5.782
  104LEU   HD12 1653   4.686   4.575   5.658
  104LEU   HD13 1654   4.689   4.432   5.749
  104LEU    CD2 1655   4.891   4.580   5.824
  104LEU   HD21 1656   4.954   4.636   5.893
  104LEU   HD22 1657   4.909   4.473   5.840
  104LEU   HD23 1658   4.901   4.607   5.719
  104LEU      C 1659   4.710   4.979   5.958
  104LEU      O 1660   4.611   5.013   6.022
  105ASP      N 1661   4.789   5.068   5.897
  105ASP      H 1662   4.881   5.056   5.859
  105ASP     CA 1663   4.739   5.201   5.866
  105ASP     HA 1664   4.712   5.239   5.964
  105ASP     CB 1665   4.851   5.295   5.821
  105ASP    HB1 1666   4.809   5.395   5.814
  105ASP    HB2 1667   4.888   5.266   5.722
  105ASP     CG 1668   4.966   5.291   5.921
  105ASP    OD1 1669   4.968   5.374   6.014
  105ASP    OD2 1670   5.058   5.208   5.903
  105ASP      C 1671   4.628   5.212   5.763
  105ASP      O 1672   4.548   5.304   5.774
  106LEU      N 1673   4.616   5.119   5.667
  106LEU      H 1674   4.701   5.066   5.658
  106LEU     CA 1675   4.508   5.102   5.572
  106LEU     HA 1676   4.421   5.117   5.636
  106LEU     CB 1677   4.517   5.196   5.452
  106LEU    HB1 1678   4.508   5.145   5.356
  106LEU    HB2 1679   4.618   5.236   5.443
  106LEU     CG 1680   4.413   5.309   5.461
  106LEU     HG 1681   4.339   5.296   5.539
  106LEU    CD1 1682   4.482   5.443   5.485
  106LEU   HD11 1683   4.587   5.444   5.459
  106LEU   HD12 1684   4.433   5.525   5.433
  106LEU   HD13 1685   4.471   5.466   5.591
  106LEU    CD2 1686   4.326   5.313   5.336
  106LEU   HD21 1687   4.384   5.318   5.244
  106LEU   HD22 1688   4.278   5.215   5.335
  106LEU   HD23 1689   4.256   5.396   5.343
  106LEU      C 1690   4.499   4.954   5.540
  106LEU      O 1691   4.601   4.885   5.535
  107TYR      N 1692   4.384   4.906   5.492
  107TYR      H 1693   4.302   4.966   5.494
  107TYR     CA 1694   4.375   4.778   5.426
  107TYR     HA 1695   4.472   4.767   5.379
  107TYR     CB 1696   4.335   4.668   5.524
  107TYR    HB1 1697   4.234   4.679   5.564
  107TYR    HB2 1698   4.409   4.669   5.603
  107TYR     CG 1699   4.342   4.521   5.487
  107TYR    CD1 1700   4.467   4.464   5.457
  107TYR    HD1 1701   4.549   4.534   5.452
  107TYR    CE1 1702   4.477   4.326   5.439
  107TYR    HE1 1703   4.569   4.269   5.435
  107TYR     CZ 1704   4.360   4.247   5.448
  107TYR     OH 1705   4.365   4.111   5.436
  107TYR     HH 1706   4.278   4.072   5.448
  107TYR    CE2 1707   4.239   4.309   5.483
  107TYR    HE2 1708   4.150   4.247   5.490
  107TYR    CD2 1709   4.224   4.447   5.496
  107TYR    HD2 1710   4.133   4.494   5.530
  107TYR      C 1711   4.276   4.800   5.312
  107TYR      O 1712   4.168   4.855   5.333
  108LEU      N 1713   4.309   4.750   5.193
  108LEU      H 1714   4.384   4.683   5.203
  108LEU     CA 1715   4.245   4.780   5.066
  108LEU     HA 1716   4.165   4.850   5.092
  108LEU     CB 1717   4.333   4.847   4.962
  108LEU    HB1 1718   4.273   4.883   4.878
  108LEU    HB2 1719   4.413   4.780   4.930
  108LEU     CG 1720   4.405   4.973   5.011
  108LEU     HG 1721   4.465   4.937   5.095
  108LEU    CD1 1722   4.502   5.020   4.903
  108LEU   HD11 1723   4.535   5.120   4.930
  108LEU   HD12 1724   4.591   4.957   4.892
  108LEU   HD13 1725   4.448   5.023   4.808
  108LEU    CD2 1726   4.313   5.086   5.054
  108LEU   HD21 1727   4.243   5.065   5.134
  108LEU   HD22 1728   4.366   5.173   5.093
  108LEU   HD23 1729   4.256   5.118   4.967
  108LEU      C 1730   4.178   4.653   5.015
  108LEU      O 1731   4.233   4.544   5.029
  109ILE      N 1732   4.061   4.655   4.951
  109ILE      H 1733   4.001   4.736   4.953
  109ILE     CA 1734   4.016   4.548   4.864
  109ILE     HA 1735   4.031   4.452   4.913
  109ILE     CB 1736   3.865   4.540   4.843
  109ILE     HB 1737   3.836   4.630   4.788
  109ILE    CG2 1738   3.824   4.420   4.757
  109ILE   HG21 1739   3.842   4.434   4.651
  109ILE   HG22 1740   3.868   4.327   4.793
  109ILE   HG23 1741   3.716   4.403   4.759
  109ILE    CG1 1742   3.801   4.534   4.981
  109ILE   HG11 1743   3.849   4.611   5.042
  109ILE   HG12 1744   3.825   4.438   5.027
  109ILE     CD 1745   3.649   4.545   4.976
  109ILE    HD1 1746   3.632   4.620   4.898
  109ILE    HD2 1747   3.593   4.455   4.951
  109ILE    HD3 1748   3.619   4.573   5.077
  109ILE      C 1749   4.090   4.545   4.731
  109ILE      O 1750   4.083   4.648   4.663
  110HIS      N 1751   4.163   4.439   4.696
  110HIS      H 1752   4.157   4.362   4.760
  110HIS     CA 1753   4.271   4.431   4.600
  110HIS     HA 1754   4.348   4.506   4.618
  110HIS     CB 1755   4.348   4.301   4.623
  110HIS    HB1 1756   4.296   4.215   4.582
  110HIS    HB2 1757   4.357   4.292   4.732
  110HIS     CG 1758   4.484   4.290   4.561
  110HIS    ND1 1759   4.596   4.244   4.632
  110HIS    CE1 1760   4.701   4.246   4.549
  110HIS    HE1 1761   4.799   4.211   4.578
  110HIS    NE2 1762   4.664   4.299   4.432
  110HIS    HE2 1763   4.720   4.316   4.349
  110HIS    CD2 1764   4.530   4.330   4.438
  110HIS    HD2 1765   4.472   4.387   4.367
  110HIS      C 1766   4.234   4.438   4.452
  110HIS      O 1767   4.269   4.532   4.381
  111TRP      N 1768   4.152   4.345   4.404
  111TRP      H 1769   4.126   4.267   4.463
  111TRP     CA 1770   4.073   4.355   4.283
  111TRP     HA 1771   4.092   4.455   4.245
  111TRP     CB 1772   4.130   4.255   4.182
  111TRP    HB1 1773   4.058   4.251   4.100
  111TRP    HB2 1774   4.131   4.154   4.225
  111TRP     CG 1775   4.268   4.272   4.128
  111TRP    CD1 1776   4.382   4.219   4.177
  111TRP    HD1 1777   4.385   4.161   4.268
  111TRP    NE1 1778   4.490   4.248   4.097
  111TRP    HE1 1779   4.582   4.212   4.118
  111TRP    CE2 1780   4.456   4.343   4.004
  111TRP    CZ2 1781   4.520   4.414   3.901
  111TRP    HZ2 1782   4.628   4.406   3.894
  111TRP    CH2 1783   4.450   4.498   3.815
  111TRP    HH2 1784   4.502   4.554   3.739
  111TRP    CZ3 1785   4.310   4.503   3.822
  111TRP    HZ3 1786   4.262   4.566   3.749
  111TRP    CE3 1787   4.245   4.420   3.914
  111TRP    HE3 1788   4.138   4.409   3.911
  111TRP    CD2 1789   4.314   4.346   4.011
  111TRP      C 1790   3.926   4.340   4.320
  111TRP      O 1791   3.905   4.281   4.426
  112PRO      N 1792   3.832   4.374   4.231
  112PRO     CD 1793   3.845   4.447   4.107
  112PRO    HD1 1794   3.920   4.411   4.036
  112PRO    HD2 1795   3.867   4.552   4.123
  112PRO     CG 1796   3.707   4.453   4.044
  112PRO    HG1 1797   3.671   4.365   3.991
  112PRO    HG2 1798   3.693   4.539   3.978
  112PRO     CB 1799   3.617   4.467   4.167
  112PRO    HB1 1800   3.518   4.429   4.144
  112PRO    HB2 1801   3.620   4.567   4.210
  112PRO     CA 1802   3.690   4.373   4.262
  112PRO     HA 1803   3.676   4.402   4.366
  112PRO      C 1804   3.627   4.236   4.242
  112PRO      O 1805   3.510   4.218   4.278
  113THR      N 1806   3.705   4.151   4.176
  113THR      H 1807   3.792   4.179   4.134
  113THR     CA 1808   3.658   4.023   4.126
  113THR     HA 1809   3.551   4.029   4.108
  113THR     CB 1810   3.724   3.980   3.995
  113THR     HB 1811   3.685   3.884   3.963
  113THR    CG2 1812   3.687   4.071   3.879
  113THR   HG21 1813   3.748   4.043   3.793
  113THR   HG22 1814   3.581   4.079   3.852
  113THR   HG23 1815   3.716   4.174   3.900
  113THR    OG1 1816   3.865   3.981   4.003
  113THR    HG1 1817   3.893   3.899   4.045
  113THR      C 1818   3.686   3.917   4.231
  113THR      O 1819   3.796   3.862   4.238
  114GLY      N 1820   3.585   3.885   4.312
  114GLY      H 1821   3.501   3.939   4.297
  114GLY     CA 1822   3.582   3.775   4.406
  114GLY    HA1 1823   3.496   3.792   4.470
  114GLY    HA2 1824   3.665   3.780   4.477
  114GLY      C 1825   3.582   3.630   4.360
  114GLY      O 1826   3.500   3.592   4.277
  115PHE      N 1827   3.680   3.551   4.402
  115PHE      H 1828   3.746   3.593   4.465
  115PHE     CA 1829   3.698   3.410   4.370
  115PHE     HA 1830   3.633   3.394   4.284
  115PHE     CB 1831   3.842   3.393   4.322
  115PHE    HB1 1832   3.859   3.287   4.304
  115PHE    HB2 1833   3.901   3.424   4.409
  115PHE     CG 1834   3.901   3.466   4.204
  115PHE    CD1 1835   3.824   3.528   4.104
  115PHE    HD1 1836   3.717   3.520   4.118
  115PHE    CE1 1837   3.883   3.625   4.022
  115PHE    HE1 1838   3.825   3.684   3.953
  115PHE     CZ 1839   4.021   3.649   4.023
  115PHE     HZ 1840   4.072   3.719   3.958
  115PHE    CE2 1841   4.099   3.569   4.106
  115PHE    HE2 1842   4.207   3.573   4.103
  115PHE    CD2 1843   4.040   3.477   4.194
  115PHE    HD2 1844   4.102   3.408   4.248
  115PHE      C 1845   3.657   3.309   4.477
  115PHE      O 1846   3.650   3.336   4.596
  116LYS      N 1847   3.660   3.184   4.430
  116LYS      H 1848   3.686   3.191   4.333
  116LYS     CA 1849   3.652   3.059   4.503
  116LYS     HA 1850   3.557   3.054   4.556
  116LYS     CB 1851   3.647   2.950   4.397
  116LYS    HB1 1852   3.715   2.976   4.316
  116LYS    HB2 1853   3.546   2.956   4.356
  116LYS     CG 1854   3.686   2.816   4.458
  116LYS    HG1 1855   3.642   2.816   4.557
  116LYS    HG2 1856   3.795   2.815   4.452
  116LYS     CD 1857   3.634   2.706   4.365
  116LYS    HD1 1858   3.690   2.709   4.271
  116LYS    HD2 1859   3.528   2.727   4.347
  116LYS     CE 1860   3.659   2.573   4.435
  116LYS    HE1 1861   3.599   2.567   4.526
  116LYS    HE2 1862   3.767   2.562   4.450
  116LYS     NZ 1863   3.613   2.462   4.351
  116LYS    HZ1 1864   3.632   2.376   4.399
  116LYS    HZ2 1865   3.513   2.474   4.339
  116LYS    HZ3 1866   3.660   2.470   4.261
  116LYS      C 1867   3.762   3.051   4.609
  116LYS      O 1868   3.881   3.050   4.576
  117PRO      N 1869   3.728   3.053   4.738
  117PRO     CD 1870   3.599   3.088   4.794
  117PRO    HD1 1871   3.519   3.025   4.756
  117PRO    HD2 1872   3.574   3.192   4.774
  117PRO     CG 1873   3.606   3.061   4.944
  117PRO    HG1 1874   3.581   2.961   4.979
  117PRO    HG2 1875   3.541   3.131   4.996
  117PRO     CB 1876   3.754   3.082   4.978
  117PRO    HB1 1877   3.776   3.010   5.057
  117PRO    HB2 1878   3.766   3.189   4.997
  117PRO     CA 1879   3.822   3.043   4.848
  117PRO     HA 1880   3.892   3.124   4.828
  117PRO      C 1881   3.900   2.913   4.858
  117PRO      O 1882   3.849   2.804   4.832
  118GLY      N 1883   4.025   2.923   4.903
  118GLY      H 1884   4.051   3.017   4.929
  118GLY     CA 1885   4.118   2.811   4.908
  118GLY    HA1 1886   4.110   2.737   4.829
  118GLY    HA2 1887   4.109   2.761   5.005
  118GLY      C 1888   4.265   2.849   4.906
  118GLY      O 1889   4.309   2.957   4.944
  119LYS      N 1890   4.349   2.750   4.876
  119LYS      H 1891   4.318   2.664   4.832
  119LYS     CA 1892   4.493   2.766   4.884
  119LYS     HA 1893   4.499   2.827   4.973
  119LYS     CB 1894   4.557   2.629   4.903
  119LYS    HB1 1895   4.529   2.580   4.996
  119LYS    HB2 1896   4.664   2.648   4.917
  119LYS     CG 1897   4.530   2.531   4.789
  119LYS    HG1 1898   4.581   2.564   4.699
  119LYS    HG2 1899   4.423   2.528   4.767
  119LYS     CD 1900   4.575   2.387   4.817
  119LYS    HD1 1901   4.539   2.347   4.912
  119LYS    HD2 1902   4.683   2.390   4.831
  119LYS     CE 1903   4.541   2.295   4.700
  119LYS    HE1 1904   4.611   2.212   4.703
  119LYS    HE2 1905   4.581   2.350   4.614
  119LYS     NZ 1906   4.402   2.251   4.686
  119LYS    HZ1 1907   4.400   2.165   4.633
  119LYS    HZ2 1908   4.368   2.232   4.779
  119LYS    HZ3 1909   4.341   2.324   4.651
  119LYS      C 1910   4.563   2.827   4.763
  119LYS      O 1911   4.663   2.898   4.773
  120GLU      N 1912   4.498   2.815   4.647
  120GLU      H 1913   4.406   2.775   4.652
  120GLU     CA 1914   4.536   2.870   4.519
  120GLU     HA 1915   4.645   2.872   4.515
  120GLU     CB 1916   4.516   2.777   4.399
  120GLU    HB1 1917   4.536   2.674   4.428
  120GLU    HB2 1918   4.583   2.800   4.316
  120GLU     CG 1919   4.368   2.788   4.362
  120GLU    HG1 1920   4.358   2.880   4.304
  120GLU    HG2 1921   4.305   2.789   4.450
  120GLU     CD 1922   4.331   2.670   4.273
  120GLU    OE1 1923   4.413   2.646   4.181
  120GLU    OE2 1924   4.236   2.599   4.313
  120GLU      C 1925   4.493   3.013   4.492
  120GLU      O 1926   4.373   3.041   4.491
  121PRO      N 1927   4.578   3.109   4.455
  121PRO     CD 1928   4.720   3.101   4.429
  121PRO    HD1 1929   4.733   3.027   4.350
  121PRO    HD2 1930   4.771   3.070   4.521
  121PRO     CG 1931   4.770   3.239   4.386
  121PRO    HG1 1932   4.767   3.240   4.277
  121PRO    HG2 1933   4.870   3.262   4.423
  121PRO     CB 1934   4.660   3.331   4.440
  121PRO    HB1 1935   4.651   3.425   4.385
  121PRO    HB2 1936   4.681   3.349   4.545
  121PRO     CA 1937   4.534   3.245   4.432
  121PRO     HA 1938   4.467   3.283   4.509
  121PRO      C 1939   4.452   3.262   4.305
  121PRO      O 1940   4.360   3.343   4.307
  122PHE      N 1941   4.489   3.191   4.198
  122PHE      H 1942   4.554   3.117   4.216
  122PHE     CA 1943   4.423   3.203   4.069
  122PHE     HA 1944   4.347   3.282   4.067
  122PHE     CB 1945   4.526   3.237   3.962
  122PHE    HB1 1946   4.490   3.204   3.865
  122PHE    HB2 1947   4.619   3.182   3.977
  122PHE     CG 1948   4.557   3.385   3.968
  122PHE    CD1 1949   4.682   3.435   4.004
  122PHE    HD1 1950   4.760   3.367   4.036
  122PHE    CE1 1951   4.716   3.571   3.994
  122PHE    HE1 1952   4.804   3.610   4.043
  122PHE     CZ 1953   4.621   3.662   3.946
  122PHE     HZ 1954   4.644   3.767   3.954
  122PHE    CE2 1955   4.497   3.613   3.903
  122PHE    HE2 1956   4.428   3.687   3.864
  122PHE    CD2 1957   4.465   3.478   3.916
  122PHE    HD2 1958   4.369   3.446   3.879
  122PHE      C 1959   4.345   3.077   4.037
  122PHE      O 1960   4.404   2.992   3.971
  123PRO      N 1961   4.229   3.044   4.096
  123PRO     CD 1962   4.146   3.129   4.178
  123PRO    HD1 1963   4.123   3.222   4.126
  123PRO    HD2 1964   4.183   3.141   4.280
  123PRO     CG 1965   4.015   3.052   4.190
  123PRO    HG1 1966   3.948   3.099   4.118
  123PRO    HG2 1967   3.980   3.061   4.293
  123PRO     CB 1968   4.048   2.906   4.158
  123PRO    HB1 1969   3.954   2.866   4.118
  123PRO    HB2 1970   4.090   2.853   4.243
  123PRO     CA 1971   4.159   2.924   4.055
  123PRO     HA 1972   4.226   2.838   4.060
  123PRO      C 1973   4.103   2.945   3.916
  123PRO      O 1974   4.045   3.048   3.881
  124LEU      N 1975   4.116   2.839   3.836
  124LEU      H 1976   4.151   2.751   3.870
  124LEU     CA 1977   4.077   2.839   3.696
  124LEU     HA 1978   4.016   2.924   3.665
  124LEU     CB 1979   4.202   2.830   3.609
  124LEU    HB1 1980   4.170   2.806   3.508
  124LEU    HB2 1981   4.260   2.742   3.638
  124LEU     CG 1982   4.290   2.954   3.596
  124LEU     HG 1983   4.339   2.978   3.690
  124LEU    CD1 1984   4.406   2.931   3.499
  124LEU   HD11 1985   4.372   2.919   3.396
  124LEU   HD12 1986   4.465   3.023   3.496
  124LEU   HD13 1987   4.468   2.845   3.526
  124LEU    CD2 1988   4.213   3.080   3.558
  124LEU   HD21 1989   4.170   3.067   3.459
  124LEU   HD22 1990   4.144   3.096   3.641
  124LEU   HD23 1991   4.278   3.167   3.555
  124LEU      C 1992   3.983   2.728   3.654
  124LEU      O 1993   4.001   2.610   3.684
  125ASP      N 1994   3.881   2.754   3.571
  125ASP      H 1995   3.858   2.851   3.558
  125ASP     CA 1996   3.801   2.653   3.505
  125ASP     HA 1997   3.755   2.584   3.576
  125ASP     CB 1998   3.693   2.740   3.442
  125ASP    HB1 1999   3.731   2.822   3.381
  125ASP    HB2 2000   3.654   2.793   3.530
  125ASP     CG 2001   3.583   2.659   3.375
  125ASP    OD1 2002   3.503   2.598   3.448
  125ASP    OD2 2003   3.579   2.651   3.250
  125ASP      C 2004   3.876   2.588   3.390
  125ASP      O 2005   3.985   2.626   3.347
  126GLU      N 2006   3.826   2.471   3.349
  126GLU      H 2007   3.760   2.430   3.414
  126GLU     CA 2008   3.868   2.390   3.237
  126GLU     HA 2009   3.968   2.358   3.267
  126GLU     CB 2010   3.781   2.270   3.201
  126GLU    HB1 2011   3.765   2.224   3.299
  126GLU    HB2 2012   3.830   2.201   3.131
  126GLU     CG 2013   3.651   2.312   3.133
  126GLU    HG1 2014   3.668   2.312   3.026
  126GLU    HG2 2015   3.613   2.407   3.171
  126GLU     CD 2016   3.538   2.214   3.162
  126GLU    OE1 2017   3.555   2.091   3.151
  126GLU    OE2 2018   3.435   2.262   3.214
  126GLU      C 2019   3.892   2.477   3.115
  126GLU      O 2020   3.988   2.454   3.041
  127SER      N 2021   3.823   2.590   3.097
  127SER      H 2022   3.743   2.607   3.156
  127SER     CA 2023   3.841   2.678   2.983
  127SER     HA 2024   3.876   2.616   2.901
  127SER     CB 2025   3.706   2.722   2.929
  127SER    HB1 2026   3.647   2.634   2.904
  127SER    HB2 2027   3.719   2.792   2.846
  127SER     OG 2028   3.644   2.788   3.036
  127SER     HG 2029   3.605   2.727   3.099
  127SER      C 2030   3.939   2.790   3.012
  127SER      O 2031   3.956   2.881   2.930
  128GLY      N 2032   4.011   2.786   3.124
  128GLY      H 2033   3.996   2.710   3.188
  128GLY     CA 2034   4.104   2.893   3.156
  128GLY    HA1 2035   4.182   2.904   3.080
  128GLY    HA2 2036   4.159   2.858   3.244
  128GLY      C 2037   4.037   3.026   3.185
  128GLY      O 2038   4.100   3.128   3.156
  129ASN      N 2039   3.922   3.024   3.251
  129ASN      H 2040   3.880   2.937   3.282
  129ASN     CA 2041   3.858   3.141   3.309
  129ASN     HA 2042   3.917   3.232   3.300
  129ASN     CB 2043   3.722   3.163   3.242
  129ASN    HB1 2044   3.662   3.241   3.288
  129ASN    HB2 2045   3.664   3.071   3.246
  129ASN     CG 2046   3.739   3.202   3.096
  129ASN    OD1 2047   3.785   3.310   3.060
  129ASN    ND2 2048   3.702   3.114   3.003
  129ASN   HD21 2049   3.671   3.025   3.040
  129ASN   HD22 2050   3.721   3.124   2.904
  129ASN      C 2051   3.841   3.129   3.460
  129ASN      O 2052   3.813   3.020   3.509
  130VAL      N 2053   3.866   3.238   3.532
  130VAL      H 2054   3.885   3.325   3.484
  130VAL     CA 2055   3.877   3.246   3.676
  130VAL     HA 2056   3.948   3.168   3.704
  130VAL     CB 2057   3.936   3.375   3.733
  130VAL     HB 2058   3.926   3.375   3.842
  130VAL    CG1 2059   4.081   3.402   3.692
  130VAL   HG11 2060   4.110   3.495   3.741
  130VAL   HG12 2061   4.139   3.317   3.727
  130VAL   HG13 2062   4.099   3.408   3.585
  130VAL    CG2 2063   3.854   3.499   3.699
  130VAL   HG21 2064   3.755   3.494   3.744
  130VAL   HG22 2065   3.910   3.589   3.726
  130VAL   HG23 2066   3.834   3.492   3.592
  130VAL      C 2067   3.750   3.208   3.751
  130VAL      O 2068   3.640   3.229   3.702
  131VAL      N 2069   3.758   3.134   3.862
  131VAL      H 2070   3.852   3.112   3.893
  131VAL     CA 2071   3.649   3.072   3.934
  131VAL     HA 2072   3.568   3.057   3.862
  131VAL     CB 2073   3.694   2.938   3.990
  131VAL     HB 2074   3.762   2.951   4.075
  131VAL    CG1 2075   3.572   2.866   4.047
  131VAL   HG11 2076   3.495   2.848   3.972
  131VAL   HG12 2077   3.607   2.768   4.078
  131VAL   HG13 2078   3.526   2.906   4.137
  131VAL    CG2 2079   3.752   2.855   3.876
  131VAL   HG21 2080   3.850   2.893   3.847
  131VAL   HG22 2081   3.772   2.749   3.889
  131VAL   HG23 2082   3.685   2.863   3.790
  131VAL      C 2083   3.590   3.167   4.037
  131VAL      O 2084   3.661   3.194   4.134
  132PRO      N 2085   3.464   3.211   4.024
  132PRO     CD 2086   3.372   3.201   3.913
  132PRO    HD1 2087   3.295   3.125   3.926
  132PRO    HD2 2088   3.427   3.182   3.821
  132PRO     CG 2089   3.310   3.340   3.902
  132PRO    HG1 2090   3.214   3.332   3.852
  132PRO    HG2 2091   3.379   3.407   3.851
  132PRO     CB 2092   3.300   3.388   4.047
  132PRO    HB1 2093   3.198   3.368   4.081
  132PRO    HB2 2094   3.317   3.494   4.066
  132PRO     CA 2095   3.407   3.305   4.118
  132PRO     HA 2096   3.485   3.376   4.148
  132PRO      C 2097   3.352   3.244   4.246
  132PRO      O 2098   3.319   3.126   4.248
  133SER      N 2099   3.320   3.336   4.338
  133SER      H 2100   3.346   3.433   4.325
  133SER     CA 2101   3.241   3.307   4.456
  133SER     HA 2102   3.228   3.201   4.476
  133SER     CB 2103   3.321   3.361   4.574
  133SER    HB1 2104   3.416   3.308   4.579
  133SER    HB2 2105   3.273   3.339   4.669
  133SER     OG 2106   3.368   3.494   4.568
  133SER     HG 2107   3.306   3.556   4.607
  133SER      C 2108   3.103   3.365   4.434
  133SER      O 2109   3.081   3.465   4.366
  134ASP      N 2110   3.008   3.322   4.518
  134ASP      H 2111   3.031   3.240   4.572
  134ASP     CA 2112   2.874   3.376   4.531
  134ASP     HA 2113   2.834   3.421   4.440
  134ASP     CB 2114   2.770   3.268   4.557
  134ASP    HB1 2115   2.766   3.209   4.465
  134ASP    HB2 2116   2.677   3.325   4.559
  134ASP     CG 2117   2.791   3.176   4.677
  134ASP    OD1 2118   2.905   3.133   4.703
  134ASP    OD2 2119   2.689   3.144   4.742
  134ASP      C 2120   2.864   3.496   4.625
  134ASP      O 2121   2.792   3.500   4.725
  135THR      N 2122   2.956   3.590   4.605
  135THR      H 2123   3.014   3.581   4.524
  135THR     CA 2124   2.976   3.706   4.691
  135THR     HA 2125   2.898   3.702   4.768
  135THR     CB 2126   3.114   3.687   4.752
  135THR     HB 2127   3.138   3.771   4.818
  135THR    CG2 2128   3.131   3.558   4.832
  135THR   HG21 2129   3.137   3.469   4.769
  135THR   HG22 2130   3.225   3.567   4.887
  135THR   HG23 2131   3.050   3.548   4.904
  135THR    OG1 2132   3.206   3.692   4.646
  135THR    HG1 2133   3.227   3.781   4.616
  135THR      C 2134   2.967   3.836   4.612
  135THR      O 2135   2.989   3.842   4.492
  136ASN      N 2136   2.940   3.941   4.690
  136ASN      H 2137   2.933   3.920   4.789
  136ASN     CA 2138   2.942   4.081   4.653
  136ASN     HA 2139   2.967   4.084   4.547
  136ASN     CB 2140   2.801   4.134   4.675
  136ASN    HB1 2141   2.778   4.170   4.775
  136ASN    HB2 2142   2.731   4.057   4.644
  136ASN     CG 2143   2.770   4.249   4.579
  136ASN    OD1 2144   2.838   4.351   4.580
  136ASN    ND2 2145   2.677   4.231   4.485
  136ASN   HD21 2146   2.610   4.161   4.515
  136ASN   HD22 2147   2.650   4.301   4.417
  136ASN      C 2148   3.038   4.164   4.736
  136ASN      O 2149   3.050   4.150   4.858
  137ILE      N 2150   3.094   4.268   4.675
  137ILE      H 2151   3.075   4.282   4.576
  137ILE     CA 2152   3.191   4.353   4.742
  137ILE     HA 2153   3.254   4.282   4.796
  137ILE     CB 2154   3.284   4.427   4.646
  137ILE     HB 2155   3.347   4.492   4.707
  137ILE    CG2 2156   3.376   4.333   4.568
  137ILE   HG21 2157   3.336   4.284   4.480
  137ILE   HG22 2158   3.465   4.390   4.542
  137ILE   HG23 2159   3.407   4.253   4.635
  137ILE    CG1 2160   3.198   4.513   4.553
  137ILE   HG11 2161   3.134   4.559   4.628
  137ILE   HG12 2162   3.126   4.460   4.491
  137ILE     CD 2163   3.264   4.623   4.470
  137ILE    HD1 2164   3.317   4.698   4.528
  137ILE    HD2 2165   3.326   4.582   4.390
  137ILE    HD3 2166   3.181   4.680   4.428
  137ILE      C 2167   3.135   4.442   4.851
  137ILE      O 2168   3.213   4.494   4.931
  138LEU      N 2169   3.003   4.460   4.857
  138LEU      H 2170   2.951   4.441   4.773
  138LEU     CA 2171   2.931   4.535   4.958
  138LEU     HA 2172   2.983   4.626   4.989
  138LEU     CB 2173   2.788   4.554   4.910
  138LEU    HB1 2174   2.739   4.614   4.988
  138LEU    HB2 2175   2.732   4.461   4.911
  138LEU     CG 2176   2.776   4.630   4.778
  138LEU     HG 2177   2.813   4.565   4.699
  138LEU    CD1 2178   2.629   4.664   4.757
  138LEU   HD11 2179   2.576   4.570   4.741
  138LEU   HD12 2180   2.593   4.740   4.826
  138LEU   HD13 2181   2.617   4.731   4.672
  138LEU    CD2 2182   2.851   4.761   4.759
  138LEU   HD21 2183   2.821   4.834   4.834
  138LEU   HD22 2184   2.959   4.746   4.752
  138LEU   HD23 2185   2.823   4.813   4.667
  138LEU      C 2186   2.914   4.456   5.087
  138LEU      O 2187   2.894   4.514   5.194
  139ASP      N 2188   2.921   4.323   5.078
  139ASP      H 2189   2.940   4.287   4.985
  139ASP     CA 2190   2.921   4.226   5.186
  139ASP     HA 2191   2.860   4.263   5.268
  139ASP     CB 2192   2.855   4.096   5.141
  139ASP    HB1 2193   2.871   4.014   5.211
  139ASP    HB2 2194   2.898   4.075   5.043
  139ASP     CG 2195   2.706   4.127   5.131
  139ASP    OD1 2196   2.649   4.175   5.231
  139ASP    OD2 2197   2.647   4.103   5.024
  139ASP      C 2198   3.060   4.200   5.240
  139ASP      O 2199   3.074   4.213   5.361
  140THR      N 2200   3.165   4.196   5.157
  140THR      H 2201   3.148   4.187   5.058
  140THR     CA 2202   3.302   4.214   5.201
  140THR     HA 2203   3.328   4.140   5.277
  140THR     CB 2204   3.397   4.211   5.082
  140THR     HB 2205   3.398   4.309   5.035
  140THR    CG2 2206   3.539   4.166   5.117
  140THR   HG21 2207   3.598   4.241   5.170
  140THR   HG22 2208   3.526   4.079   5.182
  140THR   HG23 2209   3.587   4.134   5.025
  140THR    OG1 2210   3.357   4.116   4.985
  140THR    HG1 2211   3.398   4.034   5.014
  140THR      C 2212   3.317   4.349   5.269
  140THR      O 2213   3.386   4.355   5.370
  141TRP      N 2214   3.251   4.459   5.228
  141TRP      H 2215   3.204   4.457   5.139
  141TRP     CA 2216   3.258   4.581   5.305
  141TRP     HA 2217   3.363   4.602   5.320
  141TRP     CB 2218   3.200   4.701   5.230
  141TRP    HB1 2219   3.092   4.707   5.230
  141TRP    HB2 2220   3.225   4.682   5.126
  141TRP     CG 2221   3.255   4.836   5.266
  141TRP    CD1 2222   3.198   4.929   5.346
  141TRP    HD1 2223   3.099   4.918   5.388
  141TRP    NE1 2224   3.271   5.046   5.347
  141TRP    HE1 2225   3.237   5.130   5.392
  141TRP    CE2 2226   3.394   5.027   5.288
  141TRP    CZ2 2227   3.513   5.100   5.280
  141TRP    HZ2 2228   3.508   5.185   5.347
  141TRP    CH2 2229   3.628   5.042   5.226
  141TRP    HH2 2230   3.719   5.097   5.243
  141TRP    CZ3 2231   3.623   4.912   5.174
  141TRP    HZ3 2232   3.710   4.862   5.135
  141TRP    CE3 2233   3.499   4.846   5.172
  141TRP    HE3 2234   3.489   4.745   5.137
  141TRP    CD2 2235   3.382   4.897   5.231
  141TRP      C 2236   3.199   4.575   5.445
  141TRP      O 2237   3.262   4.620   5.541
  142ALA      N 2238   3.091   4.500   5.468
  142ALA      H 2239   3.045   4.450   5.393
  142ALA     CA 2240   3.044   4.490   5.604
  142ALA     HA 2241   3.044   4.587   5.653
  142ALA     CB 2242   2.901   4.437   5.604
  142ALA    HB1 2243   2.857   4.439   5.704
  142ALA    HB2 2244   2.845   4.495   5.530
  142ALA    HB3 2245   2.894   4.338   5.560
  142ALA      C 2246   3.137   4.406   5.691
  142ALA      O 2247   3.138   4.417   5.813
  143ALA      N 2248   3.216   4.313   5.636
  143ALA      H 2249   3.215   4.310   5.535
  143ALA     CA 2250   3.325   4.250   5.708
  143ALA     HA 2251   3.298   4.221   5.809
  143ALA     CB 2252   3.362   4.119   5.638
  143ALA    HB1 2253   3.457   4.096   5.686
  143ALA    HB2 2254   3.288   4.046   5.671
  143ALA    HB3 2255   3.374   4.130   5.530
  143ALA      C 2256   3.445   4.341   5.727
  143ALA      O 2257   3.517   4.337   5.826
  144MET      N 2258   3.482   4.428   5.632
  144MET      H 2259   3.427   4.431   5.548
  144MET     CA 2260   3.601   4.511   5.630
  144MET     HA 2261   3.687   4.452   5.660
  144MET     CB 2262   3.621   4.579   5.495
  144MET    HB1 2263   3.685   4.667   5.506
  144MET    HB2 2264   3.531   4.630   5.460
  144MET     CG 2265   3.693   4.490   5.394
  144MET    HG1 2266   3.671   4.525   5.293
  144MET    HG2 2267   3.655   4.388   5.391
  144MET     SD 2268   3.873   4.471   5.402
  144MET     CE 2269   3.907   4.634   5.330
  144MET    HE1 2270   3.996   4.614   5.269
  144MET    HE2 2271   3.829   4.681   5.270
  144MET    HE3 2272   3.929   4.713   5.401
  144MET      C 2273   3.583   4.616   5.739
  144MET      O 2274   3.682   4.651   5.803
  145GLU      N 2275   3.458   4.660   5.758
  145GLU      H 2276   3.404   4.637   5.677
  145GLU     CA 2277   3.416   4.765   5.850
  145GLU     HA 2278   3.475   4.856   5.842
  145GLU     CB 2279   3.275   4.815   5.823
  145GLU    HB1 2280   3.238   4.860   5.915
  145GLU    HB2 2281   3.211   4.727   5.822
  145GLU     CG 2282   3.268   4.908   5.702
  145GLU    HG1 2283   3.310   4.846   5.622
  145GLU    HG2 2284   3.331   4.996   5.711
  145GLU     CD 2285   3.122   4.941   5.673
  145GLU    OE1 2286   3.052   4.858   5.612
  145GLU    OE2 2287   3.073   5.047   5.718
  145GLU      C 2288   3.433   4.724   5.995
  145GLU      O 2289   3.467   4.808   6.079
  146GLU      N 2290   3.434   4.594   6.026
  146GLU      H 2291   3.407   4.521   5.961
  146GLU     CA 2292   3.458   4.539   6.157
  146GLU     HA 2293   3.402   4.594   6.232
  146GLU     CB 2294   3.403   4.397   6.151
  146GLU    HB1 2295   3.433   4.332   6.233
  146GLU    HB2 2296   3.441   4.349   6.060
  146GLU     CG 2297   3.252   4.378   6.137
  146GLU    HG1 2298   3.237   4.281   6.089
  146GLU    HG2 2299   3.220   4.455   6.066
  146GLU     CD 2300   3.170   4.387   6.265
  146GLU    OE1 2301   3.148   4.279   6.322
  146GLU    OE2 2302   3.128   4.497   6.307
  146GLU      C 2303   3.606   4.548   6.194
  146GLU      O 2304   3.637   4.548   6.313
  147LEU      N 2305   3.693   4.550   6.094
  147LEU      H 2306   3.662   4.567   5.999
  147LEU     CA 2307   3.835   4.552   6.122
  147LEU     HA 2308   3.858   4.471   6.191
  147LEU     CB 2309   3.912   4.533   5.992
  147LEU    HB1 2310   4.020   4.540   6.006
  147LEU    HB2 2311   3.886   4.623   5.937
  147LEU     CG 2312   3.898   4.405   5.910
  147LEU     HG 2313   3.794   4.388   5.883
  147LEU    CD1 2314   3.987   4.413   5.786
  147LEU   HD11 2315   4.087   4.437   5.823
  147LEU   HD12 2316   3.992   4.316   5.737
  147LEU   HD13 2317   3.953   4.485   5.711
  147LEU    CD2 2318   3.938   4.284   5.994
  147LEU   HD21 2319   4.044   4.276   6.019
  147LEU   HD22 2320   3.881   4.285   6.087
  147LEU   HD23 2321   3.916   4.192   5.940
  147LEU      C 2322   3.885   4.680   6.189
  147LEU      O 2323   3.984   4.675   6.262
  148VAL      N 2324   3.812   4.788   6.162
  148VAL      H 2325   3.728   4.788   6.107
  148VAL     CA 2326   3.830   4.910   6.238
  148VAL     HA 2327   3.935   4.938   6.246
  148VAL     CB 2328   3.751   5.022   6.170
  148VAL     HB 2329   3.644   5.005   6.175
  148VAL    CG1 2330   3.772   5.158   6.238
  148VAL   HG11 2331   3.878   5.175   6.258
  148VAL   HG12 2332   3.736   5.238   6.174
  148VAL   HG13 2333   3.713   5.155   6.329
  148VAL    CG2 2334   3.784   5.046   6.023
  148VAL   HG21 2335   3.776   4.965   5.951
  148VAL   HG22 2336   3.739   5.138   5.985
  148VAL   HG23 2337   3.892   5.048   6.031
  148VAL      C 2338   3.790   4.894   6.384
  148VAL      O 2339   3.865   4.940   6.469
  149ASP      N 2340   3.667   4.846   6.405
  149ASP      H 2341   3.613   4.835   6.320
  149ASP     CA 2342   3.609   4.833   6.537
  149ASP     HA 2343   3.615   4.929   6.587
  149ASP     CB 2344   3.461   4.793   6.529
  149ASP    HB1 2345   3.419   4.770   6.626
  149ASP    HB2 2346   3.455   4.712   6.457
  149ASP     CG 2347   3.373   4.899   6.465
  149ASP    OD1 2348   3.259   4.860   6.431
  149ASP    OD2 2349   3.403   5.020   6.473
  149ASP      C 2350   3.681   4.727   6.620
  149ASP      O 2351   3.693   4.742   6.741
  150GLU      N 2352   3.729   4.618   6.560
  150GLU      H 2353   3.696   4.604   6.466
  150GLU     CA 2354   3.809   4.513   6.620
  150GLU     HA 2355   3.781   4.507   6.725
  150GLU     CB 2356   3.796   4.381   6.545
  150GLU    HB1 2357   3.864   4.306   6.584
  150GLU    HB2 2358   3.822   4.387   6.439
  150GLU     CG 2359   3.656   4.322   6.565
  150GLU    HG1 2360   3.651   4.232   6.505
  150GLU    HG2 2361   3.575   4.380   6.521
  150GLU     CD 2362   3.628   4.303   6.713
  150GLU    OE1 2363   3.689   4.208   6.766
  150GLU    OE2 2364   3.549   4.370   6.783
  150GLU      C 2365   3.958   4.544   6.633
  150GLU      O 2366   4.030   4.465   6.692
  151GLY      N 2367   4.006   4.664   6.597
  151GLY      H 2368   3.945   4.731   6.554
  151GLY     CA 2369   4.137   4.715   6.632
  151GLY    HA1 2370   4.164   4.669   6.727
  151GLY    HA2 2371   4.123   4.823   6.637
  151GLY      C 2372   4.256   4.690   6.540
  151GLY      O 2373   4.369   4.716   6.580
  152LEU      N 2374   4.222   4.641   6.420
  152LEU      H 2375   4.123   4.638   6.399
  152LEU     CA 2376   4.313   4.573   6.331
  152LEU     HA 2377   4.404   4.547   6.385
  152LEU     CB 2378   4.264   4.443   6.268
  152LEU    HB1 2379   4.338   4.403   6.199
  152LEU    HB2 2380   4.174   4.470   6.213
  152LEU     CG 2381   4.248   4.336   6.376
  152LEU     HG 2382   4.175   4.368   6.451
  152LEU    CD1 2383   4.169   4.222   6.312
  152LEU   HD11 2384   4.216   4.163   6.234
  152LEU   HD12 2385   4.146   4.144   6.385
  152LEU   HD13 2386   4.071   4.261   6.285
  152LEU    CD2 2387   4.371   4.282   6.448
  152LEU   HD21 2388   4.428   4.224   6.376
  152LEU   HD22 2389   4.428   4.365   6.490
  152LEU   HD23 2390   4.336   4.211   6.522
  152LEU      C 2391   4.370   4.665   6.224
  152LEU      O 2392   4.487   4.658   6.189
  153VAL      N 2393   4.282   4.757   6.182
  153VAL      H 2394   4.205   4.768   6.246
  153VAL     CA 2395   4.312   4.845   6.071
  153VAL     HA 2396   4.420   4.856   6.066
  153VAL     CB 2397   4.269   4.788   5.936
  153VAL     HB 2398   4.326   4.842   5.861
  153VAL    CG1 2399   4.295   4.639   5.917
  153VAL   HG11 2400   4.265   4.590   5.824
  153VAL   HG12 2401   4.404   4.632   5.921
  153VAL   HG13 2402   4.258   4.570   5.992
  153VAL    CG2 2403   4.121   4.810   5.903
  153VAL   HG21 2404   4.095   4.915   5.892
  153VAL   HG22 2405   4.099   4.772   5.803
  153VAL   HG23 2406   4.064   4.752   5.976
  153VAL      C 2407   4.263   4.986   6.103
  153VAL      O 2408   4.153   4.998   6.157
  154LYS      N 2409   4.340   5.093   6.084
  154LYS      H 2410   4.437   5.077   6.063
  154LYS     CA 2411   4.298   5.228   6.118
  154LYS     HA 2412   4.238   5.231   6.208
  154LYS     CB 2413   4.426   5.308   6.143
  154LYS    HB1 2414   4.415   5.416   6.132
  154LYS    HB2 2415   4.498   5.275   6.068
  154LYS     CG 2416   4.503   5.278   6.270
  154LYS    HG1 2417   4.600   5.327   6.262
  154LYS    HG2 2418   4.527   5.172   6.280
  154LYS     CD 2419   4.453   5.324   6.407
  154LYS    HD1 2420   4.354   5.284   6.427
  154LYS    HD2 2421   4.444   5.433   6.403
  154LYS     CE 2422   4.539   5.276   6.524
  154LYS    HE1 2423   4.636   5.247   6.483
  154LYS    HE2 2424   4.494   5.192   6.577
  154LYS     NZ 2425   4.558   5.380   6.626
  154LYS    HZ1 2426   4.636   5.438   6.601
  154LYS    HZ2 2427   4.466   5.421   6.637
  154LYS    HZ3 2428   4.595   5.332   6.707
  154LYS      C 2429   4.208   5.302   6.020
  154LYS      O 2430   4.150   5.407   6.047
  155ALA      N 2431   4.197   5.254   5.896
  155ALA      H 2432   4.253   5.175   5.868
  155ALA     CA 2433   4.109   5.302   5.792
  155ALA     HA 2434   4.007   5.319   5.828
  155ALA     CB 2435   4.163   5.431   5.731
  155ALA    HB1 2436   4.271   5.415   5.719
  155ALA    HB2 2437   4.126   5.444   5.629
  155ALA    HB3 2438   4.140   5.512   5.799
  155ALA      C 2439   4.098   5.190   5.690
  155ALA      O 2440   4.180   5.099   5.684
  156ILE      N 2441   3.993   5.182   5.607
  156ILE      H 2442   3.915   5.244   5.617
  156ILE     CA 2443   3.974   5.092   5.495
  156ILE     HA 2444   4.066   5.033   5.490
  156ILE     CB 2445   3.865   4.989   5.522
  156ILE     HB 2446   3.852   4.946   5.423
  156ILE    CG2 2447   3.913   4.883   5.621
  156ILE   HG21 2448   4.018   4.856   5.605
  156ILE   HG22 2449   3.917   4.932   5.718
  156ILE   HG23 2450   3.856   4.790   5.630
  156ILE    CG1 2451   3.735   5.049   5.574
  156ILE   HG11 2452   3.698   5.119   5.499
  156ILE   HG12 2453   3.747   5.102   5.668
  156ILE     CD 2454   3.624   4.947   5.595
  156ILE    HD1 2455   3.599   4.883   5.510
  156ILE    HD2 2456   3.656   4.883   5.677
  156ILE    HD3 2457   3.533   4.996   5.629
  156ILE      C 2458   3.956   5.153   5.356
  156ILE      O 2459   3.899   5.260   5.341
  157GLY      N 2460   4.009   5.092   5.249
  157GLY      H 2461   4.056   5.004   5.261
  157GLY     CA 2462   3.982   5.133   5.113
  157GLY    HA1 2463   4.056   5.200   5.068
  157GLY    HA2 2464   3.888   5.188   5.112
  157GLY      C 2465   3.962   5.021   5.012
  157GLY      O 2466   3.921   4.908   5.041
  158ILE      N 2467   3.999   5.051   4.888
  158ILE      H 2468   4.038   5.144   4.877
  158ILE     CA 2469   3.967   4.979   4.766
  158ILE     HA 2470   3.962   4.873   4.789
  158ILE     CB 2471   3.833   5.028   4.711
  158ILE     HB 2472   3.807   4.977   4.618
  158ILE    CG2 2473   3.714   4.981   4.794
  158ILE   HG21 2474   3.718   4.872   4.800
  158ILE   HG22 2475   3.714   5.012   4.899
  158ILE   HG23 2476   3.623   5.010   4.741
  158ILE    CG1 2477   3.843   5.178   4.691
  158ILE   HG11 2478   3.940   5.214   4.655
  158ILE   HG12 2479   3.833   5.228   4.787
  158ILE     CD 2480   3.730   5.236   4.606
  158ILE    HD1 2481   3.634   5.208   4.648
  158ILE    HD2 2482   3.728   5.345   4.613
  158ILE    HD3 2483   3.739   5.215   4.499
  158ILE      C 2484   4.083   4.995   4.670
  158ILE      O 2485   4.174   5.075   4.693
  159SER      N 2486   4.086   4.909   4.568
  159SER      H 2487   4.015   4.837   4.570
  159SER     CA 2488   4.187   4.897   4.465
  159SER     HA 2489   4.218   4.998   4.440
  159SER     CB 2490   4.306   4.814   4.513
  159SER    HB1 2491   4.375   4.804   4.430
  159SER    HB2 2492   4.264   4.721   4.550
  159SER     OG 2493   4.368   4.884   4.618
  159SER     HG 2494   4.299   4.936   4.661
  159SER      C 2495   4.121   4.834   4.342
  159SER      O 2496   4.053   4.732   4.350
  160ASN      N 2497   4.159   4.889   4.227
  160ASN      H 2498   4.237   4.953   4.230
  160ASN     CA 2499   4.112   4.844   4.097
  160ASN     HA 2500   4.147   4.918   4.025
  160ASN     CB 2501   4.188   4.715   4.067
  160ASN    HB1 2502   4.155   4.689   3.966
  160ASN    HB2 2503   4.158   4.636   4.136
  160ASN     CG 2504   4.338   4.738   4.078
  160ASN    OD1 2505   4.402   4.811   4.003
  160ASN    ND2 2506   4.402   4.661   4.166
  160ASN   HD21 2507   4.348   4.614   4.237
  160ASN   HD22 2508   4.501   4.676   4.180
  160ASN      C 2509   3.962   4.834   4.075
  160ASN      O 2510   3.919   4.750   3.997
  161PHE      N 2511   3.883   4.930   4.125
  161PHE      H 2512   3.932   5.002   4.176
  161PHE     CA 2513   3.739   4.939   4.126
  161PHE     HA 2514   3.691   4.845   4.098
  161PHE     CB 2515   3.672   4.976   4.258
  161PHE    HB1 2516   3.572   4.999   4.223
  161PHE    HB2 2517   3.712   5.067   4.303
  161PHE     CG 2518   3.667   4.871   4.366
  161PHE    CD1 2519   3.744   4.754   4.365
  161PHE    HD1 2520   3.812   4.732   4.283
  161PHE    CE1 2521   3.735   4.661   4.470
  161PHE    HE1 2522   3.799   4.574   4.470
  161PHE     CZ 2523   3.656   4.687   4.582
  161PHE     HZ 2524   3.645   4.629   4.673
  161PHE    CE2 2525   3.573   4.800   4.581
  161PHE    HE2 2526   3.509   4.818   4.666
  161PHE    CD2 2527   3.576   4.887   4.472
  161PHE    HD2 2528   3.514   4.975   4.469
  161PHE      C 2529   3.708   5.033   4.010
  161PHE      O 2530   3.762   5.143   4.010
  162ASN      N 2531   3.616   4.994   3.922
  162ASN      H 2532   3.574   4.902   3.928
  162ASN     CA 2533   3.559   5.096   3.836
  162ASN     HA 2534   3.643   5.144   3.787
  162ASN     CB 2535   3.491   5.035   3.713
  162ASN    HB1 2536   3.552   4.961   3.661
  162ASN    HB2 2537   3.467   5.110   3.637
  162ASN     CG 2538   3.357   4.971   3.746
  162ASN    OD1 2539   3.263   5.031   3.796
  162ASN    ND2 2540   3.340   4.845   3.706
  162ASN   HD21 2541   3.424   4.795   3.680
  162ASN   HD22 2542   3.254   4.793   3.719
  162ASN      C 2543   3.476   5.199   3.911
  162ASN      O 2544   3.432   5.174   4.023
  163HIS      N 2545   3.427   5.306   3.849
  163HIS      H 2546   3.455   5.327   3.754
  163HIS     CA 2547   3.344   5.412   3.902
  163HIS     HA 2548   3.388   5.451   3.994
  163HIS     CB 2549   3.326   5.523   3.799
  163HIS    HB1 2550   3.417   5.581   3.788
  163HIS    HB2 2551   3.261   5.599   3.844
  163HIS     CG 2552   3.277   5.498   3.659
  163HIS    ND1 2553   3.352   5.430   3.564
  163HIS    CE1 2554   3.268   5.415   3.461
  163HIS    HE1 2555   3.295   5.374   3.365
  163HIS    NE2 2556   3.145   5.465   3.481
  163HIS    HE2 2557   3.062   5.452   3.424
  163HIS    CD2 2558   3.148   5.503   3.614
  163HIS    HD2 2559   3.065   5.531   3.677
  163HIS      C 2560   3.201   5.371   3.934
  163HIS      O 2561   3.149   5.424   4.031
  164LEU      N 2562   3.137   5.278   3.862
  164LEU      H 2563   3.185   5.240   3.782
  164LEU     CA 2564   3.014   5.217   3.908
  164LEU     HA 2565   2.950   5.304   3.927
  164LEU     CB 2566   2.955   5.137   3.793
  164LEU    HB1 2567   2.855   5.102   3.818
  164LEU    HB2 2568   3.006   5.044   3.769
  164LEU     CG 2569   2.926   5.217   3.666
  164LEU     HG 2570   3.018   5.265   3.632
  164LEU    CD1 2571   2.902   5.117   3.553
  164LEU   HD11 2572   2.938   5.016   3.572
  164LEU   HD12 2573   2.798   5.096   3.528
  164LEU   HD13 2574   2.949   5.158   3.463
  164LEU    CD2 2575   2.818   5.324   3.665
  164LEU   HD21 2576   2.721   5.278   3.681
  164LEU   HD22 2577   2.835   5.405   3.736
  164LEU   HD23 2578   2.814   5.380   3.571
  164LEU      C 2579   3.028   5.134   4.035
  164LEU      O 2580   2.948   5.142   4.128
  165GLN      N 2581   3.135   5.056   4.047
  165GLN      H 2582   3.202   5.052   3.971
  165GLN     CA 2583   3.174   4.973   4.160
  165GLN     HA 2584   3.089   4.906   4.171
  165GLN     CB 2585   3.299   4.893   4.123
  165GLN    HB1 2586   3.360   4.875   4.211
  165GLN    HB2 2587   3.358   4.949   4.051
  165GLN     CG 2588   3.267   4.755   4.066
  165GLN    HG1 2589   3.180   4.761   4.000
  165GLN    HG2 2590   3.245   4.684   4.146
  165GLN     CD 2591   3.369   4.691   3.973
  165GLN    OE1 2592   3.473   4.748   3.940
  165GLN    NE2 2593   3.345   4.574   3.913
  165GLN   HE21 2594   3.258   4.523   3.919
  165GLN   HE22 2595   3.411   4.536   3.847
  165GLN      C 2596   3.200   5.056   4.285
  165GLN      O 2597   3.157   5.023   4.395
  166VAL      N 2598   3.266   5.171   4.269
  166VAL      H 2599   3.297   5.199   4.177
  166VAL     CA 2600   3.283   5.272   4.371
  166VAL     HA 2601   3.318   5.222   4.461
  166VAL     CB 2602   3.390   5.375   4.332
  166VAL     HB 2603   3.355   5.418   4.238
  166VAL    CG1 2604   3.402   5.485   4.437
  166VAL   HG11 2605   3.313   5.547   4.429
  166VAL   HG12 2606   3.417   5.432   4.531
  166VAL   HG13 2607   3.494   5.538   4.409
  166VAL    CG2 2608   3.524   5.308   4.304
  166VAL   HG21 2609   3.592   5.390   4.281
  166VAL   HG22 2610   3.553   5.258   4.397
  166VAL   HG23 2611   3.531   5.239   4.219
  166VAL      C 2612   3.148   5.333   4.405
  166VAL      O 2613   3.128   5.348   4.525
  167GLU      N 2614   3.055   5.354   4.311
  167GLU      H 2615   3.077   5.331   4.215
  167GLU     CA 2616   2.923   5.404   4.343
  167GLU     HA 2617   2.926   5.494   4.403
  167GLU     CB 2618   2.835   5.441   4.223
  167GLU    HB1 2619   2.805   5.340   4.195
  167GLU    HB2 2620   2.893   5.490   4.146
  167GLU     CG 2621   2.712   5.529   4.237
  167GLU    HG1 2622   2.639   5.479   4.300
  167GLU    HG2 2623   2.673   5.541   4.136
  167GLU     CD 2624   2.745   5.665   4.298
  167GLU    OE1 2625   2.832   5.736   4.243
  167GLU    OE2 2626   2.663   5.711   4.380
  167GLU      C 2627   2.843   5.309   4.430
  167GLU      O 2628   2.782   5.344   4.531
  168MET      N 2629   2.866   5.180   4.404
  168MET      H 2630   2.904   5.159   4.312
  168MET     CA 2631   2.799   5.069   4.467
  168MET     HA 2632   2.691   5.078   4.455
  168MET     CB 2633   2.829   4.947   4.380
  168MET    HB1 2634   2.911   4.886   4.420
  168MET    HB2 2635   2.862   4.978   4.282
  168MET     CG 2636   2.707   4.859   4.353
  168MET    HG1 2637   2.674   4.828   4.453
  168MET    HG2 2638   2.734   4.772   4.292
  168MET     SD 2639   2.561   4.931   4.275
  168MET     CE 2640   2.453   4.786   4.264
  168MET    HE1 2641   2.514   4.696   4.251
  168MET    HE2 2642   2.397   4.771   4.356
  168MET    HE3 2643   2.386   4.793   4.179
  168MET      C 2644   2.829   5.062   4.616
  168MET      O 2645   2.744   5.054   4.705
  169ILE      N 2646   2.960   5.077   4.636
  169ILE      H 2647   3.021   5.105   4.560
  169ILE     CA 2648   3.025   5.090   4.765
  169ILE     HA 2649   2.982   5.010   4.825
  169ILE     CB 2650   3.176   5.077   4.744
  169ILE     HB 2651   3.205   5.119   4.647
  169ILE    CG2 2652   3.272   5.140   4.844
  169ILE   HG21 2653   3.374   5.122   4.811
  169ILE   HG22 2654   3.251   5.247   4.841
  169ILE   HG23 2655   3.259   5.115   4.949
  169ILE    CG1 2656   3.223   4.933   4.736
  169ILE   HG11 2657   3.317   4.941   4.681
  169ILE   HG12 2658   3.170   4.871   4.663
  169ILE     CD 2659   3.252   4.844   4.857
  169ILE    HD1 2660   3.253   4.739   4.827
  169ILE    HD2 2661   3.343   4.870   4.911
  169ILE    HD3 2662   3.169   4.860   4.927
  169ILE      C 2663   2.985   5.216   4.840
  169ILE      O 2664   2.963   5.204   4.960
  170LEU      N 2665   2.964   5.328   4.771
  170LEU      H 2666   2.976   5.338   4.672
  170LEU     CA 2667   2.916   5.448   4.838
  170LEU     HA 2668   2.966   5.459   4.934
  170LEU     CB 2669   2.962   5.572   4.762
  170LEU    HB1 2670   2.906   5.660   4.795
  170LEU    HB2 2671   2.933   5.563   4.657
  170LEU     CG 2672   3.110   5.608   4.773
  170LEU     HG 2673   3.159   5.511   4.781
  170LEU    CD1 2674   3.158   5.670   4.642
  170LEU   HD11 2675   3.266   5.665   4.652
  170LEU   HD12 2676   3.145   5.605   4.556
  170LEU   HD13 2677   3.130   5.775   4.629
  170LEU    CD2 2678   3.136   5.699   4.892
  170LEU   HD21 2679   3.244   5.714   4.898
  170LEU   HD22 2680   3.066   5.781   4.878
  170LEU   HD23 2681   3.109   5.646   4.983
  170LEU      C 2682   2.769   5.446   4.876
  170LEU      O 2683   2.722   5.507   4.972
  171ASN      N 2684   2.695   5.363   4.802
  171ASN      H 2685   2.748   5.328   4.723
  171ASN     CA 2686   2.554   5.338   4.823
  171ASN     HA 2687   2.512   5.427   4.870
  171ASN     CB 2688   2.477   5.323   4.692
  171ASN    HB1 2689   2.378   5.280   4.709
  171ASN    HB2 2690   2.526   5.261   4.617
  171ASN     CG 2691   2.462   5.452   4.613
  171ASN    OD1 2692   2.349   5.484   4.579
  171ASN    ND2 2693   2.564   5.535   4.587
  171ASN   HD21 2694   2.658   5.502   4.604
  171ASN   HD22 2695   2.550   5.604   4.514
  171ASN      C 2696   2.530   5.237   4.934
  171ASN      O 2697   2.424   5.244   4.996
  172LYS      N 2698   2.628   5.152   4.966
  172LYS      H 2699   2.718   5.166   4.921
  172LYS     CA 2700   2.606   5.039   5.054
  172LYS     HA 2701   2.553   4.962   4.998
  172LYS     CB 2702   2.746   4.991   5.091
  172LYS    HB1 2703   2.802   5.075   5.132
  172LYS    HB2 2704   2.799   4.962   5.000
  172LYS     CG 2705   2.753   4.863   5.175
  172LYS    HG1 2706   2.829   4.797   5.134
  172LYS    HG2 2707   2.650   4.826   5.171
  172LYS     CD 2708   2.782   4.897   5.320
  172LYS    HD1 2709   2.705   4.961   5.364
  172LYS    HD2 2710   2.882   4.941   5.328
  172LYS     CE 2711   2.770   4.765   5.397
  172LYS    HE1 2712   2.828   4.689   5.345
  172LYS    HE2 2713   2.669   4.727   5.405
  172LYS     NZ 2714   2.809   4.765   5.538
  172LYS    HZ1 2715   2.743   4.823   5.587
  172LYS    HZ2 2716   2.800   4.674   5.581
  172LYS    HZ3 2717   2.903   4.801   5.550
  172LYS      C 2718   2.530   5.069   5.182
  172LYS      O 2719   2.565   5.167   5.247
  173PRO      N 2720   2.424   4.998   5.222
  173PRO     CD 2721   2.349   4.895   5.154
  173PRO    HD1 2722   2.404   4.814   5.107
  173PRO    HD2 2723   2.289   4.938   5.074
  173PRO     CG 2724   2.246   4.834   5.249
  173PRO    HG1 2725   2.287   4.755   5.312
  173PRO    HG2 2726   2.165   4.801   5.185
  173PRO     CB 2727   2.211   4.960   5.328
  173PRO    HB1 2728   2.157   4.934   5.418
  173PRO    HB2 2729   2.146   5.016   5.260
  173PRO     CA 2730   2.344   5.034   5.337
  173PRO     HA 2731   2.324   5.141   5.337
  173PRO      C 2732   2.418   4.987   5.462
  173PRO      O 2733   2.494   4.891   5.460
  174GLY      N 2734   2.396   5.059   5.572
  174GLY      H 2735   2.325   5.130   5.566
  174GLY     CA 2736   2.467   5.051   5.698
  174GLY    HA1 2737   2.428   4.963   5.749
  174GLY    HA2 2738   2.442   5.131   5.768
  174GLY      C 2739   2.619   5.051   5.684
  174GLY      O 2740   2.692   4.959   5.718
  175LEU      N 2741   2.671   5.159   5.626
  175LEU      H 2742   2.613   5.232   5.587
  175LEU     CA 2743   2.811   5.193   5.608
  175LEU     HA 2744   2.864   5.098   5.619
  175LEU     CB 2745   2.838   5.249   5.469
  175LEU    HB1 2746   2.775   5.337   5.462
  175LEU    HB2 2747   2.807   5.175   5.395
  175LEU     CG 2748   2.982   5.293   5.441
  175LEU     HG 2749   3.050   5.221   5.487
  175LEU    CD1 2750   2.997   5.288   5.289
  175LEU   HD11 2751   2.983   5.183   5.264
  175LEU   HD12 2752   2.927   5.355   5.241
  175LEU   HD13 2753   3.097   5.327   5.268
  175LEU    CD2 2754   3.012   5.433   5.493
  175LEU   HD21 2755   2.928   5.499   5.470
  175LEU   HD22 2756   3.025   5.444   5.600
  175LEU   HD23 2757   3.106   5.462   5.446
  175LEU      C 2758   2.849   5.286   5.722
  175LEU      O 2759   2.794   5.395   5.736
  176LYS      N 2760   2.930   5.246   5.821
  176LYS      H 2761   2.976   5.158   5.806
  176LYS     CA 2762   2.982   5.323   5.932
  176LYS     HA 2763   2.907   5.397   5.960
  176LYS     CB 2764   3.007   5.223   6.044
  176LYS    HB1 2765   3.094   5.170   6.007
  176LYS    HB2 2766   2.911   5.171   6.047
  176LYS     CG 2767   3.046   5.278   6.181
  176LYS    HG1 2768   2.964   5.348   6.195
  176LYS    HG2 2769   3.141   5.327   6.162
  176LYS     CD 2770   3.066   5.173   6.290
  176LYS    HD1 2771   3.140   5.103   6.251
  176LYS    HD2 2772   2.967   5.129   6.303
  176LYS     CE 2773   3.096   5.237   6.425
  176LYS    HE1 2774   3.010   5.294   6.460
  176LYS    HE2 2775   3.181   5.306   6.428
  176LYS     NZ 2776   3.143   5.133   6.518
  176LYS    HZ1 2777   3.220   5.081   6.479
  176LYS    HZ2 2778   3.176   5.178   6.601
  176LYS    HZ3 2779   3.065   5.068   6.521
  176LYS      C 2780   3.112   5.391   5.891
  176LYS      O 2781   3.141   5.500   5.941
  177TYR      N 2782   3.186   5.329   5.799
  177TYR      H 2783   3.161   5.235   5.772
  177TYR     CA 2784   3.316   5.379   5.759
  177TYR     HA 2785   3.337   5.472   5.812
  177TYR     CB 2786   3.419   5.280   5.812
  177TYR    HB1 2787   3.517   5.309   5.774
  177TYR    HB2 2788   3.400   5.184   5.764
  177TYR     CG 2789   3.429   5.279   5.963
  177TYR    CD1 2790   3.460   5.396   6.033
  177TYR    HD1 2791   3.466   5.489   5.978
  177TYR    CE1 2792   3.470   5.387   6.173
  177TYR    HE1 2793   3.491   5.471   6.236
  177TYR     CZ 2794   3.450   5.264   6.240
  177TYR     OH 2795   3.455   5.262   6.376
  177TYR     HH 2796   3.452   5.173   6.410
  177TYR    CE2 2797   3.409   5.152   6.166
  177TYR    HE2 2798   3.385   5.059   6.216
  177TYR    CD2 2799   3.402   5.158   6.026
  177TYR    HD2 2800   3.371   5.067   5.977
  177TYR      C 2801   3.323   5.400   5.608
  177TYR      O 2802   3.320   5.301   5.535
  178LYS      N 2803   3.341   5.525   5.565
  178LYS      H 2804   3.326   5.595   5.636
  178LYS     CA 2805   3.362   5.563   5.427
  178LYS     HA 2806   3.280   5.519   5.370
  178LYS     CB 2807   3.366   5.715   5.414
  178LYS    HB1 2808   3.457   5.749   5.464
  178LYS    HB2 2809   3.286   5.757   5.475
  178LYS     CG 2810   3.365   5.769   5.272
  178LYS    HG1 2811   3.276   5.730   5.222
  178LYS    HG2 2812   3.453   5.736   5.217
  178LYS     CD 2813   3.371   5.922   5.281
  178LYS    HD1 2814   3.471   5.950   5.314
  178LYS    HD2 2815   3.301   5.978   5.342
  178LYS     CE 2816   3.356   5.974   5.138
  178LYS    HE1 2817   3.286   5.905   5.092
  178LYS    HE2 2818   3.445   5.946   5.082
  178LYS     NZ 2819   3.321   6.116   5.130
  178LYS    HZ1 2820   3.396   6.167   5.174
  178LYS    HZ2 2821   3.313   6.137   5.031
  178LYS    HZ3 2822   3.233   6.135   5.176
  178LYS      C 2823   3.494   5.510   5.374
  178LYS      O 2824   3.594   5.504   5.446
  179PRO      N 2825   3.502   5.458   5.251
  179PRO     CD 2826   3.393   5.409   5.170
  179PRO    HD1 2827   3.312   5.480   5.154
  179PRO    HD2 2828   3.363   5.308   5.198
  179PRO     CG 2829   3.463   5.398   5.035
  179PRO    HG1 2830   3.459   5.492   4.981
  179PRO    HG2 2831   3.413   5.319   4.980
  179PRO     CB 2832   3.609   5.361   5.062
  179PRO    HB1 2833   3.678   5.399   4.986
  179PRO    HB2 2834   3.636   5.256   5.064
  179PRO     CA 2835   3.633   5.423   5.199
  179PRO     HA 2836   3.677   5.346   5.263
  179PRO      C 2837   3.728   5.541   5.183
  179PRO      O 2838   3.686   5.648   5.138
  180ALA      N 2839   3.851   5.526   5.230
  180ALA      H 2840   3.889   5.440   5.266
  180ALA     CA 2841   3.942   5.639   5.240
  180ALA     HA 2842   3.886   5.729   5.267
  180ALA     CB 2843   4.029   5.620   5.364
  180ALA    HB1 2844   4.073   5.520   5.356
  180ALA    HB2 2845   4.103   5.697   5.384
  180ALA    HB3 2846   3.959   5.626   5.447
  180ALA      C 2847   4.019   5.654   5.110
  180ALA      O 2848   4.035   5.766   5.062
  181VAL      N 2849   4.074   5.544   5.057
  181VAL      H 2850   4.063   5.456   5.106
  181VAL     CA 2851   4.168   5.545   4.947
  181VAL     HA 2852   4.177   5.642   4.898
  181VAL     CB 2853   4.309   5.507   4.990
  181VAL     HB 2854   4.307   5.407   5.034
  181VAL    CG1 2855   4.411   5.498   4.876
  181VAL   HG11 2856   4.398   5.400   4.830
  181VAL   HG12 2857   4.388   5.571   4.799
  181VAL   HG13 2858   4.512   5.520   4.908
  181VAL    CG2 2859   4.367   5.599   5.097
  181VAL   HG21 2860   4.375   5.703   5.064
  181VAL   HG22 2861   4.315   5.589   5.192
  181VAL   HG23 2862   4.466   5.563   5.127
  181VAL      C 2863   4.129   5.450   4.835
  181VAL      O 2864   4.068   5.348   4.867
  182ASN      N 2865   4.156   5.484   4.708
  182ASN      H 2866   4.190   5.578   4.694
  182ASN     CA 2867   4.144   5.404   4.588
  182ASN     HA 2868   4.127   5.300   4.616
  182ASN     CB 2869   4.029   5.441   4.495
  182ASN    HB1 2870   4.050   5.538   4.450
  182ASN    HB2 2871   3.935   5.461   4.547
  182ASN     CG 2872   4.001   5.337   4.388
  182ASN    OD1 2873   4.062   5.230   4.382
  182ASN    ND2 2874   3.898   5.357   4.306
  182ASN   HD21 2875   3.845   5.442   4.314
  182ASN   HD22 2876   3.878   5.290   4.233
  182ASN      C 2877   4.274   5.402   4.510
  182ASN      O 2878   4.331   5.505   4.475
  183GLN      N 2879   4.329   5.282   4.487
  183GLN      H 2880   4.273   5.199   4.499
  183GLN     CA 2881   4.453   5.259   4.416
  183GLN     HA 2882   4.487   5.356   4.379
  183GLN     CB 2883   4.550   5.192   4.513
  183GLN    HB1 2884   4.496   5.102   4.543
  183GLN    HB2 2885   4.558   5.243   4.608
  183GLN     CG 2886   4.684   5.154   4.451
  183GLN    HG1 2887   4.737   5.245   4.421
  183GLN    HG2 2888   4.667   5.096   4.361
  183GLN     CD 2889   4.779   5.071   4.536
  183GLN    OE1 2890   4.834   4.972   4.488
  183GLN    NE2 2891   4.817   5.112   4.658
  183GLN   HE21 2892   4.811   5.203   4.700
  183GLN   HE22 2893   4.884   5.055   4.707
  183GLN      C 2894   4.431   5.196   4.279
  183GLN      O 2895   4.360   5.096   4.272
  184ILE      N 2896   4.494   5.250   4.174
  184ILE      H 2897   4.556   5.327   4.194
  184ILE     CA 2898   4.472   5.206   4.037
  184ILE     HA 2899   4.446   5.102   4.023
  184ILE     CB 2900   4.367   5.287   3.963
  184ILE     HB 2901   4.375   5.265   3.856
  184ILE    CG2 2902   4.226   5.245   4.005
  184ILE   HG21 2903   4.208   5.274   4.109
  184ILE   HG22 2904   4.153   5.296   3.943
  184ILE   HG23 2905   4.200   5.141   3.984
  184ILE    CG1 2906   4.392   5.436   3.986
  184ILE   HG11 2907   4.494   5.464   3.961
  184ILE   HG12 2908   4.369   5.460   4.090
  184ILE     CD 2909   4.305   5.521   3.893
  184ILE    HD1 2910   4.323   5.478   3.794
  184ILE    HD2 2911   4.200   5.518   3.922
  184ILE    HD3 2912   4.340   5.624   3.888
  184ILE      C 2913   4.601   5.215   3.957
  184ILE      O 2914   4.693   5.290   3.990
  185GLU      N 2915   4.597   5.146   3.843
  185GLU      H 2916   4.518   5.086   3.825
  185GLU     CA 2917   4.700   5.168   3.743
  185GLU     HA 2918   4.796   5.167   3.796
  185GLU     CB 2919   4.703   5.053   3.642
  185GLU    HB1 2920   4.622   5.074   3.573
  185GLU    HB2 2921   4.690   4.956   3.690
  185GLU     CG 2922   4.837   5.054   3.569
  185GLU    HG1 2923   4.904   5.018   3.647
  185GLU    HG2 2924   4.871   5.153   3.538
  185GLU     CD 2925   4.842   4.961   3.449
  185GLU    OE1 2926   4.798   4.845   3.460
  185GLU    OE2 2927   4.895   5.003   3.343
  185GLU      C 2928   4.687   5.302   3.674
  185GLU      O 2929   4.573   5.327   3.634
  186CYS      N 2930   4.787   5.390   3.669
  186CYS      H 2931   4.878   5.373   3.709
  186CYS     CA 2932   4.773   5.520   3.606
  186CYS     HA 2933   4.721   5.513   3.510
  186CYS     CB 2934   4.687   5.612   3.693
  186CYS    HB1 2935   4.736   5.632   3.788
  186CYS    HB2 2936   4.593   5.566   3.724
  186CYS     SG 2937   4.652   5.770   3.613
  186CYS     HG 2938   4.644   5.721   3.488
  186CYS      C 2939   4.910   5.584   3.589
  186CYS      O 2940   4.988   5.583   3.683
  187HIS      N 2941   4.939   5.624   3.464
  187HIS      H 2942   4.864   5.612   3.398
  187HIS     CA 2943   5.057   5.675   3.398
  187HIS     HA 2944   5.105   5.743   3.469
  187HIS     CB 2945   5.153   5.559   3.372
  187HIS    HB1 2946   5.187   5.524   3.470
  187HIS    HB2 2947   5.248   5.593   3.331
  187HIS     CG 2948   5.096   5.441   3.299
  187HIS    ND1 2949   5.079   5.430   3.161
  187HIS    CE1 2950   5.009   5.318   3.144
  187HIS    HE1 2951   4.991   5.277   3.045
  187HIS    NE2 2952   4.987   5.255   3.261
  187HIS    HE2 2953   4.951   5.161   3.265
  187HIS    CD2 2954   5.049   5.328   3.360
  187HIS    HD2 2955   5.057   5.314   3.467
  187HIS      C 2956   5.019   5.736   3.264
  187HIS      O 2957   4.906   5.717   3.222
  188PRO      N 2958   5.100   5.807   3.184
  188PRO     CD 2959   5.238   5.837   3.213
  188PRO    HD1 2960   5.301   5.749   3.199
  188PRO    HD2 2961   5.245   5.881   3.312
  188PRO     CG 2962   5.289   5.947   3.120
  188PRO    HG1 2963   5.392   5.926   3.091
  188PRO    HG2 2964   5.273   6.046   3.162
  188PRO     CB 2965   5.192   5.922   3.005
  188PRO    HB1 2966   5.232   5.845   2.940
  188PRO    HB2 2967   5.176   6.015   2.949
  188PRO     CA 2968   5.058   5.882   3.067
  188PRO     HA 2969   5.005   5.974   3.089
  188PRO      C 2970   4.973   5.815   2.960
  188PRO      O 2971   4.919   5.887   2.876
  189TYR      N 2972   4.983   5.682   2.959
  189TYR      H 2973   5.014   5.639   3.044
  189TYR     CA 2974   4.920   5.604   2.854
  189TYR     HA 2975   4.889   5.676   2.778
  189TYR     CB 2976   5.014   5.504   2.787
  189TYR    HB1 2977   4.952   5.472   2.703
  189TYR    HB2 2978   5.031   5.420   2.855
  189TYR     CG 2979   5.153   5.543   2.741
  189TYR    CD1 2980   5.174   5.678   2.707
  189TYR    HD1 2981   5.097   5.750   2.727
  189TYR    CE1 2982   5.302   5.722   2.674
  189TYR    HE1 2983   5.313   5.828   2.654
  189TYR     CZ 2984   5.406   5.627   2.672
  189TYR     OH 2985   5.534   5.671   2.656
  189TYR     HH 2986   5.602   5.604   2.649
  189TYR    CE2 2987   5.383   5.491   2.699
  189TYR    HE2 2988   5.464   5.419   2.694
  189TYR    CD2 2989   5.253   5.447   2.729
  189TYR    HD2 2990   5.230   5.345   2.757
  189TYR      C 2991   4.791   5.540   2.904
  189TYR      O 2992   4.730   5.460   2.835
  190LEU      N 2993   4.745   5.576   3.024
  190LEU      H 2994   4.799   5.642   3.078
  190LEU     CA 2995   4.629   5.525   3.094
  190LEU     HA 2996   4.543   5.522   3.027
  190LEU     CB 2997   4.670   5.394   3.162
  190LEU    HB1 2998   4.739   5.426   3.239
  190LEU    HB2 2999   4.715   5.325   3.091
  190LEU     CG 3000   4.558   5.311   3.224
  190LEU     HG 3001   4.515   5.374   3.301
  190LEU    CD1 3002   4.443   5.269   3.133
  190LEU   HD11 3003   4.389   5.186   3.178
  190LEU   HD12 3004   4.372   5.348   3.108
  190LEU   HD13 3005   4.485   5.226   3.042
  190LEU    CD2 3006   4.617   5.199   3.310
  190LEU   HD21 3007   4.685   5.233   3.388
  190LEU   HD22 3008   4.526   5.158   3.355
  190LEU   HD23 3009   4.662   5.122   3.248
  190LEU      C 3010   4.590   5.634   3.193
  190LEU      O 3011   4.596   5.627   3.315
  191THR      N 3012   4.546   5.747   3.136
  191THR      H 3013   4.531   5.750   3.036
  191THR     CA 3014   4.532   5.871   3.209
  191THR     HA 3015   4.623   5.891   3.265
  191THR     CB 3016   4.524   5.989   3.113
  191THR     HB 3017   4.511   6.080   3.172
  191THR    CG2 3018   4.651   5.998   3.029
  191THR   HG21 3019   4.740   6.002   3.092
  191THR   HG22 3020   4.665   5.913   2.962
  191THR   HG23 3021   4.647   6.089   2.971
  191THR    OG1 3022   4.415   5.965   3.027
  191THR    HG1 3023   4.405   6.054   2.993
  191THR      C 3024   4.418   5.868   3.311
  191THR      O 3025   4.435   5.920   3.420
  192GLN      N 3026   4.315   5.786   3.286
  192GLN      H 3027   4.311   5.753   3.191
  192GLN     CA 3028   4.205   5.754   3.375
  192GLN     HA 3029   4.127   5.712   3.311
  192GLN     CB 3030   4.234   5.640   3.472
  192GLN    HB1 3031   4.145   5.616   3.529
  192GLN    HB2 3032   4.305   5.671   3.549
  192GLN     CG 3033   4.300   5.515   3.415
  192GLN    HG1 3034   4.407   5.525   3.433
  192GLN    HG2 3035   4.281   5.504   3.309
  192GLN     CD 3036   4.240   5.386   3.470
  192GLN    OE1 3037   4.126   5.346   3.448
  192GLN    NE2 3038   4.315   5.314   3.553
  192GLN   HE21 3039   4.410   5.339   3.573
  192GLN   HE22 3040   4.280   5.227   3.591
  192GLN      C 3041   4.136   5.877   3.432
  192GLN      O 3042   4.086   5.872   3.544
  193GLU      N 3043   4.130   5.986   3.354
  193GLU      H 3044   4.159   5.973   3.259
  193GLU     CA 3045   4.090   6.119   3.395
  193GLU     HA 3046   4.163   6.161   3.464
  193GLU     CB 3047   4.079   6.217   3.278
  193GLU    HB1 3048   4.015   6.302   3.303
  193GLU    HB2 3049   4.039   6.165   3.191
  193GLU     CG 3050   4.216   6.264   3.230
  193GLU    HG1 3051   4.227   6.277   3.123
  193GLU    HG2 3052   4.293   6.194   3.259
  193GLU     CD 3053   4.241   6.399   3.298
  193GLU    OE1 3054   4.293   6.394   3.411
  193GLU    OE2 3055   4.203   6.503   3.240
  193GLU      C 3056   3.959   6.117   3.472
  193GLU      O 3057   3.959   6.160   3.586
  194LYS      N 3058   3.856   6.052   3.415
  194LYS      H 3059   3.874   6.013   3.324
  194LYS     CA 3060   3.721   6.061   3.466
  194LYS     HA 3061   3.697   6.166   3.481
  194LYS     CB 3062   3.623   6.018   3.358
  194LYS    HB1 3063   3.633   5.912   3.335
  194LYS    HB2 3064   3.646   6.081   3.272
  194LYS     CG 3065   3.478   6.044   3.399
  194LYS    HG1 3066   3.447   6.147   3.415
  194LYS    HG2 3067   3.456   5.993   3.492
  194LYS     CD 3068   3.394   5.991   3.282
  194LYS    HD1 3069   3.422   5.886   3.282
  194LYS    HD2 3070   3.411   6.047   3.190
  194LYS     CE 3071   3.246   5.995   3.315
  194LYS    HE1 3072   3.220   5.935   3.402
  194LYS    HE2 3073   3.193   5.953   3.229
  194LYS     NZ 3074   3.207   6.133   3.347
  194LYS    HZ1 3075   3.221   6.199   3.271
  194LYS    HZ2 3076   3.111   6.134   3.380
  194LYS    HZ3 3077   3.260   6.178   3.421
  194LYS      C 3078   3.701   5.981   3.595
  194LYS      O 3079   3.626   6.028   3.680
  195LEU      N 3080   3.779   5.874   3.613
  195LEU      H 3081   3.842   5.847   3.539
  195LEU     CA 3082   3.779   5.802   3.738
  195LEU     HA 3083   3.672   5.793   3.759
  195LEU     CB 3084   3.845   5.665   3.733
  195LEU    HB1 3085   3.952   5.682   3.716
  195LEU    HB2 3086   3.809   5.605   3.649
  195LEU     CG 3087   3.842   5.574   3.856
  195LEU     HG 3088   3.891   5.614   3.945
  195LEU    CD1 3089   3.698   5.548   3.900
  195LEU   HD11 3090   3.641   5.531   3.809
  195LEU   HD12 3091   3.676   5.467   3.970
  195LEU   HD13 3092   3.659   5.642   3.938
  195LEU    CD2 3093   3.911   5.440   3.835
  195LEU   HD21 3094   3.914   5.386   3.929
  195LEU   HD22 3095   3.866   5.384   3.753
  195LEU   HD23 3096   4.017   5.441   3.810
  195LEU      C 3097   3.851   5.880   3.847
  195LEU      O 3098   3.800   5.881   3.959
  196ILE      N 3099   3.969   5.938   3.827
  196ILE      H 3100   4.013   5.920   3.738
  196ILE     CA 3101   4.033   6.029   3.919
  196ILE     HA 3102   4.056   5.974   4.010
  196ILE     CB 3103   4.165   6.082   3.864
  196ILE     HB 3104   4.150   6.125   3.765
  196ILE    CG2 3105   4.224   6.196   3.947
  196ILE   HG21 3106   4.155   6.280   3.949
  196ILE   HG22 3107   4.245   6.164   4.049
  196ILE   HG23 3108   4.321   6.223   3.906
  196ILE    CG1 3109   4.271   5.973   3.858
  196ILE   HG11 3110   4.231   5.873   3.838
  196ILE   HG12 3111   4.336   5.967   3.945
  196ILE     CD 3112   4.366   5.999   3.741
  196ILE    HD1 3113   4.319   6.018   3.645
  196ILE    HD2 3114   4.431   6.083   3.766
  196ILE    HD3 3115   4.429   5.911   3.725
  196ILE      C 3116   3.935   6.141   3.951
  196ILE      O 3117   3.915   6.174   4.067
  197GLN      N 3118   3.880   6.213   3.853
  197GLN      H 3119   3.896   6.192   3.755
  197GLN     CA 3120   3.790   6.324   3.879
  197GLN     HA 3121   3.842   6.398   3.940
  197GLN     CB 3122   3.742   6.378   3.745
  197GLN    HB1 3123   3.682   6.295   3.708
  197GLN    HB2 3124   3.830   6.405   3.687
  197GLN     CG 3125   3.656   6.502   3.768
  197GLN    HG1 3126   3.708   6.583   3.819
  197GLN    HG2 3127   3.563   6.478   3.818
  197GLN     CD 3128   3.609   6.560   3.636
  197GLN    OE1 3129   3.511   6.510   3.580
  197GLN    NE2 3130   3.666   6.662   3.571
  197GLN   HE21 3131   3.754   6.701   3.599
  197GLN   HE22 3132   3.625   6.685   3.482
  197GLN      C 3133   3.674   6.279   3.967
  197GLN      O 3134   3.635   6.350   4.060
  198TYR      N 3135   3.615   6.162   3.941
  198TYR      H 3136   3.647   6.119   3.856
  198TYR     CA 3137   3.501   6.111   4.013
  198TYR     HA 3138   3.417   6.180   4.010
  198TYR     CB 3139   3.453   5.990   3.933
  198TYR    HB1 3140   3.538   5.930   3.901
  198TYR    HB2 3141   3.403   6.038   3.849
  198TYR     CG 3142   3.348   5.910   4.006
  198TYR    CD1 3143   3.399   5.810   4.089
  198TYR    HD1 3144   3.499   5.772   4.104
  198TYR    CE1 3145   3.311   5.740   4.173
  198TYR    HE1 3146   3.348   5.665   4.240
  198TYR     CZ 3147   3.172   5.761   4.166
  198TYR     OH 3148   3.088   5.681   4.238
  198TYR     HH 3149   2.997   5.708   4.222
  198TYR    CE2 3150   3.119   5.854   4.074
  198TYR    HE2 3151   3.012   5.868   4.076
  198TYR    CD2 3152   3.210   5.937   4.009
  198TYR    HD2 3153   3.173   6.018   3.947
  198TYR      C 3154   3.542   6.077   4.156
  198TYR      O 3155   3.479   6.119   4.253
  199CYS      N 3156   3.651   6.004   4.180
  199CYS      H 3157   3.709   5.966   4.106
  199CYS     CA 3158   3.698   5.968   4.312
  199CYS     HA 3159   3.610   5.928   4.363
  199CYS     CB 3160   3.814   5.870   4.300
  199CYS    HB1 3161   3.863   5.864   4.397
  199CYS    HB2 3162   3.886   5.918   4.234
  199CYS     SG 3163   3.751   5.706   4.256
  199CYS     HG 3164   3.726   5.747   4.131
  199CYS      C 3165   3.734   6.093   4.392
  199CYS      O 3166   3.696   6.108   4.508
  200GLN      N 3167   3.789   6.200   4.334
  200GLN      H 3168   3.833   6.191   4.244
  200GLN     CA 3169   3.820   6.326   4.399
  200GLN     HA 3170   3.874   6.309   4.492
  200GLN     CB 3171   3.909   6.414   4.312
  200GLN    HB1 3172   3.909   6.520   4.339
  200GLN    HB2 3173   3.868   6.422   4.211
  200GLN     CG 3174   4.048   6.350   4.312
  200GLN    HG1 3175   4.044   6.245   4.283
  200GLN    HG2 3176   4.082   6.357   4.416
  200GLN     CD 3177   4.148   6.413   4.217
  200GLN    OE1 3178   4.114   6.494   4.132
  200GLN    NE2 3179   4.274   6.371   4.229
  200GLN   HE21 3180   4.294   6.315   4.310
  200GLN   HE22 3181   4.345   6.387   4.158
  200GLN      C 3182   3.691   6.396   4.438
  200GLN      O 3183   3.687   6.466   4.539
  201SER      N 3184   3.586   6.386   4.355
  201SER      H 3185   3.604   6.340   4.267
  201SER     CA 3186   3.456   6.445   4.377
  201SER     HA 3187   3.471   6.551   4.398
  201SER     CB 3188   3.365   6.417   4.258
  201SER    HB1 3189   3.268   6.465   4.274
  201SER    HB2 3190   3.348   6.310   4.249
  201SER     OG 3191   3.416   6.457   4.133
  201SER     HG 3192   3.501   6.416   4.113
  201SER      C 3193   3.381   6.371   4.487
  201SER      O 3194   3.315   6.437   4.568
  202LYS      N 3195   3.407   6.242   4.506
  202LYS      H 3196   3.460   6.201   4.431
  202LYS     CA 3197   3.357   6.168   4.621
  202LYS     HA 3198   3.261   6.213   4.646
  202LYS     CB 3199   3.330   6.020   4.596
  202LYS    HB1 3200   3.303   5.966   4.686
  202LYS    HB2 3201   3.421   5.967   4.569
  202LYS     CG 3202   3.238   5.989   4.477
  202LYS    HG1 3203   3.242   5.881   4.467
  202LYS    HG2 3204   3.278   6.036   4.387
  202LYS     CD 3205   3.096   6.041   4.496
  202LYS    HD1 3206   3.092   6.149   4.486
  202LYS    HD2 3207   3.087   6.016   4.602
  202LYS     CE 3208   3.009   5.952   4.407
  202LYS    HE1 3209   3.051   5.851   4.405
  202LYS    HE2 3210   3.017   5.993   4.306
  202LYS     NZ 3211   2.865   5.946   4.435
  202LYS    HZ1 3212   2.828   5.865   4.387
  202LYS    HZ2 3213   2.845   5.945   4.534
  202LYS    HZ3 3214   2.829   6.029   4.389
  202LYS      C 3215   3.426   6.181   4.756
  202LYS      O 3216   3.384   6.118   4.853
  203GLY      N 3217   3.532   6.262   4.764
  203GLY      H 3218   3.564   6.290   4.673
  203GLY     CA 3219   3.626   6.257   4.874
  203GLY    HA1 3220   3.572   6.254   4.968
  203GLY    HA2 3221   3.689   6.345   4.883
  203GLY      C 3222   3.723   6.141   4.890
  203GLY      O 3223   3.767   6.122   5.004
  204ILE      N 3224   3.753   6.065   4.784
  204ILE      H 3225   3.719   6.083   4.691
  204ILE     CA 3226   3.845   5.954   4.796
  204ILE     HA 3227   3.849   5.928   4.902
  204ILE     CB 3228   3.790   5.832   4.722
  204ILE     HB 3229   3.814   5.850   4.617
  204ILE    CG2 3230   3.867   5.707   4.763
  204ILE   HG21 3231   3.861   5.697   4.871
  204ILE   HG22 3232   3.815   5.621   4.720
  204ILE   HG23 3233   3.972   5.705   4.733
  204ILE    CG1 3234   3.638   5.821   4.727
  204ILE   HG11 3235   3.612   5.746   4.652
  204ILE   HG12 3236   3.584   5.912   4.700
  204ILE     CD 3237   3.576   5.783   4.862
  204ILE    HD1 3238   3.604   5.859   4.934
  204ILE    HD2 3239   3.467   5.777   4.862
  204ILE    HD3 3240   3.622   5.693   4.902
  204ILE      C 3241   3.980   6.002   4.746
  204ILE      O 3242   3.988   6.060   4.638
  205VAL      N 3243   4.089   5.968   4.815
  205VAL      H 3244   4.073   5.909   4.896
  205VAL     CA 3245   4.225   5.988   4.770
  205VAL     HA 3246   4.223   6.085   4.719
  205VAL     CB 3247   4.326   6.000   4.884
  205VAL     HB 3248   4.343   5.905   4.933
  205VAL    CG1 3249   4.462   6.055   4.840
  205VAL   HG11 3250   4.498   5.986   4.764
  205VAL   HG12 3251   4.452   6.159   4.807
  205VAL   HG13 3252   4.535   6.046   4.921
  205VAL    CG2 3253   4.280   6.107   4.982
  205VAL   HG21 3254   4.180   6.080   5.016
  205VAL   HG22 3255   4.338   6.115   5.074
  205VAL   HG23 3256   4.289   6.206   4.935
  205VAL      C 3257   4.261   5.877   4.672
  205VAL      O 3258   4.265   5.759   4.705
  206VAL      N 3259   4.335   5.915   4.567
  206VAL      H 3260   4.328   6.014   4.546
  206VAL     CA 3261   4.389   5.829   4.464
  206VAL     HA 3262   4.332   5.737   4.479
  206VAL     CB 3263   4.344   5.875   4.325
  206VAL     HB 3264   4.386   5.974   4.310
  206VAL    CG1 3265   4.399   5.798   4.205
  206VAL   HG11 3266   4.371   5.845   4.111
  206VAL   HG12 3267   4.508   5.801   4.204
  206VAL   HG13 3268   4.366   5.695   4.214
  206VAL    CG2 3269   4.193   5.892   4.306
  206VAL   HG21 3270   4.170   5.925   4.205
  206VAL   HG22 3271   4.150   5.796   4.332
  206VAL   HG23 3272   4.152   5.969   4.372
  206VAL      C 3273   4.537   5.793   4.471
  206VAL      O 3274   4.624   5.877   4.494
  207THR      N 3275   4.567   5.665   4.448
  207THR      H 3276   4.496   5.596   4.430
  207THR     CA 3277   4.699   5.607   4.437
  207THR     HA 3278   4.770   5.688   4.456
  207THR     CB 3279   4.723   5.506   4.549
  207THR     HB 3280   4.650   5.425   4.543
  207THR    CG2 3281   4.866   5.455   4.550
  207THR   HG21 3282   4.895   5.405   4.643
  207THR   HG22 3283   4.884   5.384   4.469
  207THR   HG23 3284   4.933   5.540   4.535
  207THR    OG1 3285   4.705   5.564   4.676
  207THR    HG1 3286   4.628   5.620   4.661
  207THR      C 3287   4.743   5.538   4.309
  207THR      O 3288   4.672   5.446   4.270
  208ALA      N 3289   4.852   5.578   4.243
  208ALA      H 3290   4.915   5.640   4.292
  208ALA     CA 3291   4.882   5.556   4.103
  208ALA     HA 3292   4.788   5.534   4.052
  208ALA     CB 3293   4.926   5.685   4.034
  208ALA    HB1 3294   4.914   5.679   3.926
  208ALA    HB2 3295   4.861   5.763   4.075
  208ALA    HB3 3296   5.032   5.700   4.057
  208ALA      C 3297   4.990   5.449   4.095
  208ALA      O 3298   5.096   5.474   4.152
  209TYR      N 3299   4.968   5.336   4.028
  209TYR      H 3300   4.877   5.317   3.988
  209TYR     CA 3301   5.067   5.231   4.012
  209TYR     HA 3302   5.156   5.266   4.064
  209TYR     CB 3303   5.034   5.099   4.080
  209TYR    HB1 3304   5.024   5.132   4.183
  209TYR    HB2 3305   5.122   5.037   4.064
  209TYR     CG 3306   4.925   5.011   4.023
  209TYR    CD1 3307   4.952   4.927   3.915
  209TYR    HD1 3308   5.045   4.928   3.860
  209TYR    CE1 3309   4.857   4.832   3.876
  209TYR    HE1 3310   4.874   4.765   3.793
  209TYR     CZ 3311   4.731   4.832   3.939
  209TYR     OH 3312   4.637   4.740   3.903
  209TYR     HH 3313   4.560   4.740   3.961
  209TYR    CE2 3314   4.706   4.920   4.046
  209TYR    HE2 3315   4.610   4.907   4.094
  209TYR    CD2 3316   4.802   5.011   4.090
  209TYR    HD2 3317   4.789   5.082   4.171
  209TYR      C 3318   5.109   5.208   3.868
  209TYR      O 3319   5.041   5.260   3.779
  210SER      N 3320   5.219   5.134   3.850
  210SER      H 3321   5.250   5.095   3.938
  210SER     CA 3322   5.295   5.122   3.727
  210SER     HA 3323   5.386   5.065   3.744
  210SER     CB 3324   5.220   5.040   3.623
  210SER    HB1 3325   5.289   5.041   3.538
  210SER    HB2 3326   5.130   5.081   3.576
  210SER     OG 3327   5.194   4.906   3.656
  210SER     HG 3328   5.146   4.867   3.582
  210SER      C 3329   5.336   5.259   3.676
  210SER      O 3330   5.318   5.288   3.558
  211PRO      N 3331   5.373   5.353   3.763
  211PRO     CD 3332   5.420   5.340   3.900
  211PRO    HD1 3333   5.486   5.254   3.912
  211PRO    HD2 3334   5.332   5.325   3.963
  211PRO     CG 3335   5.494   5.467   3.939
  211PRO    HG1 3336   5.600   5.459   3.916
  211PRO    HG2 3337   5.474   5.493   4.043
  211PRO     CB 3338   5.440   5.573   3.843
  211PRO    HB1 3339   5.515   5.653   3.834
  211PRO    HB2 3340   5.355   5.629   3.881
  211PRO     CA 3341   5.400   5.490   3.722
  211PRO     HA 3342   5.311   5.533   3.677
  211PRO      C 3343   5.518   5.496   3.627
  211PRO      O 3344   5.528   5.600   3.563
  212LEU      N 3345   5.602   5.394   3.604
  212LEU      H 3346   5.595   5.320   3.672
  212LEU     CA 3347   5.711   5.390   3.508
  212LEU     HA 3348   5.719   5.481   3.449
  212LEU     CB 3349   5.845   5.363   3.574
  212LEU    HB1 3350   5.928   5.382   3.506
  212LEU    HB2 3351   5.859   5.256   3.590
  212LEU     CG 3352   5.871   5.428   3.709
  212LEU     HG 3353   5.803   5.391   3.785
  212LEU    CD1 3354   6.007   5.381   3.761
  212LEU   HD11 3355   6.090   5.418   3.701
  212LEU   HD12 3356   6.021   5.407   3.866
  212LEU   HD13 3357   6.005   5.272   3.752
  212LEU    CD2 3358   5.853   5.580   3.710
  212LEU   HD21 3359   5.753   5.615   3.683
  212LEU   HD22 3360   5.867   5.620   3.810
  212LEU   HD23 3361   5.926   5.624   3.642
  212LEU      C 3362   5.683   5.286   3.401
  212LEU      O 3363   5.764   5.254   3.315
  213GLY      N 3364   5.562   5.230   3.410
  213GLY      H 3365   5.503   5.262   3.485
  213GLY     CA 3366   5.513   5.140   3.307
  213GLY    HA1 3367   5.563   5.173   3.216
  213GLY    HA2 3368   5.404   5.146   3.299
  213GLY      C 3369   5.543   4.993   3.329
  213GLY      O 3370   5.536   4.908   3.240
  214SER      N 3371   5.584   4.954   3.450
  214SER      H 3372   5.581   5.027   3.519
  214SER     CA 3373   5.642   4.828   3.494
  214SER     HA 3374   5.702   4.864   3.577
  214SER     CB 3375   5.529   4.734   3.537
  214SER    HB1 3376   5.486   4.684   3.451
  214SER    HB2 3377   5.457   4.785   3.601
  214SER     OG 3378   5.576   4.624   3.612
  214SER     HG 3379   5.588   4.659   3.701
  214SER      C 3380   5.738   4.772   3.390
  214SER      O 3381   5.702   4.676   3.322
  215PRO      N 3382   5.861   4.822   3.394
  215PRO     CD 3383   5.899   4.955   3.437
  215PRO    HD1 3384   5.907   4.947   3.545
  215PRO    HD2 3385   5.827   5.033   3.411
  215PRO     CG 3386   6.036   4.985   3.378
  215PRO    HG1 3387   6.092   5.051   3.444
  215PRO    HG2 3388   6.027   5.045   3.287
  215PRO     CB 3389   6.086   4.848   3.332
  215PRO    HB1 3390   6.145   4.800   3.409
  215PRO    HB2 3391   6.150   4.860   3.244
  215PRO     CA 3392   5.959   4.771   3.300
  215PRO     HA 3393   5.933   4.797   3.197
  215PRO      C 3394   5.991   4.623   3.318
  215PRO      O 3395   6.017   4.551   3.222
  216ASP      N 3396   5.964   4.576   3.440
  216ASP      H 3397   5.928   4.643   3.505
  216ASP     CA 3398   6.006   4.447   3.493
  216ASP     HA 3399   6.088   4.410   3.432
  216ASP     CB 3400   6.067   4.474   3.630
  216ASP    HB1 3401   6.162   4.528   3.622
  216ASP    HB2 3402   6.096   4.382   3.681
  216ASP     CG 3403   5.993   4.549   3.740
  216ASP    OD1 3404   5.892   4.612   3.702
  216ASP    OD2 3405   6.028   4.539   3.859
  216ASP      C 3406   5.895   4.343   3.495
  216ASP      O 3407   5.922   4.230   3.535
  217ARG      N 3408   5.778   4.368   3.436
  217ARG      H 3409   5.764   4.465   3.411
  217ARG     CA 3410   5.660   4.287   3.413
  217ARG     HA 3411   5.626   4.250   3.509
  217ARG     CB 3412   5.543   4.362   3.351
  217ARG    HB1 3413   5.514   4.442   3.420
  217ARG    HB2 3414   5.461   4.290   3.350
  217ARG     CG 3415   5.574   4.407   3.209
  217ARG    HG1 3416   5.570   4.316   3.149
  217ARG    HG2 3417   5.669   4.461   3.205
  217ARG     CD 3418   5.466   4.499   3.154
  217ARG    HD1 3419   5.450   4.591   3.211
  217ARG    HD2 3420   5.370   4.448   3.147
  217ARG     NE 3421   5.485   4.534   3.013
  217ARG     HE 3422   5.417   4.508   2.943
  217ARG     CZ 3423   5.590   4.603   2.966
  217ARG    NH1 3424   5.670   4.680   3.041
  217ARG   HH11 3425   5.660   4.679   3.142
  217ARG   HH12 3426   5.756   4.718   3.006
  217ARG    NH2 3427   5.626   4.604   2.837
  217ARG   HH21 3428   5.558   4.567   2.772
  217ARG   HH22 3429   5.710   4.655   2.813
  217ARG      C 3430   5.695   4.160   3.336
  217ARG      O 3431   5.752   4.170   3.227
  218PRO      N 3432   5.647   4.041   3.371
  218PRO     CD 3433   5.569   4.006   3.488
  218PRO    HD1 3434   5.461   4.015   3.470
  218PRO    HD2 3435   5.595   4.056   3.581
  218PRO     CG 3436   5.605   3.862   3.523
  218PRO    HG1 3437   5.538   3.807   3.589
  218PRO    HG2 3438   5.693   3.852   3.586
  218PRO     CB 3439   5.634   3.799   3.387
  218PRO    HB1 3440   5.540   3.768   3.342
  218PRO    HB2 3441   5.707   3.719   3.398
  218PRO     CA 3442   5.684   3.918   3.305
  218PRO     HA 3443   5.793   3.908   3.311
  218PRO      C 3444   5.646   3.897   3.159
  218PRO      O 3445   5.700   3.813   3.088
  219TRP      N 3446   5.548   3.970   3.103
  219TRP      H 3447   5.492   4.020   3.171
  219TRP     CA 3448   5.490   3.956   2.972
  219TRP     HA 3449   5.528   3.867   2.922
  219TRP     CB 3450   5.339   3.958   2.990
  219TRP    HB1 3451   5.310   3.855   3.008
  219TRP    HB2 3452   5.283   3.984   2.900
  219TRP     CG 3453   5.276   4.038   3.100
  219TRP    CD1 3454   5.214   4.156   3.079
  219TRP    HD1 3455   5.200   4.200   2.981
  219TRP    NE1 3456   5.171   4.206   3.201
  219TRP    HE1 3457   5.138   4.300   3.213
  219TRP    CE2 3458   5.183   4.111   3.301
  219TRP    CZ2 3459   5.156   4.110   3.438
  219TRP    HZ2 3460   5.105   4.198   3.473
  219TRP    CH2 3461   5.183   3.995   3.514
  219TRP    HH2 3462   5.153   3.992   3.618
  219TRP    CZ3 3463   5.241   3.883   3.454
  219TRP    HZ3 3464   5.264   3.792   3.508
  219TRP    CE3 3465   5.277   3.890   3.319
  219TRP    HE3 3466   5.330   3.810   3.269
  219TRP    CD2 3467   5.249   4.001   3.239
  219TRP      C 3468   5.531   4.077   2.889
  219TRP      O 3469   5.465   4.110   2.790
  220ALA      N 3470   5.638   4.150   2.920
  220ALA      H 3471   5.695   4.125   3.001
  220ALA     CA 3472   5.689   4.262   2.844
  220ALA     HA 3473   5.607   4.332   2.831
  220ALA     CB 3474   5.808   4.328   2.914
  220ALA    HB1 3475   5.787   4.352   3.018
  220ALA    HB2 3476   5.886   4.251   2.906
  220ALA    HB3 3477   5.846   4.414   2.859
  220ALA      C 3478   5.727   4.216   2.704
  220ALA      O 3479   5.784   4.109   2.686
  221LYS      N 3480   5.694   4.289   2.597
  221LYS      H 3481   5.637   4.371   2.613
  221LYS     CA 3482   5.717   4.255   2.458
  221LYS     HA 3483   5.785   4.170   2.446
  221LYS     CB 3484   5.591   4.195   2.395
  221LYS    HB1 3485   5.595   4.186   2.287
  221LYS    HB2 3486   5.510   4.265   2.413
  221LYS     CG 3487   5.556   4.053   2.438
  221LYS    HG1 3488   5.526   4.054   2.542
  221LYS    HG2 3489   5.641   3.984   2.430
  221LYS     CD 3490   5.444   3.999   2.349
  221LYS    HD1 3491   5.482   3.994   2.247
  221LYS    HD2 3492   5.365   4.074   2.352
  221LYS     CE 3493   5.413   3.857   2.396
  221LYS    HE1 3494   5.416   3.844   2.504
  221LYS    HE2 3495   5.479   3.794   2.337
  221LYS     NZ 3496   5.275   3.824   2.360
  221LYS    HZ1 3497   5.205   3.889   2.392
  221LYS    HZ2 3498   5.267   3.840   2.261
  221LYS    HZ3 3499   5.246   3.729   2.378
  221LYS      C 3500   5.780   4.361   2.369
  221LYS      O 3501   5.780   4.478   2.407
  222PRO      N 3502   5.831   4.322   2.252
  222PRO     CD 3503   5.857   4.186   2.211
  222PRO    HD1 3504   5.767   4.148   2.160
  222PRO    HD2 3505   5.879   4.113   2.289
  222PRO     CG 3506   5.967   4.181   2.106
  222PRO    HG1 3507   5.957   4.097   2.038
  222PRO    HG2 3508   6.063   4.179   2.157
  222PRO     CB 3509   5.949   4.322   2.050
  222PRO    HB1 3510   5.876   4.318   1.969
  222PRO    HB2 3511   6.036   4.362   1.996
  222PRO     CA 3512   5.899   4.413   2.161
  222PRO     HA 3513   5.981   4.454   2.220
  222PRO      C 3514   5.819   4.530   2.106
  222PRO      O 3515   5.873   4.637   2.078
  223GLU      N 3516   5.687   4.514   2.102
  223GLU      H 3517   5.668   4.415   2.108
  223GLU     CA 3518   5.584   4.601   2.049
  223GLU     HA 3519   5.629   4.660   1.969
  223GLU     CB 3520   5.483   4.510   1.979
  223GLU    HB1 3521   5.427   4.454   2.053
  223GLU    HB2 3522   5.528   4.430   1.921
  223GLU     CG 3523   5.390   4.586   1.885
  223GLU    HG1 3524   5.447   4.656   1.825
  223GLU    HG2 3525   5.314   4.645   1.936
  223GLU     CD 3526   5.319   4.487   1.794
  223GLU    OE1 3527   5.373   4.454   1.686
  223GLU    OE2 3528   5.206   4.444   1.826
  223GLU      C 3529   5.518   4.693   2.150
  223GLU      O 3530   5.444   4.784   2.112
  224ASP      N 3531   5.554   4.678   2.278
  224ASP      H 3532   5.617   4.604   2.304
  224ASP     CA 3533   5.508   4.755   2.392
  224ASP     HA 3534   5.400   4.774   2.384
  224ASP     CB 3535   5.534   4.684   2.524
  224ASP    HB1 3536   5.513   4.748   2.610
  224ASP    HB2 3537   5.642   4.672   2.516
  224ASP     CG 3538   5.470   4.546   2.538
  224ASP    OD1 3539   5.378   4.512   2.461
  224ASP    OD2 3540   5.497   4.473   2.636
  224ASP      C 3541   5.564   4.897   2.387
  224ASP      O 3542   5.684   4.912   2.364
  225PRO      N 3543   5.490   5.002   2.423
  225PRO     CD 3544   5.353   5.010   2.469
  225PRO    HD1 3545   5.325   4.936   2.543
  225PRO    HD2 3546   5.289   5.001   2.381
  225PRO     CG 3547   5.327   5.147   2.530
  225PRO    HG1 3548   5.348   5.140   2.637
  225PRO    HG2 3549   5.224   5.183   2.521
  225PRO     CB 3550   5.424   5.227   2.444
  225PRO    HB1 3551   5.446   5.324   2.488
  225PRO    HB2 3552   5.377   5.248   2.348
  225PRO     CA 3553   5.545   5.134   2.439
  225PRO     HA 3554   5.619   5.156   2.361
  225PRO      C 3555   5.634   5.150   2.562
  225PRO      O 3556   5.624   5.067   2.652
  226SER      N 3557   5.716   5.256   2.564
  226SER      H 3558   5.710   5.322   2.488
  226SER     CA 3559   5.820   5.278   2.662
  226SER     HA 3560   5.834   5.187   2.720
  226SER     CB 3561   5.957   5.295   2.597
  226SER    HB1 3562   6.030   5.287   2.678
  226SER    HB2 3563   5.967   5.396   2.558
  226SER     OG 3564   5.988   5.190   2.508
  226SER     HG 3565   6.081   5.196   2.486
  226SER      C 3566   5.783   5.398   2.748
  226SER      O 3567   5.697   5.470   2.698
  227LEU      N 3568   5.841   5.420   2.867
  227LEU      H 3569   5.912   5.352   2.890
  227LEU     CA 3570   5.826   5.544   2.939
  227LEU     HA 3571   5.778   5.608   2.865
  227LEU     CB 3572   5.730   5.523   3.055
  227LEU    HB1 3573   5.766   5.571   3.146
  227LEU    HB2 3574   5.741   5.420   3.088
  227LEU     CG 3575   5.581   5.541   3.025
  227LEU     HG 3576   5.549   5.479   2.941
  227LEU    CD1 3577   5.507   5.491   3.149
  227LEU   HD11 3578   5.401   5.495   3.128
  227LEU   HD12 3579   5.527   5.389   3.181
  227LEU   HD13 3580   5.535   5.552   3.235
  227LEU    CD2 3581   5.526   5.680   2.996
  227LEU   HD21 3582   5.541   5.748   3.080
  227LEU   HD22 3583   5.594   5.720   2.921
  227LEU   HD23 3584   5.420   5.685   2.970
  227LEU      C 3585   5.959   5.612   2.971
  227LEU      O 3586   5.970   5.732   2.947
  228LEU      N 3587   6.042   5.538   3.044
  228LEU      H 3588   6.028   5.438   3.053
  228LEU     CA 3589   6.167   5.589   3.098
  228LEU     HA 3590   6.148   5.683   3.151
  228LEU     CB 3591   6.232   5.487   3.191
  228LEU    HB1 3592   6.322   5.536   3.228
  228LEU    HB2 3593   6.272   5.404   3.132
  228LEU     CG 3594   6.147   5.437   3.306
  228LEU     HG 3595   6.066   5.375   3.268
  228LEU    CD1 3596   6.234   5.344   3.389
  228LEU   HD11 3597   6.329   5.395   3.407
  228LEU   HD12 3598   6.182   5.329   3.484
  228LEU   HD13 3599   6.252   5.251   3.336
  228LEU    CD2 3600   6.115   5.560   3.391
  228LEU   HD21 3601   6.043   5.627   3.344
  228LEU   HD22 3602   6.087   5.527   3.490
  228LEU   HD23 3603   6.208   5.615   3.407
  228LEU      C 3604   6.261   5.624   2.984
  228LEU      O 3605   6.343   5.713   3.001
  229GLU      N 3606   6.252   5.557   2.868
  229GLU      H 3607   6.194   5.474   2.871
  229GLU     CA 3608   6.331   5.588   2.751
  229GLU     HA 3609   6.403   5.665   2.779
  229GLU     CB 3610   6.408   5.463   2.709
  229GLU    HB1 3611   6.461   5.421   2.795
  229GLU    HB2 3612   6.471   5.489   2.624
  229GLU     CG 3613   6.321   5.343   2.675
  229GLU    HG1 3614   6.278   5.358   2.575
  229GLU    HG2 3615   6.240   5.328   2.746
  229GLU     CD 3616   6.400   5.214   2.664
  229GLU    OE1 3617   6.467   5.194   2.559
  229GLU    OE2 3618   6.385   5.129   2.755
  229GLU      C 3619   6.246   5.649   2.641
  229GLU      O 3620   6.270   5.629   2.522
  230ASP      N 3621   6.135   5.717   2.672
  230ASP      H 3622   6.110   5.736   2.768
  230ASP     CA 3623   6.050   5.768   2.566
  230ASP     HA 3624   6.064   5.702   2.481
  230ASP     CB 3625   5.900   5.755   2.594
  230ASP    HB1 3626   5.871   5.807   2.685
  230ASP    HB2 3627   5.878   5.649   2.609
  230ASP     CG 3628   5.807   5.794   2.481
  230ASP    OD1 3629   5.758   5.695   2.422
  230ASP    OD2 3630   5.781   5.911   2.448
  230ASP      C 3631   6.084   5.912   2.531
  230ASP      O 3632   6.093   5.989   2.626
  231PRO      N 3633   6.109   5.953   2.406
  231PRO     CD 3634   6.108   5.867   2.290
  231PRO    HD1 3635   6.018   5.864   2.229
  231PRO    HD2 3636   6.146   5.766   2.310
  231PRO     CG 3637   6.209   5.934   2.197
  231PRO    HG1 3638   6.205   5.904   2.092
  231PRO    HG2 3639   6.309   5.922   2.237
  231PRO     CB 3640   6.170   6.080   2.218
  231PRO    HB1 3641   6.083   6.112   2.161
  231PRO    HB2 3642   6.260   6.138   2.201
  231PRO     CA 3643   6.146   6.088   2.369
  231PRO     HA 3644   6.234   6.112   2.429
  231PRO      C 3645   6.048   6.197   2.410
  231PRO      O 3646   6.089   6.310   2.434
  232ARG      N 3647   5.918   6.174   2.427
  232ARG      H 3648   5.882   6.081   2.410
  232ARG     CA 3649   5.815   6.268   2.467
  232ARG     HA 3650   5.838   6.356   2.406
  232ARG     CB 3651   5.671   6.226   2.439
  232ARG    HB1 3652   5.607   6.310   2.466
  232ARG    HB2 3653   5.637   6.143   2.501
  232ARG     CG 3654   5.660   6.191   2.291
  232ARG    HG1 3655   5.736   6.129   2.243
  232ARG    HG2 3656   5.648   6.279   2.228
  232ARG     CD 3657   5.529   6.116   2.270
  232ARG    HD1 3658   5.493   6.130   2.168
  232ARG    HD2 3659   5.453   6.165   2.331
  232ARG     NE 3660   5.538   5.976   2.309
  232ARG     HE 3661   5.623   5.956   2.360
  232ARG     CZ 3662   5.450   5.875   2.309
  232ARG    NH1 3663   5.324   5.884   2.264
  232ARG   HH11 3664   5.292   5.979   2.251
  232ARG   HH12 3665   5.256   5.813   2.288
  232ARG    NH2 3666   5.482   5.753   2.356
  232ARG   HH21 3667   5.581   5.740   2.375
  232ARG   HH22 3668   5.413   5.679   2.354
  232ARG      C 3669   5.830   6.308   2.613
  232ARG      O 3670   5.822   6.424   2.654
  233ILE      N 3671   5.873   6.213   2.697
  233ILE      H 3672   5.899   6.126   2.654
  233ILE     CA 3673   5.913   6.234   2.835
  233ILE     HA 3674   5.833   6.295   2.876
  233ILE     CB 3675   5.899   6.105   2.916
  233ILE     HB 3676   5.979   6.037   2.888
  233ILE    CG2 3677   5.921   6.136   3.064
  233ILE   HG21 3678   6.012   6.193   3.081
  233ILE   HG22 3679   5.837   6.196   3.099
  233ILE   HG23 3680   5.922   6.042   3.120
  233ILE    CG1 3681   5.770   6.027   2.895
  233ILE   HG11 3682   5.780   5.940   2.959
  233ILE   HG12 3683   5.767   6.000   2.789
  233ILE     CD 3684   5.642   6.107   2.921
  233ILE    HD1 3685   5.637   6.195   2.856
  233ILE    HD2 3686   5.555   6.050   2.889
  233ILE    HD3 3687   5.631   6.137   3.025
  233ILE      C 3688   6.047   6.307   2.840
  233ILE      O 3689   6.057   6.395   2.925
  234LYS      N 3690   6.150   6.264   2.767
  234LYS      H 3691   6.137   6.186   2.705
  234LYS     CA 3692   6.283   6.322   2.767
  234LYS     HA 3693   6.327   6.323   2.867
  234LYS     CB 3694   6.373   6.240   2.676
  234LYS    HB1 3695   6.460   6.302   2.653
  234LYS    HB2 3696   6.316   6.221   2.585
  234LYS     CG 3697   6.410   6.109   2.745
  234LYS    HG1 3698   6.322   6.046   2.761
  234LYS    HG2 3699   6.463   6.122   2.840
  234LYS     CD 3700   6.499   6.047   2.638
  234LYS    HD1 3701   6.586   6.108   2.614
  234LYS    HD2 3702   6.441   6.047   2.546
  234LYS     CE 3703   6.549   5.906   2.668
  234LYS    HE1 3704   6.587   5.863   2.575
  234LYS    HE2 3705   6.473   5.831   2.692
  234LYS     NZ 3706   6.661   5.911   2.764
  234LYS    HZ1 3707   6.748   5.937   2.719
  234LYS    HZ2 3708   6.649   5.961   2.851
  234LYS    HZ3 3709   6.680   5.819   2.801
  234LYS      C 3710   6.287   6.467   2.720
  234LYS      O 3711   6.370   6.537   2.778
  235ALA      N 3712   6.201   6.515   2.631
  235ALA      H 3713   6.131   6.457   2.587
  235ALA     CA 3714   6.180   6.658   2.616
  235ALA     HA 3715   6.274   6.693   2.574
  235ALA     CB 3716   6.068   6.674   2.513
  235ALA    HB1 3717   6.089   6.767   2.461
  235ALA    HB2 3718   6.061   6.598   2.435
  235ALA    HB3 3719   5.966   6.673   2.551
  235ALA      C 3720   6.145   6.734   2.743
  235ALA      O 3721   6.207   6.834   2.777
  236ILE      N 3722   6.049   6.681   2.820
  236ILE      H 3723   6.001   6.596   2.793
  236ILE     CA 3724   6.000   6.735   2.944
  236ILE     HA 3725   5.974   6.839   2.924
  236ILE     CB 3726   5.881   6.655   2.998
  236ILE     HB 3727   5.929   6.561   3.025
  236ILE    CG2 3728   5.834   6.714   3.131
  236ILE   HG21 3729   5.741   6.668   3.166
  236ILE   HG22 3730   5.902   6.697   3.214
  236ILE   HG23 3731   5.813   6.819   3.110
  236ILE    CG1 3732   5.768   6.621   2.902
  236ILE   HG11 3733   5.723   6.534   2.951
  236ILE   HG12 3734   5.793   6.591   2.800
  236ILE     CD 3735   5.650   6.717   2.887
  236ILE    HD1 3736   5.582   6.675   2.813
  236ILE    HD2 3737   5.597   6.716   2.982
  236ILE    HD3 3738   5.682   6.816   2.854
  236ILE      C 3739   6.109   6.729   3.051
  236ILE      O 3740   6.130   6.822   3.128
  237ALA      N 3741   6.180   6.616   3.060
  237ALA      H 3742   6.153   6.543   2.996
  237ALA     CA 3743   6.288   6.595   3.155
  237ALA     HA 3744   6.259   6.610   3.259
  237ALA     CB 3745   6.327   6.448   3.142
  237ALA    HB1 3746   6.358   6.409   3.239
  237ALA    HB2 3747   6.247   6.377   3.124
  237ALA    HB3 3748   6.399   6.428   3.063
  237ALA      C 3749   6.403   6.690   3.125
  237ALA      O 3750   6.458   6.758   3.211
  238ALA      N 3751   6.437   6.713   2.998
  238ALA      H 3752   6.395   6.665   2.920
  238ALA     CA 3753   6.539   6.807   2.955
  238ALA     HA 3754   6.628   6.785   3.015
  238ALA     CB 3755   6.569   6.779   2.808
  238ALA    HB1 3756   6.636   6.856   2.770
  238ALA    HB2 3757   6.622   6.684   2.804
  238ALA    HB3 3758   6.474   6.771   2.755
  238ALA      C 3759   6.501   6.952   2.979
  238ALA      O 3760   6.586   7.034   3.013
  239LYS      N 3761   6.372   6.986   2.973
  239LYS      H 3762   6.307   6.911   2.953
  239LYS     CA 3763   6.329   7.124   2.986
  239LYS     HA 3764   6.387   7.194   2.927
  239LYS     CB 3765   6.186   7.117   2.935
  239LYS    HB1 3766   6.124   7.046   2.990
  239LYS    HB2 3767   6.198   7.086   2.831
  239LYS     CG 3768   6.120   7.254   2.931
  239LYS    HG1 3769   6.168   7.332   2.872
  239LYS    HG2 3770   6.126   7.299   3.031
  239LYS     CD 3771   5.977   7.246   2.876
  239LYS    HD1 3772   5.923   7.170   2.933
  239LYS    HD2 3773   5.979   7.215   2.772
  239LYS     CE 3774   5.903   7.376   2.903
  239LYS    HE1 3775   5.954   7.455   2.847
  239LYS    HE2 3776   5.913   7.399   3.009
  239LYS     NZ 3777   5.760   7.368   2.869
  239LYS    HZ1 3778   5.751   7.350   2.770
  239LYS    HZ2 3779   5.719   7.288   2.914
  239LYS    HZ3 3780   5.702   7.448   2.890
  239LYS      C 3781   6.345   7.158   3.133
  239LYS      O 3782   6.381   7.273   3.157
  240HIS      N 3783   6.334   7.066   3.229
  240HIS      H 3784   6.322   6.974   3.190
  240HIS     CA 3785   6.343   7.093   3.371
  240HIS     HA 3786   6.343   7.200   3.390
  240HIS     CB 3787   6.223   7.034   3.446
  240HIS    HB1 3788   6.237   7.049   3.553
  240HIS    HB2 3789   6.227   6.925   3.438
  240HIS     CG 3790   6.094   7.100   3.406
  240HIS    ND1 3791   6.041   7.213   3.466
  240HIS    CE1 3792   5.933   7.242   3.393
  240HIS    HE1 3793   5.868   7.325   3.418
  240HIS    NE2 3794   5.907   7.151   3.298
  240HIS    HE2 3795   5.830   7.160   3.234
  240HIS    CD2 3796   6.010   7.059   3.306
  240HIS    HD2 3797   6.012   6.970   3.245
  240HIS      C 3798   6.476   7.047   3.427
  240HIS      O 3799   6.497   7.074   3.545
  241ASN      N 3800   6.568   6.983   3.354
  241ASN      H 3801   6.540   6.964   3.259
  241ASN     CA 3802   6.691   6.918   3.397
  241ASN     HA 3803   6.715   6.865   3.305
  241ASN     CB 3804   6.801   7.020   3.426
  241ASN    HB1 3805   6.890   6.970   3.463
  241ASN    HB2 3806   6.771   7.089   3.505
  241ASN     CG 3807   6.845   7.097   3.302
  241ASN    OD1 3808   6.889   7.034   3.206
  241ASN    ND2 3809   6.855   7.230   3.300
  241ASN   HD21 3810   6.828   7.277   3.385
  241ASN   HD22 3811   6.874   7.277   3.213
  241ASN      C 3812   6.661   6.821   3.510
  241ASN      O 3813   6.724   6.827   3.615
  242LYS      N 3814   6.564   6.731   3.489
  242LYS      H 3815   6.534   6.728   3.393
  242LYS     CA 3816   6.533   6.620   3.577
  242LYS     HA 3817   6.609   6.619   3.656
  242LYS     CB 3818   6.393   6.652   3.627
  242LYS    HB1 3819   6.353   6.566   3.681
  242LYS    HB2 3820   6.326   6.672   3.544
  242LYS     CG 3821   6.377   6.786   3.697
  242LYS    HG1 3822   6.272   6.797   3.724
  242LYS    HG2 3823   6.390   6.871   3.629
  242LYS     CD 3824   6.458   6.796   3.826
  242LYS    HD1 3825   6.436   6.890   3.875
  242LYS    HD2 3826   6.566   6.780   3.815
  242LYS     CE 3827   6.419   6.705   3.942
  242LYS    HE1 3828   6.420   6.605   3.899
  242LYS    HE2 3829   6.318   6.737   3.966
  242LYS     NZ 3830   6.505   6.714   4.061
  242LYS    HZ1 3831   6.492   6.809   4.094
  242LYS    HZ2 3832   6.470   6.649   4.129
  242LYS    HZ3 3833   6.603   6.696   4.045
  242LYS      C 3834   6.554   6.486   3.509
  242LYS      O 3835   6.561   6.486   3.386
  243THR      N 3836   6.549   6.376   3.585
  243THR      H 3837   6.542   6.384   3.685
  243THR     CA 3838   6.546   6.246   3.522
  243THR     HA 3839   6.614   6.258   3.438
  243THR     CB 3840   6.604   6.126   3.597
  243THR     HB 3841   6.628   6.057   3.517
  243THR    CG2 3842   6.735   6.162   3.667
  243THR   HG21 3843   6.800   6.076   3.675
  243THR   HG22 3844   6.792   6.238   3.613
  243THR   HG23 3845   6.720   6.197   3.769
  243THR    OG1 3846   6.513   6.088   3.698
  243THR    HG1 3847   6.567   6.027   3.749
  243THR      C 3848   6.407   6.219   3.467
  243THR      O 3849   6.310   6.272   3.522
  244THR      N 3850   6.394   6.124   3.374
  244THR      H 3851   6.468   6.071   3.331
  244THR     CA 3852   6.263   6.088   3.324
  244THR     HA 3853   6.207   6.177   3.297
  244THR     CB 3854   6.262   6.003   3.197
  244THR     HB 3855   6.166   5.963   3.164
  244THR    CG2 3856   6.316   6.071   3.071
  244THR   HG21 3857   6.241   6.142   3.037
  244THR   HG22 3858   6.402   6.132   3.097
  244THR   HG23 3859   6.337   6.007   2.985
  244THR    OG1 3860   6.336   5.886   3.221
  244THR    HG1 3861   6.334   5.830   3.143
  244THR      C 3862   6.172   6.021   3.426
  244THR      O 3863   6.050   6.033   3.416
  245ALA      N 3864   6.231   5.955   3.526
  245ALA      H 3865   6.328   5.931   3.510
  245ALA     CA 3866   6.163   5.887   3.635
  245ALA     HA 3867   6.076   5.834   3.597
  245ALA     CB 3868   6.261   5.811   3.723
  245ALA    HB1 3869   6.324   5.887   3.768
  245ALA    HB2 3870   6.199   5.754   3.793
  245ALA    HB3 3871   6.319   5.739   3.665
  245ALA      C 3872   6.103   5.996   3.722
  245ALA      O 3873   5.989   5.991   3.768
  246GLN      N 3874   6.181   6.102   3.745
  246GLN      H 3875   6.275   6.095   3.707
  246GLN     CA 3876   6.156   6.218   3.828
  246GLN     HA 3877   6.123   6.166   3.918
  246GLN     CB 3878   6.282   6.299   3.852
  246GLN    HB1 3879   6.259   6.402   3.880
  246GLN    HB2 3880   6.335   6.309   3.757
  246GLN     CG 3881   6.375   6.249   3.963
  246GLN    HG1 3882   6.391   6.142   3.955
  246GLN    HG2 3883   6.332   6.280   4.058
  246GLN     CD 3884   6.513   6.313   3.953
  246GLN    OE1 3885   6.528   6.399   3.867
  246GLN    NE2 3886   6.608   6.282   4.041
  246GLN   HE21 3887   6.575   6.214   4.108
  246GLN   HE22 3888   6.690   6.338   4.059
  246GLN      C 3889   6.042   6.303   3.773
  246GLN      O 3890   5.963   6.358   3.850
  247VAL      N 3891   6.021   6.311   3.642
  247VAL      H 3892   6.094   6.277   3.581
  247VAL     CA 3893   5.898   6.351   3.578
  247VAL     HA 3894   5.866   6.449   3.613
  247VAL     CB 3895   5.919   6.365   3.428
  247VAL     HB 3896   5.948   6.266   3.392
  247VAL    CG1 3897   5.804   6.409   3.337
  247VAL   HG11 3898   5.839   6.427   3.235
  247VAL   HG12 3899   5.734   6.327   3.332
  247VAL   HG13 3900   5.751   6.492   3.383
  247VAL    CG2 3901   6.036   6.457   3.395
  247VAL   HG21 3902   6.131   6.415   3.429
  247VAL   HG22 3903   6.041   6.471   3.287
  247VAL   HG23 3904   6.014   6.555   3.438
  247VAL      C 3905   5.783   6.256   3.609
  247VAL      O 3906   5.678   6.306   3.651
  248LEU      N 3907   5.802   6.124   3.603
  248LEU      H 3908   5.888   6.085   3.567
  248LEU     CA 3909   5.689   6.034   3.606
  248LEU     HA 3910   5.602   6.067   3.550
  248LEU     CB 3911   5.733   5.911   3.527
  248LEU    HB1 3912   5.669   5.827   3.553
  248LEU    HB2 3913   5.836   5.888   3.555
  248LEU     CG 3914   5.738   5.928   3.376
  248LEU     HG 3915   5.791   6.019   3.348
  248LEU    CD1 3916   5.816   5.820   3.303
  248LEU   HD11 3917   5.919   5.809   3.338
  248LEU   HD12 3918   5.756   5.729   3.296
  248LEU   HD13 3919   5.832   5.854   3.200
  248LEU    CD2 3920   5.598   5.931   3.315
  248LEU   HD21 3921   5.551   5.833   3.318
  248LEU   HD22 3922   5.539   6.005   3.369
  248LEU   HD23 3923   5.607   5.956   3.209
  248LEU      C 3924   5.633   6.002   3.744
  248LEU      O 3925   5.526   5.945   3.765
  249ILE      N 3926   5.708   6.043   3.847
  249ILE      H 3927   5.798   6.082   3.818
  249ILE     CA 3928   5.669   6.055   3.986
  249ILE     HA 3929   5.598   5.978   4.014
  249ILE     CB 3930   5.795   6.038   4.071
  249ILE     HB 3931   5.869   6.111   4.039
  249ILE    CG2 3932   5.765   6.073   4.216
  249ILE   HG21 3933   5.694   6.000   4.256
  249ILE   HG22 3934   5.859   6.065   4.269
  249ILE   HG23 3935   5.728   6.176   4.213
  249ILE    CG1 3936   5.851   5.896   4.065
  249ILE   HG11 3937   5.830   5.865   3.962
  249ILE   HG12 3938   5.786   5.833   4.126
  249ILE     CD 3939   6.001   5.887   4.091
  249ILE    HD1 3940   6.037   5.796   4.044
  249ILE    HD2 3941   6.047   5.969   4.038
  249ILE    HD3 3942   6.016   5.903   4.198
  249ILE      C 3943   5.598   6.189   4.001
  249ILE      O 3944   5.484   6.193   4.047
  250ARG      N 3945   5.657   6.303   3.965
  250ARG      H 3946   5.750   6.299   3.925
  250ARG     CA 3947   5.605   6.437   3.985
  250ARG     HA 3948   5.588   6.450   4.092
  250ARG     CB 3949   5.717   6.539   3.964
  250ARG    HB1 3950   5.745   6.559   3.861
  250ARG    HB2 3951   5.810   6.511   4.015
  250ARG     CG 3952   5.690   6.675   4.028
  250ARG    HG1 3953   5.607   6.729   3.984
  250ARG    HG2 3954   5.780   6.735   4.012
  250ARG     CD 3955   5.667   6.676   4.179
  250ARG    HD1 3956   5.741   6.618   4.235
  250ARG    HD2 3957   5.568   6.638   4.203
  250ARG     NE 3958   5.679   6.811   4.233
  250ARG     HE 3959   5.719   6.887   4.180
  250ARG     CZ 3960   5.637   6.858   4.351
  250ARG    NH1 3961   5.559   6.781   4.428
  250ARG   HH11 3962   5.538   6.686   4.404
  250ARG   HH12 3963   5.528   6.815   4.519
  250ARG    NH2 3964   5.659   6.983   4.395
  250ARG   HH21 3965   5.720   7.045   4.345
  250ARG   HH22 3966   5.637   6.998   4.493
  250ARG      C 3967   5.478   6.467   3.906
  250ARG      O 3968   5.394   6.544   3.951
  251PHE      N 3969   5.451   6.403   3.792
  251PHE      H 3970   5.523   6.343   3.757
  251PHE     CA 3971   5.332   6.415   3.711
  251PHE     HA 3972   5.318   6.519   3.679
  251PHE     CB 3973   5.363   6.332   3.587
  251PHE    HB1 3974   5.403   6.241   3.631
  251PHE    HB2 3975   5.441   6.380   3.526
  251PHE     CG 3976   5.249   6.308   3.491
  251PHE    CD1 3977   5.166   6.409   3.442
  251PHE    HD1 3978   5.188   6.507   3.482
  251PHE    CE1 3979   5.050   6.380   3.368
  251PHE    HE1 3980   4.983   6.455   3.329
  251PHE     CZ 3981   5.024   6.246   3.337
  251PHE     HZ 3982   4.945   6.209   3.274
  251PHE    CE2 3983   5.108   6.144   3.386
  251PHE    HE2 3984   5.088   6.039   3.373
  251PHE    CD2 3985   5.215   6.174   3.470
  251PHE    HD2 3986   5.287   6.100   3.503
  251PHE      C 3987   5.204   6.376   3.784
  251PHE      O 3988   5.112   6.456   3.792
  252PRO      N 3989   5.204   6.261   3.852
  252PRO     CD 3990   5.282   6.144   3.816
  252PRO    HD1 3991   5.389   6.163   3.825
  252PRO    HD2 3992   5.261   6.122   3.711
  252PRO     CG 3993   5.229   6.026   3.898
  252PRO    HG1 3994   5.314   5.985   3.952
  252PRO    HG2 3995   5.178   5.951   3.837
  252PRO     CB 3996   5.134   6.086   4.001
  252PRO    HB1 3997   5.183   6.101   4.097
  252PRO    HB2 3998   5.054   6.013   4.013
  252PRO     CA 3999   5.094   6.217   3.935
  252PRO     HA 4000   5.008   6.204   3.869
  252PRO      C 4001   5.062   6.321   4.043
  252PRO      O 4002   4.948   6.343   4.082
  253MET      N 4003   5.164   6.383   4.102
  253MET      H 4004   5.254   6.350   4.072
  253MET     CA 4005   5.150   6.471   4.216
  253MET     HA 4006   5.091   6.416   4.289
  253MET     CB 4007   5.290   6.494   4.273
  253MET    HB1 4008   5.279   6.566   4.354
  253MET    HB2 4009   5.348   6.543   4.195
  253MET     CG 4010   5.362   6.371   4.325
  253MET    HG1 4011   5.374   6.291   4.251
  253MET    HG2 4012   5.298   6.332   4.404
  253MET     SD 4013   5.527   6.397   4.396
  253MET     CE 4014   5.552   6.238   4.478
  253MET    HE1 4015   5.469   6.225   4.548
  253MET    HE2 4016   5.556   6.154   4.409
  253MET    HE3 4017   5.643   6.253   4.535
  253MET      C 4018   5.088   6.607   4.185
  253MET      O 4019   5.013   6.660   4.267
  254GLN      N 4020   5.096   6.649   4.059
  254GLN      H 4021   5.154   6.598   3.994
  254GLN     CA 4022   5.022   6.765   4.013
  254GLN     HA 4023   4.990   6.821   4.101
  254GLN     CB 4024   5.111   6.841   3.915
  254GLN    HB1 4025   5.038   6.909   3.871
  254GLN    HB2 4026   5.154   6.774   3.841
  254GLN     CG 4027   5.223   6.916   3.988
  254GLN    HG1 4028   5.278   6.837   4.039
  254GLN    HG2 4029   5.186   6.984   4.064
  254GLN     CD 4030   5.311   6.991   3.890
  254GLN    OE1 4031   5.431   6.966   3.883
  254GLN    NE2 4032   5.256   7.076   3.802
  254GLN   HE21 4033   5.163   7.112   3.814
  254GLN   HE22 4034   5.324   7.115   3.738
  254GLN      C 4035   4.881   6.735   3.962
  254GLN      O 4036   4.815   6.829   3.919
  255ARG      N 4037   4.827   6.615   3.984
  255ARG      H 4038   4.895   6.548   4.018
  255ARG     CA 4039   4.689   6.572   3.973
  255ARG     HA 4040   4.644   6.664   3.936
  255ARG     CB 4041   4.682   6.463   3.865
  255ARG    HB1 4042   4.580   6.456   3.829
  255ARG    HB2 4043   4.694   6.368   3.918
  255ARG     CG 4044   4.770   6.466   3.740
  255ARG    HG1 4045   4.875   6.472   3.768
  255ARG    HG2 4046   4.746   6.560   3.690
  255ARG     CD 4047   4.761   6.341   3.653
  255ARG    HD1 4048   4.791   6.256   3.715
  255ARG    HD2 4049   4.839   6.348   3.577
  255ARG     NE 4050   4.629   6.322   3.594
  255ARG     HE 4051   4.565   6.401   3.591
  255ARG     CZ 4052   4.572   6.207   3.557
  255ARG    NH1 4053   4.633   6.088   3.553
  255ARG   HH11 4054   4.732   6.078   3.572
  255ARG   HH12 4055   4.583   6.003   3.531
  255ARG    NH2 4056   4.451   6.195   3.501
  255ARG   HH21 4057   4.401   6.279   3.474
  255ARG   HH22 4058   4.421   6.102   3.473
  255ARG      C 4059   4.626   6.529   4.104
  255ARG      O 4060   4.533   6.449   4.104
  256ASN      N 4061   4.690   6.561   4.217
  256ASN      H 4062   4.776   6.613   4.203
  256ASN     CA 4063   4.642   6.534   4.351
  256ASN     HA 4064   4.717   6.573   4.420
  256ASN     CB 4065   4.523   6.624   4.382
  256ASN    HB1 4066   4.490   6.600   4.483
  256ASN    HB2 4067   4.439   6.599   4.317
  256ASN     CG 4068   4.543   6.775   4.376
  256ASN    OD1 4069   4.646   6.830   4.337
  256ASN    ND2 4070   4.441   6.846   4.425
  256ASN   HD21 4071   4.347   6.810   4.425
  256ASN   HD22 4072   4.436   6.945   4.404
  256ASN      C 4073   4.624   6.385   4.376
  256ASN      O 4074   4.526   6.345   4.438
  257LEU      N 4075   4.720   6.302   4.332
  257LEU      H 4076   4.798   6.339   4.280
  257LEU     CA 4077   4.743   6.159   4.343
  257LEU     HA 4078   4.647   6.131   4.386
  257LEU     CB 4079   4.760   6.090   4.208
  257LEU    HB1 4080   4.736   5.986   4.228
  257LEU    HB2 4081   4.865   6.081   4.180
  257LEU     CG 4082   4.683   6.148   4.089
  257LEU     HG 4083   4.709   6.254   4.075
  257LEU    CD1 4084   4.728   6.065   3.970
  257LEU   HD11 4085   4.835   6.080   3.957
  257LEU   HD12 4086   4.697   5.964   3.998
  257LEU   HD13 4087   4.679   6.094   3.877
  257LEU    CD2 4088   4.533   6.136   4.111
  257LEU   HD21 4089   4.507   6.030   4.118
  257LEU   HD22 4090   4.504   6.195   4.198
  257LEU   HD23 4091   4.483   6.180   4.025
  257LEU      C 4092   4.864   6.134   4.431
  257LEU      O 4093   4.957   6.213   4.442
  258VAL      N 4094   4.868   6.014   4.491
  258VAL      H 4095   4.783   5.960   4.479
  258VAL     CA 4096   4.983   5.953   4.554
  258VAL     HA 4097   5.055   6.029   4.583
  258VAL     CB 4098   4.926   5.880   4.675
  258VAL     HB 4099   4.843   5.816   4.646
  258VAL    CG1 4100   5.022   5.791   4.753
  258VAL   HG11 4101   5.123   5.831   4.761
  258VAL   HG12 4102   4.987   5.769   4.853
  258VAL   HG13 4103   5.019   5.698   4.696
  258VAL    CG2 4104   4.861   5.981   4.770
  258VAL   HG21 4105   4.919   6.073   4.771
  258VAL   HG22 4106   4.759   6.005   4.741
  258VAL   HG23 4107   4.872   5.944   4.872
  258VAL      C 4108   5.038   5.855   4.451
  258VAL      O 4109   4.966   5.793   4.372
  259VAL      N 4110   5.171   5.848   4.445
  259VAL      H 4111   5.230   5.892   4.515
  259VAL     CA 4112   5.247   5.763   4.356
  259VAL     HA 4113   5.177   5.699   4.302
  259VAL     CB 4114   5.320   5.849   4.253
  259VAL     HB 4115   5.245   5.914   4.208
  259VAL    CG1 4116   5.419   5.947   4.314
  259VAL   HG11 4117   5.512   5.895   4.338
  259VAL   HG12 4118   5.432   6.023   4.237
  259VAL   HG13 4119   5.380   6.004   4.398
  259VAL    CG2 4120   5.392   5.770   4.144
  259VAL   HG21 4121   5.318   5.705   4.098
  259VAL   HG22 4122   5.447   5.836   4.077
  259VAL   HG23 4123   5.475   5.711   4.184
  259VAL      C 4124   5.338   5.671   4.437
  259VAL      O 4125   5.393   5.703   4.542
  260ILE      N 4126   5.344   5.547   4.386
  260ILE      H 4127   5.288   5.521   4.306
  260ILE     CA 4128   5.414   5.434   4.444
  260ILE     HA 4129   5.482   5.471   4.520
  260ILE     CB 4130   5.324   5.337   4.521
  260ILE     HB 4131   5.385   5.249   4.541
  260ILE    CG2 4132   5.287   5.399   4.656
  260ILE   HG21 4133   5.243   5.322   4.719
  260ILE   HG22 4134   5.375   5.429   4.712
  260ILE   HG23 4135   5.217   5.482   4.648
  260ILE    CG1 4136   5.203   5.316   4.431
  260ILE   HG11 4137   5.231   5.299   4.327
  260ILE   HG12 4138   5.131   5.397   4.437
  260ILE     CD 4139   5.130   5.188   4.473
  260ILE    HD1 4140   5.080   5.201   4.569
  260ILE    HD2 4141   5.058   5.153   4.400
  260ILE    HD3 4142   5.206   5.112   4.489
  260ILE      C 4143   5.505   5.366   4.343
  260ILE      O 4144   5.463   5.271   4.278
  261PRO      N 4145   5.627   5.416   4.319
  261PRO     CD 4146   5.681   5.544   4.360
  261PRO    HD1 4147   5.736   5.525   4.452
  261PRO    HD2 4148   5.608   5.624   4.359
  261PRO     CG 4149   5.777   5.592   4.251
  261PRO    HG1 4150   5.857   5.652   4.296
  261PRO    HG2 4151   5.717   5.639   4.173
  261PRO     CB 4152   5.823   5.459   4.193
  261PRO    HB1 4153   5.922   5.428   4.226
  261PRO    HB2 4154   5.827   5.473   4.085
  261PRO     CA 4155   5.726   5.350   4.237
  261PRO     HA 4156   5.682   5.310   4.146
  261PRO      C 4157   5.793   5.236   4.312
  261PRO      O 4158   5.824   5.253   4.430
  262LYS      N 4159   5.820   5.125   4.243
  262LYS      H 4160   5.799   5.123   4.145
  262LYS     CA 4161   5.903   5.017   4.293
  262LYS     HA 4162   5.895   5.015   4.402
  262LYS     CB 4163   5.843   4.895   4.225
  262LYS    HB1 4164   5.840   4.901   4.116
  262LYS    HB2 4165   5.739   4.896   4.257
  262LYS     CG 4166   5.909   4.763   4.264
  262LYS    HG1 4167   5.827   4.696   4.290
  262LYS    HG2 4168   5.965   4.778   4.356
  262LYS     CD 4169   5.996   4.704   4.153
  262LYS    HD1 4170   6.050   4.785   4.105
  262LYS    HD2 4171   5.925   4.659   4.083
  262LYS     CE 4172   6.079   4.589   4.209
  262LYS    HE1 4173   6.008   4.517   4.249
  262LYS    HE2 4174   6.142   4.616   4.293
  262LYS     NZ 4175   6.167   4.551   4.097
  262LYS    HZ1 4176   6.227   4.471   4.114
  262LYS    HZ2 4177   6.108   4.526   4.019
  262LYS    HZ3 4178   6.227   4.625   4.064
  262LYS      C 4179   6.047   5.038   4.246
  262LYS      O 4180   6.071   5.076   4.132
  263SER      N 4181   6.138   4.995   4.334
  263SER      H 4182   6.104   4.947   4.416
  263SER     CA 4183   6.277   4.972   4.301
  263SER     HA 4184   6.292   4.921   4.206
  263SER     CB 4185   6.351   5.105   4.291
  263SER    HB1 4186   6.345   5.157   4.386
  263SER    HB2 4187   6.305   5.162   4.210
  263SER     OG 4188   6.485   5.088   4.252
  263SER     HG 4189   6.500   5.028   4.178
  263SER      C 4190   6.338   4.886   4.411
  263SER      O 4191   6.288   4.884   4.523
  264VAL      N 4192   6.444   4.812   4.381
  264VAL      H 4193   6.462   4.805   4.281
  264VAL     CA 4194   6.538   4.748   4.471
  264VAL     HA 4195   6.498   4.761   4.572
  264VAL     CB 4196   6.556   4.601   4.436
  264VAL     HB 4197   6.631   4.564   4.506
  264VAL    CG1 4198   6.429   4.525   4.473
  264VAL   HG11 4199   6.434   4.418   4.454
  264VAL   HG12 4200   6.403   4.542   4.578
  264VAL   HG13 4201   6.344   4.547   4.408
  264VAL    CG2 4202   6.603   4.580   4.293
  264VAL   HG21 4203   6.589   4.473   4.277
  264VAL   HG22 4204   6.538   4.628   4.221
  264VAL   HG23 4205   6.708   4.606   4.281
  264VAL      C 4206   6.676   4.811   4.470
  264VAL      O 4207   6.756   4.790   4.561
  265THR      N 4208   6.706   4.906   4.381
  265THR      H 4209   6.628   4.940   4.327
  265THR     CA 4210   6.836   4.961   4.349
  265THR     HA 4211   6.916   4.891   4.376
  265THR     CB 4212   6.844   4.974   4.197
  265THR     HB 4213   6.795   5.067   4.168
  265THR    CG2 4214   6.987   4.984   4.145
  265THR   HG21 4215   7.052   4.911   4.194
  265THR   HG22 4216   6.991   4.975   4.037
  265THR   HG23 4217   7.031   5.078   4.178
  265THR    OG1 4218   6.792   4.866   4.123
  265THR    HG1 4219   6.697   4.878   4.118
  265THR      C 4220   6.865   5.085   4.432
  265THR      O 4221   6.799   5.183   4.400
  266PRO      N 4222   6.952   5.084   4.533
  266PRO     CD 4223   7.041   4.981   4.583
  266PRO    HD1 4224   7.125   4.969   4.515
  266PRO    HD2 4225   7.003   4.880   4.596
  266PRO     CG 4226   7.103   5.029   4.714
  266PRO    HG1 4227   7.205   4.994   4.726
  266PRO    HG2 4228   7.051   5.007   4.807
  266PRO     CB 4229   7.099   5.181   4.698
  266PRO    HB1 4230   7.193   5.207   4.649
  266PRO    HB2 4231   7.072   5.238   4.787
  266PRO     CA 4232   6.982   5.207   4.603
  266PRO     HA 4233   6.898   5.239   4.665
  266PRO      C 4234   7.007   5.327   4.513
  266PRO      O 4235   6.941   5.430   4.528
  267GLU      N 4236   7.084   5.319   4.405
  267GLU      H 4237   7.144   5.238   4.405
  267GLU     CA 4238   7.112   5.429   4.315
  267GLU     HA 4239   7.149   5.510   4.378
  267GLU     CB 4240   7.236   5.411   4.227
  267GLU    HB1 4241   7.315   5.385   4.297
  267GLU    HB2 4242   7.258   5.506   4.177
  267GLU     CG 4243   7.216   5.306   4.118
  267GLU    HG1 4244   7.137   5.332   4.047
  267GLU    HG2 4245   7.197   5.214   4.174
  267GLU     CD 4246   7.343   5.266   4.044
  267GLU    OE1 4247   7.332   5.211   3.933
  267GLU    OE2 4248   7.454   5.283   4.099
  267GLU      C 4249   6.995   5.478   4.231
  267GLU      O 4250   7.010   5.574   4.157
  268ARG      N 4251   6.880   5.413   4.252
  268ARG      H 4252   6.879   5.334   4.315
  268ARG     CA 4253   6.750   5.447   4.196
  268ARG     HA 4254   6.764   5.530   4.128
  268ARG     CB 4255   6.679   5.335   4.121
  268ARG    HB1 4256   6.588   5.365   4.070
  268ARG    HB2 4257   6.667   5.257   4.196
  268ARG     CG 4258   6.768   5.291   4.005
  268ARG    HG1 4259   6.863   5.257   4.048
  268ARG    HG2 4260   6.775   5.377   3.938
  268ARG     CD 4261   6.707   5.182   3.917
  268ARG    HD1 4262   6.603   5.211   3.900
  268ARG    HD2 4263   6.707   5.090   3.974
  268ARG     NE 4264   6.779   5.167   3.790
  268ARG     HE 4265   6.838   5.240   3.754
  268ARG     CZ 4266   6.735   5.086   3.693
  268ARG    NH1 4267   6.638   4.994   3.698
  268ARG   HH11 4268   6.578   4.981   3.779
  268ARG   HH12 4269   6.607   4.953   3.611
  268ARG    NH2 4270   6.798   5.092   3.575
  268ARG   HH21 4271   6.877   5.150   3.549
  268ARG   HH22 4272   6.760   5.040   3.497
  268ARG      C 4273   6.656   5.500   4.303
  268ARG      O 4274   6.587   5.601   4.288
  269ILE      N 4275   6.645   5.429   4.415
  269ILE      H 4276   6.700   5.348   4.440
  269ILE     CA 4277   6.561   5.469   4.526
  269ILE     HA 4278   6.456   5.476   4.496
  269ILE     CB 4279   6.574   5.356   4.627
  269ILE     HB 4280   6.675   5.344   4.665
  269ILE    CG2 4281   6.503   5.388   4.758
  269ILE   HG21 4282   6.539   5.486   4.792
  269ILE   HG22 4283   6.394   5.393   4.752
  269ILE   HG23 4284   6.509   5.313   4.837
  269ILE    CG1 4285   6.524   5.220   4.579
  269ILE   HG11 4286   6.576   5.182   4.492
  269ILE   HG12 4287   6.416   5.230   4.565
  269ILE     CD 4288   6.547   5.104   4.675
  269ILE    HD1 4289   6.473   5.117   4.754
  269ILE    HD2 4290   6.541   5.006   4.627
  269ILE    HD3 4291   6.646   5.111   4.719
  269ILE      C 4292   6.591   5.613   4.567
  269ILE      O 4293   6.503   5.699   4.564
  270ALA      N 4294   6.719   5.649   4.580
  270ALA      H 4295   6.777   5.570   4.558
  270ALA     CA 4296   6.763   5.785   4.602
  270ALA     HA 4297   6.701   5.818   4.685
  270ALA     CB 4298   6.912   5.780   4.635
  270ALA    HB1 4299   6.934   5.879   4.674
  270ALA    HB2 4300   6.934   5.710   4.716
  270ALA    HB3 4301   6.974   5.765   4.547
  270ALA      C 4302   6.728   5.880   4.488
  270ALA      O 4303   6.724   6.000   4.511
  271GLU      N 4304   6.711   5.833   4.365
  271GLU      H 4305   6.728   5.736   4.339
  271GLU     CA 4306   6.674   5.915   4.252
  271GLU     HA 4307   6.734   6.006   4.250
  271GLU     CB 4308   6.695   5.841   4.120
  271GLU    HB1 4309   6.618   5.764   4.115
  271GLU    HB2 4310   6.795   5.798   4.123
  271GLU     CG 4311   6.695   5.931   3.997
  271GLU    HG1 4312   6.759   6.017   4.014
  271GLU    HG2 4313   6.594   5.967   3.980
  271GLU     CD 4314   6.734   5.848   3.875
  271GLU    OE1 4315   6.663   5.848   3.773
  271GLU    OE2 4316   6.847   5.795   3.872
  271GLU      C 4317   6.528   5.956   4.262
  271GLU      O 4318   6.490   6.069   4.230
  272ASN      N 4319   6.441   5.864   4.305
  272ASN      H 4320   6.491   5.778   4.322
  272ASN     CA 4321   6.297   5.873   4.303
  272ASN     HA 4322   6.265   5.919   4.209
  272ASN     CB 4323   6.238   5.732   4.306
  272ASN    HB1 4324   6.131   5.727   4.324
  272ASN    HB2 4325   6.281   5.682   4.393
  272ASN     CG 4326   6.269   5.656   4.178
  272ASN    OD1 4327   6.305   5.707   4.073
  272ASN    ND2 4328   6.246   5.525   4.189
  272ASN   HD21 4329   6.221   5.486   4.279
  272ASN   HD22 4330   6.252   5.472   4.103
  272ASN      C 4331   6.231   5.950   4.417
  272ASN      O 4332   6.118   5.994   4.400
  273PHE      N 4333   6.300   5.964   4.531
  273PHE      H 4334   6.383   5.908   4.547
  273PHE     CA 4335   6.277   6.062   4.635
  273PHE     HA 4336   6.170   6.068   4.653
  273PHE     CB 4337   6.351   6.016   4.760
  273PHE    HB1 4338   6.440   6.078   4.775
  273PHE    HB2 4339   6.377   5.911   4.757
  273PHE     CG 4340   6.271   6.049   4.884
  273PHE    CD1 4341   6.164   5.966   4.920
  273PHE    HD1 4342   6.138   5.876   4.866
  273PHE    CE1 4343   6.090   5.984   5.037
  273PHE    HE1 4344   6.004   5.922   5.060
  273PHE     CZ 4345   6.114   6.099   5.115
  273PHE     HZ 4346   6.052   6.120   5.200
  273PHE    CE2 4347   6.215   6.188   5.076
  273PHE    HE2 4348   6.227   6.284   5.123
  273PHE    CD2 4349   6.288   6.166   4.959
  273PHE    HD2 4350   6.357   6.240   4.922
  273PHE      C 4351   6.311   6.206   4.597
  273PHE      O 4352   6.281   6.290   4.681
  274LYS      N 4353   6.374   6.233   4.482
  274LYS      H 4354   6.399   6.160   4.417
  274LYS     CA 4355   6.424   6.367   4.457
  274LYS     HA 4356   6.407   6.428   4.546
  274LYS     CB 4357   6.573   6.361   4.428
  274LYS    HB1 4358   6.592   6.298   4.341
  274LYS    HB2 4359   6.618   6.313   4.515
  274LYS     CG 4360   6.638   6.498   4.413
  274LYS    HG1 4361   6.604   6.555   4.499
  274LYS    HG2 4362   6.595   6.547   4.326
  274LYS     CD 4363   6.790   6.493   4.397
  274LYS    HD1 4364   6.828   6.585   4.355
  274LYS    HD2 4365   6.810   6.411   4.327
  274LYS     CE 4366   6.864   6.472   4.529
  274LYS    HE1 4367   6.969   6.462   4.502
  274LYS    HE2 4368   6.834   6.387   4.590
  274LYS     NZ 4369   6.843   6.592   4.612
  274LYS    HZ1 4370   6.750   6.601   4.650
  274LYS    HZ2 4371   6.907   6.599   4.690
  274LYS    HZ3 4372   6.864   6.678   4.563
  274LYS      C 4373   6.339   6.447   4.359
  274LYS      O 4374   6.380   6.468   4.245
  275VAL      N 4375   6.215   6.471   4.401
  275VAL      H 4376   6.194   6.433   4.492
  275VAL     CA 4377   6.110   6.529   4.320
  275VAL     HA 4378   6.157   6.559   4.226
  275VAL     CB 4379   5.996   6.437   4.276
  275VAL     HB 4380   5.902   6.489   4.256
  275VAL    CG1 4381   6.029   6.347   4.157
  275VAL   HG11 4382   6.081   6.402   4.079
  275VAL   HG12 4383   6.105   6.273   4.184
  275VAL   HG13 4384   5.943   6.307   4.102
  275VAL    CG2 4385   5.952   6.341   4.386
  275VAL   HG21 4386   5.909   6.398   4.467
  275VAL   HG22 4387   5.867   6.281   4.353
  275VAL   HG23 4388   6.030   6.272   4.420
  275VAL      C 4389   6.051   6.659   4.374
  275VAL      O 4390   5.992   6.737   4.299
  276PHE      N 4391   6.050   6.685   4.505
  276PHE      H 4392   6.108   6.618   4.554
  276PHE     CA 4393   5.988   6.797   4.573
  276PHE     HA 4394   5.889   6.807   4.530
  276PHE     CB 4395   5.977   6.765   4.722
  276PHE    HB1 4396   5.932   6.839   4.787
  276PHE    HB2 4397   6.079   6.751   4.758
  276PHE     CG 4398   5.909   6.631   4.741
  276PHE    CD1 4399   5.773   6.631   4.773
  276PHE    HD1 4400   5.719   6.723   4.756
  276PHE    CE1 4401   5.711   6.512   4.814
  276PHE    HE1 4402   5.605   6.510   4.836
  276PHE     CZ 4403   5.789   6.396   4.809
  276PHE     HZ 4404   5.739   6.303   4.831
  276PHE    CE2 4405   5.924   6.395   4.774
  276PHE    HE2 4406   5.978   6.302   4.763
  276PHE    CD2 4407   5.987   6.515   4.737
  276PHE    HD2 4408   6.091   6.518   4.709
  276PHE      C 4409   6.051   6.930   4.537
  276PHE      O 4410   5.992   7.032   4.574
  277ASP      N 4411   6.154   6.939   4.451
  277ASP      H 4412   6.196   6.855   4.415
  277ASP     CA 4413   6.232   7.058   4.422
  277ASP     HA 4414   6.235   7.129   4.504
  277ASP     CB 4415   6.379   7.019   4.404
  277ASP    HB1 4416   6.408   6.965   4.494
  277ASP    HB2 4417   6.434   7.111   4.383
  277ASP     CG 4418   6.399   6.917   4.294
  277ASP    OD1 4419   6.362   6.800   4.316
  277ASP    OD2 4420   6.450   6.951   4.184
  277ASP      C 4421   6.187   7.136   4.300
  277ASP      O 4422   6.231   7.249   4.280
  278PHE      N 4423   6.096   7.079   4.221
  278PHE      H 4424   6.055   6.989   4.242
  278PHE     CA 4425   6.053   7.138   4.096
  278PHE     HA 4426   6.072   7.245   4.102
  278PHE     CB 4427   6.146   7.078   3.991
  278PHE    HB1 4428   6.245   7.051   4.028
  278PHE    HB2 4429   6.163   7.157   3.917
  278PHE     CG 4430   6.104   6.948   3.927
  278PHE    CD1 4431   6.114   6.827   3.995
  278PHE    HD1 4432   6.156   6.826   4.095
  278PHE    CE1 4433   6.052   6.715   3.939
  278PHE    HE1 4434   6.067   6.622   3.993
  278PHE     CZ 4435   6.008   6.722   3.806
  278PHE     HZ 4436   5.974   6.634   3.753
  278PHE    CE2 4437   6.007   6.843   3.737
  278PHE    HE2 4438   5.969   6.839   3.636
  278PHE    CD2 4439   6.060   6.959   3.794
  278PHE    HD2 4440   6.047   7.049   3.736
  278PHE      C 4441   5.906   7.111   4.069
  278PHE      O 4442   5.843   7.021   4.125
  279GLU      N 4443   5.847   7.184   3.974
  279GLU      H 4444   5.911   7.245   3.925
  279GLU     CA 4445   5.709   7.183   3.928
  279GLU     HA 4446   5.667   7.089   3.962
  279GLU     CB 4447   5.618   7.286   3.996
  279GLU    HB1 4448   5.519   7.280   3.950
  279GLU    HB2 4449   5.661   7.385   3.980
  279GLU     CG 4450   5.601   7.253   4.144
  279GLU    HG1 4451   5.698   7.262   4.192
  279GLU    HG2 4452   5.552   7.157   4.162
  279GLU     CD 4453   5.517   7.366   4.203
  279GLU    OE1 4454   5.570   7.478   4.223
  279GLU    OE2 4455   5.396   7.343   4.224
  279GLU      C 4456   5.694   7.198   3.777
  279GLU      O 4457   5.761   7.283   3.719
  280LEU      N 4458   5.603   7.117   3.722
  280LEU      H 4459   5.555   7.048   3.778
  280LEU     CA 4460   5.572   7.110   3.581
  280LEU     HA 4461   5.666   7.121   3.527
  280LEU     CB 4462   5.511   6.976   3.541
  280LEU    HB1 4463   5.464   6.978   3.443
  280LEU    HB2 4464   5.431   6.953   3.611
  280LEU     CG 4465   5.609   6.861   3.564
  280LEU     HG 4466   5.654   6.870   3.663
  280LEU    CD1 4467   5.529   6.731   3.549
  280LEU   HD11 4468   5.489   6.729   3.448
  280LEU   HD12 4469   5.604   6.652   3.554
  280LEU   HD13 4470   5.451   6.717   3.624
  280LEU    CD2 4471   5.719   6.861   3.459
  280LEU   HD21 4472   5.666   6.871   3.364
  280LEU   HD22 4473   5.788   6.943   3.479
  280LEU   HD23 4474   5.767   6.763   3.448
  280LEU      C 4475   5.478   7.222   3.539
  280LEU      O 4476   5.382   7.250   3.610
  281SER      N 4477   5.499   7.275   3.418
  281SER      H 4478   5.577   7.236   3.367
  281SER     CA 4479   5.416   7.382   3.367
  281SER     HA 4480   5.392   7.444   3.453
  281SER     CB 4481   5.500   7.465   3.270
  281SER    HB1 4482   5.589   7.492   3.327
  281SER    HB2 4483   5.446   7.558   3.252
  281SER     OG 4484   5.523   7.398   3.148
  281SER     HG 4485   5.594   7.334   3.161
  281SER      C 4486   5.285   7.328   3.313
  281SER      O 4487   5.272   7.212   3.275
  282SER      N 4488   5.188   7.419   3.300
  282SER      H 4489   5.209   7.513   3.330
  282SER     CA 4490   5.063   7.388   3.234
  282SER     HA 4491   5.010   7.315   3.295
  282SER     CB 4492   4.971   7.510   3.239
  282SER    HB1 4493   4.881   7.482   3.184
  282SER    HB2 4494   5.019   7.597   3.195
  282SER     OG 4495   4.941   7.531   3.375
  282SER     HG 4496   4.908   7.621   3.385
  282SER      C 4497   5.076   7.337   3.091
  282SER      O 4498   5.015   7.233   3.064
  283GLN      N 4499   5.166   7.391   3.009
  283GLN      H 4500   5.201   7.482   3.036
  283GLN     CA 4501   5.200   7.328   2.883
  283GLN     HA 4502   5.103   7.324   2.833
  283GLN     CB 4503   5.297   7.421   2.810
  283GLN    HB1 4504   5.385   7.425   2.874
  283GLN    HB2 4505   5.258   7.521   2.789
  283GLN     CG 4506   5.337   7.363   2.675
  283GLN    HG1 4507   5.390   7.268   2.689
  283GLN    HG2 4508   5.413   7.429   2.635
  283GLN     CD 4509   5.227   7.337   2.573
  283GLN    OE1 4510   5.115   7.386   2.582
  283GLN    NE2 4511   5.250   7.265   2.463
  283GLN   HE21 4512   5.328   7.201   2.464
  283GLN   HE22 4513   5.193   7.261   2.380
  283GLN      C 4514   5.252   7.187   2.904
  283GLN      O 4515   5.198   7.102   2.834
  284ASP      N 4516   5.343   7.152   2.995
  284ASP      H 4517   5.388   7.224   3.050
  284ASP     CA 4518   5.396   7.018   3.008
  284ASP     HA 4519   5.436   6.985   2.913
  284ASP     CB 4520   5.512   7.027   3.107
  284ASP    HB1 4521   5.543   6.927   3.137
  284ASP    HB2 4522   5.472   7.077   3.196
  284ASP     CG 4523   5.614   7.124   3.050
  284ASP    OD1 4524   5.631   7.140   2.928
  284ASP    OD2 4525   5.688   7.184   3.131
  284ASP      C 4526   5.294   6.921   3.066
  284ASP      O 4527   5.276   6.811   3.015
  285MET      N 4528   5.214   6.957   3.167
  285MET      H 4529   5.228   7.043   3.217
  285MET     CA 4530   5.110   6.870   3.220
  285MET     HA 4531   5.149   6.774   3.255
  285MET     CB 4532   5.051   6.952   3.333
  285MET    HB1 4533   4.949   6.920   3.351
  285MET    HB2 4534   5.055   7.058   3.305
  285MET     CG 4535   5.120   6.950   3.469
  285MET    HG1 4536   5.060   7.001   3.545
  285MET    HG2 4537   5.211   7.009   3.457
  285MET     SD 4538   5.151   6.781   3.528
  285MET     CE 4539   4.981   6.731   3.566
  285MET    HE1 4540   4.944   6.706   3.467
  285MET    HE2 4541   4.969   6.652   3.640
  285MET    HE3 4542   4.921   6.816   3.599
  285MET      C 4543   5.000   6.836   3.120
  285MET      O 4544   4.963   6.721   3.101
  286THR      N 4545   4.948   6.931   3.041
  286THR      H 4546   5.006   7.013   3.043
  286THR     CA 4547   4.844   6.910   2.943
  286THR     HA 4548   4.768   6.855   2.997
  286THR     CB 4549   4.779   7.039   2.894
  286THR     HB 4550   4.708   7.017   2.813
  286THR    CG2 4551   4.701   7.114   3.001
  286THR   HG21 4552   4.643   7.192   2.951
  286THR   HG22 4553   4.630   7.047   3.050
  286THR   HG23 4554   4.763   7.156   3.081
  286THR    OG1 4555   4.881   7.125   2.849
  286THR    HG1 4556   4.941   7.143   2.921
  286THR      C 4557   4.902   6.825   2.830
  286THR      O 4558   4.839   6.728   2.791
  287THR      N 4559   5.029   6.844   2.795
  287THR      H 4560   5.072   6.927   2.832
  287THR     CA 4561   5.106   6.759   2.706
  287THR     HA 4562   5.051   6.754   2.612
  287THR     CB 4563   5.241   6.823   2.679
  287THR     HB 4564   5.288   6.850   2.774
  287THR    CG2 4565   5.341   6.741   2.598
  287THR   HG21 4566   5.433   6.799   2.596
  287THR   HG22 4567   5.354   6.644   2.646
  287THR   HG23 4568   5.307   6.725   2.495
  287THR    OG1 4569   5.209   6.941   2.608
  287THR    HG1 4570   5.202   7.016   2.667
  287THR      C 4571   5.122   6.618   2.763
  287THR      O 4572   5.096   6.527   2.686
  288LEU      N 4573   5.153   6.601   2.892
  288LEU      H 4574   5.177   6.682   2.948
  288LEU     CA 4575   5.159   6.468   2.948
  288LEU     HA 4576   5.217   6.403   2.882
  288LEU     CB 4577   5.226   6.469   3.086
  288LEU    HB1 4578   5.203   6.379   3.143
  288LEU    HB2 4579   5.179   6.555   3.133
  288LEU     CG 4580   5.377   6.488   3.070
  288LEU     HG 4581   5.406   6.571   3.006
  288LEU    CD1 4582   5.431   6.532   3.205
  288LEU   HD11 4583   5.407   6.454   3.277
  288LEU   HD12 4584   5.540   6.536   3.199
  288LEU   HD13 4585   5.394   6.629   3.241
  288LEU    CD2 4586   5.452   6.364   3.023
  288LEU   HD21 4587   5.407   6.269   3.052
  288LEU   HD22 4588   5.444   6.358   2.915
  288LEU   HD23 4589   5.559   6.372   3.044
  288LEU      C 4590   5.027   6.394   2.956
  288LEU      O 4591   5.024   6.271   2.961
  289LEU      N 4592   4.913   6.460   2.936
  289LEU      H 4593   4.920   6.559   2.917
  289LEU     CA 4594   4.777   6.409   2.944
  289LEU     HA 4595   4.789   6.316   2.999
  289LEU     CB 4596   4.688   6.509   3.018
  289LEU    HB1 4597   4.582   6.482   3.014
  289LEU    HB2 4598   4.694   6.609   2.977
  289LEU     CG 4599   4.722   6.515   3.167
  289LEU     HG 4600   4.829   6.533   3.166
  289LEU    CD1 4601   4.657   6.634   3.237
  289LEU   HD11 4602   4.681   6.730   3.191
  289LEU   HD12 4603   4.549   6.620   3.233
  289LEU   HD13 4604   4.694   6.648   3.338
  289LEU    CD2 4605   4.692   6.389   3.248
  289LEU   HD21 4606   4.694   6.419   3.352
  289LEU   HD22 4607   4.590   6.358   3.222
  289LEU   HD23 4608   4.772   6.317   3.227
  289LEU      C 4609   4.726   6.376   2.804
  289LEU      O 4610   4.630   6.303   2.784
  290SER      N 4611   4.803   6.421   2.705
  290SER      H 4612   4.878   6.482   2.734
  290SER     CA 4613   4.787   6.400   2.562
  290SER     HA 4614   4.680   6.399   2.537
  290SER     CB 4615   4.841   6.511   2.473
  290SER    HB1 4616   4.845   6.600   2.535
  290SER    HB2 4617   4.778   6.509   2.383
  290SER     OG 4618   4.977   6.481   2.452
  290SER     HG 4619   5.021   6.476   2.538
  290SER      C 4620   4.832   6.265   2.509
  290SER      O 4621   4.784   6.229   2.401
  291TYR      N 4622   4.914   6.186   2.578
  291TYR      H 4623   4.944   6.218   2.669
  291TYR     CA 4624   4.954   6.052   2.542
  291TYR     HA 4625   4.956   6.045   2.433
  291TYR     CB 4626   5.100   6.041   2.585
  291TYR    HB1 4627   5.154   5.953   2.550
  291TYR    HB2 4628   5.098   6.044   2.694
  291TYR     CG 4629   5.183   6.152   2.526
  291TYR    CD1 4630   5.175   6.194   2.393
  291TYR    HD1 4631   5.102   6.146   2.329
  291TYR    CE1 4632   5.236   6.311   2.346
  291TYR    HE1 4633   5.231   6.348   2.245
  291TYR     CZ 4634   5.334   6.367   2.431
  291TYR     OH 4635   5.404   6.477   2.391
  291TYR     HH 4636   5.451   6.512   2.466
  291TYR    CE2 4637   5.348   6.330   2.566
  291TYR    HE2 4638   5.424   6.380   2.624
  291TYR    CD2 4639   5.275   6.218   2.608
  291TYR    HD2 4640   5.287   6.184   2.710
  291TYR      C 4641   4.868   5.930   2.576
  291TYR      O 4642   4.920   5.822   2.552
  292ASN      N 4643   4.743   5.947   2.621
  292ASN      H 4644   4.702   6.039   2.625
  292ASN     CA 4645   4.665   5.831   2.660
  292ASN     HA 4646   4.711   5.787   2.749
  292ASN     CB 4647   4.521   5.875   2.684
  292ASN    HB1 4648   4.466   5.897   2.593
  292ASN    HB2 4649   4.517   5.967   2.742
  292ASN     CG 4650   4.438   5.772   2.759
  292ASN    OD1 4651   4.485   5.713   2.857
  292ASN    ND2 4652   4.320   5.731   2.713
  292ASN   HD21 4653   4.298   5.749   2.616
  292ASN   HD22 4654   4.272   5.658   2.763
  292ASN      C 4655   4.658   5.726   2.550
  292ASN      O 4656   4.646   5.759   2.432
  293ARG      N 4657   4.653   5.596   2.581
  293ARG      H 4658   4.665   5.580   2.680
  293ARG     CA 4659   4.626   5.488   2.488
  293ARG     HA 4660   4.559   5.524   2.410
  293ARG     CB 4661   4.761   5.444   2.432
  293ARG    HB1 4662   4.833   5.423   2.511
  293ARG    HB2 4663   4.808   5.526   2.377
  293ARG     CG 4664   4.774   5.331   2.330
  293ARG    HG1 4665   4.748   5.235   2.373
  293ARG    HG2 4666   4.879   5.319   2.304
  293ARG     CD 4667   4.691   5.356   2.205
  293ARG    HD1 4668   4.714   5.454   2.163
  293ARG    HD2 4669   4.585   5.364   2.229
  293ARG     NE 4670   4.718   5.250   2.108
  293ARG     HE 4671   4.704   5.155   2.142
  293ARG     CZ 4672   4.770   5.266   1.986
  293ARG    NH1 4673   4.822   5.375   1.927
  293ARG   HH11 4674   4.827   5.463   1.977
  293ARG   HH12 4675   4.844   5.370   1.829
  293ARG    NH2 4676   4.792   5.157   1.911
  293ARG   HH21 4677   4.780   5.062   1.944
  293ARG   HH22 4678   4.820   5.161   1.814
  293ARG      C 4679   4.539   5.374   2.539
  293ARG      O 4680   4.488   5.302   2.453
  294ASN      N 4681   4.515   5.364   2.670
  294ASN      H 4682   4.572   5.420   2.731
  294ASN     CA 4683   4.443   5.261   2.743
  294ASN     HA 4684   4.446   5.288   2.848
  294ASN     CB 4685   4.296   5.263   2.702
  294ASN    HB1 4686   4.245   5.204   2.778
  294ASN    HB2 4687   4.279   5.220   2.603
  294ASN     CG 4688   4.226   5.398   2.700
  294ASN    OD1 4689   4.224   5.458   2.807
  294ASN    ND2 4690   4.174   5.455   2.591
  294ASN   HD21 4691   4.179   5.401   2.505
  294ASN   HD22 4692   4.128   5.545   2.588
  294ASN      C 4693   4.516   5.127   2.741
  294ASN      O 4694   4.452   5.022   2.746
  295TRP      N 4695   4.648   5.134   2.725
  295TRP      H 4696   4.702   5.219   2.717
  295TRP     CA 4697   4.732   5.018   2.745
  295TRP     HA 4698   4.675   4.936   2.703
  295TRP     CB 4699   4.862   5.049   2.672
  295TRP    HB1 4700   4.906   5.145   2.701
  295TRP    HB2 4701   4.847   5.055   2.564
  295TRP     CG 4702   4.967   4.945   2.691
  295TRP    CD1 4703   4.962   4.817   2.648
  295TRP    HD1 4704   4.885   4.764   2.593
  295TRP    NE1 4705   5.065   4.743   2.702
  295TRP    HE1 4706   5.086   4.646   2.680
  295TRP    CE2 4707   5.144   4.821   2.784
  295TRP    CZ2 4708   5.261   4.792   2.856
  295TRP    HZ2 4709   5.300   4.692   2.844
  295TRP    CH2 4710   5.329   4.894   2.923
  295TRP    HH2 4711   5.423   4.891   2.977
  295TRP    CZ3 4712   5.266   5.019   2.928
  295TRP    HZ3 4713   5.310   5.098   2.986
  295TRP    CE3 4714   5.151   5.047   2.853
  295TRP    HE3 4715   5.110   5.147   2.850
  295TRP    CD2 4716   5.084   4.949   2.778
  295TRP      C 4717   4.755   5.006   2.895
  295TRP      O 4718   4.796   5.098   2.966
  296ARG      N 4719   4.720   4.884   2.937
  296ARG      H 4720   4.685   4.829   2.860
  296ARG     CA 4721   4.732   4.835   3.073
  296ARG     HA 4722   4.756   4.917   3.141
  296ARG     CB 4723   4.598   4.774   3.113
  296ARG    HB1 4724   4.609   4.722   3.208
  296ARG    HB2 4725   4.562   4.701   3.040
  296ARG     CG 4726   4.491   4.881   3.135
  296ARG    HG1 4727   4.469   4.927   3.039
  296ARG    HG2 4728   4.528   4.953   3.208
  296ARG     CD 4729   4.363   4.826   3.197
  296ARG    HD1 4730   4.398   4.793   3.295
  296ARG    HD2 4731   4.319   4.742   3.144
  296ARG     NE 4732   4.267   4.935   3.214
  296ARG     HE 4733   4.217   4.946   3.127
  296ARG     CZ 4734   4.233   5.008   3.321
  296ARG    NH1 4735   4.307   4.997   3.432
  296ARG   HH11 4736   4.382   4.929   3.429
  296ARG   HH12 4737   4.283   5.048   3.516
  296ARG    NH2 4738   4.130   5.093   3.310
  296ARG   HH21 4739   4.062   5.093   3.236
  296ARG   HH22 4740   4.132   5.165   3.381
  296ARG      C 4741   4.849   4.740   3.097
  296ARG      O 4742   4.862   4.642   3.024
  297VAL      N 4743   4.921   4.756   3.208
  297VAL      H 4744   4.907   4.841   3.261
  297VAL     CA 4745   5.013   4.657   3.261
  297VAL     HA 4746   5.070   4.629   3.173
  297VAL     CB 4747   5.106   4.712   3.369
  297VAL     HB 4748   5.060   4.760   3.455
  297VAL    CG1 4749   5.199   4.605   3.426
  297VAL   HG11 4750   5.138   4.525   3.467
  297VAL   HG12 4751   5.264   4.566   3.348
  297VAL   HG13 4752   5.260   4.634   3.512
  297VAL    CG2 4753   5.196   4.818   3.307
  297VAL   HG21 4754   5.231   4.800   3.205
  297VAL   HG22 4755   5.131   4.905   3.311
  297VAL   HG23 4756   5.274   4.840   3.379
  297VAL      C 4757   4.936   4.537   3.314
  297VAL      O 4758   4.957   4.421   3.281
  298CYS      N 4759   4.832   4.567   3.393
  298CYS      H 4760   4.815   4.666   3.400
  298CYS     CA 4761   4.750   4.477   3.472
  298CYS     HA 4762   4.784   4.374   3.469
  298CYS     CB 4763   4.763   4.512   3.619
  298CYS    HB1 4764   4.705   4.442   3.679
  298CYS    HB2 4765   4.727   4.613   3.638
  298CYS     SG 4766   4.940   4.509   3.659
  298CYS     HG 4767   4.936   4.394   3.726
  298CYS      C 4768   4.607   4.476   3.419
  298CYS      O 4769   4.517   4.543   3.469
  299ALA      N 4770   4.585   4.389   3.320
  299ALA      H 4771   4.670   4.355   3.276
  299ALA     CA 4772   4.453   4.343   3.282
  299ALA     HA 4773   4.393   4.341   3.373
  299ALA     CB 4774   4.403   4.448   3.184
  299ALA    HB1 4775   4.453   4.428   3.089
  299ALA    HB2 4776   4.296   4.438   3.172
  299ALA    HB3 4777   4.427   4.551   3.213
  299ALA      C 4778   4.478   4.203   3.227
  299ALA      O 4779   4.575   4.188   3.152
  300LEU      N 4780   4.383   4.111   3.239
  300LEU      H 4781   4.290   4.128   3.276
  300LEU     CA 4782   4.400   3.970   3.212
  300LEU     HA 4783   4.488   3.954   3.150
  300LEU     CB 4784   4.420   3.888   3.340
  300LEU    HB1 4785   4.410   3.785   3.306
  300LEU    HB2 4786   4.340   3.904   3.411
  300LEU     CG 4787   4.557   3.903   3.406
  300LEU     HG 4788   4.573   4.006   3.436
  300LEU    CD1 4789   4.551   3.825   3.537
  300LEU   HD11 4790   4.527   3.720   3.523
  300LEU   HD12 4791   4.645   3.833   3.591
  300LEU   HD13 4792   4.473   3.868   3.601
  300LEU    CD2 4793   4.672   3.866   3.313
  300LEU   HD21 4794   4.766   3.858   3.367
  300LEU   HD22 4795   4.643   3.773   3.266
  300LEU   HD23 4796   4.703   3.940   3.239
  300LEU      C 4797   4.283   3.911   3.135
  300LEU      O 4798   4.169   3.945   3.165
  301LEU      N 4799   4.310   3.825   3.037
  301LEU      H 4800   4.408   3.818   3.015
  301LEU     CA 4801   4.215   3.770   2.941
  301LEU     HA 4802   4.155   3.849   2.897
  301LEU     CB 4803   4.305   3.699   2.841
  301LEU    HB1 4804   4.358   3.619   2.893
  301LEU    HB2 4805   4.376   3.769   2.796
  301LEU     CG 4806   4.228   3.629   2.730
  301LEU     HG 4807   4.173   3.548   2.777
  301LEU    CD1 4808   4.127   3.715   2.653
  301LEU   HD11 4809   4.097   3.670   2.559
  301LEU   HD12 4810   4.037   3.732   2.711
  301LEU   HD13 4811   4.165   3.815   2.633
  301LEU    CD2 4812   4.327   3.568   2.631
  301LEU   HD21 4813   4.381   3.493   2.689
  301LEU   HD22 4814   4.282   3.515   2.546
  301LEU   HD23 4815   4.384   3.650   2.588
  301LEU      C 4816   4.127   3.674   3.019
  301LEU      O 4817   4.006   3.682   2.997
  302SER      N 4818   4.178   3.587   3.106
  302SER      H 4819   4.278   3.600   3.112
  302SER     CA 4820   4.121   3.489   3.196
  302SER     HA 4821   4.066   3.414   3.139
  302SER     CB 4822   4.230   3.429   3.284
  302SER    HB1 4823   4.310   3.388   3.223
  302SER    HB2 4824   4.187   3.339   3.327
  302SER     OG 4825   4.280   3.531   3.368
  302SER     HG 4826   4.332   3.485   3.435
  302SER      C 4827   4.023   3.556   3.291
  302SER      O 4828   3.938   3.484   3.343
  303CYS      N 4829   4.029   3.689   3.306
  303CYS      H 4830   4.100   3.747   3.264
  303CYS     CA 4831   3.947   3.759   3.403
  303CYS     HA 4832   3.909   3.689   3.478
  303CYS     CB 4833   4.034   3.857   3.481
  303CYS    HB1 4834   3.973   3.917   3.548
  303CYS    HB2 4835   4.087   3.921   3.410
  303CYS     SG 4836   4.162   3.771   3.576
  303CYS     HG 4837   4.185   3.697   3.467
  303CYS      C 4838   3.831   3.836   3.339
  303CYS      O 4839   3.745   3.884   3.412
  304THR      N 4840   3.825   3.844   3.206
  304THR      H 4841   3.898   3.798   3.153
  304THR     CA 4842   3.732   3.931   3.138
  304THR     HA 4843   3.738   4.037   3.162
  304THR     CB 4844   3.761   3.922   2.988
  304THR     HB 4845   3.718   3.831   2.946
  304THR    CG2 4846   3.704   4.032   2.899
  304THR   HG21 4847   3.733   4.013   2.796
  304THR   HG22 4848   3.598   4.024   2.923
  304THR   HG23 4849   3.744   4.129   2.926
  304THR    OG1 4850   3.898   3.928   2.956
  304THR    HG1 4851   3.929   3.838   2.963
  304THR      C 4852   3.587   3.888   3.159
  304THR      O 4853   3.493   3.966   3.145
  305SER      N 4854   3.559   3.760   3.183
  305SER      H 4855   3.641   3.701   3.173
  305SER     CA 4856   3.428   3.699   3.193
  305SER     HA 4857   3.363   3.774   3.147
  305SER     CB 4858   3.429   3.572   3.109
  305SER    HB1 4859   3.485   3.590   3.018
  305SER    HB2 4860   3.328   3.552   3.071
  305SER     OG 4861   3.472   3.459   3.182
  305SER     HG 4862   3.447   3.389   3.122
  305SER      C 4863   3.373   3.691   3.335
  305SER      O 4864   3.263   3.640   3.353
  306HIS      N 4865   3.441   3.752   3.432
  306HIS      H 4866   3.518   3.812   3.407
  306HIS     CA 4867   3.391   3.768   3.567
  306HIS     HA 4868   3.365   3.668   3.601
  306HIS     CB 4869   3.505   3.821   3.654
  306HIS    HB1 4870   3.517   3.928   3.637
  306HIS    HB2 4871   3.594   3.763   3.630
  306HIS     CG 4872   3.483   3.794   3.800
  306HIS    ND1 4873   3.399   3.877   3.874
  306HIS    CE1 4874   3.394   3.823   3.996
  306HIS    HE1 4875   3.323   3.859   4.070
  306HIS    NE2 4876   3.468   3.711   4.006
  306HIS    HE2 4877   3.478   3.655   4.090
  306HIS    CD2 4878   3.525   3.693   3.882
  306HIS    HD2 4879   3.586   3.607   3.860
  306HIS      C 4880   3.276   3.867   3.568
  306HIS      O 4881   3.281   3.966   3.495
  307LYS      N 4882   3.173   3.841   3.649
  307LYS      H 4883   3.173   3.751   3.696
  307LYS     CA 4884   3.067   3.934   3.678
  307LYS     HA 4885   3.016   3.946   3.582
  307LYS     CB 4886   2.971   3.861   3.772
  307LYS    HB1 4887   2.939   3.767   3.728
  307LYS    HB2 4888   2.879   3.919   3.772
  307LYS     CG 4889   3.015   3.834   3.915
  307LYS    HG1 4890   3.044   3.925   3.967
  307LYS    HG2 4891   3.094   3.758   3.915
  307LYS     CD 4892   2.907   3.770   4.002
  307LYS    HD1 4893   2.885   3.672   3.960
  307LYS    HD2 4894   2.822   3.839   4.003
  307LYS     CE 4895   2.951   3.745   4.146
  307LYS    HE1 4896   3.042   3.685   4.145
  307LYS    HE2 4897   2.878   3.678   4.191
  307LYS     NZ 4898   2.972   3.869   4.222
  307LYS    HZ1 4899   3.005   3.845   4.314
  307LYS    HZ2 4900   3.043   3.930   4.185
  307LYS    HZ3 4901   2.885   3.920   4.235
  307LYS      C 4902   3.105   4.072   3.730
  307LYS      O 4903   3.031   4.167   3.704
  308ASP      N 4904   3.222   4.094   3.791
  308ASP      H 4905   3.268   4.010   3.822
  308ASP     CA 4906   3.267   4.216   3.854
  308ASP     HA 4907   3.194   4.293   3.831
  308ASP     CB 4908   3.287   4.203   4.004
  308ASP    HB1 4909   3.318   4.299   4.044
  308ASP    HB2 4910   3.365   4.132   4.031
  308ASP     CG 4911   3.160   4.162   4.079
  308ASP    OD1 4912   3.051   4.221   4.061
  308ASP    OD2 4913   3.161   4.069   4.162
  308ASP      C 4914   3.391   4.264   3.778
  308ASP      O 4915   3.468   4.337   3.839
  309TYR      N 4916   3.406   4.235   3.648
  309TYR      H 4917   3.328   4.189   3.604
  309TYR     CA 4918   3.514   4.291   3.569
  309TYR     HA 4919   3.607   4.261   3.617
  309TYR     CB 4920   3.516   4.224   3.432
  309TYR    HB1 4921   3.430   4.262   3.377
  309TYR    HB2 4922   3.509   4.116   3.438
  309TYR     CG 4923   3.639   4.245   3.347
  309TYR    CD1 4924   3.762   4.185   3.376
  309TYR    HD1 4925   3.758   4.124   3.466
  309TYR    CE1 4926   3.879   4.208   3.303
  309TYR    HE1 4927   3.971   4.157   3.327
  309TYR     CZ 4928   3.873   4.285   3.185
  309TYR     OH 4929   3.988   4.298   3.113
  309TYR     HH 4930   3.978   4.356   3.037
  309TYR    CE2 4931   3.748   4.339   3.147
  309TYR    HE2 4932   3.742   4.393   3.054
  309TYR    CD2 4933   3.638   4.325   3.232
  309TYR    HD2 4934   3.547   4.375   3.200
  309TYR      C 4935   3.517   4.442   3.559
  309TYR      O 4936   3.416   4.510   3.545
  310PRO      N 4937   3.632   4.506   3.585
  310PRO     CD 4938   3.762   4.459   3.628
  310PRO    HD1 4939   3.801   4.386   3.556
  310PRO    HD2 4940   3.751   4.425   3.731
  310PRO     CG 4941   3.847   4.584   3.643
  310PRO    HG1 4942   3.911   4.602   3.556
  310PRO    HG2 4943   3.916   4.586   3.726
  310PRO     CB 4944   3.756   4.706   3.661
  310PRO    HB1 4945   3.809   4.791   3.618
  310PRO    HB2 4946   3.737   4.726   3.766
  310PRO     CA 4947   3.633   4.651   3.589
  310PRO     HA 4948   3.543   4.688   3.638
  310PRO      C 4949   3.620   4.715   3.452
  310PRO      O 4950   3.547   4.813   3.436
  311PHE      N 4951   3.684   4.660   3.348
  311PHE      H 4952   3.736   4.575   3.365
  311PHE     CA 4953   3.710   4.743   3.232
  311PHE     HA 4954   3.690   4.845   3.264
  311PHE     CB 4955   3.854   4.721   3.186
  311PHE    HB1 4956   3.880   4.812   3.131
  311PHE    HB2 4957   3.866   4.639   3.115
  311PHE     CG 4958   3.963   4.727   3.290
  311PHE    CD1 4959   3.963   4.834   3.380
  311PHE    HD1 4960   3.893   4.916   3.373
  311PHE    CE1 4961   4.047   4.830   3.492
  311PHE    HE1 4962   4.040   4.910   3.564
  311PHE     CZ 4963   4.138   4.723   3.502
  311PHE     HZ 4964   4.211   4.724   3.581
  311PHE    CE2 4965   4.149   4.620   3.408
  311PHE    HE2 4966   4.227   4.547   3.422
  311PHE    CD2 4967   4.061   4.627   3.299
  311PHE    HD2 4968   4.066   4.549   3.225
  311PHE      C 4969   3.603   4.709   3.128
  311PHE      O 4970   3.619   4.611   3.057
  312HIS      N 4971   3.506   4.799   3.111
  312HIS      H 4972   3.497   4.863   3.188
  312HIS     CA 4973   3.396   4.787   3.017
  312HIS     HA 4974   3.430   4.725   2.934
  312HIS     CB 4975   3.281   4.722   3.094
  312HIS    HB1 4976   3.303   4.619   3.122
  312HIS    HB2 4977   3.196   4.716   3.027
  312HIS     CG 4978   3.226   4.797   3.213
  312HIS    ND1 4979   3.194   4.932   3.219
  312HIS    CE1 4980   3.174   4.952   3.350
  312HIS    HE1 4981   3.128   5.041   3.389
  312HIS    NE2 4982   3.183   4.840   3.423
  312HIS    HE2 4983   3.165   4.829   3.522
  312HIS    CD2 4984   3.219   4.738   3.337
  312HIS    HD2 4985   3.250   4.638   3.363
  312HIS      C 4986   3.351   4.913   2.944
  312HIS      O 4987   3.265   4.913   2.858
  313GLU      N 4988   3.399   5.031   2.986
  313GLU      H 4989   3.472   5.027   3.056
  313GLU     CA 4990   3.379   5.160   2.925
  313GLU     HA 4991   3.331   5.140   2.829
  313GLU     CB 4992   3.284   5.238   3.015
  313GLU    HB1 4993   3.331   5.296   3.094
  313GLU    HB2 4994   3.215   5.168   3.062
  313GLU     CG 4995   3.202   5.339   2.935
  313GLU    HG1 4996   3.278   5.405   2.893
  313GLU    HG2 4997   3.138   5.403   2.997
  313GLU     CD 4998   3.108   5.282   2.830
  313GLU    OE1 4999   3.132   5.299   2.709
  313GLU    OE2 5000   3.010   5.215   2.869
  313GLU      C 5001   3.512   5.231   2.903
  313GLU      O 5002   3.605   5.219   2.982
  314GLU      N 5003   3.515   5.323   2.807
  314GLU      H 5004   3.431   5.334   2.751
  314GLU     CA 5005   3.629   5.401   2.764
  314GLU     HA 5006   3.687   5.415   2.855
  314GLU     CB 5007   3.713   5.326   2.661
  314GLU    HB1 5008   3.636   5.319   2.584
  314GLU    HB2 5009   3.735   5.228   2.702
  314GLU     CG 5010   3.834   5.407   2.613
  314GLU    HG1 5011   3.898   5.434   2.697
  314GLU    HG2 5012   3.810   5.498   2.560
  314GLU     CD 5013   3.902   5.304   2.525
  314GLU    OE1 5014   3.981   5.223   2.578
  314GLU    OE2 5015   3.865   5.292   2.406
  314GLU      C 5016   3.588   5.543   2.726
  314GLU      O 5017   3.486   5.569   2.663
  315PHE      N 5018   3.672   5.640   2.764
  315PHE      H 5019   3.760   5.608   2.801
  315PHE     CA 5020   3.657   5.784   2.768
  315PHE     HA 5021   3.571   5.815   2.709
  315PHE     CB 5022   3.630   5.828   2.912
  315PHE    HB1 5023   3.611   5.934   2.898
  315PHE    HB2 5024   3.725   5.816   2.964
  315PHE     CG 5025   3.521   5.757   2.989
  315PHE    CD1 5026   3.551   5.653   3.078
  315PHE    HD1 5027   3.654   5.625   3.094
  315PHE    CE1 5028   3.441   5.591   3.139
  315PHE    HE1 5029   3.467   5.508   3.202
  315PHE     CZ 5030   3.311   5.642   3.126
  315PHE     HZ 5031   3.228   5.586   3.166
  315PHE    CE2 5032   3.281   5.749   3.042
  315PHE    HE2 5033   3.179   5.784   3.030
  315PHE    CD2 5034   3.390   5.806   2.976
  315PHE    HD2 5035   3.371   5.896   2.918
  315PHE      C 5036   3.779   5.854   2.710
  315PHE    OC1 5037   3.887   5.801   2.745
  315PHE    OC2 5038   3.766   5.967   2.659
  316LIG     C1 5039   4.434   4.188   3.692
  316LIG      N 5040   4.554   4.212   3.638
  316LIG     C2 5041   4.642   4.138   3.707
  316LIG     C3 5042   4.781   4.132   3.653
  316LIG    H31 5043   4.801   4.235   3.623
  316LIG    H32 5044   4.785   4.072   3.562
  316LIG     N2 5045   4.876   4.078   3.751
  316LIG     C4 5046   4.904   4.159   3.855
  316LIG     O1 5047   4.861   4.272   3.863
  316LIG     N3 5048   4.964   4.106   3.963
  316LIG     C5 5049   4.968   4.174   4.092
  316LIG    H51 5050   5.013   4.272   4.073
  316LIG    H52 5051   5.018   4.117   4.171
  316LIG     C6 5052   4.830   4.204   4.146
  316LIG     O2 5053   4.743   4.119   4.138
  316LIG     O3 5054   4.829   4.298   4.222
  316LIG     C7 5055   5.019   3.980   3.962
  316LIG     H7 5056   5.076   3.951   4.050
  316LIG     C8 5057   5.004   3.903   3.850
  316LIG     H8 5058   5.056   3.807   3.843
  316LIG     C9 5059   4.918   3.951   3.742
  316LIG     O4 5060   4.890   3.876   3.651
  316LIG      S 5061   4.588   4.020   3.823
  316LIG    C10 5062   4.427   4.085   3.784
  316LIG    C12 5063   4.307   4.027   3.822
  316LIG    H12 5064   4.303   3.946   3.894
  316LIG    C13 5065   4.192   4.088   3.775
  316LIG    H13 5066   4.097   4.048   3.809
  316LIG    C14 5067   4.198   4.198   3.690
  316LIG     CL 5068   4.049   4.258   3.627
  316LIG    C15 5069   4.319   4.252   3.648
  316LIG    H15 5070   4.324   4.341   3.587
  317NAP     PA 5071   5.712   5.043   3.839
  317NAP    O2A 5072   5.635   5.139   3.758
  317NAP    O1A 5073   5.725   5.104   3.973
  317NAP    O5B 5074   5.854   5.014   3.772
  317NAP    C5B 5075   5.957   4.939   3.839
  317NAP   H51A 5076   5.919   4.843   3.873
  317NAP   H52A 5077   5.976   5.000   3.928
  317NAP    C4B 5078   6.084   4.921   3.754
  317NAP    H4B 5079   6.063   4.868   3.661
  317NAP    O4B 5080   6.137   5.052   3.725
  317NAP    C3B 5081   6.195   4.845   3.828
  317NAP    H3B 5082   6.151   4.791   3.912
  317NAP    O3B 5083   6.252   4.745   3.743
  317NAP   HO3A 5084   6.304   4.698   3.811
  317NAP    C2B 5085   6.290   4.956   3.874
  317NAP    H2B 5086   6.265   4.998   3.971
  317NAP    O2B 5087   6.429   4.923   3.885
  317NAP    C1B 5088   6.275   5.061   3.762
  317NAP    H1B 5089   6.342   5.037   3.678
  317NAP    N9A 5090   6.304   5.197   3.807
  317NAP    C8A 5091   6.259   5.258   3.921
  317NAP    H8A 5092   6.185   5.212   3.984
  317NAP    N7A 5093   6.311   5.379   3.941
  317NAP    C5A 5094   6.394   5.393   3.837
  317NAP    C6A 5095   6.469   5.501   3.795
  317NAP    N6A 5096   6.481   5.626   3.849
  317NAP   H62A 5097   6.513   5.694   3.781
  317NAP   H61A 5098   6.415   5.633   3.926
  317NAP    N1A 5099   6.542   5.497   3.683
  317NAP    C2A 5100   6.544   5.385   3.609
  317NAP    H2A 5101   6.612   5.377   3.524
  317NAP    N3A 5102   6.468   5.279   3.642
  317NAP    C4A 5103   6.396   5.281   3.755
  317NAP     O3 5104   5.642   4.901   3.814
  317NAP     PN 5105   5.567   4.815   3.926
  317NAP    O1N 5106   5.656   4.761   4.031
  317NAP    O2N 5107   5.500   4.691   3.878
  317NAP    O5D 5108   5.460   4.920   3.983
  317NAP    C5D 5109   5.477   4.979   4.114
  317NAP   H51N 5110   5.445   5.083   4.108
  317NAP   H52N 5111   5.582   4.971   4.143
  317NAP    C4D 5112   5.399   4.913   4.228
  317NAP    H4D 5113   5.432   4.959   4.321
  317NAP    O4D 5114   5.256   4.927   4.224
  317NAP    C3D 5115   5.424   4.762   4.241
  317NAP    H3D 5116   5.397   4.712   4.147
  317NAP    O3D 5117   5.555   4.732   4.288
  317NAP   HO3N 5118   5.615   4.729   4.211
  317NAP    C2D 5119   5.315   4.732   4.345
  317NAP    H2D 5120   5.280   4.629   4.341
  317NAP    O2D 5121   5.357   4.776   4.475
  317NAP   HO2N 5122   5.276   4.797   4.525
  317NAP    C1D 5123   5.198   4.822   4.304
  317NAP    H1D 5124   5.154   4.881   4.385
  317NAP    N1N 5125   5.088   4.765   4.226
  317NAP    C2N 5126   4.963   4.747   4.273
  317NAP    H2N 5127   4.935   4.810   4.358
  317NAP    C3N 5128   4.882   4.651   4.214
  317NAP    C7N 5129   4.742   4.638   4.264
  317NAP    O7N 5130   4.677   4.722   4.322
  317NAP    N7N 5131   4.680   4.526   4.224
  317NAP   H72N 5132   4.589   4.504   4.261
  317NAP   H71N 5133   4.729   4.456   4.171
  317NAP    C4N 5134   4.927   4.578   4.105
  317NAP    H4N 5135   4.872   4.505   4.046
  317NAP    C5N 5136   5.046   4.614   4.044
  317NAP    H5N 5137   5.062   4.584   3.940
  317NAP    C6N 5138   5.121   4.711   4.107
  317NAP    H6N 5139   5.210   4.762   4.070
  317NAP    P2B 5140   6.473   4.814   3.994
  317NAP    O1X 5141   6.366   4.723   4.040
  317NAP    O2X 5142   6.572   4.719   3.939
  317NAP    O3X 5143   6.537   4.878   4.111
  318SOL     OW 5144   2.127   6.066   0.228
  318SOL    HW1 5145   2.163   6.145   0.270
  318SOL    HW2 5146   2.202   6.008   0.218
  319SOL     OW 5147   4.441   9.279   4.970
  319SOL    HW1 5148   4.423   9.314   5.057
  319SOL    HW2 5149   4.534   9.298   4.955
  320SOL     OW 5150   1.721   5.771   5.003
  320SOL    HW1 5151   1.792   5.708   5.016
  320SOL    HW2 5152   1.756   5.854   5.038
  321SOL     OW 5153   3.978   6.902   3.898
  321SOL    HW1 5154   4.045   6.953   3.945
  321SOL    HW2 5155   3.936   6.850   3.966
  322SOL     OW 5156   2.409   7.179   1.459
  322SOL    HW1 5157   2.329   7.193   1.510
  322SOL    HW2 5158   2.430   7.266   1.424
  323SOL     OW 5159   3.126   5.777   1.515
  323SOL    HW1 5160   3.069   5.773   1.439
  323SOL    HW2 5161   3.214   5.784   1.478
  324SOL     OW 5162  -0.156   7.717   4.764
  324SOL    HW1 5163  -0.097   7.703   4.838
  324SOL    HW2 5164  -0.180   7.809   4.769
  325SOL     OW 5165   0.433   4.420   2.002
  325SOL    HW1 5166   0.413   4.461   1.918
  325SOL    HW2 5167   0.528   4.428   2.011
  326SOL     OW 5168   3.744   8.647   3.187
  326SOL    HW1 5169   3.741   8.608   3.274
  326SOL    HW2 5170   3.712   8.737   3.200
  327SOL     OW 5171   4.977   2.790   4.712
  327SOL    HW1 5172   4.905   2.816   4.654
  327SOL    HW2 5173   4.963   2.697   4.727
  328SOL     OW 5174   1.135   6.110   1.955
  328SOL    HW1 5175   1.137   6.185   2.015
  328SOL    HW2 5176   1.084   6.140   1.881
  329SOL     OW 5177   7.536   2.263   0.314
  329SOL    HW1 5178   7.567   2.350   0.288
  329SOL    HW2 5179   7.568   2.252   0.403
  330SOL     OW 5180   2.779   9.169   5.169
  330SOL    HW1 5181   2.795   9.252   5.214
  330SOL    HW2 5182   2.794   9.189   5.077
  331SOL     OW 5183   1.896   4.576   4.941
  331SOL    HW1 5184   1.950   4.503   4.908
  331SOL    HW2 5185   1.905   4.570   5.036
  332SOL     OW 5186   5.284   5.261   0.935
  332SOL    HW1 5187   5.245   5.310   1.008
  332SOL    HW2 5188   5.214   5.255   0.870
  333SOL     OW 5189   1.239   2.164   3.472
  333SOL    HW1 5190   1.306   2.143   3.406
  333SOL    HW2 5191   1.156   2.145   3.428
  334SOL     OW 5192   2.756   3.800   1.012
  334SOL    HW1 5193   2.744   3.749   0.933
  334SOL    HW2 5194   2.811   3.874   0.986
  335SOL     OW 5195   1.577   3.293   3.036
  335SOL    HW1 5196   1.499   3.325   2.989
  335SOL    HW2 5197   1.591   3.357   3.106
  336SOL     OW 5198   4.856   2.290   3.460
  336SOL    HW1 5199   4.873   2.289   3.555
  336SOL    HW2 5200   4.853   2.198   3.435
  337SOL     OW 5201   2.786   6.311   1.008
  337SOL    HW1 5202   2.710   6.261   0.980
  337SOL    HW2 5203   2.762   6.402   0.992
  338SOL     OW 5204   2.061   9.684   4.468
  338SOL    HW1 5205   2.067   9.732   4.386
  338SOL    HW2 5206   2.070   9.751   4.536
  339SOL     OW 5207   6.902   7.264   1.566
  339SOL    HW1 5208   6.853   7.338   1.601
  339SOL    HW2 5209   6.835   7.202   1.537
  340SOL     OW 5210   5.569   1.925   1.918
  340SOL    HW1 5211   5.594   1.851   1.862
  340SOL    HW2 5212   5.638   1.929   1.984
  341SOL     OW 5213   5.296   3.474   0.894
  341SOL    HW1 5214   5.238   3.404   0.924
  341SOL    HW2 5215   5.256   3.555   0.927
  342SOL     OW 5216   0.304   8.432   4.668
  342SOL    HW1 5217   0.261   8.504   4.715
  342SOL    HW2 5218   0.336   8.473   4.588
  343SOL     OW 5219   1.659   7.084   2.387
  343SOL    HW1 5220   1.658   7.040   2.302
  343SOL    HW2 5221   1.617   7.022   2.447
  344SOL     OW 5222   4.564   5.647   2.214
  344SOL    HW1 5223   4.597   5.667   2.302
  344SOL    HW2 5224   4.477   5.611   2.230
  345SOL     OW 5225   2.388   4.222   0.563
  345SOL    HW1 5226   2.422   4.178   0.641
  345SOL    HW2 5227   2.329   4.289   0.597
  346SOL     OW 5228   2.818   8.081   5.229
  346SOL    HW1 5229   2.766   8.017   5.180
  346SOL    HW2 5230   2.840   8.037   5.310
  347SOL     OW 5231   2.577   5.210   0.416
  347SOL    HW1 5232   2.495   5.165   0.438
  347SOL    HW2 5233   2.570   5.295   0.460
  348SOL     OW 5234   7.094   8.334   4.408
  348SOL    HW1 5235   7.178   8.321   4.452
  348SOL    HW2 5236   7.106   8.413   4.357
  349SOL     OW 5237   3.558   5.363   1.799
  349SOL    HW1 5238   3.640   5.412   1.803
  349SOL    HW2 5239   3.540   5.353   1.705
  350SOL     OW 5240   3.409   7.599   1.401
  350SOL    HW1 5241   3.411   7.536   1.329
  350SOL    HW2 5242   3.332   7.653   1.382
  351SOL     OW 5243  -0.279   2.735   2.283
  351SOL    HW1 5244  -0.264   2.663   2.344
  351SOL    HW2 5245  -0.323   2.694   2.209
  352SOL     OW 5246   5.725   8.421   4.233
  352SOL    HW1 5247   5.659   8.409   4.302
  352SOL    HW2 5248   5.809   8.419   4.279
  353SOL     OW 5249   6.693   5.635   2.856
  353SOL    HW1 5250   6.688   5.645   2.951
  353SOL    HW2 5251   6.754   5.563   2.843
  354SOL     OW 5252   4.213   7.722   2.313
  354SOL    HW1 5253   4.236   7.784   2.382
  354SOL    HW2 5254   4.286   7.662   2.310
  355SOL     OW 5255  -0.288   4.699   3.895
  355SOL    HW1 5256  -0.258   4.742   3.815
  355SOL    HW2 5257  -0.225   4.629   3.910
  356SOL     OW 5258   1.649   2.880   3.873
  356SOL    HW1 5259   1.560   2.868   3.839
  356SOL    HW2 5260   1.700   2.913   3.799
  357SOL     OW 5261   2.036   7.861   4.195
  357SOL    HW1 5262   2.081   7.900   4.270
  357SOL    HW2 5263   2.107   7.832   4.137
  358SOL     OW 5264   5.792   2.223   0.538
  358SOL    HW1 5265   5.868   2.169   0.559
  358SOL    HW2 5266   5.791   2.226   0.442
  359SOL     OW 5267   5.614   7.603   2.760
  359SOL    HW1 5268   5.524   7.633   2.743
  359SOL    HW2 5269   5.643   7.656   2.834
  360SOL     OW 5270   3.969   8.127   4.148
  360SOL    HW1 5271   4.047   8.129   4.094
  360SOL    HW2 5272   3.994   8.172   4.229
  361SOL     OW 5273   1.897   1.765   1.509
  361SOL    HW1 5274   1.865   1.698   1.448
  361SOL    HW2 5275   1.981   1.793   1.471
  362SOL     OW 5276   4.037   9.037   5.490
  362SOL    HW1 5277   4.073   9.125   5.477
  362SOL    HW2 5278   4.110   8.985   5.521
  363SOL     OW 5279   0.202   6.254   5.589
  363SOL    HW1 5280   0.110   6.281   5.586
  363SOL    HW2 5281   0.235   6.293   5.670
  364SOL     OW 5282   1.855   8.664   5.596
  364SOL    HW1 5283   1.813   8.737   5.550
  364SOL    HW2 5284   1.851   8.592   5.533
  365SOL     OW 5285   5.832   6.086   0.919
  365SOL    HW1 5286   5.822   6.098   1.014
  365SOL    HW2 5287   5.784   6.005   0.901
  366SOL     OW 5288   3.707   9.018   4.219
  366SOL    HW1 5289   3.726   9.032   4.312
  366SOL    HW2 5290   3.694   8.923   4.211
  367SOL     OW 5291   7.749   6.486   1.019
  367SOL    HW1 5292   7.687   6.542   1.066
  367SOL    HW2 5293   7.832   6.498   1.065
  368SOL     OW 5294   2.978   6.520   3.906
  368SOL    HW1 5295   3.047   6.453   3.901
  368SOL    HW2 5296   2.898   6.472   3.884
  369SOL     OW 5297   0.835   8.525   4.473
  369SOL    HW1 5298   0.875   8.555   4.555
  369SOL    HW2 5299   0.796   8.604   4.435
  370SOL     OW 5300   6.042   8.470   5.811
  370SOL    HW1 5301   6.098   8.403   5.771
  370SOL    HW2 5302   6.097   8.548   5.815
  371SOL     OW 5303   7.358   6.602   3.947
  371SOL    HW1 5304   7.361   6.540   3.874
  371SOL    HW2 5305   7.450   6.620   3.967
  372SOL     OW 5306   3.175   4.830   0.359
  372SOL    HW1 5307   3.152   4.922   0.350
  372SOL    HW2 5308   3.091   4.784   0.355
  373SOL     OW 5309   5.088   2.505   2.590
  373SOL    HW1 5310   5.115   2.416   2.567
  373SOL    HW2 5311   5.160   2.540   2.642
  374SOL     OW 5312   3.007   2.301   0.007
  374SOL    HW1 5313   2.983   2.260  -0.075
  374SOL    HW2 5314   3.090   2.345  -0.011
  375SOL     OW 5315   2.127   6.418   2.889
  375SOL    HW1 5316   2.103   6.353   2.954
  375SOL    HW2 5317   2.201   6.465   2.929
  376SOL     OW 5318   1.486   5.372   4.488
  376SOL    HW1 5319   1.539   5.449   4.469
  376SOL    HW2 5320   1.410   5.407   4.535
  377SOL     OW 5321   1.076   7.987   5.402
  377SOL    HW1 5322   1.026   8.068   5.390
  377SOL    HW2 5323   1.159   8.016   5.439
  378SOL     OW 5324   1.986   0.717   0.204
  378SOL    HW1 5325   1.905   0.766   0.192
  378SOL    HW2 5326   2.026   0.754   0.282
  379SOL     OW 5327   1.487   8.252   4.431
  379SOL    HW1 5328   1.522   8.325   4.481
  379SOL    HW2 5329   1.437   8.201   4.494
  380SOL     OW 5330   4.339   7.555   2.498
  380SOL    HW1 5331   4.267   7.504   2.459
  380SOL    HW2 5332   4.418   7.509   2.471
  381SOL     OW 5333   2.852   6.258   2.356
  381SOL    HW1 5334   2.866   6.249   2.450
  381SOL    HW2 5335   2.921   6.205   2.316
  382SOL     OW 5336   1.381   6.236   4.703
  382SOL    HW1 5337   1.441   6.214   4.631
  382SOL    HW2 5338   1.317   6.165   4.703
  383SOL     OW 5339   8.325   4.835   1.211
  383SOL    HW1 5340   8.291   4.792   1.132
  383SOL    HW2 5341   8.332   4.927   1.187
  384SOL     OW 5342   8.910   4.958   0.302
  384SOL    HW1 5343   8.864   4.882   0.336
  384SOL    HW2 5344   8.999   4.950   0.336
  385SOL     OW 5345   5.598   2.555   0.803
  385SOL    HW1 5346   5.608   2.587   0.893
  385SOL    HW2 5347   5.622   2.630   0.749
  386SOL     OW 5348   8.182   6.758   2.616
  386SOL    HW1 5349   8.185   6.681   2.673
  386SOL    HW2 5350   8.240   6.737   2.543
  387SOL     OW 5351  -0.617   3.435   5.155
  387SOL    HW1 5352  -0.596   3.528   5.163
  387SOL    HW2 5353  -0.711   3.433   5.138
  388SOL     OW 5354   1.351   3.053   3.935
  388SOL    HW1 5355   1.398   3.012   4.007
  388SOL    HW2 5356   1.349   2.986   3.867
  389SOL     OW 5357   8.349   8.522   3.540
  389SOL    HW1 5358   8.259   8.489   3.535
  389SOL    HW2 5359   8.401   8.456   3.496
  390SOL     OW 5360   2.625   1.894   2.179
  390SOL    HW1 5361   2.560   1.964   2.177
  390SOL    HW2 5362   2.698   1.930   2.228
  391SOL     OW 5363   0.924   6.667   3.474
  391SOL    HW1 5364   0.876   6.746   3.448
  391SOL    HW2 5365   1.009   6.675   3.429
  392SOL     OW 5366   2.384   8.035   4.520
  392SOL    HW1 5367   2.377   8.029   4.615
  392SOL    HW2 5368   2.475   8.015   4.501
  393SOL     OW 5369   0.547   3.013   5.058
  393SOL    HW1 5370   0.546   3.107   5.042
  393SOL    HW2 5371   0.523   2.974   4.974
  394SOL     OW 5372   7.672   6.827   0.181
  394SOL    HW1 5373   7.601   6.769   0.210
  394SOL    HW2 5374   7.725   6.773   0.123
  395SOL     OW 5375   4.933   6.632   1.536
  395SOL    HW1 5376   5.007   6.676   1.579
  395SOL    HW2 5377   4.928   6.547   1.579
  396SOL     OW 5378   6.091   2.861   1.999
  396SOL    HW1 5379   6.165   2.835   2.054
  396SOL    HW2 5380   6.014   2.830   2.047
  397SOL     OW 5381   5.971   6.538   1.897
  397SOL    HW1 5382   5.971   6.519   1.991
  397SOL    HW2 5383   6.059   6.514   1.868
  398SOL     OW 5384   1.766   4.457   4.342
  398SOL    HW1 5385   1.675   4.482   4.328
  398SOL    HW2 5386   1.777   4.376   4.291
  399SOL     OW 5387   5.689   1.715   0.971
  399SOL    HW1 5388   5.735   1.662   0.905
  399SOL    HW2 5389   5.721   1.681   1.054
  400SOL     OW 5390   5.584   4.146   1.949
  400SOL    HW1 5391   5.640   4.077   1.913
  400SOL    HW2 5392   5.495   4.112   1.942
  401SOL     OW 5393   4.227   6.589   5.273
  401SOL    HW1 5394   4.276   6.508   5.291
  401SOL    HW2 5395   4.140   6.573   5.308
  402SOL     OW 5396   1.543   2.894   2.655
  402SOL    HW1 5397   1.455   2.875   2.623
  402SOL    HW2 5398   1.601   2.848   2.594
  403SOL     OW 5399   2.846   6.473   1.795
  403SOL    HW1 5400   2.925   6.458   1.847
  403SOL    HW2 5401   2.833   6.391   1.747
  404SOL     OW 5402   2.650   3.486   3.632
  404SOL    HW1 5403   2.704   3.409   3.617
  404SOL    HW2 5404   2.637   3.488   3.727
  405SOL     OW 5405   6.709   6.388   0.325
  405SOL    HW1 5406   6.636   6.348   0.277
  405SOL    HW2 5407   6.672   6.413   0.409
  406SOL     OW 5408   0.122   3.635   2.104
  406SOL    HW1 5409   0.199   3.692   2.100
  406SOL    HW2 5410   0.091   3.643   2.195
  407SOL     OW 5411   3.252   1.863   3.170
  407SOL    HW1 5412   3.293   1.902   3.247
  407SOL    HW2 5413   3.244   1.935   3.108
  408SOL     OW 5414   0.575   1.673   1.270
  408SOL    HW1 5415   0.653   1.718   1.304
  408SOL    HW2 5416   0.505   1.697   1.331
  409SOL     OW 5417   1.863   9.026   4.348
  409SOL    HW1 5418   1.788   9.076   4.379
  409SOL    HW2 5419   1.919   9.090   4.304
  410SOL     OW 5420   3.139  10.287   6.124
  410SOL    HW1 5421   3.071  10.244   6.071
  410SOL    HW2 5422   3.219  10.239   6.103
  411SOL     OW 5423   5.927   5.770   0.130
  411SOL    HW1 5424   5.981   5.743   0.056
  411SOL    HW2 5425   5.989   5.808   0.192
  412SOL     OW 5426   0.507   4.263   3.712
  412SOL    HW1 5427   0.428   4.227   3.753
  412SOL    HW2 5428   0.495   4.247   3.618
  413SOL     OW 5429   2.330   4.537   5.036
  413SOL    HW1 5430   2.339   4.506   5.126
  413SOL    HW2 5431   2.394   4.486   4.987
  414SOL     OW 5432   2.484   2.837   2.621
  414SOL    HW1 5433   2.542   2.893   2.674
  414SOL    HW2 5434   2.491   2.872   2.532
  415SOL     OW 5435   2.366   4.195   6.148
  415SOL    HW1 5436   2.364   4.142   6.068
  415SOL    HW2 5437   2.448   4.245   6.142
  416SOL     OW 5438   2.477   6.138   1.309
  416SOL    HW1 5439   2.505   6.224   1.340
  416SOL    HW2 5440   2.385   6.132   1.335
  417SOL     OW 5441   5.141   5.014   1.207
  417SOL    HW1 5442   5.235   4.996   1.218
  417SOL    HW2 5443   5.136   5.107   1.188
  418SOL     OW 5444   9.064   6.651   0.787
  418SOL    HW1 5445   9.159   6.662   0.795
  418SOL    HW2 5446   9.043   6.575   0.842
  419SOL     OW 5447   7.047   7.379   4.047
  419SOL    HW1 5448   7.076   7.450   4.104
  419SOL    HW2 5449   6.952   7.387   4.044
  420SOL     OW 5450   3.104   2.302   3.877
  420SOL    HW1 5451   3.146   2.278   3.959
  420SOL    HW2 5452   3.177   2.316   3.816
  421SOL     OW 5453   6.433   9.317   5.257
  421SOL    HW1 5454   6.401   9.268   5.181
  421SOL    HW2 5455   6.421   9.409   5.233
  422SOL     OW 5456   2.019   2.039   2.892
  422SOL    HW1 5457   1.994   2.120   2.938
  422SOL    HW2 5458   2.100   2.011   2.933
  423SOL     OW 5459   0.531   5.432   3.743
  423SOL    HW1 5460   0.512   5.378   3.820
  423SOL    HW2 5461   0.477   5.510   3.755
  424SOL     OW 5462   6.842   5.560   3.763
  424SOL    HW1 5463   6.758   5.517   3.747
  424SOL    HW2 5464   6.819   5.644   3.805
  425SOL     OW 5465   3.025   7.238   2.496
  425SOL    HW1 5466   3.027   7.332   2.479
  425SOL    HW2 5467   3.094   7.224   2.561
  426SOL     OW 5468   1.361   1.980   2.594
  426SOL    HW1 5469   1.352   1.922   2.518
  426SOL    HW2 5470   1.326   1.930   2.667
  427SOL     OW 5471   6.361   6.901   0.414
  427SOL    HW1 5472   6.421   6.831   0.442
  427SOL    HW2 5473   6.382   6.975   0.471
  428SOL     OW 5474   6.562   1.924   1.878
  428SOL    HW1 5475   6.634   1.965   1.926
  428SOL    HW2 5476   6.597   1.910   1.789
  429SOL     OW 5477   5.234   9.086   5.428
  429SOL    HW1 5478   5.238   9.131   5.344
  429SOL    HW2 5479   5.322   9.050   5.441
  430SOL     OW 5480   1.879   1.524   1.933
  430SOL    HW1 5481   1.856   1.617   1.932
  430SOL    HW2 5482   1.942   1.516   2.004
  431SOL     OW 5483   2.109   8.668   5.058
  431SOL    HW1 5484   2.181   8.661   5.121
  431SOL    HW2 5485   2.153   8.670   4.973
  432SOL     OW 5486   2.330   6.616   4.373
  432SOL    HW1 5487   2.396   6.675   4.336
  432SOL    HW2 5488   2.358   6.603   4.464
  433SOL     OW 5489   7.294   5.505   0.412
  433SOL    HW1 5490   7.358   5.524   0.343
  433SOL    HW2 5491   7.308   5.573   0.478
  434SOL     OW 5492  -1.832   3.128   4.979
  434SOL    HW1 5493  -1.771   3.202   4.987
  434SOL    HW2 5494  -1.917   3.165   5.000
  435SOL     OW 5495   5.517   7.985   2.657
  435SOL    HW1 5496   5.451   8.045   2.692
  435SOL    HW2 5497   5.571   7.963   2.733
  436SOL     OW 5498   1.876   6.402   1.606
  436SOL    HW1 5499   1.783   6.413   1.585
  436SOL    HW2 5500   1.878   6.331   1.669
  437SOL     OW 5501   2.765  10.440   6.064
  437SOL    HW1 5502   2.704  10.502   6.025
  437SOL    HW2 5503   2.800  10.391   5.989
  438SOL     OW 5504   6.262   8.695   4.284
  438SOL    HW1 5505   6.204   8.670   4.355
  438SOL    HW2 5506   6.205   8.704   4.208
  439SOL     OW 5507   4.303   6.813   4.093
  439SOL    HW1 5508   4.372   6.854   4.041
  439SOL    HW2 5509   4.280   6.734   4.045
  440SOL     OW 5510   0.160   3.682   2.553
  440SOL    HW1 5511   0.224   3.728   2.499
  440SOL    HW2 5512   0.212   3.621   2.606
  441SOL     OW 5513   0.273   4.302   5.217
  441SOL    HW1 5514   0.270   4.276   5.125
  441SOL    HW2 5515   0.258   4.220   5.266
  442SOL     OW 5516   6.249   3.284   1.704
  442SOL    HW1 5517   6.221   3.290   1.612
  442SOL    HW2 5518   6.325   3.341   1.710
  443SOL     OW 5519   2.894   7.903   3.271
  443SOL    HW1 5520   2.882   7.911   3.365
  443SOL    HW2 5521   2.806   7.911   3.234
  444SOL     OW 5522   1.591   2.346   1.880
  444SOL    HW1 5523   1.584   2.441   1.873
  444SOL    HW2 5524   1.658   2.332   1.947
  445SOL     OW 5525   6.142   4.836   2.946
  445SOL    HW1 5526   6.189   4.764   2.988
  445SOL    HW2 5527   6.192   4.914   2.970
  446SOL     OW 5528   4.967   5.779   0.617
  446SOL    HW1 5529   4.940   5.775   0.525
  446SOL    HW2 5530   4.890   5.811   0.664
  447SOL     OW 5531   5.661   4.292   0.930
  447SOL    HW1 5532   5.674   4.214   0.877
  447SOL    HW2 5533   5.607   4.264   1.004
  448SOL     OW 5534   1.763   6.861   3.284
  448SOL    HW1 5535   1.779   6.955   3.296
  448SOL    HW2 5536   1.764   6.848   3.189
  449SOL     OW 5537  -0.310   3.186   5.009
  449SOL    HW1 5538  -0.266   3.124   5.068
  449SOL    HW2 5539  -0.403   3.175   5.028
  450SOL     OW 5540   6.015   2.640   2.814
  450SOL    HW1 5541   5.961   2.695   2.758
  450SOL    HW2 5542   6.000   2.551   2.782
  451SOL     OW 5543   1.070   3.580   3.232
  451SOL    HW1 5544   1.117   3.663   3.245
  451SOL    HW2 5545   0.983   3.596   3.267
  452SOL     OW 5546   0.523   4.415   5.273
  452SOL    HW1 5547   0.553   4.460   5.195
  452SOL    HW2 5548   0.439   4.376   5.249
  453SOL     OW 5549   3.800   2.859   0.138
  453SOL    HW1 5550   3.874   2.806   0.108
  453SOL    HW2 5551   3.788   2.924   0.068
  454SOL     OW 5552   1.063   3.308   2.298
  454SOL    HW1 5553   0.970   3.301   2.321
  454SOL    HW2 5554   1.105   3.335   2.380
  455SOL     OW 5555   2.107   3.330   3.767
  455SOL    HW1 5556   2.084   3.240   3.747
  455SOL    HW2 5557   2.173   3.324   3.836
  456SOL     OW 5558   2.779   3.486   0.013
  456SOL    HW1 5559   2.717   3.553  -0.016
  456SOL    HW2 5560   2.789   3.428  -0.063
  457SOL     OW 5561   7.331   6.212   2.811
  457SOL    HW1 5562   7.423   6.236   2.828
  457SOL    HW2 5563   7.285   6.241   2.890
  458SOL     OW 5564   1.195   7.181   2.628
  458SOL    HW1 5565   1.168   7.094   2.597
  458SOL    HW2 5566   1.201   7.172   2.723
  459SOL     OW 5567   3.055   1.470   0.245
  459SOL    HW1 5568   3.107   1.403   0.201
  459SOL    HW2 5569   3.074   1.457   0.338
  460SOL     OW 5570   2.898   8.407   2.375
  460SOL    HW1 5571   2.977   8.398   2.427
  460SOL    HW2 5572   2.828   8.419   2.438
  461SOL     OW 5573   5.222   9.360   3.981
  461SOL    HW1 5574   5.226   9.332   3.889
  461SOL    HW2 5575   5.193   9.450   3.978
  462SOL     OW 5576   5.514  10.064   5.434
  462SOL    HW1 5577   5.440  10.004   5.441
  462SOL    HW2 5578   5.474  10.148   5.410
  463SOL     OW 5579   7.176   9.943   5.996
  463SOL    HW1 5580   7.125  10.014   6.035
  463SOL    HW2 5581   7.181   9.965   5.903
  464SOL     OW 5582   3.482   3.173   1.887
  464SOL    HW1 5583   3.421   3.232   1.841
  464SOL    HW2 5584   3.517   3.117   1.818
  465SOL     OW 5585   8.538   7.980   1.839
  465SOL    HW1 5586   8.544   7.967   1.744
  465SOL    HW2 5587   8.483   7.909   1.869
  466SOL     OW 5588   4.970   5.143   1.469
  466SOL    HW1 5589   4.944   5.157   1.378
  466SOL    HW2 5590   4.907   5.079   1.502
  467SOL     OW 5591   5.951   6.717   5.906
  467SOL    HW1 5592   5.953   6.675   5.992
  467SOL    HW2 5593   5.876   6.777   5.910
  468SOL     OW 5594   7.081   0.966   0.530
  468SOL    HW1 5595   7.020   1.014   0.474
  468SOL    HW2 5596   7.167   0.990   0.496
  469SOL     OW 5597  -0.326   2.899   2.683
  469SOL    HW1 5598  -0.255   2.954   2.715
  469SOL    HW2 5599  -0.316   2.816   2.729
  470SOL     OW 5600   5.030   9.967   4.981
  470SOL    HW1 5601   5.032   9.899   4.914
  470SOL    HW2 5602   5.110  10.018   4.966
  471SOL     OW 5603   0.141   5.841   3.934
  471SOL    HW1 5604   0.082   5.800   3.869
  471SOL    HW2 5605   0.225   5.847   3.889
  472SOL     OW 5606   1.525   5.524   4.934
  472SOL    HW1 5607   1.545   5.576   5.012
  472SOL    HW2 5608   1.536   5.585   4.861
  473SOL     OW 5609   2.958   8.143   2.115
  473SOL    HW1 5610   3.037   8.148   2.061
  473SOL    HW2 5611   2.934   8.235   2.131
  474SOL     OW 5612   2.614   4.505   2.887
  474SOL    HW1 5613   2.636   4.494   2.980
  474SOL    HW2 5614   2.691   4.547   2.850
  475SOL     OW 5615   5.901   7.410   2.232
  475SOL    HW1 5616   5.985   7.418   2.187
  475SOL    HW2 5617   5.924   7.378   2.320
  476SOL     OW 5618   2.035   4.910   3.269
  476SOL    HW1 5619   1.961   4.877   3.218
  476SOL    HW2 5620   2.086   4.832   3.291
  477SOL     OW 5621   4.515   8.303   3.983
  477SOL    HW1 5622   4.546   8.213   3.973
  477SOL    HW2 5623   4.455   8.299   4.057
  478SOL     OW 5624   3.039   7.198   4.002
  478SOL    HW1 5625   3.108   7.203   3.936
  478SOL    HW2 5626   2.958   7.215   3.954
  479SOL     OW 5627   5.537   6.410   0.823
  479SOL    HW1 5628   5.560   6.476   0.758
  479SOL    HW2 5629   5.484   6.346   0.775
  480SOL     OW 5630   6.410   6.888   5.833
  480SOL    HW1 5631   6.316   6.874   5.846
  480SOL    HW2 5632   6.451   6.821   5.887
  481SOL     OW 5633   0.741   9.215   5.362
  481SOL    HW1 5634   0.690   9.209   5.443
  481SOL    HW2 5635   0.731   9.130   5.320
  482SOL     OW 5636   4.747   4.884   1.973
  482SOL    HW1 5637   4.675   4.831   1.938
  482SOL    HW2 5638   4.717   4.909   2.061
  483SOL     OW 5639   1.635   5.756   5.925
  483SOL    HW1 5640   1.592   5.815   5.987
  483SOL    HW2 5641   1.720   5.797   5.908
  484SOL     OW 5642   2.835   4.100   0.387
  484SOL    HW1 5643   2.833   4.042   0.311
  484SOL    HW2 5644   2.755   4.079   0.435
  485SOL     OW 5645   3.350   1.733   0.250
  485SOL    HW1 5646   3.334   1.642   0.225
  485SOL    HW2 5647   3.311   1.784   0.180
  486SOL     OW 5648   5.013   2.972   2.151
  486SOL    HW1 5649   5.040   2.887   2.186
  486SOL    HW2 5650   5.060   2.980   2.068
  487SOL     OW 5651   2.529   5.858   2.504
  487SOL    HW1 5652   2.583   5.780   2.486
  487SOL    HW2 5653   2.577   5.930   2.463
  488SOL     OW 5654   2.728   5.770   3.670
  488SOL    HW1 5655   2.700   5.733   3.587
  488SOL    HW2 5656   2.824   5.775   3.663
  489SOL     OW 5657   3.464   8.730   4.802
  489SOL    HW1 5658   3.531   8.684   4.853
  489SOL    HW2 5659   3.475   8.696   4.713
  490SOL     OW 5660   1.832   6.970   2.741
  490SOL    HW1 5661   1.871   7.027   2.808
  490SOL    HW2 5662   1.744   6.953   2.773
  491SOL     OW 5663   0.199   4.599   5.748
  491SOL    HW1 5664   0.179   4.674   5.804
  491SOL    HW2 5665   0.276   4.559   5.787
  492SOL     OW 5666   7.135   6.759   2.415
  492SOL    HW1 5667   7.104   6.834   2.363
  492SOL    HW2 5668   7.109   6.682   2.364
  493SOL     OW 5669  -0.106   4.573   5.292
  493SOL    HW1 5670  -0.195   4.557   5.261
  493SOL    HW2 5671  -0.116   4.631   5.367
  494SOL     OW 5672   2.612   7.866   3.938
  494SOL    HW1 5673   2.622   7.912   4.022
  494SOL    HW2 5674   2.702   7.842   3.914
  495SOL     OW 5675   8.548   7.133   2.089
  495SOL    HW1 5676   8.630   7.180   2.069
  495SOL    HW2 5677   8.502   7.129   2.006
  496SOL     OW 5678   4.358   3.164   1.314
  496SOL    HW1 5679   4.404   3.165   1.230
  496SOL    HW2 5680   4.311   3.248   1.317
  497SOL     OW 5681   3.025   7.045   2.282
  497SOL    HW1 5682   3.090   6.981   2.313
  497SOL    HW2 5683   3.040   7.121   2.338
  498SOL     OW 5684   1.110   4.382   3.514
  498SOL    HW1 5685   1.169   4.333   3.457
  498SOL    HW2 5686   1.075   4.452   3.458
  499SOL     OW 5687   7.194   7.715   1.879
  499SOL    HW1 5688   7.243   7.758   1.809
  499SOL    HW2 5689   7.108   7.756   1.877
  500SOL     OW 5690   5.547   6.020   1.852
  500SOL    HW1 5691   5.478   6.029   1.786
  500SOL    HW2 5692   5.589   6.106   1.854
  501SOL     OW 5693  -0.408   3.486   4.482
  501SOL    HW1 5694  -0.388   3.578   4.498
  501SOL    HW2 5695  -0.355   3.463   4.406
  502SOL     OW 5696   7.293   9.502   4.461
  502SOL    HW1 5697   7.314   9.454   4.381
  502SOL    HW2 5698   7.369   9.490   4.517
  503SOL     OW 5699   3.665  10.243   5.393
  503SOL    HW1 5700   3.757  10.250   5.421
  503SOL    HW2 5701   3.637  10.157   5.424
  504SOL     OW 5702   5.816   3.362   4.541
  504SOL    HW1 5703   5.764   3.344   4.463
  504SOL    HW2 5704   5.753   3.355   4.614
  505SOL     OW 5705   6.460   7.499   0.903
  505SOL    HW1 5706   6.444   7.592   0.887
  505SOL    HW2 5707   6.519   7.498   0.979
  506SOL     OW 5708   7.989   7.689   2.406
  506SOL    HW1 5709   7.921   7.663   2.344
  506SOL    HW2 5710   8.006   7.781   2.387
  507SOL     OW 5711   6.637   6.785   2.005
  507SOL    HW1 5712   6.615   6.728   1.932
  507SOL    HW2 5713   6.655   6.725   2.077
  508SOL     OW 5714   0.760   2.246   3.591
  508SOL    HW1 5715   0.754   2.174   3.528
  508SOL    HW2 5716   0.669   2.276   3.601
  509SOL     OW 5717   7.650   6.673   0.592
  509SOL    HW1 5718   7.648   6.615   0.516
  509SOL    HW2 5719   7.559   6.687   0.615
  510SOL     OW 5720   2.528   4.275   2.301
  510SOL    HW1 5721   2.448   4.224   2.314
  510SOL    HW2 5722   2.583   4.221   2.244
  511SOL     OW 5723   4.201   3.992   1.413
  511SOL    HW1 5724   4.202   4.048   1.335
  511SOL    HW2 5725   4.281   3.940   1.407
  512SOL     OW 5726   2.701   7.271   0.465
  512SOL    HW1 5727   2.614   7.278   0.502
  512SOL    HW2 5728   2.700   7.188   0.417
  513SOL     OW 5729   8.584   5.714   1.567
  513SOL    HW1 5730   8.560   5.802   1.539
  513SOL    HW2 5731   8.677   5.720   1.590
  514SOL     OW 5732   5.195   5.664   1.606
  514SOL    HW1 5733   5.228   5.605   1.674
  514SOL    HW2 5734   5.125   5.714   1.649
  515SOL     OW 5735  -0.005   4.636   3.686
  515SOL    HW1 5736  -0.073   4.704   3.685
  515SOL    HW2 5737  -0.044   4.563   3.734
  516SOL     OW 5738   5.066   9.550   4.298
  516SOL    HW1 5739   5.150   9.591   4.319
  516SOL    HW2 5740   5.040   9.592   4.216
  517SOL     OW 5741   4.331   7.569   1.282
  517SOL    HW1 5742   4.382   7.649   1.269
  517SOL    HW2 5743   4.397   7.501   1.294
  518SOL     OW 5744   6.041   6.225   6.031
  518SOL    HW1 5745   6.017   6.134   6.047
  518SOL    HW2 5746   6.135   6.222   6.016
  519SOL     OW 5747   8.257   7.110   2.474
  519SOL    HW1 5748   8.201   7.157   2.412
  519SOL    HW2 5749   8.326   7.172   2.496
  520SOL     OW 5750   2.019   7.335   4.309
  520SOL    HW1 5751   1.924   7.336   4.322
  520SOL    HW2 5752   2.034   7.393   4.235
  521SOL     OW 5753   3.195   4.226   0.804
  521SOL    HW1 5754   3.247   4.147   0.787
  521SOL    HW2 5755   3.157   4.248   0.719
  522SOL     OW 5756   4.077   3.155   5.074
  522SOL    HW1 5757   4.156   3.184   5.120
  522SOL    HW2 5758   4.035   3.235   5.045
  523SOL     OW 5759   2.801   7.741   2.272
  523SOL    HW1 5760   2.793   7.677   2.201
  523SOL    HW2 5761   2.844   7.816   2.231
  524SOL     OW 5762   0.310   2.747   4.430
  524SOL    HW1 5763   0.330   2.839   4.412
  524SOL    HW2 5764   0.216   2.745   4.448
  525SOL     OW 5765   3.997   1.858   1.193
  525SOL    HW1 5766   3.980   1.903   1.276
  525SOL    HW2 5767   3.928   1.792   1.187
  526SOL     OW 5768   4.677   4.636   2.534
  526SOL    HW1 5769   4.590   4.668   2.556
  526SOL    HW2 5770   4.713   4.603   2.616
  527SOL     OW 5771   3.054   6.004   2.812
  527SOL    HW1 5772   3.005   5.926   2.785
  527SOL    HW2 5773   3.116   6.020   2.740
  528SOL     OW 5774   2.942   1.887   3.189
  528SOL    HW1 5775   2.863   1.882   3.243
  528SOL    HW2 5776   2.978   1.799   3.191
  529SOL     OW 5777   0.992   3.696   1.938
  529SOL    HW1 5778   0.902   3.728   1.943
  529SOL    HW2 5779   1.018   3.682   2.029
  530SOL     OW 5780   5.743   1.804   2.393
  530SOL    HW1 5781   5.742   1.900   2.386
  530SOL    HW2 5782   5.824   1.785   2.440
  531SOL     OW 5783   7.046   8.613   4.861
  531SOL    HW1 5784   7.141   8.624   4.863
  531SOL    HW2 5785   7.012   8.700   4.882
  532SOL     OW 5786   2.647   2.464   3.932
  532SOL    HW1 5787   2.677   2.531   3.871
  532SOL    HW2 5788   2.585   2.509   3.989
  533SOL     OW 5789   2.105  10.150   5.272
  533SOL    HW1 5790   2.019  10.158   5.231
  533SOL    HW2 5791   2.113  10.057   5.295
  534SOL     OW 5792   7.733   4.625   0.672
  534SOL    HW1 5793   7.661   4.591   0.620
  534SOL    HW2 5794   7.692   4.655   0.754
  535SOL     OW 5795   8.513   6.564   2.192
  535SOL    HW1 5796   8.530   6.540   2.283
  535SOL    HW2 5797   8.557   6.648   2.181
  536SOL     OW 5798   1.444   4.589   0.444
  536SOL    HW1 5799   1.454   4.541   0.527
  536SOL    HW2 5800   1.460   4.523   0.376
  537SOL     OW 5801   7.170   5.322   2.652
  537SOL    HW1 5802   7.143   5.230   2.646
  537SOL    HW2 5803   7.238   5.331   2.585
  538SOL     OW 5804   3.304   0.820   1.220
  538SOL    HW1 5805   3.237   0.789   1.281
  538SOL    HW2 5806   3.387   0.788   1.257
  539SOL     OW 5807   6.314   1.309   1.607
  539SOL    HW1 5808   6.257   1.232   1.606
  539SOL    HW2 5809   6.397   1.279   1.571
  540SOL     OW 5810   2.120   5.985   4.803
  540SOL    HW1 5811   2.132   6.079   4.798
  540SOL    HW2 5812   2.033   5.970   4.766
  541SOL     OW 5813  -0.828   4.223   5.797
  541SOL    HW1 5814  -0.810   4.151   5.736
  541SOL    HW2 5815  -0.798   4.190   5.882
  542SOL     OW 5816   7.814   5.144   1.488
  542SOL    HW1 5817   7.777   5.106   1.568
  542SOL    HW2 5818   7.811   5.073   1.424
  543SOL     OW 5819   2.175   5.477   2.285
  543SOL    HW1 5820   2.081   5.463   2.281
  543SOL    HW2 5821   2.206   5.415   2.351
  544SOL     OW 5822   1.017   4.526   5.618
  544SOL    HW1 5823   1.074   4.594   5.655
  544SOL    HW2 5824   0.946   4.575   5.576
  545SOL     OW 5825   7.232   3.888   1.923
  545SOL    HW1 5826   7.327   3.883   1.919
  545SOL    HW2 5827   7.202   3.824   1.858
  546SOL     OW 5828   7.500   5.654   1.999
  546SOL    HW1 5829   7.573   5.594   1.982
  546SOL    HW2 5830   7.429   5.598   2.031
  547SOL     OW 5831   0.416   7.014   4.400
  547SOL    HW1 5832   0.364   6.947   4.355
  547SOL    HW2 5833   0.502   6.974   4.412
  548SOL     OW 5834   4.679   8.040   4.514
  548SOL    HW1 5835   4.635   7.983   4.577
  548SOL    HW2 5836   4.656   8.129   4.541
  549SOL     OW 5837   7.393   7.681   2.559
  549SOL    HW1 5838   7.438   7.601   2.589
  549SOL    HW2 5839   7.459   7.749   2.565
  550SOL     OW 5840   3.879   5.969   2.422
  550SOL    HW1 5841   3.971   5.985   2.444
  550SOL    HW2 5842   3.836   5.957   2.506
  551SOL     OW 5843   4.036   7.418   3.029
  551SOL    HW1 5844   3.948   7.392   3.056
  551SOL    HW2 5845   4.045   7.384   2.940
  552SOL     OW 5846   3.370   7.589   2.216
  552SOL    HW1 5847   3.370   7.502   2.175
  552SOL    HW2 5848   3.388   7.650   2.144
  553SOL     OW 5849   4.572   2.783   4.031
  553SOL    HW1 5850   4.522   2.724   4.087
  553SOL    HW2 5851   4.507   2.847   4.000
  554SOL     OW 5852   5.216   1.495   0.436
  554SOL    HW1 5853   5.192   1.549   0.511
  554SOL    HW2 5854   5.310   1.482   0.444
  555SOL     OW 5855   2.734   8.801   5.076
  555SOL    HW1 5856   2.668   8.868   5.058
  555SOL    HW2 5857   2.782   8.834   5.152
  556SOL     OW 5858   0.961   4.843   2.299
  556SOL    HW1 5859   0.944   4.936   2.317
  556SOL    HW2 5860   0.911   4.796   2.366
  557SOL     OW 5861   4.799   4.045   1.780
  557SOL    HW1 5862   4.752   4.004   1.707
  557SOL    HW2 5863   4.891   4.039   1.754
  558SOL     OW 5864   8.380   3.860   0.065
  558SOL    HW1 5865   8.378   3.776   0.111
  558SOL    HW2 5866   8.298   3.902   0.088
  559SOL     OW 5867   5.252  10.398   5.710
  559SOL    HW1 5868   5.333  10.385   5.660
  559SOL    HW2 5869   5.248  10.492   5.726
  560SOL     OW 5870   4.735   2.574   2.002
  560SOL    HW1 5871   4.660   2.559   2.060
  560SOL    HW2 5872   4.696   2.591   1.916
  561SOL     OW 5873   7.009   9.416   4.381
  561SOL    HW1 5874   6.998   9.416   4.286
  561SOL    HW2 5875   7.104   9.428   4.394
  562SOL     OW 5876   0.740   2.905   0.797
  562SOL    HW1 5877   0.798   2.829   0.792
  562SOL    HW2 5878   0.654   2.870   0.772
  563SOL     OW 5879   6.233   4.603   3.075
  563SOL    HW1 5880   6.301   4.657   3.117
  563SOL    HW2 5881   6.182   4.568   3.148
  564SOL     OW 5882  -0.748   3.808   4.752
  564SOL    HW1 5883  -0.830   3.783   4.794
  564SOL    HW2 5884  -0.686   3.819   4.825
  565SOL     OW 5885   5.747   6.274   5.735
  565SOL    HW1 5886   5.740   6.360   5.777
  565SOL    HW2 5887   5.762   6.294   5.643
  566SOL     OW 5888   1.879   4.260   3.166
  566SOL    HW1 5889   1.841   4.244   3.080
  566SOL    HW2 5890   1.805   4.285   3.221
  567SOL     OW 5891   1.897   0.255   0.249
  567SOL    HW1 5892   1.804   0.258   0.270
  567SOL    HW2 5893   1.901   0.272   0.154
  568SOL     OW 5894   2.991   7.489   6.121
  568SOL    HW1 5895   3.071   7.543   6.126
  568SOL    HW2 5896   3.015   7.408   6.166
  569SOL     OW 5897   2.863   4.717   1.070
  569SOL    HW1 5898   2.944   4.763   1.090
  569SOL    HW2 5899   2.886   4.624   1.077
  570SOL     OW 5900   2.228   8.288   4.010
  570SOL    HW1 5901   2.203   8.342   3.935
  570SOL    HW2 5902   2.154   8.229   4.023
  571SOL     OW 5903   2.738   7.023   4.194
  571SOL    HW1 5904   2.703   6.937   4.215
  571SOL    HW2 5905   2.682   7.084   4.241
  572SOL     OW 5906   1.314   5.084   2.818
  572SOL    HW1 5907   1.245   5.029   2.781
  572SOL    HW2 5908   1.300   5.170   2.777
  573SOL     OW 5909   6.376   7.886   5.687
  573SOL    HW1 5910   6.401   7.820   5.622
  573SOL    HW2 5911   6.309   7.843   5.740
  574SOL     OW 5912   0.466   1.330   1.388
  574SOL    HW1 5913   0.477   1.235   1.382
  574SOL    HW2 5914   0.532   1.358   1.450
  575SOL     OW 5915   5.356   7.316   0.635
  575SOL    HW1 5916   5.372   7.284   0.724
  575SOL    HW2 5917   5.326   7.406   0.646
  576SOL     OW 5918   7.452   3.563   1.039
  576SOL    HW1 5919   7.418   3.614   1.113
  576SOL    HW2 5920   7.449   3.623   0.965
  577SOL     OW 5921   4.614   4.528   0.032
  577SOL    HW1 5922   4.651   4.605   0.075
  577SOL    HW2 5923   4.680   4.460   0.045
  578SOL     OW 5924   3.987   1.731   1.911
  578SOL    HW1 5925   4.061   1.686   1.870
  578SOL    HW2 5926   4.015   1.743   2.002
  579SOL     OW 5927   4.963   7.179   4.466
  579SOL    HW1 5928   4.909   7.135   4.400
  579SOL    HW2 5929   5.041   7.208   4.418
  580SOL     OW 5930   4.956   8.372   4.477
  580SOL    HW1 5931   4.870   8.413   4.464
  580SOL    HW2 5932   4.978   8.335   4.392
  581SOL     OW 5933   1.534   3.942   4.328
  581SOL    HW1 5934   1.463   3.959   4.389
  581SOL    HW2 5935   1.492   3.909   4.249
  582SOL     OW 5936   7.837   6.846   3.446
  582SOL    HW1 5937   7.850   6.752   3.457
  582SOL    HW2 5938   7.860   6.884   3.531
  583SOL     OW 5939   2.080   5.547   3.310
  583SOL    HW1 5940   1.991   5.558   3.277
  583SOL    HW2 5941   2.124   5.492   3.244
  584SOL     OW 5942   1.298   1.347   0.732
  584SOL    HW1 5943   1.236   1.394   0.787
  584SOL    HW2 5944   1.316   1.407   0.659
  585SOL     OW 5945   1.490   7.250   4.691
  585SOL    HW1 5946   1.543   7.260   4.770
  585SOL    HW2 5947   1.416   7.309   4.703
  586SOL     OW 5948   9.132   7.141   0.163
  586SOL    HW1 5949   9.190   7.183   0.227
  586SOL    HW2 5950   9.071   7.089   0.215
  587SOL     OW 5951   0.876   6.079   3.082
  587SOL    HW1 5952   0.842   6.110   2.999
  587SOL    HW2 5953   0.823   6.002   3.103
  588SOL     OW 5954   6.492   5.676   2.029
  588SOL    HW1 5955   6.416   5.699   1.975
  588SOL    HW2 5956   6.461   5.685   2.119
  589SOL     OW 5957   6.781   1.528   2.024
  589SOL    HW1 5958   6.862   1.478   2.011
  589SOL    HW2 5959   6.748   1.543   1.936
  590SOL     OW 5960   2.889   9.805   5.095
  590SOL    HW1 5961   2.818   9.767   5.043
  590SOL    HW2 5962   2.965   9.750   5.076
  591SOL     OW 5963   2.239   6.815   4.802
  591SOL    HW1 5964   2.154   6.783   4.772
  591SOL    HW2 5965   2.291   6.736   4.817
  592SOL     OW 5966   4.993   4.956   2.188
  592SOL    HW1 5967   4.911   4.921   2.224
  592SOL    HW2 5968   5.059   4.891   2.210
  593SOL     OW 5969   4.141   9.159   3.626
  593SOL    HW1 5970   4.196   9.171   3.548
  593SOL    HW2 5971   4.053   9.147   3.591
  594SOL     OW 5972   2.037   9.886   5.285
  594SOL    HW1 5973   1.950   9.871   5.320
  594SOL    HW2 5974   2.086   9.807   5.309
  595SOL     OW 5975   2.141   8.252   5.368
  595SOL    HW1 5976   2.148   8.249   5.272
  595SOL    HW2 5977   2.112   8.164   5.393
  596SOL     OW 5978   0.860   2.381   3.260
  596SOL    HW1 5979   0.929   2.407   3.198
  596SOL    HW2 5980   0.848   2.288   3.244
  597SOL     OW 5981   1.164   9.121   5.524
  597SOL    HW1 5982   1.127   9.127   5.436
  597SOL    HW2 5983   1.214   9.039   5.524
  598SOL     OW 5984  -0.456   7.088   5.983
  598SOL    HW1 5985  -0.495   7.125   5.904
  598SOL    HW2 5986  -0.425   7.163   6.033
  599SOL     OW 5987   5.093   0.661   0.477
  599SOL    HW1 5988   5.144   0.722   0.530
  599SOL    HW2 5989   5.087   0.704   0.391
  600SOL     OW 5990  -0.820   3.031   5.243
  600SOL    HW1 5991  -0.746   3.083   5.212
  600SOL    HW2 5992  -0.849   3.075   5.323
  601SOL     OW 5993   4.843   5.532   1.340
  601SOL    HW1 5994   4.820   5.452   1.293
  601SOL    HW2 5995   4.938   5.539   1.332
  602SOL     OW 5996   1.518   5.995   4.501
  602SOL    HW1 5997   1.472   5.932   4.557
  602SOL    HW2 5998   1.610   5.986   4.526
  603SOL     OW 5999   3.166   2.015   0.306
  603SOL    HW1 6000   3.071   2.007   0.300
  603SOL    HW2 6001   3.198   1.984   0.221
  604SOL     OW 6002   5.295   0.421   0.232
  604SOL    HW1 6003   5.364   0.426   0.298
  604SOL    HW2 6004   5.306   0.500   0.180
  605SOL     OW 6005   2.970   8.294   3.683
  605SOL    HW1 6006   2.963   8.206   3.721
  605SOL    HW2 6007   2.949   8.282   3.591
  606SOL     OW 6008   0.200   0.405   0.435
  606SOL    HW1 6009   0.123   0.457   0.415
  606SOL    HW2 6010   0.168   0.315   0.438
  607SOL     OW 6011   4.346   8.447   4.710
  607SOL    HW1 6012   4.437   8.437   4.682
  607SOL    HW2 6013   4.294   8.421   4.634
  608SOL     OW 6014   6.082  10.369   6.151
  608SOL    HW1 6015   6.015  10.365   6.219
  608SOL    HW2 6016   6.075  10.285   6.105
  609SOL     OW 6017   1.154   3.648   5.445
  609SOL    HW1 6018   1.162   3.728   5.497
  609SOL    HW2 6019   1.223   3.655   5.379
  610SOL     OW 6020   5.456   8.304   2.590
  610SOL    HW1 6021   5.411   8.356   2.656
  610SOL    HW2 6022   5.388   8.244   2.557
  611SOL     OW 6023   8.852   6.836   1.243
  611SOL    HW1 6024   8.899   6.771   1.295
  611SOL    HW2 6025   8.854   6.802   1.154
  612SOL     OW 6026   1.841   8.106   1.954
  612SOL    HW1 6027   1.798   8.070   1.876
  612SOL    HW2 6028   1.769   8.122   2.015
  613SOL     OW 6029   1.622   3.918   1.407
  613SOL    HW1 6030   1.538   3.922   1.454
  613SOL    HW2 6031   1.653   4.009   1.407
  614SOL     OW 6032   5.731   1.020   0.339
  614SOL    HW1 6033   5.745   1.113   0.321
  614SOL    HW2 6034   5.696   0.984   0.258
  615SOL     OW 6035   0.459   9.533   5.001
  615SOL    HW1 6036   0.364   9.539   5.000
  615SOL    HW2 6037   0.482   9.500   4.914
  616SOL     OW 6038   2.488   4.260   1.038
  616SOL    HW1 6039   2.477   4.324   1.108
  616SOL    HW2 6040   2.521   4.182   1.082
  617SOL     OW 6041   3.900   5.020   0.563
  617SOL    HW1 6042   3.861   5.007   0.476
  617SOL    HW2 6043   3.903   4.932   0.600
  618SOL     OW 6044   0.767   3.842   1.556
  618SOL    HW1 6045   0.703   3.789   1.604
  618SOL    HW2 6046   0.775   3.799   1.471
  619SOL     OW 6047   6.585   4.599   1.782
  619SOL    HW1 6048   6.669   4.645   1.787
  619SOL    HW2 6049   6.527   4.662   1.739
  620SOL     OW 6050   2.416   4.629   5.489
  620SOL    HW1 6051   2.365   4.647   5.568
  620SOL    HW2 6052   2.454   4.715   5.466
  621SOL     OW 6053   0.516   6.501   3.616
  621SOL    HW1 6054   0.435   6.481   3.568
  621SOL    HW2 6055   0.579   6.524   3.548
  622SOL     OW 6056   1.640   5.231   5.449
  622SOL    HW1 6057   1.637   5.232   5.353
  622SOL    HW2 6058   1.552   5.206   5.475
  623SOL     OW 6059   4.154   0.946   1.474
  623SOL    HW1 6060   4.227   0.922   1.531
  623SOL    HW2 6061   4.140   1.039   1.491
  624SOL     OW 6062   2.817   3.270   2.585
  624SOL    HW1 6063   2.838   3.180   2.559
  624SOL    HW2 6064   2.894   3.321   2.559
  625SOL     OW 6065   0.088   8.119   5.778
  625SOL    HW1 6066   0.004   8.150   5.744
  625SOL    HW2 6067   0.074   8.112   5.873
  626SOL     OW 6068   0.195   2.312   3.561
  626SOL    HW1 6069   0.109   2.307   3.604
  626SOL    HW2 6070   0.247   2.369   3.618
  627SOL     OW 6071   6.036   6.358   1.191
  627SOL    HW1 6072   6.084   6.321   1.265
  627SOL    HW2 6073   6.008   6.444   1.221
  628SOL     OW 6074   7.308   7.035   1.403
  628SOL    HW1 6075   7.234   7.083   1.441
  628SOL    HW2 6076   7.347   7.097   1.341
  629SOL     OW 6077   7.400   8.017   3.879
  629SOL    HW1 6078   7.466   7.974   3.824
  629SOL    HW2 6079   7.444   8.029   3.963
  630SOL     OW 6080   2.515   8.633   5.017
  630SOL    HW1 6081   2.444   8.639   4.953
  630SOL    HW2 6082   2.558   8.718   5.013
  631SOL     OW 6083  -0.176   7.057   5.752
  631SOL    HW1 6084  -0.171   7.151   5.735
  631SOL    HW2 6085  -0.091   7.024   5.723
  632SOL     OW 6086   4.877   4.888   1.538
  632SOL    HW1 6087   4.791   4.862   1.570
  632SOL    HW2 6088   4.906   4.815   1.484
  633SOL     OW 6089   3.365   4.231   1.293
  633SOL    HW1 6090   3.308   4.306   1.307
  633SOL    HW2 6091   3.437   4.265   1.240
  634SOL     OW 6092   3.933   6.653   3.997
  634SOL    HW1 6093   3.953   6.643   3.904
  634SOL    HW2 6094   3.990   6.590   4.041
  635SOL     OW 6095   5.525   3.820   4.083
  635SOL    HW1 6096   5.617   3.820   4.057
  635SOL    HW2 6097   5.516   3.747   4.143
  636SOL     OW 6098  -0.037   1.761   2.285
  636SOL    HW1 6099  -0.085   1.718   2.214
  636SOL    HW2 6100  -0.007   1.843   2.247
  637SOL     OW 6101   2.608   6.781   5.246
  637SOL    HW1 6102   2.569   6.832   5.317
  637SOL    HW2 6103   2.693   6.822   5.231
  638SOL     OW 6104   4.235   8.848   5.263
  638SOL    HW1 6105   4.220   8.840   5.357
  638SOL    HW2 6106   4.173   8.915   5.235
  639SOL     OW 6107   4.680   5.826   0.236
  639SOL    HW1 6108   4.700   5.892   0.169
  639SOL    HW2 6109   4.677   5.875   0.318
  640SOL     OW 6110   7.042   4.122   1.784
  640SOL    HW1 6111   6.968   4.171   1.818
  640SOL    HW2 6112   7.009   4.079   1.705
  641SOL     OW 6113   0.933   8.419   5.684
  641SOL    HW1 6114   0.869   8.380   5.743
  641SOL    HW2 6115   1.012   8.367   5.695
  642SOL     OW 6116   5.414   7.398   5.699
  642SOL    HW1 6117   5.445   7.365   5.783
  642SOL    HW2 6118   5.470   7.474   5.681
  643SOL     OW 6119   1.343   3.544   0.078
  643SOL    HW1 6120   1.333   3.634   0.109
  643SOL    HW2 6121   1.438   3.530   0.076
  644SOL     OW 6122   2.611   5.442   0.596
  644SOL    HW1 6123   2.641   5.483   0.515
  644SOL    HW2 6124   2.517   5.459   0.598
  645SOL     OW 6125   4.510   1.558   0.563
  645SOL    HW1 6126   4.475   1.632   0.515
  645SOL    HW2 6127   4.443   1.537   0.628
  646SOL     OW 6128   2.394   8.147   6.101
  646SOL    HW1 6129   2.443   8.066   6.086
  646SOL    HW2 6130   2.373   8.146   6.194
  647SOL     OW 6131   8.466   6.935   2.450
  647SOL    HW1 6132   8.393   6.991   2.477
  647SOL    HW2 6133   8.424   6.865   2.400
  648SOL     OW 6134   7.689   3.952   1.112
  648SOL    HW1 6135   7.767   3.897   1.114
  648SOL    HW2 6136   7.637   3.917   1.039
  649SOL     OW 6137   2.770   2.495   3.156
  649SOL    HW1 6138   2.819   2.538   3.226
  649SOL    HW2 6139   2.706   2.561   3.128
  650SOL     OW 6140   0.357  10.038   6.162
  650SOL    HW1 6141   0.364  10.026   6.256
  650SOL    HW2 6142   0.447  10.033   6.130
  651SOL     OW 6143   4.474   8.562   5.755
  651SOL    HW1 6144   4.487   8.636   5.696
  651SOL    HW2 6145   4.530   8.581   5.831
  652SOL     OW 6146   7.098   1.490   0.975
  652SOL    HW1 6147   7.111   1.520   0.885
  652SOL    HW2 6148   7.022   1.539   1.005
  653SOL     OW 6149   3.085   4.730   2.774
  653SOL    HW1 6150   3.152   4.793   2.799
  653SOL    HW2 6151   3.129   4.645   2.779
  654SOL     OW 6152   2.075   4.593   2.235
  654SOL    HW1 6153   1.996   4.645   2.224
  654SOL    HW2 6154   2.062   4.517   2.179
  655SOL     OW 6155   2.803   3.146   3.527
  655SOL    HW1 6156   2.741   3.082   3.491
  655SOL    HW2 6157   2.887   3.100   3.528
  656SOL     OW 6158   3.152   4.495   3.604
  656SOL    HW1 6159   3.131   4.408   3.571
  656SOL    HW2 6160   3.247   4.503   3.593
  657SOL     OW 6161   5.614   5.760   1.995
  657SOL    HW1 6162   5.552   5.832   1.987
  657SOL    HW2 6163   5.559   5.682   2.009
  658SOL     OW 6164   8.247   8.042   3.122
  658SOL    HW1 6165   8.264   8.000   3.207
  658SOL    HW2 6166   8.334   8.063   3.088
  659SOL     OW 6167   1.841   4.928   1.916
  659SOL    HW1 6168   1.760   4.971   1.943
  659SOL    HW2 6169   1.814   4.867   1.847
  660SOL     OW 6170   3.620   5.873   0.863
  660SOL    HW1 6171   3.544   5.814   0.867
  660SOL    HW2 6172   3.595   5.948   0.917
  661SOL     OW 6173   5.280   8.039   5.034
  661SOL    HW1 6174   5.267   8.062   4.942
  661SOL    HW2 6175   5.222   7.965   5.049
  662SOL     OW 6176   6.537   4.278   0.555
  662SOL    HW1 6177   6.464   4.238   0.507
  662SOL    HW2 6178   6.521   4.255   0.647
  663SOL     OW 6179   5.044   1.522   2.263
  663SOL    HW1 6180   5.024   1.616   2.261
  663SOL    HW2 6181   4.979   1.483   2.205
  664SOL     OW 6182   1.326   5.854   5.932
  664SOL    HW1 6183   1.358   5.892   6.015
  664SOL    HW2 6184   1.396   5.795   5.905
  665SOL     OW 6185   0.827   5.207   5.162
  665SOL    HW1 6186   0.809   5.212   5.256
  665SOL    HW2 6187   0.843   5.297   5.136
  666SOL     OW 6188   0.866  10.523   6.177
  666SOL    HW1 6189   0.797  10.457   6.179
  666SOL    HW2 6190   0.841  10.582   6.105
  667SOL     OW 6191   1.421   7.028   5.537
  667SOL    HW1 6192   1.429   7.065   5.449
  667SOL    HW2 6193   1.351   7.079   5.578
  668SOL     OW 6194   7.348   5.112   0.903
  668SOL    HW1 6195   7.425   5.104   0.959
  668SOL    HW2 6196   7.350   5.035   0.847
  669SOL     OW 6197   6.259   3.063   3.428
  669SOL    HW1 6198   6.235   3.155   3.415
  669SOL    HW2 6199   6.176   3.018   3.443
  670SOL     OW 6200   7.242   6.137   0.881
  670SOL    HW1 6201   7.155   6.150   0.843
  670SOL    HW2 6202   7.257   6.043   0.872
  671SOL     OW 6203   4.108   9.530   4.845
  671SOL    HW1 6204   4.082   9.512   4.755
  671SOL    HW2 6205   4.070   9.616   4.865
  672SOL     OW 6206   1.709   6.573   4.508
  672SOL    HW1 6207   1.720   6.666   4.488
  672SOL    HW2 6208   1.684   6.533   4.425
  673SOL     OW 6209   1.652   2.406   1.186
  673SOL    HW1 6210   1.713   2.345   1.144
  673SOL    HW2 6211   1.605   2.447   1.113
  674SOL     OW 6212   6.196   2.493   0.789
  674SOL    HW1 6213   6.208   2.587   0.802
  674SOL    HW2 6214   6.255   2.452   0.853
  675SOL     OW 6215   6.309   1.408   0.650
  675SOL    HW1 6216   6.245   1.338   0.640
  675SOL    HW2 6217   6.381   1.369   0.700
  676SOL     OW 6218   0.563   5.105   3.624
  676SOL    HW1 6219   0.475   5.100   3.585
  676SOL    HW2 6220   0.617   5.142   3.555
  677SOL     OW 6221   2.069   4.345   5.972
  677SOL    HW1 6222   2.128   4.283   5.930
  677SOL    HW2 6223   1.982   4.320   5.941
  678SOL     OW 6224   3.039   5.268   1.342
  678SOL    HW1 6225   3.103   5.336   1.360
  678SOL    HW2 6226   3.088   5.199   1.297
  679SOL     OW 6227   5.065   6.179   1.424
  679SOL    HW1 6228   5.054   6.102   1.368
  679SOL    HW2 6229   5.026   6.251   1.374
  680SOL     OW 6230   2.107   7.999   2.317
  680SOL    HW1 6231   2.075   7.922   2.270
  680SOL    HW2 6232   2.033   8.060   2.318
  681SOL     OW 6233   2.153   3.645   4.080
  681SOL    HW1 6234   2.080   3.593   4.048
  681SOL    HW2 6235   2.222   3.632   4.015
  682SOL     OW 6236   7.536   6.200   2.185
  682SOL    HW1 6237   7.625   6.174   2.161
  682SOL    HW2 6238   7.486   6.194   2.104
  683SOL     OW 6239   3.430   6.568   2.886
  683SOL    HW1 6240   3.389   6.575   2.972
  683SOL    HW2 6241   3.388   6.493   2.844
  684SOL     OW 6242   7.945   7.113   2.525
  684SOL    HW1 6243   8.024   7.073   2.560
  684SOL    HW2 6244   7.873   7.064   2.566
  685SOL     OW 6245   7.058   6.752   4.189
  685SOL    HW1 6246   7.069   6.801   4.107
  685SOL    HW2 6247   7.147   6.738   4.220
  686SOL     OW 6248   2.538   6.322   4.232
  686SOL    HW1 6249   2.472   6.287   4.173
  686SOL    HW2 6250   2.545   6.415   4.209
  687SOL     OW 6251   7.901   7.388   1.765
  687SOL    HW1 6252   7.953   7.342   1.830
  687SOL    HW2 6253   7.882   7.473   1.805
  688SOL     OW 6254   3.038   7.031   6.166
  688SOL    HW1 6255   2.943   7.036   6.172
  688SOL    HW2 6256   3.061   6.949   6.210
  689SOL     OW 6257   7.076   2.669   1.873
  689SOL    HW1 6258   7.070   2.653   1.967
  689SOL    HW2 6259   7.038   2.756   1.860
  690SOL     OW 6260   5.573   8.683   5.271
  690SOL    HW1 6261   5.485   8.690   5.308
  690SOL    HW2 6262   5.564   8.620   5.200
  691SOL     OW 6263   5.508   7.333   2.021
  691SOL    HW1 6264   5.561   7.293   2.089
  691SOL    HW2 6265   5.536   7.424   2.018
  692SOL     OW 6266   6.793   0.703   0.884
  692SOL    HW1 6267   6.872   0.650   0.897
  692SOL    HW2 6268   6.775   0.697   0.791
  693SOL     OW 6269   0.017   3.547   2.353
  693SOL    HW1 6270  -0.068   3.586   2.369
  693SOL    HW2 6271   0.056   3.537   2.440
  694SOL     OW 6272   4.912   1.378   0.565
  694SOL    HW1 6273   4.886   1.316   0.633
  694SOL    HW2 6274   5.004   1.397   0.585
  695SOL     OW 6275   1.012   5.530   4.245
  695SOL    HW1 6276   1.092   5.478   4.257
  695SOL    HW2 6277   0.954   5.473   4.196
  696SOL     OW 6278   0.794   3.261   3.539
  696SOL    HW1 6279   0.703   3.273   3.568
  696SOL    HW2 6280   0.812   3.169   3.554
  697SOL     OW 6281   1.792   5.813   0.709
  697SOL    HW1 6282   1.738   5.874   0.759
  697SOL    HW2 6283   1.835   5.759   0.775
  698SOL     OW 6284   5.980   1.049   0.660
  698SOL    HW1 6285   6.047   1.108   0.625
  698SOL    HW2 6286   6.015   0.961   0.646
  699SOL     OW 6287   6.886   7.367   1.946
  699SOL    HW1 6288   6.843   7.284   1.962
  699SOL    HW2 6289   6.900   7.404   2.033
  700SOL     OW 6290   0.997   9.329   4.871
  700SOL    HW1 6291   0.922   9.324   4.930
  700SOL    HW2 6292   0.964   9.298   4.787
  701SOL     OW 6293   1.510   6.161   1.955
  701SOL    HW1 6294   1.467   6.246   1.952
  701SOL    HW2 6295   1.520   6.135   1.863
  702SOL     OW 6296   6.025   7.844   6.098
  702SOL    HW1 6297   5.930   7.859   6.094
  702SOL    HW2 6298   6.037   7.757   6.062
  703SOL     OW 6299   1.162   1.116   0.612
  703SOL    HW1 6300   1.069   1.122   0.633
  703SOL    HW2 6301   1.201   1.194   0.651
  704SOL     OW 6302  -0.059   2.915   2.328
  704SOL    HW1 6303  -0.045   2.894   2.421
  704SOL    HW2 6304  -0.131   2.857   2.302
  705SOL     OW 6305  -0.569   2.240   3.198
  705SOL    HW1 6306  -0.649   2.212   3.154
  705SOL    HW2 6307  -0.587   2.330   3.226
  706SOL     OW 6308   2.985   2.289   3.639
  706SOL    HW1 6309   3.004   2.203   3.604
  706SOL    HW2 6310   3.009   2.283   3.732
  707SOL     OW 6311   3.524   4.982   1.292
  707SOL    HW1 6312   3.495   4.916   1.229
  707SOL    HW2 6313   3.500   4.946   1.377
  708SOL     OW 6314   1.163   1.579   2.086
  708SOL    HW1 6315   1.152   1.671   2.060
  708SOL    HW2 6316   1.075   1.544   2.089
  709SOL     OW 6317   2.211   6.514   4.658
  709SOL    HW1 6318   2.222   6.425   4.624
  709SOL    HW2 6319   2.116   6.521   4.673
  710SOL     OW 6320   5.794   4.960   1.332
  710SOL    HW1 6321   5.879   4.930   1.363
  710SOL    HW2 6322   5.759   4.886   1.282
  711SOL     OW 6323   5.205   7.419   3.731
  711SOL    HW1 6324   5.231   7.435   3.821
  711SOL    HW2 6325   5.266   7.352   3.699
  712SOL     OW 6326   3.403   7.379   2.023
  712SOL    HW1 6327   3.427   7.420   1.940
  712SOL    HW2 6328   3.438   7.290   2.016
  713SOL     OW 6329   3.720   1.826   0.739
  713SOL    HW1 6330   3.695   1.771   0.666
  713SOL    HW2 6331   3.695   1.915   0.713
  714SOL     OW 6332   7.144   5.564   0.654
  714SOL    HW1 6333   7.126   5.484   0.605
  714SOL    HW2 6334   7.071   5.622   0.632
  715SOL     OW 6335   1.387   5.697   1.896
  715SOL    HW1 6336   1.406   5.770   1.955
  715SOL    HW2 6337   1.362   5.737   1.814
  716SOL     OW 6338   6.216   5.419   0.903
  716SOL    HW1 6339   6.274   5.489   0.933
  716SOL    HW2 6340   6.246   5.341   0.950
  717SOL     OW 6341   2.847   9.324   3.793
  717SOL    HW1 6342   2.811   9.338   3.880
  717SOL    HW2 6343   2.830   9.232   3.774
  718SOL     OW 6344   7.255   7.832   3.143
  718SOL    HW1 6345   7.245   7.923   3.169
  718SOL    HW2 6346   7.342   7.807   3.175
  719SOL     OW 6347   2.264   5.086   0.501
  719SOL    HW1 6348   2.212   5.025   0.449
  719SOL    HW2 6349   2.212   5.166   0.503
  720SOL     OW 6350   8.869   7.743   1.209
  720SOL    HW1 6351   8.885   7.832   1.240
  720SOL    HW2 6352   8.883   7.747   1.115
  721SOL     OW 6353   4.882   2.740   0.533
  721SOL    HW1 6354   4.950   2.779   0.588
  721SOL    HW2 6355   4.858   2.809   0.471
  722SOL     OW 6356   2.974   2.666   3.905
  722SOL    HW1 6357   3.029   2.678   3.828
  722SOL    HW2 6358   2.885   2.665   3.871
  723SOL     OW 6359   2.359   4.935   0.230
  723SOL    HW1 6360   2.278   4.986   0.219
  723SOL    HW2 6361   2.350   4.863   0.167
  724SOL     OW 6362  -0.589   7.485   5.409
  724SOL    HW1 6363  -0.538   7.518   5.335
  724SOL    HW2 6364  -0.593   7.558   5.470
  725SOL     OW 6365  -0.056   3.728   2.897
  725SOL    HW1 6366  -0.116   3.779   2.952
  725SOL    HW2 6367  -0.099   3.644   2.886
  726SOL     OW 6368   4.390  10.177   5.484
  726SOL    HW1 6369   4.363  10.248   5.543
  726SOL    HW2 6370   4.347  10.198   5.401
  727SOL     OW 6371   2.977   6.555   0.734
  727SOL    HW1 6372   2.995   6.470   0.774
  727SOL    HW2 6373   3.049   6.611   0.763
  728SOL     OW 6374   5.638   1.915   1.358
  728SOL    HW1 6375   5.703   1.903   1.426
  728SOL    HW2 6376   5.667   1.993   1.310
  729SOL     OW 6377   0.774   8.266   4.432
  729SOL    HW1 6378   0.783   8.360   4.446
  729SOL    HW2 6379   0.777   8.228   4.520
  730SOL     OW 6380   2.984   7.852   2.039
  730SOL    HW1 6381   3.051   7.889   2.097
  730SOL    HW2 6382   2.948   7.929   1.994
  731SOL     OW 6383   1.254   8.360   4.993
  731SOL    HW1 6384   1.280   8.320   4.909
  731SOL    HW2 6385   1.317   8.325   5.056
  732SOL     OW 6386   0.332   9.404   6.144
  732SOL    HW1 6387   0.424   9.382   6.133
  732SOL    HW2 6388   0.295   9.330   6.191
  733SOL     OW 6389   4.084   4.684   1.424
  733SOL    HW1 6390   4.048   4.600   1.396
  733SOL    HW2 6391   4.175   4.682   1.393
  734SOL     OW 6392  -0.459   2.196   3.734
  734SOL    HW1 6393  -0.381   2.174   3.786
  734SOL    HW2 6394  -0.521   2.127   3.754
  735SOL     OW 6395   0.691   6.641   5.020
  735SOL    HW1 6396   0.762   6.628   4.957
  735SOL    HW2 6397   0.718   6.717   5.071
  736SOL     OW 6398   6.402   4.594   0.269
  736SOL    HW1 6399   6.449   4.652   0.209
  736SOL    HW2 6400   6.440   4.612   0.355
  737SOL     OW 6401   3.275   7.048   3.051
  737SOL    HW1 6402   3.348   7.026   2.993
  737SOL    HW2 6403   3.212   6.977   3.037
  738SOL     OW 6404   4.829   7.100   0.459
  738SOL    HW1 6405   4.877   7.107   0.376
  738SOL    HW2 6406   4.878   7.156   0.520
  739SOL     OW 6407   4.359   7.225   2.581
  739SOL    HW1 6408   4.434   7.216   2.523
  739SOL    HW2 6409   4.393   7.271   2.658
  740SOL     OW 6410   2.589   2.423   1.797
  740SOL    HW1 6411   2.522   2.470   1.847
  740SOL    HW2 6412   2.540   2.354   1.752
  741SOL     OW 6413   1.698   6.689   1.917
  741SOL    HW1 6414   1.661   6.641   1.843
  741SOL    HW2 6415   1.750   6.759   1.877
  742SOL     OW 6416   5.396   1.756   2.618
  742SOL    HW1 6417   5.308   1.725   2.597
  742SOL    HW2 6418   5.443   1.677   2.646
  743SOL     OW 6419  -0.194   5.953   5.922
  743SOL    HW1 6420  -0.194   6.048   5.913
  743SOL    HW2 6421  -0.269   5.934   5.979
  744SOL     OW 6422  -0.395   4.633   4.215
  744SOL    HW1 6423  -0.463   4.657   4.152
  744SOL    HW2 6424  -0.441   4.579   4.279
  745SOL     OW 6425   6.081   7.129   5.360
  745SOL    HW1 6426   6.004   7.126   5.303
  745SOL    HW2 6427   6.096   7.038   5.385
  746SOL     OW 6428   4.517   6.887   3.948
  746SOL    HW1 6429   4.569   6.891   3.867
  746SOL    HW2 6430   4.572   6.931   4.013
  747SOL     OW 6431   1.077   3.146   1.515
  747SOL    HW1 6432   1.001   3.134   1.573
  747SOL    HW2 6433   1.098   3.058   1.484
  748SOL     OW 6434   3.638   7.091   5.664
  748SOL    HW1 6435   3.612   7.012   5.711
  748SOL    HW2 6436   3.727   7.073   5.632
  749SOL     OW 6437   0.542   9.166   4.853
  749SOL    HW1 6438   0.487   9.106   4.903
  749SOL    HW2 6439   0.501   9.169   4.766
  750SOL     OW 6440   2.674   6.586   0.414
  750SOL    HW1 6441   2.649   6.638   0.490
  750SOL    HW2 6442   2.762   6.554   0.435
  751SOL     OW 6443   5.400   1.039   0.026
  751SOL    HW1 6444   5.454   1.096  -0.028
  751SOL    HW2 6445   5.463   0.988   0.078
  752SOL     OW 6446   8.244   6.161   1.966
  752SOL    HW1 6447   8.196   6.244   1.966
  752SOL    HW2 6448   8.335   6.186   1.981
  753SOL     OW 6449   2.170   3.671   3.607
  753SOL    HW1 6450   2.246   3.613   3.609
  753SOL    HW2 6451   2.205   3.754   3.575
  754SOL     OW 6452   3.426   9.514   4.616
  754SOL    HW1 6453   3.377   9.505   4.697
  754SOL    HW2 6454   3.433   9.425   4.582
  755SOL     OW 6455   7.952   4.977   0.865
  755SOL    HW1 6456   7.899   4.910   0.821
  755SOL    HW2 6457   7.895   5.053   0.869
  756SOL     OW 6458   4.184   6.687   4.490
  756SOL    HW1 6459   4.156   6.691   4.398
  756SOL    HW2 6460   4.113   6.731   4.538
  757SOL     OW 6461   4.802   8.399   5.896
  757SOL    HW1 6462   4.800   8.354   5.980
  757SOL    HW2 6463   4.751   8.479   5.910
  758SOL     OW 6464   2.538   6.774   4.969
  758SOL    HW1 6465   2.572   6.757   5.057
  758SOL    HW2 6466   2.474   6.704   4.954
  759SOL     OW 6467  -0.742   3.843   3.654
  759SOL    HW1 6468  -0.747   3.866   3.561
  759SOL    HW2 6469  -0.768   3.751   3.657
  760SOL     OW 6470   5.585   5.402   0.202
  760SOL    HW1 6471   5.509   5.443   0.244
  760SOL    HW2 6472   5.618   5.470   0.143
  761SOL     OW 6473   1.746   3.022   0.257
  761SOL    HW1 6474   1.726   3.101   0.307
  761SOL    HW2 6475   1.773   2.958   0.323
  762SOL     OW 6476   5.862   3.223   0.431
  762SOL    HW1 6477   5.854   3.128   0.430
  762SOL    HW2 6478   5.936   3.240   0.489
  763SOL     OW 6479  -0.103   4.842   3.068
  763SOL    HW1 6480  -0.029   4.877   3.119
  763SOL    HW2 6481  -0.101   4.748   3.085
  764SOL     OW 6482   6.399   4.926   0.660
  764SOL    HW1 6483   6.332   4.994   0.650
  764SOL    HW2 6484   6.351   4.844   0.665
  765SOL     OW 6485   7.110   7.870   5.151
  765SOL    HW1 6486   7.201   7.893   5.130
  765SOL    HW2 6487   7.059   7.947   5.123
  766SOL     OW 6488   2.584   7.850   2.391
  766SOL    HW1 6489   2.650   7.798   2.345
  766SOL    HW2 6490   2.555   7.914   2.327
  767SOL     OW 6491   6.580   3.890   3.379
  767SOL    HW1 6492   6.527   3.942   3.319
  767SOL    HW2 6493   6.526   3.813   3.398
  768SOL     OW 6494   7.093   7.133   1.718
  768SOL    HW1 6495   7.139   7.208   1.755
  768SOL    HW2 6496   7.023   7.171   1.664
  769SOL     OW 6497   6.764   7.504   4.241
  769SOL    HW1 6498   6.817   7.558   4.299
  769SOL    HW2 6499   6.766   7.416   4.281
  770SOL     OW 6500   2.386   3.584   4.512
  770SOL    HW1 6501   2.378   3.596   4.607
  770SOL    HW2 6502   2.418   3.495   4.501
  771SOL     OW 6503   6.311   8.187   2.976
  771SOL    HW1 6504   6.239   8.228   3.024
  771SOL    HW2 6505   6.289   8.200   2.884
  772SOL     OW 6506   8.968   5.731   0.015
  772SOL    HW1 6507   9.055   5.726   0.054
  772SOL    HW2 6508   8.970   5.810  -0.039
  773SOL     OW 6509   1.729   3.065   2.678
  773SOL    HW1 6510   1.694   3.144   2.718
  773SOL    HW2 6511   1.652   3.019   2.643
  774SOL     OW 6512   2.663   4.570   0.659
  774SOL    HW1 6513   2.756   4.579   0.638
  774SOL    HW2 6514   2.658   4.583   0.753
  775SOL     OW 6515   5.750   3.685   2.834
  775SOL    HW1 6516   5.758   3.730   2.918
  775SOL    HW2 6517   5.833   3.639   2.824
  776SOL     OW 6518   3.735   4.354   2.722
  776SOL    HW1 6519   3.784   4.305   2.788
  776SOL    HW2 6520   3.736   4.444   2.754
  777SOL     OW 6521   4.751   6.767   0.089
  777SOL    HW1 6522   4.713   6.747   0.175
  777SOL    HW2 6523   4.678   6.798   0.037
  778SOL     OW 6524   1.555   9.656   4.386
  778SOL    HW1 6525   1.607   9.584   4.350
  778SOL    HW2 6526   1.564   9.726   4.323
  779SOL     OW 6527   4.810   6.445   0.276
  779SOL    HW1 6528   4.797   6.372   0.337
  779SOL    HW2 6529   4.887   6.491   0.310
  780SOL     OW 6530   2.837   6.984   3.240
  780SOL    HW1 6531   2.880   6.899   3.237
  780SOL    HW2 6532   2.784   6.982   3.320
  781SOL     OW 6533   1.038   5.014   4.796
  781SOL    HW1 6534   0.987   4.935   4.810
  781SOL    HW2 6535   0.973   5.084   4.787
  782SOL     OW 6536  -0.396   6.136   4.338
  782SOL    HW1 6537  -0.374   6.209   4.280
  782SOL    HW2 6538  -0.322   6.131   4.400
  783SOL     OW 6539   3.072   6.713   4.764
  783SOL    HW1 6540   3.011   6.704   4.837
  783SOL    HW2 6541   3.055   6.636   4.710
  784SOL     OW 6542   4.315  10.404   5.652
  784SOL    HW1 6543   4.334  10.413   5.745
  784SOL    HW2 6544   4.223  10.430   5.643
  785SOL     OW 6545   6.158   3.313   3.465
  785SOL    HW1 6546   6.062   3.312   3.473
  785SOL    HW2 6547   6.189   3.344   3.550
  786SOL     OW 6548   3.969   3.351   1.337
  786SOL    HW1 6549   3.918   3.428   1.365
  786SOL    HW2 6550   3.968   3.293   1.413
  787SOL     OW 6551   1.861   2.644   3.660
  787SOL    HW1 6552   1.771   2.621   3.680
  787SOL    HW2 6553   1.913   2.577   3.704
  788SOL     OW 6554   6.317   3.192   0.692
  788SOL    HW1 6555   6.286   3.133   0.624
  788SOL    HW2 6556   6.302   3.280   0.657
  789SOL     OW 6557   0.435   6.885   5.154
  789SOL    HW1 6558   0.439   6.978   5.178
  789SOL    HW2 6559   0.388   6.884   5.071
  790SOL     OW 6560   0.595   2.106   0.983
  790SOL    HW1 6561   0.636   2.065   0.907
  790SOL    HW2 6562   0.555   2.186   0.949
  791SOL     OW 6563   2.926   2.988   0.695
  791SOL    HW1 6564   2.926   2.892   0.692
  791SOL    HW2 6565   2.943   3.009   0.787
  792SOL     OW 6566   5.795   2.536   1.210
  792SOL    HW1 6567   5.799   2.560   1.302
  792SOL    HW2 6568   5.882   2.560   1.176
  793SOL     OW 6569   1.183   4.674   5.410
  793SOL    HW1 6570   1.240   4.597   5.408
  793SOL    HW2 6571   1.095   4.639   5.425
  794SOL     OW 6572   6.399   5.992   0.312
  794SOL    HW1 6573   6.427   6.083   0.300
  794SOL    HW2 6574   6.430   5.947   0.233
  795SOL     OW 6575   3.802   3.765   2.608
  795SOL    HW1 6576   3.854   3.842   2.586
  795SOL    HW2 6577   3.717   3.800   2.634
  796SOL     OW 6578   0.511   1.766   2.841
  796SOL    HW1 6579   0.479   1.850   2.874
  796SOL    HW2 6580   0.573   1.736   2.907
  797SOL     OW 6581   6.945   9.524   5.615
  797SOL    HW1 6582   6.968   9.446   5.564
  797SOL    HW2 6583   6.968   9.501   5.705
  798SOL     OW 6584   6.105   6.355   1.680
  798SOL    HW1 6585   6.187   6.312   1.701
  798SOL    HW2 6586   6.038   6.287   1.691
  799SOL     OW 6587   1.048   0.842   1.248
  799SOL    HW1 6588   0.955   0.857   1.267
  799SOL    HW2 6589   1.054   0.847   1.153
  800SOL     OW 6590   3.560   6.126   2.697
  800SOL    HW1 6591   3.632   6.064   2.689
  800SOL    HW2 6592   3.592   6.206   2.655
  801SOL     OW 6593   5.418   7.506   1.141
  801SOL    HW1 6594   5.371   7.435   1.185
  801SOL    HW2 6595   5.502   7.511   1.188
  802SOL     OW 6596   2.901   3.362   4.174
  802SOL    HW1 6597   2.917   3.400   4.087
  802SOL    HW2 6598   2.964   3.405   4.231
  803SOL     OW 6599   1.588   8.431   5.738
  803SOL    HW1 6600   1.610   8.379   5.661
  803SOL    HW2 6601   1.611   8.375   5.813
  804SOL     OW 6602   2.347   2.070   1.949
  804SOL    HW1 6603   2.389   2.092   2.032
  804SOL    HW2 6604   2.388   2.129   1.885
  805SOL     OW 6605   1.774   4.695   3.417
  805SOL    HW1 6606   1.684   4.664   3.410
  805SOL    HW2 6607   1.821   4.650   3.347
  806SOL     OW 6608   8.478   5.083   1.217
  806SOL    HW1 6609   8.508   5.061   1.305
  806SOL    HW2 6610   8.486   5.179   1.212
  807SOL     OW 6611   5.853   6.071   0.430
  807SOL    HW1 6612   5.904   6.148   0.405
  807SOL    HW2 6613   5.900   6.035   0.505
  808SOL     OW 6614   3.575   6.452   1.424
  808SOL    HW1 6615   3.552   6.430   1.334
  808SOL    HW2 6616   3.507   6.514   1.452
  809SOL     OW 6617   3.779   8.685   3.985
  809SOL    HW1 6618   3.747   8.596   3.973
  809SOL    HW2 6619   3.860   8.676   4.034
  810SOL     OW 6620   1.917   5.430   2.357
  810SOL    HW1 6621   1.906   5.337   2.336
  810SOL    HW2 6622   1.879   5.439   2.445
  811SOL     OW 6623   6.689   5.864   1.627
  811SOL    HW1 6624   6.630   5.862   1.551
  811SOL    HW2 6625   6.769   5.821   1.595
  812SOL     OW 6626   5.020   7.884   1.771
  812SOL    HW1 6627   4.926   7.902   1.775
  812SOL    HW2 6628   5.034   7.851   1.682
  813SOL     OW 6629   1.941   4.275   0.120
  813SOL    HW1 6630   2.024   4.323   0.117
  813SOL    HW2 6631   1.885   4.321   0.057
  814SOL     OW 6632   2.489   8.831   5.598
  814SOL    HW1 6633   2.579   8.851   5.571
  814SOL    HW2 6634   2.455   8.915   5.630
  815SOL     OW 6635   2.517   6.938   1.524
  815SOL    HW1 6636   2.487   7.025   1.496
  815SOL    HW2 6637   2.586   6.916   1.462
  816SOL     OW 6638   1.602   6.565   4.217
  816SOL    HW1 6639   1.618   6.624   4.143
  816SOL    HW2 6640   1.508   6.572   4.233
  817SOL     OW 6641   5.952   8.744   6.036
  817SOL    HW1 6642   6.021   8.733   5.971
  817SOL    HW2 6643   5.952   8.661   6.085
  818SOL     OW 6644   0.122   2.193   1.528
  818SOL    HW1 6645   0.141   2.121   1.587
  818SOL    HW2 6646   0.100   2.150   1.445
  819SOL     OW 6647   6.395   4.478   1.098
  819SOL    HW1 6648   6.313   4.451   1.055
  819SOL    HW2 6649   6.372   4.559   1.144
  820SOL     OW 6650   6.675   8.253   4.522
  820SOL    HW1 6651   6.704   8.295   4.604
  820SOL    HW2 6652   6.602   8.307   4.492
  821SOL     OW 6653   4.919   5.632   0.380
  821SOL    HW1 6654   4.827   5.651   0.364
  821SOL    HW2 6655   4.921   5.540   0.407
  822SOL     OW 6656   3.537   7.945   3.900
  822SOL    HW1 6657   3.527   7.942   3.805
  822SOL    HW2 6658   3.567   7.857   3.923
  823SOL     OW 6659   4.389   1.022   1.225
  823SOL    HW1 6660   4.399   1.063   1.311
  823SOL    HW2 6661   4.366   0.931   1.245
  824SOL     OW 6662   5.273   8.312   3.589
  824SOL    HW1 6663   5.297   8.405   3.599
  824SOL    HW2 6664   5.179   8.313   3.575
  825SOL     OW 6665   2.919   3.431   3.911
  825SOL    HW1 6666   2.826   3.450   3.896
  825SOL    HW2 6667   2.960   3.445   3.826
  826SOL     OW 6668   1.064   9.922   6.036
  826SOL    HW1 6669   1.094   9.842   5.992
  826SOL    HW2 6670   1.034   9.978   5.965
  827SOL     OW 6671   7.442   6.384   3.781
  827SOL    HW1 6672   7.420   6.377   3.688
  827SOL    HW2 6673   7.364   6.355   3.827
  828SOL     OW 6674   1.128   4.825   4.396
  828SOL    HW1 6675   1.086   4.767   4.459
  828SOL    HW2 6676   1.165   4.896   4.449
  829SOL     OW 6677   2.009   5.009   4.150
  829SOL    HW1 6678   2.045   5.025   4.063
  829SOL    HW2 6679   2.078   4.959   4.195
  830SOL     OW 6680   5.144   1.699   0.227
  830SOL    HW1 6681   5.189   1.622   0.261
  830SOL    HW2 6682   5.051   1.683   0.245
  831SOL     OW 6683   4.279   4.427   0.633
  831SOL    HW1 6684   4.363   4.422   0.587
  831SOL    HW2 6685   4.235   4.344   0.611
  832SOL     OW 6686   5.418   2.120   0.937
  832SOL    HW1 6687   5.337   2.131   0.985
  832SOL    HW2 6688   5.452   2.035   0.965
  833SOL     OW 6689   1.314   4.124   4.269
  833SOL    HW1 6690   1.287   4.076   4.348
  833SOL    HW2 6691   1.232   4.149   4.227
  834SOL     OW 6692   5.043   6.703   4.531
  834SOL    HW1 6693   5.040   6.704   4.436
  834SOL    HW2 6694   5.019   6.614   4.556
  835SOL     OW 6695   2.104   6.579   4.218
  835SOL    HW1 6696   2.190   6.592   4.259
  835SOL    HW2 6697   2.072   6.497   4.256
  836SOL     OW 6698   5.084   5.706   2.372
  836SOL    HW1 6699   5.035   5.689   2.452
  836SOL    HW2 6700   5.035   5.775   2.328
  837SOL     OW 6701   1.885   5.576   4.842
  837SOL    HW1 6702   1.957   5.622   4.884
  837SOL    HW2 6703   1.924   5.532   4.767
  838SOL     OW 6704   5.505   2.205   0.140
  838SOL    HW1 6705   5.555   2.285   0.156
  838SOL    HW2 6706   5.413   2.233   0.139
  839SOL     OW 6707   1.474   6.589   1.436
  839SOL    HW1 6708   1.543   6.649   1.465
  839SOL    HW2 6709   1.467   6.605   1.342
  840SOL     OW 6710  -1.020   3.553   5.371
  840SOL    HW1 6711  -1.112   3.531   5.360
  840SOL    HW2 6712  -1.020   3.644   5.401
  841SOL     OW 6713   0.307   6.827   5.550
  841SOL    HW1 6714   0.342   6.815   5.638
  841SOL    HW2 6715   0.301   6.922   5.539
  842SOL     OW 6716   5.684   8.264   5.158
  842SOL    HW1 6717   5.777   8.243   5.149
  842SOL    HW2 6718   5.648   8.246   5.071
  843SOL     OW 6719   4.770   6.686   1.955
  843SOL    HW1 6720   4.802   6.702   2.044
  843SOL    HW2 6721   4.676   6.672   1.966
  844SOL     OW 6722   4.768   7.861   3.643
  844SOL    HW1 6723   4.788   7.835   3.553
  844SOL    HW2 6724   4.732   7.782   3.683
  845SOL     OW 6725  -0.539   3.893   4.893
  845SOL    HW1 6726  -0.484   3.924   4.965
  845SOL    HW2 6727  -0.570   3.973   4.851
  846SOL     OW 6728   7.946   6.670   2.892
  846SOL    HW1 6729   7.972   6.587   2.932
  846SOL    HW2 6730   7.854   6.680   2.915
  847SOL     OW 6731   3.341   6.213   0.817
  847SOL    HW1 6732   3.400   6.203   0.892
  847SOL    HW2 6733   3.288   6.133   0.817
  848SOL     OW 6734   6.542   3.333   2.878
  848SOL    HW1 6735   6.456   3.366   2.904
  848SOL    HW2 6736   6.523   3.271   2.807
  849SOL     OW 6737   4.655   7.619   2.250
  849SOL    HW1 6738   4.625   7.534   2.281
  849SOL    HW2 6739   4.735   7.600   2.201
  850SOL     OW 6740   1.061   1.899   1.464
  850SOL    HW1 6741   1.130   1.849   1.421
  850SOL    HW2 6742   1.101   1.985   1.481
  851SOL     OW 6743   7.011   6.701   1.482
  851SOL    HW1 6744   6.961   6.681   1.561
  851SOL    HW2 6745   7.090   6.745   1.514
  852SOL     OW 6746   5.435   0.952   1.461
  852SOL    HW1 6747   5.439   0.945   1.556
  852SOL    HW2 6748   5.342   0.965   1.442
  853SOL     OW 6749   2.507   2.647   1.077
  853SOL    HW1 6750   2.523   2.554   1.090
  853SOL    HW2 6751   2.579   2.691   1.122
  854SOL     OW 6752   1.670   4.418   0.228
  854SOL    HW1 6753   1.680   4.410   0.133
  854SOL    HW2 6754   1.591   4.369   0.248
  855SOL     OW 6755   4.772   9.913   5.415
  855SOL    HW1 6756   4.795   9.954   5.498
  855SOL    HW2 6757   4.698   9.856   5.436
  856SOL     OW 6758   4.066   2.901   1.229
  856SOL    HW1 6759   4.029   2.987   1.248
  856SOL    HW2 6760   4.136   2.918   1.166
  857SOL     OW 6761   2.339   7.827   1.537
  857SOL    HW1 6762   2.271   7.866   1.593
  857SOL    HW2 6763   2.291   7.766   1.481
  858SOL     OW 6764   3.051   7.433   5.702
  858SOL    HW1 6765   3.128   7.375   5.705
  858SOL    HW2 6766   3.087   7.521   5.710
  859SOL     OW 6767   6.582   2.801   2.319
  859SOL    HW1 6768   6.615   2.722   2.279
  859SOL    HW2 6769   6.585   2.867   2.250
  860SOL     OW 6770   4.994   2.423   1.586
  860SOL    HW1 6771   4.972   2.516   1.584
  860SOL    HW2 6772   4.922   2.380   1.540
  861SOL     OW 6773   3.893   2.299   3.881
  861SOL    HW1 6774   3.857   2.313   3.793
  861SOL    HW2 6775   3.954   2.226   3.870
  862SOL     OW 6776   3.971   8.481   5.718
  862SOL    HW1 6777   3.916   8.424   5.772
  862SOL    HW2 6778   3.949   8.457   5.628
  863SOL     OW 6779   3.249   5.025   0.893
  863SOL    HW1 6780   3.161   5.012   0.857
  863SOL    HW2 6781   3.282   5.102   0.847
  864SOL     OW 6782   7.657   4.187   0.814
  864SOL    HW1 6783   7.721   4.192   0.885
  864SOL    HW2 6784   7.707   4.153   0.739
  865SOL     OW 6785   6.532   5.525   1.491
  865SOL    HW1 6786   6.586   5.491   1.562
  865SOL    HW2 6787   6.578   5.499   1.411
  866SOL     OW 6788   0.087   6.371   3.922
  866SOL    HW1 6789   0.013   6.378   3.862
  866SOL    HW2 6790   0.056   6.317   3.993
  867SOL     OW 6791   2.410   3.902   0.086
  867SOL    HW1 6792   2.488   3.913   0.033
  867SOL    HW2 6793   2.337   3.923   0.028
  868SOL     OW 6794   2.976   3.674   0.427
  868SOL    HW1 6795   3.062   3.668   0.470
  868SOL    HW2 6796   2.986   3.745   0.363
  869SOL     OW 6797   5.602   8.095   1.954
  869SOL    HW1 6798   5.515   8.135   1.958
  869SOL    HW2 6799   5.626   8.079   2.045
  870SOL     OW 6800   0.399   3.318   2.479
  870SOL    HW1 6801   0.462   3.255   2.515
  870SOL    HW2 6802   0.387   3.382   2.549
  871SOL     OW 6803   7.571   1.650   0.682
  871SOL    HW1 6804   7.611   1.637   0.768
  871SOL    HW2 6805   7.643   1.679   0.626
  872SOL     OW 6806  -0.721   4.592   4.715
  872SOL    HW1 6807  -0.772   4.564   4.791
  872SOL    HW2 6808  -0.767   4.670   4.682
  873SOL     OW 6809   3.598   3.579   1.872
  873SOL    HW1 6810   3.615   3.488   1.896
  873SOL    HW2 6811   3.613   3.629   1.953
  874SOL     OW 6812  -0.049   3.659   6.109
  874SOL    HW1 6813   0.007   3.660   6.032
  874SOL    HW2 6814   0.009   3.627   6.179
  875SOL     OW 6815   2.125   4.815   0.796
  875SOL    HW1 6816   2.065   4.778   0.732
  875SOL    HW2 6817   2.206   4.765   0.785
  876SOL     OW 6818   1.426   7.145   3.578
  876SOL    HW1 6819   1.423   7.189   3.493
  876SOL    HW2 6820   1.502   7.183   3.621
  877SOL     OW 6821   5.590   6.157   6.120
  877SOL    HW1 6822   5.540   6.218   6.065
  877SOL    HW2 6823   5.664   6.131   6.065
  878SOL     OW 6824   3.082   6.515   3.336
  878SOL    HW1 6825   3.029   6.552   3.266
  878SOL    HW2 6826   3.024   6.455   3.382
  879SOL     OW 6827   5.074   8.077   5.997
  879SOL    HW1 6828   5.148   8.137   6.004
  879SOL    HW2 6829   5.010   8.124   5.943
  880SOL     OW 6830   7.938   6.603   2.277
  880SOL    HW1 6831   7.939   6.562   2.364
  880SOL    HW2 6832   7.914   6.532   2.217
  881SOL     OW 6833   2.128   8.091   5.934
  881SOL    HW1 6834   2.143   7.998   5.917
  881SOL    HW2 6835   2.131   8.098   6.030
  882SOL     OW 6836   4.752   7.837   3.070
  882SOL    HW1 6837   4.707   7.900   3.014
  882SOL    HW2 6838   4.683   7.789   3.114
  883SOL     OW 6839   4.491   2.791   2.694
  883SOL    HW1 6840   4.475   2.873   2.647
  883SOL    HW2 6841   4.423   2.788   2.760
  884SOL     OW 6842   5.477   2.570   3.644
  884SOL    HW1 6843   5.502   2.642   3.702
  884SOL    HW2 6844   5.387   2.590   3.618
  885SOL     OW 6845   6.606   2.444   0.994
  885SOL    HW1 6846   6.680   2.504   0.995
  885SOL    HW2 6847   6.617   2.391   1.073
  886SOL     OW 6848   6.067   4.269   3.185
  886SOL    HW1 6849   6.026   4.355   3.200
  886SOL    HW2 6850   6.161   4.287   3.189
  887SOL     OW 6851   0.999   6.120   2.574
  887SOL    HW1 6852   1.063   6.153   2.637
  887SOL    HW2 6853   0.918   6.167   2.596
  888SOL     OW 6854   4.495   1.234   1.097
  888SOL    HW1 6855   4.451   1.167   1.149
  888SOL    HW2 6856   4.581   1.195   1.077
  889SOL     OW 6857   2.435   4.918   3.278
  889SOL    HW1 6858   2.379   4.980   3.231
  889SOL    HW2 6859   2.469   4.860   3.210
  890SOL     OW 6860   2.141   4.627   1.895
  890SOL    HW1 6861   2.136   4.720   1.918
  890SOL    HW2 6862   2.119   4.625   1.802
  891SOL     OW 6863  -0.886   7.401   6.096
  891SOL    HW1 6864  -0.970   7.428   6.057
  891SOL    HW2 6865  -0.820   7.434   6.035
  892SOL     OW 6866   5.394   7.334   0.929
  892SOL    HW1 6867   5.322   7.284   0.967
  892SOL    HW2 6868   5.425   7.390   1.001
  893SOL     OW 6869   7.743   5.061   2.353
  893SOL    HW1 6870   7.732   5.102   2.268
  893SOL    HW2 6871   7.802   4.987   2.338
  894SOL     OW 6872   3.673   6.022   0.059
  894SOL    HW1 6873   3.652   6.094   0.119
  894SOL    HW2 6874   3.590   5.975   0.048
  895SOL     OW 6875   3.341   2.147   0.115
  895SOL    HW1 6876   3.252   2.119   0.140
  895SOL    HW2 6877   3.361   2.219   0.174
  896SOL     OW 6878   3.182   4.183   1.701
  896SOL    HW1 6879   3.115   4.116   1.685
  896SOL    HW2 6880   3.259   4.151   1.654
  897SOL     OW 6881   7.622   8.382   2.267
  897SOL    HW1 6882   7.640   8.388   2.173
  897SOL    HW2 6883   7.611   8.473   2.295
  898SOL     OW 6884   3.580   2.682   2.065
  898SOL    HW1 6885   3.664   2.679   2.020
  898SOL    HW2 6886   3.601   2.667   2.157
  899SOL     OW 6887   1.451   2.722   2.322
  899SOL    HW1 6888   1.382   2.748   2.261
  899SOL    HW2 6889   1.476   2.634   2.293
  900SOL     OW 6890   1.003   9.128   3.733
  900SOL    HW1 6891   0.917   9.125   3.692
  900SOL    HW2 6892   1.025   9.036   3.749
  901SOL     OW 6893   4.762   4.582   2.773
  901SOL    HW1 6894   4.745   4.498   2.816
  901SOL    HW2 6895   4.815   4.631   2.835
  902SOL     OW 6896   4.117   6.016   0.965
  902SOL    HW1 6897   4.101   6.092   0.910
  902SOL    HW2 6898   4.143   5.947   0.903
  903SOL     OW 6899  -0.560   4.061   4.049
  903SOL    HW1 6900  -0.513   4.036   4.129
  903SOL    HW2 6901  -0.591   3.978   4.012
  904SOL     OW 6902   4.065   5.730   0.185
  904SOL    HW1 6903   4.067   5.823   0.166
  904SOL    HW2 6904   4.068   5.688   0.099
  905SOL     OW 6905   7.724   9.689   5.264
  905SOL    HW1 6906   7.818   9.701   5.264
  905SOL    HW2 6907   7.711   9.603   5.304
  906SOL     OW 6908   1.170   2.480   3.414
  906SOL    HW1 6909   1.182   2.387   3.432
  906SOL    HW2 6910   1.150   2.483   3.320
  907SOL     OW 6911   7.047   3.808   2.950
  907SOL    HW1 6912   7.027   3.723   2.910
  907SOL    HW2 6913   7.129   3.835   2.908
  908SOL     OW 6914   2.058   5.665   2.486
  908SOL    HW1 6915   2.123   5.731   2.512
  908SOL    HW2 6916   2.090   5.632   2.402
  909SOL     OW 6917   9.172   7.121   1.033
  909SOL    HW1 6918   9.190   7.028   1.025
  909SOL    HW2 6919   9.140   7.132   1.123
  910SOL     OW 6920   1.528   1.112   1.629
  910SOL    HW1 6921   1.519   1.017   1.636
  910SOL    HW2 6922   1.477   1.146   1.702
  911SOL     OW 6923   1.646   7.729   2.135
  911SOL    HW1 6924   1.620   7.817   2.162
  911SOL    HW2 6925   1.663   7.683   2.217
  912SOL     OW 6926   2.542   7.615   3.177
  912SOL    HW1 6927   2.531   7.570   3.093
  912SOL    HW2 6928   2.594   7.555   3.231
  913SOL     OW 6929   4.632   7.257   2.553
  913SOL    HW1 6930   4.632   7.351   2.571
  913SOL    HW2 6931   4.724   7.231   2.565
  914SOL     OW 6932   4.565   7.474   4.207
  914SOL    HW1 6933   4.647   7.517   4.229
  914SOL    HW2 6934   4.533   7.440   4.290
  915SOL     OW 6935   3.917   3.126   1.195
  915SOL    HW1 6936   3.824   3.123   1.175
  915SOL    HW2 6937   3.930   3.212   1.235
  916SOL     OW 6938  -0.198   5.656   5.138
  916SOL    HW1 6939  -0.253   5.583   5.109
  916SOL    HW2 6940  -0.128   5.615   5.189
  917SOL     OW 6941   7.332   3.609   2.409
  917SOL    HW1 6942   7.282   3.603   2.328
  917SOL    HW2 6943   7.271   3.645   2.474
  918SOL     OW 6944   3.883   5.871   0.534
  918SOL    HW1 6945   3.815   5.804   0.535
  918SOL    HW2 6946   3.860   5.928   0.461
  919SOL     OW 6947   4.831   0.692   0.570
  919SOL    HW1 6948   4.758   0.665   0.515
  919SOL    HW2 6949   4.909   0.668   0.519
  920SOL     OW 6950   0.950   4.133   2.740
  920SOL    HW1 6951   0.943   4.105   2.649
  920SOL    HW2 6952   1.007   4.211   2.737
  921SOL     OW 6953   1.142   4.529   1.122
  921SOL    HW1 6954   1.107   4.516   1.034
  921SOL    HW2 6955   1.106   4.613   1.150
  922SOL     OW 6956   8.853   5.470   0.721
  922SOL    HW1 6957   8.783   5.530   0.696
  922SOL    HW2 6958   8.920   5.527   0.761
  923SOL     OW 6959   9.147   6.484   0.112
  923SOL    HW1 6960   9.117   6.419   0.176
  923SOL    HW2 6961   9.231   6.450   0.081
  924SOL     OW 6962   8.400   6.342   1.588
  924SOL    HW1 6963   8.342   6.272   1.557
  924SOL    HW2 6964   8.352   6.423   1.569
  925SOL     OW 6965   0.459   5.494   2.668
  925SOL    HW1 6966   0.476   5.423   2.730
  925SOL    HW2 6967   0.412   5.453   2.596
  926SOL     OW 6968   1.568   3.443   5.846
  926SOL    HW1 6969   1.501   3.504   5.876
  926SOL    HW2 6970   1.573   3.376   5.915
  927SOL     OW 6971   2.535   8.937   3.534
  927SOL    HW1 6972   2.484   8.968   3.459
  927SOL    HW2 6973   2.606   9.000   3.543
  928SOL     OW 6974   7.498   4.144   1.743
  928SOL    HW1 6975   7.500   4.194   1.662
  928SOL    HW2 6976   7.568   4.080   1.734
  929SOL     OW 6977   8.154   7.145   0.517
  929SOL    HW1 6978   8.245   7.146   0.546
  929SOL    HW2 6979   8.124   7.056   0.537
  930SOL     OW 6980   5.799   7.419   0.551
  930SOL    HW1 6981   5.785   7.513   0.547
  930SOL    HW2 6982   5.758   7.385   0.472
  931SOL     OW 6983   5.556   8.378   4.445
  931SOL    HW1 6984   5.487   8.370   4.379
  931SOL    HW2 6985   5.514   8.349   4.527
  932SOL     OW 6986   4.250   3.202   2.904
  932SOL    HW1 6987   4.204   3.150   2.970
  932SOL    HW2 6988   4.187   3.269   2.878
  933SOL     OW 6989   6.319   2.740   0.209
  933SOL    HW1 6990   6.379   2.673   0.179
  933SOL    HW2 6991   6.368   2.788   0.276
  934SOL     OW 6992   4.332   3.498   0.815
  934SOL    HW1 6993   4.261   3.562   0.820
  934SOL    HW2 6994   4.401   3.543   0.767
  935SOL     OW 6995   0.396   2.864   2.055
  935SOL    HW1 6996   0.346   2.790   2.088
  935SOL    HW2 6997   0.462   2.825   1.998
  936SOL     OW 6998   3.890   4.866   2.414
  936SOL    HW1 6999   3.848   4.788   2.450
  936SOL    HW2 7000   3.960   4.832   2.358
  937SOL     OW 7001   0.323   4.077   5.951
  937SOL    HW1 7002   0.399   4.127   5.980
  937SOL    HW2 7003   0.267   4.072   6.028
  938SOL     OW 7004   3.217   2.519   0.747
  938SOL    HW1 7005   3.283   2.450   0.737
  938SOL    HW2 7006   3.233   2.555   0.834
  939SOL     OW 7007   7.954   8.068   2.029
  939SOL    HW1 7008   7.872   8.028   2.056
  939SOL    HW2 7009   7.938   8.163   2.037
  940SOL     OW 7010   4.523   3.557   0.643
  940SOL    HW1 7011   4.496   3.533   0.554
  940SOL    HW2 7012   4.509   3.651   0.648
  941SOL     OW 7013   3.823   8.744   4.837
  941SOL    HW1 7014   3.896   8.699   4.795
  941SOL    HW2 7015   3.816   8.827   4.790
  942SOL     OW 7016   0.970   6.600   5.843
  942SOL    HW1 7017   0.913   6.651   5.900
  942SOL    HW2 7018   0.913   6.574   5.770
  943SOL     OW 7019   2.522   7.646   4.146
  943SOL    HW1 7020   2.427   7.654   4.153
  943SOL    HW2 7021   2.544   7.685   4.061
  944SOL     OW 7022   5.429   5.287   0.514
  944SOL    HW1 7023   5.380   5.365   0.539
  944SOL    HW2 7024   5.363   5.218   0.506
  945SOL     OW 7025   3.686   6.506   2.827
  945SOL    HW1 7026   3.683   6.477   2.735
  945SOL    HW2 7027   3.595   6.522   2.850
  946SOL     OW 7028   5.459   3.513   0.650
  946SOL    HW1 7029   5.423   3.480   0.732
  946SOL    HW2 7030   5.553   3.498   0.657
  947SOL     OW 7031   3.382   6.173   5.508
  947SOL    HW1 7032   3.434   6.203   5.582
  947SOL    HW2 7033   3.433   6.199   5.431
  948SOL     OW 7034   3.178   7.793   2.330
  948SOL    HW1 7035   3.242   7.846   2.283
  948SOL    HW2 7036   3.215   7.705   2.329
  949SOL     OW 7037   1.696   4.966   3.395
  949SOL    HW1 7038   1.721   5.007   3.478
  949SOL    HW2 7039   1.724   4.875   3.404
  950SOL     OW 7040   3.867  10.000   5.602
  950SOL    HW1 7041   3.812   9.993   5.681
  950SOL    HW2 7042   3.955   9.982   5.634
  951SOL     OW 7043   5.889   6.784   5.071
  951SOL    HW1 7044   5.800   6.782   5.107
  951SOL    HW2 7045   5.889   6.716   5.004
  952SOL     OW 7046   6.080   8.173   2.592
  952SOL    HW1 7047   6.115   8.254   2.629
  952SOL    HW2 7048   6.084   8.110   2.665
  953SOL     OW 7049   1.400   1.644   2.177
  953SOL    HW1 7050   1.447   1.630   2.095
  953SOL    HW2 7051   1.320   1.593   2.168
  954SOL     OW 7052   4.424   2.073   0.485
  954SOL    HW1 7053   4.338   2.089   0.525
  954SOL    HW2 7054   4.475   2.032   0.556
  955SOL     OW 7055   4.152   8.533   3.933
  955SOL    HW1 7056   4.072   8.550   3.983
  955SOL    HW2 7057   4.168   8.615   3.886
  956SOL     OW 7058   2.081   7.321   4.688
  956SOL    HW1 7059   2.138   7.253   4.725
  956SOL    HW2 7060   2.003   7.274   4.659
  957SOL     OW 7061   0.883   4.975   1.501
  957SOL    HW1 7062   0.791   4.977   1.478
  957SOL    HW2 7063   0.911   4.885   1.481
  958SOL     OW 7064   2.866   5.942   4.718
  958SOL    HW1 7065   2.795   5.900   4.767
  958SOL    HW2 7066   2.903   6.006   4.779
  959SOL     OW 7067   8.312   3.759   0.773
  959SOL    HW1 7068   8.375   3.782   0.843
  959SOL    HW2 7069   8.356   3.786   0.692
  960SOL     OW 7070   1.162   2.481   0.749
  960SOL    HW1 7071   1.213   2.419   0.697
  960SOL    HW2 7072   1.220   2.504   0.821
  961SOL     OW 7073   4.324   7.049   5.037
  961SOL    HW1 7074   4.257   7.114   5.056
  961SOL    HW2 7075   4.287   6.995   4.968
  962SOL     OW 7076   5.070   3.694   5.382
  962SOL    HW1 7077   5.102   3.658   5.464
  962SOL    HW2 7078   5.148   3.708   5.328
  963SOL     OW 7079   5.466   6.479   1.105
  963SOL    HW1 7080   5.551   6.517   1.126
  963SOL    HW2 7081   5.482   6.430   1.024
  964SOL     OW 7082   6.412   6.220   1.815
  964SOL    HW1 7083   6.468   6.246   1.742
  964SOL    HW2 7084   6.469   6.166   1.871
  965SOL     OW 7085   6.445   3.911   1.211
  965SOL    HW1 7086   6.502   3.957   1.273
  965SOL    HW2 7087   6.490   3.920   1.127
  966SOL     OW 7088   1.590   4.457   6.039
  966SOL    HW1 7089   1.499   4.454   6.011
  966SOL    HW2 7090   1.595   4.534   6.096
  967SOL     OW 7091   4.528   4.394   0.563
  967SOL    HW1 7092   4.515   4.443   0.482
  967SOL    HW2 7093   4.588   4.447   0.614
  968SOL     OW 7094   3.061   6.413   4.373
  968SOL    HW1 7095   2.971   6.435   4.351
  968SOL    HW2 7096   3.078   6.331   4.327
  969SOL     OW 7097   7.117   1.879   0.949
  969SOL    HW1 7098   7.094   1.883   1.042
  969SOL    HW2 7099   7.206   1.844   0.947
  970SOL     OW 7100  -0.730   1.845   2.449
  970SOL    HW1 7101  -0.705   1.764   2.495
  970SOL    HW2 7102  -0.783   1.815   2.376
  971SOL     OW 7103   2.309   0.868   0.567
  971SOL    HW1 7104   2.256   0.871   0.647
  971SOL    HW2 7105   2.278   0.942   0.515
  972SOL     OW 7106   0.199   6.005   4.788
  972SOL    HW1 7107   0.157   5.975   4.707
  972SOL    HW2 7108   0.292   5.991   4.773
  973SOL     OW 7109   7.176   5.385   3.358
  973SOL    HW1 7110   7.154   5.478   3.357
  973SOL    HW2 7111   7.271   5.383   3.369
  974SOL     OW 7112   5.597   5.277   2.141
  974SOL    HW1 7113   5.630   5.350   2.193
  974SOL    HW2 7114   5.667   5.211   2.144
  975SOL     OW 7115   3.792   8.515   2.966
  975SOL    HW1 7116   3.709   8.528   2.920
  975SOL    HW2 7117   3.783   8.566   3.047
  976SOL     OW 7118  -0.328   2.092   2.122
  976SOL    HW1 7119  -0.268   2.099   2.196
  976SOL    HW2 7120  -0.369   2.006   2.133
  977SOL     OW 7121   1.202   5.176   2.553
  977SOL    HW1 7122   1.289   5.216   2.558
  977SOL    HW2 7123   1.141   5.246   2.574
  978SOL     OW 7124   2.473   2.365   2.328
  978SOL    HW1 7125   2.451   2.455   2.354
  978SOL    HW2 7126   2.565   2.371   2.301
  979SOL     OW 7127   2.329   1.514   0.276
  979SOL    HW1 7128   2.297   1.470   0.355
  979SOL    HW2 7129   2.267   1.489   0.208
  980SOL     OW 7130   1.099   3.521   2.455
  980SOL    HW1 7131   1.081   3.615   2.463
  980SOL    HW2 7132   1.157   3.501   2.529
  981SOL     OW 7133   6.973   6.139   0.827
  981SOL    HW1 7134   6.902   6.123   0.765
  981SOL    HW2 7135   6.982   6.058   0.876
  982SOL     OW 7136   5.109   8.781   5.517
  982SOL    HW1 7137   5.139   8.787   5.608
  982SOL    HW2 7138   5.075   8.868   5.497
  983SOL     OW 7139   5.298   2.218   1.421
  983SOL    HW1 7140   5.245   2.225   1.500
  983SOL    HW2 7141   5.271   2.294   1.368
  984SOL     OW 7142   5.343   8.604   3.599
  984SOL    HW1 7143   5.428   8.627   3.562
  984SOL    HW2 7144   5.279   8.645   3.541
  985SOL     OW 7145   9.543   5.868   0.028
  985SOL    HW1 7146   9.565   5.872   0.121
  985SOL    HW2 7147   9.622   5.833  -0.013
  986SOL     OW 7148   0.006   7.804   4.504
  986SOL    HW1 7149   0.073   7.778   4.441
  986SOL    HW2 7150  -0.034   7.721   4.532
  987SOL     OW 7151   2.517   2.464   0.704
  987SOL    HW1 7152   2.459   2.540   0.707
  987SOL    HW2 7153   2.469   2.394   0.748
  988SOL     OW 7154   2.670   5.612   3.869
  988SOL    HW1 7155   2.760   5.602   3.900
  988SOL    HW2 7156   2.677   5.670   3.793
  989SOL     OW 7157   6.397   4.118   0.387
  989SOL    HW1 7158   6.339   4.168   0.330
  989SOL    HW2 7159   6.433   4.050   0.331
  990SOL     OW 7160   2.745   2.157   3.703
  990SOL    HW1 7161   2.686   2.211   3.650
  990SOL    HW2 7162   2.830   2.202   3.698
  991SOL     OW 7163   0.200   3.627   2.930
  991SOL    HW1 7164   0.265   3.697   2.934
  991SOL    HW2 7165   0.116   3.673   2.936
  992SOL     OW 7166   1.069   9.216   4.021
  992SOL    HW1 7167   1.103   9.129   4.042
  992SOL    HW2 7168   1.057   9.215   3.926
  993SOL     OW 7169   6.381   9.587   5.263
  993SOL    HW1 7170   6.415   9.676   5.263
  993SOL    HW2 7171   6.363   9.568   5.355
  994SOL     OW 7172   5.658   4.995   2.938
  994SOL    HW1 7173   5.571   4.956   2.951
  994SOL    HW2 7174   5.653   5.036   2.852
  995SOL     OW 7175   2.670   7.366   1.567
  995SOL    HW1 7176   2.718   7.304   1.511
  995SOL    HW2 7177   2.626   7.310   1.632
  996SOL     OW 7178   5.302   9.621   4.731
  996SOL    HW1 7179   5.309   9.708   4.771
  996SOL    HW2 7180   5.354   9.565   4.788
  997SOL     OW 7181   5.552   7.262   0.277
  997SOL    HW1 7182   5.539   7.169   0.290
  997SOL    HW2 7183   5.647   7.273   0.271
  998SOL     OW 7184   2.293   9.325   6.152
  998SOL    HW1 7185   2.268   9.281   6.071
  998SOL    HW2 7186   2.316   9.255   6.212
  999SOL     OW 7187   1.651   7.377   3.484
  999SOL    HW1 7188   1.698   7.448   3.440
  999SOL    HW2 7189   1.719   7.312   3.503
 1000SOL     OW 7190   5.371   3.973   1.856
 1000SOL    HW1 7191   5.329   4.047   1.899
 1000SOL    HW2 7192   5.302   3.935   1.801
 1001SOL     OW 7193   1.133   4.233   0.845
 1001SOL    HW1 7194   1.163   4.319   0.815
 1001SOL    HW2 7195   1.157   4.231   0.938
 1002SOL     OW 7196  -1.680   3.490   4.882
 1002SOL    HW1 7197  -1.754   3.539   4.849
 1002SOL    HW2 7198  -1.695   3.483   4.977
 1003SOL     OW 7199   4.197   1.882   2.114
 1003SOL    HW1 7200   4.137   1.953   2.091
 1003SOL    HW2 7201   4.193   1.876   2.209
 1004SOL     OW 7202   7.721   3.398   0.953
 1004SOL    HW1 7203   7.691   3.416   1.042
 1004SOL    HW2 7204   7.641   3.381   0.903
 1005SOL     OW 7205   0.852   3.903   4.211
 1005SOL    HW1 7206   0.787   3.974   4.204
 1005SOL    HW2 7207   0.896   3.903   4.126
 1006SOL     OW 7208   1.353   4.046   5.110
 1006SOL    HW1 7209   1.354   4.001   5.194
 1006SOL    HW2 7210   1.311   3.984   5.050
 1007SOL     OW 7211   4.355   2.619   2.524
 1007SOL    HW1 7212   4.415   2.613   2.449
 1007SOL    HW2 7213   4.405   2.664   2.592
 1008SOL     OW 7214   9.435   6.808   0.215
 1008SOL    HW1 7215   9.343   6.786   0.234
 1008SOL    HW2 7216   9.485   6.762   0.282
 1009SOL     OW 7217   6.467   3.307   0.942
 1009SOL    HW1 7218   6.433   3.363   1.011
 1009SOL    HW2 7219   6.441   3.351   0.861
 1010SOL     OW 7220  -0.304   6.102   5.009
 1010SOL    HW1 7221  -0.297   6.196   4.992
 1010SOL    HW2 7222  -0.222   6.065   4.975
 1011SOL     OW 7223   0.646   6.802   5.313
 1011SOL    HW1 7224   0.643   6.885   5.360
 1011SOL    HW2 7225   0.579   6.811   5.245
 1012SOL     OW 7226   1.706   3.288   2.465
 1012SOL    HW1 7227   1.626   3.250   2.430
 1012SOL    HW2 7228   1.683   3.314   2.554
 1013SOL     OW 7229   1.910   5.138   3.030
 1013SOL    HW1 7230   1.835   5.078   3.036
 1013SOL    HW2 7231   1.964   5.102   2.960
 1014SOL     OW 7232   6.280   7.725   2.754
 1014SOL    HW1 7233   6.330   7.645   2.738
 1014SOL    HW2 7234   6.313   7.787   2.689
 1015SOL     OW 7235   3.892   5.985   3.067
 1015SOL    HW1 7236   3.923   6.050   3.004
 1015SOL    HW2 7237   3.802   6.012   3.087
 1016SOL     OW 7238   3.149   9.599   6.017
 1016SOL    HW1 7239   3.138   9.578   5.924
 1016SOL    HW2 7240   3.208   9.675   6.018
 1017SOL     OW 7241   5.190   8.999   3.287
 1017SOL    HW1 7242   5.127   9.068   3.307
 1017SOL    HW2 7243   5.165   8.969   3.200
 1018SOL     OW 7244   3.119   6.376   2.214
 1018SOL    HW1 7245   3.108   6.297   2.268
 1018SOL    HW2 7246   3.046   6.433   2.241
 1019SOL     OW 7247   2.806   5.069   2.220
 1019SOL    HW1 7248   2.725   5.070   2.271
 1019SOL    HW2 7249   2.825   5.162   2.204
 1020SOL     OW 7250   0.118   1.527   2.280
 1020SOL    HW1 7251   0.121   1.519   2.184
 1020SOL    HW2 7252   0.061   1.601   2.296
 1021SOL     OW 7253   2.427   5.118   2.858
 1021SOL    HW1 7254   2.476   5.200   2.852
 1021SOL    HW2 7255   2.468   5.071   2.930
 1022SOL     OW 7256   3.421   7.609   4.158
 1022SOL    HW1 7257   3.514   7.593   4.143
 1022SOL    HW2 7258   3.417   7.700   4.190
 1023SOL     OW 7259   5.355   2.906   3.001
 1023SOL    HW1 7260   5.392   2.819   2.986
 1023SOL    HW2 7261   5.416   2.966   2.958
 1024SOL     OW 7262   1.700   4.986   4.086
 1024SOL    HW1 7263   1.672   4.954   4.171
 1024SOL    HW2 7264   1.795   4.998   4.095
 1025SOL     OW 7265   4.952   8.120   2.885
 1025SOL    HW1 7266   4.975   8.204   2.845
 1025SOL    HW2 7267   4.902   8.074   2.817
 1026SOL     OW 7268  -0.207   4.818   3.656
 1026SOL    HW1 7269  -0.221   4.911   3.642
 1026SOL    HW2 7270  -0.235   4.776   3.575
 1027SOL     OW 7271   1.118   3.473   0.689
 1027SOL    HW1 7272   1.158   3.514   0.765
 1027SOL    HW2 7273   1.039   3.430   0.723
 1028SOL     OW 7274   4.479   8.631   2.791
 1028SOL    HW1 7275   4.472   8.570   2.718
 1028SOL    HW2 7276   4.506   8.714   2.751
 1029SOL     OW 7277   0.942   4.054   2.473
 1029SOL    HW1 7278   0.863   4.108   2.478
 1029SOL    HW2 7279   0.967   4.056   2.381
 1030SOL     OW 7280   2.639   2.935   3.391
 1030SOL    HW1 7281   2.582   2.926   3.468
 1030SOL    HW2 7282   2.701   2.863   3.399
 1031SOL     OW 7283   6.080   4.161   0.131
 1031SOL    HW1 7284   6.028   4.132   0.056
 1031SOL    HW2 7285   6.138   4.229   0.096
 1032SOL     OW 7286   2.680   4.302   0.604
 1032SOL    HW1 7287   2.631   4.314   0.523
 1032SOL    HW2 7288   2.653   4.374   0.660
 1033SOL     OW 7289   0.392   8.713   5.771
 1033SOL    HW1 7290   0.399   8.687   5.864
 1033SOL    HW2 7291   0.469   8.673   5.730
 1034SOL     OW 7292   6.079   0.430   0.266
 1034SOL    HW1 7293   6.005   0.471   0.312
 1034SOL    HW2 7294   6.037   0.375   0.200
 1035SOL     OW 7295   6.851   7.715   4.885
 1035SOL    HW1 7296   6.834   7.702   4.979
 1035SOL    HW2 7297   6.945   7.703   4.876
 1036SOL     OW 7298   7.814   9.202   3.945
 1036SOL    HW1 7299   7.894   9.198   3.892
 1036SOL    HW2 7300   7.845   9.197   4.036
 1037SOL     OW 7301   4.399   3.174   4.823
 1037SOL    HW1 7302   4.443   3.213   4.898
 1037SOL    HW2 7303   4.360   3.093   4.857
 1038SOL     OW 7304   2.748   6.955   0.862
 1038SOL    HW1 7305   2.680   7.018   0.886
 1038SOL    HW2 7306   2.817   6.968   0.926
 1039SOL     OW 7307  -1.208   2.348   3.458
 1039SOL    HW1 7308  -1.296   2.348   3.496
 1039SOL    HW2 7309  -1.176   2.437   3.472
 1040SOL     OW 7310   7.232   3.169   0.169
 1040SOL    HW1 7311   7.222   3.121   0.251
 1040SOL    HW2 7312   7.152   3.151   0.120
 1041SOL     OW 7313   6.679   8.952   4.599
 1041SOL    HW1 7314   6.649   8.862   4.611
 1041SOL    HW2 7315   6.634   8.983   4.521
 1042SOL     OW 7316   0.898   9.683   5.746
 1042SOL    HW1 7317   0.893   9.655   5.837
 1042SOL    HW2 7318   0.891   9.602   5.696
 1043SOL     OW 7319   6.779   7.686   3.089
 1043SOL    HW1 7320   6.757   7.779   3.090
 1043SOL    HW2 7321   6.766   7.657   3.179
 1044SOL     OW 7322   5.326   7.087   5.061
 1044SOL    HW1 7323   5.270   7.086   5.139
 1044SOL    HW2 7324   5.264   7.083   4.988
 1045SOL     OW 7325   1.064   6.660   4.671
 1045SOL    HW1 7326   1.144   6.652   4.619
 1045SOL    HW2 7327   1.058   6.754   4.690
 1046SOL     OW 7328   2.975   2.527   1.552
 1046SOL    HW1 7329   2.935   2.518   1.466
 1046SOL    HW2 7330   3.016   2.442   1.569
 1047SOL     OW 7331   2.221   6.086   6.058
 1047SOL    HW1 7332   2.152   6.151   6.047
 1047SOL    HW2 7333   2.226   6.042   5.973
 1048SOL     OW 7334   8.616   6.164   1.354
 1048SOL    HW1 7335   8.649   6.243   1.396
 1048SOL    HW2 7336   8.544   6.136   1.411
 1049SOL     OW 7337   3.263   7.996   3.982
 1049SOL    HW1 7338   3.213   8.007   3.901
 1049SOL    HW2 7339   3.355   7.996   3.954
 1050SOL     OW 7340   1.010   1.732   2.555
 1050SOL    HW1 7341   1.102   1.711   2.574
 1050SOL    HW2 7342   0.983   1.662   2.496
 1051SOL     OW 7343  -0.742   6.236   5.641
 1051SOL    HW1 7344  -0.817   6.181   5.618
 1051SOL    HW2 7345  -0.781   6.317   5.674
 1052SOL     OW 7346   7.150   2.918   0.015
 1052SOL    HW1 7347   7.139   2.829  -0.018
 1052SOL    HW2 7348   7.224   2.913   0.075
 1053SOL     OW 7349   6.962   4.787   0.783
 1053SOL    HW1 7350   6.940   4.875   0.815
 1053SOL    HW2 7351   6.881   4.737   0.792
 1054SOL     OW 7352   1.773   1.636   1.262
 1054SOL    HW1 7353   1.802   1.553   1.225
 1054SOL    HW2 7354   1.816   1.703   1.208
 1055SOL     OW 7355   8.290   6.778   0.479
 1055SOL    HW1 7356   8.329   6.713   0.538
 1055SOL    HW2 7357   8.236   6.833   0.536
 1056SOL     OW 7358   6.825   5.601   1.914
 1056SOL    HW1 7359   6.844   5.510   1.939
 1056SOL    HW2 7360   6.803   5.644   1.997
 1057SOL     OW 7361   4.207   7.116   5.308
 1057SOL    HW1 7362   4.201   7.021   5.302
 1057SOL    HW2 7363   4.301   7.135   5.310
 1058SOL     OW 7364   7.582   5.766   1.121
 1058SOL    HW1 7365   7.548   5.851   1.092
 1058SOL    HW2 7366   7.551   5.759   1.212
 1059SOL     OW 7367   3.902   6.907   5.880
 1059SOL    HW1 7368   3.923   6.909   5.974
 1059SOL    HW2 7369   3.973   6.858   5.840
 1060SOL     OW 7370   2.228   3.283   1.991
 1060SOL    HW1 7371   2.166   3.354   2.007
 1060SOL    HW2 7372   2.234   3.278   1.896
 1061SOL     OW 7373   4.443   7.697   2.698
 1061SOL    HW1 7374   4.405   7.641   2.631
 1061SOL    HW2 7375   4.528   7.723   2.662
 1062SOL     OW 7376   5.011   3.724   3.286
 1062SOL    HW1 7377   5.080   3.774   3.328
 1062SOL    HW2 7378   4.957   3.691   3.357
 1063SOL     OW 7379   5.151   1.750   0.923
 1063SOL    HW1 7380   5.216   1.759   0.853
 1063SOL    HW2 7381   5.199   1.708   0.995
 1064SOL     OW 7382   5.858   3.263   3.911
 1064SOL    HW1 7383   5.783   3.208   3.934
 1064SOL    HW2 7384   5.914   3.206   3.858
 1065SOL     OW 7385   5.259   2.679   0.900
 1065SOL    HW1 7386   5.185   2.724   0.939
 1065SOL    HW2 7387   5.288   2.617   0.967
 1066SOL     OW 7388   0.540   4.882   2.772
 1066SOL    HW1 7389   0.474   4.875   2.703
 1066SOL    HW2 7390   0.492   4.862   2.853
 1067SOL     OW 7391   8.583   7.933   1.588
 1067SOL    HW1 7392   8.668   7.916   1.546
 1067SOL    HW2 7393   8.525   7.867   1.552
 1068SOL     OW 7394   6.245   8.371   3.657
 1068SOL    HW1 7395   6.205   8.398   3.739
 1068SOL    HW2 7396   6.180   8.313   3.617
 1069SOL     OW 7397   2.873   3.599   1.404
 1069SOL    HW1 7398   2.965   3.603   1.378
 1069SOL    HW2 7399   2.875   3.567   1.494
 1070SOL     OW 7400   0.352   4.624   3.720
 1070SOL    HW1 7401   0.333   4.596   3.809
 1070SOL    HW2 7402   0.432   4.676   3.727
 1071SOL     OW 7403   1.751   9.479   5.997
 1071SOL    HW1 7404   1.825   9.513   5.948
 1071SOL    HW2 7405   1.788   9.452   6.081
 1072SOL     OW 7406   7.051   4.921   2.905
 1072SOL    HW1 7407   7.132   4.962   2.936
 1072SOL    HW2 7408   7.036   4.961   2.819
 1073SOL     OW 7409  -0.209   4.628   5.894
 1073SOL    HW1 7410  -0.210   4.707   5.840
 1073SOL    HW2 7411  -0.161   4.654   5.973
 1074SOL     OW 7412   1.976   2.554   0.081
 1074SOL    HW1 7413   1.923   2.609   0.024
 1074SOL    HW2 7414   2.058   2.602   0.093
 1075SOL     OW 7415   1.897   4.567   3.218
 1075SOL    HW1 7416   1.890   4.608   3.132
 1075SOL    HW2 7417   1.890   4.473   3.201
 1076SOL     OW 7418   5.869   7.406   5.610
 1076SOL    HW1 7419   5.881   7.363   5.525
 1076SOL    HW2 7420   5.949   7.457   5.623
 1077SOL     OW 7421   8.839   5.921   1.086
 1077SOL    HW1 7422   8.797   5.872   1.157
 1077SOL    HW2 7423   8.778   5.992   1.067
 1078SOL     OW 7424   3.988   2.613   3.993
 1078SOL    HW1 7425   3.925   2.589   4.061
 1078SOL    HW2 7426   3.961   2.561   3.917
 1079SOL     OW 7427   0.806   8.094   3.567
 1079SOL    HW1 7428   0.873   8.156   3.596
 1079SOL    HW2 7429   0.843   8.054   3.488
 1080SOL     OW 7430   5.466   7.899   5.168
 1080SOL    HW1 7431   5.491   7.946   5.248
 1080SOL    HW2 7432   5.407   7.959   5.122
 1081SOL     OW 7433   2.046   4.015   0.222
 1081SOL    HW1 7434   2.092   4.041   0.302
 1081SOL    HW2 7435   2.021   4.097   0.181
 1082SOL     OW 7436   2.689   2.620   1.450
 1082SOL    HW1 7437   2.597   2.615   1.475
 1082SOL    HW2 7438   2.717   2.529   1.444
 1083SOL     OW 7439   1.652   3.947   4.930
 1083SOL    HW1 7440   1.742   3.938   4.900
 1083SOL    HW2 7441   1.599   3.920   4.855
 1084SOL     OW 7442   2.326   8.059   2.478
 1084SOL    HW1 7443   2.258   8.016   2.426
 1084SOL    HW2 7444   2.290   8.145   2.498
 1085SOL     OW 7445   4.823   3.874   4.157
 1085SOL    HW1 7446   4.792   3.965   4.152
 1085SOL    HW2 7447   4.766   3.834   4.223
 1086SOL     OW 7448   4.000   6.250   2.941
 1086SOL    HW1 7449   3.980   6.333   2.983
 1086SOL    HW2 7450   4.092   6.258   2.915
 1087SOL     OW 7451   0.757   2.869   3.300
 1087SOL    HW1 7452   0.820   2.810   3.342
 1087SOL    HW2 7453   0.690   2.884   3.366
 1088SOL     OW 7454   1.437   7.540   4.891
 1088SOL    HW1 7455   1.482   7.609   4.842
 1088SOL    HW2 7456   1.489   7.531   4.971
 1089SOL     OW 7457   4.197   1.082   0.641
 1089SOL    HW1 7458   4.286   1.049   0.630
 1089SOL    HW2 7459   4.145   1.004   0.660
 1090SOL     OW 7460   2.835   4.428   3.854
 1090SOL    HW1 7461   2.774   4.484   3.903
 1090SOL    HW2 7462   2.793   4.417   3.769
 1091SOL     OW 7463   4.370   7.118   2.879
 1091SOL    HW1 7464   4.322   7.161   2.950
 1091SOL    HW2 7465   4.410   7.190   2.830
 1092SOL     OW 7466   3.464   3.927   2.280
 1092SOL    HW1 7467   3.429   3.991   2.218
 1092SOL    HW2 7468   3.492   3.979   2.355
 1093SOL     OW 7469   8.933   7.673   2.105
 1093SOL    HW1 7470   8.948   7.584   2.137
 1093SOL    HW2 7471   9.019   7.703   2.074
 1094SOL     OW 7472   6.107   2.769   0.491
 1094SOL    HW1 7473   6.160   2.710   0.545
 1094SOL    HW2 7474   6.123   2.741   0.401
 1095SOL     OW 7475   5.216   8.294   6.088
 1095SOL    HW1 7476   5.284   8.308   6.154
 1095SOL    HW2 7477   5.135   8.320   6.132
 1096SOL     OW 7478   4.828   6.606   5.530
 1096SOL    HW1 7479   4.791   6.694   5.539
 1096SOL    HW2 7480   4.854   6.600   5.438
 1097SOL     OW 7481   6.348   6.318   0.433
 1097SOL    HW1 7482   6.363   6.406   0.398
 1097SOL    HW2 7483   6.391   6.260   0.370
 1098SOL     OW 7484  -0.583   5.557   5.941
 1098SOL    HW1 7485  -0.593   5.652   5.939
 1098SOL    HW2 7486  -0.627   5.527   5.862
 1099SOL     OW 7487   4.429   3.363   3.506
 1099SOL    HW1 7488   4.462   3.281   3.470
 1099SOL    HW2 7489   4.501   3.398   3.558
 1100SOL     OW 7490   1.345   6.736   4.118
 1100SOL    HW1 7491   1.418   6.797   4.126
 1100SOL    HW2 7492   1.273   6.778   4.165
 1101SOL     OW 7493   0.666   6.714   2.936
 1101SOL    HW1 7494   0.577   6.741   2.913
 1101SOL    HW2 7495   0.671   6.622   2.908
 1102SOL     OW 7496   2.798   8.073   4.735
 1102SOL    HW1 7497   2.889   8.049   4.722
 1102SOL    HW2 7498   2.800   8.139   4.805
 1103SOL     OW 7499   4.129   7.591   5.401
 1103SOL    HW1 7500   4.141   7.576   5.495
 1103SOL    HW2 7501   4.089   7.510   5.369
 1104SOL     OW 7502   5.565   5.511   0.640
 1104SOL    HW1 7503   5.543   5.434   0.692
 1104SOL    HW2 7504   5.585   5.476   0.553
 1105SOL     OW 7505   7.194   0.375   0.649
 1105SOL    HW1 7506   7.209   0.337   0.562
 1105SOL    HW2 7507   7.107   0.415   0.643
 1106SOL     OW 7508   4.265   6.972   1.024
 1106SOL    HW1 7509   4.300   6.914   0.956
 1106SOL    HW2 7510   4.170   6.965   1.015
 1107SOL     OW 7511   1.500   6.362   6.098
 1107SOL    HW1 7512   1.511   6.302   6.171
 1107SOL    HW2 7513   1.428   6.325   6.047
 1108SOL     OW 7514   5.755   7.666   3.003
 1108SOL    HW1 7515   5.804   7.744   3.029
 1108SOL    HW2 7516   5.758   7.609   3.079
 1109SOL     OW 7517   6.996   9.322   5.423
 1109SOL    HW1 7518   6.937   9.285   5.358
 1109SOL    HW2 7519   7.027   9.246   5.473
 1110SOL     OW 7520  -1.353   3.206   5.449
 1110SOL    HW1 7521  -1.437   3.252   5.437
 1110SOL    HW2 7522  -1.360   3.129   5.393
 1111SOL     OW 7523   5.538   8.696   2.755
 1111SOL    HW1 7524   5.487   8.777   2.764
 1111SOL    HW2 7525   5.578   8.702   2.668
 1112SOL     OW 7526   6.056   6.445   5.437
 1112SOL    HW1 7527   6.069   6.501   5.513
 1112SOL    HW2 7528   6.134   6.388   5.435
 1113SOL     OW 7529   6.180   3.031   0.507
 1113SOL    HW1 7530   6.181   2.935   0.510
 1113SOL    HW2 7531   6.174   3.052   0.414
 1114SOL     OW 7532   4.118   6.380   3.623
 1114SOL    HW1 7533   4.183   6.363   3.554
 1114SOL    HW2 7534   4.049   6.315   3.608
 1115SOL     OW 7535   6.512   3.366   0.161
 1115SOL    HW1 7536   6.417   3.356   0.154
 1115SOL    HW2 7537   6.544   3.354   0.072
 1116SOL     OW 7538   5.361   6.103   1.648
 1116SOL    HW1 7539   5.363   6.147   1.563
 1116SOL    HW2 7540   5.268   6.101   1.671
 1117SOL     OW 7541   0.086   3.804   4.148
 1117SOL    HW1 7542   0.104   3.820   4.240
 1117SOL    HW2 7543   0.041   3.719   4.146
 1118SOL     OW 7544   2.859   7.447   4.051
 1118SOL    HW1 7545   2.947   7.409   4.058
 1118SOL    HW2 7546   2.835   7.467   4.141
 1119SOL     OW 7547   6.868   7.665   1.621
 1119SOL    HW1 7548   6.812   7.612   1.565
 1119SOL    HW2 7549   6.951   7.618   1.623
 1120SOL     OW 7550   8.754   5.357   0.025
 1120SOL    HW1 7551   8.758   5.269  -0.011
 1120SOL    HW2 7552   8.753   5.345   0.120
 1121SOL     OW 7553   1.228   4.178   1.121
 1121SOL    HW1 7554   1.233   4.184   1.217
 1121SOL    HW2 7555   1.310   4.217   1.091
 1122SOL     OW 7556   7.301   3.150   0.554
 1122SOL    HW1 7557   7.369   3.132   0.620
 1122SOL    HW2 7558   7.221   3.115   0.593
 1123SOL     OW 7559   0.815   7.344   3.377
 1123SOL    HW1 7560   0.876   7.418   3.384
 1123SOL    HW2 7561   0.752   7.359   3.447
 1124SOL     OW 7562   4.956   8.228   4.877
 1124SOL    HW1 7563   4.962   8.196   4.787
 1124SOL    HW2 7564   4.863   8.244   4.891
 1125SOL     OW 7565   5.142   3.575   3.094
 1125SOL    HW1 7566   5.084   3.649   3.112
 1125SOL    HW2 7567   5.113   3.507   3.155
 1126SOL     OW 7568   2.470   4.052   1.528
 1126SOL    HW1 7569   2.536   4.097   1.476
 1126SOL    HW2 7570   2.487   3.959   1.514
 1127SOL     OW 7571   5.055   3.443   4.527
 1127SOL    HW1 7572   4.996   3.397   4.587
 1127SOL    HW2 7573   5.093   3.512   4.580
 1128SOL     OW 7574   5.257   8.115   2.380
 1128SOL    HW1 7575   5.323   8.049   2.399
 1128SOL    HW2 7576   5.294   8.168   2.310
 1129SOL     OW 7577   3.879   2.647   1.663
 1129SOL    HW1 7578   3.926   2.572   1.697
 1129SOL    HW2 7579   3.862   2.625   1.571
 1130SOL     OW 7580   5.594   5.149   1.233
 1130SOL    HW1 7581   5.638   5.197   1.163
 1130SOL    HW2 7582   5.662   5.094   1.271
 1131SOL     OW 7583   3.059   8.136   5.117
 1131SOL    HW1 7584   3.077   8.225   5.148
 1131SOL    HW2 7585   2.974   8.113   5.155
 1132SOL     OW 7586   5.528   6.033   0.067
 1132SOL    HW1 7587   5.462   5.964   0.073
 1132SOL    HW2 7588   5.574   6.014  -0.015
 1133SOL     OW 7589   0.852   9.393   5.565
 1133SOL    HW1 7590   0.772   9.354   5.529
 1133SOL    HW2 7591   0.899   9.425   5.488
 1134SOL     OW 7592   1.583   8.300   5.462
 1134SOL    HW1 7593   1.633   8.292   5.381
 1134SOL    HW2 7594   1.530   8.378   5.451
 1135SOL     OW 7595   3.413   8.205   2.718
 1135SOL    HW1 7596   3.459   8.274   2.671
 1135SOL    HW2 7597   3.480   8.162   2.770
 1136SOL     OW 7598   5.239   8.296   5.108
 1136SOL    HW1 7599   5.295   8.333   5.177
 1136SOL    HW2 7600   5.271   8.206   5.099
 1137SOL     OW 7601   0.494   3.967   1.514
 1137SOL    HW1 7602   0.429   3.941   1.449
 1137SOL    HW2 7603   0.545   3.888   1.529
 1138SOL     OW 7604   7.489   5.383   0.597
 1138SOL    HW1 7605   7.500   5.398   0.690
 1138SOL    HW2 7606   7.513   5.465   0.555
 1139SOL     OW 7607   0.306   3.165   3.487
 1139SOL    HW1 7608   0.260   3.219   3.423
 1139SOL    HW2 7609   0.350   3.227   3.545
 1140SOL     OW 7610   7.344   2.189   1.327
 1140SOL    HW1 7611   7.431   2.211   1.296
 1140SOL    HW2 7612   7.334   2.238   1.409
 1141SOL     OW 7613   5.685   3.351   0.706
 1141SOL    HW1 7614   5.762   3.331   0.653
 1141SOL    HW2 7615   5.718   3.352   0.796
 1142SOL     OW 7616   1.525   7.705   3.097
 1142SOL    HW1 7617   1.530   7.799   3.081
 1142SOL    HW2 7618   1.606   7.669   3.060
 1143SOL     OW 7619  -1.130   4.203   6.157
 1143SOL    HW1 7620  -1.034   4.207   6.162
 1143SOL    HW2 7621  -1.151   4.256   6.080
 1144SOL     OW 7622   4.381   1.791   1.154
 1144SOL    HW1 7623   4.309   1.751   1.105
 1144SOL    HW2 7624   4.394   1.876   1.113
 1145SOL     OW 7625   1.373   3.849   3.746
 1145SOL    HW1 7626   1.421   3.895   3.815
 1145SOL    HW2 7627   1.440   3.827   3.681
 1146SOL     OW 7628   0.133   4.344   3.622
 1146SOL    HW1 7629   0.149   4.291   3.700
 1146SOL    HW2 7630   0.158   4.287   3.549
 1147SOL     OW 7631   7.456   4.636   1.688
 1147SOL    HW1 7632   7.511   4.596   1.756
 1147SOL    HW2 7633   7.386   4.573   1.672
 1148SOL     OW 7634   0.886   8.778   4.007
 1148SOL    HW1 7635   0.904   8.699   4.057
 1148SOL    HW2 7636   0.865   8.747   3.919
 1149SOL     OW 7637   0.897   2.855   0.215
 1149SOL    HW1 7638   0.920   2.766   0.241
 1149SOL    HW2 7639   0.952   2.911   0.271
 1150SOL     OW 7640   1.337   4.954   1.504
 1150SOL    HW1 7641   1.395   4.975   1.577
 1150SOL    HW2 7642   1.304   5.039   1.475
 1151SOL     OW 7643   5.498   4.619   0.444
 1151SOL    HW1 7644   5.433   4.669   0.494
 1151SOL    HW2 7645   5.569   4.682   0.428
 1152SOL     OW 7646   3.783   3.901   0.242
 1152SOL    HW1 7647   3.864   3.860   0.271
 1152SOL    HW2 7648   3.719   3.831   0.243
 1153SOL     OW 7649   2.546   5.041   0.065
 1153SOL    HW1 7650   2.496   5.020   0.144
 1153SOL    HW2 7651   2.505   4.989  -0.004
 1154SOL     OW 7652   5.399   6.757   0.150
 1154SOL    HW1 7653   5.338   6.732   0.080
 1154SOL    HW2 7654   5.485   6.734   0.116
 1155SOL     OW 7655   2.272   5.922   1.925
 1155SOL    HW1 7656   2.245   6.013   1.920
 1155SOL    HW2 7657   2.245   5.894   2.013
 1156SOL     OW 7658   8.429   7.743   2.092
 1156SOL    HW1 7659   8.373   7.819   2.110
 1156SOL    HW2 7660   8.409   7.681   2.163
 1157SOL     OW 7661   2.101   8.078   2.857
 1157SOL    HW1 7662   2.112   7.983   2.866
 1157SOL    HW2 7663   2.178   8.115   2.901
 1158SOL     OW 7664  -0.899   3.806   5.458
 1158SOL    HW1 7665  -0.994   3.824   5.459
 1158SOL    HW2 7666  -0.859   3.888   5.487
 1159SOL     OW 7667   6.556   4.769   2.857
 1159SOL    HW1 7668   6.462   4.781   2.843
 1159SOL    HW2 7669   6.577   4.686   2.814
 1160SOL     OW 7670   7.150   5.606   3.552
 1160SOL    HW1 7671   7.212   5.677   3.569
 1160SOL    HW2 7672   7.169   5.540   3.619
 1161SOL     OW 7673   6.528   1.109   1.876
 1161SOL    HW1 7674   6.454   1.149   1.923
 1161SOL    HW2 7675   6.579   1.184   1.845
 1162SOL     OW 7676   4.313   9.235   5.761
 1162SOL    HW1 7677   4.301   9.209   5.853
 1162SOL    HW2 7678   4.356   9.159   5.721
 1163SOL     OW 7679   0.609   6.606   6.169
 1163SOL    HW1 7680   0.617   6.518   6.207
 1163SOL    HW2 7681   0.518   6.631   6.185
 1164SOL     OW 7682   5.345   2.434   0.751
 1164SOL    HW1 7683   5.409   2.505   0.759
 1164SOL    HW2 7684   5.338   2.399   0.840
 1165SOL     OW 7685   6.078   3.772   3.389
 1165SOL    HW1 7686   6.089   3.798   3.298
 1165SOL    HW2 7687   6.050   3.852   3.433
 1166SOL     OW 7688   3.172   6.026   5.649
 1166SOL    HW1 7689   3.237   6.051   5.583
 1166SOL    HW2 7690   3.090   6.062   5.615
 1167SOL     OW 7691   6.719   8.458   5.488
 1167SOL    HW1 7692   6.692   8.505   5.409
 1167SOL    HW2 7693   6.671   8.375   5.484
 1168SOL     OW 7694   2.136   4.754   2.545
 1168SOL    HW1 7695   2.218   4.764   2.496
 1168SOL    HW2 7696   2.162   4.764   2.636
 1169SOL     OW 7697   7.998   6.093   1.506
 1169SOL    HW1 7698   7.995   6.163   1.442
 1169SOL    HW2 7699   7.958   6.018   1.462
 1170SOL     OW 7700   5.898   2.768   2.608
 1170SOL    HW1 7701   5.806   2.794   2.618
 1170SOL    HW2 7702   5.932   2.825   2.540
 1171SOL     OW 7703   3.944   1.979   0.866
 1171SOL    HW1 7704   3.918   2.022   0.948
 1171SOL    HW2 7705   3.880   1.909   0.853
 1172SOL     OW 7706   7.580   5.556   2.947
 1172SOL    HW1 7707   7.673   5.573   2.965
 1172SOL    HW2 7708   7.576   5.540   2.853
 1173SOL     OW 7709   2.540   8.113   3.279
 1173SOL    HW1 7710   2.586   8.107   3.363
 1173SOL    HW2 7711   2.560   8.030   3.235
 1174SOL     OW 7712   2.643   4.148   2.093
 1174SOL    HW1 7713   2.688   4.213   2.038
 1174SOL    HW2 7714   2.604   4.087   2.030
 1175SOL     OW 7715   7.671   2.872   0.898
 1175SOL    HW1 7716   7.731   2.797   0.904
 1175SOL    HW2 7717   7.672   2.910   0.986
 1176SOL     OW 7718   7.272   4.235   0.320
 1176SOL    HW1 7719   7.228   4.313   0.286
 1176SOL    HW2 7720   7.335   4.269   0.384
 1177SOL     OW 7721   5.303   3.559   3.404
 1177SOL    HW1 7722   5.238   3.508   3.356
 1177SOL    HW2 7723   5.279   3.547   3.496
 1178SOL     OW 7724   3.252   8.388   3.971
 1178SOL    HW1 7725   3.233   8.340   3.890
 1178SOL    HW2 7726   3.271   8.320   4.036
 1179SOL     OW 7727   4.829   2.510   4.112
 1179SOL    HW1 7728   4.839   2.545   4.023
 1179SOL    HW2 7729   4.741   2.472   4.112
 1180SOL     OW 7730   3.207   3.143   3.541
 1180SOL    HW1 7731   3.180   3.234   3.557
 1180SOL    HW2 7732   3.300   3.149   3.520
 1181SOL     OW 7733   1.989   6.218   3.013
 1181SOL    HW1 7734   1.976   6.232   3.107
 1181SOL    HW2 7735   2.060   6.153   3.009
 1182SOL     OW 7736  -0.104   0.664   1.094
 1182SOL    HW1 7737  -0.064   0.676   1.008
 1182SOL    HW2 7738  -0.053   0.720   1.153
 1183SOL     OW 7739   2.944   2.594   2.825
 1183SOL    HW1 7740   2.955   2.500   2.809
 1183SOL    HW2 7741   3.012   2.615   2.889
 1184SOL     OW 7742   1.457   6.673   5.570
 1184SOL    HW1 7743   1.442   6.761   5.604
 1184SOL    HW2 7744   1.429   6.615   5.640
 1185SOL     OW 7745   5.717   5.840   0.322
 1185SOL    HW1 7746   5.781   5.801   0.263
 1185SOL    HW2 7747   5.760   5.918   0.358
 1186SOL     OW 7748   3.150   3.349   2.014
 1186SOL    HW1 7749   3.108   3.357   1.928
 1186SOL    HW2 7750   3.222   3.411   2.012
 1187SOL     OW 7751   0.639  10.350   5.755
 1187SOL    HW1 7752   0.580  10.354   5.680
 1187SOL    HW2 7753   0.612  10.271   5.802
 1188SOL     OW 7754   0.909   3.956   3.561
 1188SOL    HW1 7755   0.994   3.921   3.587
 1188SOL    HW2 7756   0.905   4.042   3.603
 1189SOL     OW 7757   4.701   8.322   4.899
 1189SOL    HW1 7758   4.619   8.347   4.942
 1189SOL    HW2 7759   4.739   8.405   4.870
 1190SOL     OW 7760   4.212   8.623   5.668
 1190SOL    HW1 7761   4.143   8.564   5.701
 1190SOL    HW2 7762   4.291   8.594   5.713
 1191SOL     OW 7763   2.670   4.142   5.479
 1191SOL    HW1 7764   2.580   4.153   5.509
 1191SOL    HW2 7765   2.665   4.148   5.383
 1192SOL     OW 7766   7.226   4.282   2.672
 1192SOL    HW1 7767   7.228   4.365   2.624
 1192SOL    HW2 7768   7.146   4.239   2.643
 1193SOL     OW 7769  -0.286   5.678   4.452
 1193SOL    HW1 7770  -0.232   5.670   4.373
 1193SOL    HW2 7771  -0.361   5.731   4.425
 1194SOL     OW 7772   0.551   2.306   0.802
 1194SOL    HW1 7773   0.495   2.262   0.738
 1194SOL    HW2 7774   0.559   2.395   0.770
 1195SOL     OW 7775   6.813   8.959   3.286
 1195SOL    HW1 7776   6.778   8.981   3.200
 1195SOL    HW2 7777   6.874   9.030   3.306
 1196SOL     OW 7778  -0.358   4.194   5.619
 1196SOL    HW1 7779  -0.424   4.200   5.689
 1196SOL    HW2 7780  -0.301   4.270   5.632
 1197SOL     OW 7781   6.641   2.664   1.296
 1197SOL    HW1 7782   6.657   2.604   1.368
 1197SOL    HW2 7783   6.552   2.697   1.313
 1198SOL     OW 7784   6.093   8.286   4.133
 1198SOL    HW1 7785   6.094   8.311   4.041
 1198SOL    HW2 7786   6.183   8.260   4.151
 1199SOL     OW 7787   4.409   8.052   3.672
 1199SOL    HW1 7788   4.488   8.049   3.725
 1199SOL    HW2 7789   4.358   8.124   3.709
 1200SOL     OW 7790   8.348   5.658   0.484
 1200SOL    HW1 7791   8.308   5.713   0.551
 1200SOL    HW2 7792   8.282   5.651   0.416
 1201SOL     OW 7793   7.268   6.458   1.347
 1201SOL    HW1 7794   7.262   6.472   1.441
 1201SOL    HW2 7795   7.177   6.452   1.318
 1202SOL     OW 7796   2.119   8.975   3.185
 1202SOL    HW1 7797   2.037   8.927   3.176
 1202SOL    HW2 7798   2.105   9.056   3.137
 1203SOL     OW 7799   0.587   1.998   2.575
 1203SOL    HW1 7800   0.555   1.912   2.601
 1203SOL    HW2 7801   0.681   1.995   2.591
 1204SOL     OW 7802   3.071   1.078   0.822
 1204SOL    HW1 7803   3.128   1.039   0.755
 1204SOL    HW2 7804   3.012   1.006   0.847
 1205SOL     OW 7805   3.328   7.011   0.924
 1205SOL    HW1 7806   3.386   7.073   0.879
 1205SOL    HW2 7807   3.377   6.929   0.924
 1206SOL     OW 7808   2.851   4.933   3.275
 1206SOL    HW1 7809   2.881   4.985   3.200
 1206SOL    HW2 7810   2.825   4.998   3.340
 1207SOL     OW 7811  -0.498   4.162   4.781
 1207SOL    HW1 7812  -0.411   4.192   4.809
 1207SOL    HW2 7813  -0.545   4.242   4.759
 1208SOL     OW 7814   5.024   0.818   0.775
 1208SOL    HW1 7815   4.956   0.784   0.717
 1208SOL    HW2 7816   5.072   0.882   0.722
 1209SOL     OW 7817   5.315   3.339   1.973
 1209SOL    HW1 7818   5.248   3.317   2.037
 1209SOL    HW2 7819   5.301   3.278   1.901
 1210SOL     OW 7820   2.730   8.714   2.925
 1210SOL    HW1 7821   2.707   8.666   3.005
 1210SOL    HW2 7822   2.647   8.750   2.894
 1211SOL     OW 7823   4.621   3.476   3.658
 1211SOL    HW1 7824   4.712   3.486   3.631
 1211SOL    HW2 7825   4.617   3.518   3.744
 1212SOL     OW 7826   4.902   4.004   2.661
 1212SOL    HW1 7827   4.809   4.023   2.673
 1212SOL    HW2 7828   4.946   4.088   2.672
 1213SOL     OW 7829   2.120   4.302   3.642
 1213SOL    HW1 7830   2.100   4.395   3.634
 1213SOL    HW2 7831   2.190   4.287   3.579
 1214SOL     OW 7832   4.076   9.803   4.899
 1214SOL    HW1 7833   4.004   9.865   4.887
 1214SOL    HW2 7834   4.142   9.852   4.947
 1215SOL     OW 7835   3.243   3.423   3.525
 1215SOL    HW1 7836   3.329   3.426   3.566
 1215SOL    HW2 7837   3.255   3.468   3.441
 1216SOL     OW 7838   5.737   5.619   0.849
 1216SOL    HW1 7839   5.809   5.556   0.845
 1216SOL    HW2 7840   5.685   5.600   0.771
 1217SOL     OW 7841   4.959   3.304   1.895
 1217SOL    HW1 7842   4.968   3.376   1.958
 1217SOL    HW2 7843   4.871   3.270   1.911
 1218SOL     OW 7844   1.259   2.329   3.694
 1218SOL    HW1 7845   1.263   2.271   3.618
 1218SOL    HW2 7846   1.219   2.275   3.763
 1219SOL     OW 7847   3.038   4.323   2.474
 1219SOL    HW1 7848   3.074   4.401   2.432
 1219SOL    HW2 7849   3.078   4.322   2.561
 1220SOL     OW 7850   7.781   7.677   2.981
 1220SOL    HW1 7851   7.831   7.601   3.010
 1220SOL    HW2 7852   7.798   7.682   2.887
 1221SOL     OW 7853   5.106   3.504   3.923
 1221SOL    HW1 7854   5.162   3.430   3.946
 1221SOL    HW2 7855   5.078   3.540   4.007
 1222SOL     OW 7856   2.725   4.026   0.121
 1222SOL    HW1 7857   2.639   4.048   0.156
 1222SOL    HW2 7858   2.706   3.977   0.042
 1223SOL     OW 7859   6.408   5.743   0.466
 1223SOL    HW1 7860   6.362   5.674   0.417
 1223SOL    HW2 7861   6.392   5.823   0.416
 1224SOL     OW 7862   6.011   1.426   0.987
 1224SOL    HW1 7863   6.033   1.334   0.974
 1224SOL    HW2 7864   5.940   1.442   0.925
 1225SOL     OW 7865   6.886   8.281   3.119
 1225SOL    HW1 7866   6.950   8.266   3.188
 1225SOL    HW2 7867   6.908   8.217   3.051
 1226SOL     OW 7868   4.917   2.865   4.380
 1226SOL    HW1 7869   4.976   2.855   4.454
 1226SOL    HW2 7870   4.947   2.801   4.316
 1227SOL     OW 7871   0.936   4.805   3.698
 1227SOL    HW1 7872   0.865   4.767   3.749
 1227SOL    HW2 7873   0.900   4.816   3.610
 1228SOL     OW 7874   3.218   7.113   5.973
 1228SOL    HW1 7875   3.175   7.080   6.052
 1228SOL    HW2 7876   3.169   7.074   5.901
 1229SOL     OW 7877   1.724   2.644   1.985
 1229SOL    HW1 7878   1.705   2.597   2.066
 1229SOL    HW2 7879   1.712   2.736   2.008
 1230SOL     OW 7880   0.973   6.262   3.811
 1230SOL    HW1 7881   0.886   6.301   3.821
 1230SOL    HW2 7882   0.962   6.198   3.740
 1231SOL     OW 7883   2.153   9.904   5.047
 1231SOL    HW1 7884   2.088   9.954   4.998
 1231SOL    HW2 7885   2.109   9.882   5.129
 1232SOL     OW 7886   3.491   4.724   2.566
 1232SOL    HW1 7887   3.508   4.650   2.507
 1232SOL    HW2 7888   3.482   4.799   2.508
 1233SOL     OW 7889   5.999   3.544   1.803
 1233SOL    HW1 7890   6.035   3.466   1.845
 1233SOL    HW2 7891   5.906   3.544   1.828
 1234SOL     OW 7892   5.628   3.581   3.744
 1234SOL    HW1 7893   5.723   3.573   3.736
 1234SOL    HW2 7894   5.606   3.533   3.824
 1235SOL     OW 7895   1.191   5.043   1.900
 1235SOL    HW1 7896   1.179   4.948   1.900
 1235SOL    HW2 7897   1.160   5.071   1.814
 1236SOL     OW 7898   5.962   8.171   4.366
 1236SOL    HW1 7899   6.052   8.157   4.398
 1236SOL    HW2 7900   5.972   8.183   4.272
 1237SOL     OW 7901   0.864   2.677   2.364
 1237SOL    HW1 7902   0.790   2.738   2.360
 1237SOL    HW2 7903   0.833   2.599   2.318
 1238SOL     OW 7904   0.551   3.422   3.364
 1238SOL    HW1 7905   0.547   3.399   3.457
 1238SOL    HW2 7906   0.605   3.353   3.325
 1239SOL     OW 7907   0.458   5.335   4.526
 1239SOL    HW1 7908   0.396   5.386   4.476
 1239SOL    HW2 7909   0.540   5.385   4.522
 1240SOL     OW 7910   2.183   9.748   4.745
 1240SOL    HW1 7911   2.087   9.752   4.743
 1240SOL    HW2 7912   2.203   9.707   4.829
 1241SOL     OW 7913   2.467   9.598   4.506
 1241SOL    HW1 7914   2.530   9.526   4.507
 1241SOL    HW2 7915   2.445   9.609   4.413
 1242SOL     OW 7916   1.467   4.197   0.689
 1242SOL    HW1 7917   1.496   4.273   0.638
 1242SOL    HW2 7918   1.463   4.126   0.624
 1243SOL     OW 7919   5.647   9.320   5.247
 1243SOL    HW1 7920   5.638   9.362   5.332
 1243SOL    HW2 7921   5.611   9.384   5.185
 1244SOL     OW 7922   3.591   3.176   0.001
 1244SOL    HW1 7923   3.528   3.159   0.071
 1244SOL    HW2 7924   3.580   3.270  -0.018
 1245SOL     OW 7925   4.808   9.905   5.786
 1245SOL    HW1 7926   4.740   9.893   5.720
 1245SOL    HW2 7927   4.840   9.994   5.772
 1246SOL     OW 7928   4.282   5.422   0.340
 1246SOL    HW1 7929   4.196   5.432   0.380
 1246SOL    HW2 7930   4.264   5.421   0.246
 1247SOL     OW 7931   1.534   2.868   3.470
 1247SOL    HW1 7932   1.493   2.783   3.458
 1247SOL    HW2 7933   1.556   2.897   3.381
 1248SOL     OW 7934   0.164   1.320   1.085
 1248SOL    HW1 7935   0.107   1.268   1.142
 1248SOL    HW2 7936   0.250   1.278   1.093
 1249SOL     OW 7937  -0.157   3.449   5.731
 1249SOL    HW1 7938  -0.188   3.367   5.692
 1249SOL    HW2 7939  -0.105   3.490   5.662
 1250SOL     OW 7940   2.484   7.916   5.762
 1250SOL    HW1 7941   2.567   7.872   5.780
 1250SOL    HW2 7942   2.457   7.885   5.676
 1251SOL     OW 7943   7.797   6.907   0.534
 1251SOL    HW1 7944   7.718   6.961   0.534
 1251SOL    HW2 7945   7.766   6.818   0.549
 1252SOL     OW 7946   1.656   2.661   4.035
 1252SOL    HW1 7947   1.593   2.603   3.993
 1252SOL    HW2 7948   1.657   2.739   3.980
 1253SOL     OW 7949   5.737   6.477   1.152
 1253SOL    HW1 7950   5.814   6.533   1.147
 1253SOL    HW2 7951   5.759   6.402   1.097
 1254SOL     OW 7952   1.269   5.758   2.416
 1254SOL    HW1 7953   1.184   5.802   2.408
 1254SOL    HW2 7954   1.269   5.694   2.344
 1255SOL     OW 7955   2.876   7.666   2.960
 1255SOL    HW1 7956   2.889   7.751   2.919
 1255SOL    HW2 7957   2.803   7.627   2.912
 1256SOL     OW 7958   4.587   7.129   6.087
 1256SOL    HW1 7959   4.548   7.193   6.027
 1256SOL    HW2 7960   4.524   7.123   6.159
 1257SOL     OW 7961   1.205   3.806   1.848
 1257SOL    HW1 7962   1.188   3.900   1.846
 1257SOL    HW2 7963   1.122   3.767   1.873
 1258SOL     OW 7964   3.327   2.378   3.765
 1258SOL    HW1 7965   3.338   2.467   3.734
 1258SOL    HW2 7966   3.416   2.347   3.783
 1259SOL     OW 7967   5.374   7.061   1.999
 1259SOL    HW1 7968   5.463   7.027   2.006
 1259SOL    HW2 7969   5.382   7.155   2.011
 1260SOL     OW 7970   0.370   3.797   5.441
 1260SOL    HW1 7971   0.458   3.807   5.477
 1260SOL    HW2 7972   0.384   3.780   5.348
 1261SOL     OW 7973   0.622   1.037   0.177
 1261SOL    HW1 7974   0.596   0.953   0.214
 1261SOL    HW2 7975   0.645   1.018   0.086
 1262SOL     OW 7976   5.894   8.178   3.060
 1262SOL    HW1 7977   5.921   8.261   3.021
 1262SOL    HW2 7978   5.951   8.167   3.136
 1263SOL     OW 7979   4.937   1.653   2.675
 1263SOL    HW1 7980   4.962   1.660   2.767
 1263SOL    HW2 7981   4.842   1.657   2.675
 1264SOL     OW 7982   0.701   7.098   5.836
 1264SOL    HW1 7983   0.749   7.017   5.819
 1264SOL    HW2 7984   0.709   7.112   5.930
 1265SOL     OW 7985   3.236   2.771   2.445
 1265SOL    HW1 7986   3.234   2.861   2.412
 1265SOL    HW2 7987   3.295   2.725   2.385
 1266SOL     OW 7988   2.367   6.170   2.609
 1266SOL    HW1 7989   2.373   6.260   2.642
 1266SOL    HW2 7990   2.435   6.165   2.542
 1267SOL     OW 7991   1.156   2.886   1.404
 1267SOL    HW1 7992   1.170   2.962   1.348
 1267SOL    HW2 7993   1.128   2.816   1.344
 1268SOL     OW 7994   6.545   8.245   5.937
 1268SOL    HW1 7995   6.627   8.197   5.947
 1268SOL    HW2 7996   6.552   8.318   5.998
 1269SOL     OW 7997   3.651   2.483   2.711
 1269SOL    HW1 7998   3.728   2.428   2.724
 1269SOL    HW2 7999   3.685   2.561   2.668
 1270SOL     OW 8000   3.650   9.185   5.352
 1270SOL    HW1 8001   3.614   9.179   5.263
 1270SOL    HW2 8002   3.710   9.111   5.359
 1271SOL     OW 8003   1.468   3.775   5.076
 1271SOL    HW1 8004   1.518   3.818   5.006
 1271SOL    HW2 8005   1.420   3.704   5.031
 1272SOL     OW 8006   0.464   6.314   4.702
 1272SOL    HW1 8007   0.406   6.370   4.754
 1272SOL    HW2 8008   0.453   6.227   4.741
 1273SOL     OW 8009   8.573   8.217   2.007
 1273SOL    HW1 8010   8.497   8.271   1.986
 1273SOL    HW2 8011   8.561   8.138   1.955
 1274SOL     OW 8012   7.122   8.094   3.800
 1274SOL    HW1 8013   7.191   8.051   3.851
 1274SOL    HW2 8014   7.062   8.130   3.865
 1275SOL     OW 8015   3.136   7.822   6.169
 1275SOL    HW1 8016   3.066   7.789   6.224
 1275SOL    HW2 8017   3.207   7.760   6.180
 1276SOL     OW 8018   4.312   4.116   2.510
 1276SOL    HW1 8019   4.290   4.112   2.603
 1276SOL    HW2 8020   4.298   4.208   2.487
 1277SOL     OW 8021   1.679   3.969   5.367
 1277SOL    HW1 8022   1.754   3.944   5.314
 1277SOL    HW2 8023   1.710   3.963   5.457
 1278SOL     OW 8024   4.185   7.392   1.023
 1278SOL    HW1 8025   4.268   7.360   1.058
 1278SOL    HW2 8026   4.204   7.481   0.994
 1279SOL     OW 8027   3.232   3.670   4.253
 1279SOL    HW1 8028   3.303   3.676   4.316
 1279SOL    HW2 8029   3.174   3.603   4.288
 1280SOL     OW 8030   8.153   5.916   0.180
 1280SOL    HW1 8031   8.070   5.953   0.150
 1280SOL    HW2 8032   8.147   5.823   0.161
 1281SOL     OW 8033   3.873   7.476   2.193
 1281SOL    HW1 8034   3.954   7.518   2.162
 1281SOL    HW2 8035   3.804   7.520   2.144
 1282SOL     OW 8036   0.099   3.823   5.150
 1282SOL    HW1 8037   0.072   3.900   5.201
 1282SOL    HW2 8038   0.104   3.752   5.214
 1283SOL     OW 8039   0.666   9.687   5.438
 1283SOL    HW1 8040   0.598   9.622   5.457
 1283SOL    HW2 8041   0.694   9.667   5.349
 1284SOL     OW 8042   3.902  10.370   5.717
 1284SOL    HW1 8043   3.864  10.337   5.799
 1284SOL    HW2 8044   3.833  10.426   5.680
 1285SOL     OW 8045   7.775   4.029   1.811
 1285SOL    HW1 8046   7.833   3.959   1.839
 1285SOL    HW2 8047   7.787   4.098   1.876
 1286SOL     OW 8048   4.494   9.166   4.386
 1286SOL    HW1 8049   4.528   9.120   4.463
 1286SOL    HW2 8050   4.548   9.245   4.379
 1287SOL     OW 8051   6.867   4.438   3.139
 1287SOL    HW1 8052   6.906   4.388   3.067
 1287SOL    HW2 8053   6.859   4.375   3.211
 1288SOL     OW 8054   7.825   6.521   0.764
 1288SOL    HW1 8055   7.764   6.579   0.718
 1288SOL    HW2 8056   7.784   6.506   0.849
 1289SOL     OW 8057   1.580   3.637   3.076
 1289SOL    HW1 8058   1.548   3.605   3.160
 1289SOL    HW2 8059   1.565   3.732   3.078
 1290SOL     OW 8060   0.771   4.277   1.363
 1290SOL    HW1 8061   0.844   4.339   1.365
 1290SOL    HW2 8062   0.813   4.191   1.356
 1291SOL     OW 8063   6.571   8.905   5.069
 1291SOL    HW1 8064   6.518   8.844   5.017
 1291SOL    HW2 8065   6.541   8.893   5.158
 1292SOL     OW 8066   2.778   5.610   0.059
 1292SOL    HW1 8067   2.683   5.606   0.054
 1292SOL    HW2 8068   2.808   5.526   0.023
 1293SOL     OW 8069   6.304   1.839   1.889
 1293SOL    HW1 8070   6.298   1.758   1.838
 1293SOL    HW2 8071   6.398   1.860   1.889
 1294SOL     OW 8072   8.578   6.797   1.110
 1294SOL    HW1 8073   8.556   6.881   1.069
 1294SOL    HW2 8074   8.645   6.819   1.175
 1295SOL     OW 8075   8.487   4.914   0.007
 1295SOL    HW1 8076   8.577   4.883  -0.000
 1295SOL    HW2 8077   8.470   4.915   0.101
 1296SOL     OW 8078   2.409   2.910   3.516
 1296SOL    HW1 8079   2.368   2.992   3.489
 1296SOL    HW2 8080   2.354   2.842   3.478
 1297SOL     OW 8081   2.707   5.587   6.022
 1297SOL    HW1 8082   2.639   5.570   5.956
 1297SOL    HW2 8083   2.677   5.539   6.099
 1298SOL     OW 8084   4.702   8.114   5.727
 1298SOL    HW1 8085   4.746   8.164   5.657
 1298SOL    HW2 8086   4.681   8.179   5.793
 1299SOL     OW 8087   1.231   5.786   3.371
 1299SOL    HW1 8088   1.159   5.734   3.335
 1299SOL    HW2 8089   1.229   5.868   3.321
 1300SOL     OW 8090   7.232   4.998   2.229
 1300SOL    HW1 8091   7.180   4.918   2.235
 1300SOL    HW2 8092   7.302   4.986   2.294
 1301SOL     OW 8093   2.849   6.533   2.524
 1301SOL    HW1 8094   2.915   6.588   2.482
 1301SOL    HW2 8095   2.899   6.458   2.557
 1302SOL     OW 8096   0.133   7.288   4.545
 1302SOL    HW1 8097   0.087   7.242   4.475
 1302SOL    HW2 8098   0.177   7.361   4.500
 1303SOL     OW 8099   4.333   2.724   0.342
 1303SOL    HW1 8100   4.389   2.773   0.402
 1303SOL    HW2 8101   4.266   2.786   0.314
 1304SOL     OW 8102   0.809   4.829   2.824
 1304SOL    HW1 8103   0.713   4.831   2.834
 1304SOL    HW2 8104   0.831   4.736   2.830
 1305SOL     OW 8105   0.312   4.686   4.566
 1305SOL    HW1 8106   0.289   4.776   4.543
 1305SOL    HW2 8107   0.228   4.641   4.571
 1306SOL     OW 8108   5.150   9.623   5.201
 1306SOL    HW1 8109   5.133   9.571   5.122
 1306SOL    HW2 8110   5.135   9.562   5.274
 1307SOL     OW 8111   1.781   4.892   1.338
 1307SOL    HW1 8112   1.866   4.897   1.381
 1307SOL    HW2 8113   1.790   4.946   1.260
 1308SOL     OW 8114   1.196   6.858   3.070
 1308SOL    HW1 8115   1.257   6.919   3.112
 1308SOL    HW2 8116   1.109   6.895   3.087
 1309SOL     OW 8117   6.289   6.335   5.486
 1309SOL    HW1 8118   6.375   6.306   5.457
 1309SOL    HW2 8119   6.253   6.259   5.532
 1310SOL     OW 8120   3.240   8.245   3.418
 1310SOL    HW1 8121   3.256   8.337   3.397
 1310SOL    HW2 8122   3.323   8.201   3.397
 1311SOL     OW 8123   5.220  10.410   6.050
 1311SOL    HW1 8124   5.146  10.370   6.004
 1311SOL    HW2 8125   5.193  10.500   6.066
 1312SOL     OW 8126   4.713   5.496   0.905
 1312SOL    HW1 8127   4.805   5.482   0.926
 1312SOL    HW2 8128   4.666   5.439   0.965
 1313SOL     OW 8129   2.936   3.573   1.123
 1313SOL    HW1 8130   2.939   3.651   1.067
 1313SOL    HW2 8131   2.889   3.601   1.201
 1314SOL     OW 8132   1.633   2.808   4.462
 1314SOL    HW1 8133   1.703   2.764   4.511
 1314SOL    HW2 8134   1.553   2.761   4.487
 1315SOL     OW 8135   3.226   7.828   1.776
 1315SOL    HW1 8136   3.134   7.813   1.753
 1315SOL    HW2 8137   3.259   7.743   1.803
 1316SOL     OW 8138   0.522   6.136   5.966
 1316SOL    HW1 8139   0.539   6.175   6.052
 1316SOL    HW2 8140   0.433   6.101   5.973
 1317SOL     OW 8141   2.691   7.757   2.624
 1317SOL    HW1 8142   2.631   7.796   2.561
 1317SOL    HW2 8143   2.777   7.789   2.599
 1318SOL     OW 8144   1.097   6.898   4.200
 1318SOL    HW1 8145   1.105   6.967   4.265
 1318SOL    HW2 8146   1.016   6.852   4.223
 1319SOL     OW 8147   6.354   8.546   4.667
 1319SOL    HW1 8148   6.277   8.591   4.634
 1319SOL    HW2 8149   6.322   8.493   4.740
 1320SOL     OW 8150   3.373   3.300   2.636
 1320SOL    HW1 8151   3.438   3.230   2.631
 1320SOL    HW2 8152   3.289   3.256   2.620
 1321SOL     OW 8153   6.974   7.388   0.469
 1321SOL    HW1 8154   6.913   7.321   0.439
 1321SOL    HW2 8155   7.015   7.420   0.388
 1322SOL     OW 8156  -0.088   2.833   2.029
 1322SOL    HW1 8157  -0.089   2.801   2.119
 1322SOL    HW2 8158  -0.112   2.925   2.037
 1323SOL     OW 8159   4.636   2.680   1.294
 1323SOL    HW1 8160   4.572   2.734   1.247
 1323SOL    HW2 8161   4.702   2.742   1.325
 1324SOL     OW 8162   5.589   2.111   2.626
 1324SOL    HW1 8163   5.593   2.173   2.698
 1324SOL    HW2 8164   5.495   2.098   2.610
 1325SOL     OW 8165   1.781   3.379   0.031
 1325SOL    HW1 8166   1.749   3.291   0.051
 1325SOL    HW2 8167   1.873   3.377   0.057
 1326SOL     OW 8168   4.729   8.943   3.588
 1326SOL    HW1 8169   4.709   9.024   3.542
 1326SOL    HW2 8170   4.665   8.939   3.659
 1327SOL     OW 8171   2.998   9.252   5.687
 1327SOL    HW1 8172   2.934   9.272   5.756
 1327SOL    HW2 8173   2.999   9.330   5.632
 1328SOL     OW 8174   2.574   3.750   0.243
 1328SOL    HW1 8175   2.514   3.739   0.317
 1328SOL    HW2 8176   2.524   3.800   0.179
 1329SOL     OW 8177   7.169   3.704   1.727
 1329SOL    HW1 8178   7.234   3.685   1.660
 1329SOL    HW2 8179   7.120   3.622   1.737
 1330SOL     OW 8180   8.053   8.332   2.293
 1330SOL    HW1 8181   8.020   8.344   2.204
 1330SOL    HW2 8182   8.101   8.413   2.311
 1331SOL     OW 8183   3.615   5.353   3.610
 1331SOL    HW1 8184   3.545   5.407   3.573
 1331SOL    HW2 8185   3.664   5.322   3.534
 1332SOL     OW 8186   4.837   6.117   2.175
 1332SOL    HW1 8187   4.825   6.188   2.239
 1332SOL    HW2 8188   4.749   6.090   2.152
 1333SOL     OW 8189   5.705   7.840   6.095
 1333SOL    HW1 8190   5.662   7.901   6.035
 1333SOL    HW2 8191   5.691   7.877   6.182
 1334SOL     OW 8192   0.028   9.631   5.889
 1334SOL    HW1 8193  -0.037   9.677   5.943
 1334SOL    HW2 8194  -0.012   9.625   5.803
 1335SOL     OW 8195   7.567   7.890   2.539
 1335SOL    HW1 8196   7.552   7.968   2.593
 1335SOL    HW2 8197   7.663   7.879   2.540
 1336SOL     OW 8198   4.069   6.835   2.193
 1336SOL    HW1 8199   4.128   6.856   2.265
 1336SOL    HW2 8200   4.049   6.742   2.204
 1337SOL     OW 8201   6.054   3.366   0.708
 1337SOL    HW1 8202   6.087   3.435   0.766
 1337SOL    HW2 8203   6.087   3.388   0.622
 1338SOL     OW 8204   4.866   7.122   0.158
 1338SOL    HW1 8205   4.911   7.197   0.118
 1338SOL    HW2 8206   4.898   7.046   0.109
 1339SOL     OW 8207   1.767   3.721   1.733
 1339SOL    HW1 8208   1.677   3.690   1.739
 1339SOL    HW2 8209   1.820   3.641   1.739
 1340SOL     OW 8210   4.521  10.121   5.812
 1340SOL    HW1 8211   4.561  10.206   5.830
 1340SOL    HW2 8212   4.434  10.142   5.777
 1341SOL     OW 8213   7.691   2.253   0.557
 1341SOL    HW1 8214   7.753   2.180   0.559
 1341SOL    HW2 8215   7.735   2.324   0.601
 1342SOL     OW 8216   1.900   7.303   5.238
 1342SOL    HW1 8217   1.909   7.317   5.144
 1342SOL    HW2 8218   1.864   7.215   5.246
 1343SOL     OW 8219   7.155   6.548   0.626
 1343SOL    HW1 8220   7.193   6.498   0.554
 1343SOL    HW2 8221   7.225   6.554   0.691
 1344SOL     OW 8222   2.715   9.158   4.343
 1344SOL    HW1 8223   2.810   9.169   4.341
 1344SOL    HW2 8224   2.696   9.100   4.269
 1345SOL     OW 8225   0.279   5.684   4.186
 1345SOL    HW1 8226   0.364   5.711   4.150
 1345SOL    HW2 8227   0.215   5.725   4.128
 1346SOL     OW 8228   1.838   6.181   0.641
 1346SOL    HW1 8229   1.743   6.173   0.646
 1346SOL    HW2 8230   1.866   6.188   0.732
 1347SOL     OW 8231  -0.539   5.587   5.254
 1347SOL    HW1 8232  -0.509   5.541   5.175
 1347SOL    HW2 8233  -0.577   5.668   5.221
 1348SOL     OW 8234   6.475   3.979   3.164
 1348SOL    HW1 8235   6.560   3.998   3.124
 1348SOL    HW2 8236   6.440   3.905   3.115
 1349SOL     OW 8237   7.737   8.979   4.234
 1349SOL    HW1 8238   7.781   9.064   4.244
 1349SOL    HW2 8239   7.703   8.981   4.144
 1350SOL     OW 8240  -0.617   3.415   5.891
 1350SOL    HW1 8241  -0.533   3.459   5.875
 1350SOL    HW2 8242  -0.670   3.480   5.937
 1351SOL     OW 8243   2.344   3.920   0.954
 1351SOL    HW1 8244   2.275   3.875   0.904
 1351SOL    HW2 8245   2.349   3.871   1.036
 1352SOL     OW 8246   5.029   3.440   4.264
 1352SOL    HW1 8247   5.031   3.453   4.358
 1352SOL    HW2 8248   5.004   3.525   4.228
 1353SOL     OW 8249   5.876   4.888   2.593
 1353SOL    HW1 8250   5.925   4.965   2.565
 1353SOL    HW2 8251   5.797   4.889   2.539
 1354SOL     OW 8252   9.803   7.309   0.453
 1354SOL    HW1 8253   9.833   7.221   0.431
 1354SOL    HW2 8254   9.856   7.367   0.398
 1355SOL     OW 8255  -0.104   2.170   1.846
 1355SOL    HW1 8256  -0.091   2.225   1.923
 1355SOL    HW2 8257  -0.068   2.222   1.774
 1356SOL     OW 8258   6.513   1.275   0.779
 1356SOL    HW1 8259   6.608   1.267   0.781
 1356SOL    HW2 8260   6.489   1.296   0.870
 1357SOL     OW 8261   6.732   2.974   1.336
 1357SOL    HW1 8262   6.778   3.008   1.412
 1357SOL    HW2 8263   6.663   3.039   1.318
 1358SOL     OW 8264   3.983   6.216   1.310
 1358SOL    HW1 8265   3.930   6.140   1.332
 1358SOL    HW2 8266   4.071   6.180   1.295
 1359SOL     OW 8267   1.373   5.868   4.685
 1359SOL    HW1 8268   1.316   5.946   4.682
 1359SOL    HW2 8269   1.334   5.812   4.751
 1360SOL     OW 8270  -0.157   8.195   5.679
 1360SOL    HW1 8271  -0.207   8.267   5.717
 1360SOL    HW2 8272  -0.196   8.180   5.593
 1361SOL     OW 8273   1.649   0.815   1.315
 1361SOL    HW1 8274   1.712   0.848   1.379
 1361SOL    HW2 8275   1.572   0.792   1.366
 1362SOL     OW 8276   1.379   6.472   3.622
 1362SOL    HW1 8277   1.374   6.429   3.707
 1362SOL    HW2 8278   1.318   6.423   3.566
 1363SOL     OW 8279   4.578   7.728   3.268
 1363SOL    HW1 8280   4.523   7.666   3.316
 1363SOL    HW2 8281   4.543   7.814   3.292
 1364SOL     OW 8282   6.384   5.402   1.863
 1364SOL    HW1 8283   6.325   5.437   1.931
 1364SOL    HW2 8284   6.472   5.412   1.900
 1365SOL     OW 8285   1.245   2.160   2.920
 1365SOL    HW1 8286   1.167   2.208   2.893
 1365SOL    HW2 8287   1.245   2.082   2.865
 1366SOL     OW 8288   1.822   8.200   3.846
 1366SOL    HW1 8289   1.737   8.174   3.881
 1366SOL    HW2 8290   1.886   8.165   3.909
 1367SOL     OW 8291   6.297   3.074   0.034
 1367SOL    HW1 8292   6.365   3.008   0.028
 1367SOL    HW2 8293   6.247   3.064  -0.047
 1368SOL     OW 8294   7.080   9.034   5.899
 1368SOL    HW1 8295   7.035   8.954   5.925
 1368SOL    HW2 8296   7.046   9.101   5.958
 1369SOL     OW 8297   4.360   7.830   2.959
 1369SOL    HW1 8298   4.445   7.872   2.950
 1369SOL    HW2 8299   4.344   7.791   2.873
 1370SOL     OW 8300   6.890   6.210   1.118
 1370SOL    HW1 8301   6.892   6.180   1.209
 1370SOL    HW2 8302   6.946   6.147   1.071
 1371SOL     OW 8303   2.205   2.452   2.721
 1371SOL    HW1 8304   2.215   2.546   2.737
 1371SOL    HW2 8305   2.281   2.412   2.761
 1372SOL     OW 8306   6.152   9.258   4.817
 1372SOL    HW1 8307   6.098   9.334   4.840
 1372SOL    HW2 8308   6.228   9.296   4.773
 1373SOL     OW 8309   3.578   7.259   6.149
 1373SOL    HW1 8310   3.581   7.183   6.092
 1373SOL    HW2 8311   3.517   7.319   6.106
 1374SOL     OW 8312   4.566   6.043   1.105
 1374SOL    HW1 8313   4.597   6.107   1.169
 1374SOL    HW2 8314   4.522   5.976   1.158
 1375SOL     OW 8315   1.270   5.362   3.986
 1375SOL    HW1 8316   1.190   5.376   3.935
 1375SOL    HW2 8317   1.291   5.270   3.971
 1376SOL     OW 8318   6.917   6.204   1.818
 1376SOL    HW1 8319   6.987   6.264   1.792
 1376SOL    HW2 8320   6.960   6.119   1.827
 1377SOL     OW 8321   7.492   6.876   2.585
 1377SOL    HW1 8322   7.576   6.920   2.596
 1377SOL    HW2 8323   7.510   6.785   2.610
 1378SOL     OW 8324   0.948   6.646   4.923
 1378SOL    HW1 8325   1.006   6.581   4.963
 1378SOL    HW2 8326   0.940   6.616   4.832
 1379SOL     OW 8327   3.106   2.287   1.635
 1379SOL    HW1 8328   3.106   2.229   1.559
 1379SOL    HW2 8329   3.026   2.266   1.682
 1380SOL     OW 8330   3.307   6.328   3.474
 1380SOL    HW1 8331   3.250   6.405   3.473
 1380SOL    HW2 8332   3.385   6.358   3.521
 1381SOL     OW 8333   5.334   5.126   1.798
 1381SOL    HW1 8334   5.397   5.061   1.768
 1381SOL    HW2 8335   5.320   5.105   1.890
 1382SOL     OW 8336  -0.110   6.514   5.526
 1382SOL    HW1 8337  -0.100   6.608   5.512
 1382SOL    HW2 8338  -0.174   6.507   5.597
 1383SOL     OW 8339   0.335   5.192   5.764
 1383SOL    HW1 8340   0.269   5.135   5.725
 1383SOL    HW2 8341   0.285   5.265   5.801
 1384SOL     OW 8342   1.648   5.187   5.177
 1384SOL    HW1 8343   1.564   5.203   5.134
 1384SOL    HW2 8344   1.704   5.259   5.148
 1385SOL     OW 8345   1.520   6.900   2.540
 1385SOL    HW1 8346   1.451   6.856   2.491
 1385SOL    HW2 8347   1.509   6.869   2.630
 1386SOL     OW 8348   3.424   6.676   1.955
 1386SOL    HW1 8349   3.341   6.643   1.920
 1386SOL    HW2 8350   3.398   6.735   2.026
 1387SOL     OW 8351   2.762   5.326   1.265
 1387SOL    HW1 8352   2.702   5.262   1.228
 1387SOL    HW2 8353   2.847   5.281   1.268
 1388SOL     OW 8354   3.351   7.865   4.193
 1388SOL    HW1 8355   3.398   7.923   4.253
 1388SOL    HW2 8356   3.299   7.924   4.138
 1389SOL     OW 8357   0.094   9.125   5.936
 1389SOL    HW1 8358   0.075   9.201   5.991
 1389SOL    HW2 8359   0.039   9.136   5.859
 1390SOL     OW 8360   5.773   5.458   0.402
 1390SOL    HW1 8361   5.852   5.506   0.376
 1390SOL    HW2 8362   5.738   5.423   0.320
 1391SOL     OW 8363   2.221   6.448   2.207
 1391SOL    HW1 8364   2.262   6.532   2.231
 1391SOL    HW2 8365   2.168   6.425   2.282
 1392SOL     OW 8366   6.545   7.458   5.759
 1392SOL    HW1 8367   6.516   7.367   5.769
 1392SOL    HW2 8368   6.580   7.462   5.670
 1393SOL     OW 8369   6.205   3.700   2.795
 1393SOL    HW1 8370   6.144   3.774   2.796
 1393SOL    HW2 8371   6.150   3.623   2.785
 1394SOL     OW 8372   7.106   5.150   3.491
 1394SOL    HW1 8373   7.095   5.230   3.439
 1394SOL    HW2 8374   7.198   5.127   3.480
 1395SOL     OW 8375   0.313   4.119   5.412
 1395SOL    HW1 8376   0.408   4.120   5.402
 1395SOL    HW2 8377   0.299   4.126   5.507
 1396SOL     OW 8378   8.276   7.334   2.123
 1396SOL    HW1 8379   8.198   7.387   2.108
 1396SOL    HW2 8380   8.249   7.245   2.101
 1397SOL     OW 8381   1.986   5.758   1.406
 1397SOL    HW1 8382   1.982   5.664   1.387
 1397SOL    HW2 8383   1.975   5.800   1.320
 1398SOL     OW 8384   0.949   5.007   5.381
 1398SOL    HW1 8385   0.861   5.023   5.416
 1398SOL    HW2 8386   0.937   4.943   5.311
 1399SOL     OW 8387   4.306   6.578   3.939
 1399SOL    HW1 8388   4.394   6.544   3.958
 1399SOL    HW2 8389   4.248   6.529   3.998
 1400SOL     OW 8390   7.176   8.978   3.407
 1400SOL    HW1 8391   7.167   8.899   3.353
 1400SOL    HW2 8392   7.098   9.029   3.388
 1401SOL     OW 8393   3.558   7.605   5.884
 1401SOL    HW1 8394   3.592   7.524   5.847
 1401SOL    HW2 8395   3.499   7.577   5.954
 1402SOL     OW 8396   2.052   1.497   2.177
 1402SOL    HW1 8397   2.054   1.586   2.214
 1402SOL    HW2 8398   1.964   1.465   2.196
 1403SOL     OW 8399   5.103   4.565   2.125
 1403SOL    HW1 8400   5.109   4.569   2.029
 1403SOL    HW2 8401   5.016   4.529   2.142
 1404SOL     OW 8402   2.291   5.043   4.821
 1404SOL    HW1 8403   2.377   5.048   4.778
 1404SOL    HW2 8404   2.296   5.107   4.892
 1405SOL     OW 8405   0.818   3.639   3.863
 1405SOL    HW1 8406   0.858   3.567   3.911
 1405SOL    HW2 8407   0.799   3.601   3.776
 1406SOL     OW 8408   2.204   7.606   3.042
 1406SOL    HW1 8409   2.270   7.539   3.028
 1406SOL    HW2 8410   2.155   7.576   3.118
 1407SOL     OW 8411   1.630   6.502   2.589
 1407SOL    HW1 8412   1.657   6.580   2.541
 1407SOL    HW2 8413   1.712   6.456   2.608
 1408SOL     OW 8414   2.785   3.684   2.899
 1408SOL    HW1 8415   2.771   3.735   2.819
 1408SOL    HW2 8416   2.850   3.618   2.874
 1409SOL     OW 8417   1.401   4.467   5.396
 1409SOL    HW1 8418   1.435   4.503   5.314
 1409SOL    HW2 8419   1.419   4.373   5.390
 1410SOL     OW 8420   9.190   6.708   0.491
 1410SOL    HW1 8421   9.166   6.710   0.398
 1410SOL    HW2 8422   9.130   6.770   0.532
 1411SOL     OW 8423   5.226   4.760   1.570
 1411SOL    HW1 8424   5.214   4.855   1.571
 1411SOL    HW2 8425   5.139   4.725   1.592
 1412SOL     OW 8426   1.440   4.986   6.074
 1412SOL    HW1 8427   1.414   4.900   6.041
 1412SOL    HW2 8428   1.517   4.969   6.128
 1413SOL     OW 8429   4.782   7.020   3.729
 1413SOL    HW1 8430   4.808   6.984   3.814
 1413SOL    HW2 8431   4.849   7.084   3.708
 1414SOL     OW 8432   2.293   2.051   0.365
 1414SOL    HW1 8433   2.344   2.125   0.399
 1414SOL    HW2 8434   2.325   2.040   0.276
 1415SOL     OW 8435   1.036   4.159   3.323
 1415SOL    HW1 8436   1.115   4.138   3.373
 1415SOL    HW2 8437   1.068   4.175   3.234
 1416SOL     OW 8438   9.455   7.206   1.007
 1416SOL    HW1 8439   9.360   7.195   1.009
 1416SOL    HW2 8440   9.489   7.118   1.022
 1417SOL     OW 8441   4.106   8.295   2.577
 1417SOL    HW1 8442   4.069   8.350   2.646
 1417SOL    HW2 8443   4.168   8.238   2.623
 1418SOL     OW 8444   4.657   7.638   5.923
 1418SOL    HW1 8445   4.689   7.727   5.905
 1418SOL    HW2 8446   4.671   7.591   5.841
 1419SOL     OW 8447   1.550   2.094   2.439
 1419SOL    HW1 8448   1.590   2.021   2.392
 1419SOL    HW2 8449   1.478   2.054   2.489
 1420SOL     OW 8450   3.452   7.310   3.615
 1420SOL    HW1 8451   3.432   7.345   3.702
 1420SOL    HW2 8452   3.378   7.337   3.560
 1421SOL     OW 8453   5.913   8.570   4.648
 1421SOL    HW1 8454   5.882   8.486   4.615
 1421SOL    HW2 8455   5.908   8.562   4.744
 1422SOL     OW 8456   4.865   3.481   2.664
 1422SOL    HW1 8457   4.795   3.454   2.724
 1422SOL    HW2 8458   4.944   3.440   2.698
 1423SOL     OW 8459   7.125   6.770   2.963
 1423SOL    HW1 8460   7.194   6.832   2.940
 1423SOL    HW2 8461   7.165   6.684   2.949
 1424SOL     OW 8462   2.624   5.109   1.615
 1424SOL    HW1 8463   2.543   5.088   1.569
 1424SOL    HW2 8464   2.618   5.203   1.633
 1425SOL     OW 8465   0.211  10.029   5.483
 1425SOL    HW1 8466   0.155  10.028   5.561
 1425SOL    HW2 8467   0.255   9.944   5.484
 1426SOL     OW 8468   8.509   4.153   0.539
 1426SOL    HW1 8469   8.478   4.063   0.552
 1426SOL    HW2 8470   8.603   4.149   0.555
 1427SOL     OW 8471   2.085   7.439   4.073
 1427SOL    HW1 8472   2.014   7.460   4.013
 1427SOL    HW2 8473   2.152   7.399   4.018
 1428SOL     OW 8474   0.914   9.206   6.133
 1428SOL    HW1 8475   0.907   9.263   6.209
 1428SOL    HW2 8476   0.914   9.265   6.058
 1429SOL     OW 8477   4.927   2.261   1.117
 1429SOL    HW1 8478   4.847   2.221   1.152
 1429SOL    HW2 8479   4.904   2.285   1.027
 1430SOL     OW 8480   2.571   0.741   0.208
 1430SOL    HW1 8481   2.621   0.665   0.239
 1430SOL    HW2 8482   2.480   0.713   0.212
 1431SOL     OW 8483  -0.502   3.147   3.427
 1431SOL    HW1 8484  -0.584   3.196   3.428
 1431SOL    HW2 8485  -0.519   3.072   3.371
 1432SOL     OW 8486   3.664   9.811   6.007
 1432SOL    HW1 8487   3.575   9.846   6.008
 1432SOL    HW2 8488   3.714   9.874   5.955
 1433SOL     OW 8489   7.267   2.359   0.266
 1433SOL    HW1 8490   7.198   2.308   0.223
 1433SOL    HW2 8491   7.339   2.297   0.278
 1434SOL     OW 8492   3.012   6.286   0.845
 1434SOL    HW1 8493   2.989   6.207   0.797
 1434SOL    HW2 8494   2.936   6.303   0.901
 1435SOL     OW 8495   3.884   6.877   3.295
 1435SOL    HW1 8496   3.855   6.785   3.300
 1435SOL    HW2 8497   3.878   6.899   3.202
 1436SOL     OW 8498   0.877   8.925   6.134
 1436SOL    HW1 8499   0.784   8.923   6.109
 1436SOL    HW2 8500   0.897   9.018   6.142
 1437SOL     OW 8501   6.235   9.510   5.044
 1437SOL    HW1 8502   6.264   9.544   5.128
 1437SOL    HW2 8503   6.156   9.460   5.064
 1438SOL     OW 8504   5.180   7.579   0.965
 1438SOL    HW1 8505   5.268   7.568   1.001
 1438SOL    HW2 8506   5.161   7.672   0.974
 1439SOL     OW 8507   6.139   7.158   5.046
 1439SOL    HW1 8508   6.157   7.065   5.061
 1439SOL    HW2 8509   6.225   7.200   5.047
 1440SOL     OW 8510   1.295   5.714   4.162
 1440SOL    HW1 8511   1.230   5.643   4.170
 1440SOL    HW2 8512   1.379   5.668   4.157
 1441SOL     OW 8513   2.959   7.027   1.111
 1441SOL    HW1 8514   2.919   7.084   1.177
 1441SOL    HW2 8515   3.047   7.062   1.099
 1442SOL     OW 8516   7.529   9.824   5.148
 1442SOL    HW1 8517   7.449   9.791   5.189
 1442SOL    HW2 8518   7.600   9.783   5.196
 1443SOL     OW 8519   5.929   0.623   0.801
 1443SOL    HW1 8520   5.850   0.676   0.802
 1443SOL    HW2 8521   5.986   0.665   0.736
 1444SOL     OW 8522   4.051   6.596   3.766
 1444SOL    HW1 8523   4.071   6.533   3.697
 1444SOL    HW2 8524   4.135   6.611   3.810
 1445SOL     OW 8525   1.168   7.657   5.181
 1445SOL    HW1 8526   1.200   7.683   5.268
 1445SOL    HW2 8527   1.142   7.739   5.140
 1446SOL     OW 8528   8.030   7.468   2.059
 1446SOL    HW1 8529   7.993   7.389   2.098
 1446SOL    HW2 8530   7.954   7.516   2.026
 1447SOL     OW 8531   2.833   1.249   0.093
 1447SOL    HW1 8532   2.834   1.155   0.112
 1447SOL    HW2 8533   2.768   1.260   0.024
 1448SOL     OW 8534   4.808   1.287   0.803
 1448SOL    HW1 8535   4.720   1.251   0.814
 1448SOL    HW2 8536   4.824   1.336   0.884
 1449SOL     OW 8537   7.312   4.412   1.719
 1449SOL    HW1 8538   7.252   4.422   1.794
 1449SOL    HW2 8539   7.256   4.386   1.647
 1450SOL     OW 8540   6.096   9.201   6.108
 1450SOL    HW1 8541   6.030   9.173   6.046
 1450SOL    HW2 8542   6.132   9.120   6.145
 1451SOL     OW 8543   4.218   1.031   0.991
 1451SOL    HW1 8544   4.291   1.029   1.054
 1451SOL    HW2 8545   4.240   1.103   0.932
 1452SOL     OW 8546   0.151   1.970   2.881
 1452SOL    HW1 8547   0.062   1.964   2.847
 1452SOL    HW2 8548   0.193   2.035   2.824
 1453SOL     OW 8549   2.417   2.546   4.079
 1453SOL    HW1 8550   2.432   2.607   4.152
 1453SOL    HW2 8551   2.325   2.522   4.086
 1454SOL     OW 8552   3.241   4.243   1.973
 1454SOL    HW1 8553   3.236   4.207   1.884
 1454SOL    HW2 8554   3.263   4.335   1.960
 1455SOL     OW 8555   5.494   3.415   0.362
 1455SOL    HW1 8556   5.502   3.324   0.334
 1455SOL    HW2 8557   5.442   3.411   0.443
 1456SOL     OW 8558   1.763   5.807   5.560
 1456SOL    HW1 8559   1.712   5.856   5.625
 1456SOL    HW2 8560   1.767   5.865   5.484
 1457SOL     OW 8561   2.435   3.180   4.681
 1457SOL    HW1 8562   2.507   3.153   4.737
 1457SOL    HW2 8563   2.478   3.222   4.606
 1458SOL     OW 8564   3.572   5.334   0.847
 1458SOL    HW1 8565   3.599   5.418   0.885
 1458SOL    HW2 8566   3.653   5.297   0.811
 1459SOL     OW 8567   0.801   3.768   5.629
 1459SOL    HW1 8568   0.839   3.842   5.581
 1459SOL    HW2 8569   0.811   3.693   5.571
 1460SOL     OW 8570   4.094   2.060   0.338
 1460SOL    HW1 8571   4.104   2.097   0.426
 1460SOL    HW2 8572   4.067   1.969   0.354
 1461SOL     OW 8573   6.618   8.568   4.319
 1461SOL    HW1 8574   6.591   8.655   4.289
 1461SOL    HW2 8575   6.625   8.516   4.239
 1462SOL     OW 8576   0.546   4.607   2.411
 1462SOL    HW1 8577   0.547   4.518   2.374
 1462SOL    HW2 8578   0.584   4.661   2.342
 1463SOL     OW 8579   6.601   4.862   1.442
 1463SOL    HW1 8580   6.691   4.831   1.451
 1463SOL    HW2 8581   6.568   4.862   1.532
 1464SOL     OW 8582   2.463   5.263   3.672
 1464SOL    HW1 8583   2.499   5.279   3.585
 1464SOL    HW2 8584   2.409   5.186   3.662
 1465SOL     OW 8585   3.585   4.930   1.833
 1465SOL    HW1 8586   3.667   4.949   1.878
 1465SOL    HW2 8587   3.517   4.952   1.897
 1466SOL     OW 8588   2.653   0.340   0.188
 1466SOL    HW1 8589   2.693   0.264   0.144
 1466SOL    HW2 8590   2.708   0.356   0.264
 1467SOL     OW 8591   6.026   8.032   2.851
 1467SOL    HW1 8592   6.103   7.992   2.891
 1467SOL    HW2 8593   5.989   8.087   2.921
 1468SOL     OW 8594   0.632   9.419   4.461
 1468SOL    HW1 8595   0.709   9.475   4.455
 1468SOL    HW2 8596   0.619   9.387   4.372
 1469SOL     OW 8597   7.844   6.694   3.194
 1469SOL    HW1 8598   7.939   6.695   3.202
 1469SOL    HW2 8599   7.817   6.783   3.219
 1470SOL     OW 8600   1.117   2.520   1.554
 1470SOL    HW1 8601   1.097   2.446   1.611
 1470SOL    HW2 8602   1.191   2.564   1.595
 1471SOL     OW 8603   1.251   9.423   4.879
 1471SOL    HW1 8604   1.156   9.422   4.866
 1471SOL    HW2 8605   1.274   9.516   4.880
 1472SOL     OW 8606   1.342   4.756   0.893
 1472SOL    HW1 8607   1.334   4.810   0.972
 1472SOL    HW2 8608   1.427   4.713   0.903
 1473SOL     OW 8609   7.972   5.147   2.081
 1473SOL    HW1 8610   8.010   5.200   2.011
 1473SOL    HW2 8611   8.002   5.058   2.063
 1474SOL     OW 8612   3.017   5.383   1.605
 1474SOL    HW1 8613   3.033   5.323   1.531
 1474SOL    HW2 8614   2.942   5.435   1.578
 1475SOL     OW 8615   1.193   6.054   6.147
 1475SOL    HW1 8616   1.139   6.114   6.197
 1475SOL    HW2 8617   1.232   6.108   6.078
 1476SOL     OW 8618   3.856   7.320   1.716
 1476SOL    HW1 8619   3.839   7.250   1.780
 1476SOL    HW2 8620   3.933   7.365   1.751
 1477SOL     OW 8621   6.589   6.851   5.119
 1477SOL    HW1 8622   6.507   6.832   5.074
 1477SOL    HW2 8623   6.629   6.766   5.135
 1478SOL     OW 8624   4.313   6.585   1.450
 1478SOL    HW1 8625   4.379   6.517   1.462
 1478SOL    HW2 8626   4.273   6.566   1.365
 1479SOL     OW 8627   3.821   2.146   1.070
 1479SOL    HW1 8628   3.802   2.076   1.132
 1479SOL    HW2 8629   3.851   2.219   1.124
 1480SOL     OW 8630   5.402   6.668   0.909
 1480SOL    HW1 8631   5.456   6.739   0.944
 1480SOL    HW2 8632   5.403   6.601   0.977
 1481SOL     OW 8633   1.902   5.888   1.181
 1481SOL    HW1 8634   1.876   5.970   1.139
 1481SOL    HW2 8635   1.825   5.863   1.234
 1482SOL     OW 8636   5.242   3.298   4.015
 1482SOL    HW1 8637   5.275   3.214   3.982
 1482SOL    HW2 8638   5.152   3.279   4.041
 1483SOL     OW 8639   6.634   5.045   2.838
 1483SOL    HW1 8640   6.545   5.073   2.815
 1483SOL    HW2 8641   6.633   4.950   2.825
 1484SOL     OW 8642   3.004   6.165   0.102
 1484SOL    HW1 8643   2.913   6.194   0.110
 1484SOL    HW2 8644   3.055   6.230   0.150
 1485SOL     OW 8645   1.340   6.852   4.441
 1485SOL    HW1 8646   1.374   6.901   4.517
 1485SOL    HW2 8647   1.311   6.768   4.478
 1486SOL     OW 8648   3.377   4.483   0.444
 1486SOL    HW1 8649   3.412   4.424   0.377
 1486SOL    HW2 8650   3.453   4.530   0.477
 1487SOL     OW 8651   6.096   5.665   0.700
 1487SOL    HW1 8652   6.183   5.690   0.728
 1487SOL    HW2 8653   6.070   5.595   0.760
 1488SOL     OW 8654   4.800   7.854   5.833
 1488SOL    HW1 8655   4.869   7.834   5.769
 1488SOL    HW2 8656   4.757   7.932   5.798
 1489SOL     OW 8657   4.177   5.307   1.875
 1489SOL    HW1 8658   4.168   5.397   1.906
 1489SOL    HW2 8659   4.230   5.264   1.942
 1490SOL     OW 8660   7.687   8.763   4.697
 1490SOL    HW1 8661   7.721   8.694   4.754
 1490SOL    HW2 8662   7.632   8.716   4.633
 1491SOL     OW 8663   1.444   2.635   1.725
 1491SOL    HW1 8664   1.539   2.632   1.715
 1491SOL    HW2 8665   1.418   2.718   1.684
 1492SOL     OW 8666   0.777   3.163   2.129
 1492SOL    HW1 8667   0.684   3.141   2.122
 1492SOL    HW2 8668   0.821   3.079   2.123
 1493SOL     OW 8669   6.341   6.709   4.568
 1493SOL    HW1 8670   6.363   6.750   4.484
 1493SOL    HW2 8671   6.359   6.777   4.633
 1494SOL     OW 8672   4.463   7.228   4.839
 1494SOL    HW1 8673   4.432   7.285   4.909
 1494SOL    HW2 8674   4.435   7.140   4.866
 1495SOL     OW 8675   4.902   3.928   2.176
 1495SOL    HW1 8676   4.917   3.939   2.270
 1495SOL    HW2 8677   4.978   3.970   2.135
 1496SOL     OW 8678   0.519   9.440   5.451
 1496SOL    HW1 8679   0.552   9.356   5.419
 1496SOL    HW2 8680   0.468   9.418   5.529
 1497SOL     OW 8681   6.014   3.916   2.456
 1497SOL    HW1 8682   5.953   3.851   2.419
 1497SOL    HW2 8683   5.987   3.925   2.547
 1498SOL     OW 8684   7.290   5.609   1.609
 1498SOL    HW1 8685   7.341   5.542   1.654
 1498SOL    HW2 8686   7.222   5.560   1.563
 1499SOL     OW 8687   2.002   7.563   1.920
 1499SOL    HW1 8688   1.983   7.516   2.001
 1499SOL    HW2 8689   1.925   7.619   1.907
 1500SOL     OW 8690   8.196   4.483   0.856
 1500SOL    HW1 8691   8.127   4.501   0.793
 1500SOL    HW2 8692   8.248   4.413   0.816
 1501SOL     OW 8693   0.554   4.678   5.167
 1501SOL    HW1 8694   0.627   4.633   5.124
 1501SOL    HW2 8695   0.581   4.769   5.170
 1502SOL     OW 8696   2.896   6.446   5.382
 1502SOL    HW1 8697   2.928   6.362   5.416
 1502SOL    HW2 8698   2.885   6.431   5.289
 1503SOL     OW 8699   2.103   9.102   4.104
 1503SOL    HW1 8700   2.047   9.034   4.067
 1503SOL    HW2 8701   2.183   9.057   4.130
 1504SOL     OW 8702   8.954   5.348   0.497
 1504SOL    HW1 8703   8.981   5.267   0.540
 1504SOL    HW2 8704   8.919   5.402   0.569
 1505SOL     OW 8705   5.945   2.878   3.905
 1505SOL    HW1 8706   5.965   2.967   3.879
 1505SOL    HW2 8707   5.970   2.824   3.830
 1506SOL     OW 8708   1.891   3.012   2.110
 1506SOL    HW1 8709   1.887   3.081   2.177
 1506SOL    HW2 8710   1.805   2.970   2.113
 1507SOL     OW 8711   2.949   5.695   3.282
 1507SOL    HW1 8712   2.939   5.601   3.293
 1507SOL    HW2 8713   2.948   5.709   3.187
 1508SOL     OW 8714   1.308   2.476   4.144
 1508SOL    HW1 8715   1.236   2.444   4.090
 1508SOL    HW2 8716   1.387   2.444   4.101
 1509SOL     OW 8717   6.014   8.543   4.261
 1509SOL    HW1 8718   5.990   8.505   4.345
 1509SOL    HW2 8719   6.046   8.469   4.209
 1510SOL     OW 8720   4.952   8.445   5.383
 1510SOL    HW1 8721   5.032   8.493   5.403
 1510SOL    HW2 8722   4.902   8.504   5.326
 1511SOL     OW 8723   7.731   7.942   2.079
 1511SOL    HW1 8724   7.675   7.969   2.007
 1511SOL    HW2 8725   7.690   7.979   2.157
 1512SOL     OW 8726   0.970   1.780   1.084
 1512SOL    HW1 8727   0.994   1.865   1.120
 1512SOL    HW2 8728   0.889   1.797   1.036
 1513SOL     OW 8729   3.974   6.947   4.785
 1513SOL    HW1 8730   3.999   7.029   4.743
 1513SOL    HW2 8731   3.946   6.891   4.712
 1514SOL     OW 8732  -0.092   5.436   5.770
 1514SOL    HW1 8733  -0.095   5.530   5.785
 1514SOL    HW2 8734  -0.180   5.413   5.741
 1515SOL     OW 8735   2.204   2.863   1.472
 1515SOL    HW1 8736   2.298   2.870   1.454
 1515SOL    HW2 8737   2.163   2.920   1.407
 1516SOL     OW 8738   0.047   3.504   4.549
 1516SOL    HW1 8739   0.131   3.516   4.594
 1516SOL    HW2 8740   0.051   3.414   4.517
 1517SOL     OW 8741   5.951   4.179   0.677
 1517SOL    HW1 8742   6.027   4.148   0.726
 1517SOL    HW2 8743   5.980   4.177   0.585
 1518SOL     OW 8744  -0.354   2.313   1.915
 1518SOL    HW1 8745  -0.312   2.228   1.924
 1518SOL    HW2 8746  -0.285   2.377   1.929
 1519SOL     OW 8747   3.384   7.295   4.175
 1519SOL    HW1 8748   3.409   7.380   4.212
 1519SOL    HW2 8749   3.331   7.253   4.243
 1520SOL     OW 8750   6.764   3.382   1.603
 1520SOL    HW1 8751   6.817   3.411   1.677
 1520SOL    HW2 8752   6.827   3.352   1.538
 1521SOL     OW 8753   3.245   3.746   0.493
 1521SOL    HW1 8754   3.296   3.684   0.440
 1521SOL    HW2 8755   3.256   3.715   0.583
 1522SOL     OW 8756   0.663   7.930   4.559
 1522SOL    HW1 8757   0.689   7.912   4.468
 1522SOL    HW2 8758   0.745   7.931   4.608
 1523SOL     OW 8759   5.038   1.601   1.207
 1523SOL    HW1 8760   5.027   1.696   1.202
 1523SOL    HW2 8761   4.957   1.566   1.168
 1524SOL     OW 8762   5.119   7.086   5.235
 1524SOL    HW1 8763   5.048   7.149   5.221
 1524SOL    HW2 8764   5.076   7.001   5.238
 1525SOL     OW 8765   6.660   5.278   0.692
 1525SOL    HW1 8766   6.588   5.217   0.678
 1525SOL    HW2 8767   6.626   5.344   0.752
 1526SOL     OW 8768   4.378   8.153   2.331
 1526SOL    HW1 8769   4.293   8.114   2.312
 1526SOL    HW2 8770   4.364   8.247   2.325
 1527SOL     OW 8771   2.111   6.256   2.657
 1527SOL    HW1 8772   2.111   6.327   2.721
 1527SOL    HW2 8773   2.202   6.225   2.657
 1528SOL     OW 8774   1.535   3.646   2.810
 1528SOL    HW1 8775   1.560   3.608   2.894
 1528SOL    HW2 8776   1.445   3.676   2.822
 1529SOL     OW 8777   5.542   3.105   2.819
 1529SOL    HW1 8778   5.481   3.143   2.882
 1529SOL    HW2 8779   5.556   3.175   2.755
 1530SOL     OW 8780   7.402   0.310   0.254
 1530SOL    HW1 8781   7.451   0.247   0.202
 1530SOL    HW2 8782   7.469   0.365   0.295
 1531SOL     OW 8783  -0.145   3.111   2.817
 1531SOL    HW1 8784  -0.206   3.142   2.884
 1531SOL    HW2 8785  -0.063   3.157   2.837
 1532SOL     OW 8786  -0.013   5.427   5.135
 1532SOL    HW1 8787  -0.010   5.332   5.142
 1532SOL    HW2 8788  -0.029   5.444   5.042
 1533SOL     OW 8789   6.214   7.390   5.330
 1533SOL    HW1 8790   6.156   7.318   5.305
 1533SOL    HW2 8791   6.300   7.349   5.342
 1534SOL     OW 8792   8.002   8.965   3.850
 1534SOL    HW1 8793   8.096   8.952   3.836
 1534SOL    HW2 8794   7.979   8.902   3.918
 1535SOL     OW 8795   2.016   3.228   1.126
 1535SOL    HW1 8796   2.091   3.200   1.179
 1535SOL    HW2 8797   1.981   3.146   1.091
 1536SOL     OW 8798   4.433   2.275   2.454
 1536SOL    HW1 8799   4.421   2.332   2.530
 1536SOL    HW2 8800   4.487   2.203   2.486
 1537SOL     OW 8801   0.172   4.014   4.928
 1537SOL    HW1 8802   0.263   4.042   4.917
 1537SOL    HW2 8803   0.167   3.930   4.883
 1538SOL     OW 8804   3.203   6.616   1.807
 1538SOL    HW1 8805   3.125   6.571   1.838
 1538SOL    HW2 8806   3.181   6.645   1.719
 1539SOL     OW 8807   4.318   5.457   1.222
 1539SOL    HW1 8808   4.388   5.497   1.274
 1539SOL    HW2 8809   4.253   5.528   1.211
 1540SOL     OW 8810   1.628   5.599   1.124
 1540SOL    HW1 8811   1.589   5.515   1.101
 1540SOL    HW2 8812   1.606   5.657   1.051
 1541SOL     OW 8813   3.704   6.746   0.058
 1541SOL    HW1 8814   3.648   6.671   0.076
 1541SOL    HW2 8815   3.778   6.709   0.009
 1542SOL     OW 8816   6.630   1.711   1.412
 1542SOL    HW1 8817   6.587   1.787   1.372
 1542SOL    HW2 8818   6.702   1.690   1.353
 1543SOL     OW 8819   4.597   6.973   1.624
 1543SOL    HW1 8820   4.555   6.900   1.580
 1543SOL    HW2 8821   4.670   6.934   1.672
 1544SOL     OW 8822   3.851   7.489   4.587
 1544SOL    HW1 8823   3.820   7.555   4.649
 1544SOL    HW2 8824   3.896   7.424   4.642
 1545SOL     OW 8825   8.419   7.232   1.588
 1545SOL    HW1 8826   8.378   7.261   1.506
 1545SOL    HW2 8827   8.394   7.299   1.652
 1546SOL     OW 8828   5.744   8.122   2.195
 1546SOL    HW1 8829   5.706   8.207   2.172
 1546SOL    HW2 8830   5.735   8.117   2.290
 1547SOL     OW 8831   2.396   5.988   2.816
 1547SOL    HW1 8832   2.396   6.009   2.723
 1547SOL    HW2 8833   2.372   5.896   2.820
 1548SOL     OW 8834   4.465   4.167   0.922
 1548SOL    HW1 8835   4.467   4.081   0.963
 1548SOL    HW2 8836   4.554   4.181   0.891
 1549SOL     OW 8837   2.487   3.830   3.810
 1549SOL    HW1 8838   2.519   3.917   3.832
 1549SOL    HW2 8839   2.534   3.807   3.730
 1550SOL     OW 8840   3.687   5.046   2.402
 1550SOL    HW1 8841   3.748   4.975   2.419
 1550SOL    HW2 8842   3.741   5.125   2.396
 1551SOL     OW 8843   5.133   6.776   1.904
 1551SOL    HW1 8844   5.096   6.781   1.817
 1551SOL    HW2 8845   5.127   6.684   1.928
 1552SOL     OW 8846   0.772   2.014   3.447
 1552SOL    HW1 8847   0.715   1.950   3.489
 1552SOL    HW2 8848   0.752   2.008   3.354
 1553SOL     OW 8849   4.220   4.629   1.898
 1553SOL    HW1 8850   4.228   4.615   1.993
 1553SOL    HW2 8851   4.278   4.563   1.859
 1554SOL     OW 8852   4.479   2.711   0.882
 1554SOL    HW1 8853   4.485   2.806   0.885
 1554SOL    HW2 8854   4.541   2.685   0.815
 1555SOL     OW 8855   2.820   6.210   1.701
 1555SOL    HW1 8856   2.751   6.149   1.726
 1555SOL    HW2 8857   2.810   6.219   1.606
 1556SOL     OW 8858   7.495   2.530   0.970
 1556SOL    HW1 8859   7.406   2.558   0.991
 1556SOL    HW2 8860   7.513   2.571   0.885
 1557SOL     OW 8861   4.414   2.113   3.627
 1557SOL    HW1 8862   4.461   2.110   3.544
 1557SOL    HW2 8863   4.366   2.030   3.631
 1558SOL     OW 8864   2.257   5.654   5.449
 1558SOL    HW1 8865   2.204   5.599   5.392
 1558SOL    HW2 8866   2.295   5.593   5.513
 1559SOL     OW 8867   4.532   7.214   1.501
 1559SOL    HW1 8868   4.550   7.137   1.555
 1559SOL    HW2 8869   4.521   7.179   1.413
 1560SOL     OW 8870   5.757   9.631   4.974
 1560SOL    HW1 8871   5.780   9.717   5.008
 1560SOL    HW2 8872   5.681   9.604   5.026
 1561SOL     OW 8873   1.789   5.376   5.054
 1561SOL    HW1 8874   1.763   5.409   4.968
 1561SOL    HW2 8875   1.883   5.361   5.047
 1562SOL     OW 8876   0.370   7.045   4.038
 1562SOL    HW1 8877   0.463   7.055   4.057
 1562SOL    HW2 8878   0.339   6.980   4.101
 1563SOL     OW 8879   0.037   5.940   5.461
 1563SOL    HW1 8880   0.015   6.030   5.486
 1563SOL    HW2 8881  -0.036   5.888   5.492
 1564SOL     OW 8882  -0.237   5.116   5.682
 1564SOL    HW1 8883  -0.284   5.200   5.688
 1564SOL    HW2 8884  -0.207   5.112   5.591
 1565SOL     OW 8885   2.713   5.229   2.633
 1565SOL    HW1 8886   2.705   5.277   2.715
 1565SOL    HW2 8887   2.702   5.137   2.658
[truncated: 1,124,102 more chars]
