# Supplementary material for: Improvement in predicting drug sensitivity changes associated with protein mutations using a molecular dynamics based alchemical mutation method
Source: Sci Rep. 2020 Feb 7;10:2161. doi: 10.1038/s41598-020-58877-9 (PMC7005789; doi:10.1038/s41598-020-58877-9)
Supplement: Supplementary file 2 — Supplementary Information. [file 41598_2020_58877_MOESM2_ESM.zip › S1_input/MP-CAFEE/ALR2/47D/F121P_47D/complex_gpu/topol_ed.top]

;
;	File 'topol.top' was generated
;	By user: fono (1034)
;	On host: login.iib
;	At date: Thu Nov 28 09:13:43 2019

;
;	This is a standalone topology file
;
;	Created by:
;	                 :-) GROMACS - gmx pdb2gmx, VERSION 5.1.4 (-:
;	
;	Executable:   /home/apps/gromacs/gromacsv5.1.4/bin/gmx
;	Data prefix:  /home/apps/gromacs/gromacsv5.1.4
;	Command line:
;	  gmx pdb2gmx -f ../structure/2PDG_refined_F121P.pdb -o pdb2gmx.gro -ignh -renum
;	Force field was read from the standard GROMACS share directory.
;

; Include forcefield parameters
#include "amber99sb-ildn.ff/forcefield.itp"
; Include ligand topology
#include "../structure/2PDG_NAP_GMX.itp"

; Include ligand topology
#include "../structure/2PDG_47D_GMX.itp"


[ moleculetype ]
; Name            nrexcl
Protein_chain_A     3

[ atoms ]
;   nr       type  resnr residue  atom   cgnr     charge       mass  typeB    chargeB      massB
; residue   1 ACE rtp ACE  q  0.0
     1         CT      1    ACE    CH3      1    -0.3662      12.01   ; qtot -0.3662
     2         HC      1    ACE   HH31      2     0.1123      1.008   ; qtot -0.2539
     3         HC      1    ACE   HH32      3     0.1123      1.008   ; qtot -0.1416
     4         HC      1    ACE   HH33      4     0.1123      1.008   ; qtot -0.0293
     5          C      1    ACE      C      5     0.5972      12.01   ; qtot 0.5679
     6          O      1    ACE      O      6    -0.5679         16   ; qtot 0
; residue   2 SER rtp SER  q  0.0
     7          N      2    SER      N      7    -0.4157      14.01   ; qtot -0.4157
     8          H      2    SER      H      8     0.2719      1.008   ; qtot -0.1438
     9         CT      2    SER     CA      9    -0.0249      12.01   ; qtot -0.1687
    10         H1      2    SER     HA     10     0.0843      1.008   ; qtot -0.0844
    11         CT      2    SER     CB     11     0.2117      12.01   ; qtot 0.1273
    12         H1      2    SER    HB1     12     0.0352      1.008   ; qtot 0.1625
    13         H1      2    SER    HB2     13     0.0352      1.008   ; qtot 0.1977
    14         OH      2    SER     OG     14    -0.6546         16   ; qtot -0.4569
    15         HO      2    SER     HG     15     0.4275      1.008   ; qtot -0.0294
    16          C      2    SER      C     16     0.5973      12.01   ; qtot 0.5679
    17          O      2    SER      O     17    -0.5679         16   ; qtot 0
; residue   3 ARG rtp ARG  q +1.0
    18          N      3    ARG      N     18    -0.3479      14.01   ; qtot -0.3479
    19          H      3    ARG      H     19     0.2747      1.008   ; qtot -0.0732
    20         CT      3    ARG     CA     20    -0.2637      12.01   ; qtot -0.3369
    21         H1      3    ARG     HA     21      0.156      1.008   ; qtot -0.1809
    22         CT      3    ARG     CB     22    -0.0007      12.01   ; qtot -0.1816
    23         HC      3    ARG    HB1     23     0.0327      1.008   ; qtot -0.1489
    24         HC      3    ARG    HB2     24     0.0327      1.008   ; qtot -0.1162
    25         CT      3    ARG     CG     25      0.039      12.01   ; qtot -0.0772
    26         HC      3    ARG    HG1     26     0.0285      1.008   ; qtot -0.0487
    27         HC      3    ARG    HG2     27     0.0285      1.008   ; qtot -0.0202
    28         CT      3    ARG     CD     28     0.0486      12.01   ; qtot 0.0284
    29         H1      3    ARG    HD1     29     0.0687      1.008   ; qtot 0.0971
    30         H1      3    ARG    HD2     30     0.0687      1.008   ; qtot 0.1658
    31         N2      3    ARG     NE     31    -0.5295      14.01   ; qtot -0.3637
    32          H      3    ARG     HE     32     0.3456      1.008   ; qtot -0.0181
    33         CA      3    ARG     CZ     33     0.8076      12.01   ; qtot 0.7895
    34         N2      3    ARG    NH1     34    -0.8627      14.01   ; qtot -0.0732
    35          H      3    ARG   HH11     35     0.4478      1.008   ; qtot 0.3746
    36          H      3    ARG   HH12     36     0.4478      1.008   ; qtot 0.8224
    37         N2      3    ARG    NH2     37    -0.8627      14.01   ; qtot -0.0403
    38          H      3    ARG   HH21     38     0.4478      1.008   ; qtot 0.4075
    39          H      3    ARG   HH22     39     0.4478      1.008   ; qtot 0.8553
    40          C      3    ARG      C     40     0.7341      12.01   ; qtot 1.589
    41          O      3    ARG      O     41    -0.5894         16   ; qtot 1
; residue   4 ILE rtp ILE  q  0.0
    42          N      4    ILE      N     42    -0.4157      14.01   ; qtot 0.5843
    43          H      4    ILE      H     43     0.2719      1.008   ; qtot 0.8562
    44         CT      4    ILE     CA     44    -0.0597      12.01   ; qtot 0.7965
    45         H1      4    ILE     HA     45     0.0869      1.008   ; qtot 0.8834
    46         CT      4    ILE     CB     46     0.1303      12.01   ; qtot 1.014
    47         HC      4    ILE     HB     47     0.0187      1.008   ; qtot 1.032
    48         CT      4    ILE    CG2     48    -0.3204      12.01   ; qtot 0.712
    49         HC      4    ILE   HG21     49     0.0882      1.008   ; qtot 0.8002
    50         HC      4    ILE   HG22     50     0.0882      1.008   ; qtot 0.8884
    51         HC      4    ILE   HG23     51     0.0882      1.008   ; qtot 0.9766
    52         CT      4    ILE    CG1     52     -0.043      12.01   ; qtot 0.9336
    53         HC      4    ILE   HG11     53     0.0236      1.008   ; qtot 0.9572
    54         HC      4    ILE   HG12     54     0.0236      1.008   ; qtot 0.9808
    55         CT      4    ILE     CD     55     -0.066      12.01   ; qtot 0.9148
    56         HC      4    ILE    HD1     56     0.0186      1.008   ; qtot 0.9334
    57         HC      4    ILE    HD2     57     0.0186      1.008   ; qtot 0.952
    58         HC      4    ILE    HD3     58     0.0186      1.008   ; qtot 0.9706
    59          C      4    ILE      C     59     0.5973      12.01   ; qtot 1.568
    60          O      4    ILE      O     60    -0.5679         16   ; qtot 1
; residue   5 LEU rtp LEU  q  0.0
    61          N      5    LEU      N     61    -0.4157      14.01   ; qtot 0.5843
    62          H      5    LEU      H     62     0.2719      1.008   ; qtot 0.8562
    63         CT      5    LEU     CA     63    -0.0518      12.01   ; qtot 0.8044
    64         H1      5    LEU     HA     64     0.0922      1.008   ; qtot 0.8966
    65         CT      5    LEU     CB     65    -0.1102      12.01   ; qtot 0.7864
    66         HC      5    LEU    HB1     66     0.0457      1.008   ; qtot 0.8321
    67         HC      5    LEU    HB2     67     0.0457      1.008   ; qtot 0.8778
    68         CT      5    LEU     CG     68     0.3531      12.01   ; qtot 1.231
    69         HC      5    LEU     HG     69    -0.0361      1.008   ; qtot 1.195
    70         CT      5    LEU    CD1     70    -0.4121      12.01   ; qtot 0.7827
    71         HC      5    LEU   HD11     71        0.1      1.008   ; qtot 0.8827
    72         HC      5    LEU   HD12     72        0.1      1.008   ; qtot 0.9827
    73         HC      5    LEU   HD13     73        0.1      1.008   ; qtot 1.083
    74         CT      5    LEU    CD2     74    -0.4121      12.01   ; qtot 0.6706
    75         HC      5    LEU   HD21     75        0.1      1.008   ; qtot 0.7706
    76         HC      5    LEU   HD22     76        0.1      1.008   ; qtot 0.8706
    77         HC      5    LEU   HD23     77        0.1      1.008   ; qtot 0.9706
    78          C      5    LEU      C     78     0.5973      12.01   ; qtot 1.568
    79          O      5    LEU      O     79    -0.5679         16   ; qtot 1
; residue   6 LEU rtp LEU  q  0.0
    80          N      6    LEU      N     80    -0.4157      14.01   ; qtot 0.5843
    81          H      6    LEU      H     81     0.2719      1.008   ; qtot 0.8562
    82         CT      6    LEU     CA     82    -0.0518      12.01   ; qtot 0.8044
    83         H1      6    LEU     HA     83     0.0922      1.008   ; qtot 0.8966
    84         CT      6    LEU     CB     84    -0.1102      12.01   ; qtot 0.7864
    85         HC      6    LEU    HB1     85     0.0457      1.008   ; qtot 0.8321
    86         HC      6    LEU    HB2     86     0.0457      1.008   ; qtot 0.8778
    87         CT      6    LEU     CG     87     0.3531      12.01   ; qtot 1.231
    88         HC      6    LEU     HG     88    -0.0361      1.008   ; qtot 1.195
    89         CT      6    LEU    CD1     89    -0.4121      12.01   ; qtot 0.7827
    90         HC      6    LEU   HD11     90        0.1      1.008   ; qtot 0.8827
    91         HC      6    LEU   HD12     91        0.1      1.008   ; qtot 0.9827
    92         HC      6    LEU   HD13     92        0.1      1.008   ; qtot 1.083
    93         CT      6    LEU    CD2     93    -0.4121      12.01   ; qtot 0.6706
    94         HC      6    LEU   HD21     94        0.1      1.008   ; qtot 0.7706
    95         HC      6    LEU   HD22     95        0.1      1.008   ; qtot 0.8706
    96         HC      6    LEU   HD23     96        0.1      1.008   ; qtot 0.9706
    97          C      6    LEU      C     97     0.5973      12.01   ; qtot 1.568
    98          O      6    LEU      O     98    -0.5679         16   ; qtot 1
; residue   7 ASN rtp ASN  q  0.0
    99          N      7    ASN      N     99    -0.4157      14.01   ; qtot 0.5843
   100          H      7    ASN      H    100     0.2719      1.008   ; qtot 0.8562
   101         CT      7    ASN     CA    101     0.0143      12.01   ; qtot 0.8705
   102         H1      7    ASN     HA    102     0.1048      1.008   ; qtot 0.9753
   103         CT      7    ASN     CB    103    -0.2041      12.01   ; qtot 0.7712
   104         HC      7    ASN    HB1    104     0.0797      1.008   ; qtot 0.8509
   105         HC      7    ASN    HB2    105     0.0797      1.008   ; qtot 0.9306
   106          C      7    ASN     CG    106      0.713      12.01   ; qtot 1.644
   107          O      7    ASN    OD1    107    -0.5931         16   ; qtot 1.051
   108          N      7    ASN    ND2    108    -0.9191      14.01   ; qtot 0.1314
   109          H      7    ASN   HD21    109     0.4196      1.008   ; qtot 0.551
   110          H      7    ASN   HD22    110     0.4196      1.008   ; qtot 0.9706
   111          C      7    ASN      C    111     0.5973      12.01   ; qtot 1.568
   112          O      7    ASN      O    112    -0.5679         16   ; qtot 1
; residue   8 ASN rtp ASN  q  0.0
   113          N      8    ASN      N    113    -0.4157      14.01   ; qtot 0.5843
   114          H      8    ASN      H    114     0.2719      1.008   ; qtot 0.8562
   115         CT      8    ASN     CA    115     0.0143      12.01   ; qtot 0.8705
   116         H1      8    ASN     HA    116     0.1048      1.008   ; qtot 0.9753
   117         CT      8    ASN     CB    117    -0.2041      12.01   ; qtot 0.7712
   118         HC      8    ASN    HB1    118     0.0797      1.008   ; qtot 0.8509
   119         HC      8    ASN    HB2    119     0.0797      1.008   ; qtot 0.9306
   120          C      8    ASN     CG    120      0.713      12.01   ; qtot 1.644
   121          O      8    ASN    OD1    121    -0.5931         16   ; qtot 1.051
   122          N      8    ASN    ND2    122    -0.9191      14.01   ; qtot 0.1314
   123          H      8    ASN   HD21    123     0.4196      1.008   ; qtot 0.551
   124          H      8    ASN   HD22    124     0.4196      1.008   ; qtot 0.9706
   125          C      8    ASN      C    125     0.5973      12.01   ; qtot 1.568
   126          O      8    ASN      O    126    -0.5679         16   ; qtot 1
; residue   9 GLY rtp GLY  q  0.0
   127          N      9    GLY      N    127    -0.4157      14.01   ; qtot 0.5843
   128          H      9    GLY      H    128     0.2719      1.008   ; qtot 0.8562
   129         CT      9    GLY     CA    129    -0.0252      12.01   ; qtot 0.831
   130         H1      9    GLY    HA1    130     0.0698      1.008   ; qtot 0.9008
   131         H1      9    GLY    HA2    131     0.0698      1.008   ; qtot 0.9706
   132          C      9    GLY      C    132     0.5973      12.01   ; qtot 1.568
   133          O      9    GLY      O    133    -0.5679         16   ; qtot 1
; residue  10 ALA rtp ALA  q  0.0
   134          N     10    ALA      N    134    -0.4157      14.01   ; qtot 0.5843
   135          H     10    ALA      H    135     0.2719      1.008   ; qtot 0.8562
   136         CT     10    ALA     CA    136     0.0337      12.01   ; qtot 0.8899
   137         H1     10    ALA     HA    137     0.0823      1.008   ; qtot 0.9722
   138         CT     10    ALA     CB    138    -0.1825      12.01   ; qtot 0.7897
   139         HC     10    ALA    HB1    139     0.0603      1.008   ; qtot 0.85
   140         HC     10    ALA    HB2    140     0.0603      1.008   ; qtot 0.9103
   141         HC     10    ALA    HB3    141     0.0603      1.008   ; qtot 0.9706
   142          C     10    ALA      C    142     0.5973      12.01   ; qtot 1.568
   143          O     10    ALA      O    143    -0.5679         16   ; qtot 1
; residue  11 LYS rtp LYS  q +1.0
   144          N     11    LYS      N    144    -0.3479      14.01   ; qtot 0.6521
   145          H     11    LYS      H    145     0.2747      1.008   ; qtot 0.9268
   146         CT     11    LYS     CA    146      -0.24      12.01   ; qtot 0.6868
   147         H1     11    LYS     HA    147     0.1426      1.008   ; qtot 0.8294
   148         CT     11    LYS     CB    148    -0.0094      12.01   ; qtot 0.82
   149         HC     11    LYS    HB1    149     0.0362      1.008   ; qtot 0.8562
   150         HC     11    LYS    HB2    150     0.0362      1.008   ; qtot 0.8924
   151         CT     11    LYS     CG    151     0.0187      12.01   ; qtot 0.9111
   152         HC     11    LYS    HG1    152     0.0103      1.008   ; qtot 0.9214
   153         HC     11    LYS    HG2    153     0.0103      1.008   ; qtot 0.9317
   154         CT     11    LYS     CD    154    -0.0479      12.01   ; qtot 0.8838
   155         HC     11    LYS    HD1    155     0.0621      1.008   ; qtot 0.9459
   156         HC     11    LYS    HD2    156     0.0621      1.008   ; qtot 1.008
   157         CT     11    LYS     CE    157    -0.0143      12.01   ; qtot 0.9937
   158         HP     11    LYS    HE1    158     0.1135      1.008   ; qtot 1.107
   159         HP     11    LYS    HE2    159     0.1135      1.008   ; qtot 1.221
   160         N3     11    LYS     NZ    160    -0.3854      14.01   ; qtot 0.8353
   161          H     11    LYS    HZ1    161       0.34      1.008   ; qtot 1.175
   162          H     11    LYS    HZ2    162       0.34      1.008   ; qtot 1.515
   163          H     11    LYS    HZ3    163       0.34      1.008   ; qtot 1.855
   164          C     11    LYS      C    164     0.7341      12.01   ; qtot 2.589
   165          O     11    LYS      O    165    -0.5894         16   ; qtot 2
; residue  12 MET rtp MET  q  0.0
   166          N     12    MET      N    166    -0.4157      14.01   ; qtot 1.584
   167          H     12    MET      H    167     0.2719      1.008   ; qtot 1.856
   168         CT     12    MET     CA    168    -0.0237      12.01   ; qtot 1.833
   169         H1     12    MET     HA    169      0.088      1.008   ; qtot 1.921
   170         CT     12    MET     CB    170     0.0342      12.01   ; qtot 1.955
   171         HC     12    MET    HB1    171     0.0241      1.008   ; qtot 1.979
   172         HC     12    MET    HB2    172     0.0241      1.008   ; qtot 2.003
   173         CT     12    MET     CG    173     0.0018      12.01   ; qtot 2.005
   174         H1     12    MET    HG1    174      0.044      1.008   ; qtot 2.049
   175         H1     12    MET    HG2    175      0.044      1.008   ; qtot 2.093
   176          S     12    MET     SD    176    -0.2737      32.06   ; qtot 1.819
   177         CT     12    MET     CE    177    -0.0536      12.01   ; qtot 1.765
   178         H1     12    MET    HE1    178     0.0684      1.008   ; qtot 1.834
   179         H1     12    MET    HE2    179     0.0684      1.008   ; qtot 1.902
   180         H1     12    MET    HE3    180     0.0684      1.008   ; qtot 1.971
   181          C     12    MET      C    181     0.5973      12.01   ; qtot 2.568
   182          O     12    MET      O    182    -0.5679         16   ; qtot 2
; residue  13 PRO rtp PRO  q  0.0
   183          N     13    PRO      N    183    -0.2548      14.01   ; qtot 1.745
   184         CT     13    PRO     CD    184     0.0192      12.01   ; qtot 1.764
   185         H1     13    PRO    HD1    185     0.0391      1.008   ; qtot 1.804
   186         H1     13    PRO    HD2    186     0.0391      1.008   ; qtot 1.843
   187         CT     13    PRO     CG    187     0.0189      12.01   ; qtot 1.862
   188         HC     13    PRO    HG1    188     0.0213      1.008   ; qtot 1.883
   189         HC     13    PRO    HG2    189     0.0213      1.008   ; qtot 1.904
   190         CT     13    PRO     CB    190     -0.007      12.01   ; qtot 1.897
   191         HC     13    PRO    HB1    191     0.0253      1.008   ; qtot 1.922
   192         HC     13    PRO    HB2    192     0.0253      1.008   ; qtot 1.948
   193         CT     13    PRO     CA    193    -0.0266      12.01   ; qtot 1.921
   194         H1     13    PRO     HA    194     0.0641      1.008   ; qtot 1.985
   195          C     13    PRO      C    195     0.5896      12.01   ; qtot 2.575
   196          O     13    PRO      O    196    -0.5748         16   ; qtot 2
; residue  14 ILE rtp ILE  q  0.0
   197          N     14    ILE      N    197    -0.4157      14.01   ; qtot 1.584
   198          H     14    ILE      H    198     0.2719      1.008   ; qtot 1.856
   199         CT     14    ILE     CA    199    -0.0597      12.01   ; qtot 1.797
   200         H1     14    ILE     HA    200     0.0869      1.008   ; qtot 1.883
   201         CT     14    ILE     CB    201     0.1303      12.01   ; qtot 2.014
   202         HC     14    ILE     HB    202     0.0187      1.008   ; qtot 2.032
   203         CT     14    ILE    CG2    203    -0.3204      12.01   ; qtot 1.712
   204         HC     14    ILE   HG21    204     0.0882      1.008   ; qtot 1.8
   205         HC     14    ILE   HG22    205     0.0882      1.008   ; qtot 1.888
   206         HC     14    ILE   HG23    206     0.0882      1.008   ; qtot 1.977
   207         CT     14    ILE    CG1    207     -0.043      12.01   ; qtot 1.934
   208         HC     14    ILE   HG11    208     0.0236      1.008   ; qtot 1.957
   209         HC     14    ILE   HG12    209     0.0236      1.008   ; qtot 1.981
   210         CT     14    ILE     CD    210     -0.066      12.01   ; qtot 1.915
   211         HC     14    ILE    HD1    211     0.0186      1.008   ; qtot 1.933
   212         HC     14    ILE    HD2    212     0.0186      1.008   ; qtot 1.952
   213         HC     14    ILE    HD3    213     0.0186      1.008   ; qtot 1.971
   214          C     14    ILE      C    214     0.5973      12.01   ; qtot 2.568
   215          O     14    ILE      O    215    -0.5679         16   ; qtot 2
; residue  15 LEU rtp LEU  q  0.0
   216          N     15    LEU      N    216    -0.4157      14.01   ; qtot 1.584
   217          H     15    LEU      H    217     0.2719      1.008   ; qtot 1.856
   218         CT     15    LEU     CA    218    -0.0518      12.01   ; qtot 1.804
   219         H1     15    LEU     HA    219     0.0922      1.008   ; qtot 1.897
   220         CT     15    LEU     CB    220    -0.1102      12.01   ; qtot 1.786
   221         HC     15    LEU    HB1    221     0.0457      1.008   ; qtot 1.832
   222         HC     15    LEU    HB2    222     0.0457      1.008   ; qtot 1.878
   223         CT     15    LEU     CG    223     0.3531      12.01   ; qtot 2.231
   224         HC     15    LEU     HG    224    -0.0361      1.008   ; qtot 2.195
   225         CT     15    LEU    CD1    225    -0.4121      12.01   ; qtot 1.783
   226         HC     15    LEU   HD11    226        0.1      1.008   ; qtot 1.883
   227         HC     15    LEU   HD12    227        0.1      1.008   ; qtot 1.983
   228         HC     15    LEU   HD13    228        0.1      1.008   ; qtot 2.083
   229         CT     15    LEU    CD2    229    -0.4121      12.01   ; qtot 1.671
   230         HC     15    LEU   HD21    230        0.1      1.008   ; qtot 1.771
   231         HC     15    LEU   HD22    231        0.1      1.008   ; qtot 1.871
   232         HC     15    LEU   HD23    232        0.1      1.008   ; qtot 1.971
   233          C     15    LEU      C    233     0.5973      12.01   ; qtot 2.568
   234          O     15    LEU      O    234    -0.5679         16   ; qtot 2
; residue  16 GLY rtp GLY  q  0.0
   235          N     16    GLY      N    235    -0.4157      14.01   ; qtot 1.584
   236          H     16    GLY      H    236     0.2719      1.008   ; qtot 1.856
   237         CT     16    GLY     CA    237    -0.0252      12.01   ; qtot 1.831
   238         H1     16    GLY    HA1    238     0.0698      1.008   ; qtot 1.901
   239         H1     16    GLY    HA2    239     0.0698      1.008   ; qtot 1.971
   240          C     16    GLY      C    240     0.5973      12.01   ; qtot 2.568
   241          O     16    GLY      O    241    -0.5679         16   ; qtot 2
; residue  17 LEU rtp LEU  q  0.0
   242          N     17    LEU      N    242    -0.4157      14.01   ; qtot 1.584
   243          H     17    LEU      H    243     0.2719      1.008   ; qtot 1.856
   244         CT     17    LEU     CA    244    -0.0518      12.01   ; qtot 1.804
   245         H1     17    LEU     HA    245     0.0922      1.008   ; qtot 1.897
   246         CT     17    LEU     CB    246    -0.1102      12.01   ; qtot 1.786
   247         HC     17    LEU    HB1    247     0.0457      1.008   ; qtot 1.832
   248         HC     17    LEU    HB2    248     0.0457      1.008   ; qtot 1.878
   249         CT     17    LEU     CG    249     0.3531      12.01   ; qtot 2.231
   250         HC     17    LEU     HG    250    -0.0361      1.008   ; qtot 2.195
   251         CT     17    LEU    CD1    251    -0.4121      12.01   ; qtot 1.783
   252         HC     17    LEU   HD11    252        0.1      1.008   ; qtot 1.883
   253         HC     17    LEU   HD12    253        0.1      1.008   ; qtot 1.983
   254         HC     17    LEU   HD13    254        0.1      1.008   ; qtot 2.083
   255         CT     17    LEU    CD2    255    -0.4121      12.01   ; qtot 1.671
   256         HC     17    LEU   HD21    256        0.1      1.008   ; qtot 1.771
   257         HC     17    LEU   HD22    257        0.1      1.008   ; qtot 1.871
   258         HC     17    LEU   HD23    258        0.1      1.008   ; qtot 1.971
   259          C     17    LEU      C    259     0.5973      12.01   ; qtot 2.568
   260          O     17    LEU      O    260    -0.5679         16   ; qtot 2
; residue  18 GLY rtp GLY  q  0.0
   261          N     18    GLY      N    261    -0.4157      14.01   ; qtot 1.584
   262          H     18    GLY      H    262     0.2719      1.008   ; qtot 1.856
   263         CT     18    GLY     CA    263    -0.0252      12.01   ; qtot 1.831
   264         H1     18    GLY    HA1    264     0.0698      1.008   ; qtot 1.901
   265         H1     18    GLY    HA2    265     0.0698      1.008   ; qtot 1.971
   266          C     18    GLY      C    266     0.5973      12.01   ; qtot 2.568
   267          O     18    GLY      O    267    -0.5679         16   ; qtot 2
; residue  19 THR rtp THR  q  0.0
   268          N     19    THR      N    268    -0.4157      14.01   ; qtot 1.584
   269          H     19    THR      H    269     0.2719      1.008   ; qtot 1.856
   270         CT     19    THR     CA    270    -0.0389      12.01   ; qtot 1.817
   271         H1     19    THR     HA    271     0.1007      1.008   ; qtot 1.918
   272         CT     19    THR     CB    272     0.3654      12.01   ; qtot 2.283
   273         H1     19    THR     HB    273     0.0043      1.008   ; qtot 2.288
   274         CT     19    THR    CG2    274    -0.2438      12.01   ; qtot 2.044
   275         HC     19    THR   HG21    275     0.0642      1.008   ; qtot 2.108
   276         HC     19    THR   HG22    276     0.0642      1.008   ; qtot 2.172
   277         HC     19    THR   HG23    277     0.0642      1.008   ; qtot 2.237
   278         OH     19    THR    OG1    278    -0.6761         16   ; qtot 1.56
   279         HO     19    THR    HG1    279     0.4102      1.008   ; qtot 1.971
   280          C     19    THR      C    280     0.5973      12.01   ; qtot 2.568
   281          O     19    THR      O    281    -0.5679         16   ; qtot 2
; residue  20 TRP rtp TRP  q  0.0
   282          N     20    TRP      N    282    -0.4157      14.01   ; qtot 1.584
   283          H     20    TRP      H    283     0.2719      1.008   ; qtot 1.856
   284         CT     20    TRP     CA    284    -0.0275      12.01   ; qtot 1.829
   285         H1     20    TRP     HA    285     0.1123      1.008   ; qtot 1.941
   286         CT     20    TRP     CB    286     -0.005      12.01   ; qtot 1.936
   287         HC     20    TRP    HB1    287     0.0339      1.008   ; qtot 1.97
   288         HC     20    TRP    HB2    288     0.0339      1.008   ; qtot 2.004
   289         C*     20    TRP     CG    289    -0.1415      12.01   ; qtot 1.862
   290         CW     20    TRP    CD1    290    -0.1638      12.01   ; qtot 1.699
   291         H4     20    TRP    HD1    291     0.2062      1.008   ; qtot 1.905
   292         NA     20    TRP    NE1    292    -0.3418      14.01   ; qtot 1.563
   293          H     20    TRP    HE1    293     0.3412      1.008   ; qtot 1.904
   294         CN     20    TRP    CE2    294      0.138      12.01   ; qtot 2.042
   295         CA     20    TRP    CZ2    295    -0.2601      12.01   ; qtot 1.782
   296         HA     20    TRP    HZ2    296     0.1572      1.008   ; qtot 1.939
   297         CA     20    TRP    CH2    297    -0.1134      12.01   ; qtot 1.826
   298         HA     20    TRP    HH2    298     0.1417      1.008   ; qtot 1.968
   299         CA     20    TRP    CZ3    299    -0.1972      12.01   ; qtot 1.77
   300         HA     20    TRP    HZ3    300     0.1447      1.008   ; qtot 1.915
   301         CA     20    TRP    CE3    301    -0.2387      12.01   ; qtot 1.676
   302         HA     20    TRP    HE3    302       0.17      1.008   ; qtot 1.846
   303         CB     20    TRP    CD2    303     0.1243      12.01   ; qtot 1.971
   304          C     20    TRP      C    304     0.5973      12.01   ; qtot 2.568
   305          O     20    TRP      O    305    -0.5679         16   ; qtot 2
; residue  21 LYS rtp LYS  q +1.0
   306          N     21    LYS      N    306    -0.3479      14.01   ; qtot 1.652
   307          H     21    LYS      H    307     0.2747      1.008   ; qtot 1.927
   308         CT     21    LYS     CA    308      -0.24      12.01   ; qtot 1.687
   309         H1     21    LYS     HA    309     0.1426      1.008   ; qtot 1.829
   310         CT     21    LYS     CB    310    -0.0094      12.01   ; qtot 1.82
   311         HC     21    LYS    HB1    311     0.0362      1.008   ; qtot 1.856
   312         HC     21    LYS    HB2    312     0.0362      1.008   ; qtot 1.892
   313         CT     21    LYS     CG    313     0.0187      12.01   ; qtot 1.911
   314         HC     21    LYS    HG1    314     0.0103      1.008   ; qtot 1.921
   315         HC     21    LYS    HG2    315     0.0103      1.008   ; qtot 1.932
   316         CT     21    LYS     CD    316    -0.0479      12.01   ; qtot 1.884
   317         HC     21    LYS    HD1    317     0.0621      1.008   ; qtot 1.946
   318         HC     21    LYS    HD2    318     0.0621      1.008   ; qtot 2.008
   319         CT     21    LYS     CE    319    -0.0143      12.01   ; qtot 1.994
   320         HP     21    LYS    HE1    320     0.1135      1.008   ; qtot 2.107
   321         HP     21    LYS    HE2    321     0.1135      1.008   ; qtot 2.221
   322         N3     21    LYS     NZ    322    -0.3854      14.01   ; qtot 1.835
   323          H     21    LYS    HZ1    323       0.34      1.008   ; qtot 2.175
   324          H     21    LYS    HZ2    324       0.34      1.008   ; qtot 2.515
   325          H     21    LYS    HZ3    325       0.34      1.008   ; qtot 2.855
   326          C     21    LYS      C    326     0.7341      12.01   ; qtot 3.589
   327          O     21    LYS      O    327    -0.5894         16   ; qtot 3
; residue  22 SER rtp SER  q  0.0
   328          N     22    SER      N    328    -0.4157      14.01   ; qtot 2.584
   329          H     22    SER      H    329     0.2719      1.008   ; qtot 2.856
   330         CT     22    SER     CA    330    -0.0249      12.01   ; qtot 2.831
   331         H1     22    SER     HA    331     0.0843      1.008   ; qtot 2.916
   332         CT     22    SER     CB    332     0.2117      12.01   ; qtot 3.127
   333         H1     22    SER    HB1    333     0.0352      1.008   ; qtot 3.163
   334         H1     22    SER    HB2    334     0.0352      1.008   ; qtot 3.198
   335         OH     22    SER     OG    335    -0.6546         16   ; qtot 2.543
   336         HO     22    SER     HG    336     0.4275      1.008   ; qtot 2.971
   337          C     22    SER      C    337     0.5973      12.01   ; qtot 3.568
   338          O     22    SER      O    338    -0.5679         16   ; qtot 3
; residue  23 PRO rtp PRO  q  0.0
   339          N     23    PRO      N    339    -0.2548      14.01   ; qtot 2.745
   340         CT     23    PRO     CD    340     0.0192      12.01   ; qtot 2.764
   341         H1     23    PRO    HD1    341     0.0391      1.008   ; qtot 2.804
   342         H1     23    PRO    HD2    342     0.0391      1.008   ; qtot 2.843
   343         CT     23    PRO     CG    343     0.0189      12.01   ; qtot 2.862
   344         HC     23    PRO    HG1    344     0.0213      1.008   ; qtot 2.883
   345         HC     23    PRO    HG2    345     0.0213      1.008   ; qtot 2.904
   346         CT     23    PRO     CB    346     -0.007      12.01   ; qtot 2.897
   347         HC     23    PRO    HB1    347     0.0253      1.008   ; qtot 2.922
   348         HC     23    PRO    HB2    348     0.0253      1.008   ; qtot 2.948
   349         CT     23    PRO     CA    349    -0.0266      12.01   ; qtot 2.921
   350         H1     23    PRO     HA    350     0.0641      1.008   ; qtot 2.985
   351          C     23    PRO      C    351     0.5896      12.01   ; qtot 3.575
   352          O     23    PRO      O    352    -0.5748         16   ; qtot 3
; residue  24 PRO rtp PRO  q  0.0
   353          N     24    PRO      N    353    -0.2548      14.01   ; qtot 2.745
   354         CT     24    PRO     CD    354     0.0192      12.01   ; qtot 2.764
   355         H1     24    PRO    HD1    355     0.0391      1.008   ; qtot 2.804
   356         H1     24    PRO    HD2    356     0.0391      1.008   ; qtot 2.843
   357         CT     24    PRO     CG    357     0.0189      12.01   ; qtot 2.862
   358         HC     24    PRO    HG1    358     0.0213      1.008   ; qtot 2.883
   359         HC     24    PRO    HG2    359     0.0213      1.008   ; qtot 2.904
   360         CT     24    PRO     CB    360     -0.007      12.01   ; qtot 2.897
   361         HC     24    PRO    HB1    361     0.0253      1.008   ; qtot 2.922
   362         HC     24    PRO    HB2    362     0.0253      1.008   ; qtot 2.948
   363         CT     24    PRO     CA    363    -0.0266      12.01   ; qtot 2.921
   364         H1     24    PRO     HA    364     0.0641      1.008   ; qtot 2.985
   365          C     24    PRO      C    365     0.5896      12.01   ; qtot 3.575
   366          O     24    PRO      O    366    -0.5748         16   ; qtot 3
; residue  25 GLY rtp GLY  q  0.0
   367          N     25    GLY      N    367    -0.4157      14.01   ; qtot 2.584
   368          H     25    GLY      H    368     0.2719      1.008   ; qtot 2.856
   369         CT     25    GLY     CA    369    -0.0252      12.01   ; qtot 2.831
   370         H1     25    GLY    HA1    370     0.0698      1.008   ; qtot 2.901
   371         H1     25    GLY    HA2    371     0.0698      1.008   ; qtot 2.971
   372          C     25    GLY      C    372     0.5973      12.01   ; qtot 3.568
   373          O     25    GLY      O    373    -0.5679         16   ; qtot 3
; residue  26 GLN rtp GLN  q  0.0
   374          N     26    GLN      N    374    -0.4157      14.01   ; qtot 2.584
   375          H     26    GLN      H    375     0.2719      1.008   ; qtot 2.856
   376         CT     26    GLN     CA    376    -0.0031      12.01   ; qtot 2.853
   377         H1     26    GLN     HA    377      0.085      1.008   ; qtot 2.938
   378         CT     26    GLN     CB    378    -0.0036      12.01   ; qtot 2.935
   379         HC     26    GLN    HB1    379     0.0171      1.008   ; qtot 2.952
   380         HC     26    GLN    HB2    380     0.0171      1.008   ; qtot 2.969
   381         CT     26    GLN     CG    381    -0.0645      12.01   ; qtot 2.904
   382         HC     26    GLN    HG1    382     0.0352      1.008   ; qtot 2.939
   383         HC     26    GLN    HG2    383     0.0352      1.008   ; qtot 2.975
   384          C     26    GLN     CD    384     0.6951      12.01   ; qtot 3.67
   385          O     26    GLN    OE1    385    -0.6086         16   ; qtot 3.061
   386          N     26    GLN    NE2    386    -0.9407      14.01   ; qtot 2.12
   387          H     26    GLN   HE21    387     0.4251      1.008   ; qtot 2.546
   388          H     26    GLN   HE22    388     0.4251      1.008   ; qtot 2.971
   389          C     26    GLN      C    389     0.5973      12.01   ; qtot 3.568
   390          O     26    GLN      O    390    -0.5679         16   ; qtot 3
; residue  27 VAL rtp VAL  q  0.0
   391          N     27    VAL      N    391    -0.4157      14.01   ; qtot 2.584
   392          H     27    VAL      H    392     0.2719      1.008   ; qtot 2.856
   393         CT     27    VAL     CA    393    -0.0875      12.01   ; qtot 2.769
   394         H1     27    VAL     HA    394     0.0969      1.008   ; qtot 2.866
   395         CT     27    VAL     CB    395     0.2985      12.01   ; qtot 3.164
   396         HC     27    VAL     HB    396    -0.0297      1.008   ; qtot 3.134
   397         CT     27    VAL    CG1    397    -0.3192      12.01   ; qtot 2.815
   398         HC     27    VAL   HG11    398     0.0791      1.008   ; qtot 2.894
   399         HC     27    VAL   HG12    399     0.0791      1.008   ; qtot 2.973
   400         HC     27    VAL   HG13    400     0.0791      1.008   ; qtot 3.053
   401         CT     27    VAL    CG2    401    -0.3192      12.01   ; qtot 2.733
   402         HC     27    VAL   HG21    402     0.0791      1.008   ; qtot 2.812
   403         HC     27    VAL   HG22    403     0.0791      1.008   ; qtot 2.892
   404         HC     27    VAL   HG23    404     0.0791      1.008   ; qtot 2.971
   405          C     27    VAL      C    405     0.5973      12.01   ; qtot 3.568
   406          O     27    VAL      O    406    -0.5679         16   ; qtot 3
; residue  28 THR rtp THR  q  0.0
   407          N     28    THR      N    407    -0.4157      14.01   ; qtot 2.584
   408          H     28    THR      H    408     0.2719      1.008   ; qtot 2.856
   409         CT     28    THR     CA    409    -0.0389      12.01   ; qtot 2.817
   410         H1     28    THR     HA    410     0.1007      1.008   ; qtot 2.918
   411         CT     28    THR     CB    411     0.3654      12.01   ; qtot 3.283
   412         H1     28    THR     HB    412     0.0043      1.008   ; qtot 3.288
   413         CT     28    THR    CG2    413    -0.2438      12.01   ; qtot 3.044
   414         HC     28    THR   HG21    414     0.0642      1.008   ; qtot 3.108
   415         HC     28    THR   HG22    415     0.0642      1.008   ; qtot 3.172
   416         HC     28    THR   HG23    416     0.0642      1.008   ; qtot 3.237
   417         OH     28    THR    OG1    417    -0.6761         16   ; qtot 2.56
   418         HO     28    THR    HG1    418     0.4102      1.008   ; qtot 2.971
   419          C     28    THR      C    419     0.5973      12.01   ; qtot 3.568
   420          O     28    THR      O    420    -0.5679         16   ; qtot 3
; residue  29 GLU rtp GLU  q -1.0
   421          N     29    GLU      N    421    -0.5163      14.01   ; qtot 2.484
   422          H     29    GLU      H    422     0.2936      1.008   ; qtot 2.777
   423         CT     29    GLU     CA    423     0.0397      12.01   ; qtot 2.817
   424         H1     29    GLU     HA    424     0.1105      1.008   ; qtot 2.928
   425         CT     29    GLU     CB    425      0.056      12.01   ; qtot 2.984
   426         HC     29    GLU    HB1    426    -0.0173      1.008   ; qtot 2.966
   427         HC     29    GLU    HB2    427    -0.0173      1.008   ; qtot 2.949
   428         CT     29    GLU     CG    428     0.0136      12.01   ; qtot 2.963
   429         HC     29    GLU    HG1    429    -0.0425      1.008   ; qtot 2.92
   430         HC     29    GLU    HG2    430    -0.0425      1.008   ; qtot 2.878
   431          C     29    GLU     CD    431     0.8054      12.01   ; qtot 3.683
   432         O2     29    GLU    OE1    432    -0.8188         16   ; qtot 2.864
   433         O2     29    GLU    OE2    433    -0.8188         16   ; qtot 2.045
   434          C     29    GLU      C    434     0.5366      12.01   ; qtot 2.582
   435          O     29    GLU      O    435    -0.5819         16   ; qtot 2
; residue  30 ALA rtp ALA  q  0.0
   436          N     30    ALA      N    436    -0.4157      14.01   ; qtot 1.584
   437          H     30    ALA      H    437     0.2719      1.008   ; qtot 1.856
   438         CT     30    ALA     CA    438     0.0337      12.01   ; qtot 1.89
   439         H1     30    ALA     HA    439     0.0823      1.008   ; qtot 1.972
   440         CT     30    ALA     CB    440    -0.1825      12.01   ; qtot 1.79
   441         HC     30    ALA    HB1    441     0.0603      1.008   ; qtot 1.85
   442         HC     30    ALA    HB2    442     0.0603      1.008   ; qtot 1.91
   443         HC     30    ALA    HB3    443     0.0603      1.008   ; qtot 1.971
   444          C     30    ALA      C    444     0.5973      12.01   ; qtot 2.568
   445          O     30    ALA      O    445    -0.5679         16   ; qtot 2
; residue  31 VAL rtp VAL  q  0.0
   446          N     31    VAL      N    446    -0.4157      14.01   ; qtot 1.584
   447          H     31    VAL      H    447     0.2719      1.008   ; qtot 1.856
   448         CT     31    VAL     CA    448    -0.0875      12.01   ; qtot 1.769
   449         H1     31    VAL     HA    449     0.0969      1.008   ; qtot 1.866
   450         CT     31    VAL     CB    450     0.2985      12.01   ; qtot 2.164
   451         HC     31    VAL     HB    451    -0.0297      1.008   ; qtot 2.134
   452         CT     31    VAL    CG1    452    -0.3192      12.01   ; qtot 1.815
   453         HC     31    VAL   HG11    453     0.0791      1.008   ; qtot 1.894
   454         HC     31    VAL   HG12    454     0.0791      1.008   ; qtot 1.973
   455         HC     31    VAL   HG13    455     0.0791      1.008   ; qtot 2.053
   456         CT     31    VAL    CG2    456    -0.3192      12.01   ; qtot 1.733
   457         HC     31    VAL   HG21    457     0.0791      1.008   ; qtot 1.812
   458         HC     31    VAL   HG22    458     0.0791      1.008   ; qtot 1.892
   459         HC     31    VAL   HG23    459     0.0791      1.008   ; qtot 1.971
   460          C     31    VAL      C    460     0.5973      12.01   ; qtot 2.568
   461          O     31    VAL      O    461    -0.5679         16   ; qtot 2
; residue  32 LYS rtp LYS  q +1.0
   462          N     32    LYS      N    462    -0.3479      14.01   ; qtot 1.652
   463          H     32    LYS      H    463     0.2747      1.008   ; qtot 1.927
   464         CT     32    LYS     CA    464      -0.24      12.01   ; qtot 1.687
   465         H1     32    LYS     HA    465     0.1426      1.008   ; qtot 1.829
   466         CT     32    LYS     CB    466    -0.0094      12.01   ; qtot 1.82
   467         HC     32    LYS    HB1    467     0.0362      1.008   ; qtot 1.856
   468         HC     32    LYS    HB2    468     0.0362      1.008   ; qtot 1.892
   469         CT     32    LYS     CG    469     0.0187      12.01   ; qtot 1.911
   470         HC     32    LYS    HG1    470     0.0103      1.008   ; qtot 1.921
   471         HC     32    LYS    HG2    471     0.0103      1.008   ; qtot 1.932
   472         CT     32    LYS     CD    472    -0.0479      12.01   ; qtot 1.884
   473         HC     32    LYS    HD1    473     0.0621      1.008   ; qtot 1.946
   474         HC     32    LYS    HD2    474     0.0621      1.008   ; qtot 2.008
   475         CT     32    LYS     CE    475    -0.0143      12.01   ; qtot 1.994
   476         HP     32    LYS    HE1    476     0.1135      1.008   ; qtot 2.107
   477         HP     32    LYS    HE2    477     0.1135      1.008   ; qtot 2.221
   478         N3     32    LYS     NZ    478    -0.3854      14.01   ; qtot 1.835
   479          H     32    LYS    HZ1    479       0.34      1.008   ; qtot 2.175
   480          H     32    LYS    HZ2    480       0.34      1.008   ; qtot 2.515
   481          H     32    LYS    HZ3    481       0.34      1.008   ; qtot 2.855
   482          C     32    LYS      C    482     0.7341      12.01   ; qtot 3.589
   483          O     32    LYS      O    483    -0.5894         16   ; qtot 3
; residue  33 VAL rtp VAL  q  0.0
   484          N     33    VAL      N    484    -0.4157      14.01   ; qtot 2.584
   485          H     33    VAL      H    485     0.2719      1.008   ; qtot 2.856
   486         CT     33    VAL     CA    486    -0.0875      12.01   ; qtot 2.769
   487         H1     33    VAL     HA    487     0.0969      1.008   ; qtot 2.866
   488         CT     33    VAL     CB    488     0.2985      12.01   ; qtot 3.164
   489         HC     33    VAL     HB    489    -0.0297      1.008   ; qtot 3.134
   490         CT     33    VAL    CG1    490    -0.3192      12.01   ; qtot 2.815
   491         HC     33    VAL   HG11    491     0.0791      1.008   ; qtot 2.894
   492         HC     33    VAL   HG12    492     0.0791      1.008   ; qtot 2.973
   493         HC     33    VAL   HG13    493     0.0791      1.008   ; qtot 3.053
   494         CT     33    VAL    CG2    494    -0.3192      12.01   ; qtot 2.733
   495         HC     33    VAL   HG21    495     0.0791      1.008   ; qtot 2.812
   496         HC     33    VAL   HG22    496     0.0791      1.008   ; qtot 2.892
   497         HC     33    VAL   HG23    497     0.0791      1.008   ; qtot 2.971
   498          C     33    VAL      C    498     0.5973      12.01   ; qtot 3.568
   499          O     33    VAL      O    499    -0.5679         16   ; qtot 3
; residue  34 ALA rtp ALA  q  0.0
   500          N     34    ALA      N    500    -0.4157      14.01   ; qtot 2.584
   501          H     34    ALA      H    501     0.2719      1.008   ; qtot 2.856
   502         CT     34    ALA     CA    502     0.0337      12.01   ; qtot 2.89
   503         H1     34    ALA     HA    503     0.0823      1.008   ; qtot 2.972
   504         CT     34    ALA     CB    504    -0.1825      12.01   ; qtot 2.79
   505         HC     34    ALA    HB1    505     0.0603      1.008   ; qtot 2.85
   506         HC     34    ALA    HB2    506     0.0603      1.008   ; qtot 2.91
   507         HC     34    ALA    HB3    507     0.0603      1.008   ; qtot 2.971
   508          C     34    ALA      C    508     0.5973      12.01   ; qtot 3.568
   509          O     34    ALA      O    509    -0.5679         16   ; qtot 3
; residue  35 ILE rtp ILE  q  0.0
   510          N     35    ILE      N    510    -0.4157      14.01   ; qtot 2.584
   511          H     35    ILE      H    511     0.2719      1.008   ; qtot 2.856
   512         CT     35    ILE     CA    512    -0.0597      12.01   ; qtot 2.797
   513         H1     35    ILE     HA    513     0.0869      1.008   ; qtot 2.883
   514         CT     35    ILE     CB    514     0.1303      12.01   ; qtot 3.014
   515         HC     35    ILE     HB    515     0.0187      1.008   ; qtot 3.032
   516         CT     35    ILE    CG2    516    -0.3204      12.01   ; qtot 2.712
   517         HC     35    ILE   HG21    517     0.0882      1.008   ; qtot 2.8
   518         HC     35    ILE   HG22    518     0.0882      1.008   ; qtot 2.888
   519         HC     35    ILE   HG23    519     0.0882      1.008   ; qtot 2.977
   520         CT     35    ILE    CG1    520     -0.043      12.01   ; qtot 2.934
   521         HC     35    ILE   HG11    521     0.0236      1.008   ; qtot 2.957
   522         HC     35    ILE   HG12    522     0.0236      1.008   ; qtot 2.981
   523         CT     35    ILE     CD    523     -0.066      12.01   ; qtot 2.915
   524         HC     35    ILE    HD1    524     0.0186      1.008   ; qtot 2.933
   525         HC     35    ILE    HD2    525     0.0186      1.008   ; qtot 2.952
   526         HC     35    ILE    HD3    526     0.0186      1.008   ; qtot 2.971
   527          C     35    ILE      C    527     0.5973      12.01   ; qtot 3.568
   528          O     35    ILE      O    528    -0.5679         16   ; qtot 3
; residue  36 ASP rtp ASP  q -1.0
   529          N     36    ASP      N    529    -0.5163      14.01   ; qtot 2.484
   530          H     36    ASP      H    530     0.2936      1.008   ; qtot 2.777
   531         CT     36    ASP     CA    531     0.0381      12.01   ; qtot 2.815
   532         H1     36    ASP     HA    532      0.088      1.008   ; qtot 2.903
   533         CT     36    ASP     CB    533    -0.0303      12.01   ; qtot 2.873
   534         HC     36    ASP    HB1    534    -0.0122      1.008   ; qtot 2.861
   535         HC     36    ASP    HB2    535    -0.0122      1.008   ; qtot 2.849
   536          C     36    ASP     CG    536     0.7994      12.01   ; qtot 3.648
   537         O2     36    ASP    OD1    537    -0.8014         16   ; qtot 2.847
   538         O2     36    ASP    OD2    538    -0.8014         16   ; qtot 2.045
   539          C     36    ASP      C    539     0.5366      12.01   ; qtot 2.582
   540          O     36    ASP      O    540    -0.5819         16   ; qtot 2
; residue  37 VAL rtp VAL  q  0.0
   541          N     37    VAL      N    541    -0.4157      14.01   ; qtot 1.584
   542          H     37    VAL      H    542     0.2719      1.008   ; qtot 1.856
   543         CT     37    VAL     CA    543    -0.0875      12.01   ; qtot 1.769
   544         H1     37    VAL     HA    544     0.0969      1.008   ; qtot 1.866
   545         CT     37    VAL     CB    545     0.2985      12.01   ; qtot 2.164
   546         HC     37    VAL     HB    546    -0.0297      1.008   ; qtot 2.134
   547         CT     37    VAL    CG1    547    -0.3192      12.01   ; qtot 1.815
   548         HC     37    VAL   HG11    548     0.0791      1.008   ; qtot 1.894
   549         HC     37    VAL   HG12    549     0.0791      1.008   ; qtot 1.973
   550         HC     37    VAL   HG13    550     0.0791      1.008   ; qtot 2.053
   551         CT     37    VAL    CG2    551    -0.3192      12.01   ; qtot 1.733
   552         HC     37    VAL   HG21    552     0.0791      1.008   ; qtot 1.812
   553         HC     37    VAL   HG22    553     0.0791      1.008   ; qtot 1.892
   554         HC     37    VAL   HG23    554     0.0791      1.008   ; qtot 1.971
   555          C     37    VAL      C    555     0.5973      12.01   ; qtot 2.568
   556          O     37    VAL      O    556    -0.5679         16   ; qtot 2
; residue  38 GLY rtp GLY  q  0.0
   557          N     38    GLY      N    557    -0.4157      14.01   ; qtot 1.584
   558          H     38    GLY      H    558     0.2719      1.008   ; qtot 1.856
   559         CT     38    GLY     CA    559    -0.0252      12.01   ; qtot 1.831
   560         H1     38    GLY    HA1    560     0.0698      1.008   ; qtot 1.901
   561         H1     38    GLY    HA2    561     0.0698      1.008   ; qtot 1.971
   562          C     38    GLY      C    562     0.5973      12.01   ; qtot 2.568
   563          O     38    GLY      O    563    -0.5679         16   ; qtot 2
; residue  39 TYR rtp TYR  q  0.0
   564          N     39    TYR      N    564    -0.4157      14.01   ; qtot 1.584
   565          H     39    TYR      H    565     0.2719      1.008   ; qtot 1.856
   566         CT     39    TYR     CA    566    -0.0014      12.01   ; qtot 1.855
   567         H1     39    TYR     HA    567     0.0876      1.008   ; qtot 1.942
   568         CT     39    TYR     CB    568    -0.0152      12.01   ; qtot 1.927
   569         HC     39    TYR    HB1    569     0.0295      1.008   ; qtot 1.957
   570         HC     39    TYR    HB2    570     0.0295      1.008   ; qtot 1.986
   571         CA     39    TYR     CG    571    -0.0011      12.01   ; qtot 1.985
   572         CA     39    TYR    CD1    572    -0.1906      12.01   ; qtot 1.795
   573         HA     39    TYR    HD1    573     0.1699      1.008   ; qtot 1.964
   574         CA     39    TYR    CE1    574    -0.2341      12.01   ; qtot 1.73
   575         HA     39    TYR    HE1    575     0.1656      1.008   ; qtot 1.896
   576          C     39    TYR     CZ    576     0.3226      12.01   ; qtot 2.219
   577         OH     39    TYR     OH    577    -0.5579         16   ; qtot 1.661
   578         HO     39    TYR     HH    578     0.3992      1.008   ; qtot 2.06
   579         CA     39    TYR    CE2    579    -0.2341      12.01   ; qtot 1.826
   580         HA     39    TYR    HE2    580     0.1656      1.008   ; qtot 1.991
   581         CA     39    TYR    CD2    581    -0.1906      12.01   ; qtot 1.801
   582         HA     39    TYR    HD2    582     0.1699      1.008   ; qtot 1.971
   583          C     39    TYR      C    583     0.5973      12.01   ; qtot 2.568
   584          O     39    TYR      O    584    -0.5679         16   ; qtot 2
; residue  40 ARG rtp ARG  q +1.0
   585          N     40    ARG      N    585    -0.3479      14.01   ; qtot 1.652
   586          H     40    ARG      H    586     0.2747      1.008   ; qtot 1.927
   587         CT     40    ARG     CA    587    -0.2637      12.01   ; qtot 1.663
   588         H1     40    ARG     HA    588      0.156      1.008   ; qtot 1.819
   589         CT     40    ARG     CB    589    -0.0007      12.01   ; qtot 1.818
   590         HC     40    ARG    HB1    590     0.0327      1.008   ; qtot 1.851
   591         HC     40    ARG    HB2    591     0.0327      1.008   ; qtot 1.884
   592         CT     40    ARG     CG    592      0.039      12.01   ; qtot 1.923
   593         HC     40    ARG    HG1    593     0.0285      1.008   ; qtot 1.951
   594         HC     40    ARG    HG2    594     0.0285      1.008   ; qtot 1.98
   595         CT     40    ARG     CD    595     0.0486      12.01   ; qtot 2.028
   596         H1     40    ARG    HD1    596     0.0687      1.008   ; qtot 2.097
   597         H1     40    ARG    HD2    597     0.0687      1.008   ; qtot 2.166
   598         N2     40    ARG     NE    598    -0.5295      14.01   ; qtot 1.636
   599          H     40    ARG     HE    599     0.3456      1.008   ; qtot 1.982
   600         CA     40    ARG     CZ    600     0.8076      12.01   ; qtot 2.79
   601         N2     40    ARG    NH1    601    -0.8627      14.01   ; qtot 1.927
   602          H     40    ARG   HH11    602     0.4478      1.008   ; qtot 2.375
   603          H     40    ARG   HH12    603     0.4478      1.008   ; qtot 2.822
   604         N2     40    ARG    NH2    604    -0.8627      14.01   ; qtot 1.96
   605          H     40    ARG   HH21    605     0.4478      1.008   ; qtot 2.408
   606          H     40    ARG   HH22    606     0.4478      1.008   ; qtot 2.855
   607          C     40    ARG      C    607     0.7341      12.01   ; qtot 3.589
   608          O     40    ARG      O    608    -0.5894         16   ; qtot 3
; residue  41 HIS rtp HIE  q  0.0
   609          N     41    HIS      N    609    -0.4157      14.01   ; qtot 2.584
   610          H     41    HIS      H    610     0.2719      1.008   ; qtot 2.856
   611         CT     41    HIS     CA    611    -0.0581      12.01   ; qtot 2.798
   612         H1     41    HIS     HA    612      0.136      1.008   ; qtot 2.934
   613         CT     41    HIS     CB    613    -0.0074      12.01   ; qtot 2.927
   614         HC     41    HIS    HB1    614     0.0367      1.008   ; qtot 2.963
   615         HC     41    HIS    HB2    615     0.0367      1.008   ; qtot 3
   616         CC     41    HIS     CG    616     0.1868      12.01   ; qtot 3.187
   617         NB     41    HIS    ND1    617    -0.5432      14.01   ; qtot 2.644
   618         CR     41    HIS    CE1    618     0.1635      12.01   ; qtot 2.807
   619         H5     41    HIS    HE1    619     0.1435      1.008   ; qtot 2.951
   620         NA     41    HIS    NE2    620    -0.2795      14.01   ; qtot 2.671
   621          H     41    HIS    HE2    621     0.3339      1.008   ; qtot 3.005
   622         CW     41    HIS    CD2    622    -0.2207      12.01   ; qtot 2.784
   623         H4     41    HIS    HD2    623     0.1862      1.008   ; qtot 2.971
   624          C     41    HIS      C    624     0.5973      12.01   ; qtot 3.568
   625          O     41    HIS      O    625    -0.5679         16   ; qtot 3
; residue  42 ILE rtp ILE  q  0.0
   626          N     42    ILE      N    626    -0.4157      14.01   ; qtot 2.584
   627          H     42    ILE      H    627     0.2719      1.008   ; qtot 2.856
   628         CT     42    ILE     CA    628    -0.0597      12.01   ; qtot 2.797
   629         H1     42    ILE     HA    629     0.0869      1.008   ; qtot 2.883
   630         CT     42    ILE     CB    630     0.1303      12.01   ; qtot 3.014
   631         HC     42    ILE     HB    631     0.0187      1.008   ; qtot 3.032
   632         CT     42    ILE    CG2    632    -0.3204      12.01   ; qtot 2.712
   633         HC     42    ILE   HG21    633     0.0882      1.008   ; qtot 2.8
   634         HC     42    ILE   HG22    634     0.0882      1.008   ; qtot 2.888
   635         HC     42    ILE   HG23    635     0.0882      1.008   ; qtot 2.977
   636         CT     42    ILE    CG1    636     -0.043      12.01   ; qtot 2.934
   637         HC     42    ILE   HG11    637     0.0236      1.008   ; qtot 2.957
   638         HC     42    ILE   HG12    638     0.0236      1.008   ; qtot 2.981
   639         CT     42    ILE     CD    639     -0.066      12.01   ; qtot 2.915
   640         HC     42    ILE    HD1    640     0.0186      1.008   ; qtot 2.933
   641         HC     42    ILE    HD2    641     0.0186      1.008   ; qtot 2.952
   642         HC     42    ILE    HD3    642     0.0186      1.008   ; qtot 2.971
   643          C     42    ILE      C    643     0.5973      12.01   ; qtot 3.568
   644          O     42    ILE      O    644    -0.5679         16   ; qtot 3
; residue  43 ASP rtp ASP  q -1.0
   645          N     43    ASP      N    645    -0.5163      14.01   ; qtot 2.484
   646          H     43    ASP      H    646     0.2936      1.008   ; qtot 2.777
   647         CT     43    ASP     CA    647     0.0381      12.01   ; qtot 2.815
   648         H1     43    ASP     HA    648      0.088      1.008   ; qtot 2.903
   649         CT     43    ASP     CB    649    -0.0303      12.01   ; qtot 2.873
   650         HC     43    ASP    HB1    650    -0.0122      1.008   ; qtot 2.861
   651         HC     43    ASP    HB2    651    -0.0122      1.008   ; qtot 2.849
   652          C     43    ASP     CG    652     0.7994      12.01   ; qtot 3.648
   653         O2     43    ASP    OD1    653    -0.8014         16   ; qtot 2.847
   654         O2     43    ASP    OD2    654    -0.8014         16   ; qtot 2.045
   655          C     43    ASP      C    655     0.5366      12.01   ; qtot 2.582
   656          O     43    ASP      O    656    -0.5819         16   ; qtot 2
; residue  44 CYS rtp CYS  q  0.0
   657          N     44    CYS      N    657    -0.4157      14.01   ; qtot 1.584
   658          H     44    CYS      H    658     0.2719      1.008   ; qtot 1.856
   659         CT     44    CYS     CA    659     0.0213      12.01   ; qtot 1.878
   660         H1     44    CYS     HA    660     0.1124      1.008   ; qtot 1.99
   661         CT     44    CYS     CB    661    -0.1231      12.01   ; qtot 1.867
   662         H1     44    CYS    HB1    662     0.1112      1.008   ; qtot 1.978
   663         H1     44    CYS    HB2    663     0.1112      1.008   ; qtot 2.089
   664         SH     44    CYS     SG    664    -0.3119      32.06   ; qtot 1.777
   665         HS     44    CYS     HG    665     0.1933      1.008   ; qtot 1.971
   666          C     44    CYS      C    666     0.5973      12.01   ; qtot 2.568
   667          O     44    CYS      O    667    -0.5679         16   ; qtot 2
; residue  45 ALA rtp ALA  q  0.0
   668          N     45    ALA      N    668    -0.4157      14.01   ; qtot 1.584
   669          H     45    ALA      H    669     0.2719      1.008   ; qtot 1.856
   670         CT     45    ALA     CA    670     0.0337      12.01   ; qtot 1.89
   671         H1     45    ALA     HA    671     0.0823      1.008   ; qtot 1.972
   672         CT     45    ALA     CB    672    -0.1825      12.01   ; qtot 1.79
   673         HC     45    ALA    HB1    673     0.0603      1.008   ; qtot 1.85
   674         HC     45    ALA    HB2    674     0.0603      1.008   ; qtot 1.91
   675         HC     45    ALA    HB3    675     0.0603      1.008   ; qtot 1.971
   676          C     45    ALA      C    676     0.5973      12.01   ; qtot 2.568
   677          O     45    ALA      O    677    -0.5679         16   ; qtot 2
; residue  46 HIS rtp HIE  q  0.0
   678          N     46    HIS      N    678    -0.4157      14.01   ; qtot 1.584
   679          H     46    HIS      H    679     0.2719      1.008   ; qtot 1.856
   680         CT     46    HIS     CA    680    -0.0581      12.01   ; qtot 1.798
   681         H1     46    HIS     HA    681      0.136      1.008   ; qtot 1.934
   682         CT     46    HIS     CB    682    -0.0074      12.01   ; qtot 1.927
   683         HC     46    HIS    HB1    683     0.0367      1.008   ; qtot 1.963
   684         HC     46    HIS    HB2    684     0.0367      1.008   ; qtot 2
   685         CC     46    HIS     CG    685     0.1868      12.01   ; qtot 2.187
   686         NB     46    HIS    ND1    686    -0.5432      14.01   ; qtot 1.644
   687         CR     46    HIS    CE1    687     0.1635      12.01   ; qtot 1.807
   688         H5     46    HIS    HE1    688     0.1435      1.008   ; qtot 1.951
   689         NA     46    HIS    NE2    689    -0.2795      14.01   ; qtot 1.671
   690          H     46    HIS    HE2    690     0.3339      1.008   ; qtot 2.005
   691         CW     46    HIS    CD2    691    -0.2207      12.01   ; qtot 1.784
   692         H4     46    HIS    HD2    692     0.1862      1.008   ; qtot 1.971
   693          C     46    HIS      C    693     0.5973      12.01   ; qtot 2.568
   694          O     46    HIS      O    694    -0.5679         16   ; qtot 2
; residue  47 VAL rtp VAL  q  0.0
   695          N     47    VAL      N    695    -0.4157      14.01   ; qtot 1.584
   696          H     47    VAL      H    696     0.2719      1.008   ; qtot 1.856
   697         CT     47    VAL     CA    697    -0.0875      12.01   ; qtot 1.769
   698         H1     47    VAL     HA    698     0.0969      1.008   ; qtot 1.866
   699         CT     47    VAL     CB    699     0.2985      12.01   ; qtot 2.164
   700         HC     47    VAL     HB    700    -0.0297      1.008   ; qtot 2.134
   701         CT     47    VAL    CG1    701    -0.3192      12.01   ; qtot 1.815
   702         HC     47    VAL   HG11    702     0.0791      1.008   ; qtot 1.894
   703         HC     47    VAL   HG12    703     0.0791      1.008   ; qtot 1.973
   704         HC     47    VAL   HG13    704     0.0791      1.008   ; qtot 2.053
   705         CT     47    VAL    CG2    705    -0.3192      12.01   ; qtot 1.733
   706         HC     47    VAL   HG21    706     0.0791      1.008   ; qtot 1.812
   707         HC     47    VAL   HG22    707     0.0791      1.008   ; qtot 1.892
   708         HC     47    VAL   HG23    708     0.0791      1.008   ; qtot 1.971
   709          C     47    VAL      C    709     0.5973      12.01   ; qtot 2.568
   710          O     47    VAL      O    710    -0.5679         16   ; qtot 2
; residue  48 TYR rtp TYR  q  0.0
   711          N     48    TYR      N    711    -0.4157      14.01   ; qtot 1.584
   712          H     48    TYR      H    712     0.2719      1.008   ; qtot 1.856
   713         CT     48    TYR     CA    713    -0.0014      12.01   ; qtot 1.855
   714         H1     48    TYR     HA    714     0.0876      1.008   ; qtot 1.942
   715         CT     48    TYR     CB    715    -0.0152      12.01   ; qtot 1.927
   716         HC     48    TYR    HB1    716     0.0295      1.008   ; qtot 1.957
   717         HC     48    TYR    HB2    717     0.0295      1.008   ; qtot 1.986
   718         CA     48    TYR     CG    718    -0.0011      12.01   ; qtot 1.985
   719         CA     48    TYR    CD1    719    -0.1906      12.01   ; qtot 1.795
   720         HA     48    TYR    HD1    720     0.1699      1.008   ; qtot 1.964
   721         CA     48    TYR    CE1    721    -0.2341      12.01   ; qtot 1.73
   722         HA     48    TYR    HE1    722     0.1656      1.008   ; qtot 1.896
   723          C     48    TYR     CZ    723     0.3226      12.01   ; qtot 2.219
   724         OH     48    TYR     OH    724    -0.5579         16   ; qtot 1.661
   725         HO     48    TYR     HH    725     0.3992      1.008   ; qtot 2.06
   726         CA     48    TYR    CE2    726    -0.2341      12.01   ; qtot 1.826
   727         HA     48    TYR    HE2    727     0.1656      1.008   ; qtot 1.991
   728         CA     48    TYR    CD2    728    -0.1906      12.01   ; qtot 1.801
   729         HA     48    TYR    HD2    729     0.1699      1.008   ; qtot 1.971
   730          C     48    TYR      C    730     0.5973      12.01   ; qtot 2.568
   731          O     48    TYR      O    731    -0.5679         16   ; qtot 2
; residue  49 GLN rtp GLN  q  0.0
   732          N     49    GLN      N    732    -0.4157      14.01   ; qtot 1.584
   733          H     49    GLN      H    733     0.2719      1.008   ; qtot 1.856
   734         CT     49    GLN     CA    734    -0.0031      12.01   ; qtot 1.853
   735         H1     49    GLN     HA    735      0.085      1.008   ; qtot 1.938
   736         CT     49    GLN     CB    736    -0.0036      12.01   ; qtot 1.935
   737         HC     49    GLN    HB1    737     0.0171      1.008   ; qtot 1.952
   738         HC     49    GLN    HB2    738     0.0171      1.008   ; qtot 1.969
   739         CT     49    GLN     CG    739    -0.0645      12.01   ; qtot 1.904
   740         HC     49    GLN    HG1    740     0.0352      1.008   ; qtot 1.939
   741         HC     49    GLN    HG2    741     0.0352      1.008   ; qtot 1.975
   742          C     49    GLN     CD    742     0.6951      12.01   ; qtot 2.67
   743          O     49    GLN    OE1    743    -0.6086         16   ; qtot 2.061
   744          N     49    GLN    NE2    744    -0.9407      14.01   ; qtot 1.12
   745          H     49    GLN   HE21    745     0.4251      1.008   ; qtot 1.546
   746          H     49    GLN   HE22    746     0.4251      1.008   ; qtot 1.971
   747          C     49    GLN      C    747     0.5973      12.01   ; qtot 2.568
   748          O     49    GLN      O    748    -0.5679         16   ; qtot 2
; residue  50 ASN rtp ASN  q  0.0
   749          N     50    ASN      N    749    -0.4157      14.01   ; qtot 1.584
   750          H     50    ASN      H    750     0.2719      1.008   ; qtot 1.856
   751         CT     50    ASN     CA    751     0.0143      12.01   ; qtot 1.871
   752         H1     50    ASN     HA    752     0.1048      1.008   ; qtot 1.975
   753         CT     50    ASN     CB    753    -0.2041      12.01   ; qtot 1.771
   754         HC     50    ASN    HB1    754     0.0797      1.008   ; qtot 1.851
   755         HC     50    ASN    HB2    755     0.0797      1.008   ; qtot 1.931
   756          C     50    ASN     CG    756      0.713      12.01   ; qtot 2.644
   757          O     50    ASN    OD1    757    -0.5931         16   ; qtot 2.051
   758          N     50    ASN    ND2    758    -0.9191      14.01   ; qtot 1.131
   759          H     50    ASN   HD21    759     0.4196      1.008   ; qtot 1.551
   760          H     50    ASN   HD22    760     0.4196      1.008   ; qtot 1.971
   761          C     50    ASN      C    761     0.5973      12.01   ; qtot 2.568
   762          O     50    ASN      O    762    -0.5679         16   ; qtot 2
; residue  51 GLU rtp GLU  q -1.0
   763          N     51    GLU      N    763    -0.5163      14.01   ; qtot 1.484
   764          H     51    GLU      H    764     0.2936      1.008   ; qtot 1.777
   765         CT     51    GLU     CA    765     0.0397      12.01   ; qtot 1.817
   766         H1     51    GLU     HA    766     0.1105      1.008   ; qtot 1.928
   767         CT     51    GLU     CB    767      0.056      12.01   ; qtot 1.984
   768         HC     51    GLU    HB1    768    -0.0173      1.008   ; qtot 1.966
   769         HC     51    GLU    HB2    769    -0.0173      1.008   ; qtot 1.949
   770         CT     51    GLU     CG    770     0.0136      12.01   ; qtot 1.963
   771         HC     51    GLU    HG1    771    -0.0425      1.008   ; qtot 1.92
   772         HC     51    GLU    HG2    772    -0.0425      1.008   ; qtot 1.878
   773          C     51    GLU     CD    773     0.8054      12.01   ; qtot 2.683
   774         O2     51    GLU    OE1    774    -0.8188         16   ; qtot 1.864
   775         O2     51    GLU    OE2    775    -0.8188         16   ; qtot 1.045
   776          C     51    GLU      C    776     0.5366      12.01   ; qtot 1.582
   777          O     51    GLU      O    777    -0.5819         16   ; qtot 1
; residue  52 ASN rtp ASN  q  0.0
   778          N     52    ASN      N    778    -0.4157      14.01   ; qtot 0.5843
   779          H     52    ASN      H    779     0.2719      1.008   ; qtot 0.8562
   780         CT     52    ASN     CA    780     0.0143      12.01   ; qtot 0.8705
   781         H1     52    ASN     HA    781     0.1048      1.008   ; qtot 0.9753
   782         CT     52    ASN     CB    782    -0.2041      12.01   ; qtot 0.7712
   783         HC     52    ASN    HB1    783     0.0797      1.008   ; qtot 0.8509
   784         HC     52    ASN    HB2    784     0.0797      1.008   ; qtot 0.9306
   785          C     52    ASN     CG    785      0.713      12.01   ; qtot 1.644
   786          O     52    ASN    OD1    786    -0.5931         16   ; qtot 1.051
   787          N     52    ASN    ND2    787    -0.9191      14.01   ; qtot 0.1314
   788          H     52    ASN   HD21    788     0.4196      1.008   ; qtot 0.551
   789          H     52    ASN   HD22    789     0.4196      1.008   ; qtot 0.9706
   790          C     52    ASN      C    790     0.5973      12.01   ; qtot 1.568
   791          O     52    ASN      O    791    -0.5679         16   ; qtot 1
; residue  53 GLU rtp GLU  q -1.0
   792          N     53    GLU      N    792    -0.5163      14.01   ; qtot 0.4837
   793          H     53    GLU      H    793     0.2936      1.008   ; qtot 0.7773
   794         CT     53    GLU     CA    794     0.0397      12.01   ; qtot 0.817
   795         H1     53    GLU     HA    795     0.1105      1.008   ; qtot 0.9275
   796         CT     53    GLU     CB    796      0.056      12.01   ; qtot 0.9835
   797         HC     53    GLU    HB1    797    -0.0173      1.008   ; qtot 0.9662
   798         HC     53    GLU    HB2    798    -0.0173      1.008   ; qtot 0.9489
   799         CT     53    GLU     CG    799     0.0136      12.01   ; qtot 0.9625
   800         HC     53    GLU    HG1    800    -0.0425      1.008   ; qtot 0.92
   801         HC     53    GLU    HG2    801    -0.0425      1.008   ; qtot 0.8775
   802          C     53    GLU     CD    802     0.8054      12.01   ; qtot 1.683
   803         O2     53    GLU    OE1    803    -0.8188         16   ; qtot 0.8641
   804         O2     53    GLU    OE2    804    -0.8188         16   ; qtot 0.0453
   805          C     53    GLU      C    805     0.5366      12.01   ; qtot 0.5819
   806          O     53    GLU      O    806    -0.5819         16   ; qtot 0
; residue  54 VAL rtp VAL  q  0.0
   807          N     54    VAL      N    807    -0.4157      14.01   ; qtot -0.4157
   808          H     54    VAL      H    808     0.2719      1.008   ; qtot -0.1438
   809         CT     54    VAL     CA    809    -0.0875      12.01   ; qtot -0.2313
   810         H1     54    VAL     HA    810     0.0969      1.008   ; qtot -0.1344
   811         CT     54    VAL     CB    811     0.2985      12.01   ; qtot 0.1641
   812         HC     54    VAL     HB    812    -0.0297      1.008   ; qtot 0.1344
   813         CT     54    VAL    CG1    813    -0.3192      12.01   ; qtot -0.1848
   814         HC     54    VAL   HG11    814     0.0791      1.008   ; qtot -0.1057
   815         HC     54    VAL   HG12    815     0.0791      1.008   ; qtot -0.0266
   816         HC     54    VAL   HG13    816     0.0791      1.008   ; qtot 0.0525
   817         CT     54    VAL    CG2    817    -0.3192      12.01   ; qtot -0.2667
   818         HC     54    VAL   HG21    818     0.0791      1.008   ; qtot -0.1876
   819         HC     54    VAL   HG22    819     0.0791      1.008   ; qtot -0.1085
   820         HC     54    VAL   HG23    820     0.0791      1.008   ; qtot -0.0294
   821          C     54    VAL      C    821     0.5973      12.01   ; qtot 0.5679
   822          O     54    VAL      O    822    -0.5679         16   ; qtot 0
; residue  55 GLY rtp GLY  q  0.0
   823          N     55    GLY      N    823    -0.4157      14.01   ; qtot -0.4157
   824          H     55    GLY      H    824     0.2719      1.008   ; qtot -0.1438
   825         CT     55    GLY     CA    825    -0.0252      12.01   ; qtot -0.169
   826         H1     55    GLY    HA1    826     0.0698      1.008   ; qtot -0.0992
   827         H1     55    GLY    HA2    827     0.0698      1.008   ; qtot -0.0294
   828          C     55    GLY      C    828     0.5973      12.01   ; qtot 0.5679
   829          O     55    GLY      O    829    -0.5679         16   ; qtot 0
; residue  56 VAL rtp VAL  q  0.0
   830          N     56    VAL      N    830    -0.4157      14.01   ; qtot -0.4157
   831          H     56    VAL      H    831     0.2719      1.008   ; qtot -0.1438
   832         CT     56    VAL     CA    832    -0.0875      12.01   ; qtot -0.2313
   833         H1     56    VAL     HA    833     0.0969      1.008   ; qtot -0.1344
   834         CT     56    VAL     CB    834     0.2985      12.01   ; qtot 0.1641
   835         HC     56    VAL     HB    835    -0.0297      1.008   ; qtot 0.1344
   836         CT     56    VAL    CG1    836    -0.3192      12.01   ; qtot -0.1848
   837         HC     56    VAL   HG11    837     0.0791      1.008   ; qtot -0.1057
   838         HC     56    VAL   HG12    838     0.0791      1.008   ; qtot -0.0266
   839         HC     56    VAL   HG13    839     0.0791      1.008   ; qtot 0.0525
   840         CT     56    VAL    CG2    840    -0.3192      12.01   ; qtot -0.2667
   841         HC     56    VAL   HG21    841     0.0791      1.008   ; qtot -0.1876
   842         HC     56    VAL   HG22    842     0.0791      1.008   ; qtot -0.1085
   843         HC     56    VAL   HG23    843     0.0791      1.008   ; qtot -0.0294
   844          C     56    VAL      C    844     0.5973      12.01   ; qtot 0.5679
   845          O     56    VAL      O    845    -0.5679         16   ; qtot 0
; residue  57 ALA rtp ALA  q  0.0
   846          N     57    ALA      N    846    -0.4157      14.01   ; qtot -0.4157
   847          H     57    ALA      H    847     0.2719      1.008   ; qtot -0.1438
   848         CT     57    ALA     CA    848     0.0337      12.01   ; qtot -0.1101
   849         H1     57    ALA     HA    849     0.0823      1.008   ; qtot -0.0278
   850         CT     57    ALA     CB    850    -0.1825      12.01   ; qtot -0.2103
   851         HC     57    ALA    HB1    851     0.0603      1.008   ; qtot -0.15
   852         HC     57    ALA    HB2    852     0.0603      1.008   ; qtot -0.0897
   853         HC     57    ALA    HB3    853     0.0603      1.008   ; qtot -0.0294
   854          C     57    ALA      C    854     0.5973      12.01   ; qtot 0.5679
   855          O     57    ALA      O    855    -0.5679         16   ; qtot 0
; residue  58 ILE rtp ILE  q  0.0
   856          N     58    ILE      N    856    -0.4157      14.01   ; qtot -0.4157
   857          H     58    ILE      H    857     0.2719      1.008   ; qtot -0.1438
   858         CT     58    ILE     CA    858    -0.0597      12.01   ; qtot -0.2035
   859         H1     58    ILE     HA    859     0.0869      1.008   ; qtot -0.1166
   860         CT     58    ILE     CB    860     0.1303      12.01   ; qtot 0.0137
   861         HC     58    ILE     HB    861     0.0187      1.008   ; qtot 0.0324
   862         CT     58    ILE    CG2    862    -0.3204      12.01   ; qtot -0.288
   863         HC     58    ILE   HG21    863     0.0882      1.008   ; qtot -0.1998
   864         HC     58    ILE   HG22    864     0.0882      1.008   ; qtot -0.1116
   865         HC     58    ILE   HG23    865     0.0882      1.008   ; qtot -0.0234
   866         CT     58    ILE    CG1    866     -0.043      12.01   ; qtot -0.0664
   867         HC     58    ILE   HG11    867     0.0236      1.008   ; qtot -0.0428
   868         HC     58    ILE   HG12    868     0.0236      1.008   ; qtot -0.0192
   869         CT     58    ILE     CD    869     -0.066      12.01   ; qtot -0.0852
   870         HC     58    ILE    HD1    870     0.0186      1.008   ; qtot -0.0666
   871         HC     58    ILE    HD2    871     0.0186      1.008   ; qtot -0.048
   872         HC     58    ILE    HD3    872     0.0186      1.008   ; qtot -0.0294
   873          C     58    ILE      C    873     0.5973      12.01   ; qtot 0.5679
   874          O     58    ILE      O    874    -0.5679         16   ; qtot 0
; residue  59 GLN rtp GLN  q  0.0
   875          N     59    GLN      N    875    -0.4157      14.01   ; qtot -0.4157
   876          H     59    GLN      H    876     0.2719      1.008   ; qtot -0.1438
   877         CT     59    GLN     CA    877    -0.0031      12.01   ; qtot -0.1469
   878         H1     59    GLN     HA    878      0.085      1.008   ; qtot -0.0619
   879         CT     59    GLN     CB    879    -0.0036      12.01   ; qtot -0.0655
   880         HC     59    GLN    HB1    880     0.0171      1.008   ; qtot -0.0484
   881         HC     59    GLN    HB2    881     0.0171      1.008   ; qtot -0.0313
   882         CT     59    GLN     CG    882    -0.0645      12.01   ; qtot -0.0958
   883         HC     59    GLN    HG1    883     0.0352      1.008   ; qtot -0.0606
   884         HC     59    GLN    HG2    884     0.0352      1.008   ; qtot -0.0254
   885          C     59    GLN     CD    885     0.6951      12.01   ; qtot 0.6697
   886          O     59    GLN    OE1    886    -0.6086         16   ; qtot 0.0611
   887          N     59    GLN    NE2    887    -0.9407      14.01   ; qtot -0.8796
   888          H     59    GLN   HE21    888     0.4251      1.008   ; qtot -0.4545
   889          H     59    GLN   HE22    889     0.4251      1.008   ; qtot -0.0294
   890          C     59    GLN      C    890     0.5973      12.01   ; qtot 0.5679
   891          O     59    GLN      O    891    -0.5679         16   ; qtot 0
; residue  60 GLU rtp GLU  q -1.0
   892          N     60    GLU      N    892    -0.5163      14.01   ; qtot -0.5163
   893          H     60    GLU      H    893     0.2936      1.008   ; qtot -0.2227
   894         CT     60    GLU     CA    894     0.0397      12.01   ; qtot -0.183
   895         H1     60    GLU     HA    895     0.1105      1.008   ; qtot -0.0725
   896         CT     60    GLU     CB    896      0.056      12.01   ; qtot -0.0165
   897         HC     60    GLU    HB1    897    -0.0173      1.008   ; qtot -0.0338
   898         HC     60    GLU    HB2    898    -0.0173      1.008   ; qtot -0.0511
   899         CT     60    GLU     CG    899     0.0136      12.01   ; qtot -0.0375
   900         HC     60    GLU    HG1    900    -0.0425      1.008   ; qtot -0.08
   901         HC     60    GLU    HG2    901    -0.0425      1.008   ; qtot -0.1225
   902          C     60    GLU     CD    902     0.8054      12.01   ; qtot 0.6829
   903         O2     60    GLU    OE1    903    -0.8188         16   ; qtot -0.1359
   904         O2     60    GLU    OE2    904    -0.8188         16   ; qtot -0.9547
   905          C     60    GLU      C    905     0.5366      12.01   ; qtot -0.4181
   906          O     60    GLU      O    906    -0.5819         16   ; qtot -1
; residue  61 LYS rtp LYS  q +1.0
   907          N     61    LYS      N    907    -0.3479      14.01   ; qtot -1.348
   908          H     61    LYS      H    908     0.2747      1.008   ; qtot -1.073
   909         CT     61    LYS     CA    909      -0.24      12.01   ; qtot -1.313
   910         H1     61    LYS     HA    910     0.1426      1.008   ; qtot -1.171
   911         CT     61    LYS     CB    911    -0.0094      12.01   ; qtot -1.18
   912         HC     61    LYS    HB1    912     0.0362      1.008   ; qtot -1.144
   913         HC     61    LYS    HB2    913     0.0362      1.008   ; qtot -1.108
   914         CT     61    LYS     CG    914     0.0187      12.01   ; qtot -1.089
   915         HC     61    LYS    HG1    915     0.0103      1.008   ; qtot -1.079
   916         HC     61    LYS    HG2    916     0.0103      1.008   ; qtot -1.068
   917         CT     61    LYS     CD    917    -0.0479      12.01   ; qtot -1.116
   918         HC     61    LYS    HD1    918     0.0621      1.008   ; qtot -1.054
   919         HC     61    LYS    HD2    919     0.0621      1.008   ; qtot -0.992
   920         CT     61    LYS     CE    920    -0.0143      12.01   ; qtot -1.006
   921         HP     61    LYS    HE1    921     0.1135      1.008   ; qtot -0.8928
   922         HP     61    LYS    HE2    922     0.1135      1.008   ; qtot -0.7793
   923         N3     61    LYS     NZ    923    -0.3854      14.01   ; qtot -1.165
   924          H     61    LYS    HZ1    924       0.34      1.008   ; qtot -0.8247
   925          H     61    LYS    HZ2    925       0.34      1.008   ; qtot -0.4847
   926          H     61    LYS    HZ3    926       0.34      1.008   ; qtot -0.1447
   927          C     61    LYS      C    927     0.7341      12.01   ; qtot 0.5894
   928          O     61    LYS      O    928    -0.5894         16   ; qtot 0
; residue  62 LEU rtp LEU  q  0.0
   929          N     62    LEU      N    929    -0.4157      14.01   ; qtot -0.4157
   930          H     62    LEU      H    930     0.2719      1.008   ; qtot -0.1438
   931         CT     62    LEU     CA    931    -0.0518      12.01   ; qtot -0.1956
   932         H1     62    LEU     HA    932     0.0922      1.008   ; qtot -0.1034
   933         CT     62    LEU     CB    933    -0.1102      12.01   ; qtot -0.2136
   934         HC     62    LEU    HB1    934     0.0457      1.008   ; qtot -0.1679
   935         HC     62    LEU    HB2    935     0.0457      1.008   ; qtot -0.1222
   936         CT     62    LEU     CG    936     0.3531      12.01   ; qtot 0.2309
   937         HC     62    LEU     HG    937    -0.0361      1.008   ; qtot 0.1948
   938         CT     62    LEU    CD1    938    -0.4121      12.01   ; qtot -0.2173
   939         HC     62    LEU   HD11    939        0.1      1.008   ; qtot -0.1173
   940         HC     62    LEU   HD12    940        0.1      1.008   ; qtot -0.0173
   941         HC     62    LEU   HD13    941        0.1      1.008   ; qtot 0.0827
   942         CT     62    LEU    CD2    942    -0.4121      12.01   ; qtot -0.3294
   943         HC     62    LEU   HD21    943        0.1      1.008   ; qtot -0.2294
   944         HC     62    LEU   HD22    944        0.1      1.008   ; qtot -0.1294
   945         HC     62    LEU   HD23    945        0.1      1.008   ; qtot -0.0294
   946          C     62    LEU      C    946     0.5973      12.01   ; qtot 0.5679
   947          O     62    LEU      O    947    -0.5679         16   ; qtot 0
; residue  63 ARG rtp ARG  q +1.0
   948          N     63    ARG      N    948    -0.3479      14.01   ; qtot -0.3479
   949          H     63    ARG      H    949     0.2747      1.008   ; qtot -0.0732
   950         CT     63    ARG     CA    950    -0.2637      12.01   ; qtot -0.3369
   951         H1     63    ARG     HA    951      0.156      1.008   ; qtot -0.1809
   952         CT     63    ARG     CB    952    -0.0007      12.01   ; qtot -0.1816
   953         HC     63    ARG    HB1    953     0.0327      1.008   ; qtot -0.1489
   954         HC     63    ARG    HB2    954     0.0327      1.008   ; qtot -0.1162
   955         CT     63    ARG     CG    955      0.039      12.01   ; qtot -0.0772
   956         HC     63    ARG    HG1    956     0.0285      1.008   ; qtot -0.0487
   957         HC     63    ARG    HG2    957     0.0285      1.008   ; qtot -0.0202
   958         CT     63    ARG     CD    958     0.0486      12.01   ; qtot 0.0284
   959         H1     63    ARG    HD1    959     0.0687      1.008   ; qtot 0.0971
   960         H1     63    ARG    HD2    960     0.0687      1.008   ; qtot 0.1658
   961         N2     63    ARG     NE    961    -0.5295      14.01   ; qtot -0.3637
   962          H     63    ARG     HE    962     0.3456      1.008   ; qtot -0.0181
   963         CA     63    ARG     CZ    963     0.8076      12.01   ; qtot 0.7895
   964         N2     63    ARG    NH1    964    -0.8627      14.01   ; qtot -0.0732
   965          H     63    ARG   HH11    965     0.4478      1.008   ; qtot 0.3746
   966          H     63    ARG   HH12    966     0.4478      1.008   ; qtot 0.8224
   967         N2     63    ARG    NH2    967    -0.8627      14.01   ; qtot -0.0403
   968          H     63    ARG   HH21    968     0.4478      1.008   ; qtot 0.4075
   969          H     63    ARG   HH22    969     0.4478      1.008   ; qtot 0.8553
   970          C     63    ARG      C    970     0.7341      12.01   ; qtot 1.589
   971          O     63    ARG      O    971    -0.5894         16   ; qtot 1
; residue  64 GLU rtp GLU  q -1.0
   972          N     64    GLU      N    972    -0.5163      14.01   ; qtot 0.4837
   973          H     64    GLU      H    973     0.2936      1.008   ; qtot 0.7773
   974         CT     64    GLU     CA    974     0.0397      12.01   ; qtot 0.817
   975         H1     64    GLU     HA    975     0.1105      1.008   ; qtot 0.9275
   976         CT     64    GLU     CB    976      0.056      12.01   ; qtot 0.9835
   977         HC     64    GLU    HB1    977    -0.0173      1.008   ; qtot 0.9662
   978         HC     64    GLU    HB2    978    -0.0173      1.008   ; qtot 0.9489
   979         CT     64    GLU     CG    979     0.0136      12.01   ; qtot 0.9625
   980         HC     64    GLU    HG1    980    -0.0425      1.008   ; qtot 0.92
   981         HC     64    GLU    HG2    981    -0.0425      1.008   ; qtot 0.8775
   982          C     64    GLU     CD    982     0.8054      12.01   ; qtot 1.683
   983         O2     64    GLU    OE1    983    -0.8188         16   ; qtot 0.8641
   984         O2     64    GLU    OE2    984    -0.8188         16   ; qtot 0.0453
   985          C     64    GLU      C    985     0.5366      12.01   ; qtot 0.5819
   986          O     64    GLU      O    986    -0.5819         16   ; qtot 0
; residue  65 GLN rtp GLN  q  0.0
   987          N     65    GLN      N    987    -0.4157      14.01   ; qtot -0.4157
   988          H     65    GLN      H    988     0.2719      1.008   ; qtot -0.1438
   989         CT     65    GLN     CA    989    -0.0031      12.01   ; qtot -0.1469
   990         H1     65    GLN     HA    990      0.085      1.008   ; qtot -0.0619
   991         CT     65    GLN     CB    991    -0.0036      12.01   ; qtot -0.0655
   992         HC     65    GLN    HB1    992     0.0171      1.008   ; qtot -0.0484
   993         HC     65    GLN    HB2    993     0.0171      1.008   ; qtot -0.0313
   994         CT     65    GLN     CG    994    -0.0645      12.01   ; qtot -0.0958
   995         HC     65    GLN    HG1    995     0.0352      1.008   ; qtot -0.0606
   996         HC     65    GLN    HG2    996     0.0352      1.008   ; qtot -0.0254
   997          C     65    GLN     CD    997     0.6951      12.01   ; qtot 0.6697
   998          O     65    GLN    OE1    998    -0.6086         16   ; qtot 0.0611
   999          N     65    GLN    NE2    999    -0.9407      14.01   ; qtot -0.8796
  1000          H     65    GLN   HE21   1000     0.4251      1.008   ; qtot -0.4545
  1001          H     65    GLN   HE22   1001     0.4251      1.008   ; qtot -0.0294
  1002          C     65    GLN      C   1002     0.5973      12.01   ; qtot 0.5679
  1003          O     65    GLN      O   1003    -0.5679         16   ; qtot 0
; residue  66 VAL rtp VAL  q  0.0
  1004          N     66    VAL      N   1004    -0.4157      14.01   ; qtot -0.4157
  1005          H     66    VAL      H   1005     0.2719      1.008   ; qtot -0.1438
  1006         CT     66    VAL     CA   1006    -0.0875      12.01   ; qtot -0.2313
  1007         H1     66    VAL     HA   1007     0.0969      1.008   ; qtot -0.1344
  1008         CT     66    VAL     CB   1008     0.2985      12.01   ; qtot 0.1641
  1009         HC     66    VAL     HB   1009    -0.0297      1.008   ; qtot 0.1344
  1010         CT     66    VAL    CG1   1010    -0.3192      12.01   ; qtot -0.1848
  1011         HC     66    VAL   HG11   1011     0.0791      1.008   ; qtot -0.1057
  1012         HC     66    VAL   HG12   1012     0.0791      1.008   ; qtot -0.0266
  1013         HC     66    VAL   HG13   1013     0.0791      1.008   ; qtot 0.0525
  1014         CT     66    VAL    CG2   1014    -0.3192      12.01   ; qtot -0.2667
  1015         HC     66    VAL   HG21   1015     0.0791      1.008   ; qtot -0.1876
  1016         HC     66    VAL   HG22   1016     0.0791      1.008   ; qtot -0.1085
  1017         HC     66    VAL   HG23   1017     0.0791      1.008   ; qtot -0.0294
  1018          C     66    VAL      C   1018     0.5973      12.01   ; qtot 0.5679
  1019          O     66    VAL      O   1019    -0.5679         16   ; qtot 0
; residue  67 VAL rtp VAL  q  0.0
  1020          N     67    VAL      N   1020    -0.4157      14.01   ; qtot -0.4157
  1021          H     67    VAL      H   1021     0.2719      1.008   ; qtot -0.1438
  1022         CT     67    VAL     CA   1022    -0.0875      12.01   ; qtot -0.2313
  1023         H1     67    VAL     HA   1023     0.0969      1.008   ; qtot -0.1344
  1024         CT     67    VAL     CB   1024     0.2985      12.01   ; qtot 0.1641
  1025         HC     67    VAL     HB   1025    -0.0297      1.008   ; qtot 0.1344
  1026         CT     67    VAL    CG1   1026    -0.3192      12.01   ; qtot -0.1848
  1027         HC     67    VAL   HG11   1027     0.0791      1.008   ; qtot -0.1057
  1028         HC     67    VAL   HG12   1028     0.0791      1.008   ; qtot -0.0266
  1029         HC     67    VAL   HG13   1029     0.0791      1.008   ; qtot 0.0525
  1030         CT     67    VAL    CG2   1030    -0.3192      12.01   ; qtot -0.2667
  1031         HC     67    VAL   HG21   1031     0.0791      1.008   ; qtot -0.1876
  1032         HC     67    VAL   HG22   1032     0.0791      1.008   ; qtot -0.1085
  1033         HC     67    VAL   HG23   1033     0.0791      1.008   ; qtot -0.0294
  1034          C     67    VAL      C   1034     0.5973      12.01   ; qtot 0.5679
  1035          O     67    VAL      O   1035    -0.5679         16   ; qtot 0
; residue  68 LYS rtp LYS  q +1.0
  1036          N     68    LYS      N   1036    -0.3479      14.01   ; qtot -0.3479
  1037          H     68    LYS      H   1037     0.2747      1.008   ; qtot -0.0732
  1038         CT     68    LYS     CA   1038      -0.24      12.01   ; qtot -0.3132
  1039         H1     68    LYS     HA   1039     0.1426      1.008   ; qtot -0.1706
  1040         CT     68    LYS     CB   1040    -0.0094      12.01   ; qtot -0.18
  1041         HC     68    LYS    HB1   1041     0.0362      1.008   ; qtot -0.1438
  1042         HC     68    LYS    HB2   1042     0.0362      1.008   ; qtot -0.1076
  1043         CT     68    LYS     CG   1043     0.0187      12.01   ; qtot -0.0889
  1044         HC     68    LYS    HG1   1044     0.0103      1.008   ; qtot -0.0786
  1045         HC     68    LYS    HG2   1045     0.0103      1.008   ; qtot -0.0683
  1046         CT     68    LYS     CD   1046    -0.0479      12.01   ; qtot -0.1162
  1047         HC     68    LYS    HD1   1047     0.0621      1.008   ; qtot -0.0541
  1048         HC     68    LYS    HD2   1048     0.0621      1.008   ; qtot 0.008
  1049         CT     68    LYS     CE   1049    -0.0143      12.01   ; qtot -0.0063
  1050         HP     68    LYS    HE1   1050     0.1135      1.008   ; qtot 0.1072
  1051         HP     68    LYS    HE2   1051     0.1135      1.008   ; qtot 0.2207
  1052         N3     68    LYS     NZ   1052    -0.3854      14.01   ; qtot -0.1647
  1053          H     68    LYS    HZ1   1053       0.34      1.008   ; qtot 0.1753
  1054          H     68    LYS    HZ2   1054       0.34      1.008   ; qtot 0.5153
  1055          H     68    LYS    HZ3   1055       0.34      1.008   ; qtot 0.8553
  1056          C     68    LYS      C   1056     0.7341      12.01   ; qtot 1.589
  1057          O     68    LYS      O   1057    -0.5894         16   ; qtot 1
; residue  69 ARG rtp ARG  q +1.0
  1058          N     69    ARG      N   1058    -0.3479      14.01   ; qtot 0.6521
  1059          H     69    ARG      H   1059     0.2747      1.008   ; qtot 0.9268
  1060         CT     69    ARG     CA   1060    -0.2637      12.01   ; qtot 0.6631
  1061         H1     69    ARG     HA   1061      0.156      1.008   ; qtot 0.8191
  1062         CT     69    ARG     CB   1062    -0.0007      12.01   ; qtot 0.8184
  1063         HC     69    ARG    HB1   1063     0.0327      1.008   ; qtot 0.8511
  1064         HC     69    ARG    HB2   1064     0.0327      1.008   ; qtot 0.8838
  1065         CT     69    ARG     CG   1065      0.039      12.01   ; qtot 0.9228
  1066         HC     69    ARG    HG1   1066     0.0285      1.008   ; qtot 0.9513
  1067         HC     69    ARG    HG2   1067     0.0285      1.008   ; qtot 0.9798
  1068         CT     69    ARG     CD   1068     0.0486      12.01   ; qtot 1.028
  1069         H1     69    ARG    HD1   1069     0.0687      1.008   ; qtot 1.097
  1070         H1     69    ARG    HD2   1070     0.0687      1.008   ; qtot 1.166
  1071         N2     69    ARG     NE   1071    -0.5295      14.01   ; qtot 0.6363
  1072          H     69    ARG     HE   1072     0.3456      1.008   ; qtot 0.9819
  1073         CA     69    ARG     CZ   1073     0.8076      12.01   ; qtot 1.789
  1074         N2     69    ARG    NH1   1074    -0.8627      14.01   ; qtot 0.9268
  1075          H     69    ARG   HH11   1075     0.4478      1.008   ; qtot 1.375
  1076          H     69    ARG   HH12   1076     0.4478      1.008   ; qtot 1.822
  1077         N2     69    ARG    NH2   1077    -0.8627      14.01   ; qtot 0.9597
  1078          H     69    ARG   HH21   1078     0.4478      1.008   ; qtot 1.408
  1079          H     69    ARG   HH22   1079     0.4478      1.008   ; qtot 1.855
  1080          C     69    ARG      C   1080     0.7341      12.01   ; qtot 2.589
  1081          O     69    ARG      O   1081    -0.5894         16   ; qtot 2
; residue  70 GLU rtp GLU  q -1.0
  1082          N     70    GLU      N   1082    -0.5163      14.01   ; qtot 1.484
  1083          H     70    GLU      H   1083     0.2936      1.008   ; qtot 1.777
  1084         CT     70    GLU     CA   1084     0.0397      12.01   ; qtot 1.817
  1085         H1     70    GLU     HA   1085     0.1105      1.008   ; qtot 1.928
  1086         CT     70    GLU     CB   1086      0.056      12.01   ; qtot 1.984
  1087         HC     70    GLU    HB1   1087    -0.0173      1.008   ; qtot 1.966
  1088         HC     70    GLU    HB2   1088    -0.0173      1.008   ; qtot 1.949
  1089         CT     70    GLU     CG   1089     0.0136      12.01   ; qtot 1.963
  1090         HC     70    GLU    HG1   1090    -0.0425      1.008   ; qtot 1.92
  1091         HC     70    GLU    HG2   1091    -0.0425      1.008   ; qtot 1.878
  1092          C     70    GLU     CD   1092     0.8054      12.01   ; qtot 2.683
  1093         O2     70    GLU    OE1   1093    -0.8188         16   ; qtot 1.864
  1094         O2     70    GLU    OE2   1094    -0.8188         16   ; qtot 1.045
  1095          C     70    GLU      C   1095     0.5366      12.01   ; qtot 1.582
  1096          O     70    GLU      O   1096    -0.5819         16   ; qtot 1
; residue  71 GLU rtp GLU  q -1.0
  1097          N     71    GLU      N   1097    -0.5163      14.01   ; qtot 0.4837
  1098          H     71    GLU      H   1098     0.2936      1.008   ; qtot 0.7773
  1099         CT     71    GLU     CA   1099     0.0397      12.01   ; qtot 0.817
  1100         H1     71    GLU     HA   1100     0.1105      1.008   ; qtot 0.9275
  1101         CT     71    GLU     CB   1101      0.056      12.01   ; qtot 0.9835
  1102         HC     71    GLU    HB1   1102    -0.0173      1.008   ; qtot 0.9662
  1103         HC     71    GLU    HB2   1103    -0.0173      1.008   ; qtot 0.9489
  1104         CT     71    GLU     CG   1104     0.0136      12.01   ; qtot 0.9625
  1105         HC     71    GLU    HG1   1105    -0.0425      1.008   ; qtot 0.92
  1106         HC     71    GLU    HG2   1106    -0.0425      1.008   ; qtot 0.8775
  1107          C     71    GLU     CD   1107     0.8054      12.01   ; qtot 1.683
  1108         O2     71    GLU    OE1   1108    -0.8188         16   ; qtot 0.8641
  1109         O2     71    GLU    OE2   1109    -0.8188         16   ; qtot 0.0453
  1110          C     71    GLU      C   1110     0.5366      12.01   ; qtot 0.5819
  1111          O     71    GLU      O   1111    -0.5819         16   ; qtot 0
; residue  72 LEU rtp LEU  q  0.0
  1112          N     72    LEU      N   1112    -0.4157      14.01   ; qtot -0.4157
  1113          H     72    LEU      H   1113     0.2719      1.008   ; qtot -0.1438
  1114         CT     72    LEU     CA   1114    -0.0518      12.01   ; qtot -0.1956
  1115         H1     72    LEU     HA   1115     0.0922      1.008   ; qtot -0.1034
  1116         CT     72    LEU     CB   1116    -0.1102      12.01   ; qtot -0.2136
  1117         HC     72    LEU    HB1   1117     0.0457      1.008   ; qtot -0.1679
  1118         HC     72    LEU    HB2   1118     0.0457      1.008   ; qtot -0.1222
  1119         CT     72    LEU     CG   1119     0.3531      12.01   ; qtot 0.2309
  1120         HC     72    LEU     HG   1120    -0.0361      1.008   ; qtot 0.1948
  1121         CT     72    LEU    CD1   1121    -0.4121      12.01   ; qtot -0.2173
  1122         HC     72    LEU   HD11   1122        0.1      1.008   ; qtot -0.1173
  1123         HC     72    LEU   HD12   1123        0.1      1.008   ; qtot -0.0173
  1124         HC     72    LEU   HD13   1124        0.1      1.008   ; qtot 0.0827
  1125         CT     72    LEU    CD2   1125    -0.4121      12.01   ; qtot -0.3294
  1126         HC     72    LEU   HD21   1126        0.1      1.008   ; qtot -0.2294
  1127         HC     72    LEU   HD22   1127        0.1      1.008   ; qtot -0.1294
  1128         HC     72    LEU   HD23   1128        0.1      1.008   ; qtot -0.0294
  1129          C     72    LEU      C   1129     0.5973      12.01   ; qtot 0.5679
  1130          O     72    LEU      O   1130    -0.5679         16   ; qtot 0
; residue  73 PHE rtp PHE  q  0.0
  1131          N     73    PHE      N   1131    -0.4157      14.01   ; qtot -0.4157
  1132          H     73    PHE      H   1132     0.2719      1.008   ; qtot -0.1438
  1133         CT     73    PHE     CA   1133    -0.0024      12.01   ; qtot -0.1462
  1134         H1     73    PHE     HA   1134     0.0978      1.008   ; qtot -0.0484
  1135         CT     73    PHE     CB   1135    -0.0343      12.01   ; qtot -0.0827
  1136         HC     73    PHE    HB1   1136     0.0295      1.008   ; qtot -0.0532
  1137         HC     73    PHE    HB2   1137     0.0295      1.008   ; qtot -0.0237
  1138         CA     73    PHE     CG   1138     0.0118      12.01   ; qtot -0.0119
  1139         CA     73    PHE    CD1   1139    -0.1256      12.01   ; qtot -0.1375
  1140         HA     73    PHE    HD1   1140      0.133      1.008   ; qtot -0.0045
  1141         CA     73    PHE    CE1   1141    -0.1704      12.01   ; qtot -0.1749
  1142         HA     73    PHE    HE1   1142      0.143      1.008   ; qtot -0.0319
  1143         CA     73    PHE     CZ   1143    -0.1072      12.01   ; qtot -0.1391
  1144         HA     73    PHE     HZ   1144     0.1297      1.008   ; qtot -0.0094
  1145         CA     73    PHE    CE2   1145    -0.1704      12.01   ; qtot -0.1798
  1146         HA     73    PHE    HE2   1146      0.143      1.008   ; qtot -0.0368
  1147         CA     73    PHE    CD2   1147    -0.1256      12.01   ; qtot -0.1624
  1148         HA     73    PHE    HD2   1148      0.133      1.008   ; qtot -0.0294
  1149          C     73    PHE      C   1149     0.5973      12.01   ; qtot 0.5679
  1150          O     73    PHE      O   1150    -0.5679         16   ; qtot 0
; residue  74 ILE rtp ILE  q  0.0
  1151          N     74    ILE      N   1151    -0.4157      14.01   ; qtot -0.4157
  1152          H     74    ILE      H   1152     0.2719      1.008   ; qtot -0.1438
  1153         CT     74    ILE     CA   1153    -0.0597      12.01   ; qtot -0.2035
  1154         H1     74    ILE     HA   1154     0.0869      1.008   ; qtot -0.1166
  1155         CT     74    ILE     CB   1155     0.1303      12.01   ; qtot 0.0137
  1156         HC     74    ILE     HB   1156     0.0187      1.008   ; qtot 0.0324
  1157         CT     74    ILE    CG2   1157    -0.3204      12.01   ; qtot -0.288
  1158         HC     74    ILE   HG21   1158     0.0882      1.008   ; qtot -0.1998
  1159         HC     74    ILE   HG22   1159     0.0882      1.008   ; qtot -0.1116
  1160         HC     74    ILE   HG23   1160     0.0882      1.008   ; qtot -0.0234
  1161         CT     74    ILE    CG1   1161     -0.043      12.01   ; qtot -0.0664
  1162         HC     74    ILE   HG11   1162     0.0236      1.008   ; qtot -0.0428
  1163         HC     74    ILE   HG12   1163     0.0236      1.008   ; qtot -0.0192
  1164         CT     74    ILE     CD   1164     -0.066      12.01   ; qtot -0.0852
  1165         HC     74    ILE    HD1   1165     0.0186      1.008   ; qtot -0.0666
  1166         HC     74    ILE    HD2   1166     0.0186      1.008   ; qtot -0.048
  1167         HC     74    ILE    HD3   1167     0.0186      1.008   ; qtot -0.0294
  1168          C     74    ILE      C   1168     0.5973      12.01   ; qtot 0.5679
  1169          O     74    ILE      O   1169    -0.5679         16   ; qtot 0
; residue  75 VAL rtp VAL  q  0.0
  1170          N     75    VAL      N   1170    -0.4157      14.01   ; qtot -0.4157
  1171          H     75    VAL      H   1171     0.2719      1.008   ; qtot -0.1438
  1172         CT     75    VAL     CA   1172    -0.0875      12.01   ; qtot -0.2313
  1173         H1     75    VAL     HA   1173     0.0969      1.008   ; qtot -0.1344
  1174         CT     75    VAL     CB   1174     0.2985      12.01   ; qtot 0.1641
  1175         HC     75    VAL     HB   1175    -0.0297      1.008   ; qtot 0.1344
  1176         CT     75    VAL    CG1   1176    -0.3192      12.01   ; qtot -0.1848
  1177         HC     75    VAL   HG11   1177     0.0791      1.008   ; qtot -0.1057
  1178         HC     75    VAL   HG12   1178     0.0791      1.008   ; qtot -0.0266
  1179         HC     75    VAL   HG13   1179     0.0791      1.008   ; qtot 0.0525
  1180         CT     75    VAL    CG2   1180    -0.3192      12.01   ; qtot -0.2667
  1181         HC     75    VAL   HG21   1181     0.0791      1.008   ; qtot -0.1876
  1182         HC     75    VAL   HG22   1182     0.0791      1.008   ; qtot -0.1085
  1183         HC     75    VAL   HG23   1183     0.0791      1.008   ; qtot -0.0294
  1184          C     75    VAL      C   1184     0.5973      12.01   ; qtot 0.5679
  1185          O     75    VAL      O   1185    -0.5679         16   ; qtot 0
; residue  76 SER rtp SER  q  0.0
  1186          N     76    SER      N   1186    -0.4157      14.01   ; qtot -0.4157
  1187          H     76    SER      H   1187     0.2719      1.008   ; qtot -0.1438
  1188         CT     76    SER     CA   1188    -0.0249      12.01   ; qtot -0.1687
  1189         H1     76    SER     HA   1189     0.0843      1.008   ; qtot -0.0844
  1190         CT     76    SER     CB   1190     0.2117      12.01   ; qtot 0.1273
  1191         H1     76    SER    HB1   1191     0.0352      1.008   ; qtot 0.1625
  1192         H1     76    SER    HB2   1192     0.0352      1.008   ; qtot 0.1977
  1193         OH     76    SER     OG   1193    -0.6546         16   ; qtot -0.4569
  1194         HO     76    SER     HG   1194     0.4275      1.008   ; qtot -0.0294
  1195          C     76    SER      C   1195     0.5973      12.01   ; qtot 0.5679
  1196          O     76    SER      O   1196    -0.5679         16   ; qtot 0
; residue  77 LYS rtp LYS  q +1.0
  1197          N     77    LYS      N   1197    -0.3479      14.01   ; qtot -0.3479
  1198          H     77    LYS      H   1198     0.2747      1.008   ; qtot -0.0732
  1199         CT     77    LYS     CA   1199      -0.24      12.01   ; qtot -0.3132
  1200         H1     77    LYS     HA   1200     0.1426      1.008   ; qtot -0.1706
  1201         CT     77    LYS     CB   1201    -0.0094      12.01   ; qtot -0.18
  1202         HC     77    LYS    HB1   1202     0.0362      1.008   ; qtot -0.1438
  1203         HC     77    LYS    HB2   1203     0.0362      1.008   ; qtot -0.1076
  1204         CT     77    LYS     CG   1204     0.0187      12.01   ; qtot -0.0889
  1205         HC     77    LYS    HG1   1205     0.0103      1.008   ; qtot -0.0786
  1206         HC     77    LYS    HG2   1206     0.0103      1.008   ; qtot -0.0683
  1207         CT     77    LYS     CD   1207    -0.0479      12.01   ; qtot -0.1162
  1208         HC     77    LYS    HD1   1208     0.0621      1.008   ; qtot -0.0541
  1209         HC     77    LYS    HD2   1209     0.0621      1.008   ; qtot 0.008
  1210         CT     77    LYS     CE   1210    -0.0143      12.01   ; qtot -0.0063
  1211         HP     77    LYS    HE1   1211     0.1135      1.008   ; qtot 0.1072
  1212         HP     77    LYS    HE2   1212     0.1135      1.008   ; qtot 0.2207
  1213         N3     77    LYS     NZ   1213    -0.3854      14.01   ; qtot -0.1647
  1214          H     77    LYS    HZ1   1214       0.34      1.008   ; qtot 0.1753
  1215          H     77    LYS    HZ2   1215       0.34      1.008   ; qtot 0.5153
  1216          H     77    LYS    HZ3   1216       0.34      1.008   ; qtot 0.8553
  1217          C     77    LYS      C   1217     0.7341      12.01   ; qtot 1.589
  1218          O     77    LYS      O   1218    -0.5894         16   ; qtot 1
; residue  78 LEU rtp LEU  q  0.0
  1219          N     78    LEU      N   1219    -0.4157      14.01   ; qtot 0.5843
  1220          H     78    LEU      H   1220     0.2719      1.008   ; qtot 0.8562
  1221         CT     78    LEU     CA   1221    -0.0518      12.01   ; qtot 0.8044
  1222         H1     78    LEU     HA   1222     0.0922      1.008   ; qtot 0.8966
  1223         CT     78    LEU     CB   1223    -0.1102      12.01   ; qtot 0.7864
  1224         HC     78    LEU    HB1   1224     0.0457      1.008   ; qtot 0.8321
  1225         HC     78    LEU    HB2   1225     0.0457      1.008   ; qtot 0.8778
  1226         CT     78    LEU     CG   1226     0.3531      12.01   ; qtot 1.231
  1227         HC     78    LEU     HG   1227    -0.0361      1.008   ; qtot 1.195
  1228         CT     78    LEU    CD1   1228    -0.4121      12.01   ; qtot 0.7827
  1229         HC     78    LEU   HD11   1229        0.1      1.008   ; qtot 0.8827
  1230         HC     78    LEU   HD12   1230        0.1      1.008   ; qtot 0.9827
  1231         HC     78    LEU   HD13   1231        0.1      1.008   ; qtot 1.083
  1232         CT     78    LEU    CD2   1232    -0.4121      12.01   ; qtot 0.6706
  1233         HC     78    LEU   HD21   1233        0.1      1.008   ; qtot 0.7706
  1234         HC     78    LEU   HD22   1234        0.1      1.008   ; qtot 0.8706
  1235         HC     78    LEU   HD23   1235        0.1      1.008   ; qtot 0.9706
  1236          C     78    LEU      C   1236     0.5973      12.01   ; qtot 1.568
  1237          O     78    LEU      O   1237    -0.5679         16   ; qtot 1
; residue  79 TRP rtp TRP  q  0.0
  1238          N     79    TRP      N   1238    -0.4157      14.01   ; qtot 0.5843
  1239          H     79    TRP      H   1239     0.2719      1.008   ; qtot 0.8562
  1240         CT     79    TRP     CA   1240    -0.0275      12.01   ; qtot 0.8287
  1241         H1     79    TRP     HA   1241     0.1123      1.008   ; qtot 0.941
  1242         CT     79    TRP     CB   1242     -0.005      12.01   ; qtot 0.936
  1243         HC     79    TRP    HB1   1243     0.0339      1.008   ; qtot 0.9699
  1244         HC     79    TRP    HB2   1244     0.0339      1.008   ; qtot 1.004
  1245         C*     79    TRP     CG   1245    -0.1415      12.01   ; qtot 0.8623
  1246         CW     79    TRP    CD1   1246    -0.1638      12.01   ; qtot 0.6985
  1247         H4     79    TRP    HD1   1247     0.2062      1.008   ; qtot 0.9047
  1248         NA     79    TRP    NE1   1248    -0.3418      14.01   ; qtot 0.5629
  1249          H     79    TRP    HE1   1249     0.3412      1.008   ; qtot 0.9041
  1250         CN     79    TRP    CE2   1250      0.138      12.01   ; qtot 1.042
  1251         CA     79    TRP    CZ2   1251    -0.2601      12.01   ; qtot 0.782
  1252         HA     79    TRP    HZ2   1252     0.1572      1.008   ; qtot 0.9392
  1253         CA     79    TRP    CH2   1253    -0.1134      12.01   ; qtot 0.8258
  1254         HA     79    TRP    HH2   1254     0.1417      1.008   ; qtot 0.9675
  1255         CA     79    TRP    CZ3   1255    -0.1972      12.01   ; qtot 0.7703
  1256         HA     79    TRP    HZ3   1256     0.1447      1.008   ; qtot 0.915
  1257         CA     79    TRP    CE3   1257    -0.2387      12.01   ; qtot 0.6763
  1258         HA     79    TRP    HE3   1258       0.17      1.008   ; qtot 0.8463
  1259         CB     79    TRP    CD2   1259     0.1243      12.01   ; qtot 0.9706
  1260          C     79    TRP      C   1260     0.5973      12.01   ; qtot 1.568
  1261          O     79    TRP      O   1261    -0.5679         16   ; qtot 1
; residue  80 CYS rtp CYS  q  0.0
  1262          N     80    CYS      N   1262    -0.4157      14.01   ; qtot 0.5843
  1263          H     80    CYS      H   1263     0.2719      1.008   ; qtot 0.8562
  1264         CT     80    CYS     CA   1264     0.0213      12.01   ; qtot 0.8775
  1265         H1     80    CYS     HA   1265     0.1124      1.008   ; qtot 0.9899
  1266         CT     80    CYS     CB   1266    -0.1231      12.01   ; qtot 0.8668
  1267         H1     80    CYS    HB1   1267     0.1112      1.008   ; qtot 0.978
  1268         H1     80    CYS    HB2   1268     0.1112      1.008   ; qtot 1.089
  1269         SH     80    CYS     SG   1269    -0.3119      32.06   ; qtot 0.7773
  1270         HS     80    CYS     HG   1270     0.1933      1.008   ; qtot 0.9706
  1271          C     80    CYS      C   1271     0.5973      12.01   ; qtot 1.568
  1272          O     80    CYS      O   1272    -0.5679         16   ; qtot 1
; residue  81 THR rtp THR  q  0.0
  1273          N     81    THR      N   1273    -0.4157      14.01   ; qtot 0.5843
  1274          H     81    THR      H   1274     0.2719      1.008   ; qtot 0.8562
  1275         CT     81    THR     CA   1275    -0.0389      12.01   ; qtot 0.8173
  1276         H1     81    THR     HA   1276     0.1007      1.008   ; qtot 0.918
  1277         CT     81    THR     CB   1277     0.3654      12.01   ; qtot 1.283
  1278         H1     81    THR     HB   1278     0.0043      1.008   ; qtot 1.288
  1279         CT     81    THR    CG2   1279    -0.2438      12.01   ; qtot 1.044
  1280         HC     81    THR   HG21   1280     0.0642      1.008   ; qtot 1.108
  1281         HC     81    THR   HG22   1281     0.0642      1.008   ; qtot 1.172
  1282         HC     81    THR   HG23   1282     0.0642      1.008   ; qtot 1.237
  1283         OH     81    THR    OG1   1283    -0.6761         16   ; qtot 0.5604
  1284         HO     81    THR    HG1   1284     0.4102      1.008   ; qtot 0.9706
  1285          C     81    THR      C   1285     0.5973      12.01   ; qtot 1.568
  1286          O     81    THR      O   1286    -0.5679         16   ; qtot 1
; residue  82 TYR rtp TYR  q  0.0
  1287          N     82    TYR      N   1287    -0.4157      14.01   ; qtot 0.5843
  1288          H     82    TYR      H   1288     0.2719      1.008   ; qtot 0.8562
  1289         CT     82    TYR     CA   1289    -0.0014      12.01   ; qtot 0.8548
  1290         H1     82    TYR     HA   1290     0.0876      1.008   ; qtot 0.9424
  1291         CT     82    TYR     CB   1291    -0.0152      12.01   ; qtot 0.9272
  1292         HC     82    TYR    HB1   1292     0.0295      1.008   ; qtot 0.9567
  1293         HC     82    TYR    HB2   1293     0.0295      1.008   ; qtot 0.9862
  1294         CA     82    TYR     CG   1294    -0.0011      12.01   ; qtot 0.9851
  1295         CA     82    TYR    CD1   1295    -0.1906      12.01   ; qtot 0.7945
  1296         HA     82    TYR    HD1   1296     0.1699      1.008   ; qtot 0.9644
  1297         CA     82    TYR    CE1   1297    -0.2341      12.01   ; qtot 0.7303
  1298         HA     82    TYR    HE1   1298     0.1656      1.008   ; qtot 0.8959
  1299          C     82    TYR     CZ   1299     0.3226      12.01   ; qtot 1.219
  1300         OH     82    TYR     OH   1300    -0.5579         16   ; qtot 0.6606
  1301         HO     82    TYR     HH   1301     0.3992      1.008   ; qtot 1.06
  1302         CA     82    TYR    CE2   1302    -0.2341      12.01   ; qtot 0.8257
  1303         HA     82    TYR    HE2   1303     0.1656      1.008   ; qtot 0.9913
  1304         CA     82    TYR    CD2   1304    -0.1906      12.01   ; qtot 0.8007
  1305         HA     82    TYR    HD2   1305     0.1699      1.008   ; qtot 0.9706
  1306          C     82    TYR      C   1306     0.5973      12.01   ; qtot 1.568
  1307          O     82    TYR      O   1307    -0.5679         16   ; qtot 1
; residue  83 HIS rtp HIE  q  0.0
  1308          N     83    HIS      N   1308    -0.4157      14.01   ; qtot 0.5843
  1309          H     83    HIS      H   1309     0.2719      1.008   ; qtot 0.8562
  1310         CT     83    HIS     CA   1310    -0.0581      12.01   ; qtot 0.7981
  1311         H1     83    HIS     HA   1311      0.136      1.008   ; qtot 0.9341
  1312         CT     83    HIS     CB   1312    -0.0074      12.01   ; qtot 0.9267
  1313         HC     83    HIS    HB1   1313     0.0367      1.008   ; qtot 0.9634
  1314         HC     83    HIS    HB2   1314     0.0367      1.008   ; qtot 1
  1315         CC     83    HIS     CG   1315     0.1868      12.01   ; qtot 1.187
  1316         NB     83    HIS    ND1   1316    -0.5432      14.01   ; qtot 0.6437
  1317         CR     83    HIS    CE1   1317     0.1635      12.01   ; qtot 0.8072
  1318         H5     83    HIS    HE1   1318     0.1435      1.008   ; qtot 0.9507
  1319         NA     83    HIS    NE2   1319    -0.2795      14.01   ; qtot 0.6712
  1320          H     83    HIS    HE2   1320     0.3339      1.008   ; qtot 1.005
  1321         CW     83    HIS    CD2   1321    -0.2207      12.01   ; qtot 0.7844
  1322         H4     83    HIS    HD2   1322     0.1862      1.008   ; qtot 0.9706
  1323          C     83    HIS      C   1323     0.5973      12.01   ; qtot 1.568
  1324          O     83    HIS      O   1324    -0.5679         16   ; qtot 1
; residue  84 GLU rtp GLU  q -1.0
  1325          N     84    GLU      N   1325    -0.5163      14.01   ; qtot 0.4837
  1326          H     84    GLU      H   1326     0.2936      1.008   ; qtot 0.7773
  1327         CT     84    GLU     CA   1327     0.0397      12.01   ; qtot 0.817
  1328         H1     84    GLU     HA   1328     0.1105      1.008   ; qtot 0.9275
  1329         CT     84    GLU     CB   1329      0.056      12.01   ; qtot 0.9835
  1330         HC     84    GLU    HB1   1330    -0.0173      1.008   ; qtot 0.9662
  1331         HC     84    GLU    HB2   1331    -0.0173      1.008   ; qtot 0.9489
  1332         CT     84    GLU     CG   1332     0.0136      12.01   ; qtot 0.9625
  1333         HC     84    GLU    HG1   1333    -0.0425      1.008   ; qtot 0.92
  1334         HC     84    GLU    HG2   1334    -0.0425      1.008   ; qtot 0.8775
  1335          C     84    GLU     CD   1335     0.8054      12.01   ; qtot 1.683
  1336         O2     84    GLU    OE1   1336    -0.8188         16   ; qtot 0.8641
  1337         O2     84    GLU    OE2   1337    -0.8188         16   ; qtot 0.0453
  1338          C     84    GLU      C   1338     0.5366      12.01   ; qtot 0.5819
  1339          O     84    GLU      O   1339    -0.5819         16   ; qtot 0
; residue  85 LYS rtp LYS  q +1.0
  1340          N     85    LYS      N   1340    -0.3479      14.01   ; qtot -0.3479
  1341          H     85    LYS      H   1341     0.2747      1.008   ; qtot -0.0732
  1342         CT     85    LYS     CA   1342      -0.24      12.01   ; qtot -0.3132
  1343         H1     85    LYS     HA   1343     0.1426      1.008   ; qtot -0.1706
  1344         CT     85    LYS     CB   1344    -0.0094      12.01   ; qtot -0.18
  1345         HC     85    LYS    HB1   1345     0.0362      1.008   ; qtot -0.1438
  1346         HC     85    LYS    HB2   1346     0.0362      1.008   ; qtot -0.1076
  1347         CT     85    LYS     CG   1347     0.0187      12.01   ; qtot -0.0889
  1348         HC     85    LYS    HG1   1348     0.0103      1.008   ; qtot -0.0786
  1349         HC     85    LYS    HG2   1349     0.0103      1.008   ; qtot -0.0683
  1350         CT     85    LYS     CD   1350    -0.0479      12.01   ; qtot -0.1162
  1351         HC     85    LYS    HD1   1351     0.0621      1.008   ; qtot -0.0541
  1352         HC     85    LYS    HD2   1352     0.0621      1.008   ; qtot 0.008
  1353         CT     85    LYS     CE   1353    -0.0143      12.01   ; qtot -0.0063
  1354         HP     85    LYS    HE1   1354     0.1135      1.008   ; qtot 0.1072
  1355         HP     85    LYS    HE2   1355     0.1135      1.008   ; qtot 0.2207
  1356         N3     85    LYS     NZ   1356    -0.3854      14.01   ; qtot -0.1647
  1357          H     85    LYS    HZ1   1357       0.34      1.008   ; qtot 0.1753
  1358          H     85    LYS    HZ2   1358       0.34      1.008   ; qtot 0.5153
  1359          H     85    LYS    HZ3   1359       0.34      1.008   ; qtot 0.8553
  1360          C     85    LYS      C   1360     0.7341      12.01   ; qtot 1.589
  1361          O     85    LYS      O   1361    -0.5894         16   ; qtot 1
; residue  86 GLY rtp GLY  q  0.0
  1362          N     86    GLY      N   1362    -0.4157      14.01   ; qtot 0.5843
  1363          H     86    GLY      H   1363     0.2719      1.008   ; qtot 0.8562
  1364         CT     86    GLY     CA   1364    -0.0252      12.01   ; qtot 0.831
  1365         H1     86    GLY    HA1   1365     0.0698      1.008   ; qtot 0.9008
  1366         H1     86    GLY    HA2   1366     0.0698      1.008   ; qtot 0.9706
  1367          C     86    GLY      C   1367     0.5973      12.01   ; qtot 1.568
  1368          O     86    GLY      O   1368    -0.5679         16   ; qtot 1
; residue  87 LEU rtp LEU  q  0.0
  1369          N     87    LEU      N   1369    -0.4157      14.01   ; qtot 0.5843
  1370          H     87    LEU      H   1370     0.2719      1.008   ; qtot 0.8562
  1371         CT     87    LEU     CA   1371    -0.0518      12.01   ; qtot 0.8044
  1372         H1     87    LEU     HA   1372     0.0922      1.008   ; qtot 0.8966
  1373         CT     87    LEU     CB   1373    -0.1102      12.01   ; qtot 0.7864
  1374         HC     87    LEU    HB1   1374     0.0457      1.008   ; qtot 0.8321
  1375         HC     87    LEU    HB2   1375     0.0457      1.008   ; qtot 0.8778
  1376         CT     87    LEU     CG   1376     0.3531      12.01   ; qtot 1.231
  1377         HC     87    LEU     HG   1377    -0.0361      1.008   ; qtot 1.195
  1378         CT     87    LEU    CD1   1378    -0.4121      12.01   ; qtot 0.7827
  1379         HC     87    LEU   HD11   1379        0.1      1.008   ; qtot 0.8827
  1380         HC     87    LEU   HD12   1380        0.1      1.008   ; qtot 0.9827
  1381         HC     87    LEU   HD13   1381        0.1      1.008   ; qtot 1.083
  1382         CT     87    LEU    CD2   1382    -0.4121      12.01   ; qtot 0.6706
  1383         HC     87    LEU   HD21   1383        0.1      1.008   ; qtot 0.7706
  1384         HC     87    LEU   HD22   1384        0.1      1.008   ; qtot 0.8706
  1385         HC     87    LEU   HD23   1385        0.1      1.008   ; qtot 0.9706
  1386          C     87    LEU      C   1386     0.5973      12.01   ; qtot 1.568
  1387          O     87    LEU      O   1387    -0.5679         16   ; qtot 1
; residue  88 VAL rtp VAL  q  0.0
  1388          N     88    VAL      N   1388    -0.4157      14.01   ; qtot 0.5843
  1389          H     88    VAL      H   1389     0.2719      1.008   ; qtot 0.8562
  1390         CT     88    VAL     CA   1390    -0.0875      12.01   ; qtot 0.7687
  1391         H1     88    VAL     HA   1391     0.0969      1.008   ; qtot 0.8656
  1392         CT     88    VAL     CB   1392     0.2985      12.01   ; qtot 1.164
  1393         HC     88    VAL     HB   1393    -0.0297      1.008   ; qtot 1.134
  1394         CT     88    VAL    CG1   1394    -0.3192      12.01   ; qtot 0.8152
  1395         HC     88    VAL   HG11   1395     0.0791      1.008   ; qtot 0.8943
  1396         HC     88    VAL   HG12   1396     0.0791      1.008   ; qtot 0.9734
  1397         HC     88    VAL   HG13   1397     0.0791      1.008   ; qtot 1.053
  1398         CT     88    VAL    CG2   1398    -0.3192      12.01   ; qtot 0.7333
  1399         HC     88    VAL   HG21   1399     0.0791      1.008   ; qtot 0.8124
  1400         HC     88    VAL   HG22   1400     0.0791      1.008   ; qtot 0.8915
  1401         HC     88    VAL   HG23   1401     0.0791      1.008   ; qtot 0.9706
  1402          C     88    VAL      C   1402     0.5973      12.01   ; qtot 1.568
  1403          O     88    VAL      O   1403    -0.5679         16   ; qtot 1
; residue  89 LYS rtp LYS  q +1.0
  1404          N     89    LYS      N   1404    -0.3479      14.01   ; qtot 0.6521
  1405          H     89    LYS      H   1405     0.2747      1.008   ; qtot 0.9268
  1406         CT     89    LYS     CA   1406      -0.24      12.01   ; qtot 0.6868
  1407         H1     89    LYS     HA   1407     0.1426      1.008   ; qtot 0.8294
  1408         CT     89    LYS     CB   1408    -0.0094      12.01   ; qtot 0.82
  1409         HC     89    LYS    HB1   1409     0.0362      1.008   ; qtot 0.8562
  1410         HC     89    LYS    HB2   1410     0.0362      1.008   ; qtot 0.8924
  1411         CT     89    LYS     CG   1411     0.0187      12.01   ; qtot 0.9111
  1412         HC     89    LYS    HG1   1412     0.0103      1.008   ; qtot 0.9214
  1413         HC     89    LYS    HG2   1413     0.0103      1.008   ; qtot 0.9317
  1414         CT     89    LYS     CD   1414    -0.0479      12.01   ; qtot 0.8838
  1415         HC     89    LYS    HD1   1415     0.0621      1.008   ; qtot 0.9459
  1416         HC     89    LYS    HD2   1416     0.0621      1.008   ; qtot 1.008
  1417         CT     89    LYS     CE   1417    -0.0143      12.01   ; qtot 0.9937
  1418         HP     89    LYS    HE1   1418     0.1135      1.008   ; qtot 1.107
  1419         HP     89    LYS    HE2   1419     0.1135      1.008   ; qtot 1.221
  1420         N3     89    LYS     NZ   1420    -0.3854      14.01   ; qtot 0.8353
  1421          H     89    LYS    HZ1   1421       0.34      1.008   ; qtot 1.175
  1422          H     89    LYS    HZ2   1422       0.34      1.008   ; qtot 1.515
  1423          H     89    LYS    HZ3   1423       0.34      1.008   ; qtot 1.855
  1424          C     89    LYS      C   1424     0.7341      12.01   ; qtot 2.589
  1425          O     89    LYS      O   1425    -0.5894         16   ; qtot 2
; residue  90 GLY rtp GLY  q  0.0
  1426          N     90    GLY      N   1426    -0.4157      14.01   ; qtot 1.584
  1427          H     90    GLY      H   1427     0.2719      1.008   ; qtot 1.856
  1428         CT     90    GLY     CA   1428    -0.0252      12.01   ; qtot 1.831
  1429         H1     90    GLY    HA1   1429     0.0698      1.008   ; qtot 1.901
  1430         H1     90    GLY    HA2   1430     0.0698      1.008   ; qtot 1.971
  1431          C     90    GLY      C   1431     0.5973      12.01   ; qtot 2.568
  1432          O     90    GLY      O   1432    -0.5679         16   ; qtot 2
; residue  91 ALA rtp ALA  q  0.0
  1433          N     91    ALA      N   1433    -0.4157      14.01   ; qtot 1.584
  1434          H     91    ALA      H   1434     0.2719      1.008   ; qtot 1.856
  1435         CT     91    ALA     CA   1435     0.0337      12.01   ; qtot 1.89
  1436         H1     91    ALA     HA   1436     0.0823      1.008   ; qtot 1.972
  1437         CT     91    ALA     CB   1437    -0.1825      12.01   ; qtot 1.79
  1438         HC     91    ALA    HB1   1438     0.0603      1.008   ; qtot 1.85
  1439         HC     91    ALA    HB2   1439     0.0603      1.008   ; qtot 1.91
  1440         HC     91    ALA    HB3   1440     0.0603      1.008   ; qtot 1.971
  1441          C     91    ALA      C   1441     0.5973      12.01   ; qtot 2.568
  1442          O     91    ALA      O   1442    -0.5679         16   ; qtot 2
; residue  92 CYS rtp CYS  q  0.0
  1443          N     92    CYS      N   1443    -0.4157      14.01   ; qtot 1.584
  1444          H     92    CYS      H   1444     0.2719      1.008   ; qtot 1.856
  1445         CT     92    CYS     CA   1445     0.0213      12.01   ; qtot 1.877
  1446         H1     92    CYS     HA   1446     0.1124      1.008   ; qtot 1.99
  1447         CT     92    CYS     CB   1447    -0.1231      12.01   ; qtot 1.867
  1448         H1     92    CYS    HB1   1448     0.1112      1.008   ; qtot 1.978
  1449         H1     92    CYS    HB2   1449     0.1112      1.008   ; qtot 2.089
  1450         SH     92    CYS     SG   1450    -0.3119      32.06   ; qtot 1.777
  1451         HS     92    CYS     HG   1451     0.1933      1.008   ; qtot 1.971
  1452          C     92    CYS      C   1452     0.5973      12.01   ; qtot 2.568
  1453          O     92    CYS      O   1453    -0.5679         16   ; qtot 2
; residue  93 GLN rtp GLN  q  0.0
  1454          N     93    GLN      N   1454    -0.4157      14.01   ; qtot 1.584
  1455          H     93    GLN      H   1455     0.2719      1.008   ; qtot 1.856
  1456         CT     93    GLN     CA   1456    -0.0031      12.01   ; qtot 1.853
  1457         H1     93    GLN     HA   1457      0.085      1.008   ; qtot 1.938
  1458         CT     93    GLN     CB   1458    -0.0036      12.01   ; qtot 1.935
  1459         HC     93    GLN    HB1   1459     0.0171      1.008   ; qtot 1.952
  1460         HC     93    GLN    HB2   1460     0.0171      1.008   ; qtot 1.969
  1461         CT     93    GLN     CG   1461    -0.0645      12.01   ; qtot 1.904
  1462         HC     93    GLN    HG1   1462     0.0352      1.008   ; qtot 1.939
  1463         HC     93    GLN    HG2   1463     0.0352      1.008   ; qtot 1.975
  1464          C     93    GLN     CD   1464     0.6951      12.01   ; qtot 2.67
  1465          O     93    GLN    OE1   1465    -0.6086         16   ; qtot 2.061
  1466          N     93    GLN    NE2   1466    -0.9407      14.01   ; qtot 1.12
  1467          H     93    GLN   HE21   1467     0.4251      1.008   ; qtot 1.545
  1468          H     93    GLN   HE22   1468     0.4251      1.008   ; qtot 1.971
  1469          C     93    GLN      C   1469     0.5973      12.01   ; qtot 2.568
  1470          O     93    GLN      O   1470    -0.5679         16   ; qtot 2
; residue  94 LYS rtp LYS  q +1.0
  1471          N     94    LYS      N   1471    -0.3479      14.01   ; qtot 1.652
  1472          H     94    LYS      H   1472     0.2747      1.008   ; qtot 1.927
  1473         CT     94    LYS     CA   1473      -0.24      12.01   ; qtot 1.687
  1474         H1     94    LYS     HA   1474     0.1426      1.008   ; qtot 1.829
  1475         CT     94    LYS     CB   1475    -0.0094      12.01   ; qtot 1.82
  1476         HC     94    LYS    HB1   1476     0.0362      1.008   ; qtot 1.856
  1477         HC     94    LYS    HB2   1477     0.0362      1.008   ; qtot 1.892
  1478         CT     94    LYS     CG   1478     0.0187      12.01   ; qtot 1.911
  1479         HC     94    LYS    HG1   1479     0.0103      1.008   ; qtot 1.921
  1480         HC     94    LYS    HG2   1480     0.0103      1.008   ; qtot 1.932
  1481         CT     94    LYS     CD   1481    -0.0479      12.01   ; qtot 1.884
  1482         HC     94    LYS    HD1   1482     0.0621      1.008   ; qtot 1.946
  1483         HC     94    LYS    HD2   1483     0.0621      1.008   ; qtot 2.008
  1484         CT     94    LYS     CE   1484    -0.0143      12.01   ; qtot 1.994
  1485         HP     94    LYS    HE1   1485     0.1135      1.008   ; qtot 2.107
  1486         HP     94    LYS    HE2   1486     0.1135      1.008   ; qtot 2.221
  1487         N3     94    LYS     NZ   1487    -0.3854      14.01   ; qtot 1.835
  1488          H     94    LYS    HZ1   1488       0.34      1.008   ; qtot 2.175
  1489          H     94    LYS    HZ2   1489       0.34      1.008   ; qtot 2.515
  1490          H     94    LYS    HZ3   1490       0.34      1.008   ; qtot 2.855
  1491          C     94    LYS      C   1491     0.7341      12.01   ; qtot 3.589
  1492          O     94    LYS      O   1492    -0.5894         16   ; qtot 3
; residue  95 THR rtp THR  q  0.0
  1493          N     95    THR      N   1493    -0.4157      14.01   ; qtot 2.584
  1494          H     95    THR      H   1494     0.2719      1.008   ; qtot 2.856
  1495         CT     95    THR     CA   1495    -0.0389      12.01   ; qtot 2.817
  1496         H1     95    THR     HA   1496     0.1007      1.008   ; qtot 2.918
  1497         CT     95    THR     CB   1497     0.3654      12.01   ; qtot 3.283
  1498         H1     95    THR     HB   1498     0.0043      1.008   ; qtot 3.288
  1499         CT     95    THR    CG2   1499    -0.2438      12.01   ; qtot 3.044
  1500         HC     95    THR   HG21   1500     0.0642      1.008   ; qtot 3.108
  1501         HC     95    THR   HG22   1501     0.0642      1.008   ; qtot 3.172
  1502         HC     95    THR   HG23   1502     0.0642      1.008   ; qtot 3.236
  1503         OH     95    THR    OG1   1503    -0.6761         16   ; qtot 2.56
  1504         HO     95    THR    HG1   1504     0.4102      1.008   ; qtot 2.971
  1505          C     95    THR      C   1505     0.5973      12.01   ; qtot 3.568
  1506          O     95    THR      O   1506    -0.5679         16   ; qtot 3
; residue  96 LEU rtp LEU  q  0.0
  1507          N     96    LEU      N   1507    -0.4157      14.01   ; qtot 2.584
  1508          H     96    LEU      H   1508     0.2719      1.008   ; qtot 2.856
  1509         CT     96    LEU     CA   1509    -0.0518      12.01   ; qtot 2.804
  1510         H1     96    LEU     HA   1510     0.0922      1.008   ; qtot 2.897
  1511         CT     96    LEU     CB   1511    -0.1102      12.01   ; qtot 2.786
  1512         HC     96    LEU    HB1   1512     0.0457      1.008   ; qtot 2.832
  1513         HC     96    LEU    HB2   1513     0.0457      1.008   ; qtot 2.878
  1514         CT     96    LEU     CG   1514     0.3531      12.01   ; qtot 3.231
  1515         HC     96    LEU     HG   1515    -0.0361      1.008   ; qtot 3.195
  1516         CT     96    LEU    CD1   1516    -0.4121      12.01   ; qtot 2.783
  1517         HC     96    LEU   HD11   1517        0.1      1.008   ; qtot 2.883
  1518         HC     96    LEU   HD12   1518        0.1      1.008   ; qtot 2.983
  1519         HC     96    LEU   HD13   1519        0.1      1.008   ; qtot 3.083
  1520         CT     96    LEU    CD2   1520    -0.4121      12.01   ; qtot 2.671
  1521         HC     96    LEU   HD21   1521        0.1      1.008   ; qtot 2.771
  1522         HC     96    LEU   HD22   1522        0.1      1.008   ; qtot 2.871
  1523         HC     96    LEU   HD23   1523        0.1      1.008   ; qtot 2.971
  1524          C     96    LEU      C   1524     0.5973      12.01   ; qtot 3.568
  1525          O     96    LEU      O   1525    -0.5679         16   ; qtot 3
; residue  97 SER rtp SER  q  0.0
  1526          N     97    SER      N   1526    -0.4157      14.01   ; qtot 2.584
  1527          H     97    SER      H   1527     0.2719      1.008   ; qtot 2.856
  1528         CT     97    SER     CA   1528    -0.0249      12.01   ; qtot 2.831
  1529         H1     97    SER     HA   1529     0.0843      1.008   ; qtot 2.916
  1530         CT     97    SER     CB   1530     0.2117      12.01   ; qtot 3.127
  1531         H1     97    SER    HB1   1531     0.0352      1.008   ; qtot 3.163
  1532         H1     97    SER    HB2   1532     0.0352      1.008   ; qtot 3.198
  1533         OH     97    SER     OG   1533    -0.6546         16   ; qtot 2.543
  1534         HO     97    SER     HG   1534     0.4275      1.008   ; qtot 2.971
  1535          C     97    SER      C   1535     0.5973      12.01   ; qtot 3.568
  1536          O     97    SER      O   1536    -0.5679         16   ; qtot 3
; residue  98 ASP rtp ASP  q -1.0
  1537          N     98    ASP      N   1537    -0.5163      14.01   ; qtot 2.484
  1538          H     98    ASP      H   1538     0.2936      1.008   ; qtot 2.777
  1539         CT     98    ASP     CA   1539     0.0381      12.01   ; qtot 2.815
  1540         H1     98    ASP     HA   1540      0.088      1.008   ; qtot 2.903
  1541         CT     98    ASP     CB   1541    -0.0303      12.01   ; qtot 2.873
  1542         HC     98    ASP    HB1   1542    -0.0122      1.008   ; qtot 2.861
  1543         HC     98    ASP    HB2   1543    -0.0122      1.008   ; qtot 2.849
  1544          C     98    ASP     CG   1544     0.7994      12.01   ; qtot 3.648
  1545         O2     98    ASP    OD1   1545    -0.8014         16   ; qtot 2.847
  1546         O2     98    ASP    OD2   1546    -0.8014         16   ; qtot 2.045
  1547          C     98    ASP      C   1547     0.5366      12.01   ; qtot 2.582
  1548          O     98    ASP      O   1548    -0.5819         16   ; qtot 2
; residue  99 LEU rtp LEU  q  0.0
  1549          N     99    LEU      N   1549    -0.4157      14.01   ; qtot 1.584
  1550          H     99    LEU      H   1550     0.2719      1.008   ; qtot 1.856
  1551         CT     99    LEU     CA   1551    -0.0518      12.01   ; qtot 1.804
  1552         H1     99    LEU     HA   1552     0.0922      1.008   ; qtot 1.897
  1553         CT     99    LEU     CB   1553    -0.1102      12.01   ; qtot 1.786
  1554         HC     99    LEU    HB1   1554     0.0457      1.008   ; qtot 1.832
  1555         HC     99    LEU    HB2   1555     0.0457      1.008   ; qtot 1.878
  1556         CT     99    LEU     CG   1556     0.3531      12.01   ; qtot 2.231
  1557         HC     99    LEU     HG   1557    -0.0361      1.008   ; qtot 2.195
  1558         CT     99    LEU    CD1   1558    -0.4121      12.01   ; qtot 1.783
  1559         HC     99    LEU   HD11   1559        0.1      1.008   ; qtot 1.883
  1560         HC     99    LEU   HD12   1560        0.1      1.008   ; qtot 1.983
  1561         HC     99    LEU   HD13   1561        0.1      1.008   ; qtot 2.083
  1562         CT     99    LEU    CD2   1562    -0.4121      12.01   ; qtot 1.671
  1563         HC     99    LEU   HD21   1563        0.1      1.008   ; qtot 1.771
  1564         HC     99    LEU   HD22   1564        0.1      1.008   ; qtot 1.871
  1565         HC     99    LEU   HD23   1565        0.1      1.008   ; qtot 1.971
  1566          C     99    LEU      C   1566     0.5973      12.01   ; qtot 2.568
  1567          O     99    LEU      O   1567    -0.5679         16   ; qtot 2
; residue 100 LYS rtp LYS  q +1.0
  1568          N    100    LYS      N   1568    -0.3479      14.01   ; qtot 1.652
  1569          H    100    LYS      H   1569     0.2747      1.008   ; qtot 1.927
  1570         CT    100    LYS     CA   1570      -0.24      12.01   ; qtot 1.687
  1571         H1    100    LYS     HA   1571     0.1426      1.008   ; qtot 1.829
  1572         CT    100    LYS     CB   1572    -0.0094      12.01   ; qtot 1.82
  1573         HC    100    LYS    HB1   1573     0.0362      1.008   ; qtot 1.856
  1574         HC    100    LYS    HB2   1574     0.0362      1.008   ; qtot 1.892
  1575         CT    100    LYS     CG   1575     0.0187      12.01   ; qtot 1.911
  1576         HC    100    LYS    HG1   1576     0.0103      1.008   ; qtot 1.921
  1577         HC    100    LYS    HG2   1577     0.0103      1.008   ; qtot 1.932
  1578         CT    100    LYS     CD   1578    -0.0479      12.01   ; qtot 1.884
  1579         HC    100    LYS    HD1   1579     0.0621      1.008   ; qtot 1.946
  1580         HC    100    LYS    HD2   1580     0.0621      1.008   ; qtot 2.008
  1581         CT    100    LYS     CE   1581    -0.0143      12.01   ; qtot 1.994
  1582         HP    100    LYS    HE1   1582     0.1135      1.008   ; qtot 2.107
  1583         HP    100    LYS    HE2   1583     0.1135      1.008   ; qtot 2.221
  1584         N3    100    LYS     NZ   1584    -0.3854      14.01   ; qtot 1.835
  1585          H    100    LYS    HZ1   1585       0.34      1.008   ; qtot 2.175
  1586          H    100    LYS    HZ2   1586       0.34      1.008   ; qtot 2.515
  1587          H    100    LYS    HZ3   1587       0.34      1.008   ; qtot 2.855
  1588          C    100    LYS      C   1588     0.7341      12.01   ; qtot 3.589
  1589          O    100    LYS      O   1589    -0.5894         16   ; qtot 3
; residue 101 LEU rtp LEU  q  0.0
  1590          N    101    LEU      N   1590    -0.4157      14.01   ; qtot 2.584
  1591          H    101    LEU      H   1591     0.2719      1.008   ; qtot 2.856
  1592         CT    101    LEU     CA   1592    -0.0518      12.01   ; qtot 2.804
  1593         H1    101    LEU     HA   1593     0.0922      1.008   ; qtot 2.897
  1594         CT    101    LEU     CB   1594    -0.1102      12.01   ; qtot 2.786
  1595         HC    101    LEU    HB1   1595     0.0457      1.008   ; qtot 2.832
  1596         HC    101    LEU    HB2   1596     0.0457      1.008   ; qtot 2.878
  1597         CT    101    LEU     CG   1597     0.3531      12.01   ; qtot 3.231
  1598         HC    101    LEU     HG   1598    -0.0361      1.008   ; qtot 3.195
  1599         CT    101    LEU    CD1   1599    -0.4121      12.01   ; qtot 2.783
  1600         HC    101    LEU   HD11   1600        0.1      1.008   ; qtot 2.883
  1601         HC    101    LEU   HD12   1601        0.1      1.008   ; qtot 2.983
  1602         HC    101    LEU   HD13   1602        0.1      1.008   ; qtot 3.083
  1603         CT    101    LEU    CD2   1603    -0.4121      12.01   ; qtot 2.671
  1604         HC    101    LEU   HD21   1604        0.1      1.008   ; qtot 2.771
  1605         HC    101    LEU   HD22   1605        0.1      1.008   ; qtot 2.871
  1606         HC    101    LEU   HD23   1606        0.1      1.008   ; qtot 2.971
  1607          C    101    LEU      C   1607     0.5973      12.01   ; qtot 3.568
  1608          O    101    LEU      O   1608    -0.5679         16   ; qtot 3
; residue 102 ASP rtp ASP  q -1.0
  1609          N    102    ASP      N   1609    -0.5163      14.01   ; qtot 2.484
  1610          H    102    ASP      H   1610     0.2936      1.008   ; qtot 2.777
  1611         CT    102    ASP     CA   1611     0.0381      12.01   ; qtot 2.815
  1612         H1    102    ASP     HA   1612      0.088      1.008   ; qtot 2.903
  1613         CT    102    ASP     CB   1613    -0.0303      12.01   ; qtot 2.873
  1614         HC    102    ASP    HB1   1614    -0.0122      1.008   ; qtot 2.861
  1615         HC    102    ASP    HB2   1615    -0.0122      1.008   ; qtot 2.849
  1616          C    102    ASP     CG   1616     0.7994      12.01   ; qtot 3.648
  1617         O2    102    ASP    OD1   1617    -0.8014         16   ; qtot 2.847
  1618         O2    102    ASP    OD2   1618    -0.8014         16   ; qtot 2.045
  1619          C    102    ASP      C   1619     0.5366      12.01   ; qtot 2.582
  1620          O    102    ASP      O   1620    -0.5819         16   ; qtot 2
; residue 103 TYR rtp TYR  q  0.0
  1621          N    103    TYR      N   1621    -0.4157      14.01   ; qtot 1.584
  1622          H    103    TYR      H   1622     0.2719      1.008   ; qtot 1.856
  1623         CT    103    TYR     CA   1623    -0.0014      12.01   ; qtot 1.855
  1624         H1    103    TYR     HA   1624     0.0876      1.008   ; qtot 1.942
  1625         CT    103    TYR     CB   1625    -0.0152      12.01   ; qtot 1.927
  1626         HC    103    TYR    HB1   1626     0.0295      1.008   ; qtot 1.957
  1627         HC    103    TYR    HB2   1627     0.0295      1.008   ; qtot 1.986
  1628         CA    103    TYR     CG   1628    -0.0011      12.01   ; qtot 1.985
  1629         CA    103    TYR    CD1   1629    -0.1906      12.01   ; qtot 1.794
  1630         HA    103    TYR    HD1   1630     0.1699      1.008   ; qtot 1.964
  1631         CA    103    TYR    CE1   1631    -0.2341      12.01   ; qtot 1.73
  1632         HA    103    TYR    HE1   1632     0.1656      1.008   ; qtot 1.896
  1633          C    103    TYR     CZ   1633     0.3226      12.01   ; qtot 2.218
  1634         OH    103    TYR     OH   1634    -0.5579         16   ; qtot 1.661
  1635         HO    103    TYR     HH   1635     0.3992      1.008   ; qtot 2.06
  1636         CA    103    TYR    CE2   1636    -0.2341      12.01   ; qtot 1.826
  1637         HA    103    TYR    HE2   1637     0.1656      1.008   ; qtot 1.991
  1638         CA    103    TYR    CD2   1638    -0.1906      12.01   ; qtot 1.801
  1639         HA    103    TYR    HD2   1639     0.1699      1.008   ; qtot 1.971
  1640          C    103    TYR      C   1640     0.5973      12.01   ; qtot 2.568
  1641          O    103    TYR      O   1641    -0.5679         16   ; qtot 2
; residue 104 LEU rtp LEU  q  0.0
  1642          N    104    LEU      N   1642    -0.4157      14.01   ; qtot 1.584
  1643          H    104    LEU      H   1643     0.2719      1.008   ; qtot 1.856
  1644         CT    104    LEU     CA   1644    -0.0518      12.01   ; qtot 1.804
  1645         H1    104    LEU     HA   1645     0.0922      1.008   ; qtot 1.897
  1646         CT    104    LEU     CB   1646    -0.1102      12.01   ; qtot 1.786
  1647         HC    104    LEU    HB1   1647     0.0457      1.008   ; qtot 1.832
  1648         HC    104    LEU    HB2   1648     0.0457      1.008   ; qtot 1.878
  1649         CT    104    LEU     CG   1649     0.3531      12.01   ; qtot 2.231
  1650         HC    104    LEU     HG   1650    -0.0361      1.008   ; qtot 2.195
  1651         CT    104    LEU    CD1   1651    -0.4121      12.01   ; qtot 1.783
  1652         HC    104    LEU   HD11   1652        0.1      1.008   ; qtot 1.883
  1653         HC    104    LEU   HD12   1653        0.1      1.008   ; qtot 1.983
  1654         HC    104    LEU   HD13   1654        0.1      1.008   ; qtot 2.083
  1655         CT    104    LEU    CD2   1655    -0.4121      12.01   ; qtot 1.671
  1656         HC    104    LEU   HD21   1656        0.1      1.008   ; qtot 1.771
  1657         HC    104    LEU   HD22   1657        0.1      1.008   ; qtot 1.871
  1658         HC    104    LEU   HD23   1658        0.1      1.008   ; qtot 1.971
  1659          C    104    LEU      C   1659     0.5973      12.01   ; qtot 2.568
  1660          O    104    LEU      O   1660    -0.5679         16   ; qtot 2
; residue 105 ASP rtp ASP  q -1.0
  1661          N    105    ASP      N   1661    -0.5163      14.01   ; qtot 1.484
  1662          H    105    ASP      H   1662     0.2936      1.008   ; qtot 1.777
  1663         CT    105    ASP     CA   1663     0.0381      12.01   ; qtot 1.815
  1664         H1    105    ASP     HA   1664      0.088      1.008   ; qtot 1.903
  1665         CT    105    ASP     CB   1665    -0.0303      12.01   ; qtot 1.873
  1666         HC    105    ASP    HB1   1666    -0.0122      1.008   ; qtot 1.861
  1667         HC    105    ASP    HB2   1667    -0.0122      1.008   ; qtot 1.849
  1668          C    105    ASP     CG   1668     0.7994      12.01   ; qtot 2.648
  1669         O2    105    ASP    OD1   1669    -0.8014         16   ; qtot 1.847
  1670         O2    105    ASP    OD2   1670    -0.8014         16   ; qtot 1.045
  1671          C    105    ASP      C   1671     0.5366      12.01   ; qtot 1.582
  1672          O    105    ASP      O   1672    -0.5819         16   ; qtot 1
; residue 106 LEU rtp LEU  q  0.0
  1673          N    106    LEU      N   1673    -0.4157      14.01   ; qtot 0.5843
  1674          H    106    LEU      H   1674     0.2719      1.008   ; qtot 0.8562
  1675         CT    106    LEU     CA   1675    -0.0518      12.01   ; qtot 0.8044
  1676         H1    106    LEU     HA   1676     0.0922      1.008   ; qtot 0.8966
  1677         CT    106    LEU     CB   1677    -0.1102      12.01   ; qtot 0.7864
  1678         HC    106    LEU    HB1   1678     0.0457      1.008   ; qtot 0.8321
  1679         HC    106    LEU    HB2   1679     0.0457      1.008   ; qtot 0.8778
  1680         CT    106    LEU     CG   1680     0.3531      12.01   ; qtot 1.231
  1681         HC    106    LEU     HG   1681    -0.0361      1.008   ; qtot 1.195
  1682         CT    106    LEU    CD1   1682    -0.4121      12.01   ; qtot 0.7827
  1683         HC    106    LEU   HD11   1683        0.1      1.008   ; qtot 0.8827
  1684         HC    106    LEU   HD12   1684        0.1      1.008   ; qtot 0.9827
  1685         HC    106    LEU   HD13   1685        0.1      1.008   ; qtot 1.083
  1686         CT    106    LEU    CD2   1686    -0.4121      12.01   ; qtot 0.6706
  1687         HC    106    LEU   HD21   1687        0.1      1.008   ; qtot 0.7706
  1688         HC    106    LEU   HD22   1688        0.1      1.008   ; qtot 0.8706
  1689         HC    106    LEU   HD23   1689        0.1      1.008   ; qtot 0.9706
  1690          C    106    LEU      C   1690     0.5973      12.01   ; qtot 1.568
  1691          O    106    LEU      O   1691    -0.5679         16   ; qtot 1
; residue 107 TYR rtp TYR  q  0.0
  1692          N    107    TYR      N   1692    -0.4157      14.01   ; qtot 0.5843
  1693          H    107    TYR      H   1693     0.2719      1.008   ; qtot 0.8562
  1694         CT    107    TYR     CA   1694    -0.0014      12.01   ; qtot 0.8548
  1695         H1    107    TYR     HA   1695     0.0876      1.008   ; qtot 0.9424
  1696         CT    107    TYR     CB   1696    -0.0152      12.01   ; qtot 0.9272
  1697         HC    107    TYR    HB1   1697     0.0295      1.008   ; qtot 0.9567
  1698         HC    107    TYR    HB2   1698     0.0295      1.008   ; qtot 0.9862
  1699         CA    107    TYR     CG   1699    -0.0011      12.01   ; qtot 0.9851
  1700         CA    107    TYR    CD1   1700    -0.1906      12.01   ; qtot 0.7945
  1701         HA    107    TYR    HD1   1701     0.1699      1.008   ; qtot 0.9644
  1702         CA    107    TYR    CE1   1702    -0.2341      12.01   ; qtot 0.7303
  1703         HA    107    TYR    HE1   1703     0.1656      1.008   ; qtot 0.8959
  1704          C    107    TYR     CZ   1704     0.3226      12.01   ; qtot 1.218
  1705         OH    107    TYR     OH   1705    -0.5579         16   ; qtot 0.6606
  1706         HO    107    TYR     HH   1706     0.3992      1.008   ; qtot 1.06
  1707         CA    107    TYR    CE2   1707    -0.2341      12.01   ; qtot 0.8257
  1708         HA    107    TYR    HE2   1708     0.1656      1.008   ; qtot 0.9913
  1709         CA    107    TYR    CD2   1709    -0.1906      12.01   ; qtot 0.8007
  1710         HA    107    TYR    HD2   1710     0.1699      1.008   ; qtot 0.9706
  1711          C    107    TYR      C   1711     0.5973      12.01   ; qtot 1.568
  1712          O    107    TYR      O   1712    -0.5679         16   ; qtot 1
; residue 108 LEU rtp LEU  q  0.0
  1713          N    108    LEU      N   1713    -0.4157      14.01   ; qtot 0.5843
  1714          H    108    LEU      H   1714     0.2719      1.008   ; qtot 0.8562
  1715         CT    108    LEU     CA   1715    -0.0518      12.01   ; qtot 0.8044
  1716         H1    108    LEU     HA   1716     0.0922      1.008   ; qtot 0.8966
  1717         CT    108    LEU     CB   1717    -0.1102      12.01   ; qtot 0.7864
  1718         HC    108    LEU    HB1   1718     0.0457      1.008   ; qtot 0.8321
  1719         HC    108    LEU    HB2   1719     0.0457      1.008   ; qtot 0.8778
  1720         CT    108    LEU     CG   1720     0.3531      12.01   ; qtot 1.231
  1721         HC    108    LEU     HG   1721    -0.0361      1.008   ; qtot 1.195
  1722         CT    108    LEU    CD1   1722    -0.4121      12.01   ; qtot 0.7827
  1723         HC    108    LEU   HD11   1723        0.1      1.008   ; qtot 0.8827
  1724         HC    108    LEU   HD12   1724        0.1      1.008   ; qtot 0.9827
  1725         HC    108    LEU   HD13   1725        0.1      1.008   ; qtot 1.083
  1726         CT    108    LEU    CD2   1726    -0.4121      12.01   ; qtot 0.6706
  1727         HC    108    LEU   HD21   1727        0.1      1.008   ; qtot 0.7706
  1728         HC    108    LEU   HD22   1728        0.1      1.008   ; qtot 0.8706
  1729         HC    108    LEU   HD23   1729        0.1      1.008   ; qtot 0.9706
  1730          C    108    LEU      C   1730     0.5973      12.01   ; qtot 1.568
  1731          O    108    LEU      O   1731    -0.5679         16   ; qtot 1
; residue 109 ILE rtp ILE  q  0.0
  1732          N    109    ILE      N   1732    -0.4157      14.01   ; qtot 0.5843
  1733          H    109    ILE      H   1733     0.2719      1.008   ; qtot 0.8562
  1734         CT    109    ILE     CA   1734    -0.0597      12.01   ; qtot 0.7965
  1735         H1    109    ILE     HA   1735     0.0869      1.008   ; qtot 0.8834
  1736         CT    109    ILE     CB   1736     0.1303      12.01   ; qtot 1.014
  1737         HC    109    ILE     HB   1737     0.0187      1.008   ; qtot 1.032
  1738         CT    109    ILE    CG2   1738    -0.3204      12.01   ; qtot 0.712
  1739         HC    109    ILE   HG21   1739     0.0882      1.008   ; qtot 0.8002
  1740         HC    109    ILE   HG22   1740     0.0882      1.008   ; qtot 0.8884
  1741         HC    109    ILE   HG23   1741     0.0882      1.008   ; qtot 0.9766
  1742         CT    109    ILE    CG1   1742     -0.043      12.01   ; qtot 0.9336
  1743         HC    109    ILE   HG11   1743     0.0236      1.008   ; qtot 0.9572
  1744         HC    109    ILE   HG12   1744     0.0236      1.008   ; qtot 0.9808
  1745         CT    109    ILE     CD   1745     -0.066      12.01   ; qtot 0.9148
  1746         HC    109    ILE    HD1   1746     0.0186      1.008   ; qtot 0.9334
  1747         HC    109    ILE    HD2   1747     0.0186      1.008   ; qtot 0.952
  1748         HC    109    ILE    HD3   1748     0.0186      1.008   ; qtot 0.9706
  1749          C    109    ILE      C   1749     0.5973      12.01   ; qtot 1.568
  1750          O    109    ILE      O   1750    -0.5679         16   ; qtot 1
; residue 110 HIS rtp HIE  q  0.0
  1751          N    110    HIS      N   1751    -0.4157      14.01   ; qtot 0.5843
  1752          H    110    HIS      H   1752     0.2719      1.008   ; qtot 0.8562
  1753         CT    110    HIS     CA   1753    -0.0581      12.01   ; qtot 0.7981
  1754         H1    110    HIS     HA   1754      0.136      1.008   ; qtot 0.9341
  1755         CT    110    HIS     CB   1755    -0.0074      12.01   ; qtot 0.9267
  1756         HC    110    HIS    HB1   1756     0.0367      1.008   ; qtot 0.9634
  1757         HC    110    HIS    HB2   1757     0.0367      1.008   ; qtot 1
  1758         CC    110    HIS     CG   1758     0.1868      12.01   ; qtot 1.187
  1759         NB    110    HIS    ND1   1759    -0.5432      14.01   ; qtot 0.6437
  1760         CR    110    HIS    CE1   1760     0.1635      12.01   ; qtot 0.8072
  1761         H5    110    HIS    HE1   1761     0.1435      1.008   ; qtot 0.9507
  1762         NA    110    HIS    NE2   1762    -0.2795      14.01   ; qtot 0.6712
  1763          H    110    HIS    HE2   1763     0.3339      1.008   ; qtot 1.005
  1764         CW    110    HIS    CD2   1764    -0.2207      12.01   ; qtot 0.7844
  1765         H4    110    HIS    HD2   1765     0.1862      1.008   ; qtot 0.9706
  1766          C    110    HIS      C   1766     0.5973      12.01   ; qtot 1.568
  1767          O    110    HIS      O   1767    -0.5679         16   ; qtot 1
; residue 111 TRP rtp TRP  q  0.0
  1768          N    111    TRP      N   1768    -0.4157      14.01   ; qtot 0.5843
  1769          H    111    TRP      H   1769     0.2719      1.008   ; qtot 0.8562
  1770         CT    111    TRP     CA   1770    -0.0275      12.01   ; qtot 0.8287
  1771         H1    111    TRP     HA   1771     0.1123      1.008   ; qtot 0.941
  1772         CT    111    TRP     CB   1772     -0.005      12.01   ; qtot 0.936
  1773         HC    111    TRP    HB1   1773     0.0339      1.008   ; qtot 0.9699
  1774         HC    111    TRP    HB2   1774     0.0339      1.008   ; qtot 1.004
  1775         C*    111    TRP     CG   1775    -0.1415      12.01   ; qtot 0.8623
  1776         CW    111    TRP    CD1   1776    -0.1638      12.01   ; qtot 0.6985
  1777         H4    111    TRP    HD1   1777     0.2062      1.008   ; qtot 0.9047
  1778         NA    111    TRP    NE1   1778    -0.3418      14.01   ; qtot 0.5629
  1779          H    111    TRP    HE1   1779     0.3412      1.008   ; qtot 0.9041
  1780         CN    111    TRP    CE2   1780      0.138      12.01   ; qtot 1.042
  1781         CA    111    TRP    CZ2   1781    -0.2601      12.01   ; qtot 0.782
  1782         HA    111    TRP    HZ2   1782     0.1572      1.008   ; qtot 0.9392
  1783         CA    111    TRP    CH2   1783    -0.1134      12.01   ; qtot 0.8258
  1784         HA    111    TRP    HH2   1784     0.1417      1.008   ; qtot 0.9675
  1785         CA    111    TRP    CZ3   1785    -0.1972      12.01   ; qtot 0.7703
  1786         HA    111    TRP    HZ3   1786     0.1447      1.008   ; qtot 0.915
  1787         CA    111    TRP    CE3   1787    -0.2387      12.01   ; qtot 0.6763
  1788         HA    111    TRP    HE3   1788       0.17      1.008   ; qtot 0.8463
  1789         CB    111    TRP    CD2   1789     0.1243      12.01   ; qtot 0.9706
  1790          C    111    TRP      C   1790     0.5973      12.01   ; qtot 1.568
  1791          O    111    TRP      O   1791    -0.5679         16   ; qtot 1
; residue 112 PRO rtp PRO  q  0.0
  1792          N    112    PRO      N   1792    -0.2548      14.01   ; qtot 0.7452
  1793         CT    112    PRO     CD   1793     0.0192      12.01   ; qtot 0.7644
  1794         H1    112    PRO    HD1   1794     0.0391      1.008   ; qtot 0.8035
  1795         H1    112    PRO    HD2   1795     0.0391      1.008   ; qtot 0.8426
  1796         CT    112    PRO     CG   1796     0.0189      12.01   ; qtot 0.8615
  1797         HC    112    PRO    HG1   1797     0.0213      1.008   ; qtot 0.8828
  1798         HC    112    PRO    HG2   1798     0.0213      1.008   ; qtot 0.9041
  1799         CT    112    PRO     CB   1799     -0.007      12.01   ; qtot 0.8971
  1800         HC    112    PRO    HB1   1800     0.0253      1.008   ; qtot 0.9224
  1801         HC    112    PRO    HB2   1801     0.0253      1.008   ; qtot 0.9477
  1802         CT    112    PRO     CA   1802    -0.0266      12.01   ; qtot 0.9211
  1803         H1    112    PRO     HA   1803     0.0641      1.008   ; qtot 0.9852
  1804          C    112    PRO      C   1804     0.5896      12.01   ; qtot 1.575
  1805          O    112    PRO      O   1805    -0.5748         16   ; qtot 1
; residue 113 THR rtp THR  q  0.0
  1806          N    113    THR      N   1806    -0.4157      14.01   ; qtot 0.5843
  1807          H    113    THR      H   1807     0.2719      1.008   ; qtot 0.8562
  1808         CT    113    THR     CA   1808    -0.0389      12.01   ; qtot 0.8173
  1809         H1    113    THR     HA   1809     0.1007      1.008   ; qtot 0.918
  1810         CT    113    THR     CB   1810     0.3654      12.01   ; qtot 1.283
  1811         H1    113    THR     HB   1811     0.0043      1.008   ; qtot 1.288
  1812         CT    113    THR    CG2   1812    -0.2438      12.01   ; qtot 1.044
  1813         HC    113    THR   HG21   1813     0.0642      1.008   ; qtot 1.108
  1814         HC    113    THR   HG22   1814     0.0642      1.008   ; qtot 1.172
  1815         HC    113    THR   HG23   1815     0.0642      1.008   ; qtot 1.236
  1816         OH    113    THR    OG1   1816    -0.6761         16   ; qtot 0.5604
  1817         HO    113    THR    HG1   1817     0.4102      1.008   ; qtot 0.9706
  1818          C    113    THR      C   1818     0.5973      12.01   ; qtot 1.568
  1819          O    113    THR      O   1819    -0.5679         16   ; qtot 1
; residue 114 GLY rtp GLY  q  0.0
  1820          N    114    GLY      N   1820    -0.4157      14.01   ; qtot 0.5843
  1821          H    114    GLY      H   1821     0.2719      1.008   ; qtot 0.8562
  1822         CT    114    GLY     CA   1822    -0.0252      12.01   ; qtot 0.831
  1823         H1    114    GLY    HA1   1823     0.0698      1.008   ; qtot 0.9008
  1824         H1    114    GLY    HA2   1824     0.0698      1.008   ; qtot 0.9706
  1825          C    114    GLY      C   1825     0.5973      12.01   ; qtot 1.568
  1826          O    114    GLY      O   1826    -0.5679         16   ; qtot 1
; residue 115 PHE rtp PHE  q  0.0
  1827          N    115    PHE      N   1827    -0.4157      14.01   ; qtot 0.5843
  1828          H    115    PHE      H   1828     0.2719      1.008   ; qtot 0.8562
  1829         CT    115    PHE     CA   1829    -0.0024      12.01   ; qtot 0.8538
  1830         H1    115    PHE     HA   1830     0.0978      1.008   ; qtot 0.9516
  1831         CT    115    PHE     CB   1831    -0.0343      12.01   ; qtot 0.9173
  1832         HC    115    PHE    HB1   1832     0.0295      1.008   ; qtot 0.9468
  1833         HC    115    PHE    HB2   1833     0.0295      1.008   ; qtot 0.9763
  1834         CA    115    PHE     CG   1834     0.0118      12.01   ; qtot 0.9881
  1835         CA    115    PHE    CD1   1835    -0.1256      12.01   ; qtot 0.8625
  1836         HA    115    PHE    HD1   1836      0.133      1.008   ; qtot 0.9955
  1837         CA    115    PHE    CE1   1837    -0.1704      12.01   ; qtot 0.8251
  1838         HA    115    PHE    HE1   1838      0.143      1.008   ; qtot 0.9681
  1839         CA    115    PHE     CZ   1839    -0.1072      12.01   ; qtot 0.8609
  1840         HA    115    PHE     HZ   1840     0.1297      1.008   ; qtot 0.9906
  1841         CA    115    PHE    CE2   1841    -0.1704      12.01   ; qtot 0.8202
  1842         HA    115    PHE    HE2   1842      0.143      1.008   ; qtot 0.9632
  1843         CA    115    PHE    CD2   1843    -0.1256      12.01   ; qtot 0.8376
  1844         HA    115    PHE    HD2   1844      0.133      1.008   ; qtot 0.9706
  1845          C    115    PHE      C   1845     0.5973      12.01   ; qtot 1.568
  1846          O    115    PHE      O   1846    -0.5679         16   ; qtot 1
; residue 116 LYS rtp LYS  q +1.0
  1847          N    116    LYS      N   1847    -0.3479      14.01   ; qtot 0.6521
  1848          H    116    LYS      H   1848     0.2747      1.008   ; qtot 0.9268
  1849         CT    116    LYS     CA   1849      -0.24      12.01   ; qtot 0.6868
  1850         H1    116    LYS     HA   1850     0.1426      1.008   ; qtot 0.8294
  1851         CT    116    LYS     CB   1851    -0.0094      12.01   ; qtot 0.82
  1852         HC    116    LYS    HB1   1852     0.0362      1.008   ; qtot 0.8562
  1853         HC    116    LYS    HB2   1853     0.0362      1.008   ; qtot 0.8924
  1854         CT    116    LYS     CG   1854     0.0187      12.01   ; qtot 0.9111
  1855         HC    116    LYS    HG1   1855     0.0103      1.008   ; qtot 0.9214
  1856         HC    116    LYS    HG2   1856     0.0103      1.008   ; qtot 0.9317
  1857         CT    116    LYS     CD   1857    -0.0479      12.01   ; qtot 0.8838
  1858         HC    116    LYS    HD1   1858     0.0621      1.008   ; qtot 0.9459
  1859         HC    116    LYS    HD2   1859     0.0621      1.008   ; qtot 1.008
  1860         CT    116    LYS     CE   1860    -0.0143      12.01   ; qtot 0.9937
  1861         HP    116    LYS    HE1   1861     0.1135      1.008   ; qtot 1.107
  1862         HP    116    LYS    HE2   1862     0.1135      1.008   ; qtot 1.221
  1863         N3    116    LYS     NZ   1863    -0.3854      14.01   ; qtot 0.8353
  1864          H    116    LYS    HZ1   1864       0.34      1.008   ; qtot 1.175
  1865          H    116    LYS    HZ2   1865       0.34      1.008   ; qtot 1.515
  1866          H    116    LYS    HZ3   1866       0.34      1.008   ; qtot 1.855
  1867          C    116    LYS      C   1867     0.7341      12.01   ; qtot 2.589
  1868          O    116    LYS      O   1868    -0.5894         16   ; qtot 2
; residue 117 PRO rtp PRO  q  0.0
  1869          N    117    PRO      N   1869    -0.2548      14.01   ; qtot 1.745
  1870         CT    117    PRO     CD   1870     0.0192      12.01   ; qtot 1.764
  1871         H1    117    PRO    HD1   1871     0.0391      1.008   ; qtot 1.803
  1872         H1    117    PRO    HD2   1872     0.0391      1.008   ; qtot 1.843
  1873         CT    117    PRO     CG   1873     0.0189      12.01   ; qtot 1.861
  1874         HC    117    PRO    HG1   1874     0.0213      1.008   ; qtot 1.883
  1875         HC    117    PRO    HG2   1875     0.0213      1.008   ; qtot 1.904
  1876         CT    117    PRO     CB   1876     -0.007      12.01   ; qtot 1.897
  1877         HC    117    PRO    HB1   1877     0.0253      1.008   ; qtot 1.922
  1878         HC    117    PRO    HB2   1878     0.0253      1.008   ; qtot 1.948
  1879         CT    117    PRO     CA   1879    -0.0266      12.01   ; qtot 1.921
  1880         H1    117    PRO     HA   1880     0.0641      1.008   ; qtot 1.985
  1881          C    117    PRO      C   1881     0.5896      12.01   ; qtot 2.575
  1882          O    117    PRO      O   1882    -0.5748         16   ; qtot 2
; residue 118 GLY rtp GLY  q  0.0
  1883          N    118    GLY      N   1883    -0.4157      14.01   ; qtot 1.584
  1884          H    118    GLY      H   1884     0.2719      1.008   ; qtot 1.856
  1885         CT    118    GLY     CA   1885    -0.0252      12.01   ; qtot 1.831
  1886         H1    118    GLY    HA1   1886     0.0698      1.008   ; qtot 1.901
  1887         H1    118    GLY    HA2   1887     0.0698      1.008   ; qtot 1.971
  1888          C    118    GLY      C   1888     0.5973      12.01   ; qtot 2.568
  1889          O    118    GLY      O   1889    -0.5679         16   ; qtot 2
; residue 119 LYS rtp LYS  q +1.0
  1890          N    119    LYS      N   1890    -0.3479      14.01   ; qtot 1.652
  1891          H    119    LYS      H   1891     0.2747      1.008   ; qtot 1.927
  1892         CT    119    LYS     CA   1892      -0.24      12.01   ; qtot 1.687
  1893         H1    119    LYS     HA   1893     0.1426      1.008   ; qtot 1.829
  1894         CT    119    LYS     CB   1894    -0.0094      12.01   ; qtot 1.82
  1895         HC    119    LYS    HB1   1895     0.0362      1.008   ; qtot 1.856
  1896         HC    119    LYS    HB2   1896     0.0362      1.008   ; qtot 1.892
  1897         CT    119    LYS     CG   1897     0.0187      12.01   ; qtot 1.911
  1898         HC    119    LYS    HG1   1898     0.0103      1.008   ; qtot 1.921
  1899         HC    119    LYS    HG2   1899     0.0103      1.008   ; qtot 1.932
  1900         CT    119    LYS     CD   1900    -0.0479      12.01   ; qtot 1.884
  1901         HC    119    LYS    HD1   1901     0.0621      1.008   ; qtot 1.946
  1902         HC    119    LYS    HD2   1902     0.0621      1.008   ; qtot 2.008
  1903         CT    119    LYS     CE   1903    -0.0143      12.01   ; qtot 1.994
  1904         HP    119    LYS    HE1   1904     0.1135      1.008   ; qtot 2.107
  1905         HP    119    LYS    HE2   1905     0.1135      1.008   ; qtot 2.221
  1906         N3    119    LYS     NZ   1906    -0.3854      14.01   ; qtot 1.835
  1907          H    119    LYS    HZ1   1907       0.34      1.008   ; qtot 2.175
  1908          H    119    LYS    HZ2   1908       0.34      1.008   ; qtot 2.515
  1909          H    119    LYS    HZ3   1909       0.34      1.008   ; qtot 2.855
  1910          C    119    LYS      C   1910     0.7341      12.01   ; qtot 3.589
  1911          O    119    LYS      O   1911    -0.5894         16   ; qtot 3
; residue 120 GLU rtp GLU  q -1.0
  1912          N    120    GLU      N   1912    -0.5163      14.01   ; qtot 2.484
  1913          H    120    GLU      H   1913     0.2936      1.008   ; qtot 2.777
  1914         CT    120    GLU     CA   1914     0.0397      12.01   ; qtot 2.817
  1915         H1    120    GLU     HA   1915     0.1105      1.008   ; qtot 2.927
  1916         CT    120    GLU     CB   1916      0.056      12.01   ; qtot 2.983
  1917         HC    120    GLU    HB1   1917    -0.0173      1.008   ; qtot 2.966
  1918         HC    120    GLU    HB2   1918    -0.0173      1.008   ; qtot 2.949
  1919         CT    120    GLU     CG   1919     0.0136      12.01   ; qtot 2.962
  1920         HC    120    GLU    HG1   1920    -0.0425      1.008   ; qtot 2.92
  1921         HC    120    GLU    HG2   1921    -0.0425      1.008   ; qtot 2.877
  1922          C    120    GLU     CD   1922     0.8054      12.01   ; qtot 3.683
  1923         O2    120    GLU    OE1   1923    -0.8188         16   ; qtot 2.864
  1924         O2    120    GLU    OE2   1924    -0.8188         16   ; qtot 2.045
  1925          C    120    GLU      C   1925     0.5366      12.01   ; qtot 2.582
  1926          O    120    GLU      O   1926    -0.5819         16   ; qtot 2
; residue 121 PRO rtp PRO  q  0.0
  1927          N    121    PRO      N   1927    -0.2548      14.01   ; qtot 1.745
  1928         CT    121    PRO     CD   1928     0.0192      12.01   ; qtot 1.764
  1929         H1    121    PRO    HD1   1929     0.0391      1.008   ; qtot 1.803
  1930         H1    121    PRO    HD2   1930     0.0391      1.008   ; qtot 1.843
  1931         CT    121    PRO     CG   1931     0.0189      12.01   ; qtot 1.861
  1932         HC    121    PRO    HG1   1932     0.0213      1.008   ; qtot 1.883
  1933         HC    121    PRO    HG2   1933     0.0213      1.008   ; qtot 1.904
  1934         CT    121    PRO     CB   1934     -0.007      12.01   ; qtot 1.897
  1935         HC    121    PRO    HB1   1935     0.0253      1.008   ; qtot 1.922
  1936         HC    121    PRO    HB2   1936     0.0253      1.008   ; qtot 1.948
  1937         CT    121    PRO     CA   1937    -0.0266      12.01   ; qtot 1.921
  1938         H1    121    PRO     HA   1938     0.0641      1.008   ; qtot 1.985
  1939          C    121    PRO      C   1939     0.5896      12.01   ; qtot 2.575
  1940          O    121    PRO      O   1940    -0.5748         16   ; qtot 2
; residue 122 PHE rtp PHE  q  0.0
  1941          N    122    PHE      N   1941    -0.4157      14.01   ; qtot 1.584
  1942          H    122    PHE      H   1942     0.2719      1.008   ; qtot 1.856
  1943         CT    122    PHE     CA   1943    -0.0024      12.01   ; qtot 1.854
  1944         H1    122    PHE     HA   1944     0.0978      1.008   ; qtot 1.952
  1945         CT    122    PHE     CB   1945    -0.0343      12.01   ; qtot 1.917
  1946         HC    122    PHE    HB1   1946     0.0295      1.008   ; qtot 1.947
  1947         HC    122    PHE    HB2   1947     0.0295      1.008   ; qtot 1.976
  1948         CA    122    PHE     CG   1948     0.0118      12.01   ; qtot 1.988
  1949         CA    122    PHE    CD1   1949    -0.1256      12.01   ; qtot 1.863
  1950         HA    122    PHE    HD1   1950      0.133      1.008   ; qtot 1.996
  1951         CA    122    PHE    CE1   1951    -0.1704      12.01   ; qtot 1.825
  1952         HA    122    PHE    HE1   1952      0.143      1.008   ; qtot 1.968
  1953         CA    122    PHE     CZ   1953    -0.1072      12.01   ; qtot 1.861
  1954         HA    122    PHE     HZ   1954     0.1297      1.008   ; qtot 1.991
  1955         CA    122    PHE    CE2   1955    -0.1704      12.01   ; qtot 1.82
  1956         HA    122    PHE    HE2   1956      0.143      1.008   ; qtot 1.963
  1957         CA    122    PHE    CD2   1957    -0.1256      12.01   ; qtot 1.838
  1958         HA    122    PHE    HD2   1958      0.133      1.008   ; qtot 1.971
  1959          C    122    PHE      C   1959     0.5973      12.01   ; qtot 2.568
  1960          O    122    PHE      O   1960    -0.5679         16   ; qtot 2
; residue 123 PRO rtp PRO  q  0.0
  1961          N    123    PRO      N   1961    -0.2548      14.01   ; qtot 1.745
  1962         CT    123    PRO     CD   1962     0.0192      12.01   ; qtot 1.764
  1963         H1    123    PRO    HD1   1963     0.0391      1.008   ; qtot 1.804
  1964         H1    123    PRO    HD2   1964     0.0391      1.008   ; qtot 1.843
  1965         CT    123    PRO     CG   1965     0.0189      12.01   ; qtot 1.862
  1966         HC    123    PRO    HG1   1966     0.0213      1.008   ; qtot 1.883
  1967         HC    123    PRO    HG2   1967     0.0213      1.008   ; qtot 1.904
  1968         CT    123    PRO     CB   1968     -0.007      12.01   ; qtot 1.897
  1969         HC    123    PRO    HB1   1969     0.0253      1.008   ; qtot 1.922
  1970         HC    123    PRO    HB2   1970     0.0253      1.008   ; qtot 1.948
  1971         CT    123    PRO     CA   1971    -0.0266      12.01   ; qtot 1.921
  1972         H1    123    PRO     HA   1972     0.0641      1.008   ; qtot 1.985
  1973          C    123    PRO      C   1973     0.5896      12.01   ; qtot 2.575
  1974          O    123    PRO      O   1974    -0.5748         16   ; qtot 2
; residue 124 LEU rtp LEU  q  0.0
  1975          N    124    LEU      N   1975    -0.4157      14.01   ; qtot 1.584
  1976          H    124    LEU      H   1976     0.2719      1.008   ; qtot 1.856
  1977         CT    124    LEU     CA   1977    -0.0518      12.01   ; qtot 1.804
  1978         H1    124    LEU     HA   1978     0.0922      1.008   ; qtot 1.897
  1979         CT    124    LEU     CB   1979    -0.1102      12.01   ; qtot 1.786
  1980         HC    124    LEU    HB1   1980     0.0457      1.008   ; qtot 1.832
  1981         HC    124    LEU    HB2   1981     0.0457      1.008   ; qtot 1.878
  1982         CT    124    LEU     CG   1982     0.3531      12.01   ; qtot 2.231
  1983         HC    124    LEU     HG   1983    -0.0361      1.008   ; qtot 2.195
  1984         CT    124    LEU    CD1   1984    -0.4121      12.01   ; qtot 1.783
  1985         HC    124    LEU   HD11   1985        0.1      1.008   ; qtot 1.883
  1986         HC    124    LEU   HD12   1986        0.1      1.008   ; qtot 1.983
  1987         HC    124    LEU   HD13   1987        0.1      1.008   ; qtot 2.083
  1988         CT    124    LEU    CD2   1988    -0.4121      12.01   ; qtot 1.671
  1989         HC    124    LEU   HD21   1989        0.1      1.008   ; qtot 1.771
  1990         HC    124    LEU   HD22   1990        0.1      1.008   ; qtot 1.871
  1991         HC    124    LEU   HD23   1991        0.1      1.008   ; qtot 1.971
  1992          C    124    LEU      C   1992     0.5973      12.01   ; qtot 2.568
  1993          O    124    LEU      O   1993    -0.5679         16   ; qtot 2
; residue 125 ASP rtp ASP  q -1.0
  1994          N    125    ASP      N   1994    -0.5163      14.01   ; qtot 1.484
  1995          H    125    ASP      H   1995     0.2936      1.008   ; qtot 1.777
  1996         CT    125    ASP     CA   1996     0.0381      12.01   ; qtot 1.815
  1997         H1    125    ASP     HA   1997      0.088      1.008   ; qtot 1.903
  1998         CT    125    ASP     CB   1998    -0.0303      12.01   ; qtot 1.873
  1999         HC    125    ASP    HB1   1999    -0.0122      1.008   ; qtot 1.861
  2000         HC    125    ASP    HB2   2000    -0.0122      1.008   ; qtot 1.849
  2001          C    125    ASP     CG   2001     0.7994      12.01   ; qtot 2.648
  2002         O2    125    ASP    OD1   2002    -0.8014         16   ; qtot 1.847
  2003         O2    125    ASP    OD2   2003    -0.8014         16   ; qtot 1.045
  2004          C    125    ASP      C   2004     0.5366      12.01   ; qtot 1.582
  2005          O    125    ASP      O   2005    -0.5819         16   ; qtot 1
; residue 126 GLU rtp GLU  q -1.0
  2006          N    126    GLU      N   2006    -0.5163      14.01   ; qtot 0.4837
  2007          H    126    GLU      H   2007     0.2936      1.008   ; qtot 0.7773
  2008         CT    126    GLU     CA   2008     0.0397      12.01   ; qtot 0.817
  2009         H1    126    GLU     HA   2009     0.1105      1.008   ; qtot 0.9275
  2010         CT    126    GLU     CB   2010      0.056      12.01   ; qtot 0.9835
  2011         HC    126    GLU    HB1   2011    -0.0173      1.008   ; qtot 0.9662
  2012         HC    126    GLU    HB2   2012    -0.0173      1.008   ; qtot 0.9489
  2013         CT    126    GLU     CG   2013     0.0136      12.01   ; qtot 0.9625
  2014         HC    126    GLU    HG1   2014    -0.0425      1.008   ; qtot 0.92
  2015         HC    126    GLU    HG2   2015    -0.0425      1.008   ; qtot 0.8775
  2016          C    126    GLU     CD   2016     0.8054      12.01   ; qtot 1.683
  2017         O2    126    GLU    OE1   2017    -0.8188         16   ; qtot 0.8641
  2018         O2    126    GLU    OE2   2018    -0.8188         16   ; qtot 0.0453
  2019          C    126    GLU      C   2019     0.5366      12.01   ; qtot 0.5819
  2020          O    126    GLU      O   2020    -0.5819         16   ; qtot 0
; residue 127 SER rtp SER  q  0.0
  2021          N    127    SER      N   2021    -0.4157      14.01   ; qtot -0.4157
  2022          H    127    SER      H   2022     0.2719      1.008   ; qtot -0.1438
  2023         CT    127    SER     CA   2023    -0.0249      12.01   ; qtot -0.1687
  2024         H1    127    SER     HA   2024     0.0843      1.008   ; qtot -0.0844
  2025         CT    127    SER     CB   2025     0.2117      12.01   ; qtot 0.1273
  2026         H1    127    SER    HB1   2026     0.0352      1.008   ; qtot 0.1625
  2027         H1    127    SER    HB2   2027     0.0352      1.008   ; qtot 0.1977
  2028         OH    127    SER     OG   2028    -0.6546         16   ; qtot -0.4569
  2029         HO    127    SER     HG   2029     0.4275      1.008   ; qtot -0.0294
  2030          C    127    SER      C   2030     0.5973      12.01   ; qtot 0.5679
  2031          O    127    SER      O   2031    -0.5679         16   ; qtot 0
; residue 128 GLY rtp GLY  q  0.0
  2032          N    128    GLY      N   2032    -0.4157      14.01   ; qtot -0.4157
  2033          H    128    GLY      H   2033     0.2719      1.008   ; qtot -0.1438
  2034         CT    128    GLY     CA   2034    -0.0252      12.01   ; qtot -0.169
  2035         H1    128    GLY    HA1   2035     0.0698      1.008   ; qtot -0.0992
  2036         H1    128    GLY    HA2   2036     0.0698      1.008   ; qtot -0.0294
  2037          C    128    GLY      C   2037     0.5973      12.01   ; qtot 0.5679
  2038          O    128    GLY      O   2038    -0.5679         16   ; qtot 0
; residue 129 ASN rtp ASN  q  0.0
  2039          N    129    ASN      N   2039    -0.4157      14.01   ; qtot -0.4157
  2040          H    129    ASN      H   2040     0.2719      1.008   ; qtot -0.1438
  2041         CT    129    ASN     CA   2041     0.0143      12.01   ; qtot -0.1295
  2042         H1    129    ASN     HA   2042     0.1048      1.008   ; qtot -0.0247
  2043         CT    129    ASN     CB   2043    -0.2041      12.01   ; qtot -0.2288
  2044         HC    129    ASN    HB1   2044     0.0797      1.008   ; qtot -0.1491
  2045         HC    129    ASN    HB2   2045     0.0797      1.008   ; qtot -0.0694
  2046          C    129    ASN     CG   2046      0.713      12.01   ; qtot 0.6436
  2047          O    129    ASN    OD1   2047    -0.5931         16   ; qtot 0.0505
  2048          N    129    ASN    ND2   2048    -0.9191      14.01   ; qtot -0.8686
  2049          H    129    ASN   HD21   2049     0.4196      1.008   ; qtot -0.449
  2050          H    129    ASN   HD22   2050     0.4196      1.008   ; qtot -0.0294
  2051          C    129    ASN      C   2051     0.5973      12.01   ; qtot 0.5679
  2052          O    129    ASN      O   2052    -0.5679         16   ; qtot 0
; residue 130 VAL rtp VAL  q  0.0
  2053          N    130    VAL      N   2053    -0.4157      14.01   ; qtot -0.4157
  2054          H    130    VAL      H   2054     0.2719      1.008   ; qtot -0.1438
  2055         CT    130    VAL     CA   2055    -0.0875      12.01   ; qtot -0.2313
  2056         H1    130    VAL     HA   2056     0.0969      1.008   ; qtot -0.1344
  2057         CT    130    VAL     CB   2057     0.2985      12.01   ; qtot 0.1641
  2058         HC    130    VAL     HB   2058    -0.0297      1.008   ; qtot 0.1344
  2059         CT    130    VAL    CG1   2059    -0.3192      12.01   ; qtot -0.1848
  2060         HC    130    VAL   HG11   2060     0.0791      1.008   ; qtot -0.1057
  2061         HC    130    VAL   HG12   2061     0.0791      1.008   ; qtot -0.0266
  2062         HC    130    VAL   HG13   2062     0.0791      1.008   ; qtot 0.0525
  2063         CT    130    VAL    CG2   2063    -0.3192      12.01   ; qtot -0.2667
  2064         HC    130    VAL   HG21   2064     0.0791      1.008   ; qtot -0.1876
  2065         HC    130    VAL   HG22   2065     0.0791      1.008   ; qtot -0.1085
  2066         HC    130    VAL   HG23   2066     0.0791      1.008   ; qtot -0.0294
  2067          C    130    VAL      C   2067     0.5973      12.01   ; qtot 0.5679
  2068          O    130    VAL      O   2068    -0.5679         16   ; qtot 0
; residue 131 VAL rtp VAL  q  0.0
  2069          N    131    VAL      N   2069    -0.4157      14.01   ; qtot -0.4157
  2070          H    131    VAL      H   2070     0.2719      1.008   ; qtot -0.1438
  2071         CT    131    VAL     CA   2071    -0.0875      12.01   ; qtot -0.2313
  2072         H1    131    VAL     HA   2072     0.0969      1.008   ; qtot -0.1344
  2073         CT    131    VAL     CB   2073     0.2985      12.01   ; qtot 0.1641
  2074         HC    131    VAL     HB   2074    -0.0297      1.008   ; qtot 0.1344
  2075         CT    131    VAL    CG1   2075    -0.3192      12.01   ; qtot -0.1848
  2076         HC    131    VAL   HG11   2076     0.0791      1.008   ; qtot -0.1057
  2077         HC    131    VAL   HG12   2077     0.0791      1.008   ; qtot -0.0266
  2078         HC    131    VAL   HG13   2078     0.0791      1.008   ; qtot 0.0525
  2079         CT    131    VAL    CG2   2079    -0.3192      12.01   ; qtot -0.2667
  2080         HC    131    VAL   HG21   2080     0.0791      1.008   ; qtot -0.1876
  2081         HC    131    VAL   HG22   2081     0.0791      1.008   ; qtot -0.1085
  2082         HC    131    VAL   HG23   2082     0.0791      1.008   ; qtot -0.0294
  2083          C    131    VAL      C   2083     0.5973      12.01   ; qtot 0.5679
  2084          O    131    VAL      O   2084    -0.5679         16   ; qtot 0
; residue 132 PRO rtp PRO  q  0.0
  2085          N    132    PRO      N   2085    -0.2548      14.01   ; qtot -0.2548
  2086         CT    132    PRO     CD   2086     0.0192      12.01   ; qtot -0.2356
  2087         H1    132    PRO    HD1   2087     0.0391      1.008   ; qtot -0.1965
  2088         H1    132    PRO    HD2   2088     0.0391      1.008   ; qtot -0.1574
  2089         CT    132    PRO     CG   2089     0.0189      12.01   ; qtot -0.1385
  2090         HC    132    PRO    HG1   2090     0.0213      1.008   ; qtot -0.1172
  2091         HC    132    PRO    HG2   2091     0.0213      1.008   ; qtot -0.0959
  2092         CT    132    PRO     CB   2092     -0.007      12.01   ; qtot -0.1029
  2093         HC    132    PRO    HB1   2093     0.0253      1.008   ; qtot -0.0776
  2094         HC    132    PRO    HB2   2094     0.0253      1.008   ; qtot -0.0523
  2095         CT    132    PRO     CA   2095    -0.0266      12.01   ; qtot -0.0789
  2096         H1    132    PRO     HA   2096     0.0641      1.008   ; qtot -0.0148
  2097          C    132    PRO      C   2097     0.5896      12.01   ; qtot 0.5748
  2098          O    132    PRO      O   2098    -0.5748         16   ; qtot 0
; residue 133 SER rtp SER  q  0.0
  2099          N    133    SER      N   2099    -0.4157      14.01   ; qtot -0.4157
  2100          H    133    SER      H   2100     0.2719      1.008   ; qtot -0.1438
  2101         CT    133    SER     CA   2101    -0.0249      12.01   ; qtot -0.1687
  2102         H1    133    SER     HA   2102     0.0843      1.008   ; qtot -0.0844
  2103         CT    133    SER     CB   2103     0.2117      12.01   ; qtot 0.1273
  2104         H1    133    SER    HB1   2104     0.0352      1.008   ; qtot 0.1625
  2105         H1    133    SER    HB2   2105     0.0352      1.008   ; qtot 0.1977
  2106         OH    133    SER     OG   2106    -0.6546         16   ; qtot -0.4569
  2107         HO    133    SER     HG   2107     0.4275      1.008   ; qtot -0.0294
  2108          C    133    SER      C   2108     0.5973      12.01   ; qtot 0.5679
  2109          O    133    SER      O   2109    -0.5679         16   ; qtot 0
; residue 134 ASP rtp ASP  q -1.0
  2110          N    134    ASP      N   2110    -0.5163      14.01   ; qtot -0.5163
  2111          H    134    ASP      H   2111     0.2936      1.008   ; qtot -0.2227
  2112         CT    134    ASP     CA   2112     0.0381      12.01   ; qtot -0.1846
  2113         H1    134    ASP     HA   2113      0.088      1.008   ; qtot -0.0966
  2114         CT    134    ASP     CB   2114    -0.0303      12.01   ; qtot -0.1269
  2115         HC    134    ASP    HB1   2115    -0.0122      1.008   ; qtot -0.1391
  2116         HC    134    ASP    HB2   2116    -0.0122      1.008   ; qtot -0.1513
  2117          C    134    ASP     CG   2117     0.7994      12.01   ; qtot 0.6481
  2118         O2    134    ASP    OD1   2118    -0.8014         16   ; qtot -0.1533
  2119         O2    134    ASP    OD2   2119    -0.8014         16   ; qtot -0.9547
  2120          C    134    ASP      C   2120     0.5366      12.01   ; qtot -0.4181
  2121          O    134    ASP      O   2121    -0.5819         16   ; qtot -1
; residue 135 THR rtp THR  q  0.0
  2122          N    135    THR      N   2122    -0.4157      14.01   ; qtot -1.416
  2123          H    135    THR      H   2123     0.2719      1.008   ; qtot -1.144
  2124         CT    135    THR     CA   2124    -0.0389      12.01   ; qtot -1.183
  2125         H1    135    THR     HA   2125     0.1007      1.008   ; qtot -1.082
  2126         CT    135    THR     CB   2126     0.3654      12.01   ; qtot -0.7166
  2127         H1    135    THR     HB   2127     0.0043      1.008   ; qtot -0.7123
  2128         CT    135    THR    CG2   2128    -0.2438      12.01   ; qtot -0.9561
  2129         HC    135    THR   HG21   2129     0.0642      1.008   ; qtot -0.8919
  2130         HC    135    THR   HG22   2130     0.0642      1.008   ; qtot -0.8277
  2131         HC    135    THR   HG23   2131     0.0642      1.008   ; qtot -0.7635
  2132         OH    135    THR    OG1   2132    -0.6761         16   ; qtot -1.44
  2133         HO    135    THR    HG1   2133     0.4102      1.008   ; qtot -1.029
  2134          C    135    THR      C   2134     0.5973      12.01   ; qtot -0.4321
  2135          O    135    THR      O   2135    -0.5679         16   ; qtot -1
; residue 136 ASN rtp ASN  q  0.0
  2136          N    136    ASN      N   2136    -0.4157      14.01   ; qtot -1.416
  2137          H    136    ASN      H   2137     0.2719      1.008   ; qtot -1.144
  2138         CT    136    ASN     CA   2138     0.0143      12.01   ; qtot -1.13
  2139         H1    136    ASN     HA   2139     0.1048      1.008   ; qtot -1.025
  2140         CT    136    ASN     CB   2140    -0.2041      12.01   ; qtot -1.229
  2141         HC    136    ASN    HB1   2141     0.0797      1.008   ; qtot -1.149
  2142         HC    136    ASN    HB2   2142     0.0797      1.008   ; qtot -1.069
  2143          C    136    ASN     CG   2143      0.713      12.01   ; qtot -0.3564
  2144          O    136    ASN    OD1   2144    -0.5931         16   ; qtot -0.9495
  2145          N    136    ASN    ND2   2145    -0.9191      14.01   ; qtot -1.869
  2146          H    136    ASN   HD21   2146     0.4196      1.008   ; qtot -1.449
  2147          H    136    ASN   HD22   2147     0.4196      1.008   ; qtot -1.029
  2148          C    136    ASN      C   2148     0.5973      12.01   ; qtot -0.4321
  2149          O    136    ASN      O   2149    -0.5679         16   ; qtot -1
; residue 137 ILE rtp ILE  q  0.0
  2150          N    137    ILE      N   2150    -0.4157      14.01   ; qtot -1.416
  2151          H    137    ILE      H   2151     0.2719      1.008   ; qtot -1.144
  2152         CT    137    ILE     CA   2152    -0.0597      12.01   ; qtot -1.204
  2153         H1    137    ILE     HA   2153     0.0869      1.008   ; qtot -1.117
  2154         CT    137    ILE     CB   2154     0.1303      12.01   ; qtot -0.9863
  2155         HC    137    ILE     HB   2155     0.0187      1.008   ; qtot -0.9676
  2156         CT    137    ILE    CG2   2156    -0.3204      12.01   ; qtot -1.288
  2157         HC    137    ILE   HG21   2157     0.0882      1.008   ; qtot -1.2
  2158         HC    137    ILE   HG22   2158     0.0882      1.008   ; qtot -1.112
  2159         HC    137    ILE   HG23   2159     0.0882      1.008   ; qtot -1.023
  2160         CT    137    ILE    CG1   2160     -0.043      12.01   ; qtot -1.066
  2161         HC    137    ILE   HG11   2161     0.0236      1.008   ; qtot -1.043
  2162         HC    137    ILE   HG12   2162     0.0236      1.008   ; qtot -1.019
  2163         CT    137    ILE     CD   2163     -0.066      12.01   ; qtot -1.085
  2164         HC    137    ILE    HD1   2164     0.0186      1.008   ; qtot -1.067
  2165         HC    137    ILE    HD2   2165     0.0186      1.008   ; qtot -1.048
  2166         HC    137    ILE    HD3   2166     0.0186      1.008   ; qtot -1.029
  2167          C    137    ILE      C   2167     0.5973      12.01   ; qtot -0.4321
  2168          O    137    ILE      O   2168    -0.5679         16   ; qtot -1
; residue 138 LEU rtp LEU  q  0.0
  2169          N    138    LEU      N   2169    -0.4157      14.01   ; qtot -1.416
  2170          H    138    LEU      H   2170     0.2719      1.008   ; qtot -1.144
  2171         CT    138    LEU     CA   2171    -0.0518      12.01   ; qtot -1.196
  2172         H1    138    LEU     HA   2172     0.0922      1.008   ; qtot -1.103
  2173         CT    138    LEU     CB   2173    -0.1102      12.01   ; qtot -1.214
  2174         HC    138    LEU    HB1   2174     0.0457      1.008   ; qtot -1.168
  2175         HC    138    LEU    HB2   2175     0.0457      1.008   ; qtot -1.122
  2176         CT    138    LEU     CG   2176     0.3531      12.01   ; qtot -0.7691
  2177         HC    138    LEU     HG   2177    -0.0361      1.008   ; qtot -0.8052
  2178         CT    138    LEU    CD1   2178    -0.4121      12.01   ; qtot -1.217
  2179         HC    138    LEU   HD11   2179        0.1      1.008   ; qtot -1.117
  2180         HC    138    LEU   HD12   2180        0.1      1.008   ; qtot -1.017
  2181         HC    138    LEU   HD13   2181        0.1      1.008   ; qtot -0.9173
  2182         CT    138    LEU    CD2   2182    -0.4121      12.01   ; qtot -1.329
  2183         HC    138    LEU   HD21   2183        0.1      1.008   ; qtot -1.229
  2184         HC    138    LEU   HD22   2184        0.1      1.008   ; qtot -1.129
  2185         HC    138    LEU   HD23   2185        0.1      1.008   ; qtot -1.029
  2186          C    138    LEU      C   2186     0.5973      12.01   ; qtot -0.4321
  2187          O    138    LEU      O   2187    -0.5679         16   ; qtot -1
; residue 139 ASP rtp ASP  q -1.0
  2188          N    139    ASP      N   2188    -0.5163      14.01   ; qtot -1.516
  2189          H    139    ASP      H   2189     0.2936      1.008   ; qtot -1.223
  2190         CT    139    ASP     CA   2190     0.0381      12.01   ; qtot -1.185
  2191         H1    139    ASP     HA   2191      0.088      1.008   ; qtot -1.097
  2192         CT    139    ASP     CB   2192    -0.0303      12.01   ; qtot -1.127
  2193         HC    139    ASP    HB1   2193    -0.0122      1.008   ; qtot -1.139
  2194         HC    139    ASP    HB2   2194    -0.0122      1.008   ; qtot -1.151
  2195          C    139    ASP     CG   2195     0.7994      12.01   ; qtot -0.3519
  2196         O2    139    ASP    OD1   2196    -0.8014         16   ; qtot -1.153
  2197         O2    139    ASP    OD2   2197    -0.8014         16   ; qtot -1.955
  2198          C    139    ASP      C   2198     0.5366      12.01   ; qtot -1.418
  2199          O    139    ASP      O   2199    -0.5819         16   ; qtot -2
; residue 140 THR rtp THR  q  0.0
  2200          N    140    THR      N   2200    -0.4157      14.01   ; qtot -2.416
  2201          H    140    THR      H   2201     0.2719      1.008   ; qtot -2.144
  2202         CT    140    THR     CA   2202    -0.0389      12.01   ; qtot -2.183
  2203         H1    140    THR     HA   2203     0.1007      1.008   ; qtot -2.082
  2204         CT    140    THR     CB   2204     0.3654      12.01   ; qtot -1.717
  2205         H1    140    THR     HB   2205     0.0043      1.008   ; qtot -1.712
  2206         CT    140    THR    CG2   2206    -0.2438      12.01   ; qtot -1.956
  2207         HC    140    THR   HG21   2207     0.0642      1.008   ; qtot -1.892
  2208         HC    140    THR   HG22   2208     0.0642      1.008   ; qtot -1.828
  2209         HC    140    THR   HG23   2209     0.0642      1.008   ; qtot -1.764
  2210         OH    140    THR    OG1   2210    -0.6761         16   ; qtot -2.44
  2211         HO    140    THR    HG1   2211     0.4102      1.008   ; qtot -2.029
  2212          C    140    THR      C   2212     0.5973      12.01   ; qtot -1.432
  2213          O    140    THR      O   2213    -0.5679         16   ; qtot -2
; residue 141 TRP rtp TRP  q  0.0
  2214          N    141    TRP      N   2214    -0.4157      14.01   ; qtot -2.416
  2215          H    141    TRP      H   2215     0.2719      1.008   ; qtot -2.144
  2216         CT    141    TRP     CA   2216    -0.0275      12.01   ; qtot -2.171
  2217         H1    141    TRP     HA   2217     0.1123      1.008   ; qtot -2.059
  2218         CT    141    TRP     CB   2218     -0.005      12.01   ; qtot -2.064
  2219         HC    141    TRP    HB1   2219     0.0339      1.008   ; qtot -2.03
  2220         HC    141    TRP    HB2   2220     0.0339      1.008   ; qtot -1.996
  2221         C*    141    TRP     CG   2221    -0.1415      12.01   ; qtot -2.138
  2222         CW    141    TRP    CD1   2222    -0.1638      12.01   ; qtot -2.302
  2223         H4    141    TRP    HD1   2223     0.2062      1.008   ; qtot -2.095
  2224         NA    141    TRP    NE1   2224    -0.3418      14.01   ; qtot -2.437
  2225          H    141    TRP    HE1   2225     0.3412      1.008   ; qtot -2.096
  2226         CN    141    TRP    CE2   2226      0.138      12.01   ; qtot -1.958
  2227         CA    141    TRP    CZ2   2227    -0.2601      12.01   ; qtot -2.218
  2228         HA    141    TRP    HZ2   2228     0.1572      1.008   ; qtot -2.061
  2229         CA    141    TRP    CH2   2229    -0.1134      12.01   ; qtot -2.174
  2230         HA    141    TRP    HH2   2230     0.1417      1.008   ; qtot -2.033
  2231         CA    141    TRP    CZ3   2231    -0.1972      12.01   ; qtot -2.23
  2232         HA    141    TRP    HZ3   2232     0.1447      1.008   ; qtot -2.085
  2233         CA    141    TRP    CE3   2233    -0.2387      12.01   ; qtot -2.324
  2234         HA    141    TRP    HE3   2234       0.17      1.008   ; qtot -2.154
  2235         CB    141    TRP    CD2   2235     0.1243      12.01   ; qtot -2.029
  2236          C    141    TRP      C   2236     0.5973      12.01   ; qtot -1.432
  2237          O    141    TRP      O   2237    -0.5679         16   ; qtot -2
; residue 142 ALA rtp ALA  q  0.0
  2238          N    142    ALA      N   2238    -0.4157      14.01   ; qtot -2.416
  2239          H    142    ALA      H   2239     0.2719      1.008   ; qtot -2.144
  2240         CT    142    ALA     CA   2240     0.0337      12.01   ; qtot -2.11
  2241         H1    142    ALA     HA   2241     0.0823      1.008   ; qtot -2.028
  2242         CT    142    ALA     CB   2242    -0.1825      12.01   ; qtot -2.21
  2243         HC    142    ALA    HB1   2243     0.0603      1.008   ; qtot -2.15
  2244         HC    142    ALA    HB2   2244     0.0603      1.008   ; qtot -2.09
  2245         HC    142    ALA    HB3   2245     0.0603      1.008   ; qtot -2.029
  2246          C    142    ALA      C   2246     0.5973      12.01   ; qtot -1.432
  2247          O    142    ALA      O   2247    -0.5679         16   ; qtot -2
; residue 143 ALA rtp ALA  q  0.0
  2248          N    143    ALA      N   2248    -0.4157      14.01   ; qtot -2.416
  2249          H    143    ALA      H   2249     0.2719      1.008   ; qtot -2.144
  2250         CT    143    ALA     CA   2250     0.0337      12.01   ; qtot -2.11
  2251         H1    143    ALA     HA   2251     0.0823      1.008   ; qtot -2.028
  2252         CT    143    ALA     CB   2252    -0.1825      12.01   ; qtot -2.21
  2253         HC    143    ALA    HB1   2253     0.0603      1.008   ; qtot -2.15
  2254         HC    143    ALA    HB2   2254     0.0603      1.008   ; qtot -2.09
  2255         HC    143    ALA    HB3   2255     0.0603      1.008   ; qtot -2.029
  2256          C    143    ALA      C   2256     0.5973      12.01   ; qtot -1.432
  2257          O    143    ALA      O   2257    -0.5679         16   ; qtot -2
; residue 144 MET rtp MET  q  0.0
  2258          N    144    MET      N   2258    -0.4157      14.01   ; qtot -2.416
  2259          H    144    MET      H   2259     0.2719      1.008   ; qtot -2.144
  2260         CT    144    MET     CA   2260    -0.0237      12.01   ; qtot -2.168
  2261         H1    144    MET     HA   2261      0.088      1.008   ; qtot -2.08
  2262         CT    144    MET     CB   2262     0.0342      12.01   ; qtot -2.045
  2263         HC    144    MET    HB1   2263     0.0241      1.008   ; qtot -2.021
  2264         HC    144    MET    HB2   2264     0.0241      1.008   ; qtot -1.997
  2265         CT    144    MET     CG   2265     0.0018      12.01   ; qtot -1.995
  2266         H1    144    MET    HG1   2266      0.044      1.008   ; qtot -1.951
  2267         H1    144    MET    HG2   2267      0.044      1.008   ; qtot -1.907
  2268          S    144    MET     SD   2268    -0.2737      32.06   ; qtot -2.181
  2269         CT    144    MET     CE   2269    -0.0536      12.01   ; qtot -2.235
  2270         H1    144    MET    HE1   2270     0.0684      1.008   ; qtot -2.166
  2271         H1    144    MET    HE2   2271     0.0684      1.008   ; qtot -2.098
  2272         H1    144    MET    HE3   2272     0.0684      1.008   ; qtot -2.029
  2273          C    144    MET      C   2273     0.5973      12.01   ; qtot -1.432
  2274          O    144    MET      O   2274    -0.5679         16   ; qtot -2
; residue 145 GLU rtp GLU  q -1.0
  2275          N    145    GLU      N   2275    -0.5163      14.01   ; qtot -2.516
  2276          H    145    GLU      H   2276     0.2936      1.008   ; qtot -2.223
  2277         CT    145    GLU     CA   2277     0.0397      12.01   ; qtot -2.183
  2278         H1    145    GLU     HA   2278     0.1105      1.008   ; qtot -2.073
  2279         CT    145    GLU     CB   2279      0.056      12.01   ; qtot -2.017
  2280         HC    145    GLU    HB1   2280    -0.0173      1.008   ; qtot -2.034
  2281         HC    145    GLU    HB2   2281    -0.0173      1.008   ; qtot -2.051
  2282         CT    145    GLU     CG   2282     0.0136      12.01   ; qtot -2.038
  2283         HC    145    GLU    HG1   2283    -0.0425      1.008   ; qtot -2.08
  2284         HC    145    GLU    HG2   2284    -0.0425      1.008   ; qtot -2.123
  2285          C    145    GLU     CD   2285     0.8054      12.01   ; qtot -1.317
  2286         O2    145    GLU    OE1   2286    -0.8188         16   ; qtot -2.136
  2287         O2    145    GLU    OE2   2287    -0.8188         16   ; qtot -2.955
  2288          C    145    GLU      C   2288     0.5366      12.01   ; qtot -2.418
  2289          O    145    GLU      O   2289    -0.5819         16   ; qtot -3
; residue 146 GLU rtp GLU  q -1.0
  2290          N    146    GLU      N   2290    -0.5163      14.01   ; qtot -3.516
  2291          H    146    GLU      H   2291     0.2936      1.008   ; qtot -3.223
  2292         CT    146    GLU     CA   2292     0.0397      12.01   ; qtot -3.183
  2293         H1    146    GLU     HA   2293     0.1105      1.008   ; qtot -3.073
  2294         CT    146    GLU     CB   2294      0.056      12.01   ; qtot -3.017
  2295         HC    146    GLU    HB1   2295    -0.0173      1.008   ; qtot -3.034
  2296         HC    146    GLU    HB2   2296    -0.0173      1.008   ; qtot -3.051
  2297         CT    146    GLU     CG   2297     0.0136      12.01   ; qtot -3.038
  2298         HC    146    GLU    HG1   2298    -0.0425      1.008   ; qtot -3.08
  2299         HC    146    GLU    HG2   2299    -0.0425      1.008   ; qtot -3.123
  2300          C    146    GLU     CD   2300     0.8054      12.01   ; qtot -2.317
  2301         O2    146    GLU    OE1   2301    -0.8188         16   ; qtot -3.136
  2302         O2    146    GLU    OE2   2302    -0.8188         16   ; qtot -3.955
  2303          C    146    GLU      C   2303     0.5366      12.01   ; qtot -3.418
  2304          O    146    GLU      O   2304    -0.5819         16   ; qtot -4
; residue 147 LEU rtp LEU  q  0.0
  2305          N    147    LEU      N   2305    -0.4157      14.01   ; qtot -4.416
  2306          H    147    LEU      H   2306     0.2719      1.008   ; qtot -4.144
  2307         CT    147    LEU     CA   2307    -0.0518      12.01   ; qtot -4.196
  2308         H1    147    LEU     HA   2308     0.0922      1.008   ; qtot -4.103
  2309         CT    147    LEU     CB   2309    -0.1102      12.01   ; qtot -4.214
  2310         HC    147    LEU    HB1   2310     0.0457      1.008   ; qtot -4.168
  2311         HC    147    LEU    HB2   2311     0.0457      1.008   ; qtot -4.122
  2312         CT    147    LEU     CG   2312     0.3531      12.01   ; qtot -3.769
  2313         HC    147    LEU     HG   2313    -0.0361      1.008   ; qtot -3.805
  2314         CT    147    LEU    CD1   2314    -0.4121      12.01   ; qtot -4.217
  2315         HC    147    LEU   HD11   2315        0.1      1.008   ; qtot -4.117
  2316         HC    147    LEU   HD12   2316        0.1      1.008   ; qtot -4.017
  2317         HC    147    LEU   HD13   2317        0.1      1.008   ; qtot -3.917
  2318         CT    147    LEU    CD2   2318    -0.4121      12.01   ; qtot -4.329
  2319         HC    147    LEU   HD21   2319        0.1      1.008   ; qtot -4.229
  2320         HC    147    LEU   HD22   2320        0.1      1.008   ; qtot -4.129
  2321         HC    147    LEU   HD23   2321        0.1      1.008   ; qtot -4.029
  2322          C    147    LEU      C   2322     0.5973      12.01   ; qtot -3.432
  2323          O    147    LEU      O   2323    -0.5679         16   ; qtot -4
; residue 148 VAL rtp VAL  q  0.0
  2324          N    148    VAL      N   2324    -0.4157      14.01   ; qtot -4.416
  2325          H    148    VAL      H   2325     0.2719      1.008   ; qtot -4.144
  2326         CT    148    VAL     CA   2326    -0.0875      12.01   ; qtot -4.231
  2327         H1    148    VAL     HA   2327     0.0969      1.008   ; qtot -4.134
  2328         CT    148    VAL     CB   2328     0.2985      12.01   ; qtot -3.836
  2329         HC    148    VAL     HB   2329    -0.0297      1.008   ; qtot -3.866
  2330         CT    148    VAL    CG1   2330    -0.3192      12.01   ; qtot -4.185
  2331         HC    148    VAL   HG11   2331     0.0791      1.008   ; qtot -4.106
  2332         HC    148    VAL   HG12   2332     0.0791      1.008   ; qtot -4.027
  2333         HC    148    VAL   HG13   2333     0.0791      1.008   ; qtot -3.948
  2334         CT    148    VAL    CG2   2334    -0.3192      12.01   ; qtot -4.267
  2335         HC    148    VAL   HG21   2335     0.0791      1.008   ; qtot -4.188
  2336         HC    148    VAL   HG22   2336     0.0791      1.008   ; qtot -4.109
  2337         HC    148    VAL   HG23   2337     0.0791      1.008   ; qtot -4.029
  2338          C    148    VAL      C   2338     0.5973      12.01   ; qtot -3.432
  2339          O    148    VAL      O   2339    -0.5679         16   ; qtot -4
; residue 149 ASP rtp ASP  q -1.0
  2340          N    149    ASP      N   2340    -0.5163      14.01   ; qtot -4.516
  2341          H    149    ASP      H   2341     0.2936      1.008   ; qtot -4.223
  2342         CT    149    ASP     CA   2342     0.0381      12.01   ; qtot -4.185
  2343         H1    149    ASP     HA   2343      0.088      1.008   ; qtot -4.097
  2344         CT    149    ASP     CB   2344    -0.0303      12.01   ; qtot -4.127
  2345         HC    149    ASP    HB1   2345    -0.0122      1.008   ; qtot -4.139
  2346         HC    149    ASP    HB2   2346    -0.0122      1.008   ; qtot -4.151
  2347          C    149    ASP     CG   2347     0.7994      12.01   ; qtot -3.352
  2348         O2    149    ASP    OD1   2348    -0.8014         16   ; qtot -4.153
  2349         O2    149    ASP    OD2   2349    -0.8014         16   ; qtot -4.955
  2350          C    149    ASP      C   2350     0.5366      12.01   ; qtot -4.418
  2351          O    149    ASP      O   2351    -0.5819         16   ; qtot -5
; residue 150 GLU rtp GLU  q -1.0
  2352          N    150    GLU      N   2352    -0.5163      14.01   ; qtot -5.516
  2353          H    150    GLU      H   2353     0.2936      1.008   ; qtot -5.223
  2354         CT    150    GLU     CA   2354     0.0397      12.01   ; qtot -5.183
  2355         H1    150    GLU     HA   2355     0.1105      1.008   ; qtot -5.073
  2356         CT    150    GLU     CB   2356      0.056      12.01   ; qtot -5.017
  2357         HC    150    GLU    HB1   2357    -0.0173      1.008   ; qtot -5.034
  2358         HC    150    GLU    HB2   2358    -0.0173      1.008   ; qtot -5.051
  2359         CT    150    GLU     CG   2359     0.0136      12.01   ; qtot -5.038
  2360         HC    150    GLU    HG1   2360    -0.0425      1.008   ; qtot -5.08
  2361         HC    150    GLU    HG2   2361    -0.0425      1.008   ; qtot -5.123
  2362          C    150    GLU     CD   2362     0.8054      12.01   ; qtot -4.317
  2363         O2    150    GLU    OE1   2363    -0.8188         16   ; qtot -5.136
  2364         O2    150    GLU    OE2   2364    -0.8188         16   ; qtot -5.955
  2365          C    150    GLU      C   2365     0.5366      12.01   ; qtot -5.418
  2366          O    150    GLU      O   2366    -0.5819         16   ; qtot -6
; residue 151 GLY rtp GLY  q  0.0
  2367          N    151    GLY      N   2367    -0.4157      14.01   ; qtot -6.416
  2368          H    151    GLY      H   2368     0.2719      1.008   ; qtot -6.144
  2369         CT    151    GLY     CA   2369    -0.0252      12.01   ; qtot -6.169
  2370         H1    151    GLY    HA1   2370     0.0698      1.008   ; qtot -6.099
  2371         H1    151    GLY    HA2   2371     0.0698      1.008   ; qtot -6.029
  2372          C    151    GLY      C   2372     0.5973      12.01   ; qtot -5.432
  2373          O    151    GLY      O   2373    -0.5679         16   ; qtot -6
; residue 152 LEU rtp LEU  q  0.0
  2374          N    152    LEU      N   2374    -0.4157      14.01   ; qtot -6.416
  2375          H    152    LEU      H   2375     0.2719      1.008   ; qtot -6.144
  2376         CT    152    LEU     CA   2376    -0.0518      12.01   ; qtot -6.196
  2377         H1    152    LEU     HA   2377     0.0922      1.008   ; qtot -6.103
  2378         CT    152    LEU     CB   2378    -0.1102      12.01   ; qtot -6.214
  2379         HC    152    LEU    HB1   2379     0.0457      1.008   ; qtot -6.168
  2380         HC    152    LEU    HB2   2380     0.0457      1.008   ; qtot -6.122
  2381         CT    152    LEU     CG   2381     0.3531      12.01   ; qtot -5.769
  2382         HC    152    LEU     HG   2382    -0.0361      1.008   ; qtot -5.805
  2383         CT    152    LEU    CD1   2383    -0.4121      12.01   ; qtot -6.217
  2384         HC    152    LEU   HD11   2384        0.1      1.008   ; qtot -6.117
  2385         HC    152    LEU   HD12   2385        0.1      1.008   ; qtot -6.017
  2386         HC    152    LEU   HD13   2386        0.1      1.008   ; qtot -5.917
  2387         CT    152    LEU    CD2   2387    -0.4121      12.01   ; qtot -6.329
  2388         HC    152    LEU   HD21   2388        0.1      1.008   ; qtot -6.229
  2389         HC    152    LEU   HD22   2389        0.1      1.008   ; qtot -6.129
  2390         HC    152    LEU   HD23   2390        0.1      1.008   ; qtot -6.029
  2391          C    152    LEU      C   2391     0.5973      12.01   ; qtot -5.432
  2392          O    152    LEU      O   2392    -0.5679         16   ; qtot -6
; residue 153 VAL rtp VAL  q  0.0
  2393          N    153    VAL      N   2393    -0.4157      14.01   ; qtot -6.416
  2394          H    153    VAL      H   2394     0.2719      1.008   ; qtot -6.144
  2395         CT    153    VAL     CA   2395    -0.0875      12.01   ; qtot -6.231
  2396         H1    153    VAL     HA   2396     0.0969      1.008   ; qtot -6.134
  2397         CT    153    VAL     CB   2397     0.2985      12.01   ; qtot -5.836
  2398         HC    153    VAL     HB   2398    -0.0297      1.008   ; qtot -5.866
  2399         CT    153    VAL    CG1   2399    -0.3192      12.01   ; qtot -6.185
  2400         HC    153    VAL   HG11   2400     0.0791      1.008   ; qtot -6.106
  2401         HC    153    VAL   HG12   2401     0.0791      1.008   ; qtot -6.027
  2402         HC    153    VAL   HG13   2402     0.0791      1.008   ; qtot -5.948
  2403         CT    153    VAL    CG2   2403    -0.3192      12.01   ; qtot -6.267
  2404         HC    153    VAL   HG21   2404     0.0791      1.008   ; qtot -6.188
  2405         HC    153    VAL   HG22   2405     0.0791      1.008   ; qtot -6.109
  2406         HC    153    VAL   HG23   2406     0.0791      1.008   ; qtot -6.029
  2407          C    153    VAL      C   2407     0.5973      12.01   ; qtot -5.432
  2408          O    153    VAL      O   2408    -0.5679         16   ; qtot -6
; residue 154 LYS rtp LYS  q +1.0
  2409          N    154    LYS      N   2409    -0.3479      14.01   ; qtot -6.348
  2410          H    154    LYS      H   2410     0.2747      1.008   ; qtot -6.073
  2411         CT    154    LYS     CA   2411      -0.24      12.01   ; qtot -6.313
  2412         H1    154    LYS     HA   2412     0.1426      1.008   ; qtot -6.171
  2413         CT    154    LYS     CB   2413    -0.0094      12.01   ; qtot -6.18
  2414         HC    154    LYS    HB1   2414     0.0362      1.008   ; qtot -6.144
  2415         HC    154    LYS    HB2   2415     0.0362      1.008   ; qtot -6.108
  2416         CT    154    LYS     CG   2416     0.0187      12.01   ; qtot -6.089
  2417         HC    154    LYS    HG1   2417     0.0103      1.008   ; qtot -6.079
  2418         HC    154    LYS    HG2   2418     0.0103      1.008   ; qtot -6.068
  2419         CT    154    LYS     CD   2419    -0.0479      12.01   ; qtot -6.116
  2420         HC    154    LYS    HD1   2420     0.0621      1.008   ; qtot -6.054
  2421         HC    154    LYS    HD2   2421     0.0621      1.008   ; qtot -5.992
  2422         CT    154    LYS     CE   2422    -0.0143      12.01   ; qtot -6.006
  2423         HP    154    LYS    HE1   2423     0.1135      1.008   ; qtot -5.893
  2424         HP    154    LYS    HE2   2424     0.1135      1.008   ; qtot -5.779
  2425         N3    154    LYS     NZ   2425    -0.3854      14.01   ; qtot -6.165
  2426          H    154    LYS    HZ1   2426       0.34      1.008   ; qtot -5.825
  2427          H    154    LYS    HZ2   2427       0.34      1.008   ; qtot -5.485
  2428          H    154    LYS    HZ3   2428       0.34      1.008   ; qtot -5.145
  2429          C    154    LYS      C   2429     0.7341      12.01   ; qtot -4.411
  2430          O    154    LYS      O   2430    -0.5894         16   ; qtot -5
; residue 155 ALA rtp ALA  q  0.0
  2431          N    155    ALA      N   2431    -0.4157      14.01   ; qtot -5.416
  2432          H    155    ALA      H   2432     0.2719      1.008   ; qtot -5.144
  2433         CT    155    ALA     CA   2433     0.0337      12.01   ; qtot -5.11
  2434         H1    155    ALA     HA   2434     0.0823      1.008   ; qtot -5.028
  2435         CT    155    ALA     CB   2435    -0.1825      12.01   ; qtot -5.21
  2436         HC    155    ALA    HB1   2436     0.0603      1.008   ; qtot -5.15
  2437         HC    155    ALA    HB2   2437     0.0603      1.008   ; qtot -5.09
  2438         HC    155    ALA    HB3   2438     0.0603      1.008   ; qtot -5.029
  2439          C    155    ALA      C   2439     0.5973      12.01   ; qtot -4.432
  2440          O    155    ALA      O   2440    -0.5679         16   ; qtot -5
; residue 156 ILE rtp ILE  q  0.0
  2441          N    156    ILE      N   2441    -0.4157      14.01   ; qtot -5.416
  2442          H    156    ILE      H   2442     0.2719      1.008   ; qtot -5.144
  2443         CT    156    ILE     CA   2443    -0.0597      12.01   ; qtot -5.204
  2444         H1    156    ILE     HA   2444     0.0869      1.008   ; qtot -5.117
  2445         CT    156    ILE     CB   2445     0.1303      12.01   ; qtot -4.986
  2446         HC    156    ILE     HB   2446     0.0187      1.008   ; qtot -4.968
  2447         CT    156    ILE    CG2   2447    -0.3204      12.01   ; qtot -5.288
  2448         HC    156    ILE   HG21   2448     0.0882      1.008   ; qtot -5.2
  2449         HC    156    ILE   HG22   2449     0.0882      1.008   ; qtot -5.112
  2450         HC    156    ILE   HG23   2450     0.0882      1.008   ; qtot -5.023
  2451         CT    156    ILE    CG1   2451     -0.043      12.01   ; qtot -5.066
  2452         HC    156    ILE   HG11   2452     0.0236      1.008   ; qtot -5.043
  2453         HC    156    ILE   HG12   2453     0.0236      1.008   ; qtot -5.019
  2454         CT    156    ILE     CD   2454     -0.066      12.01   ; qtot -5.085
  2455         HC    156    ILE    HD1   2455     0.0186      1.008   ; qtot -5.067
  2456         HC    156    ILE    HD2   2456     0.0186      1.008   ; qtot -5.048
  2457         HC    156    ILE    HD3   2457     0.0186      1.008   ; qtot -5.029
  2458          C    156    ILE      C   2458     0.5973      12.01   ; qtot -4.432
  2459          O    156    ILE      O   2459    -0.5679         16   ; qtot -5
; residue 157 GLY rtp GLY  q  0.0
  2460          N    157    GLY      N   2460    -0.4157      14.01   ; qtot -5.416
  2461          H    157    GLY      H   2461     0.2719      1.008   ; qtot -5.144
  2462         CT    157    GLY     CA   2462    -0.0252      12.01   ; qtot -5.169
  2463         H1    157    GLY    HA1   2463     0.0698      1.008   ; qtot -5.099
  2464         H1    157    GLY    HA2   2464     0.0698      1.008   ; qtot -5.029
  2465          C    157    GLY      C   2465     0.5973      12.01   ; qtot -4.432
  2466          O    157    GLY      O   2466    -0.5679         16   ; qtot -5
; residue 158 ILE rtp ILE  q  0.0
  2467          N    158    ILE      N   2467    -0.4157      14.01   ; qtot -5.416
  2468          H    158    ILE      H   2468     0.2719      1.008   ; qtot -5.144
  2469         CT    158    ILE     CA   2469    -0.0597      12.01   ; qtot -5.204
  2470         H1    158    ILE     HA   2470     0.0869      1.008   ; qtot -5.117
  2471         CT    158    ILE     CB   2471     0.1303      12.01   ; qtot -4.986
  2472         HC    158    ILE     HB   2472     0.0187      1.008   ; qtot -4.968
  2473         CT    158    ILE    CG2   2473    -0.3204      12.01   ; qtot -5.288
  2474         HC    158    ILE   HG21   2474     0.0882      1.008   ; qtot -5.2
  2475         HC    158    ILE   HG22   2475     0.0882      1.008   ; qtot -5.112
  2476         HC    158    ILE   HG23   2476     0.0882      1.008   ; qtot -5.023
  2477         CT    158    ILE    CG1   2477     -0.043      12.01   ; qtot -5.066
  2478         HC    158    ILE   HG11   2478     0.0236      1.008   ; qtot -5.043
  2479         HC    158    ILE   HG12   2479     0.0236      1.008   ; qtot -5.019
  2480         CT    158    ILE     CD   2480     -0.066      12.01   ; qtot -5.085
  2481         HC    158    ILE    HD1   2481     0.0186      1.008   ; qtot -5.067
  2482         HC    158    ILE    HD2   2482     0.0186      1.008   ; qtot -5.048
  2483         HC    158    ILE    HD3   2483     0.0186      1.008   ; qtot -5.029
  2484          C    158    ILE      C   2484     0.5973      12.01   ; qtot -4.432
  2485          O    158    ILE      O   2485    -0.5679         16   ; qtot -5
; residue 159 SER rtp SER  q  0.0
  2486          N    159    SER      N   2486    -0.4157      14.01   ; qtot -5.416
  2487          H    159    SER      H   2487     0.2719      1.008   ; qtot -5.144
  2488         CT    159    SER     CA   2488    -0.0249      12.01   ; qtot -5.169
  2489         H1    159    SER     HA   2489     0.0843      1.008   ; qtot -5.084
  2490         CT    159    SER     CB   2490     0.2117      12.01   ; qtot -4.873
  2491         H1    159    SER    HB1   2491     0.0352      1.008   ; qtot -4.838
  2492         H1    159    SER    HB2   2492     0.0352      1.008   ; qtot -4.802
  2493         OH    159    SER     OG   2493    -0.6546         16   ; qtot -5.457
  2494         HO    159    SER     HG   2494     0.4275      1.008   ; qtot -5.029
  2495          C    159    SER      C   2495     0.5973      12.01   ; qtot -4.432
  2496          O    159    SER      O   2496    -0.5679         16   ; qtot -5
; residue 160 ASN rtp ASN  q  0.0
  2497          N    160    ASN      N   2497    -0.4157      14.01   ; qtot -5.416
  2498          H    160    ASN      H   2498     0.2719      1.008   ; qtot -5.144
  2499         CT    160    ASN     CA   2499     0.0143      12.01   ; qtot -5.13
  2500         H1    160    ASN     HA   2500     0.1048      1.008   ; qtot -5.025
  2501         CT    160    ASN     CB   2501    -0.2041      12.01   ; qtot -5.229
  2502         HC    160    ASN    HB1   2502     0.0797      1.008   ; qtot -5.149
  2503         HC    160    ASN    HB2   2503     0.0797      1.008   ; qtot -5.069
  2504          C    160    ASN     CG   2504      0.713      12.01   ; qtot -4.356
  2505          O    160    ASN    OD1   2505    -0.5931         16   ; qtot -4.95
  2506          N    160    ASN    ND2   2506    -0.9191      14.01   ; qtot -5.869
  2507          H    160    ASN   HD21   2507     0.4196      1.008   ; qtot -5.449
  2508          H    160    ASN   HD22   2508     0.4196      1.008   ; qtot -5.029
  2509          C    160    ASN      C   2509     0.5973      12.01   ; qtot -4.432
  2510          O    160    ASN      O   2510    -0.5679         16   ; qtot -5
; residue 161 PHE rtp PHE  q  0.0
  2511          N    161    PHE      N   2511    -0.4157      14.01   ; qtot -5.416
  2512          H    161    PHE      H   2512     0.2719      1.008   ; qtot -5.144
  2513         CT    161    PHE     CA   2513    -0.0024      12.01   ; qtot -5.146
  2514         H1    161    PHE     HA   2514     0.0978      1.008   ; qtot -5.048
  2515         CT    161    PHE     CB   2515    -0.0343      12.01   ; qtot -5.083
  2516         HC    161    PHE    HB1   2516     0.0295      1.008   ; qtot -5.053
  2517         HC    161    PHE    HB2   2517     0.0295      1.008   ; qtot -5.024
  2518         CA    161    PHE     CG   2518     0.0118      12.01   ; qtot -5.012
  2519         CA    161    PHE    CD1   2519    -0.1256      12.01   ; qtot -5.138
  2520         HA    161    PHE    HD1   2520      0.133      1.008   ; qtot -5.005
  2521         CA    161    PHE    CE1   2521    -0.1704      12.01   ; qtot -5.175
  2522         HA    161    PHE    HE1   2522      0.143      1.008   ; qtot -5.032
  2523         CA    161    PHE     CZ   2523    -0.1072      12.01   ; qtot -5.139
  2524         HA    161    PHE     HZ   2524     0.1297      1.008   ; qtot -5.009
  2525         CA    161    PHE    CE2   2525    -0.1704      12.01   ; qtot -5.18
  2526         HA    161    PHE    HE2   2526      0.143      1.008   ; qtot -5.037
  2527         CA    161    PHE    CD2   2527    -0.1256      12.01   ; qtot -5.162
  2528         HA    161    PHE    HD2   2528      0.133      1.008   ; qtot -5.029
  2529          C    161    PHE      C   2529     0.5973      12.01   ; qtot -4.432
  2530          O    161    PHE      O   2530    -0.5679         16   ; qtot -5
; residue 162 ASN rtp ASN  q  0.0
  2531          N    162    ASN      N   2531    -0.4157      14.01   ; qtot -5.416
  2532          H    162    ASN      H   2532     0.2719      1.008   ; qtot -5.144
  2533         CT    162    ASN     CA   2533     0.0143      12.01   ; qtot -5.13
  2534         H1    162    ASN     HA   2534     0.1048      1.008   ; qtot -5.025
  2535         CT    162    ASN     CB   2535    -0.2041      12.01   ; qtot -5.229
  2536         HC    162    ASN    HB1   2536     0.0797      1.008   ; qtot -5.149
  2537         HC    162    ASN    HB2   2537     0.0797      1.008   ; qtot -5.069
  2538          C    162    ASN     CG   2538      0.713      12.01   ; qtot -4.356
  2539          O    162    ASN    OD1   2539    -0.5931         16   ; qtot -4.95
  2540          N    162    ASN    ND2   2540    -0.9191      14.01   ; qtot -5.869
  2541          H    162    ASN   HD21   2541     0.4196      1.008   ; qtot -5.449
  2542          H    162    ASN   HD22   2542     0.4196      1.008   ; qtot -5.029
  2543          C    162    ASN      C   2543     0.5973      12.01   ; qtot -4.432
  2544          O    162    ASN      O   2544    -0.5679         16   ; qtot -5
; residue 163 HIS rtp HIE  q  0.0
  2545          N    163    HIS      N   2545    -0.4157      14.01   ; qtot -5.416
  2546          H    163    HIS      H   2546     0.2719      1.008   ; qtot -5.144
  2547         CT    163    HIS     CA   2547    -0.0581      12.01   ; qtot -5.202
  2548         H1    163    HIS     HA   2548      0.136      1.008   ; qtot -5.066
  2549         CT    163    HIS     CB   2549    -0.0074      12.01   ; qtot -5.073
  2550         HC    163    HIS    HB1   2550     0.0367      1.008   ; qtot -5.037
  2551         HC    163    HIS    HB2   2551     0.0367      1.008   ; qtot -5
  2552         CC    163    HIS     CG   2552     0.1868      12.01   ; qtot -4.813
  2553         NB    163    HIS    ND1   2553    -0.5432      14.01   ; qtot -5.356
  2554         CR    163    HIS    CE1   2554     0.1635      12.01   ; qtot -5.193
  2555         H5    163    HIS    HE1   2555     0.1435      1.008   ; qtot -5.049
  2556         NA    163    HIS    NE2   2556    -0.2795      14.01   ; qtot -5.329
  2557          H    163    HIS    HE2   2557     0.3339      1.008   ; qtot -4.995
  2558         CW    163    HIS    CD2   2558    -0.2207      12.01   ; qtot -5.216
  2559         H4    163    HIS    HD2   2559     0.1862      1.008   ; qtot -5.029
  2560          C    163    HIS      C   2560     0.5973      12.01   ; qtot -4.432
  2561          O    163    HIS      O   2561    -0.5679         16   ; qtot -5
; residue 164 LEU rtp LEU  q  0.0
  2562          N    164    LEU      N   2562    -0.4157      14.01   ; qtot -5.416
  2563          H    164    LEU      H   2563     0.2719      1.008   ; qtot -5.144
  2564         CT    164    LEU     CA   2564    -0.0518      12.01   ; qtot -5.196
  2565         H1    164    LEU     HA   2565     0.0922      1.008   ; qtot -5.103
  2566         CT    164    LEU     CB   2566    -0.1102      12.01   ; qtot -5.214
  2567         HC    164    LEU    HB1   2567     0.0457      1.008   ; qtot -5.168
  2568         HC    164    LEU    HB2   2568     0.0457      1.008   ; qtot -5.122
  2569         CT    164    LEU     CG   2569     0.3531      12.01   ; qtot -4.769
  2570         HC    164    LEU     HG   2570    -0.0361      1.008   ; qtot -4.805
  2571         CT    164    LEU    CD1   2571    -0.4121      12.01   ; qtot -5.217
  2572         HC    164    LEU   HD11   2572        0.1      1.008   ; qtot -5.117
  2573         HC    164    LEU   HD12   2573        0.1      1.008   ; qtot -5.017
  2574         HC    164    LEU   HD13   2574        0.1      1.008   ; qtot -4.917
  2575         CT    164    LEU    CD2   2575    -0.4121      12.01   ; qtot -5.329
  2576         HC    164    LEU   HD21   2576        0.1      1.008   ; qtot -5.229
  2577         HC    164    LEU   HD22   2577        0.1      1.008   ; qtot -5.129
  2578         HC    164    LEU   HD23   2578        0.1      1.008   ; qtot -5.029
  2579          C    164    LEU      C   2579     0.5973      12.01   ; qtot -4.432
  2580          O    164    LEU      O   2580    -0.5679         16   ; qtot -5
; residue 165 GLN rtp GLN  q  0.0
  2581          N    165    GLN      N   2581    -0.4157      14.01   ; qtot -5.416
  2582          H    165    GLN      H   2582     0.2719      1.008   ; qtot -5.144
  2583         CT    165    GLN     CA   2583    -0.0031      12.01   ; qtot -5.147
  2584         H1    165    GLN     HA   2584      0.085      1.008   ; qtot -5.062
  2585         CT    165    GLN     CB   2585    -0.0036      12.01   ; qtot -5.065
  2586         HC    165    GLN    HB1   2586     0.0171      1.008   ; qtot -5.048
  2587         HC    165    GLN    HB2   2587     0.0171      1.008   ; qtot -5.031
  2588         CT    165    GLN     CG   2588    -0.0645      12.01   ; qtot -5.096
  2589         HC    165    GLN    HG1   2589     0.0352      1.008   ; qtot -5.061
  2590         HC    165    GLN    HG2   2590     0.0352      1.008   ; qtot -5.025
  2591          C    165    GLN     CD   2591     0.6951      12.01   ; qtot -4.33
  2592          O    165    GLN    OE1   2592    -0.6086         16   ; qtot -4.939
  2593          N    165    GLN    NE2   2593    -0.9407      14.01   ; qtot -5.88
  2594          H    165    GLN   HE21   2594     0.4251      1.008   ; qtot -5.454
  2595          H    165    GLN   HE22   2595     0.4251      1.008   ; qtot -5.029
  2596          C    165    GLN      C   2596     0.5973      12.01   ; qtot -4.432
  2597          O    165    GLN      O   2597    -0.5679         16   ; qtot -5
; residue 166 VAL rtp VAL  q  0.0
  2598          N    166    VAL      N   2598    -0.4157      14.01   ; qtot -5.416
  2599          H    166    VAL      H   2599     0.2719      1.008   ; qtot -5.144
  2600         CT    166    VAL     CA   2600    -0.0875      12.01   ; qtot -5.231
  2601         H1    166    VAL     HA   2601     0.0969      1.008   ; qtot -5.134
  2602         CT    166    VAL     CB   2602     0.2985      12.01   ; qtot -4.836
  2603         HC    166    VAL     HB   2603    -0.0297      1.008   ; qtot -4.866
  2604         CT    166    VAL    CG1   2604    -0.3192      12.01   ; qtot -5.185
  2605         HC    166    VAL   HG11   2605     0.0791      1.008   ; qtot -5.106
  2606         HC    166    VAL   HG12   2606     0.0791      1.008   ; qtot -5.027
  2607         HC    166    VAL   HG13   2607     0.0791      1.008   ; qtot -4.947
  2608         CT    166    VAL    CG2   2608    -0.3192      12.01   ; qtot -5.267
  2609         HC    166    VAL   HG21   2609     0.0791      1.008   ; qtot -5.188
  2610         HC    166    VAL   HG22   2610     0.0791      1.008   ; qtot -5.109
  2611         HC    166    VAL   HG23   2611     0.0791      1.008   ; qtot -5.029
  2612          C    166    VAL      C   2612     0.5973      12.01   ; qtot -4.432
  2613          O    166    VAL      O   2613    -0.5679         16   ; qtot -5
; residue 167 GLU rtp GLU  q -1.0
  2614          N    167    GLU      N   2614    -0.5163      14.01   ; qtot -5.516
  2615          H    167    GLU      H   2615     0.2936      1.008   ; qtot -5.223
  2616         CT    167    GLU     CA   2616     0.0397      12.01   ; qtot -5.183
  2617         H1    167    GLU     HA   2617     0.1105      1.008   ; qtot -5.073
  2618         CT    167    GLU     CB   2618      0.056      12.01   ; qtot -5.017
  2619         HC    167    GLU    HB1   2619    -0.0173      1.008   ; qtot -5.034
  2620         HC    167    GLU    HB2   2620    -0.0173      1.008   ; qtot -5.051
  2621         CT    167    GLU     CG   2621     0.0136      12.01   ; qtot -5.038
  2622         HC    167    GLU    HG1   2622    -0.0425      1.008   ; qtot -5.08
  2623         HC    167    GLU    HG2   2623    -0.0425      1.008   ; qtot -5.123
  2624          C    167    GLU     CD   2624     0.8054      12.01   ; qtot -4.317
  2625         O2    167    GLU    OE1   2625    -0.8188         16   ; qtot -5.136
  2626         O2    167    GLU    OE2   2626    -0.8188         16   ; qtot -5.955
  2627          C    167    GLU      C   2627     0.5366      12.01   ; qtot -5.418
  2628          O    167    GLU      O   2628    -0.5819         16   ; qtot -6
; residue 168 MET rtp MET  q  0.0
  2629          N    168    MET      N   2629    -0.4157      14.01   ; qtot -6.416
  2630          H    168    MET      H   2630     0.2719      1.008   ; qtot -6.144
  2631         CT    168    MET     CA   2631    -0.0237      12.01   ; qtot -6.167
  2632         H1    168    MET     HA   2632      0.088      1.008   ; qtot -6.079
  2633         CT    168    MET     CB   2633     0.0342      12.01   ; qtot -6.045
  2634         HC    168    MET    HB1   2634     0.0241      1.008   ; qtot -6.021
  2635         HC    168    MET    HB2   2635     0.0241      1.008   ; qtot -5.997
  2636         CT    168    MET     CG   2636     0.0018      12.01   ; qtot -5.995
  2637         H1    168    MET    HG1   2637      0.044      1.008   ; qtot -5.951
  2638         H1    168    MET    HG2   2638      0.044      1.008   ; qtot -5.907
  2639          S    168    MET     SD   2639    -0.2737      32.06   ; qtot -6.181
  2640         CT    168    MET     CE   2640    -0.0536      12.01   ; qtot -6.235
  2641         H1    168    MET    HE1   2641     0.0684      1.008   ; qtot -6.166
  2642         H1    168    MET    HE2   2642     0.0684      1.008   ; qtot -6.098
  2643         H1    168    MET    HE3   2643     0.0684      1.008   ; qtot -6.029
  2644          C    168    MET      C   2644     0.5973      12.01   ; qtot -5.432
  2645          O    168    MET      O   2645    -0.5679         16   ; qtot -6
; residue 169 ILE rtp ILE  q  0.0
  2646          N    169    ILE      N   2646    -0.4157      14.01   ; qtot -6.416
  2647          H    169    ILE      H   2647     0.2719      1.008   ; qtot -6.144
  2648         CT    169    ILE     CA   2648    -0.0597      12.01   ; qtot -6.203
  2649         H1    169    ILE     HA   2649     0.0869      1.008   ; qtot -6.117
  2650         CT    169    ILE     CB   2650     0.1303      12.01   ; qtot -5.986
  2651         HC    169    ILE     HB   2651     0.0187      1.008   ; qtot -5.968
  2652         CT    169    ILE    CG2   2652    -0.3204      12.01   ; qtot -6.288
  2653         HC    169    ILE   HG21   2653     0.0882      1.008   ; qtot -6.2
  2654         HC    169    ILE   HG22   2654     0.0882      1.008   ; qtot -6.112
  2655         HC    169    ILE   HG23   2655     0.0882      1.008   ; qtot -6.023
  2656         CT    169    ILE    CG1   2656     -0.043      12.01   ; qtot -6.066
  2657         HC    169    ILE   HG11   2657     0.0236      1.008   ; qtot -6.043
  2658         HC    169    ILE   HG12   2658     0.0236      1.008   ; qtot -6.019
  2659         CT    169    ILE     CD   2659     -0.066      12.01   ; qtot -6.085
  2660         HC    169    ILE    HD1   2660     0.0186      1.008   ; qtot -6.067
  2661         HC    169    ILE    HD2   2661     0.0186      1.008   ; qtot -6.048
  2662         HC    169    ILE    HD3   2662     0.0186      1.008   ; qtot -6.029
  2663          C    169    ILE      C   2663     0.5973      12.01   ; qtot -5.432
  2664          O    169    ILE      O   2664    -0.5679         16   ; qtot -6
; residue 170 LEU rtp LEU  q  0.0
  2665          N    170    LEU      N   2665    -0.4157      14.01   ; qtot -6.416
  2666          H    170    LEU      H   2666     0.2719      1.008   ; qtot -6.144
  2667         CT    170    LEU     CA   2667    -0.0518      12.01   ; qtot -6.196
  2668         H1    170    LEU     HA   2668     0.0922      1.008   ; qtot -6.103
  2669         CT    170    LEU     CB   2669    -0.1102      12.01   ; qtot -6.214
  2670         HC    170    LEU    HB1   2670     0.0457      1.008   ; qtot -6.168
  2671         HC    170    LEU    HB2   2671     0.0457      1.008   ; qtot -6.122
  2672         CT    170    LEU     CG   2672     0.3531      12.01   ; qtot -5.769
  2673         HC    170    LEU     HG   2673    -0.0361      1.008   ; qtot -5.805
  2674         CT    170    LEU    CD1   2674    -0.4121      12.01   ; qtot -6.217
  2675         HC    170    LEU   HD11   2675        0.1      1.008   ; qtot -6.117
  2676         HC    170    LEU   HD12   2676        0.1      1.008   ; qtot -6.017
  2677         HC    170    LEU   HD13   2677        0.1      1.008   ; qtot -5.917
  2678         CT    170    LEU    CD2   2678    -0.4121      12.01   ; qtot -6.329
  2679         HC    170    LEU   HD21   2679        0.1      1.008   ; qtot -6.229
  2680         HC    170    LEU   HD22   2680        0.1      1.008   ; qtot -6.129
  2681         HC    170    LEU   HD23   2681        0.1      1.008   ; qtot -6.029
  2682          C    170    LEU      C   2682     0.5973      12.01   ; qtot -5.432
  2683          O    170    LEU      O   2683    -0.5679         16   ; qtot -6
; residue 171 ASN rtp ASN  q  0.0
  2684          N    171    ASN      N   2684    -0.4157      14.01   ; qtot -6.416
  2685          H    171    ASN      H   2685     0.2719      1.008   ; qtot -6.144
  2686         CT    171    ASN     CA   2686     0.0143      12.01   ; qtot -6.129
  2687         H1    171    ASN     HA   2687     0.1048      1.008   ; qtot -6.025
  2688         CT    171    ASN     CB   2688    -0.2041      12.01   ; qtot -6.229
  2689         HC    171    ASN    HB1   2689     0.0797      1.008   ; qtot -6.149
  2690         HC    171    ASN    HB2   2690     0.0797      1.008   ; qtot -6.069
  2691          C    171    ASN     CG   2691      0.713      12.01   ; qtot -5.356
  2692          O    171    ASN    OD1   2692    -0.5931         16   ; qtot -5.949
  2693          N    171    ASN    ND2   2693    -0.9191      14.01   ; qtot -6.869
  2694          H    171    ASN   HD21   2694     0.4196      1.008   ; qtot -6.449
  2695          H    171    ASN   HD22   2695     0.4196      1.008   ; qtot -6.029
  2696          C    171    ASN      C   2696     0.5973      12.01   ; qtot -5.432
  2697          O    171    ASN      O   2697    -0.5679         16   ; qtot -6
; residue 172 LYS rtp LYS  q +1.0
  2698          N    172    LYS      N   2698    -0.3479      14.01   ; qtot -6.348
  2699          H    172    LYS      H   2699     0.2747      1.008   ; qtot -6.073
  2700         CT    172    LYS     CA   2700      -0.24      12.01   ; qtot -6.313
  2701         H1    172    LYS     HA   2701     0.1426      1.008   ; qtot -6.171
  2702         CT    172    LYS     CB   2702    -0.0094      12.01   ; qtot -6.18
  2703         HC    172    LYS    HB1   2703     0.0362      1.008   ; qtot -6.144
  2704         HC    172    LYS    HB2   2704     0.0362      1.008   ; qtot -6.108
  2705         CT    172    LYS     CG   2705     0.0187      12.01   ; qtot -6.089
  2706         HC    172    LYS    HG1   2706     0.0103      1.008   ; qtot -6.079
  2707         HC    172    LYS    HG2   2707     0.0103      1.008   ; qtot -6.068
  2708         CT    172    LYS     CD   2708    -0.0479      12.01   ; qtot -6.116
  2709         HC    172    LYS    HD1   2709     0.0621      1.008   ; qtot -6.054
  2710         HC    172    LYS    HD2   2710     0.0621      1.008   ; qtot -5.992
  2711         CT    172    LYS     CE   2711    -0.0143      12.01   ; qtot -6.006
  2712         HP    172    LYS    HE1   2712     0.1135      1.008   ; qtot -5.893
  2713         HP    172    LYS    HE2   2713     0.1135      1.008   ; qtot -5.779
  2714         N3    172    LYS     NZ   2714    -0.3854      14.01   ; qtot -6.165
  2715          H    172    LYS    HZ1   2715       0.34      1.008   ; qtot -5.825
  2716          H    172    LYS    HZ2   2716       0.34      1.008   ; qtot -5.485
  2717          H    172    LYS    HZ3   2717       0.34      1.008   ; qtot -5.145
  2718          C    172    LYS      C   2718     0.7341      12.01   ; qtot -4.411
  2719          O    172    LYS      O   2719    -0.5894         16   ; qtot -5
; residue 173 PRO rtp PRO  q  0.0
  2720          N    173    PRO      N   2720    -0.2548      14.01   ; qtot -5.255
  2721         CT    173    PRO     CD   2721     0.0192      12.01   ; qtot -5.236
  2722         H1    173    PRO    HD1   2722     0.0391      1.008   ; qtot -5.196
  2723         H1    173    PRO    HD2   2723     0.0391      1.008   ; qtot -5.157
  2724         CT    173    PRO     CG   2724     0.0189      12.01   ; qtot -5.138
  2725         HC    173    PRO    HG1   2725     0.0213      1.008   ; qtot -5.117
  2726         HC    173    PRO    HG2   2726     0.0213      1.008   ; qtot -5.096
  2727         CT    173    PRO     CB   2727     -0.007      12.01   ; qtot -5.103
  2728         HC    173    PRO    HB1   2728     0.0253      1.008   ; qtot -5.078
  2729         HC    173    PRO    HB2   2729     0.0253      1.008   ; qtot -5.052
  2730         CT    173    PRO     CA   2730    -0.0266      12.01   ; qtot -5.079
  2731         H1    173    PRO     HA   2731     0.0641      1.008   ; qtot -5.015
  2732          C    173    PRO      C   2732     0.5896      12.01   ; qtot -4.425
  2733          O    173    PRO      O   2733    -0.5748         16   ; qtot -5
; residue 174 GLY rtp GLY  q  0.0
  2734          N    174    GLY      N   2734    -0.4157      14.01   ; qtot -5.416
  2735          H    174    GLY      H   2735     0.2719      1.008   ; qtot -5.144
  2736         CT    174    GLY     CA   2736    -0.0252      12.01   ; qtot -5.169
  2737         H1    174    GLY    HA1   2737     0.0698      1.008   ; qtot -5.099
  2738         H1    174    GLY    HA2   2738     0.0698      1.008   ; qtot -5.029
  2739          C    174    GLY      C   2739     0.5973      12.01   ; qtot -4.432
  2740          O    174    GLY      O   2740    -0.5679         16   ; qtot -5
; residue 175 LEU rtp LEU  q  0.0
  2741          N    175    LEU      N   2741    -0.4157      14.01   ; qtot -5.416
  2742          H    175    LEU      H   2742     0.2719      1.008   ; qtot -5.144
  2743         CT    175    LEU     CA   2743    -0.0518      12.01   ; qtot -5.196
  2744         H1    175    LEU     HA   2744     0.0922      1.008   ; qtot -5.103
  2745         CT    175    LEU     CB   2745    -0.1102      12.01   ; qtot -5.214
  2746         HC    175    LEU    HB1   2746     0.0457      1.008   ; qtot -5.168
  2747         HC    175    LEU    HB2   2747     0.0457      1.008   ; qtot -5.122
  2748         CT    175    LEU     CG   2748     0.3531      12.01   ; qtot -4.769
  2749         HC    175    LEU     HG   2749    -0.0361      1.008   ; qtot -4.805
  2750         CT    175    LEU    CD1   2750    -0.4121      12.01   ; qtot -5.217
  2751         HC    175    LEU   HD11   2751        0.1      1.008   ; qtot -5.117
  2752         HC    175    LEU   HD12   2752        0.1      1.008   ; qtot -5.017
  2753         HC    175    LEU   HD13   2753        0.1      1.008   ; qtot -4.917
  2754         CT    175    LEU    CD2   2754    -0.4121      12.01   ; qtot -5.329
  2755         HC    175    LEU   HD21   2755        0.1      1.008   ; qtot -5.229
  2756         HC    175    LEU   HD22   2756        0.1      1.008   ; qtot -5.129
  2757         HC    175    LEU   HD23   2757        0.1      1.008   ; qtot -5.029
  2758          C    175    LEU      C   2758     0.5973      12.01   ; qtot -4.432
  2759          O    175    LEU      O   2759    -0.5679         16   ; qtot -5
; residue 176 LYS rtp LYS  q +1.0
  2760          N    176    LYS      N   2760    -0.3479      14.01   ; qtot -5.348
  2761          H    176    LYS      H   2761     0.2747      1.008   ; qtot -5.073
  2762         CT    176    LYS     CA   2762      -0.24      12.01   ; qtot -5.313
  2763         H1    176    LYS     HA   2763     0.1426      1.008   ; qtot -5.171
  2764         CT    176    LYS     CB   2764    -0.0094      12.01   ; qtot -5.18
  2765         HC    176    LYS    HB1   2765     0.0362      1.008   ; qtot -5.144
  2766         HC    176    LYS    HB2   2766     0.0362      1.008   ; qtot -5.108
  2767         CT    176    LYS     CG   2767     0.0187      12.01   ; qtot -5.089
  2768         HC    176    LYS    HG1   2768     0.0103      1.008   ; qtot -5.079
  2769         HC    176    LYS    HG2   2769     0.0103      1.008   ; qtot -5.068
  2770         CT    176    LYS     CD   2770    -0.0479      12.01   ; qtot -5.116
  2771         HC    176    LYS    HD1   2771     0.0621      1.008   ; qtot -5.054
  2772         HC    176    LYS    HD2   2772     0.0621      1.008   ; qtot -4.992
  2773         CT    176    LYS     CE   2773    -0.0143      12.01   ; qtot -5.006
  2774         HP    176    LYS    HE1   2774     0.1135      1.008   ; qtot -4.893
  2775         HP    176    LYS    HE2   2775     0.1135      1.008   ; qtot -4.779
  2776         N3    176    LYS     NZ   2776    -0.3854      14.01   ; qtot -5.165
  2777          H    176    LYS    HZ1   2777       0.34      1.008   ; qtot -4.825
  2778          H    176    LYS    HZ2   2778       0.34      1.008   ; qtot -4.485
  2779          H    176    LYS    HZ3   2779       0.34      1.008   ; qtot -4.145
  2780          C    176    LYS      C   2780     0.7341      12.01   ; qtot -3.411
  2781          O    176    LYS      O   2781    -0.5894         16   ; qtot -4
; residue 177 TYR rtp TYR  q  0.0
  2782          N    177    TYR      N   2782    -0.4157      14.01   ; qtot -4.416
  2783          H    177    TYR      H   2783     0.2719      1.008   ; qtot -4.144
  2784         CT    177    TYR     CA   2784    -0.0014      12.01   ; qtot -4.145
  2785         H1    177    TYR     HA   2785     0.0876      1.008   ; qtot -4.058
  2786         CT    177    TYR     CB   2786    -0.0152      12.01   ; qtot -4.073
  2787         HC    177    TYR    HB1   2787     0.0295      1.008   ; qtot -4.043
  2788         HC    177    TYR    HB2   2788     0.0295      1.008   ; qtot -4.014
  2789         CA    177    TYR     CG   2789    -0.0011      12.01   ; qtot -4.015
  2790         CA    177    TYR    CD1   2790    -0.1906      12.01   ; qtot -4.205
  2791         HA    177    TYR    HD1   2791     0.1699      1.008   ; qtot -4.036
  2792         CA    177    TYR    CE1   2792    -0.2341      12.01   ; qtot -4.27
  2793         HA    177    TYR    HE1   2793     0.1656      1.008   ; qtot -4.104
  2794          C    177    TYR     CZ   2794     0.3226      12.01   ; qtot -3.781
  2795         OH    177    TYR     OH   2795    -0.5579         16   ; qtot -4.339
  2796         HO    177    TYR     HH   2796     0.3992      1.008   ; qtot -3.94
  2797         CA    177    TYR    CE2   2797    -0.2341      12.01   ; qtot -4.174
  2798         HA    177    TYR    HE2   2798     0.1656      1.008   ; qtot -4.009
  2799         CA    177    TYR    CD2   2799    -0.1906      12.01   ; qtot -4.199
  2800         HA    177    TYR    HD2   2800     0.1699      1.008   ; qtot -4.029
  2801          C    177    TYR      C   2801     0.5973      12.01   ; qtot -3.432
  2802          O    177    TYR      O   2802    -0.5679         16   ; qtot -4
; residue 178 LYS rtp LYS  q +1.0
  2803          N    178    LYS      N   2803    -0.3479      14.01   ; qtot -4.348
  2804          H    178    LYS      H   2804     0.2747      1.008   ; qtot -4.073
  2805         CT    178    LYS     CA   2805      -0.24      12.01   ; qtot -4.313
  2806         H1    178    LYS     HA   2806     0.1426      1.008   ; qtot -4.171
  2807         CT    178    LYS     CB   2807    -0.0094      12.01   ; qtot -4.18
  2808         HC    178    LYS    HB1   2808     0.0362      1.008   ; qtot -4.144
  2809         HC    178    LYS    HB2   2809     0.0362      1.008   ; qtot -4.108
  2810         CT    178    LYS     CG   2810     0.0187      12.01   ; qtot -4.089
  2811         HC    178    LYS    HG1   2811     0.0103      1.008   ; qtot -4.079
  2812         HC    178    LYS    HG2   2812     0.0103      1.008   ; qtot -4.068
  2813         CT    178    LYS     CD   2813    -0.0479      12.01   ; qtot -4.116
  2814         HC    178    LYS    HD1   2814     0.0621      1.008   ; qtot -4.054
  2815         HC    178    LYS    HD2   2815     0.0621      1.008   ; qtot -3.992
  2816         CT    178    LYS     CE   2816    -0.0143      12.01   ; qtot -4.006
  2817         HP    178    LYS    HE1   2817     0.1135      1.008   ; qtot -3.893
  2818         HP    178    LYS    HE2   2818     0.1135      1.008   ; qtot -3.779
  2819         N3    178    LYS     NZ   2819    -0.3854      14.01   ; qtot -4.165
  2820          H    178    LYS    HZ1   2820       0.34      1.008   ; qtot -3.825
  2821          H    178    LYS    HZ2   2821       0.34      1.008   ; qtot -3.485
  2822          H    178    LYS    HZ3   2822       0.34      1.008   ; qtot -3.145
  2823          C    178    LYS      C   2823     0.7341      12.01   ; qtot -2.411
  2824          O    178    LYS      O   2824    -0.5894         16   ; qtot -3
; residue 179 PRO rtp PRO  q  0.0
  2825          N    179    PRO      N   2825    -0.2548      14.01   ; qtot -3.255
  2826         CT    179    PRO     CD   2826     0.0192      12.01   ; qtot -3.236
  2827         H1    179    PRO    HD1   2827     0.0391      1.008   ; qtot -3.196
  2828         H1    179    PRO    HD2   2828     0.0391      1.008   ; qtot -3.157
  2829         CT    179    PRO     CG   2829     0.0189      12.01   ; qtot -3.138
  2830         HC    179    PRO    HG1   2830     0.0213      1.008   ; qtot -3.117
  2831         HC    179    PRO    HG2   2831     0.0213      1.008   ; qtot -3.096
  2832         CT    179    PRO     CB   2832     -0.007      12.01   ; qtot -3.103
  2833         HC    179    PRO    HB1   2833     0.0253      1.008   ; qtot -3.078
  2834         HC    179    PRO    HB2   2834     0.0253      1.008   ; qtot -3.052
  2835         CT    179    PRO     CA   2835    -0.0266      12.01   ; qtot -3.079
  2836         H1    179    PRO     HA   2836     0.0641      1.008   ; qtot -3.015
  2837          C    179    PRO      C   2837     0.5896      12.01   ; qtot -2.425
  2838          O    179    PRO      O   2838    -0.5748         16   ; qtot -3
; residue 180 ALA rtp ALA  q  0.0
  2839          N    180    ALA      N   2839    -0.4157      14.01   ; qtot -3.416
  2840          H    180    ALA      H   2840     0.2719      1.008   ; qtot -3.144
  2841         CT    180    ALA     CA   2841     0.0337      12.01   ; qtot -3.11
  2842         H1    180    ALA     HA   2842     0.0823      1.008   ; qtot -3.028
  2843         CT    180    ALA     CB   2843    -0.1825      12.01   ; qtot -3.21
  2844         HC    180    ALA    HB1   2844     0.0603      1.008   ; qtot -3.15
  2845         HC    180    ALA    HB2   2845     0.0603      1.008   ; qtot -3.09
  2846         HC    180    ALA    HB3   2846     0.0603      1.008   ; qtot -3.029
  2847          C    180    ALA      C   2847     0.5973      12.01   ; qtot -2.432
  2848          O    180    ALA      O   2848    -0.5679         16   ; qtot -3
; residue 181 VAL rtp VAL  q  0.0
  2849          N    181    VAL      N   2849    -0.4157      14.01   ; qtot -3.416
  2850          H    181    VAL      H   2850     0.2719      1.008   ; qtot -3.144
  2851         CT    181    VAL     CA   2851    -0.0875      12.01   ; qtot -3.231
  2852         H1    181    VAL     HA   2852     0.0969      1.008   ; qtot -3.134
  2853         CT    181    VAL     CB   2853     0.2985      12.01   ; qtot -2.836
  2854         HC    181    VAL     HB   2854    -0.0297      1.008   ; qtot -2.866
  2855         CT    181    VAL    CG1   2855    -0.3192      12.01   ; qtot -3.185
  2856         HC    181    VAL   HG11   2856     0.0791      1.008   ; qtot -3.106
  2857         HC    181    VAL   HG12   2857     0.0791      1.008   ; qtot -3.027
  2858         HC    181    VAL   HG13   2858     0.0791      1.008   ; qtot -2.947
  2859         CT    181    VAL    CG2   2859    -0.3192      12.01   ; qtot -3.267
  2860         HC    181    VAL   HG21   2860     0.0791      1.008   ; qtot -3.188
  2861         HC    181    VAL   HG22   2861     0.0791      1.008   ; qtot -3.108
  2862         HC    181    VAL   HG23   2862     0.0791      1.008   ; qtot -3.029
  2863          C    181    VAL      C   2863     0.5973      12.01   ; qtot -2.432
  2864          O    181    VAL      O   2864    -0.5679         16   ; qtot -3
; residue 182 ASN rtp ASN  q  0.0
  2865          N    182    ASN      N   2865    -0.4157      14.01   ; qtot -3.416
  2866          H    182    ASN      H   2866     0.2719      1.008   ; qtot -3.144
  2867         CT    182    ASN     CA   2867     0.0143      12.01   ; qtot -3.129
  2868         H1    182    ASN     HA   2868     0.1048      1.008   ; qtot -3.025
  2869         CT    182    ASN     CB   2869    -0.2041      12.01   ; qtot -3.229
  2870         HC    182    ASN    HB1   2870     0.0797      1.008   ; qtot -3.149
  2871         HC    182    ASN    HB2   2871     0.0797      1.008   ; qtot -3.069
  2872          C    182    ASN     CG   2872      0.713      12.01   ; qtot -2.356
  2873          O    182    ASN    OD1   2873    -0.5931         16   ; qtot -2.949
  2874          N    182    ASN    ND2   2874    -0.9191      14.01   ; qtot -3.869
  2875          H    182    ASN   HD21   2875     0.4196      1.008   ; qtot -3.449
  2876          H    182    ASN   HD22   2876     0.4196      1.008   ; qtot -3.029
  2877          C    182    ASN      C   2877     0.5973      12.01   ; qtot -2.432
  2878          O    182    ASN      O   2878    -0.5679         16   ; qtot -3
; residue 183 GLN rtp GLN  q  0.0
  2879          N    183    GLN      N   2879    -0.4157      14.01   ; qtot -3.416
  2880          H    183    GLN      H   2880     0.2719      1.008   ; qtot -3.144
  2881         CT    183    GLN     CA   2881    -0.0031      12.01   ; qtot -3.147
  2882         H1    183    GLN     HA   2882      0.085      1.008   ; qtot -3.062
  2883         CT    183    GLN     CB   2883    -0.0036      12.01   ; qtot -3.065
  2884         HC    183    GLN    HB1   2884     0.0171      1.008   ; qtot -3.048
  2885         HC    183    GLN    HB2   2885     0.0171      1.008   ; qtot -3.031
  2886         CT    183    GLN     CG   2886    -0.0645      12.01   ; qtot -3.096
  2887         HC    183    GLN    HG1   2887     0.0352      1.008   ; qtot -3.061
  2888         HC    183    GLN    HG2   2888     0.0352      1.008   ; qtot -3.025
  2889          C    183    GLN     CD   2889     0.6951      12.01   ; qtot -2.33
  2890          O    183    GLN    OE1   2890    -0.6086         16   ; qtot -2.939
  2891          N    183    GLN    NE2   2891    -0.9407      14.01   ; qtot -3.88
  2892          H    183    GLN   HE21   2892     0.4251      1.008   ; qtot -3.454
  2893          H    183    GLN   HE22   2893     0.4251      1.008   ; qtot -3.029
  2894          C    183    GLN      C   2894     0.5973      12.01   ; qtot -2.432
  2895          O    183    GLN      O   2895    -0.5679         16   ; qtot -3
; residue 184 ILE rtp ILE  q  0.0
  2896          N    184    ILE      N   2896    -0.4157      14.01   ; qtot -3.416
  2897          H    184    ILE      H   2897     0.2719      1.008   ; qtot -3.144
  2898         CT    184    ILE     CA   2898    -0.0597      12.01   ; qtot -3.203
  2899         H1    184    ILE     HA   2899     0.0869      1.008   ; qtot -3.117
  2900         CT    184    ILE     CB   2900     0.1303      12.01   ; qtot -2.986
  2901         HC    184    ILE     HB   2901     0.0187      1.008   ; qtot -2.968
  2902         CT    184    ILE    CG2   2902    -0.3204      12.01   ; qtot -3.288
  2903         HC    184    ILE   HG21   2903     0.0882      1.008   ; qtot -3.2
  2904         HC    184    ILE   HG22   2904     0.0882      1.008   ; qtot -3.112
  2905         HC    184    ILE   HG23   2905     0.0882      1.008   ; qtot -3.023
  2906         CT    184    ILE    CG1   2906     -0.043      12.01   ; qtot -3.066
  2907         HC    184    ILE   HG11   2907     0.0236      1.008   ; qtot -3.043
  2908         HC    184    ILE   HG12   2908     0.0236      1.008   ; qtot -3.019
  2909         CT    184    ILE     CD   2909     -0.066      12.01   ; qtot -3.085
  2910         HC    184    ILE    HD1   2910     0.0186      1.008   ; qtot -3.067
  2911         HC    184    ILE    HD2   2911     0.0186      1.008   ; qtot -3.048
  2912         HC    184    ILE    HD3   2912     0.0186      1.008   ; qtot -3.029
  2913          C    184    ILE      C   2913     0.5973      12.01   ; qtot -2.432
  2914          O    184    ILE      O   2914    -0.5679         16   ; qtot -3
; residue 185 GLU rtp GLU  q -1.0
  2915          N    185    GLU      N   2915    -0.5163      14.01   ; qtot -3.516
  2916          H    185    GLU      H   2916     0.2936      1.008   ; qtot -3.223
  2917         CT    185    GLU     CA   2917     0.0397      12.01   ; qtot -3.183
  2918         H1    185    GLU     HA   2918     0.1105      1.008   ; qtot -3.072
  2919         CT    185    GLU     CB   2919      0.056      12.01   ; qtot -3.016
  2920         HC    185    GLU    HB1   2920    -0.0173      1.008   ; qtot -3.034
  2921         HC    185    GLU    HB2   2921    -0.0173      1.008   ; qtot -3.051
  2922         CT    185    GLU     CG   2922     0.0136      12.01   ; qtot -3.037
  2923         HC    185    GLU    HG1   2923    -0.0425      1.008   ; qtot -3.08
  2924         HC    185    GLU    HG2   2924    -0.0425      1.008   ; qtot -3.122
  2925          C    185    GLU     CD   2925     0.8054      12.01   ; qtot -2.317
  2926         O2    185    GLU    OE1   2926    -0.8188         16   ; qtot -3.136
  2927         O2    185    GLU    OE2   2927    -0.8188         16   ; qtot -3.955
  2928          C    185    GLU      C   2928     0.5366      12.01   ; qtot -3.418
  2929          O    185    GLU      O   2929    -0.5819         16   ; qtot -4
; residue 186 CYS rtp CYS  q  0.0
  2930          N    186    CYS      N   2930    -0.4157      14.01   ; qtot -4.416
  2931          H    186    CYS      H   2931     0.2719      1.008   ; qtot -4.144
  2932         CT    186    CYS     CA   2932     0.0213      12.01   ; qtot -4.122
  2933         H1    186    CYS     HA   2933     0.1124      1.008   ; qtot -4.01
  2934         CT    186    CYS     CB   2934    -0.1231      12.01   ; qtot -4.133
  2935         H1    186    CYS    HB1   2935     0.1112      1.008   ; qtot -4.022
  2936         H1    186    CYS    HB2   2936     0.1112      1.008   ; qtot -3.911
  2937         SH    186    CYS     SG   2937    -0.3119      32.06   ; qtot -4.223
  2938         HS    186    CYS     HG   2938     0.1933      1.008   ; qtot -4.029
  2939          C    186    CYS      C   2939     0.5973      12.01   ; qtot -3.432
  2940          O    186    CYS      O   2940    -0.5679         16   ; qtot -4
; residue 187 HIS rtp HIE  q  0.0
  2941          N    187    HIS      N   2941    -0.4157      14.01   ; qtot -4.416
  2942          H    187    HIS      H   2942     0.2719      1.008   ; qtot -4.144
  2943         CT    187    HIS     CA   2943    -0.0581      12.01   ; qtot -4.202
  2944         H1    187    HIS     HA   2944      0.136      1.008   ; qtot -4.066
  2945         CT    187    HIS     CB   2945    -0.0074      12.01   ; qtot -4.073
  2946         HC    187    HIS    HB1   2946     0.0367      1.008   ; qtot -4.037
  2947         HC    187    HIS    HB2   2947     0.0367      1.008   ; qtot -4
  2948         CC    187    HIS     CG   2948     0.1868      12.01   ; qtot -3.813
  2949         NB    187    HIS    ND1   2949    -0.5432      14.01   ; qtot -4.356
  2950         CR    187    HIS    CE1   2950     0.1635      12.01   ; qtot -4.193
  2951         H5    187    HIS    HE1   2951     0.1435      1.008   ; qtot -4.049
  2952         NA    187    HIS    NE2   2952    -0.2795      14.01   ; qtot -4.329
  2953          H    187    HIS    HE2   2953     0.3339      1.008   ; qtot -3.995
  2954         CW    187    HIS    CD2   2954    -0.2207      12.01   ; qtot -4.216
  2955         H4    187    HIS    HD2   2955     0.1862      1.008   ; qtot -4.029
  2956          C    187    HIS      C   2956     0.5973      12.01   ; qtot -3.432
  2957          O    187    HIS      O   2957    -0.5679         16   ; qtot -4
; residue 188 PRO rtp PRO  q  0.0
  2958          N    188    PRO      N   2958    -0.2548      14.01   ; qtot -4.255
  2959         CT    188    PRO     CD   2959     0.0192      12.01   ; qtot -4.236
  2960         H1    188    PRO    HD1   2960     0.0391      1.008   ; qtot -4.196
  2961         H1    188    PRO    HD2   2961     0.0391      1.008   ; qtot -4.157
  2962         CT    188    PRO     CG   2962     0.0189      12.01   ; qtot -4.138
  2963         HC    188    PRO    HG1   2963     0.0213      1.008   ; qtot -4.117
  2964         HC    188    PRO    HG2   2964     0.0213      1.008   ; qtot -4.096
  2965         CT    188    PRO     CB   2965     -0.007      12.01   ; qtot -4.103
  2966         HC    188    PRO    HB1   2966     0.0253      1.008   ; qtot -4.078
  2967         HC    188    PRO    HB2   2967     0.0253      1.008   ; qtot -4.052
  2968         CT    188    PRO     CA   2968    -0.0266      12.01   ; qtot -4.079
  2969         H1    188    PRO     HA   2969     0.0641      1.008   ; qtot -4.015
  2970          C    188    PRO      C   2970     0.5896      12.01   ; qtot -3.425
  2971          O    188    PRO      O   2971    -0.5748         16   ; qtot -4
; residue 189 TYR rtp TYR  q  0.0
  2972          N    189    TYR      N   2972    -0.4157      14.01   ; qtot -4.416
  2973          H    189    TYR      H   2973     0.2719      1.008   ; qtot -4.144
  2974         CT    189    TYR     CA   2974    -0.0014      12.01   ; qtot -4.145
  2975         H1    189    TYR     HA   2975     0.0876      1.008   ; qtot -4.058
  2976         CT    189    TYR     CB   2976    -0.0152      12.01   ; qtot -4.073
  2977         HC    189    TYR    HB1   2977     0.0295      1.008   ; qtot -4.043
  2978         HC    189    TYR    HB2   2978     0.0295      1.008   ; qtot -4.014
  2979         CA    189    TYR     CG   2979    -0.0011      12.01   ; qtot -4.015
  2980         CA    189    TYR    CD1   2980    -0.1906      12.01   ; qtot -4.205
  2981         HA    189    TYR    HD1   2981     0.1699      1.008   ; qtot -4.036
  2982         CA    189    TYR    CE1   2982    -0.2341      12.01   ; qtot -4.27
  2983         HA    189    TYR    HE1   2983     0.1656      1.008   ; qtot -4.104
  2984          C    189    TYR     CZ   2984     0.3226      12.01   ; qtot -3.781
  2985         OH    189    TYR     OH   2985    -0.5579         16   ; qtot -4.339
  2986         HO    189    TYR     HH   2986     0.3992      1.008   ; qtot -3.94
  2987         CA    189    TYR    CE2   2987    -0.2341      12.01   ; qtot -4.174
  2988         HA    189    TYR    HE2   2988     0.1656      1.008   ; qtot -4.009
  2989         CA    189    TYR    CD2   2989    -0.1906      12.01   ; qtot -4.199
  2990         HA    189    TYR    HD2   2990     0.1699      1.008   ; qtot -4.029
  2991          C    189    TYR      C   2991     0.5973      12.01   ; qtot -3.432
  2992          O    189    TYR      O   2992    -0.5679         16   ; qtot -4
; residue 190 LEU rtp LEU  q  0.0
  2993          N    190    LEU      N   2993    -0.4157      14.01   ; qtot -4.416
  2994          H    190    LEU      H   2994     0.2719      1.008   ; qtot -4.144
  2995         CT    190    LEU     CA   2995    -0.0518      12.01   ; qtot -4.196
  2996         H1    190    LEU     HA   2996     0.0922      1.008   ; qtot -4.103
  2997         CT    190    LEU     CB   2997    -0.1102      12.01   ; qtot -4.214
  2998         HC    190    LEU    HB1   2998     0.0457      1.008   ; qtot -4.168
  2999         HC    190    LEU    HB2   2999     0.0457      1.008   ; qtot -4.122
  3000         CT    190    LEU     CG   3000     0.3531      12.01   ; qtot -3.769
  3001         HC    190    LEU     HG   3001    -0.0361      1.008   ; qtot -3.805
  3002         CT    190    LEU    CD1   3002    -0.4121      12.01   ; qtot -4.217
  3003         HC    190    LEU   HD11   3003        0.1      1.008   ; qtot -4.117
  3004         HC    190    LEU   HD12   3004        0.1      1.008   ; qtot -4.017
  3005         HC    190    LEU   HD13   3005        0.1      1.008   ; qtot -3.917
  3006         CT    190    LEU    CD2   3006    -0.4121      12.01   ; qtot -4.329
  3007         HC    190    LEU   HD21   3007        0.1      1.008   ; qtot -4.229
  3008         HC    190    LEU   HD22   3008        0.1      1.008   ; qtot -4.129
  3009         HC    190    LEU   HD23   3009        0.1      1.008   ; qtot -4.029
  3010          C    190    LEU      C   3010     0.5973      12.01   ; qtot -3.432
  3011          O    190    LEU      O   3011    -0.5679         16   ; qtot -4
; residue 191 THR rtp THR  q  0.0
  3012          N    191    THR      N   3012    -0.4157      14.01   ; qtot -4.416
  3013          H    191    THR      H   3013     0.2719      1.008   ; qtot -4.144
  3014         CT    191    THR     CA   3014    -0.0389      12.01   ; qtot -4.183
  3015         H1    191    THR     HA   3015     0.1007      1.008   ; qtot -4.082
  3016         CT    191    THR     CB   3016     0.3654      12.01   ; qtot -3.717
  3017         H1    191    THR     HB   3017     0.0043      1.008   ; qtot -3.712
  3018         CT    191    THR    CG2   3018    -0.2438      12.01   ; qtot -3.956
  3019         HC    191    THR   HG21   3019     0.0642      1.008   ; qtot -3.892
  3020         HC    191    THR   HG22   3020     0.0642      1.008   ; qtot -3.828
  3021         HC    191    THR   HG23   3021     0.0642      1.008   ; qtot -3.763
  3022         OH    191    THR    OG1   3022    -0.6761         16   ; qtot -4.44
  3023         HO    191    THR    HG1   3023     0.4102      1.008   ; qtot -4.029
  3024          C    191    THR      C   3024     0.5973      12.01   ; qtot -3.432
  3025          O    191    THR      O   3025    -0.5679         16   ; qtot -4
; residue 192 GLN rtp GLN  q  0.0
  3026          N    192    GLN      N   3026    -0.4157      14.01   ; qtot -4.416
  3027          H    192    GLN      H   3027     0.2719      1.008   ; qtot -4.144
  3028         CT    192    GLN     CA   3028    -0.0031      12.01   ; qtot -4.147
  3029         H1    192    GLN     HA   3029      0.085      1.008   ; qtot -4.062
  3030         CT    192    GLN     CB   3030    -0.0036      12.01   ; qtot -4.065
  3031         HC    192    GLN    HB1   3031     0.0171      1.008   ; qtot -4.048
  3032         HC    192    GLN    HB2   3032     0.0171      1.008   ; qtot -4.031
  3033         CT    192    GLN     CG   3033    -0.0645      12.01   ; qtot -4.096
  3034         HC    192    GLN    HG1   3034     0.0352      1.008   ; qtot -4.061
  3035         HC    192    GLN    HG2   3035     0.0352      1.008   ; qtot -4.025
  3036          C    192    GLN     CD   3036     0.6951      12.01   ; qtot -3.33
  3037          O    192    GLN    OE1   3037    -0.6086         16   ; qtot -3.939
  3038          N    192    GLN    NE2   3038    -0.9407      14.01   ; qtot -4.88
  3039          H    192    GLN   HE21   3039     0.4251      1.008   ; qtot -4.454
  3040          H    192    GLN   HE22   3040     0.4251      1.008   ; qtot -4.029
  3041          C    192    GLN      C   3041     0.5973      12.01   ; qtot -3.432
  3042          O    192    GLN      O   3042    -0.5679         16   ; qtot -4
; residue 193 GLU rtp GLU  q -1.0
  3043          N    193    GLU      N   3043    -0.5163      14.01   ; qtot -4.516
  3044          H    193    GLU      H   3044     0.2936      1.008   ; qtot -4.223
  3045         CT    193    GLU     CA   3045     0.0397      12.01   ; qtot -4.183
  3046         H1    193    GLU     HA   3046     0.1105      1.008   ; qtot -4.072
  3047         CT    193    GLU     CB   3047      0.056      12.01   ; qtot -4.016
  3048         HC    193    GLU    HB1   3048    -0.0173      1.008   ; qtot -4.034
  3049         HC    193    GLU    HB2   3049    -0.0173      1.008   ; qtot -4.051
  3050         CT    193    GLU     CG   3050     0.0136      12.01   ; qtot -4.037
  3051         HC    193    GLU    HG1   3051    -0.0425      1.008   ; qtot -4.08
  3052         HC    193    GLU    HG2   3052    -0.0425      1.008   ; qtot -4.122
  3053          C    193    GLU     CD   3053     0.8054      12.01   ; qtot -3.317
  3054         O2    193    GLU    OE1   3054    -0.8188         16   ; qtot -4.136
  3055         O2    193    GLU    OE2   3055    -0.8188         16   ; qtot -4.955
  3056          C    193    GLU      C   3056     0.5366      12.01   ; qtot -4.418
  3057          O    193    GLU      O   3057    -0.5819         16   ; qtot -5
; residue 194 LYS rtp LYS  q +1.0
  3058          N    194    LYS      N   3058    -0.3479      14.01   ; qtot -5.348
  3059          H    194    LYS      H   3059     0.2747      1.008   ; qtot -5.073
  3060         CT    194    LYS     CA   3060      -0.24      12.01   ; qtot -5.313
  3061         H1    194    LYS     HA   3061     0.1426      1.008   ; qtot -5.171
  3062         CT    194    LYS     CB   3062    -0.0094      12.01   ; qtot -5.18
  3063         HC    194    LYS    HB1   3063     0.0362      1.008   ; qtot -5.144
  3064         HC    194    LYS    HB2   3064     0.0362      1.008   ; qtot -5.108
  3065         CT    194    LYS     CG   3065     0.0187      12.01   ; qtot -5.089
  3066         HC    194    LYS    HG1   3066     0.0103      1.008   ; qtot -5.079
  3067         HC    194    LYS    HG2   3067     0.0103      1.008   ; qtot -5.068
  3068         CT    194    LYS     CD   3068    -0.0479      12.01   ; qtot -5.116
  3069         HC    194    LYS    HD1   3069     0.0621      1.008   ; qtot -5.054
  3070         HC    194    LYS    HD2   3070     0.0621      1.008   ; qtot -4.992
  3071         CT    194    LYS     CE   3071    -0.0143      12.01   ; qtot -5.006
  3072         HP    194    LYS    HE1   3072     0.1135      1.008   ; qtot -4.893
  3073         HP    194    LYS    HE2   3073     0.1135      1.008   ; qtot -4.779
  3074         N3    194    LYS     NZ   3074    -0.3854      14.01   ; qtot -5.165
  3075          H    194    LYS    HZ1   3075       0.34      1.008   ; qtot -4.825
  3076          H    194    LYS    HZ2   3076       0.34      1.008   ; qtot -4.485
  3077          H    194    LYS    HZ3   3077       0.34      1.008   ; qtot -4.145
  3078          C    194    LYS      C   3078     0.7341      12.01   ; qtot -3.411
  3079          O    194    LYS      O   3079    -0.5894         16   ; qtot -4
; residue 195 LEU rtp LEU  q  0.0
  3080          N    195    LEU      N   3080    -0.4157      14.01   ; qtot -4.416
  3081          H    195    LEU      H   3081     0.2719      1.008   ; qtot -4.144
  3082         CT    195    LEU     CA   3082    -0.0518      12.01   ; qtot -4.196
  3083         H1    195    LEU     HA   3083     0.0922      1.008   ; qtot -4.103
  3084         CT    195    LEU     CB   3084    -0.1102      12.01   ; qtot -4.214
  3085         HC    195    LEU    HB1   3085     0.0457      1.008   ; qtot -4.168
  3086         HC    195    LEU    HB2   3086     0.0457      1.008   ; qtot -4.122
  3087         CT    195    LEU     CG   3087     0.3531      12.01   ; qtot -3.769
  3088         HC    195    LEU     HG   3088    -0.0361      1.008   ; qtot -3.805
  3089         CT    195    LEU    CD1   3089    -0.4121      12.01   ; qtot -4.217
  3090         HC    195    LEU   HD11   3090        0.1      1.008   ; qtot -4.117
  3091         HC    195    LEU   HD12   3091        0.1      1.008   ; qtot -4.017
  3092         HC    195    LEU   HD13   3092        0.1      1.008   ; qtot -3.917
  3093         CT    195    LEU    CD2   3093    -0.4121      12.01   ; qtot -4.329
  3094         HC    195    LEU   HD21   3094        0.1      1.008   ; qtot -4.229
  3095         HC    195    LEU   HD22   3095        0.1      1.008   ; qtot -4.129
  3096         HC    195    LEU   HD23   3096        0.1      1.008   ; qtot -4.029
  3097          C    195    LEU      C   3097     0.5973      12.01   ; qtot -3.432
  3098          O    195    LEU      O   3098    -0.5679         16   ; qtot -4
; residue 196 ILE rtp ILE  q  0.0
  3099          N    196    ILE      N   3099    -0.4157      14.01   ; qtot -4.416
  3100          H    196    ILE      H   3100     0.2719      1.008   ; qtot -4.144
  3101         CT    196    ILE     CA   3101    -0.0597      12.01   ; qtot -4.203
  3102         H1    196    ILE     HA   3102     0.0869      1.008   ; qtot -4.117
  3103         CT    196    ILE     CB   3103     0.1303      12.01   ; qtot -3.986
  3104         HC    196    ILE     HB   3104     0.0187      1.008   ; qtot -3.968
  3105         CT    196    ILE    CG2   3105    -0.3204      12.01   ; qtot -4.288
  3106         HC    196    ILE   HG21   3106     0.0882      1.008   ; qtot -4.2
  3107         HC    196    ILE   HG22   3107     0.0882      1.008   ; qtot -4.112
  3108         HC    196    ILE   HG23   3108     0.0882      1.008   ; qtot -4.023
  3109         CT    196    ILE    CG1   3109     -0.043      12.01   ; qtot -4.066
  3110         HC    196    ILE   HG11   3110     0.0236      1.008   ; qtot -4.043
  3111         HC    196    ILE   HG12   3111     0.0236      1.008   ; qtot -4.019
  3112         CT    196    ILE     CD   3112     -0.066      12.01   ; qtot -4.085
  3113         HC    196    ILE    HD1   3113     0.0186      1.008   ; qtot -4.067
  3114         HC    196    ILE    HD2   3114     0.0186      1.008   ; qtot -4.048
  3115         HC    196    ILE    HD3   3115     0.0186      1.008   ; qtot -4.029
  3116          C    196    ILE      C   3116     0.5973      12.01   ; qtot -3.432
  3117          O    196    ILE      O   3117    -0.5679         16   ; qtot -4
; residue 197 GLN rtp GLN  q  0.0
  3118          N    197    GLN      N   3118    -0.4157      14.01   ; qtot -4.416
  3119          H    197    GLN      H   3119     0.2719      1.008   ; qtot -4.144
  3120         CT    197    GLN     CA   3120    -0.0031      12.01   ; qtot -4.147
  3121         H1    197    GLN     HA   3121      0.085      1.008   ; qtot -4.062
  3122         CT    197    GLN     CB   3122    -0.0036      12.01   ; qtot -4.065
  3123         HC    197    GLN    HB1   3123     0.0171      1.008   ; qtot -4.048
  3124         HC    197    GLN    HB2   3124     0.0171      1.008   ; qtot -4.031
  3125         CT    197    GLN     CG   3125    -0.0645      12.01   ; qtot -4.096
  3126         HC    197    GLN    HG1   3126     0.0352      1.008   ; qtot -4.061
  3127         HC    197    GLN    HG2   3127     0.0352      1.008   ; qtot -4.025
  3128          C    197    GLN     CD   3128     0.6951      12.01   ; qtot -3.33
  3129          O    197    GLN    OE1   3129    -0.6086         16   ; qtot -3.939
  3130          N    197    GLN    NE2   3130    -0.9407      14.01   ; qtot -4.88
  3131          H    197    GLN   HE21   3131     0.4251      1.008   ; qtot -4.454
  3132          H    197    GLN   HE22   3132     0.4251      1.008   ; qtot -4.029
  3133          C    197    GLN      C   3133     0.5973      12.01   ; qtot -3.432
  3134          O    197    GLN      O   3134    -0.5679         16   ; qtot -4
; residue 198 TYR rtp TYR  q  0.0
  3135          N    198    TYR      N   3135    -0.4157      14.01   ; qtot -4.416
  3136          H    198    TYR      H   3136     0.2719      1.008   ; qtot -4.144
  3137         CT    198    TYR     CA   3137    -0.0014      12.01   ; qtot -4.145
  3138         H1    198    TYR     HA   3138     0.0876      1.008   ; qtot -4.058
  3139         CT    198    TYR     CB   3139    -0.0152      12.01   ; qtot -4.073
  3140         HC    198    TYR    HB1   3140     0.0295      1.008   ; qtot -4.043
  3141         HC    198    TYR    HB2   3141     0.0295      1.008   ; qtot -4.014
  3142         CA    198    TYR     CG   3142    -0.0011      12.01   ; qtot -4.015
  3143         CA    198    TYR    CD1   3143    -0.1906      12.01   ; qtot -4.205
  3144         HA    198    TYR    HD1   3144     0.1699      1.008   ; qtot -4.036
  3145         CA    198    TYR    CE1   3145    -0.2341      12.01   ; qtot -4.27
  3146         HA    198    TYR    HE1   3146     0.1656      1.008   ; qtot -4.104
  3147          C    198    TYR     CZ   3147     0.3226      12.01   ; qtot -3.781
  3148         OH    198    TYR     OH   3148    -0.5579         16   ; qtot -4.339
  3149         HO    198    TYR     HH   3149     0.3992      1.008   ; qtot -3.94
  3150         CA    198    TYR    CE2   3150    -0.2341      12.01   ; qtot -4.174
  3151         HA    198    TYR    HE2   3151     0.1656      1.008   ; qtot -4.009
  3152         CA    198    TYR    CD2   3152    -0.1906      12.01   ; qtot -4.199
  3153         HA    198    TYR    HD2   3153     0.1699      1.008   ; qtot -4.029
  3154          C    198    TYR      C   3154     0.5973      12.01   ; qtot -3.432
  3155          O    198    TYR      O   3155    -0.5679         16   ; qtot -4
; residue 199 CYS rtp CYS  q  0.0
  3156          N    199    CYS      N   3156    -0.4157      14.01   ; qtot -4.416
  3157          H    199    CYS      H   3157     0.2719      1.008   ; qtot -4.144
  3158         CT    199    CYS     CA   3158     0.0213      12.01   ; qtot -4.122
  3159         H1    199    CYS     HA   3159     0.1124      1.008   ; qtot -4.01
  3160         CT    199    CYS     CB   3160    -0.1231      12.01   ; qtot -4.133
  3161         H1    199    CYS    HB1   3161     0.1112      1.008   ; qtot -4.022
  3162         H1    199    CYS    HB2   3162     0.1112      1.008   ; qtot -3.911
  3163         SH    199    CYS     SG   3163    -0.3119      32.06   ; qtot -4.223
  3164         HS    199    CYS     HG   3164     0.1933      1.008   ; qtot -4.029
  3165          C    199    CYS      C   3165     0.5973      12.01   ; qtot -3.432
  3166          O    199    CYS      O   3166    -0.5679         16   ; qtot -4
; residue 200 GLN rtp GLN  q  0.0
  3167          N    200    GLN      N   3167    -0.4157      14.01   ; qtot -4.416
  3168          H    200    GLN      H   3168     0.2719      1.008   ; qtot -4.144
  3169         CT    200    GLN     CA   3169    -0.0031      12.01   ; qtot -4.147
  3170         H1    200    GLN     HA   3170      0.085      1.008   ; qtot -4.062
  3171         CT    200    GLN     CB   3171    -0.0036      12.01   ; qtot -4.065
  3172         HC    200    GLN    HB1   3172     0.0171      1.008   ; qtot -4.048
  3173         HC    200    GLN    HB2   3173     0.0171      1.008   ; qtot -4.031
  3174         CT    200    GLN     CG   3174    -0.0645      12.01   ; qtot -4.096
  3175         HC    200    GLN    HG1   3175     0.0352      1.008   ; qtot -4.061
  3176         HC    200    GLN    HG2   3176     0.0352      1.008   ; qtot -4.025
  3177          C    200    GLN     CD   3177     0.6951      12.01   ; qtot -3.33
  3178          O    200    GLN    OE1   3178    -0.6086         16   ; qtot -3.939
  3179          N    200    GLN    NE2   3179    -0.9407      14.01   ; qtot -4.88
  3180          H    200    GLN   HE21   3180     0.4251      1.008   ; qtot -4.454
  3181          H    200    GLN   HE22   3181     0.4251      1.008   ; qtot -4.029
  3182          C    200    GLN      C   3182     0.5973      12.01   ; qtot -3.432
  3183          O    200    GLN      O   3183    -0.5679         16   ; qtot -4
; residue 201 SER rtp SER  q  0.0
  3184          N    201    SER      N   3184    -0.4157      14.01   ; qtot -4.416
  3185          H    201    SER      H   3185     0.2719      1.008   ; qtot -4.144
  3186         CT    201    SER     CA   3186    -0.0249      12.01   ; qtot -4.169
  3187         H1    201    SER     HA   3187     0.0843      1.008   ; qtot -4.084
  3188         CT    201    SER     CB   3188     0.2117      12.01   ; qtot -3.873
  3189         H1    201    SER    HB1   3189     0.0352      1.008   ; qtot -3.837
  3190         H1    201    SER    HB2   3190     0.0352      1.008   ; qtot -3.802
  3191         OH    201    SER     OG   3191    -0.6546         16   ; qtot -4.457
  3192         HO    201    SER     HG   3192     0.4275      1.008   ; qtot -4.029
  3193          C    201    SER      C   3193     0.5973      12.01   ; qtot -3.432
  3194          O    201    SER      O   3194    -0.5679         16   ; qtot -4
; residue 202 LYS rtp LYS  q +1.0
  3195          N    202    LYS      N   3195    -0.3479      14.01   ; qtot -4.348
  3196          H    202    LYS      H   3196     0.2747      1.008   ; qtot -4.073
  3197         CT    202    LYS     CA   3197      -0.24      12.01   ; qtot -4.313
  3198         H1    202    LYS     HA   3198     0.1426      1.008   ; qtot -4.171
  3199         CT    202    LYS     CB   3199    -0.0094      12.01   ; qtot -4.18
  3200         HC    202    LYS    HB1   3200     0.0362      1.008   ; qtot -4.144
  3201         HC    202    LYS    HB2   3201     0.0362      1.008   ; qtot -4.108
  3202         CT    202    LYS     CG   3202     0.0187      12.01   ; qtot -4.089
  3203         HC    202    LYS    HG1   3203     0.0103      1.008   ; qtot -4.079
  3204         HC    202    LYS    HG2   3204     0.0103      1.008   ; qtot -4.068
  3205         CT    202    LYS     CD   3205    -0.0479      12.01   ; qtot -4.116
  3206         HC    202    LYS    HD1   3206     0.0621      1.008   ; qtot -4.054
  3207         HC    202    LYS    HD2   3207     0.0621      1.008   ; qtot -3.992
  3208         CT    202    LYS     CE   3208    -0.0143      12.01   ; qtot -4.006
  3209         HP    202    LYS    HE1   3209     0.1135      1.008   ; qtot -3.893
  3210         HP    202    LYS    HE2   3210     0.1135      1.008   ; qtot -3.779
  3211         N3    202    LYS     NZ   3211    -0.3854      14.01   ; qtot -4.165
  3212          H    202    LYS    HZ1   3212       0.34      1.008   ; qtot -3.825
  3213          H    202    LYS    HZ2   3213       0.34      1.008   ; qtot -3.485
  3214          H    202    LYS    HZ3   3214       0.34      1.008   ; qtot -3.145
  3215          C    202    LYS      C   3215     0.7341      12.01   ; qtot -2.411
  3216          O    202    LYS      O   3216    -0.5894         16   ; qtot -3
; residue 203 GLY rtp GLY  q  0.0
  3217          N    203    GLY      N   3217    -0.4157      14.01   ; qtot -3.416
  3218          H    203    GLY      H   3218     0.2719      1.008   ; qtot -3.144
  3219         CT    203    GLY     CA   3219    -0.0252      12.01   ; qtot -3.169
  3220         H1    203    GLY    HA1   3220     0.0698      1.008   ; qtot -3.099
  3221         H1    203    GLY    HA2   3221     0.0698      1.008   ; qtot -3.029
  3222          C    203    GLY      C   3222     0.5973      12.01   ; qtot -2.432
  3223          O    203    GLY      O   3223    -0.5679         16   ; qtot -3
; residue 204 ILE rtp ILE  q  0.0
  3224          N    204    ILE      N   3224    -0.4157      14.01   ; qtot -3.416
  3225          H    204    ILE      H   3225     0.2719      1.008   ; qtot -3.144
  3226         CT    204    ILE     CA   3226    -0.0597      12.01   ; qtot -3.203
  3227         H1    204    ILE     HA   3227     0.0869      1.008   ; qtot -3.117
  3228         CT    204    ILE     CB   3228     0.1303      12.01   ; qtot -2.986
  3229         HC    204    ILE     HB   3229     0.0187      1.008   ; qtot -2.968
  3230         CT    204    ILE    CG2   3230    -0.3204      12.01   ; qtot -3.288
  3231         HC    204    ILE   HG21   3231     0.0882      1.008   ; qtot -3.2
  3232         HC    204    ILE   HG22   3232     0.0882      1.008   ; qtot -3.112
  3233         HC    204    ILE   HG23   3233     0.0882      1.008   ; qtot -3.023
  3234         CT    204    ILE    CG1   3234     -0.043      12.01   ; qtot -3.066
  3235         HC    204    ILE   HG11   3235     0.0236      1.008   ; qtot -3.043
  3236         HC    204    ILE   HG12   3236     0.0236      1.008   ; qtot -3.019
  3237         CT    204    ILE     CD   3237     -0.066      12.01   ; qtot -3.085
  3238         HC    204    ILE    HD1   3238     0.0186      1.008   ; qtot -3.067
  3239         HC    204    ILE    HD2   3239     0.0186      1.008   ; qtot -3.048
  3240         HC    204    ILE    HD3   3240     0.0186      1.008   ; qtot -3.029
  3241          C    204    ILE      C   3241     0.5973      12.01   ; qtot -2.432
  3242          O    204    ILE      O   3242    -0.5679         16   ; qtot -3
; residue 205 VAL rtp VAL  q  0.0
  3243          N    205    VAL      N   3243    -0.4157      14.01   ; qtot -3.416
  3244          H    205    VAL      H   3244     0.2719      1.008   ; qtot -3.144
  3245         CT    205    VAL     CA   3245    -0.0875      12.01   ; qtot -3.231
  3246         H1    205    VAL     HA   3246     0.0969      1.008   ; qtot -3.134
  3247         CT    205    VAL     CB   3247     0.2985      12.01   ; qtot -2.836
  3248         HC    205    VAL     HB   3248    -0.0297      1.008   ; qtot -2.866
  3249         CT    205    VAL    CG1   3249    -0.3192      12.01   ; qtot -3.185
  3250         HC    205    VAL   HG11   3250     0.0791      1.008   ; qtot -3.106
  3251         HC    205    VAL   HG12   3251     0.0791      1.008   ; qtot -3.027
  3252         HC    205    VAL   HG13   3252     0.0791      1.008   ; qtot -2.947
  3253         CT    205    VAL    CG2   3253    -0.3192      12.01   ; qtot -3.267
  3254         HC    205    VAL   HG21   3254     0.0791      1.008   ; qtot -3.188
  3255         HC    205    VAL   HG22   3255     0.0791      1.008   ; qtot -3.108
  3256         HC    205    VAL   HG23   3256     0.0791      1.008   ; qtot -3.029
  3257          C    205    VAL      C   3257     0.5973      12.01   ; qtot -2.432
  3258          O    205    VAL      O   3258    -0.5679         16   ; qtot -3
; residue 206 VAL rtp VAL  q  0.0
  3259          N    206    VAL      N   3259    -0.4157      14.01   ; qtot -3.416
  3260          H    206    VAL      H   3260     0.2719      1.008   ; qtot -3.144
  3261         CT    206    VAL     CA   3261    -0.0875      12.01   ; qtot -3.231
  3262         H1    206    VAL     HA   3262     0.0969      1.008   ; qtot -3.134
  3263         CT    206    VAL     CB   3263     0.2985      12.01   ; qtot -2.836
  3264         HC    206    VAL     HB   3264    -0.0297      1.008   ; qtot -2.866
  3265         CT    206    VAL    CG1   3265    -0.3192      12.01   ; qtot -3.185
  3266         HC    206    VAL   HG11   3266     0.0791      1.008   ; qtot -3.106
  3267         HC    206    VAL   HG12   3267     0.0791      1.008   ; qtot -3.027
  3268         HC    206    VAL   HG13   3268     0.0791      1.008   ; qtot -2.947
  3269         CT    206    VAL    CG2   3269    -0.3192      12.01   ; qtot -3.267
  3270         HC    206    VAL   HG21   3270     0.0791      1.008   ; qtot -3.188
  3271         HC    206    VAL   HG22   3271     0.0791      1.008   ; qtot -3.108
  3272         HC    206    VAL   HG23   3272     0.0791      1.008   ; qtot -3.029
  3273          C    206    VAL      C   3273     0.5973      12.01   ; qtot -2.432
  3274          O    206    VAL      O   3274    -0.5679         16   ; qtot -3
; residue 207 THR rtp THR  q  0.0
  3275          N    207    THR      N   3275    -0.4157      14.01   ; qtot -3.416
  3276          H    207    THR      H   3276     0.2719      1.008   ; qtot -3.144
  3277         CT    207    THR     CA   3277    -0.0389      12.01   ; qtot -3.183
  3278         H1    207    THR     HA   3278     0.1007      1.008   ; qtot -3.082
  3279         CT    207    THR     CB   3279     0.3654      12.01   ; qtot -2.717
  3280         H1    207    THR     HB   3280     0.0043      1.008   ; qtot -2.712
  3281         CT    207    THR    CG2   3281    -0.2438      12.01   ; qtot -2.956
  3282         HC    207    THR   HG21   3282     0.0642      1.008   ; qtot -2.892
  3283         HC    207    THR   HG22   3283     0.0642      1.008   ; qtot -2.828
  3284         HC    207    THR   HG23   3284     0.0642      1.008   ; qtot -2.763
  3285         OH    207    THR    OG1   3285    -0.6761         16   ; qtot -3.44
  3286         HO    207    THR    HG1   3286     0.4102      1.008   ; qtot -3.029
  3287          C    207    THR      C   3287     0.5973      12.01   ; qtot -2.432
  3288          O    207    THR      O   3288    -0.5679         16   ; qtot -3
; residue 208 ALA rtp ALA  q  0.0
  3289          N    208    ALA      N   3289    -0.4157      14.01   ; qtot -3.416
  3290          H    208    ALA      H   3290     0.2719      1.008   ; qtot -3.144
  3291         CT    208    ALA     CA   3291     0.0337      12.01   ; qtot -3.11
  3292         H1    208    ALA     HA   3292     0.0823      1.008   ; qtot -3.028
  3293         CT    208    ALA     CB   3293    -0.1825      12.01   ; qtot -3.21
  3294         HC    208    ALA    HB1   3294     0.0603      1.008   ; qtot -3.15
  3295         HC    208    ALA    HB2   3295     0.0603      1.008   ; qtot -3.09
  3296         HC    208    ALA    HB3   3296     0.0603      1.008   ; qtot -3.029
  3297          C    208    ALA      C   3297     0.5973      12.01   ; qtot -2.432
  3298          O    208    ALA      O   3298    -0.5679         16   ; qtot -3
; residue 209 TYR rtp TYR  q  0.0
  3299          N    209    TYR      N   3299    -0.4157      14.01   ; qtot -3.416
  3300          H    209    TYR      H   3300     0.2719      1.008   ; qtot -3.144
  3301         CT    209    TYR     CA   3301    -0.0014      12.01   ; qtot -3.145
  3302         H1    209    TYR     HA   3302     0.0876      1.008   ; qtot -3.058
  3303         CT    209    TYR     CB   3303    -0.0152      12.01   ; qtot -3.073
  3304         HC    209    TYR    HB1   3304     0.0295      1.008   ; qtot -3.043
  3305         HC    209    TYR    HB2   3305     0.0295      1.008   ; qtot -3.014
  3306         CA    209    TYR     CG   3306    -0.0011      12.01   ; qtot -3.015
  3307         CA    209    TYR    CD1   3307    -0.1906      12.01   ; qtot -3.205
  3308         HA    209    TYR    HD1   3308     0.1699      1.008   ; qtot -3.036
  3309         CA    209    TYR    CE1   3309    -0.2341      12.01   ; qtot -3.27
  3310         HA    209    TYR    HE1   3310     0.1656      1.008   ; qtot -3.104
  3311          C    209    TYR     CZ   3311     0.3226      12.01   ; qtot -2.781
  3312         OH    209    TYR     OH   3312    -0.5579         16   ; qtot -3.339
  3313         HO    209    TYR     HH   3313     0.3992      1.008   ; qtot -2.94
  3314         CA    209    TYR    CE2   3314    -0.2341      12.01   ; qtot -3.174
  3315         HA    209    TYR    HE2   3315     0.1656      1.008   ; qtot -3.009
  3316         CA    209    TYR    CD2   3316    -0.1906      12.01   ; qtot -3.199
  3317         HA    209    TYR    HD2   3317     0.1699      1.008   ; qtot -3.029
  3318          C    209    TYR      C   3318     0.5973      12.01   ; qtot -2.432
  3319          O    209    TYR      O   3319    -0.5679         16   ; qtot -3
; residue 210 SER rtp SER  q  0.0
  3320          N    210    SER      N   3320    -0.4157      14.01   ; qtot -3.416
  3321          H    210    SER      H   3321     0.2719      1.008   ; qtot -3.144
  3322         CT    210    SER     CA   3322    -0.0249      12.01   ; qtot -3.169
  3323         H1    210    SER     HA   3323     0.0843      1.008   ; qtot -3.084
  3324         CT    210    SER     CB   3324     0.2117      12.01   ; qtot -2.873
  3325         H1    210    SER    HB1   3325     0.0352      1.008   ; qtot -2.837
  3326         H1    210    SER    HB2   3326     0.0352      1.008   ; qtot -2.802
  3327         OH    210    SER     OG   3327    -0.6546         16   ; qtot -3.457
  3328         HO    210    SER     HG   3328     0.4275      1.008   ; qtot -3.029
  3329          C    210    SER      C   3329     0.5973      12.01   ; qtot -2.432
  3330          O    210    SER      O   3330    -0.5679         16   ; qtot -3
; residue 211 PRO rtp PRO  q  0.0
  3331          N    211    PRO      N   3331    -0.2548      14.01   ; qtot -3.255
  3332         CT    211    PRO     CD   3332     0.0192      12.01   ; qtot -3.236
  3333         H1    211    PRO    HD1   3333     0.0391      1.008   ; qtot -3.196
  3334         H1    211    PRO    HD2   3334     0.0391      1.008   ; qtot -3.157
  3335         CT    211    PRO     CG   3335     0.0189      12.01   ; qtot -3.138
  3336         HC    211    PRO    HG1   3336     0.0213      1.008   ; qtot -3.117
  3337         HC    211    PRO    HG2   3337     0.0213      1.008   ; qtot -3.096
  3338         CT    211    PRO     CB   3338     -0.007      12.01   ; qtot -3.103
  3339         HC    211    PRO    HB1   3339     0.0253      1.008   ; qtot -3.078
  3340         HC    211    PRO    HB2   3340     0.0253      1.008   ; qtot -3.052
  3341         CT    211    PRO     CA   3341    -0.0266      12.01   ; qtot -3.079
  3342         H1    211    PRO     HA   3342     0.0641      1.008   ; qtot -3.015
  3343          C    211    PRO      C   3343     0.5896      12.01   ; qtot -2.425
  3344          O    211    PRO      O   3344    -0.5748         16   ; qtot -3
; residue 212 LEU rtp LEU  q  0.0
  3345          N    212    LEU      N   3345    -0.4157      14.01   ; qtot -3.416
  3346          H    212    LEU      H   3346     0.2719      1.008   ; qtot -3.144
  3347         CT    212    LEU     CA   3347    -0.0518      12.01   ; qtot -3.196
  3348         H1    212    LEU     HA   3348     0.0922      1.008   ; qtot -3.103
  3349         CT    212    LEU     CB   3349    -0.1102      12.01   ; qtot -3.214
  3350         HC    212    LEU    HB1   3350     0.0457      1.008   ; qtot -3.168
  3351         HC    212    LEU    HB2   3351     0.0457      1.008   ; qtot -3.122
  3352         CT    212    LEU     CG   3352     0.3531      12.01   ; qtot -2.769
  3353         HC    212    LEU     HG   3353    -0.0361      1.008   ; qtot -2.805
  3354         CT    212    LEU    CD1   3354    -0.4121      12.01   ; qtot -3.217
  3355         HC    212    LEU   HD11   3355        0.1      1.008   ; qtot -3.117
  3356         HC    212    LEU   HD12   3356        0.1      1.008   ; qtot -3.017
  3357         HC    212    LEU   HD13   3357        0.1      1.008   ; qtot -2.917
  3358         CT    212    LEU    CD2   3358    -0.4121      12.01   ; qtot -3.329
  3359         HC    212    LEU   HD21   3359        0.1      1.008   ; qtot -3.229
  3360         HC    212    LEU   HD22   3360        0.1      1.008   ; qtot -3.129
  3361         HC    212    LEU   HD23   3361        0.1      1.008   ; qtot -3.029
  3362          C    212    LEU      C   3362     0.5973      12.01   ; qtot -2.432
  3363          O    212    LEU      O   3363    -0.5679         16   ; qtot -3
; residue 213 GLY rtp GLY  q  0.0
  3364          N    213    GLY      N   3364    -0.4157      14.01   ; qtot -3.416
  3365          H    213    GLY      H   3365     0.2719      1.008   ; qtot -3.144
  3366         CT    213    GLY     CA   3366    -0.0252      12.01   ; qtot -3.169
  3367         H1    213    GLY    HA1   3367     0.0698      1.008   ; qtot -3.099
  3368         H1    213    GLY    HA2   3368     0.0698      1.008   ; qtot -3.029
  3369          C    213    GLY      C   3369     0.5973      12.01   ; qtot -2.432
  3370          O    213    GLY      O   3370    -0.5679         16   ; qtot -3
; residue 214 SER rtp SER  q  0.0
  3371          N    214    SER      N   3371    -0.4157      14.01   ; qtot -3.416
  3372          H    214    SER      H   3372     0.2719      1.008   ; qtot -3.144
  3373         CT    214    SER     CA   3373    -0.0249      12.01   ; qtot -3.169
  3374         H1    214    SER     HA   3374     0.0843      1.008   ; qtot -3.084
  3375         CT    214    SER     CB   3375     0.2117      12.01   ; qtot -2.873
  3376         H1    214    SER    HB1   3376     0.0352      1.008   ; qtot -2.837
  3377         H1    214    SER    HB2   3377     0.0352      1.008   ; qtot -2.802
  3378         OH    214    SER     OG   3378    -0.6546         16   ; qtot -3.457
  3379         HO    214    SER     HG   3379     0.4275      1.008   ; qtot -3.029
  3380          C    214    SER      C   3380     0.5973      12.01   ; qtot -2.432
  3381          O    214    SER      O   3381    -0.5679         16   ; qtot -3
; residue 215 PRO rtp PRO  q  0.0
  3382          N    215    PRO      N   3382    -0.2548      14.01   ; qtot -3.255
  3383         CT    215    PRO     CD   3383     0.0192      12.01   ; qtot -3.236
  3384         H1    215    PRO    HD1   3384     0.0391      1.008   ; qtot -3.196
  3385         H1    215    PRO    HD2   3385     0.0391      1.008   ; qtot -3.157
  3386         CT    215    PRO     CG   3386     0.0189      12.01   ; qtot -3.138
  3387         HC    215    PRO    HG1   3387     0.0213      1.008   ; qtot -3.117
  3388         HC    215    PRO    HG2   3388     0.0213      1.008   ; qtot -3.096
  3389         CT    215    PRO     CB   3389     -0.007      12.01   ; qtot -3.103
  3390         HC    215    PRO    HB1   3390     0.0253      1.008   ; qtot -3.078
  3391         HC    215    PRO    HB2   3391     0.0253      1.008   ; qtot -3.052
  3392         CT    215    PRO     CA   3392    -0.0266      12.01   ; qtot -3.079
  3393         H1    215    PRO     HA   3393     0.0641      1.008   ; qtot -3.015
  3394          C    215    PRO      C   3394     0.5896      12.01   ; qtot -2.425
  3395          O    215    PRO      O   3395    -0.5748         16   ; qtot -3
; residue 216 ASP rtp ASP  q -1.0
  3396          N    216    ASP      N   3396    -0.5163      14.01   ; qtot -3.516
  3397          H    216    ASP      H   3397     0.2936      1.008   ; qtot -3.223
  3398         CT    216    ASP     CA   3398     0.0381      12.01   ; qtot -3.185
  3399         H1    216    ASP     HA   3399      0.088      1.008   ; qtot -3.097
  3400         CT    216    ASP     CB   3400    -0.0303      12.01   ; qtot -3.127
  3401         HC    216    ASP    HB1   3401    -0.0122      1.008   ; qtot -3.139
  3402         HC    216    ASP    HB2   3402    -0.0122      1.008   ; qtot -3.151
  3403          C    216    ASP     CG   3403     0.7994      12.01   ; qtot -2.352
  3404         O2    216    ASP    OD1   3404    -0.8014         16   ; qtot -3.153
  3405         O2    216    ASP    OD2   3405    -0.8014         16   ; qtot -3.955
  3406          C    216    ASP      C   3406     0.5366      12.01   ; qtot -3.418
  3407          O    216    ASP      O   3407    -0.5819         16   ; qtot -4
; residue 217 ARG rtp ARG  q +1.0
  3408          N    217    ARG      N   3408    -0.3479      14.01   ; qtot -4.348
  3409          H    217    ARG      H   3409     0.2747      1.008   ; qtot -4.073
  3410         CT    217    ARG     CA   3410    -0.2637      12.01   ; qtot -4.337
  3411         H1    217    ARG     HA   3411      0.156      1.008   ; qtot -4.181
  3412         CT    217    ARG     CB   3412    -0.0007      12.01   ; qtot -4.182
  3413         HC    217    ARG    HB1   3413     0.0327      1.008   ; qtot -4.149
  3414         HC    217    ARG    HB2   3414     0.0327      1.008   ; qtot -4.116
  3415         CT    217    ARG     CG   3415      0.039      12.01   ; qtot -4.077
  3416         HC    217    ARG    HG1   3416     0.0285      1.008   ; qtot -4.049
  3417         HC    217    ARG    HG2   3417     0.0285      1.008   ; qtot -4.02
  3418         CT    217    ARG     CD   3418     0.0486      12.01   ; qtot -3.972
  3419         H1    217    ARG    HD1   3419     0.0687      1.008   ; qtot -3.903
  3420         H1    217    ARG    HD2   3420     0.0687      1.008   ; qtot -3.834
  3421         N2    217    ARG     NE   3421    -0.5295      14.01   ; qtot -4.364
  3422          H    217    ARG     HE   3422     0.3456      1.008   ; qtot -4.018
  3423         CA    217    ARG     CZ   3423     0.8076      12.01   ; qtot -3.21
  3424         N2    217    ARG    NH1   3424    -0.8627      14.01   ; qtot -4.073
  3425          H    217    ARG   HH11   3425     0.4478      1.008   ; qtot -3.625
  3426          H    217    ARG   HH12   3426     0.4478      1.008   ; qtot -3.178
  3427         N2    217    ARG    NH2   3427    -0.8627      14.01   ; qtot -4.04
  3428          H    217    ARG   HH21   3428     0.4478      1.008   ; qtot -3.592
  3429          H    217    ARG   HH22   3429     0.4478      1.008   ; qtot -3.145
  3430          C    217    ARG      C   3430     0.7341      12.01   ; qtot -2.411
  3431          O    217    ARG      O   3431    -0.5894         16   ; qtot -3
; residue 218 PRO rtp PRO  q  0.0
  3432          N    218    PRO      N   3432    -0.2548      14.01   ; qtot -3.255
  3433         CT    218    PRO     CD   3433     0.0192      12.01   ; qtot -3.236
  3434         H1    218    PRO    HD1   3434     0.0391      1.008   ; qtot -3.196
  3435         H1    218    PRO    HD2   3435     0.0391      1.008   ; qtot -3.157
  3436         CT    218    PRO     CG   3436     0.0189      12.01   ; qtot -3.138
  3437         HC    218    PRO    HG1   3437     0.0213      1.008   ; qtot -3.117
  3438         HC    218    PRO    HG2   3438     0.0213      1.008   ; qtot -3.096
  3439         CT    218    PRO     CB   3439     -0.007      12.01   ; qtot -3.103
  3440         HC    218    PRO    HB1   3440     0.0253      1.008   ; qtot -3.078
  3441         HC    218    PRO    HB2   3441     0.0253      1.008   ; qtot -3.052
  3442         CT    218    PRO     CA   3442    -0.0266      12.01   ; qtot -3.079
  3443         H1    218    PRO     HA   3443     0.0641      1.008   ; qtot -3.015
  3444          C    218    PRO      C   3444     0.5896      12.01   ; qtot -2.425
  3445          O    218    PRO      O   3445    -0.5748         16   ; qtot -3
; residue 219 TRP rtp TRP  q  0.0
  3446          N    219    TRP      N   3446    -0.4157      14.01   ; qtot -3.416
  3447          H    219    TRP      H   3447     0.2719      1.008   ; qtot -3.144
  3448         CT    219    TRP     CA   3448    -0.0275      12.01   ; qtot -3.171
  3449         H1    219    TRP     HA   3449     0.1123      1.008   ; qtot -3.059
  3450         CT    219    TRP     CB   3450     -0.005      12.01   ; qtot -3.064
  3451         HC    219    TRP    HB1   3451     0.0339      1.008   ; qtot -3.03
  3452         HC    219    TRP    HB2   3452     0.0339      1.008   ; qtot -2.996
  3453         C*    219    TRP     CG   3453    -0.1415      12.01   ; qtot -3.138
  3454         CW    219    TRP    CD1   3454    -0.1638      12.01   ; qtot -3.301
  3455         H4    219    TRP    HD1   3455     0.2062      1.008   ; qtot -3.095
  3456         NA    219    TRP    NE1   3456    -0.3418      14.01   ; qtot -3.437
  3457          H    219    TRP    HE1   3457     0.3412      1.008   ; qtot -3.096
  3458         CN    219    TRP    CE2   3458      0.138      12.01   ; qtot -2.958
  3459         CA    219    TRP    CZ2   3459    -0.2601      12.01   ; qtot -3.218
  3460         HA    219    TRP    HZ2   3460     0.1572      1.008   ; qtot -3.061
  3461         CA    219    TRP    CH2   3461    -0.1134      12.01   ; qtot -3.174
  3462         HA    219    TRP    HH2   3462     0.1417      1.008   ; qtot -3.032
  3463         CA    219    TRP    CZ3   3463    -0.1972      12.01   ; qtot -3.23
  3464         HA    219    TRP    HZ3   3464     0.1447      1.008   ; qtot -3.085
  3465         CA    219    TRP    CE3   3465    -0.2387      12.01   ; qtot -3.324
  3466         HA    219    TRP    HE3   3466       0.17      1.008   ; qtot -3.154
  3467         CB    219    TRP    CD2   3467     0.1243      12.01   ; qtot -3.029
  3468          C    219    TRP      C   3468     0.5973      12.01   ; qtot -2.432
  3469          O    219    TRP      O   3469    -0.5679         16   ; qtot -3
; residue 220 ALA rtp ALA  q  0.0
  3470          N    220    ALA      N   3470    -0.4157      14.01   ; qtot -3.416
  3471          H    220    ALA      H   3471     0.2719      1.008   ; qtot -3.144
  3472         CT    220    ALA     CA   3472     0.0337      12.01   ; qtot -3.11
  3473         H1    220    ALA     HA   3473     0.0823      1.008   ; qtot -3.028
  3474         CT    220    ALA     CB   3474    -0.1825      12.01   ; qtot -3.21
  3475         HC    220    ALA    HB1   3475     0.0603      1.008   ; qtot -3.15
  3476         HC    220    ALA    HB2   3476     0.0603      1.008   ; qtot -3.09
  3477         HC    220    ALA    HB3   3477     0.0603      1.008   ; qtot -3.029
  3478          C    220    ALA      C   3478     0.5973      12.01   ; qtot -2.432
  3479          O    220    ALA      O   3479    -0.5679         16   ; qtot -3
; residue 221 LYS rtp LYS  q +1.0
  3480          N    221    LYS      N   3480    -0.3479      14.01   ; qtot -3.348
  3481          H    221    LYS      H   3481     0.2747      1.008   ; qtot -3.073
  3482         CT    221    LYS     CA   3482      -0.24      12.01   ; qtot -3.313
  3483         H1    221    LYS     HA   3483     0.1426      1.008   ; qtot -3.171
  3484         CT    221    LYS     CB   3484    -0.0094      12.01   ; qtot -3.18
  3485         HC    221    LYS    HB1   3485     0.0362      1.008   ; qtot -3.144
  3486         HC    221    LYS    HB2   3486     0.0362      1.008   ; qtot -3.108
  3487         CT    221    LYS     CG   3487     0.0187      12.01   ; qtot -3.089
  3488         HC    221    LYS    HG1   3488     0.0103      1.008   ; qtot -3.079
  3489         HC    221    LYS    HG2   3489     0.0103      1.008   ; qtot -3.068
  3490         CT    221    LYS     CD   3490    -0.0479      12.01   ; qtot -3.116
  3491         HC    221    LYS    HD1   3491     0.0621      1.008   ; qtot -3.054
  3492         HC    221    LYS    HD2   3492     0.0621      1.008   ; qtot -2.992
  3493         CT    221    LYS     CE   3493    -0.0143      12.01   ; qtot -3.006
  3494         HP    221    LYS    HE1   3494     0.1135      1.008   ; qtot -2.893
  3495         HP    221    LYS    HE2   3495     0.1135      1.008   ; qtot -2.779
  3496         N3    221    LYS     NZ   3496    -0.3854      14.01   ; qtot -3.165
  3497          H    221    LYS    HZ1   3497       0.34      1.008   ; qtot -2.825
  3498          H    221    LYS    HZ2   3498       0.34      1.008   ; qtot -2.485
  3499          H    221    LYS    HZ3   3499       0.34      1.008   ; qtot -2.145
  3500          C    221    LYS      C   3500     0.7341      12.01   ; qtot -1.411
  3501          O    221    LYS      O   3501    -0.5894         16   ; qtot -2
; residue 222 PRO rtp PRO  q  0.0
  3502          N    222    PRO      N   3502    -0.2548      14.01   ; qtot -2.255
  3503         CT    222    PRO     CD   3503     0.0192      12.01   ; qtot -2.236
  3504         H1    222    PRO    HD1   3504     0.0391      1.008   ; qtot -2.196
  3505         H1    222    PRO    HD2   3505     0.0391      1.008   ; qtot -2.157
  3506         CT    222    PRO     CG   3506     0.0189      12.01   ; qtot -2.138
  3507         HC    222    PRO    HG1   3507     0.0213      1.008   ; qtot -2.117
  3508         HC    222    PRO    HG2   3508     0.0213      1.008   ; qtot -2.096
  3509         CT    222    PRO     CB   3509     -0.007      12.01   ; qtot -2.103
  3510         HC    222    PRO    HB1   3510     0.0253      1.008   ; qtot -2.078
  3511         HC    222    PRO    HB2   3511     0.0253      1.008   ; qtot -2.052
  3512         CT    222    PRO     CA   3512    -0.0266      12.01   ; qtot -2.079
  3513         H1    222    PRO     HA   3513     0.0641      1.008   ; qtot -2.015
  3514          C    222    PRO      C   3514     0.5896      12.01   ; qtot -1.425
  3515          O    222    PRO      O   3515    -0.5748         16   ; qtot -2
; residue 223 GLU rtp GLU  q -1.0
  3516          N    223    GLU      N   3516    -0.5163      14.01   ; qtot -2.516
  3517          H    223    GLU      H   3517     0.2936      1.008   ; qtot -2.223
  3518         CT    223    GLU     CA   3518     0.0397      12.01   ; qtot -2.183
  3519         H1    223    GLU     HA   3519     0.1105      1.008   ; qtot -2.072
  3520         CT    223    GLU     CB   3520      0.056      12.01   ; qtot -2.016
  3521         HC    223    GLU    HB1   3521    -0.0173      1.008   ; qtot -2.034
  3522         HC    223    GLU    HB2   3522    -0.0173      1.008   ; qtot -2.051
  3523         CT    223    GLU     CG   3523     0.0136      12.01   ; qtot -2.037
  3524         HC    223    GLU    HG1   3524    -0.0425      1.008   ; qtot -2.08
  3525         HC    223    GLU    HG2   3525    -0.0425      1.008   ; qtot -2.122
  3526          C    223    GLU     CD   3526     0.8054      12.01   ; qtot -1.317
  3527         O2    223    GLU    OE1   3527    -0.8188         16   ; qtot -2.136
  3528         O2    223    GLU    OE2   3528    -0.8188         16   ; qtot -2.955
  3529          C    223    GLU      C   3529     0.5366      12.01   ; qtot -2.418
  3530          O    223    GLU      O   3530    -0.5819         16   ; qtot -3
; residue 224 ASP rtp ASP  q -1.0
  3531          N    224    ASP      N   3531    -0.5163      14.01   ; qtot -3.516
  3532          H    224    ASP      H   3532     0.2936      1.008   ; qtot -3.223
  3533         CT    224    ASP     CA   3533     0.0381      12.01   ; qtot -3.185
  3534         H1    224    ASP     HA   3534      0.088      1.008   ; qtot -3.097
  3535         CT    224    ASP     CB   3535    -0.0303      12.01   ; qtot -3.127
  3536         HC    224    ASP    HB1   3536    -0.0122      1.008   ; qtot -3.139
  3537         HC    224    ASP    HB2   3537    -0.0122      1.008   ; qtot -3.151
  3538          C    224    ASP     CG   3538     0.7994      12.01   ; qtot -2.352
  3539         O2    224    ASP    OD1   3539    -0.8014         16   ; qtot -3.153
  3540         O2    224    ASP    OD2   3540    -0.8014         16   ; qtot -3.955
  3541          C    224    ASP      C   3541     0.5366      12.01   ; qtot -3.418
  3542          O    224    ASP      O   3542    -0.5819         16   ; qtot -4
; residue 225 PRO rtp PRO  q  0.0
  3543          N    225    PRO      N   3543    -0.2548      14.01   ; qtot -4.255
  3544         CT    225    PRO     CD   3544     0.0192      12.01   ; qtot -4.236
  3545         H1    225    PRO    HD1   3545     0.0391      1.008   ; qtot -4.196
  3546         H1    225    PRO    HD2   3546     0.0391      1.008   ; qtot -4.157
  3547         CT    225    PRO     CG   3547     0.0189      12.01   ; qtot -4.138
  3548         HC    225    PRO    HG1   3548     0.0213      1.008   ; qtot -4.117
  3549         HC    225    PRO    HG2   3549     0.0213      1.008   ; qtot -4.096
  3550         CT    225    PRO     CB   3550     -0.007      12.01   ; qtot -4.103
  3551         HC    225    PRO    HB1   3551     0.0253      1.008   ; qtot -4.078
  3552         HC    225    PRO    HB2   3552     0.0253      1.008   ; qtot -4.052
  3553         CT    225    PRO     CA   3553    -0.0266      12.01   ; qtot -4.079
  3554         H1    225    PRO     HA   3554     0.0641      1.008   ; qtot -4.015
  3555          C    225    PRO      C   3555     0.5896      12.01   ; qtot -3.425
  3556          O    225    PRO      O   3556    -0.5748         16   ; qtot -4
; residue 226 SER rtp SER  q  0.0
  3557          N    226    SER      N   3557    -0.4157      14.01   ; qtot -4.416
  3558          H    226    SER      H   3558     0.2719      1.008   ; qtot -4.144
  3559         CT    226    SER     CA   3559    -0.0249      12.01   ; qtot -4.169
  3560         H1    226    SER     HA   3560     0.0843      1.008   ; qtot -4.084
  3561         CT    226    SER     CB   3561     0.2117      12.01   ; qtot -3.873
  3562         H1    226    SER    HB1   3562     0.0352      1.008   ; qtot -3.837
  3563         H1    226    SER    HB2   3563     0.0352      1.008   ; qtot -3.802
  3564         OH    226    SER     OG   3564    -0.6546         16   ; qtot -4.457
  3565         HO    226    SER     HG   3565     0.4275      1.008   ; qtot -4.029
  3566          C    226    SER      C   3566     0.5973      12.01   ; qtot -3.432
  3567          O    226    SER      O   3567    -0.5679         16   ; qtot -4
; residue 227 LEU rtp LEU  q  0.0
  3568          N    227    LEU      N   3568    -0.4157      14.01   ; qtot -4.416
  3569          H    227    LEU      H   3569     0.2719      1.008   ; qtot -4.144
  3570         CT    227    LEU     CA   3570    -0.0518      12.01   ; qtot -4.196
  3571         H1    227    LEU     HA   3571     0.0922      1.008   ; qtot -4.103
  3572         CT    227    LEU     CB   3572    -0.1102      12.01   ; qtot -4.214
  3573         HC    227    LEU    HB1   3573     0.0457      1.008   ; qtot -4.168
  3574         HC    227    LEU    HB2   3574     0.0457      1.008   ; qtot -4.122
  3575         CT    227    LEU     CG   3575     0.3531      12.01   ; qtot -3.769
  3576         HC    227    LEU     HG   3576    -0.0361      1.008   ; qtot -3.805
  3577         CT    227    LEU    CD1   3577    -0.4121      12.01   ; qtot -4.217
  3578         HC    227    LEU   HD11   3578        0.1      1.008   ; qtot -4.117
  3579         HC    227    LEU   HD12   3579        0.1      1.008   ; qtot -4.017
  3580         HC    227    LEU   HD13   3580        0.1      1.008   ; qtot -3.917
  3581         CT    227    LEU    CD2   3581    -0.4121      12.01   ; qtot -4.329
  3582         HC    227    LEU   HD21   3582        0.1      1.008   ; qtot -4.229
  3583         HC    227    LEU   HD22   3583        0.1      1.008   ; qtot -4.129
  3584         HC    227    LEU   HD23   3584        0.1      1.008   ; qtot -4.029
  3585          C    227    LEU      C   3585     0.5973      12.01   ; qtot -3.432
  3586          O    227    LEU      O   3586    -0.5679         16   ; qtot -4
; residue 228 LEU rtp LEU  q  0.0
  3587          N    228    LEU      N   3587    -0.4157      14.01   ; qtot -4.416
  3588          H    228    LEU      H   3588     0.2719      1.008   ; qtot -4.144
  3589         CT    228    LEU     CA   3589    -0.0518      12.01   ; qtot -4.196
  3590         H1    228    LEU     HA   3590     0.0922      1.008   ; qtot -4.103
  3591         CT    228    LEU     CB   3591    -0.1102      12.01   ; qtot -4.214
  3592         HC    228    LEU    HB1   3592     0.0457      1.008   ; qtot -4.168
  3593         HC    228    LEU    HB2   3593     0.0457      1.008   ; qtot -4.122
  3594         CT    228    LEU     CG   3594     0.3531      12.01   ; qtot -3.769
  3595         HC    228    LEU     HG   3595    -0.0361      1.008   ; qtot -3.805
  3596         CT    228    LEU    CD1   3596    -0.4121      12.01   ; qtot -4.217
  3597         HC    228    LEU   HD11   3597        0.1      1.008   ; qtot -4.117
  3598         HC    228    LEU   HD12   3598        0.1      1.008   ; qtot -4.017
  3599         HC    228    LEU   HD13   3599        0.1      1.008   ; qtot -3.917
  3600         CT    228    LEU    CD2   3600    -0.4121      12.01   ; qtot -4.329
  3601         HC    228    LEU   HD21   3601        0.1      1.008   ; qtot -4.229
  3602         HC    228    LEU   HD22   3602        0.1      1.008   ; qtot -4.129
  3603         HC    228    LEU   HD23   3603        0.1      1.008   ; qtot -4.029
  3604          C    228    LEU      C   3604     0.5973      12.01   ; qtot -3.432
  3605          O    228    LEU      O   3605    -0.5679         16   ; qtot -4
; residue 229 GLU rtp GLU  q -1.0
  3606          N    229    GLU      N   3606    -0.5163      14.01   ; qtot -4.516
  3607          H    229    GLU      H   3607     0.2936      1.008   ; qtot -4.223
  3608         CT    229    GLU     CA   3608     0.0397      12.01   ; qtot -4.183
  3609         H1    229    GLU     HA   3609     0.1105      1.008   ; qtot -4.072
  3610         CT    229    GLU     CB   3610      0.056      12.01   ; qtot -4.016
  3611         HC    229    GLU    HB1   3611    -0.0173      1.008   ; qtot -4.034
  3612         HC    229    GLU    HB2   3612    -0.0173      1.008   ; qtot -4.051
  3613         CT    229    GLU     CG   3613     0.0136      12.01   ; qtot -4.037
  3614         HC    229    GLU    HG1   3614    -0.0425      1.008   ; qtot -4.08
  3615         HC    229    GLU    HG2   3615    -0.0425      1.008   ; qtot -4.122
  3616          C    229    GLU     CD   3616     0.8054      12.01   ; qtot -3.317
  3617         O2    229    GLU    OE1   3617    -0.8188         16   ; qtot -4.136
  3618         O2    229    GLU    OE2   3618    -0.8188         16   ; qtot -4.955
  3619          C    229    GLU      C   3619     0.5366      12.01   ; qtot -4.418
  3620          O    229    GLU      O   3620    -0.5819         16   ; qtot -5
; residue 230 ASP rtp ASP  q -1.0
  3621          N    230    ASP      N   3621    -0.5163      14.01   ; qtot -5.516
  3622          H    230    ASP      H   3622     0.2936      1.008   ; qtot -5.223
  3623         CT    230    ASP     CA   3623     0.0381      12.01   ; qtot -5.185
  3624         H1    230    ASP     HA   3624      0.088      1.008   ; qtot -5.097
  3625         CT    230    ASP     CB   3625    -0.0303      12.01   ; qtot -5.127
  3626         HC    230    ASP    HB1   3626    -0.0122      1.008   ; qtot -5.139
  3627         HC    230    ASP    HB2   3627    -0.0122      1.008   ; qtot -5.151
  3628          C    230    ASP     CG   3628     0.7994      12.01   ; qtot -4.352
  3629         O2    230    ASP    OD1   3629    -0.8014         16   ; qtot -5.153
  3630         O2    230    ASP    OD2   3630    -0.8014         16   ; qtot -5.955
  3631          C    230    ASP      C   3631     0.5366      12.01   ; qtot -5.418
  3632          O    230    ASP      O   3632    -0.5819         16   ; qtot -6
; residue 231 PRO rtp PRO  q  0.0
  3633          N    231    PRO      N   3633    -0.2548      14.01   ; qtot -6.255
  3634         CT    231    PRO     CD   3634     0.0192      12.01   ; qtot -6.236
  3635         H1    231    PRO    HD1   3635     0.0391      1.008   ; qtot -6.196
  3636         H1    231    PRO    HD2   3636     0.0391      1.008   ; qtot -6.157
  3637         CT    231    PRO     CG   3637     0.0189      12.01   ; qtot -6.138
  3638         HC    231    PRO    HG1   3638     0.0213      1.008   ; qtot -6.117
  3639         HC    231    PRO    HG2   3639     0.0213      1.008   ; qtot -6.096
  3640         CT    231    PRO     CB   3640     -0.007      12.01   ; qtot -6.103
  3641         HC    231    PRO    HB1   3641     0.0253      1.008   ; qtot -6.078
  3642         HC    231    PRO    HB2   3642     0.0253      1.008   ; qtot -6.052
  3643         CT    231    PRO     CA   3643    -0.0266      12.01   ; qtot -6.079
  3644         H1    231    PRO     HA   3644     0.0641      1.008   ; qtot -6.015
  3645          C    231    PRO      C   3645     0.5896      12.01   ; qtot -5.425
  3646          O    231    PRO      O   3646    -0.5748         16   ; qtot -6
; residue 232 ARG rtp ARG  q +1.0
  3647          N    232    ARG      N   3647    -0.3479      14.01   ; qtot -6.348
  3648          H    232    ARG      H   3648     0.2747      1.008   ; qtot -6.073
  3649         CT    232    ARG     CA   3649    -0.2637      12.01   ; qtot -6.337
  3650         H1    232    ARG     HA   3650      0.156      1.008   ; qtot -6.181
  3651         CT    232    ARG     CB   3651    -0.0007      12.01   ; qtot -6.182
  3652         HC    232    ARG    HB1   3652     0.0327      1.008   ; qtot -6.149
  3653         HC    232    ARG    HB2   3653     0.0327      1.008   ; qtot -6.116
  3654         CT    232    ARG     CG   3654      0.039      12.01   ; qtot -6.077
  3655         HC    232    ARG    HG1   3655     0.0285      1.008   ; qtot -6.049
  3656         HC    232    ARG    HG2   3656     0.0285      1.008   ; qtot -6.02
  3657         CT    232    ARG     CD   3657     0.0486      12.01   ; qtot -5.972
  3658         H1    232    ARG    HD1   3658     0.0687      1.008   ; qtot -5.903
  3659         H1    232    ARG    HD2   3659     0.0687      1.008   ; qtot -5.834
  3660         N2    232    ARG     NE   3660    -0.5295      14.01   ; qtot -6.364
  3661          H    232    ARG     HE   3661     0.3456      1.008   ; qtot -6.018
  3662         CA    232    ARG     CZ   3662     0.8076      12.01   ; qtot -5.21
  3663         N2    232    ARG    NH1   3663    -0.8627      14.01   ; qtot -6.073
  3664          H    232    ARG   HH11   3664     0.4478      1.008   ; qtot -5.625
  3665          H    232    ARG   HH12   3665     0.4478      1.008   ; qtot -5.178
  3666         N2    232    ARG    NH2   3666    -0.8627      14.01   ; qtot -6.04
  3667          H    232    ARG   HH21   3667     0.4478      1.008   ; qtot -5.592
  3668          H    232    ARG   HH22   3668     0.4478      1.008   ; qtot -5.145
  3669          C    232    ARG      C   3669     0.7341      12.01   ; qtot -4.411
  3670          O    232    ARG      O   3670    -0.5894         16   ; qtot -5
; residue 233 ILE rtp ILE  q  0.0
  3671          N    233    ILE      N   3671    -0.4157      14.01   ; qtot -5.416
  3672          H    233    ILE      H   3672     0.2719      1.008   ; qtot -5.144
  3673         CT    233    ILE     CA   3673    -0.0597      12.01   ; qtot -5.203
  3674         H1    233    ILE     HA   3674     0.0869      1.008   ; qtot -5.117
  3675         CT    233    ILE     CB   3675     0.1303      12.01   ; qtot -4.986
  3676         HC    233    ILE     HB   3676     0.0187      1.008   ; qtot -4.968
  3677         CT    233    ILE    CG2   3677    -0.3204      12.01   ; qtot -5.288
  3678         HC    233    ILE   HG21   3678     0.0882      1.008   ; qtot -5.2
  3679         HC    233    ILE   HG22   3679     0.0882      1.008   ; qtot -5.112
  3680         HC    233    ILE   HG23   3680     0.0882      1.008   ; qtot -5.023
  3681         CT    233    ILE    CG1   3681     -0.043      12.01   ; qtot -5.066
  3682         HC    233    ILE   HG11   3682     0.0236      1.008   ; qtot -5.043
  3683         HC    233    ILE   HG12   3683     0.0236      1.008   ; qtot -5.019
  3684         CT    233    ILE     CD   3684     -0.066      12.01   ; qtot -5.085
  3685         HC    233    ILE    HD1   3685     0.0186      1.008   ; qtot -5.067
  3686         HC    233    ILE    HD2   3686     0.0186      1.008   ; qtot -5.048
  3687         HC    233    ILE    HD3   3687     0.0186      1.008   ; qtot -5.029
  3688          C    233    ILE      C   3688     0.5973      12.01   ; qtot -4.432
  3689          O    233    ILE      O   3689    -0.5679         16   ; qtot -5
; residue 234 LYS rtp LYS  q +1.0
  3690          N    234    LYS      N   3690    -0.3479      14.01   ; qtot -5.348
  3691          H    234    LYS      H   3691     0.2747      1.008   ; qtot -5.073
  3692         CT    234    LYS     CA   3692      -0.24      12.01   ; qtot -5.313
  3693         H1    234    LYS     HA   3693     0.1426      1.008   ; qtot -5.171
  3694         CT    234    LYS     CB   3694    -0.0094      12.01   ; qtot -5.18
  3695         HC    234    LYS    HB1   3695     0.0362      1.008   ; qtot -5.144
  3696         HC    234    LYS    HB2   3696     0.0362      1.008   ; qtot -5.108
  3697         CT    234    LYS     CG   3697     0.0187      12.01   ; qtot -5.089
  3698         HC    234    LYS    HG1   3698     0.0103      1.008   ; qtot -5.079
  3699         HC    234    LYS    HG2   3699     0.0103      1.008   ; qtot -5.068
  3700         CT    234    LYS     CD   3700    -0.0479      12.01   ; qtot -5.116
  3701         HC    234    LYS    HD1   3701     0.0621      1.008   ; qtot -5.054
  3702         HC    234    LYS    HD2   3702     0.0621      1.008   ; qtot -4.992
  3703         CT    234    LYS     CE   3703    -0.0143      12.01   ; qtot -5.006
  3704         HP    234    LYS    HE1   3704     0.1135      1.008   ; qtot -4.893
  3705         HP    234    LYS    HE2   3705     0.1135      1.008   ; qtot -4.779
  3706         N3    234    LYS     NZ   3706    -0.3854      14.01   ; qtot -5.165
  3707          H    234    LYS    HZ1   3707       0.34      1.008   ; qtot -4.825
  3708          H    234    LYS    HZ2   3708       0.34      1.008   ; qtot -4.485
  3709          H    234    LYS    HZ3   3709       0.34      1.008   ; qtot -4.145
  3710          C    234    LYS      C   3710     0.7341      12.01   ; qtot -3.411
  3711          O    234    LYS      O   3711    -0.5894         16   ; qtot -4
; residue 235 ALA rtp ALA  q  0.0
  3712          N    235    ALA      N   3712    -0.4157      14.01   ; qtot -4.416
  3713          H    235    ALA      H   3713     0.2719      1.008   ; qtot -4.144
  3714         CT    235    ALA     CA   3714     0.0337      12.01   ; qtot -4.11
  3715         H1    235    ALA     HA   3715     0.0823      1.008   ; qtot -4.028
  3716         CT    235    ALA     CB   3716    -0.1825      12.01   ; qtot -4.21
  3717         HC    235    ALA    HB1   3717     0.0603      1.008   ; qtot -4.15
  3718         HC    235    ALA    HB2   3718     0.0603      1.008   ; qtot -4.09
  3719         HC    235    ALA    HB3   3719     0.0603      1.008   ; qtot -4.029
  3720          C    235    ALA      C   3720     0.5973      12.01   ; qtot -3.432
  3721          O    235    ALA      O   3721    -0.5679         16   ; qtot -4
; residue 236 ILE rtp ILE  q  0.0
  3722          N    236    ILE      N   3722    -0.4157      14.01   ; qtot -4.416
  3723          H    236    ILE      H   3723     0.2719      1.008   ; qtot -4.144
  3724         CT    236    ILE     CA   3724    -0.0597      12.01   ; qtot -4.203
  3725         H1    236    ILE     HA   3725     0.0869      1.008   ; qtot -4.117
  3726         CT    236    ILE     CB   3726     0.1303      12.01   ; qtot -3.986
  3727         HC    236    ILE     HB   3727     0.0187      1.008   ; qtot -3.968
  3728         CT    236    ILE    CG2   3728    -0.3204      12.01   ; qtot -4.288
  3729         HC    236    ILE   HG21   3729     0.0882      1.008   ; qtot -4.2
  3730         HC    236    ILE   HG22   3730     0.0882      1.008   ; qtot -4.112
  3731         HC    236    ILE   HG23   3731     0.0882      1.008   ; qtot -4.023
  3732         CT    236    ILE    CG1   3732     -0.043      12.01   ; qtot -4.066
  3733         HC    236    ILE   HG11   3733     0.0236      1.008   ; qtot -4.043
  3734         HC    236    ILE   HG12   3734     0.0236      1.008   ; qtot -4.019
  3735         CT    236    ILE     CD   3735     -0.066      12.01   ; qtot -4.085
  3736         HC    236    ILE    HD1   3736     0.0186      1.008   ; qtot -4.067
  3737         HC    236    ILE    HD2   3737     0.0186      1.008   ; qtot -4.048
  3738         HC    236    ILE    HD3   3738     0.0186      1.008   ; qtot -4.029
  3739          C    236    ILE      C   3739     0.5973      12.01   ; qtot -3.432
  3740          O    236    ILE      O   3740    -0.5679         16   ; qtot -4
; residue 237 ALA rtp ALA  q  0.0
  3741          N    237    ALA      N   3741    -0.4157      14.01   ; qtot -4.416
  3742          H    237    ALA      H   3742     0.2719      1.008   ; qtot -4.144
  3743         CT    237    ALA     CA   3743     0.0337      12.01   ; qtot -4.11
  3744         H1    237    ALA     HA   3744     0.0823      1.008   ; qtot -4.028
  3745         CT    237    ALA     CB   3745    -0.1825      12.01   ; qtot -4.21
  3746         HC    237    ALA    HB1   3746     0.0603      1.008   ; qtot -4.15
  3747         HC    237    ALA    HB2   3747     0.0603      1.008   ; qtot -4.09
  3748         HC    237    ALA    HB3   3748     0.0603      1.008   ; qtot -4.029
  3749          C    237    ALA      C   3749     0.5973      12.01   ; qtot -3.432
  3750          O    237    ALA      O   3750    -0.5679         16   ; qtot -4
; residue 238 ALA rtp ALA  q  0.0
  3751          N    238    ALA      N   3751    -0.4157      14.01   ; qtot -4.416
  3752          H    238    ALA      H   3752     0.2719      1.008   ; qtot -4.144
  3753         CT    238    ALA     CA   3753     0.0337      12.01   ; qtot -4.11
  3754         H1    238    ALA     HA   3754     0.0823      1.008   ; qtot -4.028
  3755         CT    238    ALA     CB   3755    -0.1825      12.01   ; qtot -4.21
  3756         HC    238    ALA    HB1   3756     0.0603      1.008   ; qtot -4.15
  3757         HC    238    ALA    HB2   3757     0.0603      1.008   ; qtot -4.09
  3758         HC    238    ALA    HB3   3758     0.0603      1.008   ; qtot -4.029
  3759          C    238    ALA      C   3759     0.5973      12.01   ; qtot -3.432
  3760          O    238    ALA      O   3760    -0.5679         16   ; qtot -4
; residue 239 LYS rtp LYS  q +1.0
  3761          N    239    LYS      N   3761    -0.3479      14.01   ; qtot -4.348
  3762          H    239    LYS      H   3762     0.2747      1.008   ; qtot -4.073
  3763         CT    239    LYS     CA   3763      -0.24      12.01   ; qtot -4.313
  3764         H1    239    LYS     HA   3764     0.1426      1.008   ; qtot -4.171
  3765         CT    239    LYS     CB   3765    -0.0094      12.01   ; qtot -4.18
  3766         HC    239    LYS    HB1   3766     0.0362      1.008   ; qtot -4.144
  3767         HC    239    LYS    HB2   3767     0.0362      1.008   ; qtot -4.108
  3768         CT    239    LYS     CG   3768     0.0187      12.01   ; qtot -4.089
  3769         HC    239    LYS    HG1   3769     0.0103      1.008   ; qtot -4.079
  3770         HC    239    LYS    HG2   3770     0.0103      1.008   ; qtot -4.068
  3771         CT    239    LYS     CD   3771    -0.0479      12.01   ; qtot -4.116
  3772         HC    239    LYS    HD1   3772     0.0621      1.008   ; qtot -4.054
  3773         HC    239    LYS    HD2   3773     0.0621      1.008   ; qtot -3.992
  3774         CT    239    LYS     CE   3774    -0.0143      12.01   ; qtot -4.006
  3775         HP    239    LYS    HE1   3775     0.1135      1.008   ; qtot -3.893
  3776         HP    239    LYS    HE2   3776     0.1135      1.008   ; qtot -3.779
  3777         N3    239    LYS     NZ   3777    -0.3854      14.01   ; qtot -4.165
  3778          H    239    LYS    HZ1   3778       0.34      1.008   ; qtot -3.825
  3779          H    239    LYS    HZ2   3779       0.34      1.008   ; qtot -3.485
  3780          H    239    LYS    HZ3   3780       0.34      1.008   ; qtot -3.145
  3781          C    239    LYS      C   3781     0.7341      12.01   ; qtot -2.411
  3782          O    239    LYS      O   3782    -0.5894         16   ; qtot -3
; residue 240 HIS rtp HIE  q  0.0
  3783          N    240    HIS      N   3783    -0.4157      14.01   ; qtot -3.416
  3784          H    240    HIS      H   3784     0.2719      1.008   ; qtot -3.144
  3785         CT    240    HIS     CA   3785    -0.0581      12.01   ; qtot -3.202
  3786         H1    240    HIS     HA   3786      0.136      1.008   ; qtot -3.066
  3787         CT    240    HIS     CB   3787    -0.0074      12.01   ; qtot -3.073
  3788         HC    240    HIS    HB1   3788     0.0367      1.008   ; qtot -3.037
  3789         HC    240    HIS    HB2   3789     0.0367      1.008   ; qtot -3
  3790         CC    240    HIS     CG   3790     0.1868      12.01   ; qtot -2.813
  3791         NB    240    HIS    ND1   3791    -0.5432      14.01   ; qtot -3.356
  3792         CR    240    HIS    CE1   3792     0.1635      12.01   ; qtot -3.193
  3793         H5    240    HIS    HE1   3793     0.1435      1.008   ; qtot -3.049
  3794         NA    240    HIS    NE2   3794    -0.2795      14.01   ; qtot -3.329
  3795          H    240    HIS    HE2   3795     0.3339      1.008   ; qtot -2.995
  3796         CW    240    HIS    CD2   3796    -0.2207      12.01   ; qtot -3.216
  3797         H4    240    HIS    HD2   3797     0.1862      1.008   ; qtot -3.029
  3798          C    240    HIS      C   3798     0.5973      12.01   ; qtot -2.432
  3799          O    240    HIS      O   3799    -0.5679         16   ; qtot -3
; residue 241 ASN rtp ASN  q  0.0
  3800          N    241    ASN      N   3800    -0.4157      14.01   ; qtot -3.416
  3801          H    241    ASN      H   3801     0.2719      1.008   ; qtot -3.144
  3802         CT    241    ASN     CA   3802     0.0143      12.01   ; qtot -3.129
  3803         H1    241    ASN     HA   3803     0.1048      1.008   ; qtot -3.025
  3804         CT    241    ASN     CB   3804    -0.2041      12.01   ; qtot -3.229
  3805         HC    241    ASN    HB1   3805     0.0797      1.008   ; qtot -3.149
  3806         HC    241    ASN    HB2   3806     0.0797      1.008   ; qtot -3.069
  3807          C    241    ASN     CG   3807      0.713      12.01   ; qtot -2.356
  3808          O    241    ASN    OD1   3808    -0.5931         16   ; qtot -2.949
  3809          N    241    ASN    ND2   3809    -0.9191      14.01   ; qtot -3.869
  3810          H    241    ASN   HD21   3810     0.4196      1.008   ; qtot -3.449
  3811          H    241    ASN   HD22   3811     0.4196      1.008   ; qtot -3.029
  3812          C    241    ASN      C   3812     0.5973      12.01   ; qtot -2.432
  3813          O    241    ASN      O   3813    -0.5679         16   ; qtot -3
; residue 242 LYS rtp LYS  q +1.0
  3814          N    242    LYS      N   3814    -0.3479      14.01   ; qtot -3.348
  3815          H    242    LYS      H   3815     0.2747      1.008   ; qtot -3.073
  3816         CT    242    LYS     CA   3816      -0.24      12.01   ; qtot -3.313
  3817         H1    242    LYS     HA   3817     0.1426      1.008   ; qtot -3.171
  3818         CT    242    LYS     CB   3818    -0.0094      12.01   ; qtot -3.18
  3819         HC    242    LYS    HB1   3819     0.0362      1.008   ; qtot -3.144
  3820         HC    242    LYS    HB2   3820     0.0362      1.008   ; qtot -3.108
  3821         CT    242    LYS     CG   3821     0.0187      12.01   ; qtot -3.089
  3822         HC    242    LYS    HG1   3822     0.0103      1.008   ; qtot -3.079
  3823         HC    242    LYS    HG2   3823     0.0103      1.008   ; qtot -3.068
  3824         CT    242    LYS     CD   3824    -0.0479      12.01   ; qtot -3.116
  3825         HC    242    LYS    HD1   3825     0.0621      1.008   ; qtot -3.054
  3826         HC    242    LYS    HD2   3826     0.0621      1.008   ; qtot -2.992
  3827         CT    242    LYS     CE   3827    -0.0143      12.01   ; qtot -3.006
  3828         HP    242    LYS    HE1   3828     0.1135      1.008   ; qtot -2.893
  3829         HP    242    LYS    HE2   3829     0.1135      1.008   ; qtot -2.779
  3830         N3    242    LYS     NZ   3830    -0.3854      14.01   ; qtot -3.165
  3831          H    242    LYS    HZ1   3831       0.34      1.008   ; qtot -2.825
  3832          H    242    LYS    HZ2   3832       0.34      1.008   ; qtot -2.485
  3833          H    242    LYS    HZ3   3833       0.34      1.008   ; qtot -2.145
  3834          C    242    LYS      C   3834     0.7341      12.01   ; qtot -1.411
  3835          O    242    LYS      O   3835    -0.5894         16   ; qtot -2
; residue 243 THR rtp THR  q  0.0
  3836          N    243    THR      N   3836    -0.4157      14.01   ; qtot -2.416
  3837          H    243    THR      H   3837     0.2719      1.008   ; qtot -2.144
  3838         CT    243    THR     CA   3838    -0.0389      12.01   ; qtot -2.183
  3839         H1    243    THR     HA   3839     0.1007      1.008   ; qtot -2.082
  3840         CT    243    THR     CB   3840     0.3654      12.01   ; qtot -1.717
  3841         H1    243    THR     HB   3841     0.0043      1.008   ; qtot -1.712
  3842         CT    243    THR    CG2   3842    -0.2438      12.01   ; qtot -1.956
  3843         HC    243    THR   HG21   3843     0.0642      1.008   ; qtot -1.892
  3844         HC    243    THR   HG22   3844     0.0642      1.008   ; qtot -1.828
  3845         HC    243    THR   HG23   3845     0.0642      1.008   ; qtot -1.763
  3846         OH    243    THR    OG1   3846    -0.6761         16   ; qtot -2.44
  3847         HO    243    THR    HG1   3847     0.4102      1.008   ; qtot -2.029
  3848          C    243    THR      C   3848     0.5973      12.01   ; qtot -1.432
  3849          O    243    THR      O   3849    -0.5679         16   ; qtot -2
; residue 244 THR rtp THR  q  0.0
  3850          N    244    THR      N   3850    -0.4157      14.01   ; qtot -2.416
  3851          H    244    THR      H   3851     0.2719      1.008   ; qtot -2.144
  3852         CT    244    THR     CA   3852    -0.0389      12.01   ; qtot -2.183
  3853         H1    244    THR     HA   3853     0.1007      1.008   ; qtot -2.082
  3854         CT    244    THR     CB   3854     0.3654      12.01   ; qtot -1.717
  3855         H1    244    THR     HB   3855     0.0043      1.008   ; qtot -1.712
  3856         CT    244    THR    CG2   3856    -0.2438      12.01   ; qtot -1.956
  3857         HC    244    THR   HG21   3857     0.0642      1.008   ; qtot -1.892
  3858         HC    244    THR   HG22   3858     0.0642      1.008   ; qtot -1.828
  3859         HC    244    THR   HG23   3859     0.0642      1.008   ; qtot -1.763
  3860         OH    244    THR    OG1   3860    -0.6761         16   ; qtot -2.44
  3861         HO    244    THR    HG1   3861     0.4102      1.008   ; qtot -2.029
  3862          C    244    THR      C   3862     0.5973      12.01   ; qtot -1.432
  3863          O    244    THR      O   3863    -0.5679         16   ; qtot -2
; residue 245 ALA rtp ALA  q  0.0
  3864          N    245    ALA      N   3864    -0.4157      14.01   ; qtot -2.416
  3865          H    245    ALA      H   3865     0.2719      1.008   ; qtot -2.144
  3866         CT    245    ALA     CA   3866     0.0337      12.01   ; qtot -2.11
  3867         H1    245    ALA     HA   3867     0.0823      1.008   ; qtot -2.028
  3868         CT    245    ALA     CB   3868    -0.1825      12.01   ; qtot -2.21
  3869         HC    245    ALA    HB1   3869     0.0603      1.008   ; qtot -2.15
  3870         HC    245    ALA    HB2   3870     0.0603      1.008   ; qtot -2.09
  3871         HC    245    ALA    HB3   3871     0.0603      1.008   ; qtot -2.029
  3872          C    245    ALA      C   3872     0.5973      12.01   ; qtot -1.432
  3873          O    245    ALA      O   3873    -0.5679         16   ; qtot -2
; residue 246 GLN rtp GLN  q  0.0
  3874          N    246    GLN      N   3874    -0.4157      14.01   ; qtot -2.416
  3875          H    246    GLN      H   3875     0.2719      1.008   ; qtot -2.144
  3876         CT    246    GLN     CA   3876    -0.0031      12.01   ; qtot -2.147
  3877         H1    246    GLN     HA   3877      0.085      1.008   ; qtot -2.062
  3878         CT    246    GLN     CB   3878    -0.0036      12.01   ; qtot -2.065
  3879         HC    246    GLN    HB1   3879     0.0171      1.008   ; qtot -2.048
  3880         HC    246    GLN    HB2   3880     0.0171      1.008   ; qtot -2.031
  3881         CT    246    GLN     CG   3881    -0.0645      12.01   ; qtot -2.096
  3882         HC    246    GLN    HG1   3882     0.0352      1.008   ; qtot -2.061
  3883         HC    246    GLN    HG2   3883     0.0352      1.008   ; qtot -2.025
  3884          C    246    GLN     CD   3884     0.6951      12.01   ; qtot -1.33
  3885          O    246    GLN    OE1   3885    -0.6086         16   ; qtot -1.939
  3886          N    246    GLN    NE2   3886    -0.9407      14.01   ; qtot -2.88
  3887          H    246    GLN   HE21   3887     0.4251      1.008   ; qtot -2.454
  3888          H    246    GLN   HE22   3888     0.4251      1.008   ; qtot -2.029
  3889          C    246    GLN      C   3889     0.5973      12.01   ; qtot -1.432
  3890          O    246    GLN      O   3890    -0.5679         16   ; qtot -2
; residue 247 VAL rtp VAL  q  0.0
  3891          N    247    VAL      N   3891    -0.4157      14.01   ; qtot -2.416
  3892          H    247    VAL      H   3892     0.2719      1.008   ; qtot -2.144
  3893         CT    247    VAL     CA   3893    -0.0875      12.01   ; qtot -2.231
  3894         H1    247    VAL     HA   3894     0.0969      1.008   ; qtot -2.134
  3895         CT    247    VAL     CB   3895     0.2985      12.01   ; qtot -1.836
  3896         HC    247    VAL     HB   3896    -0.0297      1.008   ; qtot -1.866
  3897         CT    247    VAL    CG1   3897    -0.3192      12.01   ; qtot -2.185
  3898         HC    247    VAL   HG11   3898     0.0791      1.008   ; qtot -2.106
  3899         HC    247    VAL   HG12   3899     0.0791      1.008   ; qtot -2.027
  3900         HC    247    VAL   HG13   3900     0.0791      1.008   ; qtot -1.947
  3901         CT    247    VAL    CG2   3901    -0.3192      12.01   ; qtot -2.267
  3902         HC    247    VAL   HG21   3902     0.0791      1.008   ; qtot -2.188
  3903         HC    247    VAL   HG22   3903     0.0791      1.008   ; qtot -2.108
  3904         HC    247    VAL   HG23   3904     0.0791      1.008   ; qtot -2.029
  3905          C    247    VAL      C   3905     0.5973      12.01   ; qtot -1.432
  3906          O    247    VAL      O   3906    -0.5679         16   ; qtot -2
; residue 248 LEU rtp LEU  q  0.0
  3907          N    248    LEU      N   3907    -0.4157      14.01   ; qtot -2.416
  3908          H    248    LEU      H   3908     0.2719      1.008   ; qtot -2.144
  3909         CT    248    LEU     CA   3909    -0.0518      12.01   ; qtot -2.196
  3910         H1    248    LEU     HA   3910     0.0922      1.008   ; qtot -2.103
  3911         CT    248    LEU     CB   3911    -0.1102      12.01   ; qtot -2.214
  3912         HC    248    LEU    HB1   3912     0.0457      1.008   ; qtot -2.168
  3913         HC    248    LEU    HB2   3913     0.0457      1.008   ; qtot -2.122
  3914         CT    248    LEU     CG   3914     0.3531      12.01   ; qtot -1.769
  3915         HC    248    LEU     HG   3915    -0.0361      1.008   ; qtot -1.805
  3916         CT    248    LEU    CD1   3916    -0.4121      12.01   ; qtot -2.217
  3917         HC    248    LEU   HD11   3917        0.1      1.008   ; qtot -2.117
  3918         HC    248    LEU   HD12   3918        0.1      1.008   ; qtot -2.017
  3919         HC    248    LEU   HD13   3919        0.1      1.008   ; qtot -1.917
  3920         CT    248    LEU    CD2   3920    -0.4121      12.01   ; qtot -2.329
  3921         HC    248    LEU   HD21   3921        0.1      1.008   ; qtot -2.229
  3922         HC    248    LEU   HD22   3922        0.1      1.008   ; qtot -2.129
  3923         HC    248    LEU   HD23   3923        0.1      1.008   ; qtot -2.029
  3924          C    248    LEU      C   3924     0.5973      12.01   ; qtot -1.432
  3925          O    248    LEU      O   3925    -0.5679         16   ; qtot -2
; residue 249 ILE rtp ILE  q  0.0
  3926          N    249    ILE      N   3926    -0.4157      14.01   ; qtot -2.416
  3927          H    249    ILE      H   3927     0.2719      1.008   ; qtot -2.144
  3928         CT    249    ILE     CA   3928    -0.0597      12.01   ; qtot -2.203
  3929         H1    249    ILE     HA   3929     0.0869      1.008   ; qtot -2.117
  3930         CT    249    ILE     CB   3930     0.1303      12.01   ; qtot -1.986
  3931         HC    249    ILE     HB   3931     0.0187      1.008   ; qtot -1.968
  3932         CT    249    ILE    CG2   3932    -0.3204      12.01   ; qtot -2.288
  3933         HC    249    ILE   HG21   3933     0.0882      1.008   ; qtot -2.2
  3934         HC    249    ILE   HG22   3934     0.0882      1.008   ; qtot -2.112
  3935         HC    249    ILE   HG23   3935     0.0882      1.008   ; qtot -2.023
  3936         CT    249    ILE    CG1   3936     -0.043      12.01   ; qtot -2.066
  3937         HC    249    ILE   HG11   3937     0.0236      1.008   ; qtot -2.043
  3938         HC    249    ILE   HG12   3938     0.0236      1.008   ; qtot -2.019
  3939         CT    249    ILE     CD   3939     -0.066      12.01   ; qtot -2.085
  3940         HC    249    ILE    HD1   3940     0.0186      1.008   ; qtot -2.067
  3941         HC    249    ILE    HD2   3941     0.0186      1.008   ; qtot -2.048
  3942         HC    249    ILE    HD3   3942     0.0186      1.008   ; qtot -2.029
  3943          C    249    ILE      C   3943     0.5973      12.01   ; qtot -1.432
  3944          O    249    ILE      O   3944    -0.5679         16   ; qtot -2
; residue 250 ARG rtp ARG  q +1.0
  3945          N    250    ARG      N   3945    -0.3479      14.01   ; qtot -2.348
  3946          H    250    ARG      H   3946     0.2747      1.008   ; qtot -2.073
  3947         CT    250    ARG     CA   3947    -0.2637      12.01   ; qtot -2.337
  3948         H1    250    ARG     HA   3948      0.156      1.008   ; qtot -2.181
  3949         CT    250    ARG     CB   3949    -0.0007      12.01   ; qtot -2.182
  3950         HC    250    ARG    HB1   3950     0.0327      1.008   ; qtot -2.149
  3951         HC    250    ARG    HB2   3951     0.0327      1.008   ; qtot -2.116
  3952         CT    250    ARG     CG   3952      0.039      12.01   ; qtot -2.077
  3953         HC    250    ARG    HG1   3953     0.0285      1.008   ; qtot -2.049
  3954         HC    250    ARG    HG2   3954     0.0285      1.008   ; qtot -2.02
  3955         CT    250    ARG     CD   3955     0.0486      12.01   ; qtot -1.972
  3956         H1    250    ARG    HD1   3956     0.0687      1.008   ; qtot -1.903
  3957         H1    250    ARG    HD2   3957     0.0687      1.008   ; qtot -1.834
  3958         N2    250    ARG     NE   3958    -0.5295      14.01   ; qtot -2.364
  3959          H    250    ARG     HE   3959     0.3456      1.008   ; qtot -2.018
  3960         CA    250    ARG     CZ   3960     0.8076      12.01   ; qtot -1.21
  3961         N2    250    ARG    NH1   3961    -0.8627      14.01   ; qtot -2.073
  3962          H    250    ARG   HH11   3962     0.4478      1.008   ; qtot -1.625
  3963          H    250    ARG   HH12   3963     0.4478      1.008   ; qtot -1.178
  3964         N2    250    ARG    NH2   3964    -0.8627      14.01   ; qtot -2.04
  3965          H    250    ARG   HH21   3965     0.4478      1.008   ; qtot -1.592
  3966          H    250    ARG   HH22   3966     0.4478      1.008   ; qtot -1.145
  3967          C    250    ARG      C   3967     0.7341      12.01   ; qtot -0.4106
  3968          O    250    ARG      O   3968    -0.5894         16   ; qtot -1
; residue 251 PHE rtp PHE  q  0.0
  3969          N    251    PHE      N   3969    -0.4157      14.01   ; qtot -1.416
  3970          H    251    PHE      H   3970     0.2719      1.008   ; qtot -1.144
  3971         CT    251    PHE     CA   3971    -0.0024      12.01   ; qtot -1.146
  3972         H1    251    PHE     HA   3972     0.0978      1.008   ; qtot -1.048
  3973         CT    251    PHE     CB   3973    -0.0343      12.01   ; qtot -1.083
  3974         HC    251    PHE    HB1   3974     0.0295      1.008   ; qtot -1.053
  3975         HC    251    PHE    HB2   3975     0.0295      1.008   ; qtot -1.024
  3976         CA    251    PHE     CG   3976     0.0118      12.01   ; qtot -1.012
  3977         CA    251    PHE    CD1   3977    -0.1256      12.01   ; qtot -1.137
  3978         HA    251    PHE    HD1   3978      0.133      1.008   ; qtot -1.004
  3979         CA    251    PHE    CE1   3979    -0.1704      12.01   ; qtot -1.175
  3980         HA    251    PHE    HE1   3980      0.143      1.008   ; qtot -1.032
  3981         CA    251    PHE     CZ   3981    -0.1072      12.01   ; qtot -1.139
  3982         HA    251    PHE     HZ   3982     0.1297      1.008   ; qtot -1.009
  3983         CA    251    PHE    CE2   3983    -0.1704      12.01   ; qtot -1.18
  3984         HA    251    PHE    HE2   3984      0.143      1.008   ; qtot -1.037
  3985         CA    251    PHE    CD2   3985    -0.1256      12.01   ; qtot -1.162
  3986         HA    251    PHE    HD2   3986      0.133      1.008   ; qtot -1.029
  3987          C    251    PHE      C   3987     0.5973      12.01   ; qtot -0.4321
  3988          O    251    PHE      O   3988    -0.5679         16   ; qtot -1
; residue 252 PRO rtp PRO  q  0.0
  3989          N    252    PRO      N   3989    -0.2548      14.01   ; qtot -1.255
  3990         CT    252    PRO     CD   3990     0.0192      12.01   ; qtot -1.236
  3991         H1    252    PRO    HD1   3991     0.0391      1.008   ; qtot -1.196
  3992         H1    252    PRO    HD2   3992     0.0391      1.008   ; qtot -1.157
  3993         CT    252    PRO     CG   3993     0.0189      12.01   ; qtot -1.138
  3994         HC    252    PRO    HG1   3994     0.0213      1.008   ; qtot -1.117
  3995         HC    252    PRO    HG2   3995     0.0213      1.008   ; qtot -1.096
  3996         CT    252    PRO     CB   3996     -0.007      12.01   ; qtot -1.103
  3997         HC    252    PRO    HB1   3997     0.0253      1.008   ; qtot -1.078
  3998         HC    252    PRO    HB2   3998     0.0253      1.008   ; qtot -1.052
  3999         CT    252    PRO     CA   3999    -0.0266      12.01   ; qtot -1.079
  4000         H1    252    PRO     HA   4000     0.0641      1.008   ; qtot -1.015
  4001          C    252    PRO      C   4001     0.5896      12.01   ; qtot -0.4252
  4002          O    252    PRO      O   4002    -0.5748         16   ; qtot -1
; residue 253 MET rtp MET  q  0.0
  4003          N    253    MET      N   4003    -0.4157      14.01   ; qtot -1.416
  4004          H    253    MET      H   4004     0.2719      1.008   ; qtot -1.144
  4005         CT    253    MET     CA   4005    -0.0237      12.01   ; qtot -1.167
  4006         H1    253    MET     HA   4006      0.088      1.008   ; qtot -1.079
  4007         CT    253    MET     CB   4007     0.0342      12.01   ; qtot -1.045
  4008         HC    253    MET    HB1   4008     0.0241      1.008   ; qtot -1.021
  4009         HC    253    MET    HB2   4009     0.0241      1.008   ; qtot -0.9971
  4010         CT    253    MET     CG   4010     0.0018      12.01   ; qtot -0.9953
  4011         H1    253    MET    HG1   4011      0.044      1.008   ; qtot -0.9513
  4012         H1    253    MET    HG2   4012      0.044      1.008   ; qtot -0.9073
  4013          S    253    MET     SD   4013    -0.2737      32.06   ; qtot -1.181
  4014         CT    253    MET     CE   4014    -0.0536      12.01   ; qtot -1.235
  4015         H1    253    MET    HE1   4015     0.0684      1.008   ; qtot -1.166
  4016         H1    253    MET    HE2   4016     0.0684      1.008   ; qtot -1.098
  4017         H1    253    MET    HE3   4017     0.0684      1.008   ; qtot -1.029
  4018          C    253    MET      C   4018     0.5973      12.01   ; qtot -0.4321
  4019          O    253    MET      O   4019    -0.5679         16   ; qtot -1
; residue 254 GLN rtp GLN  q  0.0
  4020          N    254    GLN      N   4020    -0.4157      14.01   ; qtot -1.416
  4021          H    254    GLN      H   4021     0.2719      1.008   ; qtot -1.144
  4022         CT    254    GLN     CA   4022    -0.0031      12.01   ; qtot -1.147
  4023         H1    254    GLN     HA   4023      0.085      1.008   ; qtot -1.062
  4024         CT    254    GLN     CB   4024    -0.0036      12.01   ; qtot -1.065
  4025         HC    254    GLN    HB1   4025     0.0171      1.008   ; qtot -1.048
  4026         HC    254    GLN    HB2   4026     0.0171      1.008   ; qtot -1.031
  4027         CT    254    GLN     CG   4027    -0.0645      12.01   ; qtot -1.096
  4028         HC    254    GLN    HG1   4028     0.0352      1.008   ; qtot -1.061
  4029         HC    254    GLN    HG2   4029     0.0352      1.008   ; qtot -1.025
  4030          C    254    GLN     CD   4030     0.6951      12.01   ; qtot -0.3303
  4031          O    254    GLN    OE1   4031    -0.6086         16   ; qtot -0.9389
  4032          N    254    GLN    NE2   4032    -0.9407      14.01   ; qtot -1.88
  4033          H    254    GLN   HE21   4033     0.4251      1.008   ; qtot -1.454
  4034          H    254    GLN   HE22   4034     0.4251      1.008   ; qtot -1.029
  4035          C    254    GLN      C   4035     0.5973      12.01   ; qtot -0.4321
  4036          O    254    GLN      O   4036    -0.5679         16   ; qtot -1
; residue 255 ARG rtp ARG  q +1.0
  4037          N    255    ARG      N   4037    -0.3479      14.01   ; qtot -1.348
  4038          H    255    ARG      H   4038     0.2747      1.008   ; qtot -1.073
  4039         CT    255    ARG     CA   4039    -0.2637      12.01   ; qtot -1.337
  4040         H1    255    ARG     HA   4040      0.156      1.008   ; qtot -1.181
  4041         CT    255    ARG     CB   4041    -0.0007      12.01   ; qtot -1.182
  4042         HC    255    ARG    HB1   4042     0.0327      1.008   ; qtot -1.149
  4043         HC    255    ARG    HB2   4043     0.0327      1.008   ; qtot -1.116
  4044         CT    255    ARG     CG   4044      0.039      12.01   ; qtot -1.077
  4045         HC    255    ARG    HG1   4045     0.0285      1.008   ; qtot -1.049
  4046         HC    255    ARG    HG2   4046     0.0285      1.008   ; qtot -1.02
  4047         CT    255    ARG     CD   4047     0.0486      12.01   ; qtot -0.9716
  4048         H1    255    ARG    HD1   4048     0.0687      1.008   ; qtot -0.9029
  4049         H1    255    ARG    HD2   4049     0.0687      1.008   ; qtot -0.8342
  4050         N2    255    ARG     NE   4050    -0.5295      14.01   ; qtot -1.364
  4051          H    255    ARG     HE   4051     0.3456      1.008   ; qtot -1.018
  4052         CA    255    ARG     CZ   4052     0.8076      12.01   ; qtot -0.2105
  4053         N2    255    ARG    NH1   4053    -0.8627      14.01   ; qtot -1.073
  4054          H    255    ARG   HH11   4054     0.4478      1.008   ; qtot -0.6254
  4055          H    255    ARG   HH12   4055     0.4478      1.008   ; qtot -0.1776
  4056         N2    255    ARG    NH2   4056    -0.8627      14.01   ; qtot -1.04
  4057          H    255    ARG   HH21   4057     0.4478      1.008   ; qtot -0.5925
  4058          H    255    ARG   HH22   4058     0.4478      1.008   ; qtot -0.1447
  4059          C    255    ARG      C   4059     0.7341      12.01   ; qtot 0.5894
  4060          O    255    ARG      O   4060    -0.5894         16   ; qtot 0
; residue 256 ASN rtp ASN  q  0.0
  4061          N    256    ASN      N   4061    -0.4157      14.01   ; qtot -0.4157
  4062          H    256    ASN      H   4062     0.2719      1.008   ; qtot -0.1438
  4063         CT    256    ASN     CA   4063     0.0143      12.01   ; qtot -0.1295
  4064         H1    256    ASN     HA   4064     0.1048      1.008   ; qtot -0.0247
  4065         CT    256    ASN     CB   4065    -0.2041      12.01   ; qtot -0.2288
  4066         HC    256    ASN    HB1   4066     0.0797      1.008   ; qtot -0.1491
  4067         HC    256    ASN    HB2   4067     0.0797      1.008   ; qtot -0.0694
  4068          C    256    ASN     CG   4068      0.713      12.01   ; qtot 0.6436
  4069          O    256    ASN    OD1   4069    -0.5931         16   ; qtot 0.0505
  4070          N    256    ASN    ND2   4070    -0.9191      14.01   ; qtot -0.8686
  4071          H    256    ASN   HD21   4071     0.4196      1.008   ; qtot -0.449
  4072          H    256    ASN   HD22   4072     0.4196      1.008   ; qtot -0.0294
  4073          C    256    ASN      C   4073     0.5973      12.01   ; qtot 0.5679
  4074          O    256    ASN      O   4074    -0.5679         16   ; qtot 0
; residue 257 LEU rtp LEU  q  0.0
  4075          N    257    LEU      N   4075    -0.4157      14.01   ; qtot -0.4157
  4076          H    257    LEU      H   4076     0.2719      1.008   ; qtot -0.1438
  4077         CT    257    LEU     CA   4077    -0.0518      12.01   ; qtot -0.1956
  4078         H1    257    LEU     HA   4078     0.0922      1.008   ; qtot -0.1034
  4079         CT    257    LEU     CB   4079    -0.1102      12.01   ; qtot -0.2136
  4080         HC    257    LEU    HB1   4080     0.0457      1.008   ; qtot -0.1679
  4081         HC    257    LEU    HB2   4081     0.0457      1.008   ; qtot -0.1222
  4082         CT    257    LEU     CG   4082     0.3531      12.01   ; qtot 0.2309
  4083         HC    257    LEU     HG   4083    -0.0361      1.008   ; qtot 0.1948
  4084         CT    257    LEU    CD1   4084    -0.4121      12.01   ; qtot -0.2173
  4085         HC    257    LEU   HD11   4085        0.1      1.008   ; qtot -0.1173
  4086         HC    257    LEU   HD12   4086        0.1      1.008   ; qtot -0.0173
  4087         HC    257    LEU   HD13   4087        0.1      1.008   ; qtot 0.0827
  4088         CT    257    LEU    CD2   4088    -0.4121      12.01   ; qtot -0.3294
  4089         HC    257    LEU   HD21   4089        0.1      1.008   ; qtot -0.2294
  4090         HC    257    LEU   HD22   4090        0.1      1.008   ; qtot -0.1294
  4091         HC    257    LEU   HD23   4091        0.1      1.008   ; qtot -0.0294
  4092          C    257    LEU      C   4092     0.5973      12.01   ; qtot 0.5679
  4093          O    257    LEU      O   4093    -0.5679         16   ; qtot 0
; residue 258 VAL rtp VAL  q  0.0
  4094          N    258    VAL      N   4094    -0.4157      14.01   ; qtot -0.4157
  4095          H    258    VAL      H   4095     0.2719      1.008   ; qtot -0.1438
  4096         CT    258    VAL     CA   4096    -0.0875      12.01   ; qtot -0.2313
  4097         H1    258    VAL     HA   4097     0.0969      1.008   ; qtot -0.1344
  4098         CT    258    VAL     CB   4098     0.2985      12.01   ; qtot 0.1641
  4099         HC    258    VAL     HB   4099    -0.0297      1.008   ; qtot 0.1344
  4100         CT    258    VAL    CG1   4100    -0.3192      12.01   ; qtot -0.1848
  4101         HC    258    VAL   HG11   4101     0.0791      1.008   ; qtot -0.1057
  4102         HC    258    VAL   HG12   4102     0.0791      1.008   ; qtot -0.0266
  4103         HC    258    VAL   HG13   4103     0.0791      1.008   ; qtot 0.0525
  4104         CT    258    VAL    CG2   4104    -0.3192      12.01   ; qtot -0.2667
  4105         HC    258    VAL   HG21   4105     0.0791      1.008   ; qtot -0.1876
  4106         HC    258    VAL   HG22   4106     0.0791      1.008   ; qtot -0.1085
  4107         HC    258    VAL   HG23   4107     0.0791      1.008   ; qtot -0.0294
  4108          C    258    VAL      C   4108     0.5973      12.01   ; qtot 0.5679
  4109          O    258    VAL      O   4109    -0.5679         16   ; qtot 0
; residue 259 VAL rtp VAL  q  0.0
  4110          N    259    VAL      N   4110    -0.4157      14.01   ; qtot -0.4157
  4111          H    259    VAL      H   4111     0.2719      1.008   ; qtot -0.1438
  4112         CT    259    VAL     CA   4112    -0.0875      12.01   ; qtot -0.2313
  4113         H1    259    VAL     HA   4113     0.0969      1.008   ; qtot -0.1344
  4114         CT    259    VAL     CB   4114     0.2985      12.01   ; qtot 0.1641
  4115         HC    259    VAL     HB   4115    -0.0297      1.008   ; qtot 0.1344
  4116         CT    259    VAL    CG1   4116    -0.3192      12.01   ; qtot -0.1848
  4117         HC    259    VAL   HG11   4117     0.0791      1.008   ; qtot -0.1057
  4118         HC    259    VAL   HG12   4118     0.0791      1.008   ; qtot -0.0266
  4119         HC    259    VAL   HG13   4119     0.0791      1.008   ; qtot 0.0525
  4120         CT    259    VAL    CG2   4120    -0.3192      12.01   ; qtot -0.2667
  4121         HC    259    VAL   HG21   4121     0.0791      1.008   ; qtot -0.1876
  4122         HC    259    VAL   HG22   4122     0.0791      1.008   ; qtot -0.1085
  4123         HC    259    VAL   HG23   4123     0.0791      1.008   ; qtot -0.0294
  4124          C    259    VAL      C   4124     0.5973      12.01   ; qtot 0.5679
  4125          O    259    VAL      O   4125    -0.5679         16   ; qtot 0
; residue 260 ILE rtp ILE  q  0.0
  4126          N    260    ILE      N   4126    -0.4157      14.01   ; qtot -0.4157
  4127          H    260    ILE      H   4127     0.2719      1.008   ; qtot -0.1438
  4128         CT    260    ILE     CA   4128    -0.0597      12.01   ; qtot -0.2035
  4129         H1    260    ILE     HA   4129     0.0869      1.008   ; qtot -0.1166
  4130         CT    260    ILE     CB   4130     0.1303      12.01   ; qtot 0.0137
  4131         HC    260    ILE     HB   4131     0.0187      1.008   ; qtot 0.0324
  4132         CT    260    ILE    CG2   4132    -0.3204      12.01   ; qtot -0.288
  4133         HC    260    ILE   HG21   4133     0.0882      1.008   ; qtot -0.1998
  4134         HC    260    ILE   HG22   4134     0.0882      1.008   ; qtot -0.1116
  4135         HC    260    ILE   HG23   4135     0.0882      1.008   ; qtot -0.0234
  4136         CT    260    ILE    CG1   4136     -0.043      12.01   ; qtot -0.0664
  4137         HC    260    ILE   HG11   4137     0.0236      1.008   ; qtot -0.0428
  4138         HC    260    ILE   HG12   4138     0.0236      1.008   ; qtot -0.0192
  4139         CT    260    ILE     CD   4139     -0.066      12.01   ; qtot -0.0852
  4140         HC    260    ILE    HD1   4140     0.0186      1.008   ; qtot -0.0666
  4141         HC    260    ILE    HD2   4141     0.0186      1.008   ; qtot -0.048
  4142         HC    260    ILE    HD3   4142     0.0186      1.008   ; qtot -0.0294
  4143          C    260    ILE      C   4143     0.5973      12.01   ; qtot 0.5679
  4144          O    260    ILE      O   4144    -0.5679         16   ; qtot 0
; residue 261 PRO rtp PRO  q  0.0
  4145          N    261    PRO      N   4145    -0.2548      14.01   ; qtot -0.2548
  4146         CT    261    PRO     CD   4146     0.0192      12.01   ; qtot -0.2356
  4147         H1    261    PRO    HD1   4147     0.0391      1.008   ; qtot -0.1965
  4148         H1    261    PRO    HD2   4148     0.0391      1.008   ; qtot -0.1574
  4149         CT    261    PRO     CG   4149     0.0189      12.01   ; qtot -0.1385
  4150         HC    261    PRO    HG1   4150     0.0213      1.008   ; qtot -0.1172
  4151         HC    261    PRO    HG2   4151     0.0213      1.008   ; qtot -0.0959
  4152         CT    261    PRO     CB   4152     -0.007      12.01   ; qtot -0.1029
  4153         HC    261    PRO    HB1   4153     0.0253      1.008   ; qtot -0.0776
  4154         HC    261    PRO    HB2   4154     0.0253      1.008   ; qtot -0.0523
  4155         CT    261    PRO     CA   4155    -0.0266      12.01   ; qtot -0.0789
  4156         H1    261    PRO     HA   4156     0.0641      1.008   ; qtot -0.0148
  4157          C    261    PRO      C   4157     0.5896      12.01   ; qtot 0.5748
  4158          O    261    PRO      O   4158    -0.5748         16   ; qtot 0
; residue 262 LYS rtp LYS  q +1.0
  4159          N    262    LYS      N   4159    -0.3479      14.01   ; qtot -0.3479
  4160          H    262    LYS      H   4160     0.2747      1.008   ; qtot -0.0732
  4161         CT    262    LYS     CA   4161      -0.24      12.01   ; qtot -0.3132
  4162         H1    262    LYS     HA   4162     0.1426      1.008   ; qtot -0.1706
  4163         CT    262    LYS     CB   4163    -0.0094      12.01   ; qtot -0.18
  4164         HC    262    LYS    HB1   4164     0.0362      1.008   ; qtot -0.1438
  4165         HC    262    LYS    HB2   4165     0.0362      1.008   ; qtot -0.1076
  4166         CT    262    LYS     CG   4166     0.0187      12.01   ; qtot -0.0889
  4167         HC    262    LYS    HG1   4167     0.0103      1.008   ; qtot -0.0786
  4168         HC    262    LYS    HG2   4168     0.0103      1.008   ; qtot -0.0683
  4169         CT    262    LYS     CD   4169    -0.0479      12.01   ; qtot -0.1162
  4170         HC    262    LYS    HD1   4170     0.0621      1.008   ; qtot -0.0541
  4171         HC    262    LYS    HD2   4171     0.0621      1.008   ; qtot 0.008
  4172         CT    262    LYS     CE   4172    -0.0143      12.01   ; qtot -0.0063
  4173         HP    262    LYS    HE1   4173     0.1135      1.008   ; qtot 0.1072
  4174         HP    262    LYS    HE2   4174     0.1135      1.008   ; qtot 0.2207
  4175         N3    262    LYS     NZ   4175    -0.3854      14.01   ; qtot -0.1647
  4176          H    262    LYS    HZ1   4176       0.34      1.008   ; qtot 0.1753
  4177          H    262    LYS    HZ2   4177       0.34      1.008   ; qtot 0.5153
  4178          H    262    LYS    HZ3   4178       0.34      1.008   ; qtot 0.8553
  4179          C    262    LYS      C   4179     0.7341      12.01   ; qtot 1.589
  4180          O    262    LYS      O   4180    -0.5894         16   ; qtot 1
; residue 263 SER rtp SER  q  0.0
  4181          N    263    SER      N   4181    -0.4157      14.01   ; qtot 0.5843
  4182          H    263    SER      H   4182     0.2719      1.008   ; qtot 0.8562
  4183         CT    263    SER     CA   4183    -0.0249      12.01   ; qtot 0.8313
  4184         H1    263    SER     HA   4184     0.0843      1.008   ; qtot 0.9156
  4185         CT    263    SER     CB   4185     0.2117      12.01   ; qtot 1.127
  4186         H1    263    SER    HB1   4186     0.0352      1.008   ; qtot 1.163
  4187         H1    263    SER    HB2   4187     0.0352      1.008   ; qtot 1.198
  4188         OH    263    SER     OG   4188    -0.6546         16   ; qtot 0.5431
  4189         HO    263    SER     HG   4189     0.4275      1.008   ; qtot 0.9706
  4190          C    263    SER      C   4190     0.5973      12.01   ; qtot 1.568
  4191          O    263    SER      O   4191    -0.5679         16   ; qtot 1
; residue 264 VAL rtp VAL  q  0.0
  4192          N    264    VAL      N   4192    -0.4157      14.01   ; qtot 0.5843
  4193          H    264    VAL      H   4193     0.2719      1.008   ; qtot 0.8562
  4194         CT    264    VAL     CA   4194    -0.0875      12.01   ; qtot 0.7687
  4195         H1    264    VAL     HA   4195     0.0969      1.008   ; qtot 0.8656
  4196         CT    264    VAL     CB   4196     0.2985      12.01   ; qtot 1.164
  4197         HC    264    VAL     HB   4197    -0.0297      1.008   ; qtot 1.134
  4198         CT    264    VAL    CG1   4198    -0.3192      12.01   ; qtot 0.8152
  4199         HC    264    VAL   HG11   4199     0.0791      1.008   ; qtot 0.8943
  4200         HC    264    VAL   HG12   4200     0.0791      1.008   ; qtot 0.9734
  4201         HC    264    VAL   HG13   4201     0.0791      1.008   ; qtot 1.052
  4202         CT    264    VAL    CG2   4202    -0.3192      12.01   ; qtot 0.7333
  4203         HC    264    VAL   HG21   4203     0.0791      1.008   ; qtot 0.8124
  4204         HC    264    VAL   HG22   4204     0.0791      1.008   ; qtot 0.8915
  4205         HC    264    VAL   HG23   4205     0.0791      1.008   ; qtot 0.9706
  4206          C    264    VAL      C   4206     0.5973      12.01   ; qtot 1.568
  4207          O    264    VAL      O   4207    -0.5679         16   ; qtot 1
; residue 265 THR rtp THR  q  0.0
  4208          N    265    THR      N   4208    -0.4157      14.01   ; qtot 0.5843
  4209          H    265    THR      H   4209     0.2719      1.008   ; qtot 0.8562
  4210         CT    265    THR     CA   4210    -0.0389      12.01   ; qtot 0.8173
  4211         H1    265    THR     HA   4211     0.1007      1.008   ; qtot 0.918
  4212         CT    265    THR     CB   4212     0.3654      12.01   ; qtot 1.283
  4213         H1    265    THR     HB   4213     0.0043      1.008   ; qtot 1.288
  4214         CT    265    THR    CG2   4214    -0.2438      12.01   ; qtot 1.044
  4215         HC    265    THR   HG21   4215     0.0642      1.008   ; qtot 1.108
  4216         HC    265    THR   HG22   4216     0.0642      1.008   ; qtot 1.172
  4217         HC    265    THR   HG23   4217     0.0642      1.008   ; qtot 1.236
  4218         OH    265    THR    OG1   4218    -0.6761         16   ; qtot 0.5604
  4219         HO    265    THR    HG1   4219     0.4102      1.008   ; qtot 0.9706
  4220          C    265    THR      C   4220     0.5973      12.01   ; qtot 1.568
  4221          O    265    THR      O   4221    -0.5679         16   ; qtot 1
; residue 266 PRO rtp PRO  q  0.0
  4222          N    266    PRO      N   4222    -0.2548      14.01   ; qtot 0.7452
  4223         CT    266    PRO     CD   4223     0.0192      12.01   ; qtot 0.7644
  4224         H1    266    PRO    HD1   4224     0.0391      1.008   ; qtot 0.8035
  4225         H1    266    PRO    HD2   4225     0.0391      1.008   ; qtot 0.8426
  4226         CT    266    PRO     CG   4226     0.0189      12.01   ; qtot 0.8615
  4227         HC    266    PRO    HG1   4227     0.0213      1.008   ; qtot 0.8828
  4228         HC    266    PRO    HG2   4228     0.0213      1.008   ; qtot 0.9041
  4229         CT    266    PRO     CB   4229     -0.007      12.01   ; qtot 0.8971
  4230         HC    266    PRO    HB1   4230     0.0253      1.008   ; qtot 0.9224
  4231         HC    266    PRO    HB2   4231     0.0253      1.008   ; qtot 0.9477
  4232         CT    266    PRO     CA   4232    -0.0266      12.01   ; qtot 0.9211
  4233         H1    266    PRO     HA   4233     0.0641      1.008   ; qtot 0.9852
  4234          C    266    PRO      C   4234     0.5896      12.01   ; qtot 1.575
  4235          O    266    PRO      O   4235    -0.5748         16   ; qtot 1
; residue 267 GLU rtp GLU  q -1.0
  4236          N    267    GLU      N   4236    -0.5163      14.01   ; qtot 0.4837
  4237          H    267    GLU      H   4237     0.2936      1.008   ; qtot 0.7773
  4238         CT    267    GLU     CA   4238     0.0397      12.01   ; qtot 0.817
  4239         H1    267    GLU     HA   4239     0.1105      1.008   ; qtot 0.9275
  4240         CT    267    GLU     CB   4240      0.056      12.01   ; qtot 0.9835
  4241         HC    267    GLU    HB1   4241    -0.0173      1.008   ; qtot 0.9662
  4242         HC    267    GLU    HB2   4242    -0.0173      1.008   ; qtot 0.9489
  4243         CT    267    GLU     CG   4243     0.0136      12.01   ; qtot 0.9625
  4244         HC    267    GLU    HG1   4244    -0.0425      1.008   ; qtot 0.92
  4245         HC    267    GLU    HG2   4245    -0.0425      1.008   ; qtot 0.8775
  4246          C    267    GLU     CD   4246     0.8054      12.01   ; qtot 1.683
  4247         O2    267    GLU    OE1   4247    -0.8188         16   ; qtot 0.8641
  4248         O2    267    GLU    OE2   4248    -0.8188         16   ; qtot 0.0453
  4249          C    267    GLU      C   4249     0.5366      12.01   ; qtot 0.5819
  4250          O    267    GLU      O   4250    -0.5819         16   ; qtot 0
; residue 268 ARG rtp ARG  q +1.0
  4251          N    268    ARG      N   4251    -0.3479      14.01   ; qtot -0.3479
  4252          H    268    ARG      H   4252     0.2747      1.008   ; qtot -0.0732
  4253         CT    268    ARG     CA   4253    -0.2637      12.01   ; qtot -0.3369
  4254         H1    268    ARG     HA   4254      0.156      1.008   ; qtot -0.1809
  4255         CT    268    ARG     CB   4255    -0.0007      12.01   ; qtot -0.1816
  4256         HC    268    ARG    HB1   4256     0.0327      1.008   ; qtot -0.1489
  4257         HC    268    ARG    HB2   4257     0.0327      1.008   ; qtot -0.1162
  4258         CT    268    ARG     CG   4258      0.039      12.01   ; qtot -0.0772
  4259         HC    268    ARG    HG1   4259     0.0285      1.008   ; qtot -0.0487
  4260         HC    268    ARG    HG2   4260     0.0285      1.008   ; qtot -0.0202
  4261         CT    268    ARG     CD   4261     0.0486      12.01   ; qtot 0.0284
  4262         H1    268    ARG    HD1   4262     0.0687      1.008   ; qtot 0.0971
  4263         H1    268    ARG    HD2   4263     0.0687      1.008   ; qtot 0.1658
  4264         N2    268    ARG     NE   4264    -0.5295      14.01   ; qtot -0.3637
  4265          H    268    ARG     HE   4265     0.3456      1.008   ; qtot -0.0181
  4266         CA    268    ARG     CZ   4266     0.8076      12.01   ; qtot 0.7895
  4267         N2    268    ARG    NH1   4267    -0.8627      14.01   ; qtot -0.0732
  4268          H    268    ARG   HH11   4268     0.4478      1.008   ; qtot 0.3746
  4269          H    268    ARG   HH12   4269     0.4478      1.008   ; qtot 0.8224
  4270         N2    268    ARG    NH2   4270    -0.8627      14.01   ; qtot -0.0403
  4271          H    268    ARG   HH21   4271     0.4478      1.008   ; qtot 0.4075
  4272          H    268    ARG   HH22   4272     0.4478      1.008   ; qtot 0.8553
  4273          C    268    ARG      C   4273     0.7341      12.01   ; qtot 1.589
  4274          O    268    ARG      O   4274    -0.5894         16   ; qtot 1
; residue 269 ILE rtp ILE  q  0.0
  4275          N    269    ILE      N   4275    -0.4157      14.01   ; qtot 0.5843
  4276          H    269    ILE      H   4276     0.2719      1.008   ; qtot 0.8562
  4277         CT    269    ILE     CA   4277    -0.0597      12.01   ; qtot 0.7965
  4278         H1    269    ILE     HA   4278     0.0869      1.008   ; qtot 0.8834
  4279         CT    269    ILE     CB   4279     0.1303      12.01   ; qtot 1.014
  4280         HC    269    ILE     HB   4280     0.0187      1.008   ; qtot 1.032
  4281         CT    269    ILE    CG2   4281    -0.3204      12.01   ; qtot 0.712
  4282         HC    269    ILE   HG21   4282     0.0882      1.008   ; qtot 0.8002
  4283         HC    269    ILE   HG22   4283     0.0882      1.008   ; qtot 0.8884
  4284         HC    269    ILE   HG23   4284     0.0882      1.008   ; qtot 0.9766
  4285         CT    269    ILE    CG1   4285     -0.043      12.01   ; qtot 0.9336
  4286         HC    269    ILE   HG11   4286     0.0236      1.008   ; qtot 0.9572
  4287         HC    269    ILE   HG12   4287     0.0236      1.008   ; qtot 0.9808
  4288         CT    269    ILE     CD   4288     -0.066      12.01   ; qtot 0.9148
  4289         HC    269    ILE    HD1   4289     0.0186      1.008   ; qtot 0.9334
  4290         HC    269    ILE    HD2   4290     0.0186      1.008   ; qtot 0.952
  4291         HC    269    ILE    HD3   4291     0.0186      1.008   ; qtot 0.9706
  4292          C    269    ILE      C   4292     0.5973      12.01   ; qtot 1.568
  4293          O    269    ILE      O   4293    -0.5679         16   ; qtot 1
; residue 270 ALA rtp ALA  q  0.0
  4294          N    270    ALA      N   4294    -0.4157      14.01   ; qtot 0.5843
  4295          H    270    ALA      H   4295     0.2719      1.008   ; qtot 0.8562
  4296         CT    270    ALA     CA   4296     0.0337      12.01   ; qtot 0.8899
  4297         H1    270    ALA     HA   4297     0.0823      1.008   ; qtot 0.9722
  4298         CT    270    ALA     CB   4298    -0.1825      12.01   ; qtot 0.7897
  4299         HC    270    ALA    HB1   4299     0.0603      1.008   ; qtot 0.85
  4300         HC    270    ALA    HB2   4300     0.0603      1.008   ; qtot 0.9103
  4301         HC    270    ALA    HB3   4301     0.0603      1.008   ; qtot 0.9706
  4302          C    270    ALA      C   4302     0.5973      12.01   ; qtot 1.568
  4303          O    270    ALA      O   4303    -0.5679         16   ; qtot 1
; residue 271 GLU rtp GLU  q -1.0
  4304          N    271    GLU      N   4304    -0.5163      14.01   ; qtot 0.4837
  4305          H    271    GLU      H   4305     0.2936      1.008   ; qtot 0.7773
  4306         CT    271    GLU     CA   4306     0.0397      12.01   ; qtot 0.817
  4307         H1    271    GLU     HA   4307     0.1105      1.008   ; qtot 0.9275
  4308         CT    271    GLU     CB   4308      0.056      12.01   ; qtot 0.9835
  4309         HC    271    GLU    HB1   4309    -0.0173      1.008   ; qtot 0.9662
  4310         HC    271    GLU    HB2   4310    -0.0173      1.008   ; qtot 0.9489
  4311         CT    271    GLU     CG   4311     0.0136      12.01   ; qtot 0.9625
  4312         HC    271    GLU    HG1   4312    -0.0425      1.008   ; qtot 0.92
  4313         HC    271    GLU    HG2   4313    -0.0425      1.008   ; qtot 0.8775
  4314          C    271    GLU     CD   4314     0.8054      12.01   ; qtot 1.683
  4315         O2    271    GLU    OE1   4315    -0.8188         16   ; qtot 0.8641
  4316         O2    271    GLU    OE2   4316    -0.8188         16   ; qtot 0.0453
  4317          C    271    GLU      C   4317     0.5366      12.01   ; qtot 0.5819
  4318          O    271    GLU      O   4318    -0.5819         16   ; qtot 0
; residue 272 ASN rtp ASN  q  0.0
  4319          N    272    ASN      N   4319    -0.4157      14.01   ; qtot -0.4157
  4320          H    272    ASN      H   4320     0.2719      1.008   ; qtot -0.1438
  4321         CT    272    ASN     CA   4321     0.0143      12.01   ; qtot -0.1295
  4322         H1    272    ASN     HA   4322     0.1048      1.008   ; qtot -0.0247
  4323         CT    272    ASN     CB   4323    -0.2041      12.01   ; qtot -0.2288
  4324         HC    272    ASN    HB1   4324     0.0797      1.008   ; qtot -0.1491
  4325         HC    272    ASN    HB2   4325     0.0797      1.008   ; qtot -0.0694
  4326          C    272    ASN     CG   4326      0.713      12.01   ; qtot 0.6436
  4327          O    272    ASN    OD1   4327    -0.5931         16   ; qtot 0.0505
  4328          N    272    ASN    ND2   4328    -0.9191      14.01   ; qtot -0.8686
  4329          H    272    ASN   HD21   4329     0.4196      1.008   ; qtot -0.449
  4330          H    272    ASN   HD22   4330     0.4196      1.008   ; qtot -0.0294
  4331          C    272    ASN      C   4331     0.5973      12.01   ; qtot 0.5679
  4332          O    272    ASN      O   4332    -0.5679         16   ; qtot 0
; residue 273 PHE rtp PHE  q  0.0
  4333          N    273    PHE      N   4333    -0.4157      14.01   ; qtot -0.4157
  4334          H    273    PHE      H   4334     0.2719      1.008   ; qtot -0.1438
  4335         CT    273    PHE     CA   4335    -0.0024      12.01   ; qtot -0.1462
  4336         H1    273    PHE     HA   4336     0.0978      1.008   ; qtot -0.0484
  4337         CT    273    PHE     CB   4337    -0.0343      12.01   ; qtot -0.0827
  4338         HC    273    PHE    HB1   4338     0.0295      1.008   ; qtot -0.0532
  4339         HC    273    PHE    HB2   4339     0.0295      1.008   ; qtot -0.0237
  4340         CA    273    PHE     CG   4340     0.0118      12.01   ; qtot -0.0119
  4341         CA    273    PHE    CD1   4341    -0.1256      12.01   ; qtot -0.1375
  4342         HA    273    PHE    HD1   4342      0.133      1.008   ; qtot -0.0045
  4343         CA    273    PHE    CE1   4343    -0.1704      12.01   ; qtot -0.1749
  4344         HA    273    PHE    HE1   4344      0.143      1.008   ; qtot -0.0319
  4345         CA    273    PHE     CZ   4345    -0.1072      12.01   ; qtot -0.1391
  4346         HA    273    PHE     HZ   4346     0.1297      1.008   ; qtot -0.0094
  4347         CA    273    PHE    CE2   4347    -0.1704      12.01   ; qtot -0.1798
  4348         HA    273    PHE    HE2   4348      0.143      1.008   ; qtot -0.0368
  4349         CA    273    PHE    CD2   4349    -0.1256      12.01   ; qtot -0.1624
  4350         HA    273    PHE    HD2   4350      0.133      1.008   ; qtot -0.0294
  4351          C    273    PHE      C   4351     0.5973      12.01   ; qtot 0.5679
  4352          O    273    PHE      O   4352    -0.5679         16   ; qtot 0
; residue 274 LYS rtp LYS  q +1.0
  4353          N    274    LYS      N   4353    -0.3479      14.01   ; qtot -0.3479
  4354          H    274    LYS      H   4354     0.2747      1.008   ; qtot -0.0732
  4355         CT    274    LYS     CA   4355      -0.24      12.01   ; qtot -0.3132
  4356         H1    274    LYS     HA   4356     0.1426      1.008   ; qtot -0.1706
  4357         CT    274    LYS     CB   4357    -0.0094      12.01   ; qtot -0.18
  4358         HC    274    LYS    HB1   4358     0.0362      1.008   ; qtot -0.1438
  4359         HC    274    LYS    HB2   4359     0.0362      1.008   ; qtot -0.1076
  4360         CT    274    LYS     CG   4360     0.0187      12.01   ; qtot -0.0889
  4361         HC    274    LYS    HG1   4361     0.0103      1.008   ; qtot -0.0786
  4362         HC    274    LYS    HG2   4362     0.0103      1.008   ; qtot -0.0683
  4363         CT    274    LYS     CD   4363    -0.0479      12.01   ; qtot -0.1162
  4364         HC    274    LYS    HD1   4364     0.0621      1.008   ; qtot -0.0541
  4365         HC    274    LYS    HD2   4365     0.0621      1.008   ; qtot 0.008
  4366         CT    274    LYS     CE   4366    -0.0143      12.01   ; qtot -0.0063
  4367         HP    274    LYS    HE1   4367     0.1135      1.008   ; qtot 0.1072
  4368         HP    274    LYS    HE2   4368     0.1135      1.008   ; qtot 0.2207
  4369         N3    274    LYS     NZ   4369    -0.3854      14.01   ; qtot -0.1647
  4370          H    274    LYS    HZ1   4370       0.34      1.008   ; qtot 0.1753
  4371          H    274    LYS    HZ2   4371       0.34      1.008   ; qtot 0.5153
  4372          H    274    LYS    HZ3   4372       0.34      1.008   ; qtot 0.8553
  4373          C    274    LYS      C   4373     0.7341      12.01   ; qtot 1.589
  4374          O    274    LYS      O   4374    -0.5894         16   ; qtot 1
; residue 275 VAL rtp VAL  q  0.0
  4375          N    275    VAL      N   4375    -0.4157      14.01   ; qtot 0.5843
  4376          H    275    VAL      H   4376     0.2719      1.008   ; qtot 0.8562
  4377         CT    275    VAL     CA   4377    -0.0875      12.01   ; qtot 0.7687
  4378         H1    275    VAL     HA   4378     0.0969      1.008   ; qtot 0.8656
  4379         CT    275    VAL     CB   4379     0.2985      12.01   ; qtot 1.164
  4380         HC    275    VAL     HB   4380    -0.0297      1.008   ; qtot 1.134
  4381         CT    275    VAL    CG1   4381    -0.3192      12.01   ; qtot 0.8152
  4382         HC    275    VAL   HG11   4382     0.0791      1.008   ; qtot 0.8943
  4383         HC    275    VAL   HG12   4383     0.0791      1.008   ; qtot 0.9734
  4384         HC    275    VAL   HG13   4384     0.0791      1.008   ; qtot 1.052
  4385         CT    275    VAL    CG2   4385    -0.3192      12.01   ; qtot 0.7333
  4386         HC    275    VAL   HG21   4386     0.0791      1.008   ; qtot 0.8124
  4387         HC    275    VAL   HG22   4387     0.0791      1.008   ; qtot 0.8915
  4388         HC    275    VAL   HG23   4388     0.0791      1.008   ; qtot 0.9706
  4389          C    275    VAL      C   4389     0.5973      12.01   ; qtot 1.568
  4390          O    275    VAL      O   4390    -0.5679         16   ; qtot 1
; residue 276 PHE rtp PHE  q  0.0
  4391          N    276    PHE      N   4391    -0.4157      14.01   ; qtot 0.5843
  4392          H    276    PHE      H   4392     0.2719      1.008   ; qtot 0.8562
  4393         CT    276    PHE     CA   4393    -0.0024      12.01   ; qtot 0.8538
  4394         H1    276    PHE     HA   4394     0.0978      1.008   ; qtot 0.9516
  4395         CT    276    PHE     CB   4395    -0.0343      12.01   ; qtot 0.9173
  4396         HC    276    PHE    HB1   4396     0.0295      1.008   ; qtot 0.9468
  4397         HC    276    PHE    HB2   4397     0.0295      1.008   ; qtot 0.9763
  4398         CA    276    PHE     CG   4398     0.0118      12.01   ; qtot 0.9881
  4399         CA    276    PHE    CD1   4399    -0.1256      12.01   ; qtot 0.8625
  4400         HA    276    PHE    HD1   4400      0.133      1.008   ; qtot 0.9955
  4401         CA    276    PHE    CE1   4401    -0.1704      12.01   ; qtot 0.8251
  4402         HA    276    PHE    HE1   4402      0.143      1.008   ; qtot 0.9681
  4403         CA    276    PHE     CZ   4403    -0.1072      12.01   ; qtot 0.8609
  4404         HA    276    PHE     HZ   4404     0.1297      1.008   ; qtot 0.9906
  4405         CA    276    PHE    CE2   4405    -0.1704      12.01   ; qtot 0.8202
  4406         HA    276    PHE    HE2   4406      0.143      1.008   ; qtot 0.9632
  4407         CA    276    PHE    CD2   4407    -0.1256      12.01   ; qtot 0.8376
  4408         HA    276    PHE    HD2   4408      0.133      1.008   ; qtot 0.9706
  4409          C    276    PHE      C   4409     0.5973      12.01   ; qtot 1.568
  4410          O    276    PHE      O   4410    -0.5679         16   ; qtot 1
; residue 277 ASP rtp ASP  q -1.0
  4411          N    277    ASP      N   4411    -0.5163      14.01   ; qtot 0.4837
  4412          H    277    ASP      H   4412     0.2936      1.008   ; qtot 0.7773
  4413         CT    277    ASP     CA   4413     0.0381      12.01   ; qtot 0.8154
  4414         H1    277    ASP     HA   4414      0.088      1.008   ; qtot 0.9034
  4415         CT    277    ASP     CB   4415    -0.0303      12.01   ; qtot 0.8731
  4416         HC    277    ASP    HB1   4416    -0.0122      1.008   ; qtot 0.8609
  4417         HC    277    ASP    HB2   4417    -0.0122      1.008   ; qtot 0.8487
  4418          C    277    ASP     CG   4418     0.7994      12.01   ; qtot 1.648
  4419         O2    277    ASP    OD1   4419    -0.8014         16   ; qtot 0.8467
  4420         O2    277    ASP    OD2   4420    -0.8014         16   ; qtot 0.0453
  4421          C    277    ASP      C   4421     0.5366      12.01   ; qtot 0.5819
  4422          O    277    ASP      O   4422    -0.5819         16   ; qtot 0
; residue 278 PHE rtp PHE  q  0.0
  4423          N    278    PHE      N   4423    -0.4157      14.01   ; qtot -0.4157
  4424          H    278    PHE      H   4424     0.2719      1.008   ; qtot -0.1438
  4425         CT    278    PHE     CA   4425    -0.0024      12.01   ; qtot -0.1462
  4426         H1    278    PHE     HA   4426     0.0978      1.008   ; qtot -0.0484
  4427         CT    278    PHE     CB   4427    -0.0343      12.01   ; qtot -0.0827
  4428         HC    278    PHE    HB1   4428     0.0295      1.008   ; qtot -0.0532
  4429         HC    278    PHE    HB2   4429     0.0295      1.008   ; qtot -0.0237
  4430         CA    278    PHE     CG   4430     0.0118      12.01   ; qtot -0.0119
  4431         CA    278    PHE    CD1   4431    -0.1256      12.01   ; qtot -0.1375
  4432         HA    278    PHE    HD1   4432      0.133      1.008   ; qtot -0.0045
  4433         CA    278    PHE    CE1   4433    -0.1704      12.01   ; qtot -0.1749
  4434         HA    278    PHE    HE1   4434      0.143      1.008   ; qtot -0.0319
  4435         CA    278    PHE     CZ   4435    -0.1072      12.01   ; qtot -0.1391
  4436         HA    278    PHE     HZ   4436     0.1297      1.008   ; qtot -0.0094
  4437         CA    278    PHE    CE2   4437    -0.1704      12.01   ; qtot -0.1798
  4438         HA    278    PHE    HE2   4438      0.143      1.008   ; qtot -0.0368
  4439         CA    278    PHE    CD2   4439    -0.1256      12.01   ; qtot -0.1624
  4440         HA    278    PHE    HD2   4440      0.133      1.008   ; qtot -0.0294
  4441          C    278    PHE      C   4441     0.5973      12.01   ; qtot 0.5679
  4442          O    278    PHE      O   4442    -0.5679         16   ; qtot 0
; residue 279 GLU rtp GLU  q -1.0
  4443          N    279    GLU      N   4443    -0.5163      14.01   ; qtot -0.5163
  4444          H    279    GLU      H   4444     0.2936      1.008   ; qtot -0.2227
  4445         CT    279    GLU     CA   4445     0.0397      12.01   ; qtot -0.183
  4446         H1    279    GLU     HA   4446     0.1105      1.008   ; qtot -0.0725
  4447         CT    279    GLU     CB   4447      0.056      12.01   ; qtot -0.0165
  4448         HC    279    GLU    HB1   4448    -0.0173      1.008   ; qtot -0.0338
  4449         HC    279    GLU    HB2   4449    -0.0173      1.008   ; qtot -0.0511
  4450         CT    279    GLU     CG   4450     0.0136      12.01   ; qtot -0.0375
  4451         HC    279    GLU    HG1   4451    -0.0425      1.008   ; qtot -0.08
  4452         HC    279    GLU    HG2   4452    -0.0425      1.008   ; qtot -0.1225
  4453          C    279    GLU     CD   4453     0.8054      12.01   ; qtot 0.6829
  4454         O2    279    GLU    OE1   4454    -0.8188         16   ; qtot -0.1359
  4455         O2    279    GLU    OE2   4455    -0.8188         16   ; qtot -0.9547
  4456          C    279    GLU      C   4456     0.5366      12.01   ; qtot -0.4181
  4457          O    279    GLU      O   4457    -0.5819         16   ; qtot -1
; residue 280 LEU rtp LEU  q  0.0
  4458          N    280    LEU      N   4458    -0.4157      14.01   ; qtot -1.416
  4459          H    280    LEU      H   4459     0.2719      1.008   ; qtot -1.144
  4460         CT    280    LEU     CA   4460    -0.0518      12.01   ; qtot -1.196
  4461         H1    280    LEU     HA   4461     0.0922      1.008   ; qtot -1.103
  4462         CT    280    LEU     CB   4462    -0.1102      12.01   ; qtot -1.214
  4463         HC    280    LEU    HB1   4463     0.0457      1.008   ; qtot -1.168
  4464         HC    280    LEU    HB2   4464     0.0457      1.008   ; qtot -1.122
  4465         CT    280    LEU     CG   4465     0.3531      12.01   ; qtot -0.7691
  4466         HC    280    LEU     HG   4466    -0.0361      1.008   ; qtot -0.8052
  4467         CT    280    LEU    CD1   4467    -0.4121      12.01   ; qtot -1.217
  4468         HC    280    LEU   HD11   4468        0.1      1.008   ; qtot -1.117
  4469         HC    280    LEU   HD12   4469        0.1      1.008   ; qtot -1.017
  4470         HC    280    LEU   HD13   4470        0.1      1.008   ; qtot -0.9173
  4471         CT    280    LEU    CD2   4471    -0.4121      12.01   ; qtot -1.329
  4472         HC    280    LEU   HD21   4472        0.1      1.008   ; qtot -1.229
  4473         HC    280    LEU   HD22   4473        0.1      1.008   ; qtot -1.129
  4474         HC    280    LEU   HD23   4474        0.1      1.008   ; qtot -1.029
  4475          C    280    LEU      C   4475     0.5973      12.01   ; qtot -0.4321
  4476          O    280    LEU      O   4476    -0.5679         16   ; qtot -1
; residue 281 SER rtp SER  q  0.0
  4477          N    281    SER      N   4477    -0.4157      14.01   ; qtot -1.416
  4478          H    281    SER      H   4478     0.2719      1.008   ; qtot -1.144
  4479         CT    281    SER     CA   4479    -0.0249      12.01   ; qtot -1.169
  4480         H1    281    SER     HA   4480     0.0843      1.008   ; qtot -1.084
  4481         CT    281    SER     CB   4481     0.2117      12.01   ; qtot -0.8727
  4482         H1    281    SER    HB1   4482     0.0352      1.008   ; qtot -0.8375
  4483         H1    281    SER    HB2   4483     0.0352      1.008   ; qtot -0.8023
  4484         OH    281    SER     OG   4484    -0.6546         16   ; qtot -1.457
  4485         HO    281    SER     HG   4485     0.4275      1.008   ; qtot -1.029
  4486          C    281    SER      C   4486     0.5973      12.01   ; qtot -0.4321
  4487          O    281    SER      O   4487    -0.5679         16   ; qtot -1
; residue 282 SER rtp SER  q  0.0
  4488          N    282    SER      N   4488    -0.4157      14.01   ; qtot -1.416
  4489          H    282    SER      H   4489     0.2719      1.008   ; qtot -1.144
  4490         CT    282    SER     CA   4490    -0.0249      12.01   ; qtot -1.169
  4491         H1    282    SER     HA   4491     0.0843      1.008   ; qtot -1.084
  4492         CT    282    SER     CB   4492     0.2117      12.01   ; qtot -0.8727
  4493         H1    282    SER    HB1   4493     0.0352      1.008   ; qtot -0.8375
  4494         H1    282    SER    HB2   4494     0.0352      1.008   ; qtot -0.8023
  4495         OH    282    SER     OG   4495    -0.6546         16   ; qtot -1.457
  4496         HO    282    SER     HG   4496     0.4275      1.008   ; qtot -1.029
  4497          C    282    SER      C   4497     0.5973      12.01   ; qtot -0.4321
  4498          O    282    SER      O   4498    -0.5679         16   ; qtot -1
; residue 283 GLN rtp GLN  q  0.0
  4499          N    283    GLN      N   4499    -0.4157      14.01   ; qtot -1.416
  4500          H    283    GLN      H   4500     0.2719      1.008   ; qtot -1.144
  4501         CT    283    GLN     CA   4501    -0.0031      12.01   ; qtot -1.147
  4502         H1    283    GLN     HA   4502      0.085      1.008   ; qtot -1.062
  4503         CT    283    GLN     CB   4503    -0.0036      12.01   ; qtot -1.065
  4504         HC    283    GLN    HB1   4504     0.0171      1.008   ; qtot -1.048
  4505         HC    283    GLN    HB2   4505     0.0171      1.008   ; qtot -1.031
  4506         CT    283    GLN     CG   4506    -0.0645      12.01   ; qtot -1.096
  4507         HC    283    GLN    HG1   4507     0.0352      1.008   ; qtot -1.061
  4508         HC    283    GLN    HG2   4508     0.0352      1.008   ; qtot -1.025
  4509          C    283    GLN     CD   4509     0.6951      12.01   ; qtot -0.3303
  4510          O    283    GLN    OE1   4510    -0.6086         16   ; qtot -0.9389
  4511          N    283    GLN    NE2   4511    -0.9407      14.01   ; qtot -1.88
  4512          H    283    GLN   HE21   4512     0.4251      1.008   ; qtot -1.454
  4513          H    283    GLN   HE22   4513     0.4251      1.008   ; qtot -1.029
  4514          C    283    GLN      C   4514     0.5973      12.01   ; qtot -0.4321
  4515          O    283    GLN      O   4515    -0.5679         16   ; qtot -1
; residue 284 ASP rtp ASP  q -1.0
  4516          N    284    ASP      N   4516    -0.5163      14.01   ; qtot -1.516
  4517          H    284    ASP      H   4517     0.2936      1.008   ; qtot -1.223
  4518         CT    284    ASP     CA   4518     0.0381      12.01   ; qtot -1.185
  4519         H1    284    ASP     HA   4519      0.088      1.008   ; qtot -1.097
  4520         CT    284    ASP     CB   4520    -0.0303      12.01   ; qtot -1.127
  4521         HC    284    ASP    HB1   4521    -0.0122      1.008   ; qtot -1.139
  4522         HC    284    ASP    HB2   4522    -0.0122      1.008   ; qtot -1.151
  4523          C    284    ASP     CG   4523     0.7994      12.01   ; qtot -0.3519
  4524         O2    284    ASP    OD1   4524    -0.8014         16   ; qtot -1.153
  4525         O2    284    ASP    OD2   4525    -0.8014         16   ; qtot -1.955
  4526          C    284    ASP      C   4526     0.5366      12.01   ; qtot -1.418
  4527          O    284    ASP      O   4527    -0.5819         16   ; qtot -2
; residue 285 MET rtp MET  q  0.0
  4528          N    285    MET      N   4528    -0.4157      14.01   ; qtot -2.416
  4529          H    285    MET      H   4529     0.2719      1.008   ; qtot -2.144
  4530         CT    285    MET     CA   4530    -0.0237      12.01   ; qtot -2.168
  4531         H1    285    MET     HA   4531      0.088      1.008   ; qtot -2.08
  4532         CT    285    MET     CB   4532     0.0342      12.01   ; qtot -2.045
  4533         HC    285    MET    HB1   4533     0.0241      1.008   ; qtot -2.021
  4534         HC    285    MET    HB2   4534     0.0241      1.008   ; qtot -1.997
  4535         CT    285    MET     CG   4535     0.0018      12.01   ; qtot -1.995
  4536         H1    285    MET    HG1   4536      0.044      1.008   ; qtot -1.951
  4537         H1    285    MET    HG2   4537      0.044      1.008   ; qtot -1.907
  4538          S    285    MET     SD   4538    -0.2737      32.06   ; qtot -2.181
  4539         CT    285    MET     CE   4539    -0.0536      12.01   ; qtot -2.235
  4540         H1    285    MET    HE1   4540     0.0684      1.008   ; qtot -2.166
  4541         H1    285    MET    HE2   4541     0.0684      1.008   ; qtot -2.098
  4542         H1    285    MET    HE3   4542     0.0684      1.008   ; qtot -2.029
  4543          C    285    MET      C   4543     0.5973      12.01   ; qtot -1.432
  4544          O    285    MET      O   4544    -0.5679         16   ; qtot -2
; residue 286 THR rtp THR  q  0.0
  4545          N    286    THR      N   4545    -0.4157      14.01   ; qtot -2.416
  4546          H    286    THR      H   4546     0.2719      1.008   ; qtot -2.144
  4547         CT    286    THR     CA   4547    -0.0389      12.01   ; qtot -2.183
  4548         H1    286    THR     HA   4548     0.1007      1.008   ; qtot -2.082
  4549         CT    286    THR     CB   4549     0.3654      12.01   ; qtot -1.717
  4550         H1    286    THR     HB   4550     0.0043      1.008   ; qtot -1.712
  4551         CT    286    THR    CG2   4551    -0.2438      12.01   ; qtot -1.956
  4552         HC    286    THR   HG21   4552     0.0642      1.008   ; qtot -1.892
  4553         HC    286    THR   HG22   4553     0.0642      1.008   ; qtot -1.828
  4554         HC    286    THR   HG23   4554     0.0642      1.008   ; qtot -1.764
  4555         OH    286    THR    OG1   4555    -0.6761         16   ; qtot -2.44
  4556         HO    286    THR    HG1   4556     0.4102      1.008   ; qtot -2.029
  4557          C    286    THR      C   4557     0.5973      12.01   ; qtot -1.432
  4558          O    286    THR      O   4558    -0.5679         16   ; qtot -2
; residue 287 THR rtp THR  q  0.0
  4559          N    287    THR      N   4559    -0.4157      14.01   ; qtot -2.416
  4560          H    287    THR      H   4560     0.2719      1.008   ; qtot -2.144
  4561         CT    287    THR     CA   4561    -0.0389      12.01   ; qtot -2.183
  4562         H1    287    THR     HA   4562     0.1007      1.008   ; qtot -2.082
  4563         CT    287    THR     CB   4563     0.3654      12.01   ; qtot -1.717
  4564         H1    287    THR     HB   4564     0.0043      1.008   ; qtot -1.712
  4565         CT    287    THR    CG2   4565    -0.2438      12.01   ; qtot -1.956
  4566         HC    287    THR   HG21   4566     0.0642      1.008   ; qtot -1.892
  4567         HC    287    THR   HG22   4567     0.0642      1.008   ; qtot -1.828
  4568         HC    287    THR   HG23   4568     0.0642      1.008   ; qtot -1.764
  4569         OH    287    THR    OG1   4569    -0.6761         16   ; qtot -2.44
  4570         HO    287    THR    HG1   4570     0.4102      1.008   ; qtot -2.029
  4571          C    287    THR      C   4571     0.5973      12.01   ; qtot -1.432
  4572          O    287    THR      O   4572    -0.5679         16   ; qtot -2
; residue 288 LEU rtp LEU  q  0.0
  4573          N    288    LEU      N   4573    -0.4157      14.01   ; qtot -2.416
  4574          H    288    LEU      H   4574     0.2719      1.008   ; qtot -2.144
  4575         CT    288    LEU     CA   4575    -0.0518      12.01   ; qtot -2.196
  4576         H1    288    LEU     HA   4576     0.0922      1.008   ; qtot -2.103
  4577         CT    288    LEU     CB   4577    -0.1102      12.01   ; qtot -2.214
  4578         HC    288    LEU    HB1   4578     0.0457      1.008   ; qtot -2.168
  4579         HC    288    LEU    HB2   4579     0.0457      1.008   ; qtot -2.122
  4580         CT    288    LEU     CG   4580     0.3531      12.01   ; qtot -1.769
  4581         HC    288    LEU     HG   4581    -0.0361      1.008   ; qtot -1.805
  4582         CT    288    LEU    CD1   4582    -0.4121      12.01   ; qtot -2.217
  4583         HC    288    LEU   HD11   4583        0.1      1.008   ; qtot -2.117
  4584         HC    288    LEU   HD12   4584        0.1      1.008   ; qtot -2.017
  4585         HC    288    LEU   HD13   4585        0.1      1.008   ; qtot -1.917
  4586         CT    288    LEU    CD2   4586    -0.4121      12.01   ; qtot -2.329
  4587         HC    288    LEU   HD21   4587        0.1      1.008   ; qtot -2.229
  4588         HC    288    LEU   HD22   4588        0.1      1.008   ; qtot -2.129
  4589         HC    288    LEU   HD23   4589        0.1      1.008   ; qtot -2.029
  4590          C    288    LEU      C   4590     0.5973      12.01   ; qtot -1.432
  4591          O    288    LEU      O   4591    -0.5679         16   ; qtot -2
; residue 289 LEU rtp LEU  q  0.0
  4592          N    289    LEU      N   4592    -0.4157      14.01   ; qtot -2.416
  4593          H    289    LEU      H   4593     0.2719      1.008   ; qtot -2.144
  4594         CT    289    LEU     CA   4594    -0.0518      12.01   ; qtot -2.196
  4595         H1    289    LEU     HA   4595     0.0922      1.008   ; qtot -2.103
  4596         CT    289    LEU     CB   4596    -0.1102      12.01   ; qtot -2.214
  4597         HC    289    LEU    HB1   4597     0.0457      1.008   ; qtot -2.168
  4598         HC    289    LEU    HB2   4598     0.0457      1.008   ; qtot -2.122
  4599         CT    289    LEU     CG   4599     0.3531      12.01   ; qtot -1.769
  4600         HC    289    LEU     HG   4600    -0.0361      1.008   ; qtot -1.805
  4601         CT    289    LEU    CD1   4601    -0.4121      12.01   ; qtot -2.217
  4602         HC    289    LEU   HD11   4602        0.1      1.008   ; qtot -2.117
  4603         HC    289    LEU   HD12   4603        0.1      1.008   ; qtot -2.017
  4604         HC    289    LEU   HD13   4604        0.1      1.008   ; qtot -1.917
  4605         CT    289    LEU    CD2   4605    -0.4121      12.01   ; qtot -2.329
  4606         HC    289    LEU   HD21   4606        0.1      1.008   ; qtot -2.229
  4607         HC    289    LEU   HD22   4607        0.1      1.008   ; qtot -2.129
  4608         HC    289    LEU   HD23   4608        0.1      1.008   ; qtot -2.029
  4609          C    289    LEU      C   4609     0.5973      12.01   ; qtot -1.432
  4610          O    289    LEU      O   4610    -0.5679         16   ; qtot -2
; residue 290 SER rtp SER  q  0.0
  4611          N    290    SER      N   4611    -0.4157      14.01   ; qtot -2.416
  4612          H    290    SER      H   4612     0.2719      1.008   ; qtot -2.144
  4613         CT    290    SER     CA   4613    -0.0249      12.01   ; qtot -2.169
  4614         H1    290    SER     HA   4614     0.0843      1.008   ; qtot -2.084
  4615         CT    290    SER     CB   4615     0.2117      12.01   ; qtot -1.873
  4616         H1    290    SER    HB1   4616     0.0352      1.008   ; qtot -1.838
  4617         H1    290    SER    HB2   4617     0.0352      1.008   ; qtot -1.802
  4618         OH    290    SER     OG   4618    -0.6546         16   ; qtot -2.457
  4619         HO    290    SER     HG   4619     0.4275      1.008   ; qtot -2.029
  4620          C    290    SER      C   4620     0.5973      12.01   ; qtot -1.432
  4621          O    290    SER      O   4621    -0.5679         16   ; qtot -2
; residue 291 TYR rtp TYR  q  0.0
  4622          N    291    TYR      N   4622    -0.4157      14.01   ; qtot -2.416
  4623          H    291    TYR      H   4623     0.2719      1.008   ; qtot -2.144
  4624         CT    291    TYR     CA   4624    -0.0014      12.01   ; qtot -2.145
  4625         H1    291    TYR     HA   4625     0.0876      1.008   ; qtot -2.058
  4626         CT    291    TYR     CB   4626    -0.0152      12.01   ; qtot -2.073
  4627         HC    291    TYR    HB1   4627     0.0295      1.008   ; qtot -2.043
  4628         HC    291    TYR    HB2   4628     0.0295      1.008   ; qtot -2.014
  4629         CA    291    TYR     CG   4629    -0.0011      12.01   ; qtot -2.015
  4630         CA    291    TYR    CD1   4630    -0.1906      12.01   ; qtot -2.206
  4631         HA    291    TYR    HD1   4631     0.1699      1.008   ; qtot -2.036
  4632         CA    291    TYR    CE1   4632    -0.2341      12.01   ; qtot -2.27
  4633         HA    291    TYR    HE1   4633     0.1656      1.008   ; qtot -2.104
  4634          C    291    TYR     CZ   4634     0.3226      12.01   ; qtot -1.782
  4635         OH    291    TYR     OH   4635    -0.5579         16   ; qtot -2.339
  4636         HO    291    TYR     HH   4636     0.3992      1.008   ; qtot -1.94
  4637         CA    291    TYR    CE2   4637    -0.2341      12.01   ; qtot -2.174
  4638         HA    291    TYR    HE2   4638     0.1656      1.008   ; qtot -2.009
  4639         CA    291    TYR    CD2   4639    -0.1906      12.01   ; qtot -2.199
  4640         HA    291    TYR    HD2   4640     0.1699      1.008   ; qtot -2.029
  4641          C    291    TYR      C   4641     0.5973      12.01   ; qtot -1.432
  4642          O    291    TYR      O   4642    -0.5679         16   ; qtot -2
; residue 292 ASN rtp ASN  q  0.0
  4643          N    292    ASN      N   4643    -0.4157      14.01   ; qtot -2.416
  4644          H    292    ASN      H   4644     0.2719      1.008   ; qtot -2.144
  4645         CT    292    ASN     CA   4645     0.0143      12.01   ; qtot -2.13
  4646         H1    292    ASN     HA   4646     0.1048      1.008   ; qtot -2.025
  4647         CT    292    ASN     CB   4647    -0.2041      12.01   ; qtot -2.229
  4648         HC    292    ASN    HB1   4648     0.0797      1.008   ; qtot -2.149
  4649         HC    292    ASN    HB2   4649     0.0797      1.008   ; qtot -2.069
  4650          C    292    ASN     CG   4650      0.713      12.01   ; qtot -1.356
  4651          O    292    ASN    OD1   4651    -0.5931         16   ; qtot -1.95
  4652          N    292    ASN    ND2   4652    -0.9191      14.01   ; qtot -2.869
  4653          H    292    ASN   HD21   4653     0.4196      1.008   ; qtot -2.449
  4654          H    292    ASN   HD22   4654     0.4196      1.008   ; qtot -2.029
  4655          C    292    ASN      C   4655     0.5973      12.01   ; qtot -1.432
  4656          O    292    ASN      O   4656    -0.5679         16   ; qtot -2
; residue 293 ARG rtp ARG  q +1.0
  4657          N    293    ARG      N   4657    -0.3479      14.01   ; qtot -2.348
  4658          H    293    ARG      H   4658     0.2747      1.008   ; qtot -2.073
[truncated: 1,103,193 more chars]
