# Supplementary material for: Improvement in predicting drug sensitivity changes associated with protein mutations using a molecular dynamics based alchemical mutation method
Source: Sci Rep. 2020 Feb 7;10:2161. doi: 10.1038/s41598-020-58877-9 (PMC7005789; doi:10.1038/s41598-020-58877-9)
Supplement: Supplementary file 2 — Supplementary Information. [file 41598_2020_58877_MOESM2_ESM.zip › S1_input/MP-CAFEE/ALR2/47D/F121P_47D/structure/2PDG_47D_GMX.itp]

; 2PDG_47D_GMX.itp created by acpype (Rev: 0) on Tue Nov 19 13:11:55 2019

[ moleculetype ]
;name            nrexcl
 LIG         3

[ atoms ]
;   nr  type  resi  res  atom  cgnr     charge      mass       ; qtot   bond_type
     1   ca     1   LIG    C1    1     0.311238     12.01000 ; qtot 0.311
     2   nc     1   LIG     N    2    -0.561491     14.01000 ; qtot -0.250
     3   cd     1   LIG    C2    3     0.384482     12.01000 ; qtot 0.134
     4   c3     1   LIG    C3    4    -0.211160     12.01000 ; qtot -0.077
     5   h1     1   LIG   H31    5     0.129608      1.00800 ; qtot 0.053
     6   h1     1   LIG   H32    6     0.140346      1.00800 ; qtot 0.193
     7    n     1   LIG    N2    7     0.056523     14.01000 ; qtot 0.250
     8    c     1   LIG    C4    8     0.327284     12.01000 ; qtot 0.577
     9    o     1   LIG    O1    9    -0.511366     16.00000 ; qtot 0.065
    10    n     1   LIG    N3   10     0.034355     14.01000 ; qtot 0.100
    11   c3     1   LIG    C5   11    -0.038727     12.01000 ; qtot 0.061
    12   h1     1   LIG   H51   12     0.067892      1.00800 ; qtot 0.129
    13   h1     1   LIG   H52   13     0.010884      1.00800 ; qtot 0.140
    14    c     1   LIG    C6   14     0.782230     12.01000 ; qtot 0.922
    15    o     1   LIG    O2   15    -0.772922     16.00000 ; qtot 0.149
    16    o     1   LIG    O3   16    -0.770447     16.00000 ; qtot -0.621
    17   cc     1   LIG    C7   17    -0.081549     12.01000 ; qtot -0.703
    18   h4     1   LIG    H7   18     0.224666      1.00800 ; qtot -0.478
    19   cd     1   LIG    C8   19    -0.421213     12.01000 ; qtot -0.899
    20   ha     1   LIG    H8   20     0.180905      1.00800 ; qtot -0.718
    21    c     1   LIG    C9   21     0.504341     12.01000 ; qtot -0.214
    22    o     1   LIG    O4   22    -0.589146     16.00000 ; qtot -0.803
    23   ss     1   LIG     S   23    -0.067239     32.06000 ; qtot -0.871
    24   ca     1   LIG   C10   24     0.017909     12.01000 ; qtot -0.853
    25   ca     1   LIG   C12   25    -0.271247     12.01000 ; qtot -1.124
    26   ha     1   LIG   H12   26     0.222133      1.00800 ; qtot -0.902
    27   ca     1   LIG   C13   27    -0.094635     12.01000 ; qtot -0.996
    28   ha     1   LIG   H13   28     0.136474      1.00800 ; qtot -0.860
    29   ca     1   LIG   C14   29    -0.032650     12.01000 ; qtot -0.893
    30   cl     1   LIG    CL   30    -0.136606     35.45000 ; qtot -1.029
    31   ca     1   LIG   C15   31    -0.113240     12.01000 ; qtot -1.142
    32   ha     1   LIG   H15   32     0.142366      1.00800 ; qtot -1.000

[ bonds ]
;   ai     aj funct   r             k
     1      2   1    1.3360e-01    4.1246e+05 ;     C1 - N     
     1     24   1    1.3870e-01    4.0033e+05 ;     C1 - C10   
     1     31   1    1.3870e-01    4.0033e+05 ;     C1 - C15   
     2      3   1    1.3350e-01    4.1388e+05 ;      N - C2    
     3      4   1    1.4990e-01    2.8225e+05 ;     C2 - C3    
     3     23   1    1.7370e-01    2.3372e+05 ;     C2 - S     
     4      5   1    1.0930e-01    2.8108e+05 ;     C3 - H31   
     4      6   1    1.0930e-01    2.8108e+05 ;     C3 - H32   
     4      7   1    1.4600e-01    2.7665e+05 ;     C3 - N2    
     7      8   1    1.3450e-01    4.0016e+05 ;     N2 - C4    
     7     21   1    1.3450e-01    4.0016e+05 ;     N2 - C9    
     8      9   1    1.2140e-01    5.4225e+05 ;     C4 - O1    
     8     10   1    1.3450e-01    4.0016e+05 ;     C4 - N3    
    10     11   1    1.4600e-01    2.7665e+05 ;     N3 - C5    
    10     17   1    1.3800e-01    3.5648e+05 ;     N3 - C7    
    11     12   1    1.0930e-01    2.8108e+05 ;     C5 - H51   
    11     13   1    1.0930e-01    2.8108e+05 ;     C5 - H52   
    11     14   1    1.5080e-01    2.7472e+05 ;     C5 - C6    
    14     15   1    1.2140e-01    5.4225e+05 ;     C6 - O2    
    14     16   1    1.2140e-01    5.4225e+05 ;     C6 - O3    
    17     18   1    1.0830e-01    2.9296e+05 ;     C7 - H7    
    17     19   1    1.3710e-01    4.2175e+05 ;     C7 - C8    
    19     20   1    1.0850e-01    2.9054e+05 ;     C8 - H8    
    19     21   1    1.4620e-01    3.1581e+05 ;     C8 - C9    
    21     22   1    1.2140e-01    5.4225e+05 ;     C9 - O4    
    23     24   1    1.7700e-01    2.1472e+05 ;      S - C10   
    24     25   1    1.3870e-01    4.0033e+05 ;    C10 - C12   
    25     26   1    1.0870e-01    2.8811e+05 ;    C12 - H12   
    25     27   1    1.3870e-01    4.0033e+05 ;    C12 - C13   
    27     28   1    1.0870e-01    2.8811e+05 ;    C13 - H13   
    27     29   1    1.3870e-01    4.0033e+05 ;    C13 - C14   
    29     30   1    1.7290e-01    2.7012e+05 ;    C14 - CL    
    29     31   1    1.3870e-01    4.0033e+05 ;    C14 - C15   
    31     32   1    1.0870e-01    2.8811e+05 ;    C15 - H15   

[ pairs ]
;   ai     aj    funct
     1      4      1 ;     C1 - C3    
     1     26      1 ;     C1 - H12   
     1     27      1 ;     C1 - C13   
     1     30      1 ;     C1 - CL    
     2      5      1 ;      N - H31   
     2      6      1 ;      N - H32   
     2      7      1 ;      N - N2    
     2     25      1 ;      N - C12   
     2     29      1 ;      N - C14   
     2     32      1 ;      N - H15   
     3      8      1 ;     C2 - C4    
     3     21      1 ;     C2 - C9    
     3     25      1 ;     C2 - C12   
     4      9      1 ;     C3 - O1    
     4     10      1 ;     C3 - N3    
     4     19      1 ;     C3 - C8    
     4     22      1 ;     C3 - O4    
     4     24      1 ;     C3 - C10   
     5      8      1 ;    H31 - C4    
     5     21      1 ;    H31 - C9    
     5     23      1 ;    H31 - S     
     6      8      1 ;    H32 - C4    
     6     21      1 ;    H32 - C9    
     6     23      1 ;    H32 - S     
     7     11      1 ;     N2 - C5    
     7     17      1 ;     N2 - C7    
     7     20      1 ;     N2 - H8    
     7     23      1 ;     N2 - S     
     8     12      1 ;     C4 - H51   
     8     13      1 ;     C4 - H52   
     8     14      1 ;     C4 - C6    
     8     18      1 ;     C4 - H7    
     8     19      1 ;     C4 - C8    
     8     22      1 ;     C4 - O4    
     9     11      1 ;     O1 - C5    
     9     17      1 ;     O1 - C7    
     9     21      1 ;     O1 - C9    
    10     15      1 ;     N3 - O2    
    10     16      1 ;     N3 - O3    
    10     20      1 ;     N3 - H8    
    10     21      1 ;     N3 - C9    
    11     18      1 ;     C5 - H7    
    11     19      1 ;     C5 - C8    
    12     15      1 ;    H51 - O2    
    12     16      1 ;    H51 - O3    
    12     17      1 ;    H51 - C7    
    13     15      1 ;    H52 - O2    
    13     16      1 ;    H52 - O3    
    13     17      1 ;    H52 - C7    
    14     17      1 ;     C6 - C7    
    17     22      1 ;     C7 - O4    
    18     20      1 ;     H7 - H8    
    18     21      1 ;     H7 - C9    
    20     22      1 ;     H8 - O4    
    23     26      1 ;      S - H12   
    23     27      1 ;      S - C13   
    24     28      1 ;    C10 - H13   
    24     29      1 ;    C10 - C14   
    24     32      1 ;    C10 - H15   
    25     30      1 ;    C12 - CL    
    26     28      1 ;    H12 - H13   
    26     29      1 ;    H12 - C14   
    27     32      1 ;    C13 - H15   
    28     30      1 ;    H13 - CL    
    28     31      1 ;    H13 - C15   
    30     32      1 ;     CL - H15   
    31      3      1 ;    C15 - C2    
    31     23      1 ;    C15 - S     
    31     25      1 ;    C15 - C12   

[ angles ]
;   ai     aj     ak    funct   theta         cth
     1      2      3      1    1.0424e+02    6.0810e+02 ;     C1 - N      - C2    
     1     24     23      1    1.1993e+02    6.5689e+02 ;     C1 - C10    - S     
     1     24     25      1    1.1997e+02    5.6216e+02 ;     C1 - C10    - C12   
     1     31     29      1    1.1997e+02    5.6216e+02 ;     C1 - C15    - C14   
     1     31     32      1    1.2001e+02    4.0551e+02 ;     C1 - C15    - H15   
     2      1     24      1    1.1972e+02    5.8693e+02 ;      N - C1     - C10   
     2      1     31      1    1.1972e+02    5.8693e+02 ;      N - C1     - C15   
     2      3      4      1    1.1991e+02    5.6015e+02 ;      N - C2     - C3    
     2      3     23      1    1.1451e+02    7.0442e+02 ;      N - C2     - S     
     3      4      5      1    1.1162e+02    3.9355e+02 ;     C2 - C3     - H31   
     3      4      6      1    1.1162e+02    3.9355e+02 ;     C2 - C3     - H32   
     3      4      7      1    1.1083e+02    5.6158e+02 ;     C2 - C3     - N2    
     3     23     24      1    9.0360e+01    3.4660e+02 ;     C2 - S      - C10   
     4      3     23      1    1.2153e+02    6.4860e+02 ;     C3 - C2     - S     
     4      7      8      1    1.2135e+02    5.3488e+02 ;     C3 - N2     - C4    
     4      7     21      1    1.2135e+02    5.3488e+02 ;     C3 - N2     - C9    
     5      4      6      1    1.0955e+02    3.2786e+02 ;    H31 - C3     - H32   
     5      4      7      1    1.0932e+02    4.1689e+02 ;    H31 - C3     - N2    
     6      4      7      1    1.0932e+02    4.1689e+02 ;    H32 - C3     - N2    
     7      8      9      1    1.2203e+02    6.3455e+02 ;     N2 - C4     - O1    
     7      8     10      1    1.1338e+02    6.2593e+02 ;     N2 - C4     - N3    
     7     21     19      1    1.1186e+02    5.8735e+02 ;     N2 - C9     - C8    
     7     21     22      1    1.2203e+02    6.3455e+02 ;     N2 - C9     - O4    
     8      7     21      1    1.2714e+02    5.4668e+02 ;     C4 - N2     - C9    
     8     10     11      1    1.2135e+02    5.3488e+02 ;     C4 - N3     - C5    
     8     10     17      1    1.2419e+02    5.4593e+02 ;     C4 - N3     - C7    
     9      8     10      1    1.2203e+02    6.3455e+02 ;     O1 - C4     - N3    
    10     11     12      1    1.0932e+02    4.1689e+02 ;     N3 - C5     - H51   
    10     11     13      1    1.0932e+02    4.1689e+02 ;     N3 - C5     - H52   
    10     11     14      1    1.1156e+02    5.5789e+02 ;     N3 - C5     - C6    
    10     17     18      1    1.1762e+02    4.2166e+02 ;     N3 - C7     - H7    
    10     17     19      1    1.1552e+02    5.9178e+02 ;     N3 - C7     - C8    
    11     10     17      1    1.2081e+02    5.3036e+02 ;     C5 - N3     - C7    
    11     14     15      1    1.2311e+02    5.6928e+02 ;     C5 - C6     - O2    
    11     14     16      1    1.2311e+02    5.6928e+02 ;     C5 - C6     - O3    
    12     11     13      1    1.0955e+02    3.2786e+02 ;    H51 - C5     - H52   
    12     11     14      1    1.0766e+02    3.9857e+02 ;    H51 - C5     - C6    
    13     11     14      1    1.0766e+02    3.9857e+02 ;    H52 - C5     - C6    
    15     14     16      1    1.3038e+02    6.5413e+02 ;     O2 - C6     - O3    
    17     19     20      1    1.2289e+02    4.0459e+02 ;     C7 - C8     - H8    
    17     19     21      1    1.2132e+02    5.4626e+02 ;     C7 - C8     - C9    
    18     17     19      1    1.2911e+02    3.9489e+02 ;     H7 - C7     - C8    
    19     21     22      1    1.2571e+02    5.7664e+02 ;     C8 - C9     - O4    
    20     19     21      1    1.1702e+02    3.9321e+02 ;     H8 - C8     - C9    
    23     24     25      1    1.1993e+02    6.5689e+02 ;      S - C10    - C12   
    24      1     31      1    1.1997e+02    5.6216e+02 ;    C10 - C1     - C15   
    24     25     26      1    1.2001e+02    4.0551e+02 ;    C10 - C12    - H12   
    24     25     27      1    1.1997e+02    5.6216e+02 ;    C10 - C12    - C13   
    25     27     28      1    1.2001e+02    4.0551e+02 ;    C12 - C13    - H13   
    25     27     29      1    1.1997e+02    5.6216e+02 ;    C12 - C13    - C14   
    26     25     27      1    1.2001e+02    4.0551e+02 ;    H12 - C12    - C13   
    27     29     30      1    1.1940e+02    5.2651e+02 ;    C13 - C14    - CL    
    27     29     31      1    1.1997e+02    5.6216e+02 ;    C13 - C14    - C15   
    28     27     29      1    1.2001e+02    4.0551e+02 ;    H13 - C13    - C14   
    29     31     32      1    1.2001e+02    4.0551e+02 ;    C14 - C15    - H15   
    30     29     31      1    1.1940e+02    5.2651e+02 ;     CL - C14    - C15   

[ dihedrals ] ; propers
; treated as RBs in GROMACS to use combine multiple AMBER torsions per quartet
;    i      j      k      l   func    C0         C1         C2         C3         C4         C5
     1      2      3      4      3   39.74800    0.00000  -39.74800    0.00000    0.00000    0.00000 ;     C1-     N-    C2-    C3
     1      2      3     23      3   39.74800    0.00000  -39.74800    0.00000    0.00000    0.00000 ;     C1-     N-    C2-     S
     1     24     23      3      3    3.34720    0.00000   -3.34720    0.00000    0.00000    0.00000 ;     C1-   C10-     S-    C2
     1     24     25     26      3   30.33400    0.00000  -30.33400    0.00000    0.00000    0.00000 ;     C1-   C10-   C12-   H12
     1     24     25     27      3   30.33400    0.00000  -30.33400    0.00000    0.00000    0.00000 ;     C1-   C10-   C12-   C13
     1     31     29     27      3   30.33400    0.00000  -30.33400    0.00000    0.00000    0.00000 ;     C1-   C15-   C14-   C13
     1     31     29     30      3   30.33400    0.00000  -30.33400    0.00000    0.00000    0.00000 ;     C1-   C15-   C14-    CL
     2      1     24     23      3   30.33400    0.00000  -30.33400    0.00000    0.00000    0.00000 ;      N-    C1-   C10-     S
     2      1     24     25      3   30.33400    0.00000  -30.33400    0.00000    0.00000    0.00000 ;      N-    C1-   C10-   C12
     2      1     31     29      3   30.33400    0.00000  -30.33400    0.00000    0.00000    0.00000 ;      N-    C1-   C15-   C14
     2      1     31     32      3   30.33400    0.00000  -30.33400    0.00000    0.00000    0.00000 ;      N-    C1-   C15-   H15
     2      3      4      5      3    0.00000    0.00000    0.00000    0.00000    0.00000    0.00000 ;      N-    C2-    C3-   H31
     2      3      4      6      3    0.00000    0.00000    0.00000    0.00000    0.00000    0.00000 ;      N-    C2-    C3-   H32
     2      3      4      7      3    0.00000    0.00000    0.00000    0.00000    0.00000    0.00000 ;      N-    C2-    C3-    N2
     2      3     23     24      3    9.20480    0.00000   -9.20480    0.00000    0.00000    0.00000 ;      N-    C2-     S-   C10
     3      4      7      8      3    0.00000    0.00000    0.00000    0.00000    0.00000    0.00000 ;     C2-    C3-    N2-    C4
     3      4      7     21      3    0.00000    0.00000    0.00000    0.00000    0.00000    0.00000 ;     C2-    C3-    N2-    C9
     3     23     24     25      3    3.34720    0.00000   -3.34720    0.00000    0.00000    0.00000 ;     C2-     S-   C10-   C12
     4      3     23     24      3    9.20480    0.00000   -9.20480    0.00000    0.00000    0.00000 ;     C3-    C2-     S-   C10
     4      7      8      9      3   20.92000    0.00000  -20.92000    0.00000    0.00000    0.00000 ;     C3-    N2-    C4-    O1
     4      7      8     10      3   20.92000    0.00000  -20.92000    0.00000    0.00000    0.00000 ;     C3-    N2-    C4-    N3
     4      7     21     19      3   20.92000    0.00000  -20.92000    0.00000    0.00000    0.00000 ;     C3-    N2-    C9-    C8
     4      7     21     22      3   20.92000    0.00000  -20.92000    0.00000    0.00000    0.00000 ;     C3-    N2-    C9-    O4
     5      4      3     23      3    0.00000    0.00000    0.00000    0.00000    0.00000    0.00000 ;    H31-    C3-    C2-     S
     5      4      7      8      3    0.00000    0.00000    0.00000    0.00000    0.00000    0.00000 ;    H31-    C3-    N2-    C4
     5      4      7     21      3    0.00000    0.00000    0.00000    0.00000    0.00000    0.00000 ;    H31-    C3-    N2-    C9
     6      4      3     23      3    0.00000    0.00000    0.00000    0.00000    0.00000    0.00000 ;    H32-    C3-    C2-     S
     6      4      7      8      3    0.00000    0.00000    0.00000    0.00000    0.00000    0.00000 ;    H32-    C3-    N2-    C4
     6      4      7     21      3    0.00000    0.00000    0.00000    0.00000    0.00000    0.00000 ;    H32-    C3-    N2-    C9
     7      4      3     23      3    0.00000    0.00000    0.00000    0.00000    0.00000    0.00000 ;     N2-    C3-    C2-     S
     7      8     10     11      3   20.92000    0.00000  -20.92000    0.00000    0.00000    0.00000 ;     N2-    C4-    N3-    C5
     7      8     10     17      3   20.92000    0.00000  -20.92000    0.00000    0.00000    0.00000 ;     N2-    C4-    N3-    C7
     7     21     19     17      3   24.05800    0.00000  -24.05800    0.00000    0.00000    0.00000 ;     N2-    C9-    C8-    C7
     7     21     19     20      3   24.05800    0.00000  -24.05800    0.00000    0.00000    0.00000 ;     N2-    C9-    C8-    H8
     8      7     21     19      3   20.92000    0.00000  -20.92000    0.00000    0.00000    0.00000 ;     C4-    N2-    C9-    C8
     8      7     21     22      3   20.92000    0.00000  -20.92000    0.00000    0.00000    0.00000 ;     C4-    N2-    C9-    O4
     8     10     11     12      3    0.00000    0.00000    0.00000    0.00000    0.00000    0.00000 ;     C4-    N3-    C5-   H51
     8     10     11     13      3    0.00000    0.00000    0.00000    0.00000    0.00000    0.00000 ;     C4-    N3-    C5-   H52
     8     10     11     14      3   10.46000   -3.34720   -7.11280    0.00000    0.00000    0.00000 ;     C4-    N3-    C5-    C6
     8     10     17     18      3   13.80720    0.00000  -13.80720    0.00000    0.00000    0.00000 ;     C4-    N3-    C7-    H7
     8     10     17     19      3   13.80720    0.00000  -13.80720    0.00000    0.00000    0.00000 ;     C4-    N3-    C7-    C8
     9      8      7     21      3   20.92000    0.00000  -20.92000    0.00000    0.00000    0.00000 ;     O1-    C4-    N2-    C9
     9      8     10     11      3   20.92000    0.00000  -20.92000    0.00000    0.00000    0.00000 ;     O1-    C4-    N3-    C5
     9      8     10     17      3   20.92000    0.00000  -20.92000    0.00000    0.00000    0.00000 ;     O1-    C4-    N3-    C7
    10      8      7     21      3   20.92000    0.00000  -20.92000    0.00000    0.00000    0.00000 ;     N3-    C4-    N2-    C9
    10     11     14     15      3    0.00000    0.00000    0.00000    0.00000    0.00000    0.00000 ;     N3-    C5-    C6-    O2
    10     11     14     16      3    0.00000    0.00000    0.00000    0.00000    0.00000    0.00000 ;     N3-    C5-    C6-    O3
    10     17     19     20      3   33.47200    0.00000  -33.47200    0.00000    0.00000    0.00000 ;     N3-    C7-    C8-    H8
    10     17     19     21      3   33.47200    0.00000  -33.47200    0.00000    0.00000    0.00000 ;     N3-    C7-    C8-    C9
    11     10     17     18      3   13.80720    0.00000  -13.80720    0.00000    0.00000    0.00000 ;     C5-    N3-    C7-    H7
    11     10     17     19      3   13.80720    0.00000  -13.80720    0.00000    0.00000    0.00000 ;     C5-    N3-    C7-    C8
    12     11     10     17      3    0.00000    0.00000    0.00000    0.00000    0.00000    0.00000 ;    H51-    C5-    N3-    C7
    12     11     14     15      3    3.68192   -4.35136    0.00000    1.33888    0.00000    0.00000 ;    H51-    C5-    C6-    O2
    12     11     14     16      3    3.68192   -4.35136    0.00000    1.33888    0.00000    0.00000 ;    H51-    C5-    C6-    O3
    13     11     10     17      3    0.00000    0.00000    0.00000    0.00000    0.00000    0.00000 ;    H52-    C5-    N3-    C7
    13     11     14     15      3    3.68192   -4.35136    0.00000    1.33888    0.00000    0.00000 ;    H52-    C5-    C6-    O2
    13     11     14     16      3    3.68192   -4.35136    0.00000    1.33888    0.00000    0.00000 ;    H52-    C5-    C6-    O3
    14     11     10     17      3    0.00000    0.00000    0.00000    0.00000    0.00000    0.00000 ;     C6-    C5-    N3-    C7
    17     19     21     22      3   24.05800    0.00000  -24.05800    0.00000    0.00000    0.00000 ;     C7-    C8-    C9-    O4
    18     17     19     20      3   33.47200    0.00000  -33.47200    0.00000    0.00000    0.00000 ;     H7-    C7-    C8-    H8
    18     17     19     21      3   33.47200    0.00000  -33.47200    0.00000    0.00000    0.00000 ;     H7-    C7-    C8-    C9
    20     19     21     22      3   24.05800    0.00000  -24.05800    0.00000    0.00000    0.00000 ;     H8-    C8-    C9-    O4
    23     24     25     26      3   30.33400    0.00000  -30.33400    0.00000    0.00000    0.00000 ;      S-   C10-   C12-   H12
    23     24     25     27      3   30.33400    0.00000  -30.33400    0.00000    0.00000    0.00000 ;      S-   C10-   C12-   C13
    24      1      2      3      3   40.16640    0.00000  -40.16640    0.00000    0.00000    0.00000 ;    C10-    C1-     N-    C2
    24      1     31     29      3   30.33400    0.00000  -30.33400    0.00000    0.00000    0.00000 ;    C10-    C1-   C15-   C14
    24      1     31     32      3   30.33400    0.00000  -30.33400    0.00000    0.00000    0.00000 ;    C10-    C1-   C15-   H15
    24     25     27     28      3   30.33400    0.00000  -30.33400    0.00000    0.00000    0.00000 ;    C10-   C12-   C13-   H13
    24     25     27     29      3   30.33400    0.00000  -30.33400    0.00000    0.00000    0.00000 ;    C10-   C12-   C13-   C14
    25     27     29     30      3   30.33400    0.00000  -30.33400    0.00000    0.00000    0.00000 ;    C12-   C13-   C14-    CL
    25     27     29     31      3   30.33400    0.00000  -30.33400    0.00000    0.00000    0.00000 ;    C12-   C13-   C14-   C15
    26     25     27     28      3   30.33400    0.00000  -30.33400    0.00000    0.00000    0.00000 ;    H12-   C12-   C13-   H13
    26     25     27     29      3   30.33400    0.00000  -30.33400    0.00000    0.00000    0.00000 ;    H12-   C12-   C13-   C14
    27     29     31     32      3   30.33400    0.00000  -30.33400    0.00000    0.00000    0.00000 ;    C13-   C14-   C15-   H15
    28     27     29     30      3   30.33400    0.00000  -30.33400    0.00000    0.00000    0.00000 ;    H13-   C13-   C14-    CL
    28     27     29     31      3   30.33400    0.00000  -30.33400    0.00000    0.00000    0.00000 ;    H13-   C13-   C14-   C15
    30     29     31     32      3   30.33400    0.00000  -30.33400    0.00000    0.00000    0.00000 ;     CL-   C14-   C15-   H15
    31      1      2      3      3   40.16640    0.00000  -40.16640    0.00000    0.00000    0.00000 ;    C15-    C1-     N-    C2
    31      1     24     23      3   30.33400    0.00000  -30.33400    0.00000    0.00000    0.00000 ;    C15-    C1-   C10-     S
    31      1     24     25      3   30.33400    0.00000  -30.33400    0.00000    0.00000    0.00000 ;    C15-    C1-   C10-   C12

[ dihedrals ] ; impropers
; treated as propers in GROMACS to use correct AMBER analytical function
;    i      j      k      l   func   phase     kd      pn
     1     25     24     23      1   180.00   4.60240   2 ;     C1-   C12-   C10-     S
     1     29     31     32      1   180.00   4.60240   2 ;     C1-   C14-   C15-   H15
     2      1     31     24      1   180.00   4.60240   2 ;      N-    C1-   C15-   C10
     4      2      3     23      1   180.00   4.60240   2 ;     C3-     N-    C2-     S
     7     10      8      9      1   180.00  43.93200   2 ;     N2-    N3-    C4-    O1
     8     11     10     17      1   180.00   4.60240   2 ;     C4-    C5-    N3-    C7
     8     21      7      4      1   180.00   4.60240   2 ;     C4-    C9-    N2-    C3
    11     15     14     16      1   180.00   4.60240   2 ;     C5-    O2-    C6-    O3
    19      7     21     22      1   180.00  43.93200   2 ;     C8-    N2-    C9-    O4
    19     18     17     10      1   180.00   4.60240   2 ;     C8-    H7-    C7-    N3
    21     17     19     20      1   180.00   4.60240   2 ;     C9-    C7-    C8-    H8
    24     27     25     26      1   180.00   4.60240   2 ;    C10-   C13-   C12-   H12
    25     29     27     28      1   180.00   4.60240   2 ;    C12-   C14-   C13-   H13
    27     31     29     30      1   180.00   4.60240   2 ;    C13-   C15-   C14-    CL
