# Supplementary material for: Improvement in predicting drug sensitivity changes associated with protein mutations using a molecular dynamics based alchemical mutation method
Source: Sci Rep. 2020 Feb 7;10:2161. doi: 10.1038/s41598-020-58877-9 (PMC7005789; doi:10.1038/s41598-020-58877-9)
Supplement: Supplementary file 2 — Supplementary Information. [file 41598_2020_58877_MOESM2_ESM.zip › S1_input/MP-CAFEE/ALR2/47D/L300A_47D/complex_gpu/md_fin.gro]

Generated by trjconv : OXIDOREDUCTASE in water t= 44000.00000
33847
    1ACE    CH3    1   6.399   8.233   1.435
    1ACE   HH31    2   6.496   8.282   1.430
    1ACE   HH32    3   6.375   8.187   1.339
    1ACE   HH33    4   6.323   8.307   1.460
    1ACE      C    5   6.394   8.126   1.542
    1ACE      O    6   6.283   8.084   1.576
    2SER      N    7   6.504   8.083   1.604
    2SER      H    8   6.593   8.103   1.559
    2SER     CA    9   6.505   7.962   1.684
    2SER     HA   10   6.452   7.876   1.641
    2SER     CB   11   6.647   7.921   1.724
    2SER    HB1   12   6.639   7.828   1.780
    2SER    HB2   13   6.696   7.989   1.793
    2SER     OG   14   6.726   7.900   1.609
    2SER     HG   15   6.791   7.834   1.635
    2SER      C   16   6.430   7.978   1.815
    2SER      O   17   6.400   7.878   1.880
    3ARG      N   18   6.398   8.102   1.854
    3ARG      H   19   6.403   8.176   1.786
    3ARG     CA   20   6.321   8.134   1.973
    3ARG     HA   21   6.273   8.043   2.009
    3ARG     CB   22   6.411   8.192   2.081
    3ARG    HB1   23   6.347   8.220   2.164
    3ARG    HB2   24   6.466   8.284   2.058
    3ARG     CG   25   6.513   8.092   2.135
    3ARG    HG1   26   6.583   8.065   2.057
    3ARG    HG2   27   6.462   7.997   2.154
    3ARG     CD   28   6.590   8.120   2.264
    3ARG    HD1   29   6.651   8.032   2.283
    3ARG    HD2   30   6.516   8.124   2.344
    3ARG     NE   31   6.671   8.242   2.259
    3ARG     HE   32   6.689   8.283   2.168
    3ARG     CZ   33   6.753   8.291   2.353
    3ARG    NH1   34   6.760   8.239   2.476
    3ARG   HH11   35   6.694   8.176   2.520
    3ARG   HH12   36   6.819   8.276   2.549
    3ARG    NH2   37   6.838   8.388   2.318
    3ARG   HH21   38   6.843   8.410   2.219
    3ARG   HH22   39   6.895   8.438   2.385
    3ARG      C   40   6.213   8.234   1.936
    3ARG      O   41   6.234   8.307   1.839
    4ILE      N   42   6.107   8.248   2.016
    4ILE      H   43   6.098   8.186   2.096
    4ILE     CA   44   6.002   8.348   2.012
    4ILE     HA   45   6.023   8.413   1.927
    4ILE     CB   46   5.863   8.289   1.994
    4ILE     HB   47   5.831   8.234   2.082
    4ILE    CG2   48   5.763   8.402   1.971
    4ILE   HG21   49   5.776   8.438   1.869
    4ILE   HG22   50   5.663   8.363   1.990
    4ILE   HG23   51   5.770   8.478   2.049
    4ILE    CG1   52   5.859   8.189   1.879
    4ILE   HG11   53   5.937   8.112   1.880
    4ILE   HG12   54   5.883   8.252   1.793
    4ILE     CD   55   5.723   8.125   1.853
    4ILE    HD1   56   5.737   8.046   1.779
    4ILE    HD2   57   5.688   8.081   1.946
    4ILE    HD3   58   5.654   8.203   1.820
    4ILE      C   59   6.012   8.432   2.139
    4ILE      O   60   6.054   8.388   2.246
    5LEU      N   61   5.977   8.561   2.130
    5LEU      H   62   5.963   8.599   2.037
    5LEU     CA   63   5.966   8.660   2.234
    5LEU     HA   64   6.035   8.622   2.309
    5LEU     CB   65   6.019   8.798   2.194
    5LEU    HB1   66   5.934   8.848   2.148
    5LEU    HB2   67   6.097   8.781   2.120
    5LEU     CG   68   6.069   8.892   2.302
    5LEU     HG   69   5.999   8.897   2.386
    5LEU    CD1   70   6.209   8.867   2.360
    5LEU   HD11   71   6.236   8.943   2.433
    5LEU   HD12   72   6.207   8.771   2.411
    5LEU   HD13   73   6.282   8.865   2.279
    5LEU    CD2   74   6.088   9.031   2.241
    5LEU   HD21   75   5.999   9.068   2.190
    5LEU   HD22   76   6.101   9.105   2.320
    5LEU   HD23   77   6.171   9.041   2.172
    5LEU      C   78   5.829   8.660   2.301
    5LEU      O   79   5.725   8.680   2.239
    6LEU      N   80   5.839   8.627   2.430
    6LEU      H   81   5.930   8.616   2.473
    6LEU     CA   82   5.726   8.632   2.519
    6LEU     HA   83   5.634   8.613   2.464
    6LEU     CB   84   5.754   8.521   2.621
    6LEU    HB1   85   5.671   8.498   2.687
    6LEU    HB2   86   5.836   8.565   2.678
    6LEU     CG   87   5.809   8.384   2.584
    6LEU     HG   88   5.908   8.398   2.541
    6LEU    CD1   89   5.819   8.295   2.708
    6LEU   HD11   90   5.827   8.356   2.798
    6LEU   HD12   91   5.742   8.217   2.708
    6LEU   HD13   92   5.917   8.247   2.703
    6LEU    CD2   93   5.714   8.323   2.481
    6LEU   HD21   94   5.610   8.342   2.509
    6LEU   HD22   95   5.744   8.366   2.386
    6LEU   HD23   96   5.723   8.214   2.482
    6LEU      C   97   5.704   8.769   2.582
    6LEU      O   98   5.799   8.845   2.593
    7ASN      N   99   5.581   8.805   2.621
    7ASN      H  100   5.515   8.736   2.589
    7ASN     CA  101   5.536   8.938   2.657
    7ASN     HA  102   5.564   9.008   2.578
    7ASN     CB  103   5.383   8.940   2.661
    7ASN    HB1  104   5.343   8.898   2.569
    7ASN    HB2  105   5.357   9.044   2.677
    7ASN     CG  106   5.320   8.853   2.770
    7ASN    OD1  107   5.381   8.820   2.872
    7ASN    ND2  108   5.192   8.819   2.759
    7ASN   HD21  109   5.134   8.842   2.679
    7ASN   HD22  110   5.155   8.763   2.835
    7ASN      C  111   5.609   8.990   2.779
    7ASN      O  112   5.583   9.106   2.811
    8ASN      N  113   5.694   8.921   2.855
    8ASN      H  114   5.713   8.827   2.823
    8ASN     CA  115   5.778   8.985   2.955
    8ASN     HA  116   5.733   9.073   3.001
    8ASN     CB  117   5.792   8.884   3.068
    8ASN    HB1  118   5.693   8.852   3.103
    8ASN    HB2  119   5.837   8.931   3.155
    8ASN     CG  120   5.869   8.758   3.032
    8ASN    OD1  121   5.888   8.724   2.916
    8ASN    ND2  122   5.943   8.696   3.125
    8ASN   HD21  123   5.932   8.726   3.221
    8ASN   HD22  124   5.977   8.602   3.111
    8ASN      C  125   5.910   9.030   2.894
    8ASN      O  126   5.972   9.125   2.939
    9GLY      N  127   5.957   8.963   2.788
    9GLY      H  128   5.913   8.875   2.764
    9GLY     CA  129   6.087   8.989   2.730
    9GLY    HA1  130   6.135   9.080   2.766
    9GLY    HA2  131   6.073   9.023   2.628
    9GLY      C  132   6.193   8.880   2.736
    9GLY      O  133   6.307   8.901   2.694
   10ALA      N  134   6.157   8.764   2.791
   10ALA      H  135   6.062   8.757   2.824
   10ALA     CA  136   6.220   8.634   2.779
   10ALA     HA  137   6.324   8.647   2.809
   10ALA     CB  138   6.157   8.545   2.886
   10ALA    HB1  139   6.203   8.447   2.893
   10ALA    HB2  140   6.165   8.587   2.987
   10ALA    HB3  141   6.055   8.526   2.854
   10ALA      C  142   6.194   8.579   2.640
   10ALA      O  143   6.097   8.617   2.575
   11LYS      N  144   6.272   8.480   2.597
   11LYS      H  145   6.353   8.463   2.655
   11LYS     CA  146   6.257   8.405   2.473
   11LYS     HA  147   6.168   8.439   2.420
   11LYS     CB  148   6.379   8.432   2.387
   11LYS    HB1  149   6.384   8.358   2.307
   11LYS    HB2  150   6.467   8.409   2.447
   11LYS     CG  151   6.392   8.570   2.324
   11LYS    HG1  152   6.408   8.648   2.399
   11LYS    HG2  153   6.303   8.600   2.267
   11LYS     CD  154   6.512   8.582   2.231
   11LYS    HD1  155   6.520   8.506   2.154
   11LYS    HD2  156   6.603   8.571   2.290
   11LYS     CE  157   6.513   8.712   2.150
   11LYS    HE1  158   6.413   8.724   2.111
   11LYS    HE2  159   6.582   8.702   2.067
   11LYS     NZ  160   6.549   8.826   2.236
   11LYS    HZ1  161   6.635   8.815   2.288
   11LYS    HZ2  162   6.560   8.916   2.193
   11LYS    HZ3  163   6.485   8.826   2.315
   11LYS      C  164   6.229   8.258   2.499
   11LYS      O  165   6.311   8.199   2.569
   12MET      N  166   6.119   8.196   2.455
   12MET      H  167   6.060   8.255   2.398
   12MET     CA  168   6.092   8.053   2.455
   12MET     HA  169   6.133   8.015   2.549
   12MET     CB  170   5.942   8.026   2.453
   12MET    HB1  171   5.897   8.050   2.357
   12MET    HB2  172   5.897   8.085   2.532
   12MET     CG  173   5.907   7.879   2.474
   12MET    HG1  174   5.964   7.836   2.556
   12MET    HG2  175   5.932   7.812   2.392
   12MET     SD  176   5.744   7.855   2.549
   12MET     CE  177   5.757   7.690   2.623
   12MET    HE1  178   5.662   7.639   2.634
   12MET    HE2  179   5.819   7.623   2.563
   12MET    HE3  180   5.802   7.704   2.721
   12MET      C  181   6.156   7.984   2.336
   12MET      O  182   6.132   8.031   2.225
   13PRO      N  183   6.232   7.877   2.359
   13PRO     CD  184   6.261   7.813   2.486
   13PRO    HD1  185   6.183   7.740   2.508
   13PRO    HD2  186   6.279   7.894   2.556
   13PRO     CG  187   6.391   7.739   2.456
   13PRO    HG1  188   6.400   7.653   2.521
   13PRO    HG2  189   6.480   7.801   2.460
   13PRO     CB  190   6.374   7.686   2.313
   13PRO    HB1  191   6.329   7.587   2.318
   13PRO    HB2  192   6.472   7.681   2.266
   13PRO     CA  193   6.275   7.786   2.254
   13PRO     HA  194   6.329   7.842   2.178
   13PRO      C  195   6.161   7.720   2.178
   13PRO      O  196   6.060   7.674   2.232
   14ILE      N  197   6.161   7.716   2.045
   14ILE      H  198   6.239   7.761   2.000
   14ILE     CA  199   6.054   7.664   1.961
   14ILE     HA  200   5.958   7.700   1.998
   14ILE     CB  201   6.051   7.708   1.815
   14ILE     HB  202   5.954   7.679   1.775
   14ILE    CG2  203   6.055   7.860   1.811
   14ILE   HG21  204   5.992   7.911   1.884
   14ILE   HG22  205   6.158   7.893   1.829
   14ILE   HG23  206   6.026   7.902   1.715
   14ILE    CG1  207   6.161   7.646   1.729
   14ILE   HG11  208   6.166   7.538   1.741
   14ILE   HG12  209   6.257   7.683   1.766
   14ILE     CD  210   6.151   7.690   1.584
   14ILE    HD1  211   6.044   7.688   1.563
   14ILE    HD2  212   6.187   7.790   1.562
   14ILE    HD3  213   6.193   7.614   1.518
   14ILE      C  214   6.039   7.513   1.970
   14ILE      O  215   5.929   7.464   1.944
   15LEU      N  216   6.142   7.445   2.022
   15LEU      H  217   6.229   7.492   2.042
   15LEU     CA  218   6.134   7.303   2.046
   15LEU     HA  219   6.035   7.270   2.014
   15LEU     CB  220   6.242   7.226   1.970
   15LEU    HB1  221   6.335   7.255   2.017
   15LEU    HB2  222   6.255   7.243   1.863
   15LEU     CG  223   6.237   7.074   1.982
   15LEU     HG  224   6.255   7.049   2.087
   15LEU    CD1  225   6.106   7.010   1.938
   15LEU   HD11  226   6.022   7.044   2.000
   15LEU   HD12  227   6.070   7.042   1.840
   15LEU   HD13  228   6.119   6.902   1.943
   15LEU    CD2  229   6.343   7.014   1.891
   15LEU   HD21  230   6.358   6.908   1.913
   15LEU   HD22  231   6.315   7.020   1.786
   15LEU   HD23  232   6.439   7.065   1.897
   15LEU      C  233   6.149   7.275   2.195
   15LEU      O  234   6.221   7.344   2.267
   16GLY      N  235   6.077   7.171   2.237
   16GLY      H  236   6.036   7.108   2.169
   16GLY     CA  237   6.099   7.110   2.367
   16GLY    HA1  238   6.014   7.135   2.431
   16GLY    HA2  239   6.195   7.144   2.404
   16GLY      C  240   6.082   6.959   2.353
   16GLY      O  241   6.076   6.907   2.242
   17LEU      N  242   6.070   6.887   2.465
   17LEU      H  243   6.085   6.942   2.549
   17LEU     CA  244   6.031   6.747   2.471
   17LEU     HA  245   6.014   6.711   2.370
   17LEU     CB  246   6.137   6.666   2.545
   17LEU    HB1  247   6.134   6.694   2.650
   17LEU    HB2  248   6.231   6.716   2.517
   17LEU     CG  249   6.154   6.518   2.516
   17LEU     HG  250   6.055   6.473   2.524
   17LEU    CD1  251   6.214   6.497   2.377
   17LEU   HD11  252   6.318   6.532   2.371
   17LEU   HD12  253   6.216   6.390   2.355
   17LEU   HD13  254   6.147   6.545   2.307
   17LEU    CD2  255   6.248   6.458   2.620
   17LEU   HD21  256   6.214   6.479   2.722
   17LEU   HD22  257   6.258   6.352   2.598
   17LEU   HD23  258   6.340   6.512   2.602
   17LEU      C  259   5.908   6.740   2.561
   17LEU      O  260   5.891   6.818   2.654
   18GLY      N  261   5.824   6.638   2.542
   18GLY      H  262   5.844   6.569   2.470
   18GLY     CA  263   5.726   6.600   2.641
   18GLY    HA1  264   5.630   6.588   2.590
   18GLY    HA2  265   5.704   6.682   2.710
   18GLY      C  266   5.751   6.470   2.716
   18GLY      O  267   5.829   6.385   2.673
   19THR      N  268   5.686   6.465   2.833
   19THR      H  269   5.609   6.529   2.845
   19THR     CA  270   5.703   6.364   2.936
   19THR     HA  271   5.777   6.293   2.900
   19THR     CB  272   5.764   6.421   3.063
   19THR     HB  273   5.798   6.343   3.131
   19THR    CG2  274   5.896   6.496   3.043
   19THR   HG21  275   5.869   6.580   2.978
   19THR   HG22  276   5.931   6.528   3.141
   19THR   HG23  277   5.977   6.442   2.995
   19THR    OG1  278   5.682   6.516   3.127
   19THR    HG1  279   5.697   6.603   3.090
   19THR      C  280   5.586   6.273   2.970
   19THR      O  281   5.610   6.185   3.052
   20TRP      N  282   5.465   6.287   2.915
   20TRP      H  283   5.457   6.355   2.842
   20TRP     CA  284   5.350   6.202   2.937
   20TRP     HA  285   5.336   6.196   3.045
   20TRP     CB  286   5.222   6.259   2.876
   20TRP    HB1  287   5.223   6.235   2.770
   20TRP    HB2  288   5.220   6.366   2.898
   20TRP     CG  289   5.102   6.200   2.942
   20TRP    CD1  290   5.100   6.165   3.072
   20TRP    HD1  291   5.171   6.181   3.153
   20TRP    NE1  292   4.987   6.090   3.095
   20TRP    HE1  293   4.973   6.049   3.186
   20TRP    CE2  294   4.918   6.059   2.980
   20TRP    CZ2  295   4.797   5.992   2.954
   20TRP    HZ2  296   4.755   5.928   3.030
   20TRP    CH2  297   4.745   5.988   2.825
   20TRP    HH2  298   4.663   5.920   2.806
   20TRP    CZ3  299   4.812   6.063   2.727
   20TRP    HZ3  300   4.773   6.067   2.627
   20TRP    CE3  301   4.918   6.149   2.759
   20TRP    HE3  302   4.959   6.202   2.674
   20TRP    CD2  303   4.977   6.148   2.886
   20TRP      C  304   5.373   6.058   2.892
   20TRP      O  305   5.440   6.032   2.793
   21LYS      N  306   5.322   5.963   2.971
   21LYS      H  307   5.280   6.000   3.056
   21LYS     CA  308   5.335   5.819   2.960
   21LYS     HA  309   5.325   5.786   3.063
   21LYS     CB  310   5.232   5.748   2.873
   21LYS    HB1  311   5.134   5.769   2.914
   21LYS    HB2  312   5.258   5.642   2.867
   21LYS     CG  313   5.225   5.786   2.725
   21LYS    HG1  314   5.195   5.694   2.675
   21LYS    HG2  315   5.322   5.823   2.690
   21LYS     CD  316   5.120   5.890   2.688
   21LYS    HD1  317   5.155   5.973   2.750
   21LYS    HD2  318   5.021   5.860   2.725
   21LYS     CE  319   5.119   5.923   2.539
   21LYS    HE1  320   5.039   5.995   2.523
   21LYS    HE2  321   5.104   5.829   2.485
   21LYS     NZ  322   5.247   5.976   2.491
   21LYS    HZ1  323   5.249   5.968   2.390
   21LYS    HZ2  324   5.276   6.066   2.528
   21LYS    HZ3  325   5.323   5.909   2.495
   21LYS      C  326   5.477   5.774   2.929
   21LYS      O  327   5.503   5.677   2.859
   22SER      N  328   5.571   5.842   2.994
   22SER      H  329   5.549   5.933   3.032
   22SER     CA  330   5.712   5.809   3.004
   22SER     HA  331   5.742   5.731   2.934
   22SER     CB  332   5.795   5.933   2.975
   22SER    HB1  333   5.898   5.899   2.973
   22SER    HB2  334   5.779   5.998   3.061
   22SER     OG  335   5.765   5.993   2.851
   22SER     HG  336   5.688   6.050   2.850
   22SER      C  337   5.748   5.768   3.147
   22SER      O  338   5.742   5.850   3.238
   23PRO      N  339   5.791   5.644   3.168
   23PRO     CD  340   5.788   5.533   3.074
   23PRO    HD1  341   5.883   5.529   3.021
   23PRO    HD2  342   5.703   5.533   3.006
   23PRO     CG  343   5.769   5.409   3.161
   23PRO    HG1  344   5.809   5.321   3.111
   23PRO    HG2  345   5.666   5.397   3.196
   23PRO     CB  346   5.856   5.444   3.282
   23PRO    HB1  347   5.962   5.429   3.262
   23PRO    HB2  348   5.811   5.395   3.368
   23PRO     CA  349   5.838   5.595   3.296
   23PRO     HA  350   5.761   5.610   3.371
   23PRO      C  351   5.963   5.662   3.351
   23PRO      O  352   6.059   5.684   3.279
   24PRO      N  353   5.968   5.688   3.482
   24PRO     CD  354   5.868   5.666   3.584
   24PRO    HD1  355   5.860   5.562   3.616
   24PRO    HD2  356   5.777   5.719   3.556
   24PRO     CG  357   5.912   5.733   3.714
   24PRO    HG1  358   5.889   5.680   3.807
   24PRO    HG2  359   5.869   5.832   3.705
   24PRO     CB  360   6.064   5.740   3.695
   24PRO    HB1  361   6.105   5.642   3.720
   24PRO    HB2  362   6.104   5.817   3.761
   24PRO     CA  363   6.076   5.763   3.545
   24PRO     HA  364   6.073   5.869   3.518
   24PRO      C  365   6.218   5.727   3.504
   24PRO      O  366   6.285   5.818   3.455
   25GLY      N  367   6.262   5.602   3.521
   25GLY      H  368   6.201   5.531   3.558
   25GLY     CA  369   6.392   5.547   3.486
   25GLY    HA1  370   6.404   5.448   3.529
   25GLY    HA2  371   6.464   5.612   3.536
   25GLY      C  372   6.429   5.558   3.339
   25GLY      O  373   6.546   5.562   3.301
   26GLN      N  374   6.328   5.561   3.252
   26GLN      H  375   6.237   5.531   3.284
   26GLN     CA  376   6.343   5.579   3.109
   26GLN     HA  377   6.430   5.524   3.071
   26GLN     CB  378   6.221   5.522   3.038
   26GLN    HB1  379   6.226   5.549   2.932
   26GLN    HB2  380   6.127   5.554   3.085
   26GLN     CG  381   6.224   5.370   3.025
   26GLN    HG1  382   6.187   5.318   3.113
   26GLN    HG2  383   6.317   5.324   2.990
   26GLN     CD  384   6.136   5.331   2.907
   26GLN    OE1  385   6.021   5.296   2.932
   26GLN    NE2  386   6.175   5.330   2.779
   26GLN   HE21  387   6.268   5.362   2.758
   26GLN   HE22  388   6.108   5.310   2.705
   26GLN      C  389   6.366   5.727   3.079
   26GLN      O  390   6.452   5.760   2.998
   27VAL      N  391   6.280   5.812   3.136
   27VAL      H  392   6.214   5.763   3.195
   27VAL     CA  393   6.274   5.951   3.095
   27VAL     HA  394   6.278   5.954   2.986
   27VAL     CB  395   6.136   6.011   3.118
   27VAL     HB  396   6.062   5.931   3.110
   27VAL    CG1  397   6.117   6.050   3.264
   27VAL   HG11  398   6.192   6.124   3.290
   27VAL   HG12  399   6.026   6.109   3.275
   27VAL   HG13  400   6.133   5.968   3.334
   27VAL    CG2  401   6.104   6.128   3.025
   27VAL   HG21  402   5.996   6.138   3.034
   27VAL   HG22  403   6.155   6.220   3.053
   27VAL   HG23  404   6.120   6.113   2.919
   27VAL      C  405   6.389   6.032   3.153
   27VAL      O  406   6.421   6.133   3.091
   28THR      N  407   6.440   5.994   3.271
   28THR      H  408   6.400   5.911   3.313
   28THR     CA  409   6.550   6.062   3.337
   28THR     HA  410   6.530   6.167   3.356
   28THR     CB  411   6.579   6.011   3.478
   28THR     HB  412   6.481   6.016   3.526
   28THR    CG2  413   6.621   5.864   3.480
   28THR   HG21  414   6.626   5.836   3.585
   28THR   HG22  415   6.543   5.810   3.426
   28THR   HG23  416   6.717   5.851   3.430
   28THR    OG1  417   6.670   6.089   3.553
   28THR    HG1  418   6.614   6.164   3.575
   28THR      C  419   6.677   6.061   3.254
   28THR      O  420   6.743   6.165   3.249
   29GLU      N  421   6.704   5.953   3.181
   29GLU      H  422   6.657   5.865   3.199
   29GLU     CA  423   6.804   5.946   3.077
   29GLU     HA  424   6.901   5.988   3.105
   29GLU     CB  425   6.831   5.798   3.048
   29GLU    HB1  426   6.905   5.794   2.967
   29GLU    HB2  427   6.738   5.751   3.019
   29GLU     CG  428   6.885   5.712   3.161
   29GLU    HG1  429   6.801   5.664   3.213
   29GLU    HG2  430   6.934   5.778   3.232
   29GLU     CD  431   6.969   5.604   3.095
   29GLU    OE1  432   6.908   5.504   3.050
   29GLU    OE2  433   7.094   5.599   3.098
   29GLU      C  434   6.762   6.015   2.948
   29GLU      O  435   6.845   6.084   2.888
   30ALA      N  436   6.637   6.000   2.903
   30ALA      H  437   6.563   5.980   2.968
   30ALA     CA  438   6.595   6.062   2.779
   30ALA     HA  439   6.658   6.031   2.697
   30ALA     CB  440   6.456   6.010   2.744
   30ALA    HB1  441   6.381   6.053   2.811
   30ALA    HB2  442   6.437   6.049   2.644
   30ALA    HB3  443   6.458   5.902   2.755
   30ALA      C  444   6.608   6.214   2.779
   30ALA      O  445   6.645   6.277   2.681
   31VAL      N  446   6.590   6.275   2.896
   31VAL      H  447   6.557   6.220   2.974
   31VAL     CA  448   6.612   6.417   2.916
   31VAL     HA  449   6.562   6.466   2.832
   31VAL     CB  450   6.528   6.474   3.029
   31VAL     HB  451   6.538   6.397   3.106
   31VAL    CG1  452   6.568   6.608   3.091
   31VAL   HG11  453   6.553   6.680   3.011
   31VAL   HG12  454   6.510   6.632   3.180
   31VAL   HG13  455   6.674   6.613   3.114
   31VAL    CG2  456   6.377   6.475   3.003
   31VAL   HG21  457   6.350   6.519   2.907
   31VAL   HG22  458   6.346   6.371   3.011
   31VAL   HG23  459   6.330   6.517   3.092
   31VAL      C  460   6.759   6.457   2.920
   31VAL      O  461   6.797   6.552   2.852
   32LYS      N  462   6.846   6.384   2.990
   32LYS      H  463   6.812   6.295   3.021
   32LYS     CA  464   6.990   6.402   2.982
   32LYS     HA  465   7.012   6.501   3.023
   32LYS     CB  466   7.065   6.294   3.060
   32LYS    HB1  467   7.171   6.300   3.034
   32LYS    HB2  468   7.021   6.198   3.034
   32LYS     CG  469   7.058   6.330   3.208
   32LYS    HG1  470   6.953   6.334   3.237
   32LYS    HG2  471   7.106   6.426   3.226
   32LYS     CD  472   7.125   6.240   3.311
   32LYS    HD1  473   7.085   6.267   3.408
   32LYS    HD2  474   7.234   6.248   3.307
   32LYS     CE  475   7.092   6.092   3.290
   32LYS    HE1  476   7.118   6.050   3.193
   32LYS    HE2  477   6.985   6.073   3.296
   32LYS     NZ  478   7.161   6.021   3.398
   32LYS    HZ1  479   7.147   5.921   3.406
   32LYS    HZ2  480   7.261   6.032   3.397
   32LYS    HZ3  481   7.129   6.050   3.489
   32LYS      C  482   7.033   6.397   2.837
   32LYS      O  483   7.104   6.486   2.790
   33VAL      N  484   6.991   6.294   2.763
   33VAL      H  485   6.947   6.215   2.807
   33VAL     CA  486   7.026   6.286   2.622
   33VAL     HA  487   7.134   6.281   2.615
   33VAL     CB  488   6.965   6.159   2.562
   33VAL     HB  489   6.862   6.159   2.598
   33VAL    CG1  490   6.965   6.153   2.409
   33VAL   HG11  491   6.925   6.240   2.358
   33VAL   HG12  492   7.067   6.148   2.372
   33VAL   HG13  493   6.906   6.072   2.367
   33VAL    CG2  494   7.030   6.039   2.629
   33VAL   HG21  495   6.967   5.951   2.613
   33VAL   HG22  496   7.130   6.021   2.589
   33VAL   HG23  497   7.039   6.044   2.737
   33VAL      C  498   6.976   6.407   2.545
   33VAL      O  499   7.049   6.459   2.461
   34ALA      N  500   6.854   6.455   2.566
   34ALA      H  501   6.791   6.413   2.634
   34ALA     CA  502   6.803   6.563   2.485
   34ALA     HA  503   6.822   6.530   2.383
   34ALA     CB  504   6.654   6.592   2.506
   34ALA    HB1  505   6.599   6.499   2.490
   34ALA    HB2  506   6.648   6.619   2.611
   34ALA    HB3  507   6.629   6.682   2.450
   34ALA      C  508   6.882   6.691   2.512
   34ALA      O  509   6.928   6.753   2.416
   35ILE      N  510   6.925   6.716   2.636
   35ILE      H  511   6.889   6.655   2.708
   35ILE     CA  512   7.005   6.833   2.665
   35ILE     HA  513   6.970   6.924   2.615
   35ILE     CB  514   7.008   6.860   2.816
   35ILE     HB  515   7.039   6.769   2.867
   35ILE    CG2  516   7.083   6.981   2.871
   35ILE   HG21  517   7.187   6.970   2.840
   35ILE   HG22  518   7.047   7.076   2.832
   35ILE   HG23  519   7.077   6.990   2.979
   35ILE    CG1  520   6.865   6.886   2.862
   35ILE   HG11  521   6.790   6.827   2.810
   35ILE   HG12  522   6.835   6.986   2.831
   35ILE     CD  523   6.838   6.864   3.011
   35ILE    HD1  524   6.896   6.780   3.050
   35ILE    HD2  525   6.848   6.958   3.065
   35ILE    HD3  526   6.736   6.828   3.024
   35ILE      C  527   7.149   6.820   2.617
   35ILE      O  528   7.208   6.920   2.580
   36ASP      N  529   7.209   6.701   2.619
   36ASP      H  530   7.175   6.623   2.675
   36ASP     CA  531   7.336   6.675   2.553
   36ASP     HA  532   7.413   6.739   2.597
   36ASP     CB  533   7.376   6.532   2.586
   36ASP    HB1  534   7.312   6.459   2.536
   36ASP    HB2  535   7.362   6.523   2.694
   36ASP     CG  536   7.521   6.492   2.568
   36ASP    OD1  537   7.608   6.579   2.593
   36ASP    OD2  538   7.556   6.378   2.530
   36ASP      C  539   7.341   6.698   2.403
   36ASP      O  540   7.437   6.748   2.344
   37VAL      N  541   7.233   6.655   2.338
   37VAL      H  542   7.158   6.616   2.392
   37VAL     CA  543   7.207   6.683   2.198
   37VAL     HA  544   7.286   6.638   2.138
   37VAL     CB  545   7.079   6.614   2.150
   37VAL     HB  546   7.009   6.630   2.232
   37VAL    CG1  547   7.020   6.657   2.016
   37VAL   HG11  548   6.963   6.578   1.968
   37VAL   HG12  549   6.943   6.733   2.031
   37VAL   HG13  550   7.095   6.687   1.942
   37VAL    CG2  551   7.105   6.464   2.140
   37VAL   HG21  552   7.178   6.434   2.215
   37VAL   HG22  553   7.018   6.401   2.159
   37VAL   HG23  554   7.148   6.442   2.042
   37VAL      C  555   7.198   6.832   2.172
   37VAL      O  556   7.269   6.887   2.087
   38GLY      N  557   7.112   6.901   2.247
   38GLY      H  558   7.062   6.852   2.320
   38GLY     CA  559   7.099   7.045   2.230
   38GLY    HA1  560   7.106   7.073   2.125
   38GLY    HA2  561   7.181   7.097   2.280
   38GLY      C  562   6.972   7.115   2.276
   38GLY      O  563   6.952   7.235   2.263
   39TYR      N  564   6.880   7.041   2.339
   39TYR      H  565   6.909   6.949   2.367
   39TYR     CA  566   6.751   7.089   2.382
   39TYR     HA  567   6.708   7.158   2.309
   39TYR     CB  568   6.654   6.972   2.399
   39TYR    HB1  569   6.565   7.005   2.453
   39TYR    HB2  570   6.697   6.901   2.470
   39TYR     CG  571   6.606   6.899   2.276
   39TYR    CD1  572   6.694   6.824   2.197
   39TYR    HD1  573   6.802   6.818   2.208
   39TYR    CE1  574   6.647   6.733   2.101
   39TYR    HE1  575   6.718   6.678   2.042
   39TYR     CZ  576   6.509   6.727   2.073
   39TYR     OH  577   6.457   6.636   1.987
   39TYR     HH  578   6.534   6.588   1.955
   39TYR    CE2  579   6.419   6.806   2.148
   39TYR    HE2  580   6.314   6.801   2.124
   39TYR    CD2  581   6.469   6.881   2.255
   39TYR    HD2  582   6.399   6.930   2.321
   39TYR      C  583   6.762   7.159   2.517
   39TYR      O  584   6.861   7.148   2.589
   40ARG      N  585   6.657   7.235   2.550
   40ARG      H  586   6.582   7.242   2.483
   40ARG     CA  587   6.647   7.333   2.657
   40ARG     HA  588   6.711   7.303   2.739
   40ARG     CB  589   6.697   7.469   2.607
   40ARG    HB1  590   6.695   7.533   2.695
   40ARG    HB2  591   6.623   7.506   2.536
   40ARG     CG  592   6.827   7.477   2.529
   40ARG    HG1  593   6.840   7.583   2.504
   40ARG    HG2  594   6.821   7.413   2.440
   40ARG     CD  595   6.945   7.458   2.624
   40ARG    HD1  596   6.932   7.369   2.685
   40ARG    HD2  597   6.947   7.546   2.688
   40ARG     NE  598   7.069   7.453   2.547
   40ARG     HE  599   7.103   7.543   2.518
   40ARG     CZ  600   7.153   7.348   2.544
   40ARG    NH1  601   7.119   7.221   2.571
   40ARG   HH11  602   7.022   7.207   2.593
   40ARG   HH12  603   7.179   7.145   2.544
   40ARG    NH2  604   7.282   7.362   2.510
   40ARG   HH21  605   7.298   7.451   2.467
   40ARG   HH22  606   7.347   7.288   2.490
   40ARG      C  607   6.507   7.349   2.716
   40ARG      O  608   6.493   7.427   2.810
   41HIS      N  609   6.404   7.282   2.665
   41HIS      H  610   6.413   7.224   2.582
   41HIS     CA  611   6.270   7.287   2.721
   41HIS     HA  612   6.270   7.317   2.826
   41HIS     CB  613   6.193   7.388   2.636
   41HIS    HB1  614   6.225   7.384   2.532
   41HIS    HB2  615   6.200   7.488   2.679
   41HIS     CG  616   6.045   7.361   2.642
   41HIS    ND1  617   5.971   7.353   2.760
   41HIS    CE1  618   5.846   7.336   2.716
   41HIS    HE1  619   5.758   7.334   2.778
   41HIS    NE2  620   5.834   7.344   2.582
   41HIS    HE2  621   5.751   7.325   2.527
   41HIS    CD2  622   5.962   7.359   2.533
   41HIS    HD2  623   5.993   7.390   2.435
   41HIS      C  624   6.207   7.149   2.734
   41HIS      O  625   6.223   7.064   2.647
   42ILE      N  626   6.130   7.127   2.840
   42ILE      H  627   6.102   7.204   2.899
   42ILE     CA  628   6.059   7.002   2.859
   42ILE     HA  629   6.046   6.963   2.758
   42ILE     CB  630   6.127   6.900   2.950
   42ILE     HB  631   6.108   6.935   3.051
   42ILE    CG2  632   6.059   6.763   2.952
   42ILE   HG21  633   6.099   6.696   2.876
   42ILE   HG22  634   6.072   6.718   3.051
   42ILE   HG23  635   5.953   6.770   2.929
   42ILE    CG1  636   6.275   6.875   2.923
   42ILE   HG11  637   6.301   6.856   2.819
   42ILE   HG12  638   6.288   6.777   2.970
   42ILE     CD  639   6.384   6.961   2.985
   42ILE    HD1  640   6.359   6.977   3.090
   42ILE    HD2  641   6.475   6.903   2.964
   42ILE    HD3  642   6.381   7.052   2.926
   42ILE      C  643   5.925   7.030   2.924
   42ILE      O  644   5.923   7.099   3.026
   43ASP      N  645   5.814   6.971   2.880
   43ASP      H  646   5.824   6.913   2.798
   43ASP     CA  647   5.682   6.991   2.937
   43ASP     HA  648   5.671   7.096   2.965
   43ASP     CB  649   5.575   6.957   2.834
   43ASP    HB1  650   5.583   6.853   2.803
   43ASP    HB2  651   5.589   7.016   2.743
   43ASP     CG  652   5.435   6.972   2.892
   43ASP    OD1  653   5.403   7.083   2.938
   43ASP    OD2  654   5.360   6.873   2.903
   43ASP      C  655   5.665   6.894   3.053
   43ASP      O  656   5.685   6.775   3.033
   44CYS      N  657   5.623   6.937   3.172
   44CYS      H  658   5.598   7.035   3.177
   44CYS     CA  659   5.626   6.858   3.293
   44CYS     HA  660   5.641   6.752   3.274
   44CYS     CB  661   5.748   6.894   3.377
   44CYS    HB1  662   5.758   6.825   3.461
   44CYS    HB2  663   5.734   6.991   3.424
   44CYS     SG  664   5.903   6.878   3.285
   44CYS     HG  665   5.867   6.971   3.197
   44CYS      C  666   5.496   6.883   3.368
   44CYS      O  667   5.418   6.974   3.344
   45ALA      N  668   5.469   6.791   3.462
   45ALA      H  669   5.531   6.712   3.461
   45ALA     CA  670   5.369   6.799   3.566
   45ALA     HA  671   5.360   6.897   3.613
   45ALA     CB  672   5.237   6.764   3.498
   45ALA    HB1  673   5.223   6.659   3.471
   45ALA    HB2  674   5.170   6.775   3.583
   45ALA    HB3  675   5.213   6.830   3.415
   45ALA      C  676   5.382   6.705   3.685
   45ALA      O  677   5.409   6.588   3.659
   46HIS      N  678   5.359   6.747   3.810
   46HIS      H  679   5.367   6.845   3.832
   46HIS     CA  680   5.347   6.652   3.918
   46HIS     HA  681   5.445   6.610   3.940
   46HIS     CB  682   5.317   6.734   4.043
   46HIS    HB1  683   5.244   6.812   4.022
   46HIS    HB2  684   5.405   6.786   4.081
   46HIS     CG  685   5.265   6.646   4.153
   46HIS    ND1  686   5.347   6.580   4.245
   46HIS    CE1  687   5.264   6.522   4.332
   46HIS    HE1  688   5.289   6.457   4.415
   46HIS    NE2  689   5.136   6.548   4.302
   46HIS    HE2  690   5.058   6.529   4.363
   46HIS    CD2  691   5.134   6.631   4.191
   46HIS    HD2  692   5.047   6.656   4.133
   46HIS      C  693   5.254   6.533   3.896
   46HIS      O  694   5.290   6.423   3.936
   47VAL      N  695   5.142   6.552   3.824
   47VAL      H  696   5.120   6.649   3.807
   47VAL     CA  697   5.045   6.454   3.780
   47VAL     HA  698   5.031   6.400   3.873
   47VAL     CB  699   4.911   6.516   3.740
   47VAL     HB  700   4.891   6.599   3.808
   47VAL    CG1  701   4.910   6.577   3.601
   47VAL   HG11  702   4.814   6.625   3.581
   47VAL   HG12  703   4.990   6.651   3.595
   47VAL   HG13  704   4.916   6.499   3.525
   47VAL    CG2  705   4.786   6.430   3.754
   47VAL   HG21  706   4.697   6.490   3.738
   47VAL   HG22  707   4.778   6.349   3.681
   47VAL   HG23  708   4.786   6.381   3.852
   47VAL      C  709   5.102   6.348   3.687
   47VAL      O  710   5.067   6.230   3.694
   48TYR      N  711   5.195   6.384   3.599
   48TYR      H  712   5.217   6.481   3.586
   48TYR     CA  713   5.270   6.291   3.516
   48TYR     HA  714   5.206   6.222   3.461
   48TYR     CB  715   5.346   6.376   3.414
   48TYR    HB1  716   5.397   6.306   3.349
   48TYR    HB2  717   5.429   6.424   3.466
   48TYR     CG  718   5.267   6.461   3.318
   48TYR    CD1  719   5.128   6.450   3.301
   48TYR    HD1  720   5.080   6.380   3.367
   48TYR    CE1  721   5.063   6.530   3.206
   48TYR    HE1  722   4.956   6.529   3.189
   48TYR     CZ  723   5.131   6.621   3.123
   48TYR     OH  724   5.071   6.695   3.026
   48TYR     HH  725   4.976   6.682   3.028
   48TYR    CE2  726   5.270   6.631   3.142
   48TYR    HE2  727   5.325   6.706   3.087
   48TYR    CD2  728   5.336   6.548   3.233
   48TYR    HD2  729   5.444   6.554   3.231
   48TYR      C  730   5.365   6.205   3.597
   48TYR      O  731   5.410   6.101   3.549
   49GLN      N  732   5.382   6.228   3.727
   49GLN      H  733   5.346   6.315   3.764
   49GLN     CA  734   5.446   6.136   3.819
   49GLN     HA  735   5.449   6.192   3.912
   49GLN     CB  736   5.359   6.012   3.834
   49GLN    HB1  737   5.414   5.926   3.796
   49GLN    HB2  738   5.264   6.015   3.780
   49GLN     CG  739   5.322   5.988   3.980
   49GLN    HG1  740   5.274   6.079   4.017
   49GLN    HG2  741   5.410   5.988   4.044
   49GLN     CD  742   5.241   5.863   4.008
   49GLN    OE1  743   5.249   5.764   3.936
   49GLN    NE2  744   5.182   5.856   4.127
   49GLN   HE21  745   5.165   5.949   4.162
   49GLN   HE22  746   5.120   5.777   4.141
   49GLN      C  747   5.594   6.103   3.799
   49GLN      O  748   5.653   6.010   3.853
   50ASN      N  749   5.662   6.180   3.714
   50ASN      H  750   5.609   6.258   3.678
   50ASN     CA  751   5.801   6.170   3.672
   50ASN     HA  752   5.866   6.107   3.732
   50ASN     CB  753   5.801   6.110   3.532
   50ASN    HB1  754   5.770   6.006   3.534
   50ASN    HB2  755   5.903   6.093   3.500
   50ASN     CG  756   5.715   6.179   3.427
   50ASN    OD1  757   5.673   6.294   3.439
   50ASN    ND2  758   5.693   6.112   3.313
   50ASN   HD21  759   5.737   6.022   3.302
   50ASN   HD22  760   5.654   6.165   3.237
   50ASN      C  761   5.881   6.299   3.679
   50ASN      O  762   5.993   6.301   3.628
   51GLU      N  763   5.830   6.410   3.733
   51GLU      H  764   5.738   6.412   3.773
   51GLU     CA  765   5.888   6.543   3.724
   51GLU     HA  766   5.921   6.557   3.622
   51GLU     CB  767   5.774   6.638   3.759
   51GLU    HB1  768   5.711   6.592   3.836
   51GLU    HB2  769   5.709   6.646   3.671
   51GLU     CG  770   5.824   6.775   3.803
   51GLU    HG1  771   5.882   6.817   3.721
   51GLU    HG2  772   5.896   6.768   3.886
   51GLU     CD  773   5.709   6.865   3.847
   51GLU    OE1  774   5.670   6.853   3.965
   51GLU    OE2  775   5.661   6.949   3.768
   51GLU      C  776   6.010   6.550   3.815
   51GLU      O  777   6.108   6.617   3.784
   52ASN      N  778   6.008   6.488   3.932
   52ASN      H  779   5.925   6.437   3.960
   52ASN     CA  780   6.126   6.475   4.015
   52ASN     HA  781   6.160   6.575   4.044
   52ASN     CB  782   6.082   6.410   4.146
   52ASN    HB1  783   6.056   6.305   4.134
   52ASN    HB2  784   5.999   6.468   4.188
   52ASN     CG  785   6.191   6.413   4.252
   52ASN    OD1  786   6.204   6.506   4.332
   52ASN    ND2  787   6.267   6.304   4.262
   52ASN   HD21  788   6.252   6.231   4.194
   52ASN   HD22  789   6.331   6.290   4.339
   52ASN      C  790   6.250   6.409   3.957
   52ASN      O  791   6.365   6.446   3.984
   53GLU      N  792   6.230   6.301   3.882
   53GLU      H  793   6.134   6.268   3.882
   53GLU     CA  794   6.331   6.236   3.801
   53GLU     HA  795   6.418   6.212   3.862
   53GLU     CB  796   6.270   6.100   3.769
   53GLU    HB1  797   6.318   6.056   3.682
   53GLU    HB2  798   6.163   6.105   3.749
   53GLU     CG  799   6.294   6.001   3.883
   53GLU    HG1  800   6.389   6.013   3.933
   53GLU    HG2  801   6.298   5.900   3.842
   53GLU     CD  802   6.183   6.013   3.987
   53GLU    OE1  803   6.201   6.069   4.098
   53GLU    OE2  804   6.068   5.973   3.959
   53GLU      C  805   6.368   6.313   3.675
   53GLU      O  806   6.483   6.308   3.633
   54VAL      N  807   6.272   6.383   3.614
   54VAL      H  808   6.176   6.374   3.645
   54VAL     CA  809   6.296   6.489   3.518
   54VAL     HA  810   6.365   6.440   3.450
   54VAL     CB  811   6.170   6.534   3.445
   54VAL     HB  812   6.077   6.542   3.503
   54VAL    CG1  813   6.195   6.666   3.373
   54VAL   HG11  814   6.218   6.746   3.444
   54VAL   HG12  815   6.269   6.651   3.294
   54VAL   HG13  816   6.106   6.704   3.323
   54VAL    CG2  817   6.137   6.424   3.345
   54VAL   HG21  818   6.134   6.322   3.383
   54VAL   HG22  819   6.041   6.441   3.297
   54VAL   HG23  820   6.214   6.422   3.268
   54VAL      C  821   6.381   6.602   3.573
   54VAL      O  822   6.468   6.658   3.507
   55GLY      N  823   6.362   6.631   3.702
   55GLY      H  824   6.279   6.587   3.742
   55GLY     CA  825   6.451   6.718   3.775
   55GLY    HA1  826   6.400   6.724   3.872
   55GLY    HA2  827   6.447   6.822   3.741
   55GLY      C  828   6.596   6.674   3.793
   55GLY      O  829   6.690   6.745   3.759
   56VAL      N  830   6.612   6.550   3.838
   56VAL      H  831   6.532   6.508   3.882
   56VAL     CA  832   6.741   6.483   3.849
   56VAL     HA  833   6.808   6.534   3.918
   56VAL     CB  834   6.714   6.343   3.903
   56VAL     HB  835   6.619   6.311   3.862
   56VAL    CG1  836   6.825   6.242   3.878
   56VAL   HG11  837   6.789   6.144   3.911
   56VAL   HG12  838   6.855   6.245   3.773
   56VAL   HG13  839   6.920   6.261   3.929
   56VAL    CG2  840   6.705   6.345   4.056
   56VAL   HG21  841   6.775   6.415   4.099
   56VAL   HG22  842   6.602   6.370   4.083
   56VAL   HG23  843   6.728   6.250   4.104
   56VAL      C  844   6.815   6.482   3.717
   56VAL      O  845   6.938   6.492   3.710
   57ALA      N  846   6.739   6.478   3.607
   57ALA      H  847   6.642   6.448   3.614
   57ALA     CA  848   6.795   6.500   3.475
   57ALA     HA  849   6.879   6.432   3.464
   57ALA     CB  850   6.682   6.448   3.386
   57ALA    HB1  851   6.597   6.516   3.395
   57ALA    HB2  852   6.706   6.435   3.281
   57ALA    HB3  853   6.660   6.347   3.420
   57ALA      C  854   6.834   6.642   3.438
   57ALA      O  855   6.945   6.653   3.387
   58ILE      N  856   6.754   6.746   3.461
   58ILE      H  857   6.653   6.742   3.458
   58ILE     CA  858   6.808   6.877   3.433
   58ILE     HA  859   6.853   6.868   3.334
   58ILE     CB  860   6.703   6.988   3.433
   58ILE     HB  861   6.757   7.082   3.427
   58ILE    CG2  862   6.613   6.982   3.310
   58ILE   HG21  863   6.554   7.073   3.297
   58ILE   HG22  864   6.671   6.957   3.221
   58ILE   HG23  865   6.545   6.898   3.327
   58ILE    CG1  866   6.632   6.991   3.568
   58ILE   HG11  867   6.704   7.017   3.646
   58ILE   HG12  868   6.593   6.892   3.590
   58ILE     CD  869   6.520   7.092   3.586
   58ILE    HD1  870   6.430   7.061   3.533
   58ILE    HD2  871   6.502   7.117   3.690
   58ILE    HD3  872   6.551   7.189   3.547
   58ILE      C  873   6.919   6.925   3.526
   58ILE      O  874   7.019   6.982   3.482
   59GLN      N  875   6.918   6.887   3.654
   59GLN      H  876   6.843   6.823   3.677
   59GLN     CA  877   7.029   6.893   3.747
   59GLN     HA  878   7.039   6.998   3.775
   59GLN     CB  879   6.977   6.828   3.874
   59GLN    HB1  880   7.057   6.806   3.945
   59GLN    HB2  881   6.943   6.730   3.840
   59GLN     CG  882   6.875   6.906   3.956
   59GLN    HG1  883   6.799   6.947   3.890
   59GLN    HG2  884   6.923   6.985   4.013
   59GLN     CD  885   6.811   6.802   4.047
   59GLN    OE1  886   6.869   6.705   4.095
   59GLN    NE2  887   6.680   6.813   4.074
   59GLN   HE21  888   6.627   6.884   4.026
   59GLN   HE22  889   6.632   6.744   4.130
   59GLN      C  890   7.157   6.824   3.701
   59GLN      O  891   7.264   6.862   3.746
   60GLU      N  892   7.152   6.708   3.634
   60GLU      H  893   7.062   6.671   3.606
   60GLU     CA  894   7.273   6.642   3.590
   60GLU     HA  895   7.326   6.630   3.684
   60GLU     CB  896   7.238   6.504   3.535
   60GLU    HB1  897   7.212   6.524   3.431
   60GLU    HB2  898   7.142   6.465   3.569
   60GLU     CG  899   7.350   6.401   3.547
   60GLU    HG1  900   7.435   6.436   3.489
   60GLU    HG2  901   7.327   6.302   3.508
   60GLU     CD  902   7.390   6.378   3.692
   60GLU    OE1  903   7.316   6.302   3.758
   60GLU    OE2  904   7.483   6.443   3.742
   60GLU      C  905   7.355   6.720   3.488
   60GLU      O  906   7.478   6.730   3.497
   61LYS      N  907   7.291   6.784   3.391
   61LYS      H  908   7.191   6.775   3.392
   61LYS     CA  909   7.342   6.876   3.290
   61LYS     HA  910   7.438   6.840   3.254
   61LYS     CB  911   7.264   6.873   3.159
   61LYS    HB1  912   7.317   6.928   3.082
   61LYS    HB2  913   7.169   6.923   3.180
   61LYS     CG  914   7.243   6.739   3.091
   61LYS    HG1  915   7.219   6.762   2.988
   61LYS    HG2  916   7.158   6.699   3.147
   61LYS     CD  917   7.362   6.643   3.095
   61LYS    HD1  918   7.376   6.599   3.193
   61LYS    HD2  919   7.450   6.694   3.056
   61LYS     CE  920   7.325   6.540   2.989
   61LYS    HE1  921   7.310   6.585   2.891
   61LYS    HE2  922   7.236   6.486   3.021
   61LYS     NZ  923   7.439   6.448   2.974
   61LYS    HZ1  924   7.459   6.398   3.059
   61LYS    HZ2  925   7.414   6.382   2.902
   61LYS    HZ3  926   7.525   6.498   2.954
   61LYS      C  927   7.384   7.013   3.342
   61LYS      O  928   7.486   7.062   3.297
   62LEU      N  929   7.319   7.069   3.445
   62LEU      H  930   7.240   7.020   3.485
   62LEU     CA  931   7.365   7.182   3.523
   62LEU     HA  932   7.398   7.261   3.456
   62LEU     CB  933   7.249   7.220   3.615
   62LEU    HB1  934   7.279   7.274   3.705
   62LEU    HB2  935   7.214   7.126   3.658
   62LEU     CG  936   7.137   7.307   3.559
   62LEU     HG  937   7.095   7.253   3.475
   62LEU    CD1  938   7.028   7.303   3.666
   62LEU   HD11  939   6.932   7.333   3.626
   62LEU   HD12  940   7.019   7.200   3.701
   62LEU   HD13  941   7.058   7.362   3.753
   62LEU    CD2  942   7.157   7.450   3.509
   62LEU   HD21  943   7.180   7.508   3.598
   62LEU   HD22  944   7.246   7.445   3.447
   62LEU   HD23  945   7.073   7.484   3.447
   62LEU      C  946   7.488   7.147   3.606
   62LEU      O  947   7.580   7.228   3.609
   63ARG      N  948   7.491   7.030   3.670
   63ARG      H  949   7.420   6.961   3.651
   63ARG     CA  950   7.605   6.981   3.745
   63ARG     HA  951   7.631   7.056   3.820
   63ARG     CB  952   7.565   6.854   3.820
   63ARG    HB1  953   7.535   6.776   3.750
   63ARG    HB2  954   7.485   6.873   3.891
   63ARG     CG  955   7.678   6.807   3.910
   63ARG    HG1  956   7.686   6.888   3.982
   63ARG    HG2  957   7.777   6.806   3.864
   63ARG     CD  958   7.661   6.673   3.982
   63ARG    HD1  959   7.758   6.651   4.027
   63ARG    HD2  960   7.646   6.598   3.905
   63ARG     NE  961   7.553   6.684   4.080
   63ARG     HE  962   7.584   6.737   4.160
   63ARG     CZ  963   7.435   6.621   4.079
   63ARG    NH1  964   7.402   6.541   3.977
   63ARG   HH11  965   7.455   6.517   3.895
   63ARG   HH12  966   7.311   6.499   3.991
   63ARG    NH2  967   7.349   6.625   4.181
   63ARG   HH21  968   7.364   6.684   4.262
   63ARG   HH22  969   7.282   6.550   4.191
   63ARG      C  970   7.729   6.959   3.659
   63ARG      O  971   7.840   6.981   3.707
   64GLU      N  972   7.715   6.904   3.538
   64GLU      H  973   7.621   6.885   3.510
   64GLU     CA  974   7.827   6.892   3.447
   64GLU     HA  975   7.910   6.854   3.506
   64GLU     CB  976   7.816   6.774   3.351
   64GLU    HB1  977   7.774   6.688   3.402
   64GLU    HB2  978   7.917   6.748   3.319
   64GLU     CG  979   7.729   6.810   3.230
   64GLU    HG1  980   7.770   6.894   3.175
   64GLU    HG2  981   7.629   6.838   3.264
   64GLU     CD  982   7.705   6.686   3.145
   64GLU    OE1  983   7.648   6.584   3.188
   64GLU    OE2  984   7.738   6.682   3.024
   64GLU      C  985   7.860   7.026   3.383
   64GLU      O  986   7.969   7.037   3.327
   65GLN      N  987   7.778   7.132   3.387
   65GLN      H  988   7.681   7.126   3.414
   65GLN     CA  989   7.800   7.259   3.321
   65GLN     HA  990   7.704   7.308   3.335
   65GLN     CB  991   7.902   7.344   3.397
   65GLN    HB1  992   7.906   7.441   3.348
   65GLN    HB2  993   8.000   7.295   3.394
   65GLN     CG  994   7.871   7.378   3.542
   65GLN    HG1  995   7.857   7.281   3.591
   65GLN    HG2  996   7.781   7.439   3.553
   65GLN     CD  997   7.983   7.463   3.600
   65GLN    OE1  998   8.036   7.548   3.530
   65GLN    NE2  999   8.036   7.438   3.720
   65GLN   HE21 1000   8.008   7.358   3.775
   65GLN   HE22 1001   8.100   7.503   3.764
   65GLN      C 1002   7.813   7.265   3.170
   65GLN      O 1003   7.851   7.366   3.111
   66VAL      N 1004   7.765   7.162   3.100
   66VAL      H 1005   7.727   7.086   3.156
   66VAL     CA 1006   7.731   7.165   2.959
   66VAL     HA 1007   7.829   7.182   2.916
   66VAL     CB 1008   7.688   7.031   2.900
   66VAL     HB 1009   7.754   6.954   2.941
   66VAL    CG1 1010   7.558   6.979   2.961
   66VAL   HG11 1011   7.549   6.873   2.936
   66VAL   HG12 1012   7.558   6.996   3.068
   66VAL   HG13 1013   7.472   7.027   2.915
   66VAL    CG2 1014   7.684   7.015   2.748
   66VAL   HG21 1015   7.653   6.911   2.737
   66VAL   HG22 1016   7.618   7.087   2.701
   66VAL   HG23 1017   7.787   7.021   2.712
   66VAL      C 1018   7.635   7.275   2.917
   66VAL      O 1019   7.635   7.316   2.801
   67VAL      N 1020   7.558   7.325   3.014
   67VAL      H 1021   7.579   7.297   3.109
   67VAL     CA 1022   7.464   7.434   2.997
   67VAL     HA 1023   7.507   7.494   2.917
   67VAL     CB 1024   7.321   7.386   2.970
   67VAL     HB 1025   7.265   7.478   2.957
   67VAL    CG1 1026   7.293   7.314   2.838
   67VAL   HG11 1027   7.321   7.209   2.845
   67VAL   HG12 1028   7.186   7.327   2.822
   67VAL   HG13 1029   7.348   7.349   2.751
   67VAL    CG2 1030   7.266   7.312   3.091
   67VAL   HG21 1031   7.179   7.250   3.069
   67VAL   HG22 1032   7.338   7.240   3.130
   67VAL   HG23 1033   7.236   7.369   3.179
   67VAL      C 1034   7.464   7.528   3.117
   67VAL      O 1035   7.510   7.489   3.224
   68LYS      N 1036   7.419   7.653   3.102
   68LYS      H 1037   7.393   7.675   3.007
   68LYS     CA 1038   7.370   7.736   3.210
   68LYS     HA 1039   7.418   7.698   3.300
   68LYS     CB 1040   7.418   7.879   3.186
   68LYS    HB1 1041   7.381   7.942   3.267
   68LYS    HB2 1042   7.367   7.925   3.102
   68LYS     CG 1043   7.569   7.901   3.178
   68LYS    HG1 1044   7.602   7.842   3.093
   68LYS    HG2 1045   7.609   7.861   3.271
   68LYS     CD 1046   7.599   8.050   3.170
   68LYS    HD1 1047   7.564   8.098   3.262
   68LYS    HD2 1048   7.542   8.085   3.084
   68LYS     CE 1049   7.750   8.064   3.155
   68LYS    HE1 1050   7.761   8.001   3.066
   68LYS    HE2 1051   7.806   8.015   3.235
   68LYS     NZ 1052   7.786   8.205   3.131
   68LYS    HZ1 1053   7.731   8.248   3.059
   68LYS    HZ2 1054   7.785   8.242   3.225
   68LYS    HZ3 1055   7.882   8.215   3.101
   68LYS      C 1056   7.219   7.729   3.229
   68LYS      O 1057   7.145   7.718   3.132
   69ARG      N 1058   7.176   7.773   3.347
   69ARG      H 1059   7.240   7.776   3.424
   69ARG     CA 1060   7.038   7.808   3.378
   69ARG     HA 1061   6.986   7.714   3.360
   69ARG     CB 1062   7.036   7.851   3.524
   69ARG    HB1 1063   7.101   7.939   3.521
   69ARG    HB2 1064   7.083   7.773   3.585
   69ARG     CG 1065   6.899   7.895   3.575
   69ARG    HG1 1066   6.862   7.983   3.523
   69ARG    HG2 1067   6.915   7.927   3.679
   69ARG     CD 1068   6.789   7.789   3.582
   69ARG    HD1 1069   6.812   7.705   3.647
   69ARG    HD2 1070   6.797   7.751   3.480
   69ARG     NE 1071   6.655   7.840   3.608
   69ARG     HE 1072   6.621   7.851   3.702
   69ARG     CZ 1073   6.557   7.857   3.518
   69ARG    NH1 1074   6.578   7.862   3.386
   69ARG   HH11 1075   6.671   7.874   3.349
   69ARG   HH12 1076   6.497   7.881   3.329
   69ARG    NH2 1077   6.429   7.860   3.556
   69ARG   HH21 1078   6.408   7.844   3.654
   69ARG   HH22 1079   6.357   7.844   3.487
   69ARG      C 1080   6.977   7.905   3.278
   69ARG      O 1081   6.868   7.879   3.228
   70GLU      N 1082   7.049   8.012   3.243
   70GLU      H 1083   7.135   8.033   3.291
   70GLU     CA 1084   6.998   8.111   3.150
   70GLU     HA 1085   6.901   8.142   3.190
   70GLU     CB 1086   7.079   8.240   3.153
   70GLU    HB1 1087   7.074   8.274   3.257
   70GLU    HB2 1088   7.029   8.300   3.078
   70GLU     CG 1089   7.227   8.214   3.122
   70GLU    HG1 1090   7.224   8.140   3.042
   70GLU    HG2 1091   7.298   8.177   3.196
   70GLU     CD 1092   7.299   8.336   3.069
   70GLU    OE1 1093   7.361   8.409   3.150
   70GLU    OE2 1094   7.317   8.361   2.948
   70GLU      C 1095   6.972   8.056   3.010
   70GLU      O 1096   6.914   8.130   2.931
   71GLU      N 1097   7.026   7.940   2.972
   71GLU      H 1098   7.082   7.885   3.035
   71GLU     CA 1099   7.002   7.870   2.847
   71GLU     HA 1100   6.994   7.941   2.764
   71GLU     CB 1101   7.124   7.789   2.804
   71GLU    HB1 1102   7.095   7.763   2.702
   71GLU    HB2 1103   7.140   7.691   2.849
   71GLU     CG 1104   7.258   7.861   2.792
   71GLU    HG1 1105   7.288   7.907   2.886
   71GLU    HG2 1106   7.241   7.944   2.723
   71GLU     CD 1107   7.369   7.768   2.743
   71GLU    OE1 1108   7.420   7.683   2.819
   71GLU    OE2 1109   7.412   7.776   2.626
   71GLU      C 1110   6.876   7.785   2.845
   71GLU      O 1111   6.818   7.760   2.740
   72LEU      N 1112   6.831   7.742   2.963
   72LEU      H 1113   6.880   7.772   3.046
   72LEU     CA 1114   6.715   7.659   2.987
   72LEU     HA 1115   6.697   7.596   2.899
   72LEU     CB 1116   6.745   7.575   3.111
   72LEU    HB1 1117   6.662   7.506   3.125
   72LEU    HB2 1118   6.770   7.640   3.195
   72LEU     CG 1119   6.861   7.477   3.102
   72LEU     HG 1120   6.950   7.538   3.086
   72LEU    CD1 1121   6.863   7.394   3.230
   72LEU   HD11 1122   6.879   7.455   3.318
   72LEU   HD12 1123   6.764   7.349   3.239
   72LEU   HD13 1124   6.940   7.318   3.221
   72LEU    CD2 1125   6.862   7.374   2.990
   72LEU   HD21 1126   6.789   7.294   3.001
   72LEU   HD22 1127   6.844   7.428   2.897
   72LEU   HD23 1128   6.961   7.328   2.984
   72LEU      C 1129   6.591   7.744   3.012
   72LEU      O 1130   6.600   7.854   3.067
   73PHE      N 1131   6.478   7.680   2.981
   73PHE      H 1132   6.494   7.585   2.951
   73PHE     CA 1133   6.338   7.718   2.993
   73PHE     HA 1134   6.333   7.803   3.060
   73PHE     CB 1135   6.301   7.768   2.854
   73PHE    HB1 1136   6.288   7.680   2.792
   73PHE    HB2 1137   6.382   7.830   2.815
   73PHE     CG 1138   6.181   7.860   2.857
   73PHE    CD1 1139   6.049   7.816   2.864
   73PHE    HD1 1140   6.029   7.710   2.849
   73PHE    CE1 1141   5.943   7.904   2.889
   73PHE    HE1 1142   5.842   7.866   2.891
   73PHE     CZ 1143   5.961   8.042   2.899
   73PHE     HZ 1144   5.879   8.107   2.927
   73PHE    CE2 1145   6.092   8.087   2.880
   73PHE    HE2 1146   6.112   8.192   2.897
   73PHE    CD2 1147   6.198   7.999   2.858
   73PHE    HD2 1148   6.298   8.037   2.844
   73PHE      C 1149   6.259   7.605   3.059
   73PHE      O 1150   6.229   7.501   3.001
   74ILE      N 1151   6.227   7.627   3.187
   74ILE      H 1152   6.259   7.711   3.232
   74ILE     CA 1153   6.166   7.541   3.286
   74ILE     HA 1154   6.163   7.441   3.244
   74ILE     CB 1155   6.230   7.534   3.424
   74ILE     HB 1156   6.186   7.617   3.479
   74ILE    CG2 1157   6.188   7.399   3.482
   74ILE   HG21 1158   6.085   7.374   3.457
   74ILE   HG22 1159   6.241   7.313   3.440
   74ILE   HG23 1160   6.214   7.392   3.588
   74ILE    CG1 1161   6.381   7.552   3.429
   74ILE   HG11 1162   6.401   7.573   3.534
   74ILE   HG12 1163   6.422   7.633   3.368
   74ILE     CD 1164   6.463   7.435   3.375
   74ILE    HD1 1165   6.564   7.471   3.356
   74ILE    HD2 1166   6.471   7.357   3.450
   74ILE    HD3 1167   6.423   7.399   3.280
   74ILE      C 1168   6.017   7.573   3.292
   74ILE      O 1169   5.985   7.688   3.320
   75VAL      N 1170   5.930   7.475   3.266
   75VAL      H 1171   5.972   7.387   3.240
   75VAL     CA 1172   5.786   7.485   3.255
   75VAL     HA 1173   5.761   7.576   3.310
   75VAL     CB 1174   5.745   7.495   3.109
   75VAL     HB 1175   5.731   7.390   3.082
   75VAL    CG1 1176   5.612   7.569   3.092
   75VAL   HG11 1177   5.623   7.677   3.102
   75VAL   HG12 1178   5.574   7.556   2.990
   75VAL   HG13 1179   5.542   7.524   3.162
   75VAL    CG2 1180   5.836   7.562   3.007
   75VAL   HG21 1181   5.851   7.664   3.040
   75VAL   HG22 1182   5.929   7.505   2.996
   75VAL   HG23 1183   5.787   7.579   2.911
   75VAL      C 1184   5.717   7.366   3.319
   75VAL      O 1185   5.757   7.251   3.303
   76SER      N 1186   5.622   7.397   3.408
   76SER      H 1187   5.593   7.494   3.420
   76SER     CA 1188   5.535   7.299   3.470
   76SER     HA 1189   5.533   7.219   3.396
   76SER     CB 1190   5.593   7.252   3.603
   76SER    HB1 1191   5.575   7.326   3.681
   76SER    HB2 1192   5.698   7.231   3.584
   76SER     OG 1193   5.530   7.134   3.649
   76SER     HG 1194   5.586   7.069   3.691
   76SER      C 1195   5.393   7.350   3.491
   76SER      O 1196   5.367   7.470   3.480
   77LYS      N 1197   5.298   7.260   3.515
   77LYS      H 1198   5.325   7.166   3.538
   77LYS     CA 1199   5.156   7.287   3.504
   77LYS     HA 1200   5.134   7.393   3.488
   77LYS     CB 1201   5.090   7.213   3.388
   77LYS    HB1 1202   4.988   7.246   3.368
   77LYS    HB2 1203   5.089   7.106   3.410
   77LYS     CG 1204   5.162   7.228   3.254
   77LYS    HG1 1205   5.259   7.179   3.264
   77LYS    HG2 1206   5.188   7.333   3.242
   77LYS     CD 1207   5.090   7.169   3.134
   77LYS    HD1 1208   5.143   7.205   3.046
   77LYS    HD2 1209   4.988   7.208   3.124
   77LYS     CE 1210   5.083   7.017   3.134
   77LYS    HE1 1211   5.017   6.989   3.052
   77LYS    HE2 1212   5.035   6.983   3.226
   77LYS     NZ 1213   5.215   6.956   3.115
   77LYS    HZ1 1214   5.266   6.988   3.034
   77LYS    HZ2 1215   5.275   6.969   3.195
   77LYS    HZ3 1216   5.213   6.856   3.101
   77LYS      C 1217   5.086   7.244   3.633
   77LYS      O 1218   5.115   7.132   3.675
   78LEU      N 1219   5.006   7.334   3.690
   78LEU      H 1220   4.994   7.422   3.641
   78LEU     CA 1221   4.914   7.319   3.801
   78LEU     HA 1222   4.970   7.266   3.878
   78LEU     CB 1223   4.891   7.461   3.853
   78LEU    HB1 1224   4.844   7.507   3.766
   78LEU    HB2 1225   4.992   7.501   3.863
   78LEU     CG 1226   4.818   7.496   3.982
   78LEU     HG 1227   4.836   7.602   4.002
   78LEU    CD1 1228   4.667   7.472   3.978
   78LEU   HD11 1229   4.632   7.469   3.874
   78LEU   HD12 1230   4.647   7.376   4.025
   78LEU   HD13 1231   4.612   7.542   4.040
   78LEU    CD2 1232   4.879   7.416   4.096
   78LEU   HD21 1233   4.834   7.447   4.190
   78LEU   HD22 1234   4.870   7.309   4.078
   78LEU   HD23 1235   4.984   7.446   4.101
   78LEU      C 1236   4.787   7.248   3.758
   78LEU      O 1237   4.700   7.289   3.682
   79TRP      N 1238   4.765   7.136   3.827
   79TRP      H 1239   4.830   7.116   3.901
   79TRP     CA 1240   4.651   7.046   3.812
   79TRP     HA 1241   4.621   7.053   3.708
   79TRP     CB 1242   4.695   6.900   3.816
   79TRP    HB1 1243   4.763   6.891   3.900
   79TRP    HB2 1244   4.762   6.878   3.733
   79TRP     CG 1245   4.584   6.800   3.816
   79TRP    CD1 1246   4.534   6.735   3.923
   79TRP    HD1 1247   4.559   6.761   4.025
   79TRP    NE1 1248   4.439   6.639   3.893
   79TRP    HE1 1249   4.388   6.584   3.960
   79TRP    CE2 1250   4.448   6.622   3.756
   79TRP    CZ2 1251   4.374   6.541   3.669
   79TRP    HZ2 1252   4.301   6.468   3.701
   79TRP    CH2 1253   4.382   6.561   3.531
   79TRP    HH2 1254   4.327   6.497   3.463
   79TRP    CZ3 1255   4.468   6.657   3.477
   79TRP    HZ3 1256   4.488   6.663   3.371
   79TRP    CE3 1257   4.542   6.738   3.564
   79TRP    HE3 1258   4.607   6.820   3.535
   79TRP    CD2 1259   4.529   6.726   3.703
   79TRP      C 1260   4.524   7.081   3.888
   79TRP      O 1261   4.525   7.148   3.991
   80CYS      N 1262   4.409   7.033   3.840
   80CYS      H 1263   4.410   6.987   3.750
   80CYS     CA 1264   4.274   7.048   3.890
   80CYS     HA 1265   4.229   7.140   3.851
   80CYS     CB 1266   4.197   6.939   3.816
   80CYS    HB1 1267   4.095   6.956   3.852
   80CYS    HB2 1268   4.231   6.839   3.844
   80CYS     SG 1269   4.212   6.945   3.636
   80CYS     HG 1270   4.228   6.812   3.630
   80CYS      C 1271   4.250   7.038   4.040
   80CYS      O 1272   4.169   7.118   4.085
   81THR      N 1273   4.307   6.946   4.118
   81THR      H 1274   4.381   6.887   4.082
   81THR     CA 1275   4.281   6.938   4.261
   81THR     HA 1276   4.173   6.948   4.267
   81THR     CB 1277   4.323   6.800   4.308
   81THR     HB 1278   4.309   6.793   4.416
   81THR    CG2 1279   4.227   6.699   4.247
   81THR   HG21 1280   4.217   6.715   4.139
   81THR   HG22 1281   4.269   6.599   4.258
   81THR   HG23 1282   4.135   6.684   4.304
   81THR    OG1 1283   4.456   6.766   4.274
   81THR    HG1 1284   4.495   6.698   4.329
   81THR      C 1285   4.350   7.044   4.346
   81THR      O 1286   4.343   7.038   4.469
   82TYR      N 1287   4.412   7.141   4.280
   82TYR      H 1288   4.393   7.138   4.180
   82TYR     CA 1289   4.508   7.232   4.338
   82TYR     HA 1290   4.496   7.219   4.446
   82TYR     CB 1291   4.651   7.196   4.298
   82TYR    HB1 1292   4.713   7.270   4.349
   82TYR    HB2 1293   4.668   7.211   4.191
   82TYR     CG 1294   4.690   7.052   4.320
   82TYR    CD1 1295   4.715   7.003   4.449
   82TYR    HD1 1296   4.698   7.063   4.537
   82TYR    CE1 1297   4.782   6.881   4.464
   82TYR    HE1 1298   4.804   6.850   4.565
   82TYR     CZ 1299   4.820   6.809   4.349
   82TYR     OH 1300   4.884   6.690   4.366
   82TYR     HH 1301   4.909   6.684   4.459
   82TYR    CE2 1302   4.792   6.859   4.220
   82TYR    HE2 1303   4.832   6.804   4.136
   82TYR    CD2 1304   4.727   6.982   4.205
   82TYR    HD2 1305   4.707   7.019   4.106
   82TYR      C 1306   4.484   7.378   4.302
   82TYR      O 1307   4.572   7.464   4.310
   83HIS      N 1308   4.369   7.414   4.245
   83HIS      H 1309   4.299   7.341   4.247
   83HIS     CA 1310   4.329   7.550   4.218
   83HIS     HA 1311   4.407   7.600   4.160
   83HIS     CB 1312   4.203   7.544   4.131
   83HIS    HB1 1313   4.162   7.645   4.129
   83HIS    HB2 1314   4.125   7.480   4.173
   83HIS     CG 1315   4.218   7.501   3.988
   83HIS    ND1 1316   4.143   7.557   3.885
   83HIS    CE1 1317   4.183   7.484   3.780
   83HIS    HE1 1318   4.145   7.512   3.683
   83HIS    NE2 1319   4.286   7.402   3.808
   83HIS    HE2 1320   4.342   7.360   3.735
   83HIS    CD2 1321   4.308   7.407   3.944
   83HIS    HD2 1322   4.389   7.357   3.995
   83HIS      C 1323   4.290   7.635   4.338
   83HIS      O 1324   4.287   7.758   4.330
   84GLU      N 1325   4.281   7.574   4.456
   84GLU      H 1326   4.253   7.477   4.453
   84GLU     CA 1327   4.292   7.639   4.586
   84GLU     HA 1328   4.204   7.701   4.594
   84GLU     CB 1329   4.286   7.539   4.701
   84GLU    HB1 1330   4.356   7.460   4.673
   84GLU    HB2 1331   4.191   7.484   4.704
   84GLU     CG 1332   4.297   7.601   4.839
   84GLU    HG1 1333   4.226   7.684   4.830
   84GLU    HG2 1334   4.398   7.640   4.848
   84GLU     CD 1335   4.264   7.515   4.960
   84GLU    OE1 1336   4.364   7.469   5.021
   84GLU    OE2 1337   4.146   7.489   4.990
   84GLU      C 1338   4.422   7.719   4.588
   84GLU      O 1339   4.531   7.665   4.569
   85LYS      N 1340   4.413   7.842   4.638
   85LYS      H 1341   4.324   7.880   4.665
   85LYS     CA 1342   4.517   7.939   4.609
   85LYS     HA 1343   4.547   7.939   4.504
   85LYS     CB 1344   4.460   8.075   4.646
   85LYS    HB1 1345   4.541   8.148   4.656
   85LYS    HB2 1346   4.415   8.074   4.746
   85LYS     CG 1347   4.349   8.121   4.552
   85LYS    HG1 1348   4.258   8.066   4.574
   85LYS    HG2 1349   4.385   8.095   4.452
   85LYS     CD 1350   4.313   8.269   4.553
   85LYS    HD1 1351   4.377   8.328   4.487
   85LYS    HD2 1352   4.326   8.305   4.655
   85LYS     CE 1353   4.170   8.296   4.508
   85LYS    HE1 1354   4.106   8.225   4.560
   85LYS    HE2 1355   4.151   8.293   4.401
   85LYS     NZ 1356   4.125   8.423   4.566
   85LYS    HZ1 1357   4.190   8.499   4.547
   85LYS    HZ2 1358   4.034   8.451   4.532
   85LYS    HZ3 1359   4.118   8.419   4.667
   85LYS      C 1360   4.643   7.925   4.693
   85LYS      O 1361   4.752   7.967   4.656
   86GLY      N 1362   4.622   7.866   4.811
   86GLY      H 1363   4.526   7.843   4.833
   86GLY     CA 1364   4.732   7.821   4.894
   86GLY    HA1 1365   4.686   7.773   4.981
   86GLY    HA2 1366   4.792   7.908   4.922
   86GLY      C 1367   4.810   7.718   4.815
   86GLY      O 1368   4.933   7.719   4.813
   87LEU      N 1369   4.745   7.616   4.759
   87LEU      H 1370   4.645   7.627   4.753
   87LEU     CA 1371   4.805   7.504   4.689
   87LEU     HA 1372   4.893   7.470   4.744
   87LEU     CB 1373   4.707   7.387   4.687
   87LEU    HB1 1374   4.727   7.303   4.619
   87LEU    HB2 1375   4.615   7.428   4.645
   87LEU     CG 1376   4.674   7.333   4.825
   87LEU     HG 1377   4.634   7.411   4.890
   87LEU    CD1 1378   4.569   7.224   4.802
   87LEU   HD11 1379   4.493   7.266   4.737
   87LEU   HD12 1380   4.621   7.141   4.754
   87LEU   HD13 1381   4.532   7.187   4.898
   87LEU    CD2 1382   4.787   7.278   4.912
   87LEU   HD21 1383   4.860   7.356   4.934
   87LEU   HD22 1384   4.754   7.228   5.002
   87LEU   HD23 1385   4.842   7.206   4.851
   87LEU      C 1386   4.855   7.544   4.551
   87LEU      O 1387   4.948   7.474   4.511
   88VAL      N 1388   4.812   7.656   4.493
   88VAL      H 1389   4.717   7.684   4.513
   88VAL     CA 1390   4.879   7.714   4.379
   88VAL     HA 1391   4.883   7.630   4.310
   88VAL     CB 1392   4.799   7.833   4.326
   88VAL     HB 1393   4.780   7.898   4.411
   88VAL    CG1 1394   4.868   7.909   4.212
   88VAL   HG11 1395   4.963   7.950   4.247
   88VAL   HG12 1396   4.899   7.838   4.136
   88VAL   HG13 1397   4.805   7.992   4.182
   88VAL    CG2 1398   4.670   7.786   4.259
   88VAL   HG21 1399   4.628   7.709   4.324
   88VAL   HG22 1400   4.601   7.870   4.252
   88VAL   HG23 1401   4.691   7.741   4.162
   88VAL      C 1402   5.025   7.750   4.398
   88VAL      O 1403   5.115   7.713   4.323
   89LYS      N 1404   5.048   7.830   4.503
   89LYS      H 1405   4.967   7.868   4.551
   89LYS     CA 1406   5.178   7.853   4.561
   89LYS     HA 1407   5.245   7.898   4.488
   89LYS     CB 1408   5.172   7.961   4.668
   89LYS    HB1 1409   5.144   7.924   4.767
   89LYS    HB2 1410   5.095   8.033   4.642
   89LYS     CG 1411   5.299   8.044   4.680
   89LYS    HG1 1412   5.321   8.066   4.576
   89LYS    HG2 1413   5.385   7.980   4.702
   89LYS     CD 1414   5.292   8.164   4.775
   89LYS    HD1 1415   5.389   8.203   4.804
   89LYS    HD2 1416   5.236   8.133   4.864
   89LYS     CE 1417   5.201   8.273   4.720
   89LYS    HE1 1418   5.107   8.234   4.682
   89LYS    HE2 1419   5.252   8.321   4.636
   89LYS     NZ 1420   5.175   8.369   4.828
   89LYS    HZ1 1421   5.108   8.439   4.799
   89LYS    HZ2 1422   5.135   8.324   4.909
   89LYS    HZ3 1423   5.263   8.415   4.846
   89LYS      C 1424   5.236   7.722   4.615
   89LYS      O 1425   5.356   7.710   4.590
   90GLY      N 1426   5.166   7.626   4.676
   90GLY      H 1427   5.067   7.644   4.679
   90GLY     CA 1428   5.219   7.501   4.728
   90GLY    HA1 1429   5.137   7.443   4.770
   90GLY    HA2 1430   5.305   7.509   4.794
   90GLY      C 1431   5.277   7.413   4.618
   90GLY      O 1432   5.378   7.346   4.641
   91ALA      N 1433   5.209   7.399   4.504
   91ALA      H 1434   5.120   7.445   4.497
   91ALA     CA 1435   5.251   7.304   4.404
   91ALA     HA 1436   5.274   7.211   4.456
   91ALA     CB 1437   5.130   7.273   4.316
   91ALA    HB1 1438   5.105   7.365   4.263
   91ALA    HB2 1439   5.159   7.200   4.241
   91ALA    HB3 1440   5.045   7.239   4.375
   91ALA      C 1441   5.367   7.358   4.321
   91ALA      O 1442   5.452   7.280   4.279
   92CYS      N 1443   5.375   7.491   4.313
   92CYS      H 1444   5.294   7.549   4.326
   92CYS     CA 1445   5.489   7.563   4.258
   92CYS     HA 1446   5.506   7.530   4.156
   92CYS     CB 1447   5.448   7.710   4.254
   92CYS    HB1 1448   5.442   7.757   4.352
   92CYS    HB2 1449   5.351   7.716   4.203
   92CYS     SG 1450   5.560   7.818   4.163
   92CYS     HG 1451   5.504   7.801   4.043
   92CYS      C 1452   5.612   7.547   4.346
   92CYS      O 1453   5.716   7.501   4.301
   93GLN      N 1454   5.603   7.566   4.478
   93GLN      H 1455   5.524   7.617   4.515
   93GLN     CA 1456   5.707   7.550   4.578
   93GLN     HA 1457   5.800   7.602   4.554
   93GLN     CB 1458   5.667   7.618   4.709
   93GLN    HB1 1459   5.744   7.597   4.783
   93GLN    HB2 1460   5.570   7.575   4.734
   93GLN     CG 1461   5.656   7.770   4.705
   93GLN    HG1 1462   5.566   7.785   4.646
   93GLN    HG2 1463   5.738   7.815   4.648
   93GLN     CD 1464   5.654   7.836   4.842
   93GLN    OE1 1465   5.550   7.852   4.905
   93GLN    NE2 1466   5.769   7.867   4.902
   93GLN   HE21 1467   5.845   7.837   4.842
   93GLN   HE22 1468   5.781   7.902   4.995
   93GLN      C 1469   5.750   7.405   4.597
   93GLN      O 1470   5.870   7.380   4.589
   94LYS      N 1471   5.656   7.311   4.588
   94LYS      H 1472   5.558   7.333   4.595
   94LYS     CA 1473   5.696   7.172   4.571
   94LYS     HA 1474   5.770   7.146   4.646
   94LYS     CB 1475   5.577   7.078   4.588
   94LYS    HB1 1476   5.501   7.103   4.514
   94LYS    HB2 1477   5.523   7.092   4.682
   94LYS     CG 1478   5.627   6.934   4.580
   94LYS    HG1 1479   5.703   6.909   4.653
   94LYS    HG2 1480   5.658   6.919   4.477
   94LYS     CD 1481   5.510   6.841   4.613
   94LYS    HD1 1482   5.432   6.873   4.543
   94LYS    HD2 1483   5.473   6.855   4.714
   94LYS     CE 1484   5.536   6.692   4.597
   94LYS    HE1 1485   5.447   6.640   4.633
   94LYS    HE2 1486   5.619   6.653   4.657
   94LYS     NZ 1487   5.568   6.659   4.458
   94LYS    HZ1 1488   5.499   6.677   4.386
   94LYS    HZ2 1489   5.645   6.716   4.427
   94LYS    HZ3 1490   5.601   6.564   4.451
   94LYS      C 1491   5.774   7.140   4.444
   94LYS      O 1492   5.877   7.075   4.449
   95THR      N 1493   5.723   7.186   4.329
   95THR      H 1494   5.637   7.240   4.330
   95THR     CA 1495   5.795   7.181   4.204
   95THR     HA 1496   5.804   7.075   4.179
   95THR     CB 1497   5.718   7.250   4.092
   95THR     HB 1498   5.708   7.356   4.117
   95THR    CG2 1499   5.788   7.235   3.957
   95THR   HG21 1500   5.822   7.133   3.942
   95THR   HG22 1501   5.711   7.250   3.882
   95THR   HG23 1502   5.877   7.297   3.943
   95THR    OG1 1503   5.586   7.203   4.073
   95THR    HG1 1504   5.533   7.211   4.152
   95THR      C 1505   5.939   7.230   4.203
   95THR      O 1506   6.028   7.156   4.161
   96LEU      N 1507   5.967   7.341   4.272
   96LEU      H 1508   5.889   7.391   4.311
   96LEU     CA 1509   6.095   7.409   4.279
   96LEU     HA 1510   6.134   7.400   4.178
   96LEU     CB 1511   6.082   7.557   4.314
   96LEU    HB1 1512   6.173   7.605   4.350
   96LEU    HB2 1513   6.016   7.564   4.401
   96LEU     CG 1514   6.030   7.645   4.200
   96LEU     HG 1515   5.945   7.601   4.149
   96LEU    CD1 1516   5.990   7.775   4.269
   96LEU   HD11 1517   5.900   7.745   4.323
   96LEU   HD12 1518   6.068   7.802   4.340
   96LEU   HD13 1519   5.966   7.857   4.200
   96LEU    CD2 1520   6.149   7.671   4.108
   96LEU   HD21 1521   6.153   7.597   4.028
   96LEU   HD22 1522   6.130   7.772   4.073
   96LEU   HD23 1523   6.245   7.672   4.161
   96LEU      C 1524   6.193   7.327   4.362
   96LEU      O 1525   6.313   7.339   4.341
   97SER      N 1526   6.143   7.238   4.448
   97SER      H 1527   6.043   7.230   4.458
   97SER     CA 1528   6.224   7.151   4.530
   97SER     HA 1529   6.317   7.203   4.554
   97SER     CB 1530   6.155   7.113   4.661
   97SER    HB1 1531   6.221   7.045   4.716
   97SER    HB2 1532   6.060   7.068   4.635
   97SER     OG 1533   6.149   7.233   4.735
   97SER     HG 1534   6.144   7.209   4.828
   97SER      C 1535   6.257   7.022   4.455
   97SER      O 1536   6.368   6.972   4.464
   98ASP      N 1537   6.159   6.965   4.385
   98ASP      H 1538   6.072   7.016   4.375
   98ASP     CA 1539   6.172   6.844   4.305
   98ASP     HA 1540   6.228   6.770   4.361
   98ASP     CB 1541   6.033   6.790   4.274
   98ASP    HB1 1542   6.047   6.694   4.225
   98ASP    HB2 1543   6.004   6.855   4.192
   98ASP     CG 1544   5.930   6.779   4.386
   98ASP    OD1 1545   5.811   6.786   4.350
   98ASP    OD2 1546   5.962   6.748   4.504
   98ASP      C 1547   6.257   6.869   4.181
   98ASP      O 1548   6.334   6.785   4.137
   99LEU      N 1549   6.261   6.991   4.128
   99LEU      H 1550   6.190   7.057   4.156
   99LEU     CA 1551   6.343   7.025   4.013
   99LEU     HA 1552   6.367   6.931   3.963
   99LEU     CB 1553   6.263   7.123   3.927
   99LEU    HB1 1554   6.331   7.159   3.850
   99LEU    HB2 1555   6.238   7.213   3.983
   99LEU     CG 1556   6.136   7.075   3.858
   99LEU     HG 1557   6.055   7.050   3.927
   99LEU    CD1 1558   6.088   7.175   3.754
   99LEU   HD11 1559   6.060   7.270   3.800
   99LEU   HD12 1560   6.167   7.188   3.680
   99LEU   HD13 1561   5.996   7.139   3.709
   99LEU    CD2 1562   6.164   6.947   3.779
   99LEU   HD21 1563   6.078   6.922   3.716
   99LEU   HD22 1564   6.256   6.951   3.722
   99LEU   HD23 1565   6.170   6.864   3.850
   99LEU      C 1566   6.475   7.080   4.065
   99LEU      O 1567   6.562   7.099   3.981
  100LYS      N 1568   6.491   7.109   4.194
  100LYS      H 1569   6.418   7.083   4.257
  100LYS     CA 1570   6.600   7.185   4.254
  100LYS     HA 1571   6.561   7.224   4.348
  100LYS     CB 1572   6.723   7.098   4.277
  100LYS    HB1 1573   6.793   7.165   4.327
  100LYS    HB2 1574   6.761   7.071   4.179
  100LYS     CG 1575   6.706   6.977   4.369
  100LYS    HG1 1576   6.785   6.904   4.348
  100LYS    HG2 1577   6.611   6.928   4.347
  100LYS     CD 1578   6.712   7.008   4.518
  100LYS    HD1 1579   6.645   7.090   4.544
  100LYS    HD2 1580   6.809   7.047   4.550
  100LYS     CE 1581   6.661   6.899   4.611
  100LYS    HE1 1582   6.554   6.882   4.600
  100LYS    HE2 1583   6.682   6.928   4.714
  100LYS     NZ 1584   6.738   6.776   4.585
  100LYS    HZ1 1585   6.833   6.791   4.616
  100LYS    HZ2 1586   6.704   6.700   4.643
  100LYS    HZ3 1587   6.734   6.750   4.488
  100LYS      C 1588   6.626   7.314   4.178
  100LYS      O 1589   6.728   7.328   4.110
  101LEU      N 1590   6.540   7.415   4.186
  101LEU      H 1591   6.461   7.404   4.248
  101LEU     CA 1592   6.548   7.550   4.134
  101LEU     HA 1593   6.649   7.574   4.102
  101LEU     CB 1594   6.452   7.561   4.016
  101LEU    HB1 1595   6.433   7.663   3.982
  101LEU    HB2 1596   6.354   7.530   4.055
  101LEU     CG 1597   6.479   7.471   3.896
  101LEU     HG 1598   6.510   7.375   3.936
  101LEU    CD1 1599   6.357   7.461   3.805
  101LEU   HD11 1600   6.287   7.399   3.861
  101LEU   HD12 1601   6.332   7.564   3.779
  101LEU   HD13 1602   6.391   7.411   3.715
  101LEU    CD2 1603   6.594   7.526   3.813
  101LEU   HD21 1604   6.681   7.549   3.876
  101LEU   HD22 1605   6.627   7.451   3.741
  101LEU   HD23 1606   6.571   7.611   3.749
  101LEU      C 1607   6.515   7.654   4.241
  101LEU      O 1608   6.475   7.617   4.351
  102ASP      N 1609   6.539   7.781   4.210
  102ASP      H 1610   6.580   7.799   4.119
  102ASP     CA 1611   6.494   7.892   4.293
  102ASP     HA 1612   6.468   7.850   4.390
  102ASP     CB 1613   6.607   7.992   4.313
  102ASP    HB1 1614   6.583   8.056   4.399
  102ASP    HB2 1615   6.610   8.045   4.218
  102ASP     CG 1616   6.742   7.926   4.334
  102ASP    OD1 1617   6.761   7.866   4.443
  102ASP    OD2 1618   6.823   7.929   4.239
  102ASP      C 1619   6.373   7.957   4.229
  102ASP      O 1620   6.279   7.997   4.299
  103TYR      N 1621   6.369   7.964   4.096
  103TYR      H 1622   6.434   7.906   4.045
  103TYR     CA 1623   6.265   8.021   4.013
  103TYR     HA 1624   6.177   8.028   4.077
  103TYR     CB 1625   6.300   8.166   3.982
  103TYR    HB1 1626   6.298   8.222   4.075
  103TYR    HB2 1627   6.221   8.214   3.924
  103TYR     CG 1628   6.433   8.190   3.914
  103TYR    CD1 1629   6.433   8.165   3.776
  103TYR    HD1 1630   6.348   8.121   3.727
  103TYR    CE1 1631   6.553   8.151   3.705
  103TYR    HE1 1632   6.559   8.117   3.602
  103TYR     CZ 1633   6.672   8.185   3.772
  103TYR     OH 1634   6.790   8.179   3.703
  103TYR     HH 1635   6.874   8.194   3.745
  103TYR    CE2 1636   6.669   8.222   3.908
  103TYR    HE2 1637   6.759   8.245   3.962
  103TYR    CD2 1638   6.551   8.219   3.983
  103TYR    HD2 1639   6.552   8.237   4.089
  103TYR      C 1640   6.236   7.935   3.891
  103TYR      O 1641   6.321   7.860   3.844
  104LEU      N 1642   6.117   7.952   3.834
  104LEU      H 1643   6.057   8.009   3.893
  104LEU     CA 1644   6.069   7.902   3.707
  104LEU     HA 1645   6.142   7.836   3.660
  104LEU     CB 1646   5.933   7.833   3.711
  104LEU    HB1 1647   5.909   7.789   3.614
  104LEU    HB2 1648   5.855   7.906   3.734
  104LEU     CG 1649   5.923   7.720   3.813
  104LEU     HG 1650   5.963   7.751   3.909
  104LEU    CD1 1651   5.777   7.684   3.839
  104LEU   HD11 1652   5.715   7.771   3.861
  104LEU   HD12 1653   5.738   7.630   3.752
  104LEU   HD13 1654   5.774   7.606   3.914
  104LEU    CD2 1655   6.000   7.599   3.761
  104LEU   HD21 1656   6.107   7.618   3.758
  104LEU   HD22 1657   5.980   7.517   3.830
  104LEU   HD23 1658   5.968   7.575   3.659
  104LEU      C 1659   6.063   8.017   3.607
  104LEU      O 1660   6.027   8.131   3.636
  105ASP      N 1661   6.100   7.989   3.482
  105ASP      H 1662   6.131   7.897   3.454
  105ASP     CA 1663   6.089   8.085   3.374
  105ASP     HA 1664   6.140   8.178   3.400
  105ASP     CB 1665   6.159   8.043   3.246
  105ASP    HB1 1666   6.165   8.135   3.188
  105ASP    HB2 1667   6.103   7.964   3.196
  105ASP     CG 1668   6.299   7.985   3.267
  105ASP    OD1 1669   6.394   8.052   3.223
  105ASP    OD2 1670   6.308   7.871   3.316
  105ASP      C 1671   5.945   8.101   3.328
  105ASP      O 1672   5.906   8.211   3.290
  106LEU      N 1673   5.867   7.993   3.332
  106LEU      H 1674   5.904   7.908   3.372
  106LEU     CA 1675   5.726   7.985   3.299
  106LEU     HA 1676   5.688   8.086   3.311
  106LEU     CB 1677   5.719   7.958   3.149
  106LEU    HB1 1678   5.772   7.865   3.126
  106LEU    HB2 1679   5.767   8.043   3.099
  106LEU     CG 1680   5.579   7.947   3.090
  106LEU     HG 1681   5.513   7.884   3.149
  106LEU    CD1 1682   5.499   8.077   3.085
  106LEU   HD11 1683   5.506   8.127   3.181
  106LEU   HD12 1684   5.532   8.149   3.010
  106LEU   HD13 1685   5.392   8.061   3.076
  106LEU    CD2 1686   5.583   7.902   2.944
  106LEU   HD21 1687   5.628   7.979   2.881
  106LEU   HD22 1688   5.628   7.804   2.932
  106LEU   HD23 1689   5.478   7.888   2.923
  106LEU      C 1690   5.659   7.883   3.391
  106LEU      O 1691   5.714   7.781   3.431
  107TYR      N 1692   5.529   7.906   3.413
  107TYR      H 1693   5.503   8.001   3.389
  107TYR     CA 1694   5.434   7.831   3.492
  107TYR     HA 1695   5.459   7.727   3.472
  107TYR     CB 1696   5.471   7.851   3.639
  107TYR    HB1 1697   5.431   7.948   3.670
  107TYR    HB2 1698   5.577   7.845   3.660
  107TYR     CG 1699   5.417   7.746   3.733
  107TYR    CD1 1700   5.455   7.611   3.732
  107TYR    HD1 1701   5.531   7.578   3.664
  107TYR    CE1 1702   5.398   7.518   3.821
  107TYR    HE1 1703   5.419   7.412   3.820
  107TYR     CZ 1704   5.296   7.564   3.906
  107TYR     OH 1705   5.235   7.464   3.976
  107TYR     HH 1706   5.267   7.373   3.970
  107TYR    CE2 1707   5.257   7.699   3.912
  107TYR    HE2 1708   5.181   7.728   3.983
  107TYR    CD2 1709   5.316   7.787   3.820
  107TYR    HD2 1710   5.272   7.885   3.813
  107TYR      C 1711   5.289   7.853   3.450
  107TYR      O 1712   5.238   7.962   3.429
  108LEU      N 1713   5.219   7.740   3.438
  108LEU      H 1714   5.265   7.651   3.446
  108LEU     CA 1715   5.096   7.729   3.362
  108LEU     HA 1716   5.071   7.827   3.321
  108LEU     CB 1717   5.122   7.637   3.243
  108LEU    HB1 1718   5.030   7.616   3.189
  108LEU    HB2 1719   5.167   7.548   3.288
  108LEU     CG 1720   5.236   7.677   3.150
  108LEU     HG 1721   5.333   7.670   3.200
  108LEU    CD1 1722   5.240   7.595   3.022
  108LEU   HD11 1723   5.319   7.627   2.954
  108LEU   HD12 1724   5.257   7.488   3.038
  108LEU   HD13 1725   5.147   7.617   2.969
  108LEU    CD2 1726   5.227   7.822   3.102
  108LEU   HD21 1727   5.322   7.838   3.053
  108LEU   HD22 1728   5.140   7.836   3.037
  108LEU   HD23 1729   5.221   7.893   3.184
  108LEU      C 1730   4.986   7.673   3.450
  108LEU      O 1731   5.006   7.590   3.539
  109ILE      N 1732   4.860   7.704   3.420
  109ILE      H 1733   4.839   7.767   3.343
  109ILE     CA 1734   4.750   7.621   3.465
  109ILE     HA 1735   4.778   7.566   3.556
  109ILE     CB 1736   4.619   7.696   3.484
  109ILE     HB 1737   4.598   7.742   3.388
  109ILE    CG2 1738   4.504   7.604   3.521
  109ILE   HG21 1739   4.423   7.667   3.558
  109ILE   HG22 1740   4.459   7.554   3.435
  109ILE   HG23 1741   4.526   7.545   3.610
  109ILE    CG1 1742   4.630   7.807   3.589
  109ILE   HG11 1743   4.536   7.860   3.602
  109ILE   HG12 1744   4.699   7.877   3.541
  109ILE     CD 1745   4.693   7.761   3.720
  109ILE    HD1 1746   4.799   7.738   3.714
  109ILE    HD2 1747   4.685   7.842   3.792
  109ILE    HD3 1748   4.639   7.670   3.747
  109ILE      C 1749   4.742   7.510   3.361
  109ILE      O 1750   4.765   7.533   3.243
  110HIS      N 1751   4.721   7.387   3.410
  110HIS      H 1752   4.698   7.389   3.508
  110HIS     CA 1753   4.708   7.266   3.331
  110HIS     HA 1754   4.777   7.272   3.247
  110HIS     CB 1755   4.738   7.142   3.415
  110HIS    HB1 1756   4.655   7.127   3.484
  110HIS    HB2 1757   4.830   7.147   3.474
  110HIS     CG 1758   4.761   7.014   3.339
  110HIS    ND1 1759   4.796   6.892   3.395
  110HIS    CE1 1760   4.822   6.803   3.299
  110HIS    HE1 1761   4.834   6.697   3.315
  110HIS    NE2 1762   4.799   6.862   3.181
  110HIS    HE2 1763   4.779   6.814   3.094
  110HIS    CD2 1764   4.766   6.994   3.203
  110HIS    HD2 1765   4.751   7.069   3.127
  110HIS      C 1766   4.570   7.250   3.269
  110HIS      O 1767   4.562   7.230   3.148
  111TRP      N 1768   4.461   7.272   3.343
  111TRP      H 1769   4.477   7.300   3.439
  111TRP     CA 1770   4.325   7.256   3.297
  111TRP     HA 1771   4.333   7.281   3.191
  111TRP     CB 1772   4.278   7.111   3.308
  111TRP    HB1 1773   4.176   7.120   3.270
  111TRP    HB2 1774   4.271   7.071   3.409
  111TRP     CG 1775   4.342   7.005   3.225
  111TRP    CD1 1776   4.433   6.914   3.267
  111TRP    HD1 1777   4.474   6.911   3.366
  111TRP    NE1 1778   4.469   6.832   3.161
  111TRP    HE1 1779   4.531   6.753   3.159
  111TRP    CE2 1780   4.393   6.860   3.050
  111TRP    CZ2 1781   4.381   6.799   2.924
  111TRP    HZ2 1782   4.449   6.720   2.897
  111TRP    CH2 1783   4.294   6.850   2.826
  111TRP    HH2 1784   4.302   6.818   2.723
  111TRP    CZ3 1785   4.217   6.961   2.861
  111TRP    HZ3 1786   4.164   7.009   2.780
  111TRP    CE3 1787   4.215   7.010   2.992
  111TRP    HE3 1788   4.151   7.092   3.022
  111TRP    CD2 1789   4.309   6.968   3.088
  111TRP      C 1790   4.235   7.355   3.368
  111TRP      O 1791   4.245   7.369   3.490
  112PRO      N 1792   4.147   7.425   3.296
  112PRO     CD 1793   4.129   7.405   3.153
  112PRO    HD1 1794   4.112   7.302   3.121
  112PRO    HD2 1795   4.208   7.461   3.104
  112PRO     CG 1796   4.000   7.478   3.116
  112PRO    HG1 1797   3.918   7.406   3.121
  112PRO    HG2 1798   4.006   7.522   3.016
  112PRO     CB 1799   3.985   7.591   3.217
  112PRO    HB1 1800   3.880   7.608   3.242
  112PRO    HB2 1801   4.041   7.677   3.180
  112PRO     CA 1802   4.055   7.529   3.337
  112PRO     HA 1803   4.111   7.605   3.391
  112PRO      C 1804   3.953   7.481   3.439
  112PRO      O 1805   3.875   7.563   3.486
  113THR      N 1806   3.947   7.351   3.472
  113THR      H 1807   4.009   7.284   3.431
  113THR     CA 1808   3.851   7.297   3.567
  113THR     HA 1809   3.776   7.374   3.585
  113THR     CB 1810   3.789   7.169   3.512
  113THR     HB 1811   3.729   7.118   3.587
  113THR    CG2 1812   3.691   7.202   3.399
  113THR   HG21 1813   3.604   7.258   3.432
  113THR   HG22 1814   3.742   7.261   3.323
  113THR   HG23 1815   3.648   7.111   3.358
  113THR    OG1 1816   3.886   7.076   3.468
  113THR    HG1 1817   3.952   7.062   3.537
  113THR      C 1818   3.906   7.271   3.707
  113THR      O 1819   3.988   7.182   3.727
  114GLY      N 1820   3.874   7.355   3.806
  114GLY      H 1821   3.807   7.430   3.793
  114GLY     CA 1822   3.909   7.329   3.944
  114GLY    HA1 1823   3.916   7.422   4.000
  114GLY    HA2 1824   4.014   7.301   3.955
  114GLY      C 1825   3.825   7.227   4.019
  114GLY      O 1826   3.703   7.242   4.029
  115PHE      N 1827   3.889   7.121   4.068
  115PHE      H 1828   3.989   7.132   4.069
  115PHE     CA 1829   3.839   7.008   4.143
  115PHE     HA 1830   3.730   7.005   4.141
  115PHE     CB 1831   3.915   6.880   4.108
  115PHE    HB1 1832   3.863   6.804   4.167
  115PHE    HB2 1833   4.020   6.882   4.138
  115PHE     CG 1834   3.903   6.836   3.964
  115PHE    CD1 1835   3.822   6.897   3.868
  115PHE    HD1 1836   3.757   6.981   3.884
  115PHE    CE1 1837   3.826   6.847   3.737
  115PHE    HE1 1838   3.765   6.894   3.661
  115PHE     CZ 1839   3.896   6.730   3.706
  115PHE     HZ 1840   3.896   6.702   3.602
  115PHE    CE2 1841   3.979   6.670   3.801
  115PHE    HE2 1842   4.047   6.589   3.776
  115PHE    CD2 1843   3.983   6.726   3.930
  115PHE    HD2 1844   4.059   6.690   3.998
  115PHE      C 1845   3.871   7.038   4.289
  115PHE      O 1846   3.959   7.111   4.333
  116LYS      N 1847   3.787   6.978   4.374
  116LYS      H 1848   3.707   6.929   4.338
  116LYS     CA 1849   3.793   6.984   4.519
  116LYS     HA 1850   3.801   7.091   4.537
  116LYS     CB 1851   3.661   6.931   4.576
  116LYS    HB1 1852   3.647   6.826   4.551
  116LYS    HB2 1853   3.574   6.982   4.536
  116LYS     CG 1854   3.662   6.943   4.728
  116LYS    HG1 1855   3.652   7.047   4.756
  116LYS    HG2 1856   3.755   6.899   4.765
  116LYS     CD 1857   3.537   6.876   4.784
  116LYS    HD1 1858   3.534   6.772   4.752
  116LYS    HD2 1859   3.444   6.917   4.746
  116LYS     CE 1860   3.522   6.871   4.936
  116LYS    HE1 1861   3.527   6.977   4.962
  116LYS    HE2 1862   3.607   6.821   4.983
  116LYS     NZ 1863   3.397   6.808   4.982
  116LYS    HZ1 1864   3.387   6.812   5.082
  116LYS    HZ2 1865   3.314   6.847   4.941
  116LYS    HZ3 1866   3.393   6.711   4.956
  116LYS      C 1867   3.926   6.920   4.554
  116LYS      O 1868   3.961   6.816   4.499
  117PRO      N 1869   4.012   6.973   4.641
  117PRO     CD 1870   3.997   7.108   4.693
  117PRO    HD1 1871   3.930   7.116   4.778
  117PRO    HD2 1872   3.959   7.183   4.623
  117PRO     CG 1873   4.140   7.149   4.727
  117PRO    HG1 1874   4.146   7.229   4.800
  117PRO    HG2 1875   4.196   7.177   4.638
  117PRO     CB 1876   4.204   7.016   4.765
  117PRO    HB1 1877   4.198   6.988   4.870
  117PRO    HB2 1878   4.310   7.023   4.738
  117PRO     CA 1879   4.139   6.912   4.675
  117PRO     HA 1880   4.210   6.910   4.592
  117PRO      C 1881   4.125   6.778   4.746
  117PRO      O 1882   4.025   6.747   4.811
  118GLY      N 1883   4.227   6.692   4.749
  118GLY      H 1884   4.318   6.703   4.707
  118GLY     CA 1885   4.222   6.566   4.820
  118GLY    HA1 1886   4.120   6.528   4.812
  118GLY    HA2 1887   4.256   6.573   4.923
  118GLY      C 1888   4.321   6.465   4.763
  118GLY      O 1889   4.402   6.505   4.680
  119LYS      N 1890   4.328   6.341   4.812
  119LYS      H 1891   4.265   6.319   4.888
  119LYS     CA 1892   4.431   6.244   4.780
  119LYS     HA 1893   4.527   6.294   4.793
  119LYS     CB 1894   4.424   6.131   4.882
  119LYS    HB1 1895   4.502   6.058   4.861
  119LYS    HB2 1896   4.329   6.079   4.886
  119LYS     CG 1897   4.462   6.181   5.021
  119LYS    HG1 1898   4.417   6.279   5.036
  119LYS    HG2 1899   4.571   6.193   5.015
  119LYS     CD 1900   4.426   6.086   5.135
  119LYS    HD1 1901   4.459   6.128   5.230
  119LYS    HD2 1902   4.481   5.993   5.119
  119LYS     CE 1903   4.275   6.077   5.154
  119LYS    HE1 1904   4.232   6.033   5.064
  119LYS    HE2 1905   4.238   6.180   5.150
  119LYS     NZ 1906   4.220   6.011   5.274
  119LYS    HZ1 1907   4.120   6.002   5.260
  119LYS    HZ2 1908   4.254   5.918   5.292
  119LYS    HZ3 1909   4.225   6.062   5.360
  119LYS      C 1910   4.432   6.181   4.642
  119LYS      O 1911   4.525   6.107   4.611
  120GLU      N 1912   4.329   6.215   4.564
  120GLU      H 1913   4.250   6.264   4.603
  120GLU     CA 1914   4.295   6.160   4.434
  120GLU     HA 1915   4.361   6.075   4.413
  120GLU     CB 1916   4.157   6.095   4.430
  120GLU    HB1 1917   4.151   6.057   4.328
  120GLU    HB2 1918   4.073   6.162   4.448
  120GLU     CG 1919   4.144   5.985   4.535
  120GLU    HG1 1920   4.168   6.025   4.634
  120GLU    HG2 1921   4.219   5.911   4.507
  120GLU     CD 1922   4.015   5.905   4.534
  120GLU    OE1 1923   3.989   5.836   4.433
  120GLU    OE2 1924   3.938   5.912   4.632
  120GLU      C 1925   4.299   6.263   4.322
  120GLU      O 1926   4.229   6.363   4.332
  121PHE      N 1927   4.373   6.239   4.214
  121PHE      H 1928   4.429   6.155   4.206
  121PHE     CA 1929   4.395   6.339   4.112
  121PHE     HA 1930   4.432   6.430   4.159
  121PHE     CB 1931   4.498   6.305   4.005
  121PHE    HB1 1932   4.496   6.364   3.913
  121PHE    HB2 1933   4.476   6.202   3.979
  121PHE     CG 1934   4.644   6.300   4.043
  121PHE    CD1 1935   4.701   6.414   4.102
  121PHE    HD1 1936   4.640   6.497   4.132
  121PHE    CE1 1937   4.839   6.416   4.129
  121PHE    HE1 1938   4.882   6.502   4.178
  121PHE     CZ 1939   4.920   6.311   4.087
  121PHE     HZ 1940   5.026   6.330   4.098
  121PHE    CE2 1941   4.862   6.197   4.029
  121PHE    HE2 1942   4.925   6.119   3.990
  121PHE    CD2 1943   4.724   6.189   4.013
  121PHE    HD2 1944   4.686   6.100   3.964
  121PHE      C 1945   4.264   6.371   4.041
  121PHE      O 1946   4.243   6.479   3.986
  122PHE      N 1947   4.175   6.273   4.025
  122PHE      H 1948   4.203   6.185   4.067
  122PHE     CA 1949   4.037   6.301   3.992
  122PHE     HA 1950   4.024   6.403   3.955
  122PHE     CB 1951   3.989   6.209   3.880
  122PHE    HB1 1952   3.880   6.217   3.885
  122PHE    HB2 1953   4.015   6.106   3.902
  122PHE     CG 1954   4.043   6.234   3.741
  122PHE    CD1 1955   3.973   6.309   3.647
  122PHE    HD1 1956   3.872   6.335   3.674
  122PHE    CE1 1957   4.021   6.336   3.518
  122PHE    HE1 1958   3.956   6.391   3.451
  122PHE     CZ 1959   4.148   6.288   3.484
  122PHE     HZ 1960   4.183   6.314   3.385
  122PHE    CE2 1961   4.228   6.227   3.581
  122PHE    HE2 1962   4.329   6.193   3.564
  122PHE    CD2 1963   4.176   6.204   3.709
  122PHE    HD2 1964   4.230   6.142   3.778
  122PHE      C 1965   3.946   6.268   4.110
  122PHE      O 1966   3.917   6.151   4.135
  123PRO      N 1967   3.893   6.365   4.184
  123PRO     CD 1968   3.921   6.507   4.181
  123PRO    HD1 1969   3.900   6.542   4.080
  123PRO    HD2 1970   4.024   6.518   4.216
  123PRO     CG 1971   3.811   6.571   4.265
  123PRO    HG1 1972   3.722   6.601   4.209
  123PRO    HG2 1973   3.845   6.658   4.321
  123PRO     CB 1974   3.780   6.463   4.369
  123PRO    HB1 1975   3.682   6.473   4.415
  123PRO    HB2 1976   3.862   6.464   4.440
  123PRO     CA 1977   3.790   6.338   4.282
  123PRO     HA 1978   3.819   6.252   4.343
  123PRO      C 1979   3.664   6.298   4.207
  123PRO      O 1980   3.609   6.372   4.126
  124LEU      N 1981   3.614   6.176   4.228
  124LEU      H 1982   3.669   6.118   4.291
  124LEU     CA 1983   3.497   6.121   4.162
  124LEU     HA 1984   3.476   6.187   4.078
  124LEU     CB 1985   3.527   5.986   4.098
  124LEU    HB1 1986   3.428   5.947   4.075
  124LEU    HB2 1987   3.571   5.925   4.177
  124LEU     CG 1988   3.618   5.976   3.976
  124LEU     HG 1989   3.710   6.034   3.981
  124LEU    CD1 1990   3.657   5.832   3.943
  124LEU   HD11 1991   3.568   5.777   3.914
  124LEU   HD12 1992   3.727   5.819   3.860
  124LEU   HD13 1993   3.706   5.783   4.027
  124LEU    CD2 1994   3.546   6.014   3.847
  124LEU   HD21 1995   3.601   5.981   3.758
  124LEU   HD22 1996   3.447   5.970   3.839
  124LEU   HD23 1997   3.549   6.123   3.844
  124LEU      C 1998   3.379   6.110   4.257
  124LEU      O 1999   3.388   6.055   4.367
  125ASP      N 2000   3.269   6.157   4.198
  125ASP      H 2001   3.278   6.199   4.106
  125ASP     CA 2002   3.133   6.124   4.234
  125ASP     HA 2003   3.116   6.113   4.341
  125ASP     CB 2004   3.045   6.245   4.204
  125ASP    HB1 2005   3.051   6.278   4.100
  125ASP    HB2 2006   3.094   6.319   4.267
  125ASP     CG 2007   2.898   6.222   4.237
  125ASP    OD1 2008   2.854   6.249   4.351
  125ASP    OD2 2009   2.818   6.187   4.148
  125ASP      C 2010   3.080   5.994   4.173
  125ASP      O 2011   3.127   5.956   4.066
  126GLU      N 2012   2.990   5.926   4.244
  126GLU      H 2013   2.959   5.965   4.331
  126GLU     CA 2014   2.930   5.801   4.199
  126GLU     HA 2015   3.014   5.732   4.192
  126GLU     CB 2016   2.839   5.756   4.312
  126GLU    HB1 2017   2.785   5.843   4.351
  126GLU    HB2 2018   2.911   5.729   4.390
  126GLU     CG 2019   2.753   5.636   4.274
  126GLU    HG1 2020   2.812   5.559   4.224
  126GLU    HG2 2021   2.680   5.667   4.199
  126GLU     CD 2022   2.681   5.571   4.391
  126GLU    OE1 2023   2.580   5.503   4.364
  126GLU    OE2 2024   2.731   5.573   4.506
  126GLU      C 2025   2.859   5.809   4.065
  126GLU      O 2026   2.848   5.706   3.999
  127SER      N 2027   2.804   5.923   4.021
  127SER      H 2028   2.829   6.006   4.073
  127SER     CA 2029   2.745   5.947   3.891
  127SER     HA 2030   2.667   5.872   3.874
  127SER     CB 2031   2.692   6.088   3.868
  127SER    HB1 2032   2.604   6.098   3.932
  127SER    HB2 2033   2.659   6.107   3.766
  127SER     OG 2034   2.792   6.185   3.887
  127SER     HG 2035   2.805   6.202   3.980
  127SER      C 2036   2.846   5.918   3.780
  127SER      O 2037   2.806   5.882   3.670
  128GLY      N 2038   2.976   5.920   3.809
  128GLY      H 2039   3.004   5.924   3.906
  128GLY     CA 2040   3.085   5.906   3.714
  128GLY    HA1 2041   3.058   5.849   3.625
  128GLY    HA2 2042   3.157   5.841   3.764
  128GLY      C 2043   3.150   6.040   3.682
  128GLY      O 2044   3.213   6.051   3.576
  129ASN      N 2045   3.137   6.146   3.761
  129ASN      H 2046   3.079   6.140   3.844
  129ASN     CA 2047   3.172   6.284   3.735
  129ASN     HA 2048   3.211   6.290   3.634
  129ASN     CB 2049   3.041   6.363   3.742
  129ASN    HB1 2050   3.068   6.468   3.751
  129ASN    HB2 2051   2.984   6.331   3.829
  129ASN     CG 2052   2.951   6.349   3.620
  129ASN    OD1 2053   2.995   6.380   3.509
  129ASN    ND2 2054   2.826   6.306   3.638
  129ASN   HD21 2055   2.794   6.267   3.726
  129ASN   HD22 2056   2.759   6.317   3.563
  129ASN      C 2057   3.275   6.331   3.836
  129ASN      O 2058   3.283   6.275   3.945
  130VAL      N 2059   3.359   6.427   3.795
  130VAL      H 2060   3.356   6.461   3.700
  130VAL     CA 2061   3.452   6.495   3.882
  130VAL     HA 2062   3.503   6.414   3.936
  130VAL     CB 2063   3.559   6.578   3.811
  130VAL     HB 2064   3.620   6.632   3.884
  130VAL    CG1 2065   3.651   6.486   3.732
  130VAL   HG11 2066   3.594   6.427   3.660
  130VAL   HG12 2067   3.731   6.539   3.681
  130VAL   HG13 2068   3.692   6.414   3.802
  130VAL    CG2 2069   3.496   6.691   3.731
  130VAL   HG21 2070   3.465   6.773   3.796
  130VAL   HG22 2071   3.572   6.732   3.664
  130VAL   HG23 2072   3.415   6.646   3.673
  130VAL      C 2073   3.376   6.582   3.980
  130VAL      O 2074   3.278   6.647   3.943
  131VAL      N 2075   3.428   6.594   4.103
  131VAL      H 2076   3.494   6.525   4.135
  131VAL     CA 2077   3.379   6.685   4.203
  131VAL     HA 2078   3.271   6.693   4.193
  131VAL     CB 2079   3.402   6.617   4.338
  131VAL     HB 2080   3.509   6.603   4.352
  131VAL    CG1 2081   3.349   6.708   4.449
  131VAL   HG11 2082   3.364   6.659   4.545
  131VAL   HG12 2083   3.388   6.809   4.446
  131VAL   HG13 2084   3.242   6.724   4.431
  131VAL    CG2 2085   3.322   6.488   4.346
  131VAL   HG21 2086   3.343   6.432   4.437
  131VAL   HG22 2087   3.214   6.502   4.348
  131VAL   HG23 2088   3.340   6.418   4.264
  131VAL      C 2089   3.445   6.822   4.187
  131VAL      O 2090   3.567   6.833   4.193
  132PRO      N 2091   3.369   6.930   4.165
  132PRO     CD 2092   3.225   6.927   4.148
  132PRO    HD1 2093   3.189   6.878   4.238
  132PRO    HD2 2094   3.203   6.877   4.054
  132PRO     CG 2095   3.192   7.075   4.130
  132PRO    HG1 2096   3.172   7.113   4.230
  132PRO    HG2 2097   3.108   7.087   4.062
  132PRO     CB 2098   3.320   7.133   4.070
  132PRO    HB1 2099   3.325   7.242   4.075
  132PRO    HB2 2100   3.315   7.099   3.966
  132PRO     CA 2101   3.429   7.060   4.147
  132PRO     HA 2102   3.520   7.067   4.088
  132PRO      C 2103   3.450   7.126   4.283
  132PRO      O 2104   3.379   7.099   4.379
  133SER      N 2105   3.545   7.220   4.286
  133SER      H 2106   3.604   7.230   4.205
  133SER     CA 2107   3.570   7.312   4.395
  133SER     HA 2108   3.564   7.261   4.492
  133SER     CB 2109   3.709   7.372   4.377
  133SER    HB1 2110   3.782   7.292   4.392
  133SER    HB2 2111   3.721   7.445   4.458
  133SER     OG 2112   3.710   7.436   4.252
  133SER     HG 2113   3.773   7.507   4.240
  133SER      C 2114   3.473   7.429   4.397
  133SER      O 2115   3.392   7.446   4.306
  134ASP      N 2116   3.484   7.524   4.490
  134ASP      H 2117   3.556   7.512   4.559
  134ASP     CA 2118   3.422   7.655   4.485
  134ASP     HA 2119   3.338   7.669   4.417
  134ASP     CB 2120   3.347   7.687   4.614
  134ASP    HB1 2121   3.267   7.614   4.629
  134ASP    HB2 2122   3.308   7.788   4.600
  134ASP     CG 2123   3.435   7.692   4.738
  134ASP    OD1 2124   3.424   7.784   4.823
  134ASP    OD2 2125   3.515   7.599   4.760
  134ASP      C 2126   3.526   7.755   4.438
  134ASP      O 2127   3.527   7.870   4.483
  135THR      N 2128   3.615   7.722   4.344
  135THR      H 2129   3.615   7.627   4.310
  135THR     CA 2130   3.713   7.808   4.282
  135THR     HA 2131   3.736   7.896   4.343
  135THR     CB 2132   3.855   7.751   4.273
  135THR     HB 2133   3.920   7.816   4.214
  135THR    CG2 2134   3.923   7.723   4.407
  135THR   HG21 2135   3.922   7.807   4.475
  135THR   HG22 2136   3.869   7.646   4.463
  135THR   HG23 2137   4.022   7.683   4.385
  135THR    OG1 2138   3.855   7.624   4.211
  135THR    HG1 2139   3.856   7.648   4.117
  135THR      C 2140   3.673   7.847   4.141
  135THR      O 2141   3.607   7.772   4.069
  136ASN      N 2142   3.711   7.967   4.096
  136ASN      H 2143   3.773   8.026   4.150
  136ASN     CA 2144   3.682   8.018   3.964
  136ASN     HA 2145   3.633   7.938   3.908
  136ASN     CB 2146   3.589   8.139   3.970
  136ASN    HB1 2147   3.651   8.212   4.024
  136ASN    HB2 2148   3.510   8.100   4.034
  136ASN     CG 2149   3.540   8.212   3.846
  136ASN    OD1 2150   3.615   8.221   3.749
  136ASN    ND2 2151   3.414   8.258   3.843
  136ASN   HD21 2152   3.376   8.278   3.934
  136ASN   HD22 2153   3.380   8.308   3.763
  136ASN      C 2154   3.817   8.039   3.896
  136ASN      O 2155   3.900   8.106   3.956
  137ILE      N 2156   3.834   8.012   3.766
  137ILE      H 2157   3.753   7.970   3.723
  137ILE     CA 2158   3.956   8.041   3.694
  137ILE     HA 2159   4.029   7.984   3.751
  137ILE     CB 2160   3.969   7.984   3.553
  137ILE     HB 2161   4.045   8.038   3.497
  137ILE    CG2 2162   4.019   7.840   3.559
  137ILE   HG21 2163   4.107   7.843   3.624
  137ILE   HG22 2164   3.945   7.769   3.598
  137ILE   HG23 2165   4.040   7.807   3.458
  137ILE    CG1 2166   3.840   7.987   3.472
  137ILE   HG11 2167   3.785   8.074   3.508
  137ILE   HG12 2168   3.773   7.903   3.495
  137ILE     CD 2169   3.859   7.989   3.320
  137ILE    HD1 2170   3.926   8.070   3.292
  137ILE    HD2 2171   3.891   7.894   3.277
  137ILE    HD3 2172   3.758   8.005   3.283
  137ILE      C 2173   4.002   8.186   3.704
  137ILE      O 2174   4.121   8.211   3.722
  138LEU      N 2175   3.901   8.274   3.704
  138LEU      H 2176   3.812   8.226   3.702
  138LEU     CA 2177   3.919   8.418   3.705
  138LEU     HA 2178   3.981   8.458   3.625
  138LEU     CB 2179   3.782   8.479   3.683
  138LEU    HB1 2180   3.722   8.448   3.768
  138LEU    HB2 2181   3.738   8.433   3.594
  138LEU     CG 2182   3.775   8.631   3.692
  138LEU     HG 2183   3.801   8.674   3.789
  138LEU    CD1 2184   3.848   8.689   3.571
  138LEU   HD11 2185   3.802   8.652   3.480
  138LEU   HD12 2186   3.829   8.795   3.584
  138LEU   HD13 2187   3.956   8.675   3.580
  138LEU    CD2 2188   3.625   8.661   3.681
  138LEU   HD21 2189   3.606   8.769   3.683
  138LEU   HD22 2190   3.581   8.628   3.587
  138LEU   HD23 2191   3.578   8.611   3.765
  138LEU      C 2192   3.978   8.469   3.835
  138LEU      O 2193   4.058   8.562   3.831
  139ASP      N 2194   3.939   8.406   3.947
  139ASP      H 2195   3.863   8.340   3.943
  139ASP     CA 2196   3.991   8.435   4.079
  139ASP     HA 2197   4.021   8.540   4.087
  139ASP     CB 2198   3.880   8.408   4.180
  139ASP    HB1 2199   3.849   8.306   4.161
  139ASP    HB2 2200   3.802   8.482   4.157
  139ASP     CG 2201   3.916   8.429   4.326
  139ASP    OD1 2202   3.884   8.347   4.415
  139ASP    OD2 2203   3.954   8.544   4.359
  139ASP      C 2204   4.112   8.351   4.118
  139ASP      O 2205   4.207   8.406   4.173
  140THR      N 2206   4.130   8.233   4.059
  140THR      H 2207   4.043   8.189   4.030
  140THR     CA 2208   4.253   8.157   4.051
  140THR     HA 2209   4.291   8.132   4.151
  140THR     CB 2210   4.225   8.022   3.986
  140THR     HB 2211   4.209   8.032   3.879
  140THR    CG2 2212   4.346   7.930   3.999
  140THR   HG21 2213   4.440   7.977   3.969
  140THR   HG22 2214   4.358   7.904   4.104
  140THR   HG23 2215   4.331   7.841   3.937
  140THR    OG1 2216   4.115   7.955   4.045
  140THR    HG1 2217   4.038   7.972   3.990
  140THR      C 2218   4.364   8.233   3.981
  140THR      O 2219   4.483   8.216   4.009
  141TRP      N 2220   4.335   8.329   3.893
  141TRP      H 2221   4.239   8.327   3.863
  141TRP     CA 2222   4.438   8.407   3.826
  141TRP     HA 2223   4.519   8.346   3.787
  141TRP     CB 2224   4.389   8.492   3.710
  141TRP    HB1 2225   4.342   8.584   3.745
  141TRP    HB2 2226   4.315   8.445   3.646
  141TRP     CG 2227   4.493   8.549   3.618
  141TRP    CD1 2228   4.532   8.678   3.612
  141TRP    HD1 2229   4.475   8.756   3.661
  141TRP    NE1 2230   4.635   8.691   3.522
  141TRP    HE1 2231   4.688   8.770   3.487
  141TRP    CE2 2232   4.676   8.567   3.476
  141TRP    CZ2 2233   4.780   8.525   3.393
  141TRP    HZ2 2234   4.847   8.601   3.354
  141TRP    CH2 2235   4.805   8.389   3.374
  141TRP    HH2 2236   4.878   8.357   3.302
  141TRP    CZ3 2237   4.710   8.299   3.426
  141TRP    HZ3 2238   4.727   8.195   3.405
  141TRP    CE3 2239   4.601   8.337   3.504
  141TRP    HE3 2240   4.527   8.265   3.535
  141TRP    CD2 2241   4.583   8.474   3.531
  141TRP      C 2242   4.515   8.497   3.921
  141TRP      O 2243   4.637   8.505   3.903
  142ALA      N 2244   4.455   8.547   4.029
  142ALA      H 2245   4.356   8.531   4.042
  142ALA     CA 2246   4.519   8.633   4.127
  142ALA     HA 2247   4.578   8.711   4.080
  142ALA     CB 2248   4.415   8.702   4.215
  142ALA    HB1 2249   4.347   8.629   4.258
  142ALA    HB2 2250   4.470   8.751   4.295
  142ALA    HB3 2251   4.359   8.777   4.159
  142ALA      C 2252   4.624   8.564   4.212
  142ALA      O 2253   4.705   8.633   4.274
  143ALA      N 2254   4.616   8.431   4.208
  143ALA      H 2255   4.544   8.395   4.147
  143ALA     CA 2256   4.715   8.343   4.269
  143ALA     HA 2257   4.749   8.385   4.363
  143ALA     CB 2258   4.659   8.206   4.304
  143ALA    HB1 2259   4.624   8.163   4.211
  143ALA    HB2 2260   4.717   8.138   4.366
  143ALA    HB3 2261   4.572   8.231   4.366
  143ALA      C 2262   4.833   8.337   4.173
  143ALA      O 2263   4.944   8.358   4.223
  144MET      N 2264   4.811   8.309   4.045
  144MET      H 2265   4.715   8.292   4.019
  144MET     CA 2266   4.916   8.310   3.945
  144MET     HA 2267   4.991   8.243   3.987
  144MET     CB 2268   4.863   8.271   3.808
  144MET    HB1 2269   4.943   8.280   3.733
  144MET    HB2 2270   4.784   8.342   3.786
  144MET     CG 2271   4.796   8.134   3.805
  144MET    HG1 2272   4.733   8.132   3.716
  144MET    HG2 2273   4.741   8.124   3.898
  144MET     SD 2274   4.909   7.992   3.806
  144MET     CE 2275   5.005   8.022   3.655
  144MET    HE1 2276   4.940   8.035   3.568
  144MET    HE2 2277   5.060   8.115   3.673
  144MET    HE3 2278   5.084   7.950   3.637
  144MET      C 2279   4.999   8.437   3.935
  144MET      O 2280   5.122   8.438   3.935
  145GLU      N 2281   4.934   8.554   3.924
  145GLU      H 2282   4.833   8.555   3.928
  145GLU     CA 2283   4.997   8.684   3.934
  145GLU     HA 2284   5.073   8.701   3.858
  145GLU     CB 2285   4.891   8.793   3.921
  145GLU    HB1 2286   4.948   8.886   3.924
  145GLU    HB2 2287   4.824   8.779   4.006
  145GLU     CG 2288   4.819   8.786   3.787
  145GLU    HG1 2289   4.768   8.690   3.775
  145GLU    HG2 2290   4.893   8.787   3.707
  145GLU     CD 2291   4.724   8.903   3.768
  145GLU    OE1 2292   4.617   8.914   3.832
  145GLU    OE2 2293   4.767   8.995   3.695
  145GLU      C 2294   5.075   8.704   4.063
  145GLU      O 2295   5.176   8.774   4.066
  146GLU      N 2296   5.040   8.643   4.177
  146GLU      H 2297   4.959   8.582   4.175
  146GLU     CA 2298   5.110   8.655   4.303
  146GLU     HA 2299   5.144   8.758   4.312
  146GLU     CB 2300   5.017   8.620   4.419
  146GLU    HB1 2301   4.971   8.521   4.413
  146GLU    HB2 2302   4.936   8.692   4.412
  146GLU     CG 2303   5.079   8.637   4.557
  146GLU    HG1 2304   5.113   8.739   4.577
  146GLU    HG2 2305   5.161   8.564   4.561
  146GLU     CD 2306   4.971   8.583   4.649
  146GLU    OE1 2307   4.885   8.658   4.701
  146GLU    OE2 2308   4.970   8.460   4.673
  146GLU      C 2309   5.239   8.575   4.303
  146GLU      O 2310   5.335   8.615   4.369
  147LEU      N 2311   5.256   8.472   4.219
  147LEU      H 2312   5.177   8.450   4.160
  147LEU     CA 2313   5.380   8.399   4.202
  147LEU     HA 2314   5.402   8.366   4.303
  147LEU     CB 2315   5.346   8.273   4.123
  147LEU    HB1 2316   5.440   8.217   4.120
  147LEU    HB2 2317   5.320   8.311   4.025
  147LEU     CG 2318   5.235   8.177   4.164
  147LEU     HG 2319   5.144   8.233   4.142
  147LEU    CD1 2320   5.239   8.047   4.085
  147LEU   HD11 2321   5.154   7.981   4.103
  147LEU   HD12 2322   5.230   8.076   3.981
  147LEU   HD13 2323   5.333   7.996   4.109
  147LEU    CD2 2324   5.231   8.144   4.313
  147LEU   HD21 2325   5.144   8.080   4.328
  147LEU   HD22 2326   5.324   8.093   4.339
  147LEU   HD23 2327   5.219   8.236   4.371
  147LEU      C 2328   5.500   8.478   4.149
  147LEU      O 2329   5.613   8.438   4.174
  148VAL      N 2330   5.465   8.580   4.071
  148VAL      H 2331   5.365   8.591   4.065
  148VAL     CA 2332   5.557   8.673   4.009
  148VAL     HA 2333   5.641   8.617   3.966
  148VAL     CB 2334   5.483   8.748   3.898
  148VAL     HB 2335   5.397   8.804   3.936
  148VAL    CG1 2336   5.573   8.842   3.819
  148VAL   HG11 2337   5.510   8.878   3.737
  148VAL   HG12 2338   5.609   8.928   3.876
  148VAL   HG13 2339   5.661   8.792   3.777
  148VAL    CG2 2340   5.437   8.644   3.796
  148VAL   HG21 2341   5.382   8.683   3.711
  148VAL   HG22 2342   5.515   8.578   3.758
  148VAL   HG23 2343   5.369   8.574   3.845
  148VAL      C 2344   5.616   8.765   4.115
  148VAL      O 2345   5.738   8.780   4.118
  149ASP      N 2346   5.539   8.812   4.213
  149ASP      H 2347   5.445   8.775   4.224
  149ASP     CA 2348   5.581   8.903   4.317
  149ASP     HA 2349   5.650   8.971   4.268
  149ASP     CB 2350   5.465   8.994   4.357
  149ASP    HB1 2351   5.503   9.072   4.422
  149ASP    HB2 2352   5.394   8.933   4.413
  149ASP     CG 2353   5.395   9.064   4.241
  149ASP    OD1 2354   5.470   9.095   4.146
  149ASP    OD2 2355   5.278   9.105   4.257
  149ASP      C 2356   5.651   8.830   4.431
  149ASP      O 2357   5.737   8.888   4.497
  150GLU      N 2358   5.620   8.703   4.456
  150GLU      H 2359   5.533   8.674   4.415
  150GLU     CA 2360   5.691   8.616   4.548
  150GLU     HA 2361   5.713   8.666   4.642
  150GLU     CB 2362   5.614   8.487   4.573
  150GLU    HB1 2363   5.667   8.402   4.616
  150GLU    HB2 2364   5.577   8.451   4.477
  150GLU     CG 2365   5.488   8.504   4.658
  150GLU    HG1 2366   5.413   8.426   4.643
  150GLU    HG2 2367   5.441   8.595   4.623
  150GLU     CD 2368   5.512   8.522   4.808
  150GLU    OE1 2369   5.429   8.462   4.880
  150GLU    OE2 2370   5.615   8.580   4.847
  150GLU      C 2371   5.823   8.569   4.489
  150GLU      O 2372   5.911   8.518   4.557
  151GLY      N 2373   5.849   8.593   4.360
  151GLY      H 2374   5.785   8.652   4.309
  151GLY     CA 2375   5.973   8.561   4.292
  151GLY    HA1 2376   6.059   8.575   4.357
  151GLY    HA2 2377   5.974   8.635   4.212
  151GLY      C 2378   5.988   8.420   4.238
  151GLY      O 2379   6.098   8.375   4.205
  152LEU      N 2380   5.881   8.340   4.239
  152LEU      H 2381   5.789   8.374   4.265
  152LEU     CA 2382   5.883   8.199   4.207
  152LEU     HA 2383   5.968   8.150   4.254
  152LEU     CB 2384   5.764   8.123   4.263
  152LEU    HB1 2385   5.756   8.021   4.227
  152LEU    HB2 2386   5.669   8.171   4.239
  152LEU     CG 2387   5.768   8.106   4.415
  152LEU     HG 2388   5.762   8.204   4.462
  152LEU    CD1 2389   5.640   8.032   4.452
  152LEU   HD11 2390   5.614   8.040   4.558
  152LEU   HD12 2391   5.550   8.059   4.396
  152LEU   HD13 2392   5.659   7.925   4.441
  152LEU    CD2 2393   5.894   8.046   4.476
  152LEU   HD21 2394   5.979   8.112   4.461
  152LEU   HD22 2395   5.876   8.037   4.583
  152LEU   HD23 2396   5.928   7.953   4.430
  152LEU      C 2397   5.890   8.179   4.056
  152LEU      O 2398   5.958   8.084   4.018
  153VAL      N 2399   5.820   8.260   3.977
  153VAL      H 2400   5.773   8.337   4.023
  153VAL     CA 2401   5.806   8.242   3.834
  153VAL     HA 2402   5.881   8.170   3.803
  153VAL     CB 2403   5.665   8.191   3.803
  153VAL     HB 2404   5.665   8.163   3.697
  153VAL    CG1 2405   5.637   8.070   3.892
  153VAL   HG11 2406   5.538   8.032   3.867
  153VAL   HG12 2407   5.705   7.986   3.879
  153VAL   HG13 2408   5.618   8.108   3.992
  153VAL    CG2 2409   5.553   8.293   3.811
  153VAL   HG21 2410   5.457   8.241   3.806
  153VAL   HG22 2411   5.563   8.348   3.904
  153VAL   HG23 2412   5.558   8.361   3.726
  153VAL      C 2413   5.829   8.372   3.759
  153VAL      O 2414   5.797   8.480   3.809
  154LYS      N 2415   5.886   8.366   3.638
  154LYS      H 2416   5.929   8.277   3.615
  154LYS     CA 2417   5.920   8.481   3.558
  154LYS     HA 2418   5.910   8.568   3.623
  154LYS     CB 2419   6.066   8.476   3.511
  154LYS    HB1 2420   6.077   8.558   3.439
  154LYS    HB2 2421   6.084   8.378   3.466
  154LYS     CG 2422   6.155   8.479   3.634
  154LYS    HG1 2423   6.128   8.401   3.705
  154LYS    HG2 2424   6.148   8.579   3.679
  154LYS     CD 2425   6.300   8.460   3.590
  154LYS    HD1 2426   6.325   8.531   3.511
  154LYS    HD2 2427   6.312   8.358   3.554
  154LYS     CE 2428   6.400   8.480   3.703
  154LYS    HE1 2429   6.376   8.404   3.778
  154LYS    HE2 2430   6.382   8.581   3.741
  154LYS     NZ 2431   6.537   8.477   3.651
  154LYS    HZ1 2432   6.559   8.561   3.600
  154LYS    HZ2 2433   6.607   8.472   3.723
  154LYS    HZ3 2434   6.554   8.405   3.582
  154LYS      C 2435   5.831   8.511   3.438
  154LYS      O 2436   5.836   8.619   3.381
  155ALA      N 2437   5.745   8.417   3.397
  155ALA      H 2438   5.741   8.320   3.426
  155ALA     CA 2439   5.623   8.449   3.326
  155ALA     HA 2440   5.585   8.548   3.353
  155ALA     CB 2441   5.634   8.449   3.174
  155ALA    HB1 2442   5.647   8.351   3.128
  155ALA    HB2 2443   5.539   8.490   3.140
  155ALA    HB3 2444   5.715   8.517   3.144
  155ALA      C 2445   5.515   8.351   3.369
  155ALA      O 2446   5.548   8.236   3.397
  156ILE      N 2447   5.388   8.385   3.347
  156ILE      H 2448   5.367   8.479   3.316
  156ILE     CA 2449   5.272   8.309   3.388
  156ILE     HA 2450   5.311   8.211   3.417
  156ILE     CB 2451   5.187   8.369   3.500
  156ILE     HB 2452   5.103   8.304   3.527
  156ILE    CG2 2453   5.258   8.383   3.634
  156ILE   HG21 2454   5.298   8.288   3.669
  156ILE   HG22 2455   5.347   8.444   3.620
  156ILE   HG23 2456   5.186   8.414   3.710
  156ILE    CG1 2457   5.141   8.508   3.456
  156ILE   HG11 2458   5.095   8.498   3.358
  156ILE   HG12 2459   5.229   8.571   3.444
  156ILE     CD 2460   5.061   8.591   3.555
  156ILE    HD1 2461   5.119   8.612   3.645
  156ILE    HD2 2462   5.017   8.687   3.526
  156ILE    HD3 2463   4.973   8.532   3.581
  156ILE      C 2464   5.185   8.274   3.268
  156ILE      O 2465   5.198   8.341   3.165
  157GLY      N 2466   5.103   8.171   3.284
  157GLY      H 2467   5.108   8.121   3.372
  157GLY     CA 2468   5.026   8.114   3.175
  157GLY    HA1 2469   5.100   8.069   3.108
  157GLY    HA2 2470   4.981   8.198   3.121
  157GLY      C 2471   4.918   8.011   3.201
  157GLY      O 2472   4.874   7.988   3.314
  158ILE      N 2473   4.882   7.936   3.096
  158ILE      H 2474   4.928   7.961   3.009
  158ILE     CA 2475   4.758   7.861   3.081
  158ILE     HA 2476   4.721   7.828   3.178
  158ILE     CB 2477   4.644   7.944   3.023
  158ILE     HB 2478   4.557   7.879   3.018
  158ILE    CG2 2479   4.593   8.049   3.121
  158ILE   HG21 2480   4.579   8.011   3.222
  158ILE   HG22 2481   4.659   8.136   3.122
  158ILE   HG23 2482   4.493   8.078   3.088
  158ILE    CG1 2483   4.676   8.003   2.886
  158ILE   HG11 2484   4.712   7.932   2.811
  158ILE   HG12 2485   4.761   8.071   2.894
  158ILE     CD 2486   4.555   8.078   2.831
  158ILE    HD1 2487   4.469   8.013   2.838
  158ILE    HD2 2488   4.536   8.168   2.889
  158ILE    HD3 2489   4.566   8.112   2.728
  158ILE      C 2490   4.789   7.732   3.008
  158ILE      O 2491   4.902   7.712   2.965
  159SER      N 2492   4.687   7.646   2.995
  159SER      H 2493   4.601   7.653   3.047
  159SER     CA 2494   4.668   7.539   2.898
  159SER     HA 2495   4.715   7.569   2.804
  159SER     CB 2496   4.739   7.415   2.950
  159SER    HB1 2497   4.708   7.330   2.890
  159SER    HB2 2498   4.717   7.405   3.057
  159SER     OG 2499   4.879   7.414   2.932
  159SER     HG 2500   4.917   7.499   2.955
  159SER      C 2501   4.520   7.507   2.883
  159SER      O 2502   4.451   7.494   2.984
  160ASN      N 2503   4.474   7.498   2.758
  160ASN      H 2504   4.540   7.510   2.683
  160ASN     CA 2505   4.345   7.444   2.718
  160ASN     HA 2506   4.360   7.437   2.610
  160ASN     CB 2507   4.326   7.303   2.772
  160ASN    HB1 2508   4.236   7.255   2.733
  160ASN    HB2 2509   4.307   7.324   2.878
  160ASN     CG 2510   4.439   7.203   2.757
  160ASN    OD1 2511   4.457   7.141   2.653
  160ASN    ND2 2512   4.511   7.162   2.862
  160ASN   HD21 2513   4.495   7.203   2.953
  160ASN   HD22 2514   4.580   7.091   2.844
  160ASN      C 2515   4.227   7.539   2.737
  160ASN      O 2516   4.115   7.495   2.714
  161PHE      N 2517   4.248   7.661   2.785
  161PHE      H 2518   4.339   7.703   2.801
  161PHE     CA 2519   4.133   7.742   2.821
  161PHE     HA 2520   4.068   7.686   2.888
  161PHE     CB 2521   4.171   7.878   2.878
  161PHE    HB1 2522   4.084   7.943   2.863
  161PHE    HB2 2523   4.253   7.910   2.813
  161PHE     CG 2524   4.212   7.890   3.023
  161PHE    CD1 2525   4.270   7.780   3.089
  161PHE    HD1 2526   4.289   7.690   3.034
  161PHE    CE1 2527   4.312   7.789   3.222
  161PHE    HE1 2528   4.350   7.704   3.277
  161PHE     CZ 2529   4.283   7.907   3.292
  161PHE     HZ 2530   4.302   7.907   3.398
  161PHE    CE2 2531   4.214   8.014   3.232
  161PHE    HE2 2532   4.195   8.100   3.295
  161PHE    CD2 2533   4.185   8.006   3.096
  161PHE    HD2 2534   4.133   8.091   3.053
  161PHE      C 2535   4.060   7.770   2.691
  161PHE      O 2536   4.117   7.800   2.586
  162ASN      N 2537   3.927   7.787   2.689
  162ASN      H 2538   3.881   7.778   2.778
  162ASN     CA 2539   3.852   7.838   2.576
  162ASN     HA 2540   3.879   7.783   2.485
  162ASN     CB 2541   3.710   7.805   2.621
  162ASN    HB1 2542   3.681   7.892   2.680
  162ASN    HB2 2543   3.709   7.709   2.673
  162ASN     CG 2544   3.613   7.802   2.504
  162ASN    OD1 2545   3.570   7.910   2.462
  162ASN    ND2 2546   3.575   7.690   2.442
  162ASN   HD21 2547   3.608   7.603   2.482
  162ASN   HD22 2548   3.539   7.702   2.348
  162ASN      C 2549   3.881   7.984   2.542
  162ASN      O 2550   3.917   8.061   2.630
  163HIS      N 2551   3.850   8.035   2.423
  163HIS      H 2552   3.824   7.968   2.352
  163HIS     CA 2553   3.846   8.175   2.386
  163HIS     HA 2554   3.947   8.210   2.409
  163HIS     CB 2555   3.826   8.196   2.236
  163HIS    HB1 2556   3.896   8.126   2.190
  163HIS    HB2 2557   3.859   8.297   2.213
  163HIS     CG 2558   3.694   8.152   2.179
  163HIS    ND1 2559   3.660   8.022   2.141
  163HIS    CE1 2560   3.527   8.023   2.128
  163HIS    HE1 2561   3.471   7.933   2.107
  163HIS    NE2 2562   3.478   8.145   2.152
  163HIS    HE2 2563   3.378   8.161   2.154
  163HIS    CD2 2564   3.583   8.232   2.175
  163HIS    HD2 2565   3.571   8.326   2.227
  163HIS      C 2566   3.752   8.259   2.471
  163HIS      O 2567   3.789   8.371   2.507
  164LEU      N 2568   3.636   8.205   2.509
  164LEU      H 2569   3.618   8.110   2.481
  164LEU     CA 2570   3.554   8.262   2.614
  164LEU     HA 2571   3.521   8.365   2.595
  164LEU     CB 2572   3.429   8.176   2.632
  164LEU    HB1 2573   3.376   8.221   2.715
  164LEU    HB2 2574   3.464   8.076   2.654
  164LEU     CG 2575   3.327   8.156   2.520
  164LEU     HG 2576   3.386   8.114   2.438
  164LEU    CD1 2577   3.237   8.040   2.562
  164LEU   HD11 2578   3.300   7.954   2.585
  164LEU   HD12 2579   3.188   8.083   2.649
  164LEU   HD13 2580   3.165   8.014   2.484
  164LEU    CD2 2581   3.250   8.280   2.478
  164LEU   HD21 2582   3.180   8.300   2.559
  164LEU   HD22 2583   3.309   8.367   2.449
  164LEU   HD23 2584   3.192   8.268   2.386
  164LEU      C 2585   3.626   8.281   2.747
  164LEU      O 2586   3.625   8.391   2.800
  165GLN      N 2587   3.691   8.178   2.802
  165GLN      H 2588   3.685   8.093   2.746
  165GLN     CA 2589   3.758   8.179   2.930
  165GLN     HA 2590   3.692   8.219   3.007
  165GLN     CB 2591   3.796   8.034   2.961
  165GLN    HB1 2592   3.852   8.033   3.054
  165GLN    HB2 2593   3.855   7.993   2.879
  165GLN     CG 2594   3.674   7.944   2.982
  165GLN    HG1 2595   3.607   7.951   2.896
  165GLN    HG2 2596   3.618   7.977   3.070
  165GLN     CD 2597   3.718   7.799   2.998
  165GLN    OE1 2598   3.813   7.750   2.937
  165GLN    NE2 2599   3.636   7.731   3.078
  165GLN   HE21 2600   3.561   7.778   3.128
  165GLN   HE22 2601   3.654   7.632   3.086
  165GLN      C 2602   3.882   8.267   2.926
  165GLN      O 2603   3.890   8.339   3.026
  166VAL      N 2604   3.965   8.270   2.821
  166VAL      H 2605   3.933   8.211   2.745
  166VAL     CA 2606   4.074   8.362   2.801
  166VAL     HA 2607   4.141   8.345   2.885
  166VAL     CB 2608   4.146   8.345   2.667
  166VAL     HB 2609   4.079   8.337   2.582
  166VAL    CG1 2610   4.248   8.455   2.641
  166VAL   HG11 2611   4.206   8.555   2.654
  166VAL   HG12 2612   4.334   8.461   2.708
  166VAL   HG13 2613   4.265   8.437   2.534
  166VAL    CG2 2614   4.231   8.219   2.670
  166VAL   HG21 2615   4.333   8.228   2.707
  166VAL   HG22 2616   4.183   8.130   2.712
  166VAL   HG23 2617   4.256   8.193   2.567
  166VAL      C 2618   4.025   8.506   2.809
  166VAL      O 2619   4.080   8.574   2.895
  167GLU      N 2620   3.918   8.539   2.736
  167GLU      H 2621   3.877   8.476   2.668
  167GLU     CA 2622   3.867   8.675   2.736
  167GLU     HA 2623   3.955   8.734   2.711
  167GLU     CB 2624   3.753   8.686   2.635
  167GLU    HB1 2625   3.659   8.656   2.681
  167GLU    HB2 2626   3.783   8.630   2.546
  167GLU     CG 2627   3.714   8.816   2.566
  167GLU    HG1 2628   3.687   8.875   2.654
  167GLU    HG2 2629   3.629   8.800   2.500
  167GLU     CD 2630   3.827   8.885   2.490
  167GLU    OE1 2631   3.831   9.010   2.480
  167GLU    OE2 2632   3.921   8.815   2.446
  167GLU      C 2633   3.820   8.724   2.872
  167GLU      O 2634   3.818   8.845   2.894
  168MET      N 2635   3.786   8.633   2.964
  168MET      H 2636   3.787   8.533   2.949
  168MET     CA 2637   3.746   8.673   3.097
  168MET     HA 2638   3.681   8.760   3.097
  168MET     CB 2639   3.663   8.560   3.159
  168MET    HB1 2640   3.735   8.492   3.203
  168MET    HB2 2641   3.603   8.510   3.083
  168MET     CG 2642   3.568   8.606   3.269
  168MET    HG1 2643   3.608   8.693   3.321
  168MET    HG2 2644   3.547   8.530   3.344
  168MET     SD 2645   3.398   8.648   3.223
  168MET     CE 2646   3.327   8.482   3.222
  168MET    HE1 2647   3.326   8.430   3.318
  168MET    HE2 2648   3.223   8.489   3.191
  168MET    HE3 2649   3.371   8.422   3.142
  168MET      C 2650   3.856   8.713   3.194
  168MET      O 2651   3.838   8.805   3.273
  169ILE      N 2652   3.975   8.652   3.184
  169ILE      H 2653   3.978   8.581   3.113
  169ILE     CA 2654   4.101   8.704   3.231
  169ILE     HA 2655   4.084   8.725   3.336
  169ILE     CB 2656   4.212   8.599   3.220
  169ILE     HB 2657   4.259   8.601   3.121
  169ILE    CG2 2658   4.323   8.637   3.318
  169ILE   HG21 2659   4.369   8.722   3.268
  169ILE   HG22 2660   4.287   8.661   3.418
  169ILE   HG23 2661   4.400   8.560   3.322
  169ILE    CG1 2662   4.171   8.454   3.236
  169ILE   HG11 2663   4.264   8.399   3.227
  169ILE   HG12 2664   4.104   8.427   3.154
  169ILE     CD 2665   4.108   8.411   3.368
  169ILE    HD1 2666   4.189   8.402   3.441
  169ILE    HD2 2667   4.016   8.469   3.382
  169ILE    HD3 2668   4.081   8.307   3.353
  169ILE      C 2669   4.154   8.834   3.173
  169ILE      O 2670   4.196   8.923   3.248
  170LEU      N 2671   4.145   8.855   3.042
  170LEU      H 2672   4.103   8.783   2.985
  170LEU     CA 2673   4.200   8.976   2.983
  170LEU     HA 2674   4.299   9.000   3.023
  170LEU     CB 2675   4.223   8.958   2.833
  170LEU    HB1 2676   4.266   9.055   2.807
  170LEU    HB2 2677   4.130   8.928   2.784
  170LEU     CG 2678   4.329   8.855   2.794
  170LEU     HG 2679   4.301   8.767   2.851
  170LEU    CD1 2680   4.325   8.815   2.647
  170LEU   HD11 2681   4.228   8.773   2.620
  170LEU   HD12 2682   4.342   8.897   2.578
  170LEU   HD13 2683   4.392   8.731   2.625
  170LEU    CD2 2684   4.473   8.893   2.824
  170LEU   HD21 2685   4.542   8.825   2.773
  170LEU   HD22 2686   4.501   8.985   2.771
  170LEU   HD23 2687   4.492   8.909   2.930
  170LEU      C 2688   4.119   9.103   3.001
  170LEU      O 2689   4.172   9.212   2.984
  171ASN      N 2690   3.996   9.095   3.053
  171ASN      H 2691   3.956   9.002   3.047
  171ASN     CA 2692   3.910   9.205   3.093
  171ASN     HA 2693   3.951   9.301   3.062
  171ASN     CB 2694   3.782   9.191   3.012
  171ASN    HB1 2695   3.714   9.264   3.055
  171ASN    HB2 2696   3.748   9.090   3.036
  171ASN     CG 2697   3.805   9.210   2.863
  171ASN    OD1 2698   3.819   9.324   2.819
  171ASN    ND2 2699   3.803   9.107   2.779
  171ASN   HD21 2700   3.792   9.012   2.812
  171ASN   HD22 2701   3.809   9.135   2.682
  171ASN      C 2702   3.896   9.219   3.244
  171ASN      O 2703   3.820   9.300   3.297
  172LYS      N 2704   3.968   9.138   3.322
  172LYS      H 2705   4.038   9.077   3.282
  172LYS     CA 2706   3.960   9.145   3.467
  172LYS     HA 2707   3.855   9.129   3.491
  172LYS     CB 2708   4.044   9.035   3.531
  172LYS    HB1 2709   4.149   9.056   3.508
  172LYS    HB2 2710   4.034   8.941   3.477
  172LYS     CG 2711   4.020   9.011   3.680
  172LYS    HG1 2712   3.916   8.989   3.706
  172LYS    HG2 2713   4.051   9.099   3.737
  172LYS     CD 2714   4.108   8.905   3.744
  172LYS    HD1 2715   4.214   8.932   3.744
  172LYS    HD2 2716   4.093   8.804   3.705
  172LYS     CE 2717   4.057   8.891   3.887
  172LYS    HE1 2718   3.953   8.861   3.876
  172LYS    HE2 2719   4.067   8.994   3.920
  172LYS     NZ 2720   4.133   8.801   3.976
  172LYS    HZ1 2721   4.231   8.825   3.984
  172LYS    HZ2 2722   4.092   8.794   4.068
  172LYS    HZ3 2723   4.129   8.711   3.932
  172LYS      C 2724   3.986   9.283   3.527
  172LYS      O 2725   4.087   9.342   3.489
  173PRO      N 2726   3.915   9.340   3.624
  173PRO     CD 2727   3.779   9.307   3.661
  173PRO    HD1 2728   3.762   9.246   3.751
  173PRO    HD2 2729   3.719   9.262   3.582
  173PRO     CG 2730   3.722   9.444   3.695
  173PRO    HG1 2731   3.642   9.439   3.770
  173PRO    HG2 2732   3.691   9.500   3.607
  173PRO     CB 2733   3.836   9.523   3.760
  173PRO    HB1 2734   3.852   9.509   3.867
  173PRO    HB2 2735   3.824   9.628   3.735
  173PRO     CA 2736   3.957   9.464   3.687
  173PRO     HA 2737   3.987   9.539   3.614
  173PRO      C 2738   4.081   9.443   3.772
  173PRO      O 2739   4.084   9.352   3.855
  174GLY      N 2740   4.186   9.524   3.753
  174GLY      H 2741   4.175   9.600   3.688
  174GLY     CA 2742   4.313   9.519   3.822
  174GLY    HA1 2743   4.300   9.509   3.930
  174GLY    HA2 2744   4.363   9.616   3.823
  174GLY      C 2745   4.408   9.407   3.783
  174GLY      O 2746   4.478   9.357   3.871
  175LEU      N 2747   4.402   9.363   3.657
  175LEU      H 2748   4.323   9.394   3.602
  175LEU     CA 2749   4.495   9.272   3.593
  175LEU     HA 2750   4.510   9.181   3.652
  175LEU     CB 2751   4.417   9.241   3.465
  175LEU    HB1 2752   4.392   9.331   3.409
  175LEU    HB2 2753   4.319   9.201   3.490
  175LEU     CG 2754   4.494   9.147   3.373
  175LEU     HG 2755   4.592   9.195   3.364
  175LEU    CD1 2756   4.516   9.004   3.421
  175LEU   HD11 2757   4.567   8.948   3.342
  175LEU   HD12 2758   4.571   9.004   3.515
  175LEU   HD13 2759   4.423   8.951   3.441
  175LEU    CD2 2760   4.438   9.138   3.231
  175LEU   HD21 2761   4.463   9.232   3.183
  175LEU   HD22 2762   4.493   9.057   3.182
  175LEU   HD23 2763   4.332   9.112   3.235
  175LEU      C 2764   4.634   9.333   3.589
  175LEU      O 2765   4.645   9.453   3.569
  176LYS      N 2766   4.738   9.259   3.629
  176LYS      H 2767   4.729   9.159   3.640
  176LYS     CA 2768   4.873   9.306   3.654
  176LYS     HA 2769   4.876   9.413   3.632
  176LYS     CB 2770   4.917   9.290   3.799
  176LYS    HB1 2771   4.909   9.184   3.823
  176LYS    HB2 2772   4.845   9.344   3.860
  176LYS     CG 2773   5.058   9.340   3.830
  176LYS    HG1 2774   5.060   9.445   3.800
  176LYS    HG2 2775   5.133   9.297   3.764
  176LYS     CD 2776   5.101   9.320   3.976
  176LYS    HD1 2777   5.103   9.213   3.993
  176LYS    HD2 2778   5.020   9.368   4.031
  176LYS     CE 2779   5.236   9.385   4.002
  176LYS    HE1 2780   5.229   9.494   3.995
  176LYS    HE2 2781   5.311   9.335   3.940
  176LYS     NZ 2782   5.275   9.361   4.142
  176LYS    HZ1 2783   5.280   9.261   4.152
  176LYS    HZ2 2784   5.366   9.402   4.162
  176LYS    HZ3 2785   5.214   9.405   4.209
  176LYS      C 2786   4.978   9.250   3.559
  176LYS      O 2787   5.057   9.328   3.505
  177TYR      N 2788   4.965   9.121   3.527
  177TYR      H 2789   4.897   9.067   3.578
  177TYR     CA 2790   5.057   9.043   3.446
  177TYR     HA 2791   5.119   9.109   3.385
  177TYR     CB 2792   5.150   8.958   3.532
  177TYR    HB1 2793   5.216   8.909   3.460
  177TYR    HB2 2794   5.095   8.875   3.577
  177TYR     CG 2795   5.237   9.031   3.631
  177TYR    CD1 2796   5.352   9.096   3.587
  177TYR    HD1 2797   5.377   9.111   3.483
  177TYR    CE1 2798   5.440   9.148   3.683
  177TYR    HE1 2799   5.525   9.204   3.647
  177TYR     CZ 2800   5.416   9.137   3.821
  177TYR     OH 2801   5.498   9.197   3.913
  177TYR     HH 2802   5.484   9.161   4.000
  177TYR    CE2 2803   5.301   9.068   3.861
  177TYR    HE2 2804   5.291   9.053   3.968
  177TYR    CD2 2805   5.211   9.013   3.768
  177TYR    HD2 2806   5.127   8.956   3.806
  177TYR      C 2807   4.971   8.953   3.359
  177TYR      O 2808   4.871   8.898   3.404
  178LYS      N 2809   5.009   8.950   3.231
  178LYS      H 2810   5.101   8.987   3.210
  178LYS     CA 2811   4.934   8.893   3.121
  178LYS     HA 2812   4.831   8.882   3.157
  178LYS     CB 2813   4.926   8.989   3.002
  178LYS    HB1 2814   4.859   8.935   2.935
  178LYS    HB2 2815   5.019   9.005   2.947
  178LYS     CG 2816   4.851   9.115   3.043
  178LYS    HG1 2817   4.904   9.156   3.129
  178LYS    HG2 2818   4.756   9.081   3.085
  178LYS     CD 2819   4.839   9.223   2.936
  178LYS    HD1 2820   4.803   9.168   2.850
  178LYS    HD2 2821   4.936   9.261   2.904
  178LYS     CE 2822   4.746   9.330   2.993
  178LYS    HE1 2823   4.781   9.369   3.089
  178LYS    HE2 2824   4.646   9.286   3.004
  178LYS     NZ 2825   4.731   9.444   2.902
  178LYS    HZ1 2826   4.820   9.486   2.881
  178LYS    HZ2 2827   4.685   9.425   2.814
  178LYS    HZ3 2828   4.671   9.512   2.947
  178LYS      C 2829   4.990   8.763   3.065
  178LYS      O 2830   5.112   8.758   3.053
  179PRO      N 2831   4.908   8.659   3.050
  179PRO     CD 2832   4.764   8.673   3.039
  179PRO    HD1 2833   4.724   8.739   2.963
  179PRO    HD2 2834   4.715   8.700   3.133
  179PRO     CG 2835   4.710   8.537   2.997
  179PRO    HG1 2836   4.676   8.534   2.894
  179PRO    HG2 2837   4.619   8.507   3.050
  179PRO     CB 2838   4.831   8.446   3.018
  179PRO    HB1 2839   4.831   8.367   2.943
  179PRO    HB2 2840   4.813   8.411   3.120
  179PRO     CA 2841   4.960   8.526   3.026
  179PRO     HA 2842   5.016   8.496   3.115
  179PRO      C 2843   5.043   8.512   2.899
  179PRO      O 2844   5.011   8.569   2.795
  180ALA      N 2845   5.157   8.444   2.915
  180ALA      H 2846   5.183   8.405   3.005
  180ALA     CA 2847   5.259   8.442   2.813
  180ALA     HA 2848   5.259   8.541   2.767
  180ALA     CB 2849   5.397   8.438   2.876
  180ALA    HB1 2850   5.418   8.345   2.929
  180ALA    HB2 2851   5.474   8.471   2.806
  180ALA    HB3 2852   5.413   8.524   2.941
  180ALA      C 2853   5.241   8.330   2.711
  180ALA      O 2854   5.263   8.344   2.591
  181VAL      N 2855   5.201   8.211   2.758
  181VAL      H 2856   5.165   8.211   2.852
  181VAL     CA 2857   5.196   8.088   2.681
  181VAL     HA 2858   5.185   8.116   2.576
  181VAL     CB 2859   5.327   8.014   2.703
  181VAL     HB 2860   5.340   7.998   2.810
  181VAL    CG1 2861   5.326   7.875   2.639
  181VAL   HG11 2862   5.307   7.885   2.532
  181VAL   HG12 2863   5.426   7.832   2.644
  181VAL   HG13 2864   5.262   7.804   2.691
  181VAL    CG2 2865   5.443   8.094   2.644
  181VAL   HG21 2866   5.447   8.192   2.692
  181VAL   HG22 2867   5.533   8.035   2.662
  181VAL   HG23 2868   5.418   8.098   2.538
  181VAL      C 2869   5.073   8.005   2.715
  181VAL      O 2870   5.023   8.004   2.828
  182ASN      N 2871   5.014   7.929   2.623
  182ASN      H 2872   5.059   7.928   2.532
  182ASN     CA 2873   4.908   7.831   2.629
  182ASN     HA 2874   4.872   7.822   2.732
  182ASN     CB 2875   4.797   7.895   2.546
  182ASN    HB1 2876   4.820   7.920   2.442
  182ASN    HB2 2877   4.760   7.980   2.604
  182ASN     CG 2878   4.669   7.812   2.543
  182ASN    OD1 2879   4.641   7.737   2.636
  182ASN    ND2 2880   4.592   7.814   2.434
  182ASN   HD21 2881   4.608   7.885   2.364
  182ASN   HD22 2882   4.498   7.778   2.445
  182ASN      C 2883   4.958   7.699   2.572
  182ASN      O 2884   5.054   7.691   2.497
  183GLN      N 2885   4.893   7.585   2.598
  183GLN      H 2886   4.803   7.588   2.643
  183GLN     CA 2887   4.911   7.466   2.517
  183GLN     HA 2888   4.963   7.484   2.423
  183GLN     CB 2889   4.998   7.369   2.597
  183GLN    HB1 2890   5.030   7.304   2.516
  183GLN    HB2 2891   4.937   7.307   2.663
  183GLN     CG 2892   5.119   7.419   2.676
  183GLN    HG1 2893   5.075   7.491   2.745
  183GLN    HG2 2894   5.196   7.471   2.620
  183GLN     CD 2895   5.195   7.306   2.743
  183GLN    OE1 2896   5.182   7.188   2.709
  183GLN    NE2 2897   5.270   7.334   2.851
  183GLN   HE21 2898   5.280   7.425   2.893
  183GLN   HE22 2899   5.303   7.251   2.898
  183GLN      C 2900   4.777   7.403   2.481
  183GLN      O 2901   4.679   7.407   2.555
  184ILE      N 2902   4.778   7.351   2.358
  184ILE      H 2903   4.867   7.347   2.312
  184ILE     CA 2904   4.663   7.285   2.299
  184ILE     HA 2905   4.603   7.252   2.384
  184ILE     CB 2906   4.586   7.378   2.206
  184ILE     HB 2907   4.516   7.316   2.151
  184ILE    CG2 2908   4.500   7.479   2.282
  184ILE   HG21 2909   4.416   7.510   2.220
  184ILE   HG22 2910   4.455   7.417   2.358
  184ILE   HG23 2911   4.553   7.561   2.332
  184ILE    CG1 2912   4.666   7.458   2.103
  184ILE   HG11 2913   4.723   7.390   2.039
  184ILE   HG12 2914   4.738   7.516   2.159
  184ILE     CD 2915   4.582   7.530   1.998
  184ILE    HD1 2916   4.528   7.620   2.029
  184ILE    HD2 2917   4.653   7.548   1.917
  184ILE    HD3 2918   4.505   7.465   1.957
  184ILE      C 2919   4.700   7.159   2.223
  184ILE      O 2920   4.806   7.148   2.162
  185GLU      N 2921   4.606   7.064   2.216
  185GLU      H 2922   4.513   7.084   2.250
  185GLU     CA 2923   4.620   6.953   2.124
  185GLU     HA 2924   4.718   6.907   2.136
  185GLU     CB 2925   4.503   6.862   2.161
  185GLU    HB1 2926   4.413   6.901   2.114
  185GLU    HB2 2927   4.487   6.866   2.269
  185GLU     CG 2928   4.518   6.719   2.112
  185GLU    HG1 2929   4.603   6.672   2.162
  185GLU    HG2 2930   4.553   6.716   2.008
  185GLU     CD 2931   4.396   6.629   2.124
  185GLU    OE1 2932   4.298   6.669   2.191
  185GLU    OE2 2933   4.404   6.506   2.100
  185GLU      C 2934   4.610   7.009   1.983
  185GLU      O 2935   4.502   7.060   1.956
  186CYS      N 2936   4.712   6.993   1.898
  186CYS      H 2937   4.802   6.967   1.936
  186CYS     CA 2938   4.717   7.057   1.768
  186CYS     HA 2939   4.619   7.043   1.723
  186CYS     CB 2940   4.744   7.206   1.787
  186CYS    HB1 2941   4.834   7.230   1.844
  186CYS    HB2 2942   4.659   7.248   1.840
  186CYS     SG 2943   4.739   7.294   1.629
  186CYS     HG 2944   4.654   7.200   1.585
  186CYS      C 2945   4.816   6.991   1.672
  186CYS      O 2946   4.932   6.969   1.705
  187HIS      N 2947   4.769   6.964   1.550
  187HIS      H 2948   4.672   6.987   1.531
  187HIS     CA 2949   4.836   6.885   1.449
  187HIS     HA 2950   4.935   6.930   1.443
  187HIS     CB 2951   4.856   6.741   1.496
  187HIS    HB1 2952   4.934   6.739   1.572
  187HIS    HB2 2953   4.894   6.670   1.423
  187HIS     CG 2954   4.729   6.686   1.554
  187HIS    ND1 2955   4.621   6.637   1.480
  187HIS    CE1 2956   4.528   6.596   1.567
  187HIS    HE1 2957   4.428   6.569   1.536
  187HIS    NE2 2958   4.577   6.606   1.692
  187HIS    HE2 2959   4.529   6.562   1.768
  187HIS    CD2 2960   4.703   6.663   1.687
  187HIS    HD2 2961   4.771   6.686   1.767
  187HIS      C 2962   4.757   6.898   1.320
  187HIS      O 2963   4.661   6.975   1.316
  188PRO      N 2964   4.788   6.826   1.212
  188PRO     CD 2965   4.921   6.773   1.190
  188PRO    HD1 2966   4.928   6.671   1.227
  188PRO    HD2 2967   4.994   6.832   1.245
  188PRO     CG 2968   4.940   6.767   1.039
  188PRO    HG1 2969   5.005   6.684   1.011
  188PRO    HG2 2970   4.963   6.867   1.003
  188PRO     CB 2971   4.795   6.747   0.995
  188PRO    HB1 2972   4.766   6.642   1.003
  188PRO    HB2 2973   4.777   6.789   0.896
  188PRO     CA 2974   4.715   6.839   1.087
  188PRO     HA 2975   4.721   6.944   1.058
  188PRO      C 2976   4.566   6.807   1.092
  188PRO      O 2977   4.492   6.865   1.013
  189TYR      N 2978   4.520   6.716   1.178
  189TYR      H 2979   4.589   6.675   1.240
  189TYR     CA 2980   4.384   6.667   1.187
  189TYR     HA 2981   4.344   6.689   1.088
  189TYR     CB 2982   4.378   6.520   1.227
  189TYR    HB1 2983   4.277   6.485   1.248
  189TYR    HB2 2984   4.434   6.511   1.320
  189TYR     CG 2985   4.442   6.420   1.133
  189TYR    CD1 2986   4.428   6.438   0.995
  189TYR    HD1 2987   4.375   6.524   0.955
  189TYR    CE1 2988   4.480   6.344   0.905
  189TYR    HE1 2989   4.470   6.349   0.798
  189TYR     CZ 2990   4.565   6.242   0.953
  189TYR     OH 2991   4.631   6.161   0.866
  189TYR     HH 2992   4.688   6.095   0.907
  189TYR    CE2 2993   4.574   6.219   1.092
  189TYR    HE2 2994   4.629   6.135   1.131
  189TYR    CD2 2995   4.512   6.308   1.180
  189TYR    HD2 2996   4.529   6.301   1.286
  189TYR      C 2997   4.304   6.753   1.283
  189TYR      O 2998   4.182   6.742   1.294
  190LEU      N 2999   4.374   6.839   1.357
  190LEU      H 3000   4.472   6.850   1.334
  190LEU     CA 3001   4.326   6.931   1.457
  190LEU     HA 3002   4.223   6.956   1.430
  190LEU     CB 3003   4.325   6.865   1.595
  190LEU    HB1 3004   4.430   6.841   1.610
  190LEU    HB2 3005   4.277   6.769   1.580
  190LEU     CG 3006   4.262   6.941   1.711
  190LEU     HG 3007   4.305   7.041   1.702
  190LEU    CD1 3008   4.109   6.948   1.717
  190LEU   HD11 3009   4.079   6.962   1.820
  190LEU   HD12 3010   4.068   7.025   1.652
  190LEU   HD13 3011   4.055   6.857   1.689
  190LEU    CD2 3012   4.309   6.865   1.835
  190LEU   HD21 3013   4.249   6.777   1.857
  190LEU   HD22 3014   4.412   6.832   1.837
  190LEU   HD23 3015   4.290   6.933   1.918
  190LEU      C 3016   4.405   7.061   1.454
  190LEU      O 3017   4.486   7.084   1.544
  191THR      N 3018   4.385   7.141   1.349
  191THR      H 3019   4.327   7.103   1.276
  191THR     CA 3020   4.464   7.259   1.318
  191THR     HA 3021   4.568   7.237   1.341
  191THR     CB 3022   4.450   7.299   1.172
  191THR     HB 3023   4.514   7.386   1.162
  191THR    CG2 3024   4.478   7.187   1.073
  191THR   HG21 3025   4.479   7.227   0.971
  191THR   HG22 3026   4.578   7.157   1.103
  191THR   HG23 3027   4.405   7.106   1.071
  191THR    OG1 3028   4.317   7.342   1.151
  191THR    HG1 3029   4.300   7.348   1.057
  191THR      C 3030   4.426   7.379   1.404
  191THR      O 3031   4.508   7.470   1.414
  192GLN      N 3032   4.302   7.389   1.452
  192GLN      H 3033   4.234   7.327   1.410
  192GLN     CA 3034   4.248   7.487   1.543
  192GLN     HA 3035   4.140   7.472   1.534
  192GLN     CB 3036   4.295   7.459   1.685
  192GLN    HB1 3037   4.244   7.531   1.748
  192GLN    HB2 3038   4.403   7.475   1.689
  192GLN     CG 3039   4.264   7.317   1.733
  192GLN    HG1 3040   4.354   7.260   1.708
  192GLN    HG2 3041   4.171   7.284   1.688
  192GLN     CD 3042   4.245   7.335   1.883
  192GLN    OE1 3043   4.156   7.399   1.938
  192GLN    NE2 3044   4.327   7.270   1.965
  192GLN   HE21 3045   4.392   7.206   1.921
  192GLN   HE22 3046   4.329   7.287   2.065
  192GLN      C 3047   4.276   7.630   1.497
  192GLN      O 3048   4.343   7.705   1.567
  193GLU      N 3049   4.231   7.667   1.377
  193GLU      H 3050   4.190   7.599   1.315
  193GLU     CA 3051   4.270   7.796   1.322
  193GLU     HA 3052   4.378   7.805   1.331
  193GLU     CB 3053   4.232   7.803   1.175
  193GLU    HB1 3054   4.215   7.905   1.141
  193GLU    HB2 3055   4.138   7.749   1.165
  193GLU     CG 3056   4.341   7.732   1.095
  193GLU    HG1 3057   4.344   7.624   1.109
  193GLU    HG2 3058   4.425   7.797   1.116
  193GLU     CD 3059   4.299   7.738   0.948
  193GLU    OE1 3060   4.266   7.636   0.884
  193GLU    OE2 3061   4.287   7.847   0.888
  193GLU      C 3062   4.212   7.916   1.395
  193GLU      O 3063   4.279   8.016   1.421
  194LYS      N 3064   4.083   7.912   1.430
  194LYS      H 3065   4.031   7.827   1.416
  194LYS     CA 3066   4.009   8.024   1.485
  194LYS     HA 3067   4.034   8.107   1.419
  194LYS     CB 3068   3.859   7.994   1.486
  194LYS    HB1 3069   3.834   7.920   1.561
  194LYS    HB2 3070   3.832   7.960   1.386
  194LYS     CG 3071   3.781   8.121   1.515
  194LYS    HG1 3072   3.823   8.204   1.457
  194LYS    HG2 3073   3.790   8.157   1.618
  194LYS     CD 3074   3.634   8.085   1.491
  194LYS    HD1 3075   3.598   8.004   1.554
  194LYS    HD2 3076   3.618   8.049   1.390
  194LYS     CE 3077   3.551   8.207   1.531
  194LYS    HE1 3078   3.577   8.294   1.470
  194LYS    HE2 3079   3.566   8.223   1.637
  194LYS     NZ 3080   3.407   8.183   1.513
  194LYS    HZ1 3081   3.379   8.110   1.576
  194LYS    HZ2 3082   3.358   8.270   1.522
  194LYS    HZ3 3083   3.381   8.143   1.423
  194LYS      C 3084   4.054   8.068   1.624
  194LYS      O 3085   4.084   8.186   1.641
  195LEU      N 3086   4.078   7.970   1.711
  195LEU      H 3087   4.053   7.878   1.678
  195LEU     CA 3088   4.138   7.976   1.843
  195LEU     HA 3089   4.095   8.056   1.904
  195LEU     CB 3090   4.133   7.838   1.909
  195LEU    HB1 3091   4.187   7.767   1.847
  195LEU    HB2 3092   4.034   7.802   1.937
  195LEU     CG 3093   4.203   7.834   2.044
  195LEU     HG 3094   4.310   7.851   2.032
  195LEU    CD1 3095   4.143   7.932   2.145
  195LEU   HD11 3096   4.144   8.035   2.108
  195LEU   HD12 3097   4.037   7.907   2.155
  195LEU   HD13 3098   4.190   7.916   2.242
  195LEU    CD2 3099   4.172   7.702   2.115
  195LEU   HD21 3100   4.068   7.678   2.137
  195LEU   HD22 3101   4.215   7.625   2.051
  195LEU   HD23 3102   4.230   7.702   2.207
  195LEU      C 3103   4.283   8.021   1.836
  195LEU      O 3104   4.319   8.095   1.927
  196ILE      N 3105   4.359   7.965   1.742
  196ILE      H 3106   4.332   7.879   1.696
  196ILE     CA 3107   4.502   7.987   1.736
  196ILE     HA 3108   4.547   7.978   1.835
  196ILE     CB 3109   4.570   7.891   1.639
  196ILE     HB 3110   4.495   7.869   1.563
  196ILE    CG2 3111   4.691   7.954   1.571
  196ILE   HG21 3112   4.765   7.996   1.640
  196ILE   HG22 3113   4.740   7.884   1.503
  196ILE   HG23 3114   4.650   8.035   1.512
  196ILE    CG1 3115   4.612   7.772   1.725
  196ILE   HG11 3116   4.523   7.734   1.774
  196ILE   HG12 3117   4.686   7.809   1.796
  196ILE     CD 3118   4.679   7.665   1.639
  196ILE    HD1 3119   4.770   7.690   1.584
  196ILE    HD2 3120   4.691   7.580   1.706
  196ILE    HD3 3121   4.602   7.627   1.572
  196ILE      C 3122   4.521   8.134   1.701
  196ILE      O 3123   4.599   8.201   1.767
  197GLN      N 3124   4.442   8.192   1.611
  197GLN      H 3125   4.390   8.128   1.553
  197GLN     CA 3126   4.450   8.332   1.571
  197GLN     HA 3127   4.556   8.355   1.560
  197GLN     CB 3128   4.382   8.357   1.437
  197GLN    HB1 3129   4.389   8.463   1.412
  197GLN    HB2 3130   4.277   8.330   1.433
  197GLN     CG 3131   4.463   8.288   1.327
  197GLN    HG1 3132   4.505   8.192   1.357
  197GLN    HG2 3133   4.545   8.351   1.294
  197GLN     CD 3134   4.383   8.272   1.198
  197GLN    OE1 3135   4.384   8.358   1.110
  197GLN    NE2 3136   4.289   8.177   1.197
  197GLN   HE21 3137   4.286   8.103   1.267
  197GLN   HE22 3138   4.237   8.157   1.114
  197GLN      C 3139   4.387   8.430   1.670
  197GLN      O 3140   4.433   8.543   1.684
  198TYR      N 3141   4.290   8.390   1.751
  198TYR      H 3142   4.234   8.306   1.737
  198TYR     CA 3143   4.253   8.468   1.868
  198TYR     HA 3144   4.228   8.567   1.828
  198TYR     CB 3145   4.121   8.407   1.914
  198TYR    HB1 3146   4.132   8.298   1.916
  198TYR    HB2 3147   4.043   8.434   1.843
  198TYR     CG 3148   4.085   8.452   2.053
  198TYR    CD1 3149   4.010   8.567   2.081
  198TYR    HD1 3150   3.958   8.617   2.001
  198TYR    CE1 3151   3.976   8.603   2.212
  198TYR    HE1 3152   3.917   8.692   2.229
  198TYR     CZ 3153   4.030   8.534   2.322
  198TYR     OH 3154   3.996   8.567   2.450
  198TYR     HH 3155   3.966   8.658   2.446
  198TYR    CE2 3156   4.098   8.414   2.294
  198TYR    HE2 3157   4.126   8.350   2.377
  198TYR    CD2 3158   4.124   8.373   2.162
  198TYR    HD2 3159   4.164   8.275   2.141
  198TYR      C 3160   4.372   8.477   1.961
  198TYR      O 3161   4.407   8.587   2.003
  199CYS      N 3162   4.436   8.365   1.999
  199CYS      H 3163   4.400   8.274   1.973
  199CYS     CA 3164   4.552   8.359   2.085
  199CYS     HA 3165   4.526   8.409   2.178
  199CYS     CB 3166   4.597   8.216   2.115
  199CYS    HB1 3167   4.673   8.221   2.193
  199CYS    HB2 3168   4.635   8.160   2.029
  199CYS     SG 3169   4.469   8.123   2.203
  199CYS     HG 3170   4.372   8.110   2.112
  199CYS      C 3171   4.672   8.436   2.032
  199CYS      O 3172   4.729   8.512   2.111
  200GLN      N 3173   4.701   8.445   1.902
  200GLN      H 3174   4.639   8.398   1.837
  200GLN     CA 3175   4.811   8.523   1.849
  200GLN     HA 3176   4.889   8.525   1.925
  200GLN     CB 3177   4.861   8.451   1.724
  200GLN    HB1 3178   4.936   8.516   1.678
  200GLN    HB2 3179   4.770   8.439   1.666
  200GLN     CG 3180   4.921   8.312   1.742
  200GLN    HG1 3181   4.848   8.244   1.788
  200GLN    HG2 3182   4.998   8.326   1.818
  200GLN     CD 3183   4.972   8.255   1.611
  200GLN    OE1 3184   4.928   8.280   1.499
  200GLN    NE2 3185   5.075   8.172   1.628
  200GLN   HE21 3186   5.101   8.155   1.724
  200GLN   HE22 3187   5.112   8.124   1.547
  200GLN      C 3188   4.781   8.671   1.831
  200GLN      O 3189   4.870   8.756   1.828
  201SER      N 3190   4.653   8.706   1.826
  201SER      H 3191   4.585   8.632   1.814
  201SER     CA 3192   4.596   8.839   1.826
  201SER     HA 3193   4.657   8.911   1.770
  201SER     CB 3194   4.451   8.848   1.779
  201SER    HB1 3195   4.423   8.952   1.768
  201SER    HB2 3196   4.387   8.789   1.845
  201SER     OG 3197   4.435   8.803   1.646
  201SER     HG 3198   4.431   8.708   1.651
  201SER      C 3199   4.588   8.900   1.965
  201SER      O 3200   4.608   9.019   1.986
  202LYS      N 3201   4.559   8.819   2.068
  202LYS      H 3202   4.528   8.727   2.040
  202LYS     CA 3203   4.588   8.850   2.206
  202LYS     HA 3204   4.566   8.952   2.240
  202LYS     CB 3205   4.504   8.748   2.283
  202LYS    HB1 3206   4.537   8.758   2.386
  202LYS    HB2 3207   4.524   8.646   2.250
  202LYS     CG 3208   4.353   8.768   2.287
  202LYS    HG1 3209   4.323   8.714   2.377
  202LYS    HG2 3210   4.315   8.725   2.194
  202LYS     CD 3211   4.311   8.914   2.285
  202LYS    HD1 3212   4.341   8.972   2.198
  202LYS    HD2 3213   4.356   8.967   2.369
  202LYS     CE 3214   4.160   8.928   2.301
  202LYS    HE1 3215   4.118   8.846   2.358
  202LYS    HE2 3216   4.113   8.931   2.202
  202LYS     NZ 3217   4.106   9.051   2.361
  202LYS    HZ1 3218   4.155   9.079   2.445
  202LYS    HZ2 3219   4.107   9.117   2.285
  202LYS    HZ3 3220   4.013   9.033   2.395
  202LYS      C 3221   4.734   8.848   2.251
  202LYS      O 3222   4.759   8.889   2.364
  203GLY      N 3223   4.830   8.809   2.167
  203GLY      H 3224   4.797   8.774   2.078
  203GLY     CA 3225   4.971   8.798   2.196
  203GLY    HA1 3226   4.996   8.891   2.248
  203GLY    HA2 3227   5.024   8.785   2.101
  203GLY      C 3228   5.023   8.685   2.284
  203GLY      O 3229   5.136   8.692   2.332
  204ILE      N 3230   4.949   8.575   2.291
  204ILE      H 3231   4.877   8.563   2.221
  204ILE     CA 3232   4.980   8.454   2.365
  204ILE     HA 3233   5.055   8.486   2.438
  204ILE     CB 3234   4.855   8.384   2.417
  204ILE     HB 3235   4.788   8.362   2.334
  204ILE    CG2 3236   4.899   8.259   2.492
  204ILE   HG21 3237   4.828   8.199   2.550
  204ILE   HG22 3238   4.918   8.184   2.415
  204ILE   HG23 3239   4.988   8.269   2.554
  204ILE    CG1 3240   4.786   8.473   2.521
  204ILE   HG11 3241   4.803   8.576   2.492
  204ILE   HG12 3242   4.832   8.460   2.619
  204ILE     CD 3243   4.636   8.445   2.537
  204ILE    HD1 3244   4.582   8.521   2.594
  204ILE    HD2 3245   4.600   8.445   2.435
  204ILE    HD3 3246   4.623   8.347   2.584
  204ILE      C 3247   5.055   8.358   2.275
  204ILE      O 3248   5.006   8.320   2.169
  205VAL      N 3249   5.170   8.304   2.315
  205VAL      H 3250   5.211   8.345   2.399
  205VAL     CA 3251   5.239   8.202   2.239
  205VAL     HA 3252   5.220   8.237   2.138
  205VAL     CB 3253   5.390   8.215   2.257
  205VAL     HB 3254   5.421   8.237   2.359
  205VAL    CG1 3255   5.459   8.086   2.213
  205VAL   HG11 3256   5.413   8.044   2.124
  205VAL   HG12 3257   5.565   8.102   2.196
  205VAL   HG13 3258   5.450   8.017   2.297
  205VAL    CG2 3259   5.453   8.328   2.175
  205VAL   HG21 3260   5.559   8.312   2.195
  205VAL   HG22 3261   5.441   8.316   2.068
  205VAL   HG23 3262   5.419   8.426   2.208
  205VAL      C 3263   5.167   8.070   2.263
  205VAL      O 3264   5.130   8.036   2.375
  206VAL      N 3265   5.149   7.991   2.157
  206VAL      H 3266   5.194   8.007   2.068
  206VAL     CA 3267   5.067   7.872   2.168
  206VAL     HA 3268   5.026   7.873   2.269
  206VAL     CB 3269   4.947   7.872   2.074
  206VAL     HB 3270   4.990   7.876   1.974
  206VAL    CG1 3271   4.868   7.742   2.083
  206VAL   HG11 3272   4.937   7.664   2.053
  206VAL   HG12 3273   4.853   7.725   2.190
  206VAL   HG13 3274   4.779   7.734   2.021
  206VAL    CG2 3275   4.855   7.993   2.085
  206VAL   HG21 3276   4.894   8.072   2.021
  206VAL   HG22 3277   4.753   7.972   2.053
  206VAL   HG23 3278   4.839   8.016   2.191
  206VAL      C 3279   5.159   7.752   2.156
  206VAL      O 3280   5.251   7.764   2.076
  207THR      N 3281   5.147   7.646   2.236
  207THR      H 3282   5.070   7.649   2.301
  207THR     CA 3283   5.213   7.518   2.216
  207THR     HA 3284   5.303   7.533   2.155
  207THR     CB 3285   5.273   7.455   2.341
  207THR     HB 3286   5.187   7.416   2.397
  207THR    CG2 3287   5.367   7.337   2.314
  207THR   HG21 3288   5.468   7.377   2.311
  207THR   HG22 3289   5.363   7.280   2.407
  207THR   HG23 3290   5.332   7.272   2.233
  207THR    OG1 3291   5.342   7.549   2.420
  207THR    HG1 3292   5.272   7.615   2.426
  207THR      C 3293   5.125   7.416   2.146
  207THR      O 3294   5.013   7.391   2.191
  208ALA      N 3295   5.180   7.349   2.044
  208ALA      H 3296   5.276   7.377   2.030
  208ALA     CA 3297   5.127   7.224   1.992
  208ALA     HA 3298   5.019   7.238   1.999
  208ALA     CB 3299   5.158   7.209   1.843
  208ALA    HB1 3300   5.138   7.104   1.823
  208ALA    HB2 3301   5.095   7.280   1.789
  208ALA    HB3 3302   5.264   7.227   1.826
  208ALA      C 3303   5.167   7.106   2.078
  208ALA      O 3304   5.283   7.065   2.086
  209TYR      N 3305   5.067   7.048   2.145
  209TYR      H 3306   4.972   7.078   2.126
  209TYR     CA 3307   5.084   6.918   2.206
  209TYR     HA 3308   5.190   6.890   2.200
  209TYR     CB 3309   5.050   6.923   2.354
  209TYR    HB1 3310   5.106   7.006   2.399
  209TYR    HB2 3311   5.092   6.836   2.405
  209TYR     CG 3312   4.912   6.914   2.414
  209TYR    CD1 3313   4.836   6.798   2.393
  209TYR    HD1 3314   4.873   6.712   2.340
  209TYR    CE1 3315   4.706   6.795   2.445
  209TYR    HE1 3316   4.642   6.709   2.429
  209TYR     CZ 3317   4.651   6.904   2.516
  209TYR     OH 3318   4.526   6.889   2.568
  209TYR     HH 3319   4.502   6.970   2.613
  209TYR    CE2 3320   4.732   7.017   2.540
  209TYR    HE2 3321   4.689   7.106   2.584
  209TYR    CD2 3322   4.861   7.022   2.487
  209TYR    HD2 3323   4.923   7.111   2.492
  209TYR      C 3324   5.011   6.810   2.128
  209TYR      O 3325   4.924   6.842   2.047
  210SER      N 3326   5.044   6.684   2.156
  210SER      H 3327   5.099   6.660   2.238
  210SER     CA 3328   5.022   6.570   2.069
  210SER     HA 3329   5.081   6.484   2.099
  210SER     CB 3330   4.878   6.519   2.076
  210SER    HB1 3331   4.863   6.434   2.010
  210SER    HB2 3332   4.823   6.608   2.045
  210SER     OG 3333   4.853   6.477   2.208
  210SER     HG 3334   4.760   6.454   2.206
  210SER      C 3335   5.079   6.598   1.930
  210SER      O 3336   5.007   6.566   1.836
  211PRO      N 3337   5.195   6.661   1.913
  211PRO     CD 3338   5.302   6.673   2.010
  211PRO    HD1 3339   5.316   6.575   2.056
  211PRO    HD2 3340   5.281   6.751   2.083
  211PRO     CG 3341   5.423   6.727   1.934
  211PRO    HG1 3342   5.483   6.640   1.906
  211PRO    HG2 3343   5.469   6.804   1.996
  211PRO     CB 3344   5.368   6.791   1.807
  211PRO    HB1 3345   5.437   6.790   1.722
  211PRO    HB2 3346   5.326   6.891   1.807
  211PRO     CA 3347   5.245   6.704   1.784
  211PRO     HA 3348   5.169   6.767   1.740
  211PRO      C 3349   5.271   6.592   1.683
  211PRO      O 3350   5.236   6.604   1.566
  212LEU      N 3351   5.316   6.477   1.732
  212LEU      H 3352   5.332   6.471   1.831
  212LEU     CA 3353   5.331   6.352   1.659
  212LEU     HA 3354   5.341   6.359   1.551
  212LEU     CB 3355   5.452   6.269   1.699
  212LEU    HB1 3356   5.466   6.182   1.635
  212LEU    HB2 3357   5.435   6.225   1.798
  212LEU     CG 3358   5.585   6.343   1.713
  212LEU     HG 3359   5.570   6.429   1.779
  212LEU    CD1 3360   5.696   6.257   1.773
  212LEU   HD11 3361   5.664   6.234   1.874
  212LEU   HD12 3362   5.704   6.166   1.714
  212LEU   HD13 3363   5.795   6.303   1.780
  212LEU    CD2 3364   5.639   6.389   1.578
  212LEU   HD21 3365   5.630   6.319   1.494
  212LEU   HD22 3366   5.595   6.487   1.562
  212LEU   HD23 3367   5.746   6.403   1.586
  212LEU      C 3368   5.207   6.264   1.663
  212LEU      O 3369   5.206   6.155   1.606
  213GLY      N 3370   5.099   6.315   1.724
  213GLY      H 3371   5.110   6.410   1.756
  213GLY     CA 3372   4.968   6.253   1.726
  213GLY    HA1 3373   4.940   6.196   1.638
  213GLY    HA2 3374   4.898   6.334   1.744
  213GLY      C 3375   4.946   6.156   1.841
  213GLY      O 3376   4.836   6.100   1.840
  214SER      N 3377   5.041   6.143   1.935
  214SER      H 3378   5.128   6.192   1.921
  214SER     CA 3379   5.039   6.048   2.044
  214SER     HA 3380   5.139   6.046   2.087
  214SER     CB 3381   4.947   6.107   2.151
  214SER    HB1 3382   4.842   6.080   2.145
  214SER    HB2 3383   4.958   6.215   2.163
  214SER     OG 3384   4.991   6.064   2.278
  214SER     HG 3385   5.051   6.128   2.317
  214SER      C 3386   4.991   5.909   2.004
  214SER      O 3387   4.884   5.867   2.049
  215PRO      N 3388   5.065   5.841   1.917
  215PRO     CD 3389   5.200   5.867   1.872
  215PRO    HD1 3390   5.258   5.906   1.956
  215PRO    HD2 3391   5.185   5.939   1.791
  215PRO     CG 3392   5.264   5.735   1.831
  215PRO    HG1 3393   5.320   5.685   1.909
  215PRO    HG2 3394   5.330   5.756   1.746
  215PRO     CB 3395   5.142   5.657   1.783
  215PRO    HB1 3396   5.147   5.548   1.787
  215PRO    HB2 3397   5.116   5.682   1.680
  215PRO     CA 3398   5.036   5.703   1.883
  215PRO     HA 3399   4.940   5.709   1.833
  215PRO      C 3400   5.038   5.616   2.008
  215PRO      O 3401   4.974   5.511   1.998
  216ASP      N 3402   5.105   5.657   2.116
  216ASP      H 3403   5.161   5.740   2.105
  216ASP     CA 3404   5.142   5.579   2.232
  216ASP     HA 3405   5.130   5.473   2.209
  216ASP     CB 3406   5.290   5.604   2.260
  216ASP    HB1 3407   5.338   5.581   2.165
  216ASP    HB2 3408   5.324   5.541   2.342
  216ASP     CG 3409   5.325   5.748   2.298
  216ASP    OD1 3410   5.403   5.766   2.394
  216ASP    OD2 3411   5.252   5.840   2.256
  216ASP      C 3412   5.055   5.599   2.355
  216ASP      O 3413   5.101   5.574   2.466
  217ARG      N 3414   4.942   5.667   2.332
  217ARG      H 3415   4.918   5.689   2.236
  217ARG     CA 3416   4.839   5.691   2.431
  217ARG     HA 3417   4.895   5.732   2.515
  217ARG     CB 3418   4.737   5.794   2.385
  217ARG    HB1 3419   4.788   5.883   2.349
  217ARG    HB2 3420   4.665   5.822   2.462
  217ARG     CG 3421   4.661   5.741   2.263
  217ARG    HG1 3422   4.604   5.655   2.296
  217ARG    HG2 3423   4.728   5.708   2.184
  217ARG     CD 3424   4.565   5.845   2.206
  217ARG    HD1 3425   4.612   5.937   2.172
  217ARG    HD2 3426   4.502   5.887   2.285
  217ARG     NE 3427   4.478   5.783   2.106
  217ARG     HE 3428   4.390   5.744   2.136
  217ARG     CZ 3429   4.511   5.790   1.976
  217ARG    NH1 3430   4.634   5.816   1.929
  217ARG   HH11 3431   4.709   5.846   1.989
  217ARG   HH12 3432   4.664   5.804   1.834
  217ARG    NH2 3433   4.428   5.751   1.878
  217ARG   HH21 3434   4.331   5.734   1.900
  217ARG   HH22 3435   4.463   5.750   1.784
  217ARG      C 3436   4.773   5.564   2.482
  217ARG      O 3437   4.753   5.467   2.409
  218PRO      N 3438   4.719   5.550   2.604
  218PRO     CD 3439   4.712   5.656   2.702
  218PRO    HD1 3440   4.625   5.721   2.695
  218PRO    HD2 3441   4.808   5.708   2.706
  218PRO     CG 3442   4.694   5.584   2.835
  218PRO    HG1 3443   4.644   5.656   2.900
  218PRO    HG2 3444   4.791   5.561   2.878
  218PRO     CB 3445   4.617   5.460   2.792
  218PRO    HB1 3446   4.511   5.480   2.774
  218PRO    HB2 3447   4.641   5.388   2.870
  218PRO     CA 3448   4.669   5.424   2.653
  218PRO     HA 3449   4.747   5.350   2.676
  218PRO      C 3450   4.555   5.361   2.575
  218PRO      O 3451   4.546   5.238   2.570
  219TRP      N 3452   4.470   5.442   2.512
  219TRP      H 3453   4.473   5.543   2.519
  219TRP     CA 3454   4.354   5.386   2.446
  219TRP     HA 3455   4.364   5.278   2.438
  219TRP     CB 3456   4.228   5.390   2.532
  219TRP    HB1 3457   4.195   5.493   2.548
  219TRP    HB2 3458   4.253   5.361   2.634
  219TRP     CG 3459   4.112   5.313   2.478
  219TRP    CD1 3460   4.080   5.187   2.515
  219TRP    HD1 3461   4.126   5.123   2.589
  219TRP    NE1 3462   3.960   5.156   2.455
  219TRP    HE1 3463   3.925   5.061   2.454
  219TRP    CE2 3464   3.912   5.253   2.370
  219TRP    CZ2 3465   3.802   5.264   2.284
  219TRP    HZ2 3466   3.731   5.184   2.268
  219TRP    CH2 3467   3.784   5.384   2.215
  219TRP    HH2 3468   3.697   5.404   2.153
  219TRP    CZ3 3469   3.874   5.490   2.232
  219TRP    HZ3 3470   3.862   5.578   2.171
  219TRP    CE3 3471   3.982   5.478   2.320
  219TRP    HE3 3472   4.053   5.558   2.340
  219TRP    CD2 3473   4.004   5.360   2.392
  219TRP      C 3474   4.330   5.446   2.308
  219TRP      O 3475   4.330   5.567   2.290
  220ALA      N 3476   4.293   5.356   2.217
  220ALA      H 3477   4.290   5.257   2.239
  220ALA     CA 3478   4.250   5.390   2.083
  220ALA     HA 3479   4.197   5.486   2.082
  220ALA     CB 3480   4.372   5.408   1.994
  220ALA    HB1 3481   4.437   5.479   2.045
  220ALA    HB2 3482   4.427   5.320   1.959
  220ALA    HB3 3483   4.338   5.461   1.905
  220ALA      C 3484   4.160   5.286   2.018
  220ALA      O 3485   4.139   5.177   2.072
  221LYS      N 3486   4.110   5.326   1.901
  221LYS      H 3487   4.132   5.420   1.872
  221LYS     CA 3488   4.021   5.249   1.816
  221LYS     HA 3489   4.018   5.148   1.858
  221LYS     CB 3490   3.881   5.306   1.840
  221LYS    HB1 3491   3.855   5.304   1.946
  221LYS    HB2 3492   3.807   5.234   1.806
  221LYS     CG 3493   3.858   5.444   1.778
  221LYS    HG1 3494   3.866   5.438   1.670
  221LYS    HG2 3495   3.937   5.512   1.811
  221LYS     CD 3496   3.716   5.488   1.813
  221LYS    HD1 3497   3.703   5.479   1.921
  221LYS    HD2 3498   3.645   5.432   1.753
  221LYS     CE 3499   3.704   5.639   1.791
  221LYS    HE1 3500   3.758   5.657   1.698
  221LYS    HE2 3501   3.751   5.685   1.877
  221LYS     NZ 3502   3.562   5.676   1.781
  221LYS    HZ1 3503   3.507   5.682   1.865
  221LYS    HZ2 3504   3.559   5.772   1.749
  221LYS    HZ3 3505   3.521   5.616   1.710
  221LYS      C 3506   4.058   5.246   1.669
  221LYS      O 3507   4.121   5.342   1.623
  222PRO      N 3508   4.026   5.147   1.585
  222PRO     CD 3509   3.947   5.031   1.621
  222PRO    HD1 3510   3.854   5.067   1.667
  222PRO    HD2 3511   4.005   4.966   1.686
  222PRO     CG 3512   3.923   4.951   1.494
  222PRO    HG1 3513   3.824   4.966   1.450
  222PRO    HG2 3514   3.944   4.849   1.525
  222PRO     CB 3515   4.030   5.006   1.399
  222PRO    HB1 3516   3.985   4.996   1.300
  222PRO    HB2 3517   4.120   4.945   1.400
  222PRO     CA 3518   4.066   5.146   1.446
  222PRO     HA 3519   4.173   5.155   1.432
  222PRO      C 3520   4.011   5.253   1.352
  222PRO      O 3521   4.068   5.278   1.246
  223GLU      N 3522   3.909   5.328   1.395
  223GLU      H 3523   3.872   5.299   1.485
  223GLU     CA 3524   3.875   5.449   1.324
  223GLU     HA 3525   3.897   5.429   1.219
  223GLU     CB 3526   3.723   5.463   1.329
  223GLU    HB1 3527   3.672   5.369   1.307
  223GLU    HB2 3528   3.696   5.523   1.242
  223GLU     CG 3529   3.670   5.522   1.459
  223GLU    HG1 3530   3.726   5.614   1.476
  223GLU    HG2 3531   3.697   5.452   1.538
  223GLU     CD 3532   3.526   5.568   1.443
  223GLU    OE1 3533   3.477   5.607   1.335
  223GLU    OE2 3534   3.452   5.570   1.544
  223GLU      C 3535   3.952   5.576   1.358
  223GLU      O 3536   3.918   5.678   1.299
  224ASP      N 3537   4.050   5.580   1.449
  224ASP      H 3538   4.081   5.495   1.494
  224ASP     CA 3539   4.147   5.686   1.462
  224ASP     HA 3540   4.093   5.781   1.461
  224ASP     CB 3541   4.221   5.682   1.596
  224ASP    HB1 3542   4.279   5.774   1.595
  224ASP    HB2 3543   4.287   5.596   1.591
  224ASP     CG 3544   4.130   5.685   1.718
  224ASP    OD1 3545   4.177   5.644   1.826
  224ASP    OD2 3546   4.013   5.727   1.716
  224ASP      C 3547   4.242   5.700   1.344
  224ASP      O 3548   4.299   5.602   1.295
  225PRO      N 3549   4.276   5.820   1.297
  225PRO     CD 3550   4.216   5.948   1.327
  225PRO    HD1 3551   4.246   5.973   1.428
  225PRO    HD2 3552   4.109   5.943   1.308
  225PRO     CG 3553   4.287   6.050   1.237
  225PRO    HG1 3554   4.375   6.086   1.290
  225PRO    HG2 3555   4.219   6.133   1.218
  225PRO     CB 3556   4.334   5.964   1.121
  225PRO    HB1 3557   4.415   6.005   1.061
  225PRO    HB2 3558   4.250   5.937   1.056
  225PRO     CA 3559   4.377   5.837   1.194
  225PRO     HA 3560   4.370   5.757   1.121
  225PRO      C 3561   4.520   5.843   1.247
  225PRO      O 3562   4.549   5.869   1.364
  226SER      N 3563   4.612   5.809   1.156
  226SER      H 3564   4.573   5.778   1.069
  226SER     CA 3565   4.756   5.807   1.172
  226SER     HA 3566   4.791   5.800   1.275
  226SER     CB 3567   4.809   5.674   1.117
  226SER    HB1 3568   4.903   5.690   1.064
  226SER    HB2 3569   4.733   5.634   1.050
  226SER     OG 3570   4.823   5.566   1.207
  226SER     HG 3571   4.733   5.537   1.222
  226SER      C 3572   4.828   5.924   1.108
  226SER      O 3573   4.773   5.987   1.017
  227LEU      N 3574   4.953   5.952   1.146
  227LEU      H 3575   4.992   5.897   1.222
  227LEU     CA 3576   5.034   6.060   1.095
  227LEU     HA 3577   4.998   6.083   0.994
  227LEU     CB 3578   5.032   6.182   1.187
  227LEU    HB1 3579   5.111   6.247   1.150
  227LEU    HB2 3580   5.065   6.158   1.288
  227LEU     CG 3581   4.907   6.268   1.205
  227LEU     HG 3582   4.824   6.206   1.238
  227LEU    CD1 3583   4.936   6.373   1.312
  227LEU   HD11 3584   4.958   6.326   1.407
  227LEU   HD12 3585   5.025   6.421   1.271
  227LEU   HD13 3586   4.851   6.441   1.316
  227LEU    CD2 3587   4.866   6.346   1.081
  227LEU   HD21 3588   4.932   6.431   1.063
  227LEU   HD22 3589   4.870   6.289   0.988
  227LEU   HD23 3590   4.768   6.389   1.105
  227LEU      C 3591   5.181   6.025   1.079
  227LEU      O 3592   5.238   6.057   0.974
  228LEU      N 3593   5.245   5.962   1.177
  228LEU      H 3594   5.199   5.932   1.262
  228LEU     CA 3595   5.379   5.908   1.164
  228LEU     HA 3596   5.454   5.979   1.127
  228LEU     CB 3597   5.428   5.859   1.299
  228LEU    HB1 3598   5.516   5.797   1.280
  228LEU    HB2 3599   5.355   5.790   1.341
  228LEU     CG 3600   5.472   5.956   1.408
  228LEU     HG 3601   5.408   6.044   1.406
  228LEU    CD1 3602   5.473   5.884   1.542
  228LEU   HD11 3603   5.368   5.861   1.563
  228LEU   HD12 3604   5.527   5.789   1.542
  228LEU   HD13 3605   5.506   5.950   1.622
  228LEU    CD2 3606   5.617   5.999   1.384
  228LEU   HD21 3607   5.686   5.915   1.393
  228LEU   HD22 3608   5.635   6.034   1.283
  228LEU   HD23 3609   5.640   6.088   1.443
  228LEU      C 3610   5.379   5.794   1.064
  228LEU      O 3611   5.487   5.763   1.014
  229GLU      N 3612   5.266   5.728   1.036
  229GLU      H 3613   5.189   5.749   1.097
  229GLU     CA 3614   5.260   5.614   0.946
  229GLU     HA 3615   5.359   5.580   0.915
  229GLU     CB 3616   5.207   5.493   1.022
  229GLU    HB1 3617   5.199   5.416   0.946
  229GLU    HB2 3618   5.109   5.526   1.055
  229GLU     CG 3619   5.284   5.450   1.146
  229GLU    HG1 3620   5.260   5.503   1.238
  229GLU    HG2 3621   5.389   5.442   1.118
  229GLU     CD 3622   5.250   5.305   1.177
  229GLU    OE1 3623   5.317   5.213   1.124
  229GLU    OE2 3624   5.153   5.271   1.248
  229GLU      C 3625   5.190   5.641   0.814
  229GLU      O 3626   5.180   5.559   0.723
  230ASP      N 3627   5.127   5.758   0.804
  230ASP      H 3628   5.139   5.830   0.873
  230ASP     CA 3629   5.039   5.793   0.694
  230ASP     HA 3630   4.964   5.716   0.674
  230ASP     CB 3631   4.948   5.907   0.738
  230ASP    HB1 3632   5.008   5.996   0.756
  230ASP    HB2 3633   4.902   5.876   0.832
  230ASP     CG 3634   4.843   5.927   0.630
  230ASP    OD1 3635   4.727   5.893   0.662
  230ASP    OD2 3636   4.867   5.979   0.519
  230ASP      C 3637   5.113   5.813   0.562
  230ASP      O 3638   5.205   5.893   0.551
  231PRO      N 3639   5.074   5.741   0.457
  231PRO     CD 3640   4.968   5.642   0.443
  231PRO    HD1 3641   4.873   5.693   0.427
  231PRO    HD2 3642   4.957   5.576   0.529
  231PRO     CG 3643   4.994   5.566   0.313
  231PRO    HG1 3644   4.902   5.532   0.265
  231PRO    HG2 3645   5.066   5.488   0.335
  231PRO     CB 3646   5.065   5.666   0.223
  231PRO    HB1 3647   4.987   5.717   0.166
  231PRO    HB2 3648   5.144   5.632   0.156
  231PRO     CA 3649   5.136   5.753   0.326
  231PRO     HA 3650   5.240   5.721   0.339
  231PRO      C 3651   5.152   5.893   0.270
  231PRO      O 3652   5.256   5.922   0.211
  232ARG      N 3653   5.052   5.980   0.292
  232ARG      H 3654   4.967   5.951   0.339
  232ARG     CA 3655   5.064   6.116   0.245
  232ARG     HA 3656   5.094   6.110   0.140
  232ARG     CB 3657   4.924   6.178   0.250
  232ARG    HB1 3658   4.928   6.282   0.216
  232ARG    HB2 3659   4.905   6.181   0.357
  232ARG     CG 3660   4.811   6.117   0.169
  232ARG    HG1 3661   4.826   6.009   0.160
  232ARG    HG2 3662   4.814   6.158   0.068
  232ARG     CD 3663   4.670   6.141   0.222
  232ARG    HD1 3664   4.598   6.086   0.160
  232ARG    HD2 3665   4.661   6.249   0.211
  232ARG     NE 3666   4.651   6.102   0.361
  232ARG     HE 3667   4.728   6.059   0.412
  232ARG     CZ 3668   4.546   6.136   0.436
  232ARG    NH1 3669   4.447   6.219   0.397
  232ARG   HH11 3670   4.436   6.253   0.303
  232ARG   HH12 3671   4.383   6.259   0.464
  232ARG    NH2 3672   4.539   6.083   0.559
  232ARG   HH21 3673   4.620   6.030   0.588
  232ARG   HH22 3674   4.462   6.096   0.623
  232ARG      C 3675   5.161   6.200   0.326
  232ARG      O 3676   5.223   6.290   0.270
  233ILE      N 3677   5.164   6.185   0.459
  233ILE      H 3678   5.121   6.098   0.488
  233ILE     CA 3679   5.267   6.249   0.539
  233ILE     HA 3680   5.261   6.356   0.521
  233ILE     CB 3681   5.247   6.225   0.688
  233ILE     HB 3682   5.251   6.120   0.715
  233ILE    CG2 3683   5.351   6.295   0.775
  233ILE   HG21 3684   5.333   6.275   0.880
  233ILE   HG22 3685   5.451   6.255   0.762
  233ILE   HG23 3686   5.357   6.403   0.760
  233ILE    CG1 3687   5.106   6.262   0.733
  233ILE   HG11 3688   5.094   6.241   0.840
  233ILE   HG12 3689   5.028   6.201   0.687
  233ILE     CD 3690   5.071   6.410   0.718
  233ILE    HD1 3691   5.152   6.474   0.754
  233ILE    HD2 3692   5.063   6.426   0.610
  233ILE    HD3 3693   4.972   6.427   0.759
  233ILE      C 3694   5.405   6.203   0.495
  233ILE      O 3695   5.498   6.283   0.499
  234LYS      N 3696   5.426   6.074   0.466
  234LYS      H 3697   5.347   6.014   0.485
  234LYS     CA 3698   5.541   6.007   0.409
  234LYS     HA 3699   5.624   6.023   0.478
  234LYS     CB 3700   5.517   5.856   0.399
  234LYS    HB1 3701   5.590   5.807   0.334
  234LYS    HB2 3702   5.418   5.846   0.354
  234LYS     CG 3703   5.519   5.785   0.534
  234LYS    HG1 3704   5.455   5.832   0.608
  234LYS    HG2 3705   5.621   5.779   0.574
  234LYS     CD 3706   5.481   5.641   0.504
  234LYS    HD1 3707   5.543   5.598   0.425
  234LYS    HD2 3708   5.380   5.624   0.468
  234LYS     CE 3709   5.492   5.570   0.638
  234LYS    HE1 3710   5.422   5.605   0.714
  234LYS    HE2 3711   5.593   5.586   0.676
  234LYS     NZ 3712   5.489   5.423   0.631
  234LYS    HZ1 3713   5.398   5.388   0.605
  234LYS    HZ2 3714   5.555   5.378   0.570
  234LYS    HZ3 3715   5.510   5.389   0.724
  234LYS      C 3716   5.580   6.070   0.277
  234LYS      O 3717   5.700   6.091   0.260
  235ALA      N 3718   5.488   6.109   0.189
  235ALA      H 3719   5.394   6.071   0.193
  235ALA     CA 3720   5.527   6.192   0.077
  235ALA     HA 3721   5.596   6.135   0.015
  235ALA     CB 3722   5.399   6.209  -0.002
  235ALA    HB1 3723   5.381   6.126  -0.070
  235ALA    HB2 3724   5.316   6.228   0.065
  235ALA    HB3 3725   5.415   6.300  -0.061
  235ALA      C 3726   5.590   6.327   0.109
  235ALA      O 3727   5.696   6.359   0.056
  236ILE      N 3728   5.529   6.403   0.200
  236ILE      H 3729   5.439   6.377   0.238
  236ILE     CA 3730   5.583   6.528   0.250
  236ILE     HA 3731   5.612   6.589   0.165
  236ILE     CB 3732   5.479   6.599   0.336
  236ILE     HB 3733   5.470   6.534   0.423
  236ILE    CG2 3734   5.524   6.731   0.398
  236ILE   HG21 3735   5.606   6.708   0.466
  236ILE   HG22 3736   5.560   6.799   0.321
  236ILE   HG23 3737   5.444   6.773   0.460
  236ILE    CG1 3738   5.341   6.623   0.275
  236ILE   HG11 3739   5.301   6.555   0.201
  236ILE   HG12 3740   5.352   6.711   0.212
  236ILE     CD 3741   5.231   6.654   0.376
  236ILE    HD1 3742   5.237   6.754   0.417
  236ILE    HD2 3743   5.135   6.635   0.328
  236ILE    HD3 3744   5.228   6.581   0.457
  236ILE      C 3745   5.719   6.507   0.316
  236ILE      O 3746   5.811   6.586   0.294
  237ALA      N 3747   5.742   6.398   0.390
  237ALA      H 3748   5.653   6.359   0.418
  237ALA     CA 3749   5.869   6.356   0.445
  237ALA     HA 3750   5.913   6.436   0.504
  237ALA     CB 3751   5.849   6.233   0.533
  237ALA    HB1 3752   5.753   6.226   0.585
  237ALA    HB2 3753   5.857   6.144   0.472
  237ALA    HB3 3754   5.923   6.215   0.611
  237ALA      C 3755   5.971   6.335   0.334
  237ALA      O 3756   6.077   6.395   0.342
  238ALA      N 3757   5.943   6.257   0.229
  238ALA      H 3758   5.849   6.220   0.223
  238ALA     CA 3759   6.042   6.241   0.125
  238ALA     HA 3760   6.140   6.231   0.171
  238ALA     CB 3761   6.002   6.116   0.047
  238ALA    HB1 3762   5.903   6.135   0.004
  238ALA    HB2 3763   6.056   6.100  -0.046
  238ALA    HB3 3764   6.011   6.024   0.105
  238ALA      C 3765   6.062   6.364   0.037
  238ALA      O 3766   6.165   6.369  -0.029
  239LYS      N 3767   5.962   6.450   0.019
  239LYS      H 3768   5.873   6.427   0.062
  239LYS     CA 3769   5.985   6.569  -0.061
  239LYS     HA 3770   6.002   6.534  -0.163
  239LYS     CB 3771   5.861   6.658  -0.066
  239LYS    HB1 3772   5.826   6.656   0.036
  239LYS    HB2 3773   5.787   6.609  -0.129
  239LYS     CG 3774   5.892   6.802  -0.107
  239LYS    HG1 3775   5.928   6.787  -0.208
  239LYS    HG2 3776   5.977   6.838  -0.049
  239LYS     CD 3777   5.771   6.894  -0.102
  239LYS    HD1 3778   5.802   6.995  -0.129
  239LYS    HD2 3779   5.723   6.888  -0.004
  239LYS     CE 3780   5.670   6.853  -0.209
  239LYS    HE1 3781   5.635   6.751  -0.198
  239LYS    HE2 3782   5.731   6.853  -0.299
  239LYS     NZ 3783   5.560   6.951  -0.219
  239LYS    HZ1 3784   5.591   7.041  -0.250
  239LYS    HZ2 3785   5.487   6.914  -0.280
  239LYS    HZ3 3786   5.521   6.960  -0.127
  239LYS      C 3787   6.115   6.641  -0.027
  239LYS      O 3788   6.182   6.697  -0.113
  240HIS      N 3789   6.152   6.649   0.101
  240HIS      H 3790   6.084   6.617   0.168
  240HIS     CA 3791   6.257   6.728   0.160
  240HIS     HA 3792   6.293   6.810   0.098
  240HIS     CB 3793   6.211   6.805   0.283
  240HIS    HB1 3794   6.295   6.857   0.329
  240HIS    HB2 3795   6.163   6.729   0.345
  240HIS     CG 3796   6.105   6.904   0.240
  240HIS    ND1 3797   6.108   7.038   0.203
  240HIS    CE1 3798   5.982   7.080   0.189
  240HIS    HE1 3799   5.959   7.179   0.152
  240HIS    NE2 3800   5.896   6.981   0.216
  240HIS    HE2 3801   5.795   6.990   0.221
  240HIS    CD2 3802   5.973   6.876   0.262
  240HIS    HD2 3803   5.930   6.785   0.302
  240HIS      C 3804   6.377   6.642   0.197
  240HIS      O 3805   6.471   6.691   0.260
  241ASN      N 3806   6.375   6.511   0.175
  241ASN      H 3807   6.302   6.478   0.112
  241ASN     CA 3808   6.458   6.405   0.229
  241ASN     HA 3809   6.408   6.313   0.199
  241ASN     CB 3810   6.598   6.403   0.167
  241ASN    HB1 3811   6.657   6.491   0.194
  241ASN    HB2 3812   6.581   6.405   0.059
  241ASN     CG 3813   6.675   6.279   0.209
  241ASN    OD1 3814   6.623   6.168   0.210
  241ASN    ND2 3815   6.801   6.287   0.253
  241ASN   HD21 3816   6.848   6.376   0.244
  241ASN   HD22 3817   6.830   6.200   0.296
  241ASN      C 3818   6.458   6.394   0.380
  241ASN      O 3819   6.565   6.388   0.440
  242LYS      N 3820   6.340   6.401   0.443
  242LYS      H 3821   6.257   6.395   0.386
  242LYS     CA 3822   6.313   6.413   0.585
  242LYS     HA 3823   6.409   6.395   0.633
  242LYS     CB 3824   6.254   6.548   0.623
  242LYS    HB1 3825   6.234   6.534   0.729
  242LYS    HB2 3826   6.165   6.577   0.568
  242LYS     CG 3827   6.352   6.665   0.612
  242LYS    HG1 3828   6.299   6.758   0.633
  242LYS    HG2 3829   6.402   6.669   0.515
  242LYS     CD 3830   6.459   6.674   0.721
  242LYS    HD1 3831   6.512   6.579   0.728
  242LYS    HD2 3832   6.410   6.701   0.815
  242LYS     CE 3833   6.554   6.791   0.704
  242LYS    HE1 3834   6.500   6.882   0.676
  242LYS    HE2 3835   6.598   6.767   0.607
  242LYS     NZ 3836   6.644   6.810   0.818
  242LYS    HZ1 3837   6.708   6.885   0.798
  242LYS    HZ2 3838   6.608   6.828   0.911
  242LYS    HZ3 3839   6.708   6.731   0.816
  242LYS      C 3840   6.228   6.294   0.629
  242LYS      O 3841   6.179   6.217   0.546
  243THR      N 3842   6.206   6.280   0.759
  243THR      H 3843   6.251   6.348   0.818
  243THR     CA 3844   6.124   6.175   0.817
  243THR     HA 3845   6.110   6.099   0.740
  243THR     CB 3846   6.194   6.121   0.942
  243THR     HB 3847   6.143   6.028   0.968
  243THR    CG2 3848   6.337   6.078   0.915
  243THR   HG21 3849   6.344   6.017   0.825
  243THR   HG22 3850   6.402   6.165   0.904
  243THR   HG23 3851   6.360   6.020   1.004
  243THR    OG1 3852   6.189   6.197   1.061
  243THR    HG1 3853   6.221   6.147   1.136
  243THR      C 3854   5.995   6.238   0.865
  243THR      O 3855   5.975   6.359   0.873
  244THR      N 3856   5.892   6.153   0.873
  244THR      H 3857   5.917   6.057   0.858
  244THR     CA 3858   5.755   6.183   0.908
  244THR     HA 3859   5.712   6.247   0.831
  244THR     CB 3860   5.668   6.058   0.915
  244THR     HB 3861   5.580   6.067   0.978
  244THR    CG2 3862   5.625   6.012   0.776
  244THR   HG21 3863   5.575   6.094   0.725
  244THR   HG22 3864   5.718   5.984   0.726
  244THR   HG23 3865   5.559   5.925   0.781
  244THR    OG1 3866   5.725   5.937   0.959
  244THR    HG1 3867   5.647   5.885   0.983
  244THR      C 3868   5.744   6.261   1.039
  244THR      O 3869   5.668   6.358   1.043
  245ALA      N 3870   5.825   6.232   1.141
  245ALA      H 3871   5.888   6.153   1.130
  245ALA     CA 3872   5.820   6.308   1.264
  245ALA     HA 3873   5.715   6.300   1.294
  245ALA     CB 3874   5.908   6.244   1.371
  245ALA    HB1 3875   6.010   6.246   1.334
  245ALA    HB2 3876   5.911   6.306   1.461
  245ALA    HB3 3877   5.890   6.138   1.386
  245ALA      C 3878   5.868   6.451   1.250
  245ALA      O 3879   5.800   6.540   1.301
  246GLN      N 3880   5.972   6.475   1.169
  246GLN      H 3881   6.019   6.395   1.128
  246GLN     CA 3882   6.024   6.604   1.130
  246GLN     HA 3883   6.054   6.653   1.223
  246GLN     CB 3884   6.148   6.587   1.041
  246GLN    HB1 3885   6.181   6.686   1.009
  246GLN    HB2 3886   6.132   6.521   0.956
  246GLN     CG 3887   6.268   6.531   1.117
  246GLN    HG1 3888   6.232   6.449   1.180
  246GLN    HG2 3889   6.302   6.608   1.186
  246GLN     CD 3890   6.386   6.475   1.040
  246GLN    OE1 3891   6.389   6.473   0.917
  246GLN    NE2 3892   6.496   6.428   1.099
  246GLN   HE21 3893   6.508   6.416   1.199
  246GLN   HE22 3894   6.567   6.388   1.038
  246GLN      C 3895   5.928   6.697   1.058
  246GLN      O 3896   5.930   6.816   1.088
  247VAL      N 3897   5.833   6.643   0.980
  247VAL      H 3898   5.832   6.543   0.967
  247VAL     CA 3899   5.730   6.723   0.917
  247VAL     HA 3900   5.772   6.810   0.867
  247VAL     CB 3901   5.652   6.645   0.811
  247VAL     HB 3902   5.620   6.554   0.863
  247VAL    CG1 3903   5.527   6.709   0.751
  247VAL   HG11 3904   5.486   6.638   0.679
  247VAL   HG12 3905   5.450   6.727   0.826
  247VAL   HG13 3906   5.549   6.800   0.696
  247VAL    CG2 3907   5.755   6.601   0.707
  247VAL   HG21 3908   5.779   6.688   0.646
  247VAL   HG22 3909   5.839   6.545   0.748
  247VAL   HG23 3910   5.708   6.529   0.640
  247VAL      C 3911   5.625   6.773   1.015
  247VAL      O 3912   5.591   6.891   1.021
  248LEU      N 3913   5.590   6.682   1.107
  248LEU      H 3914   5.640   6.594   1.105
  248LEU     CA 3915   5.483   6.699   1.203
  248LEU     HA 3916   5.391   6.740   1.162
  248LEU     CB 3917   5.443   6.561   1.255
  248LEU    HB1 3918   5.374   6.580   1.337
  248LEU    HB2 3919   5.528   6.507   1.297
  248LEU     CG 3920   5.376   6.476   1.147
  248LEU     HG 3921   5.448   6.468   1.066
  248LEU    CD1 3922   5.367   6.333   1.198
  248LEU   HD11 3923   5.467   6.310   1.234
  248LEU   HD12 3924   5.300   6.317   1.283
  248LEU   HD13 3925   5.344   6.273   1.109
  248LEU    CD2 3926   5.240   6.520   1.093
  248LEU   HD21 3927   5.261   6.611   1.036
  248LEU   HD22 3928   5.203   6.443   1.026
  248LEU   HD23 3929   5.169   6.547   1.171
  248LEU      C 3930   5.529   6.790   1.317
  248LEU      O 3931   5.445   6.865   1.367
  249ILE      N 3932   5.661   6.803   1.332
  249ILE      H 3933   5.713   6.732   1.283
  249ILE     CA 3934   5.725   6.897   1.422
  249ILE     HA 3935   5.657   6.901   1.507
  249ILE     CB 3936   5.858   6.841   1.471
  249ILE     HB 3937   5.912   6.801   1.384
  249ILE    CG2 3938   5.942   6.947   1.542
  249ILE   HG21 3939   6.038   6.904   1.571
  249ILE   HG22 3940   5.964   7.038   1.487
  249ILE   HG23 3941   5.897   6.977   1.636
  249ILE    CG1 3942   5.831   6.729   1.571
  249ILE   HG11 3943   5.752   6.671   1.525
  249ILE   HG12 3944   5.786   6.770   1.662
  249ILE     CD 3945   5.949   6.635   1.597
  249ILE    HD1 3946   6.029   6.690   1.645
  249ILE    HD2 3947   5.910   6.558   1.663
  249ILE    HD3 3948   5.984   6.585   1.506
  249ILE      C 3949   5.735   7.034   1.356
  249ILE      O 3950   5.720   7.134   1.425
  250ARG      N 3951   5.747   7.048   1.224
  250ARG      H 3952   5.760   6.965   1.168
  250ARG     CA 3953   5.767   7.175   1.158
  250ARG     HA 3954   5.826   7.241   1.223
  250ARG     CB 3955   5.855   7.150   1.036
  250ARG    HB1 3956   5.790   7.109   0.959
  250ARG    HB2 3957   5.933   7.079   1.061
  250ARG     CG 3958   5.923   7.274   0.979
  250ARG    HG1 3959   5.850   7.352   0.955
  250ARG    HG2 3960   5.968   7.242   0.885
  250ARG     CD 3961   6.026   7.338   1.071
  250ARG    HD1 3962   6.088   7.253   1.100
  250ARG    HD2 3963   5.982   7.383   1.159
  250ARG     NE 3964   6.112   7.434   1.001
  250ARG     HE 3965   6.128   7.426   0.902
  250ARG     CZ 3966   6.210   7.504   1.060
  250ARG    NH1 3967   6.215   7.509   1.194
  250ARG   HH11 3968   6.155   7.452   1.254
  250ARG   HH12 3969   6.281   7.575   1.231
  250ARG    NH2 3970   6.303   7.561   0.983
  250ARG   HH21 3971   6.312   7.514   0.894
  250ARG   HH22 3972   6.376   7.611   1.031
  250ARG      C 3973   5.641   7.251   1.118
  250ARG      O 3974   5.647   7.374   1.115
  251PHE      N 3975   5.526   7.182   1.114
  251PHE      H 3976   5.525   7.083   1.131
  251PHE     CA 3977   5.394   7.237   1.091
  251PHE     HA 3978   5.399   7.302   1.004
  251PHE     CB 3979   5.303   7.120   1.055
  251PHE    HB1 3980   5.323   7.032   1.116
  251PHE    HB2 3981   5.321   7.085   0.953
  251PHE     CG 3982   5.157   7.156   1.044
  251PHE    CD1 3983   5.120   7.245   0.942
  251PHE    HD1 3984   5.191   7.283   0.870
  251PHE    CE1 3985   4.993   7.303   0.948
  251PHE    HE1 3986   4.959   7.364   0.865
  251PHE     CZ 3987   4.892   7.248   1.028
  251PHE     HZ 3988   4.791   7.273   1.001
  251PHE    CE2 3989   4.930   7.159   1.130
  251PHE    HE2 3990   4.847   7.120   1.187
  251PHE    CD2 3991   5.064   7.119   1.142
  251PHE    HD2 3992   5.088   7.053   1.224
  251PHE      C 3993   5.345   7.323   1.207
  251PHE      O 3994   5.294   7.431   1.179
  252PRO      N 3995   5.365   7.293   1.335
  252PRO     CD 3996   5.368   7.154   1.378
  252PRO    HD1 3997   5.467   7.116   1.355
  252PRO    HD2 3998   5.290   7.092   1.333
  252PRO     CG 3999   5.347   7.161   1.529
  252PRO    HG1 4000   5.397   7.083   1.587
  252PRO    HG2 4001   5.240   7.152   1.547
  252PRO     CB 4002   5.403   7.298   1.567
  252PRO    HB1 4003   5.511   7.303   1.579
  252PRO    HB2 4004   5.355   7.334   1.658
  252PRO     CA 4005   5.367   7.385   1.447
  252PRO     HA 4006   5.263   7.415   1.466
  252PRO      C 4007   5.447   7.511   1.417
  252PRO      O 4008   5.388   7.619   1.410
  253MET      N 4009   5.577   7.495   1.395
  253MET      H 4010   5.609   7.405   1.362
  253MET     CA 4011   5.672   7.605   1.391
  253MET     HA 4012   5.674   7.653   1.489
  253MET     CB 4013   5.808   7.539   1.372
  253MET    HB1 4014   5.882   7.617   1.355
  253MET    HB2 4015   5.804   7.482   1.279
  253MET     CG 4016   5.864   7.452   1.484
  253MET    HG1 4017   5.805   7.361   1.486
  253MET    HG2 4018   5.875   7.515   1.572
  253MET     SD 4019   6.033   7.395   1.450
  253MET     CE 4020   6.089   7.302   1.595
  253MET    HE1 4021   6.054   7.345   1.689
  253MET    HE2 4022   6.051   7.200   1.600
  253MET    HE3 4023   6.198   7.297   1.601
  253MET      C 4024   5.649   7.703   1.277
  253MET      O 4025   5.670   7.823   1.295
  254GLN      N 4026   5.602   7.658   1.160
  254GLN      H 4027   5.587   7.560   1.143
  254GLN     CA 4028   5.560   7.735   1.045
  254GLN     HA 4029   5.634   7.815   1.048
  254GLN     CB 4030   5.580   7.669   0.909
  254GLN    HB1 4031   5.541   7.745   0.841
  254GLN    HB2 4032   5.513   7.583   0.906
  254GLN     CG 4033   5.728   7.646   0.880
  254GLN    HG1 4034   5.761   7.580   0.961
  254GLN    HG2 4035   5.786   7.738   0.869
  254GLN     CD 4036   5.742   7.580   0.744
  254GLN    OE1 4037   5.790   7.468   0.734
  254GLN    NE2 4038   5.710   7.649   0.634
  254GLN   HE21 4039   5.687   7.747   0.643
  254GLN   HE22 4040   5.739   7.610   0.545
  254GLN      C 4041   5.433   7.817   1.060
  254GLN      O 4042   5.410   7.914   0.987
  255ARG      N 4043   5.353   7.780   1.160
  255ARG      H 4044   5.374   7.694   1.209
  255ARG     CA 4045   5.243   7.857   1.214
  255ARG     HA 4046   5.213   7.932   1.141
  255ARG     CB 4047   5.128   7.759   1.238
  255ARG    HB1 4048   5.042   7.807   1.285
  255ARG    HB2 4049   5.166   7.676   1.297
  255ARG     CG 4050   5.069   7.698   1.111
  255ARG    HG1 4051   5.149   7.640   1.066
  255ARG    HG2 4052   5.036   7.770   1.036
  255ARG     CD 4053   4.964   7.587   1.122
  255ARG    HD1 4054   5.000   7.524   1.203
  255ARG    HD2 4055   4.945   7.535   1.028
  255ARG     NE 4056   4.838   7.649   1.165
  255ARG     HE 4057   4.810   7.740   1.130
  255ARG     CZ 4058   4.761   7.595   1.260
  255ARG    NH1 4059   4.774   7.470   1.306
  255ARG   HH11 4060   4.851   7.409   1.280
  255ARG   HH12 4061   4.727   7.447   1.392
  255ARG    NH2 4062   4.657   7.664   1.309
  255ARG   HH21 4063   4.645   7.761   1.283
  255ARG   HH22 4064   4.597   7.623   1.379
  255ARG      C 4065   5.275   7.941   1.338
  255ARG      O 4066   5.188   8.003   1.397
  256ASN      N 4067   5.404   7.935   1.372
  256ASN      H 4068   5.462   7.868   1.324
  256ASN     CA 4069   5.467   7.995   1.488
  256ASN     HA 4070   5.573   7.971   1.488
  256ASN     CB 4071   5.459   8.147   1.476
  256ASN    HB1 4072   5.522   8.192   1.553
  256ASN    HB2 4073   5.356   8.180   1.490
  256ASN     CG 4074   5.508   8.208   1.346
  256ASN    OD1 4075   5.425   8.274   1.284
  256ASN    ND2 4076   5.633   8.189   1.300
  256ASN   HD21 4077   5.695   8.146   1.367
  256ASN   HD22 4078   5.657   8.205   1.204
  256ASN      C 4079   5.424   7.940   1.623
  256ASN      O 4080   5.391   8.025   1.705
  257LEU      N 4081   5.421   7.807   1.637
  257LEU      H 4082   5.441   7.755   1.553
  257LEU     CA 4083   5.405   7.744   1.767
  257LEU     HA 4084   5.386   7.823   1.839
  257LEU     CB 4085   5.297   7.638   1.749
  257LEU    HB1 4086   5.301   7.560   1.824
  257LEU    HB2 4087   5.319   7.589   1.654
  257LEU     CG 4088   5.152   7.686   1.744
  257LEU     HG 4089   5.127   7.767   1.812
  257LEU    CD1 4090   5.108   7.723   1.603
  257LEU   HD11 4091   5.177   7.799   1.564
  257LEU   HD12 4092   5.102   7.630   1.546
  257LEU   HD13 4093   5.008   7.764   1.588
  257LEU    CD2 4094   5.061   7.571   1.786
  257LEU   HD21 4095   5.084   7.551   1.890
  257LEU   HD22 4096   4.956   7.603   1.782
  257LEU   HD23 4097   5.084   7.486   1.723
  257LEU      C 4098   5.538   7.693   1.820
  257LEU      O 4099   5.626   7.648   1.747
  258VAL      N 4100   5.541   7.694   1.954
  258VAL      H 4101   5.450   7.717   1.991
  258VAL     CA 4102   5.629   7.602   2.023
  258VAL     HA 4103   5.734   7.613   1.996
  258VAL     CB 4104   5.632   7.636   2.172
  258VAL     HB 4105   5.529   7.629   2.206
  258VAL    CG1 4106   5.722   7.546   2.256
  258VAL   HG11 4107   5.687   7.443   2.262
  258VAL   HG12 4108   5.828   7.549   2.228
  258VAL   HG13 4109   5.729   7.589   2.356
  258VAL    CG2 4110   5.683   7.780   2.186
  258VAL   HG21 4111   5.773   7.795   2.127
  258VAL   HG22 4112   5.608   7.849   2.148
  258VAL   HG23 4113   5.688   7.805   2.292
  258VAL      C 4114   5.574   7.462   2.005
  258VAL      O 4115   5.455   7.433   1.994
  259VAL      N 4116   5.666   7.366   2.007
  259VAL      H 4117   5.763   7.394   2.013
  259VAL     CA 4118   5.632   7.225   1.998
  259VAL     HA 4119   5.526   7.212   2.020
  259VAL     CB 4120   5.630   7.183   1.851
  259VAL     HB 4121   5.571   7.256   1.795
  259VAL    CG1 4122   5.767   7.184   1.785
  259VAL   HG11 4123   5.830   7.100   1.814
  259VAL   HG12 4124   5.769   7.182   1.676
  259VAL   HG13 4125   5.821   7.270   1.824
  259VAL    CG2 4126   5.565   7.046   1.831
  259VAL   HG21 4127   5.461   7.047   1.863
  259VAL   HG22 4128   5.573   7.028   1.723
  259VAL   HG23 4129   5.622   6.963   1.871
  259VAL      C 4130   5.713   7.130   2.085
  259VAL      O 4131   5.833   7.150   2.104
  260ILE      N 4132   5.645   7.028   2.139
  260ILE      H 4133   5.549   7.015   2.109
  260ILE     CA 4134   5.688   6.940   2.245
  260ILE     HA 4135   5.797   6.938   2.257
  260ILE     CB 4136   5.625   6.979   2.378
  260ILE     HB 4137   5.657   6.909   2.455
  260ILE    CG2 4138   5.686   7.110   2.426
  260ILE   HG21 4139   5.794   7.110   2.410
  260ILE   HG22 4140   5.649   7.195   2.370
  260ILE   HG23 4141   5.667   7.122   2.533
  260ILE    CG1 4142   5.474   7.000   2.368
  260ILE   HG11 4143   5.426   6.915   2.319
  260ILE   HG12 4144   5.446   7.088   2.309
  260ILE     CD 4145   5.408   7.005   2.505
  260ILE    HD1 4146   5.448   6.926   2.569
  260ILE    HD2 4147   5.437   7.095   2.559
  260ILE    HD3 4148   5.301   6.997   2.487
  260ILE      C 4149   5.665   6.793   2.214
  260ILE      O 4150   5.572   6.736   2.271
  261PRO      N 4151   5.736   6.733   2.118
  261PRO     CD 4152   5.848   6.773   2.036
  261PRO    HD1 4153   5.923   6.829   2.091
  261PRO    HD2 4154   5.807   6.839   1.959
  261PRO     CG 4155   5.906   6.651   1.964
  261PRO    HG1 4156   5.985   6.606   2.024
  261PRO    HG2 4157   5.940   6.667   1.862
  261PRO     CB 4158   5.784   6.559   1.968
  261PRO    HB1 4159   5.800   6.452   1.953
  261PRO    HB2 4160   5.716   6.591   1.889
  261PRO     CA 4161   5.708   6.593   2.095
  261PRO     HA 4162   5.601   6.577   2.079
  261PRO      C 4163   5.761   6.513   2.213
  261PRO      O 4164   5.857   6.561   2.273
  262LYS      N 4165   5.711   6.393   2.245
  262LYS      H 4166   5.631   6.367   2.189
  262LYS     CA 4167   5.768   6.314   2.352
  262LYS     HA 4168   5.829   6.380   2.414
  262LYS     CB 4169   5.654   6.259   2.438
  262LYS    HB1 4170   5.571   6.225   2.376
  262LYS    HB2 4171   5.613   6.342   2.496
  262LYS     CG 4172   5.678   6.137   2.526
  262LYS    HG1 4173   5.601   6.155   2.602
  262LYS    HG2 4174   5.773   6.131   2.580
  262LYS     CD 4175   5.653   6.000   2.464
  262LYS    HD1 4176   5.715   5.981   2.377
  262LYS    HD2 4177   5.548   5.998   2.434
  262LYS     CE 4178   5.688   5.888   2.562
  262LYS    HE1 4179   5.637   5.899   2.658
  262LYS    HE2 4180   5.794   5.893   2.585
  262LYS     NZ 4181   5.657   5.755   2.507
  262LYS    HZ1 4182   5.701   5.738   2.418
  262LYS    HZ2 4183   5.680   5.683   2.575
  262LYS    HZ3 4184   5.561   5.744   2.478
  262LYS      C 4185   5.864   6.209   2.299
  262LYS      O 4186   5.849   6.151   2.191
  263SER      N 4187   5.969   6.174   2.373
  263SER      H 4188   5.989   6.224   2.458
  263SER     CA 4189   6.031   6.044   2.357
  263SER     HA 4190   5.949   5.974   2.344
  263SER     CB 4191   6.139   6.039   2.249
  263SER    HB1 4192   6.233   6.009   2.294
  263SER    HB2 4193   6.154   6.138   2.204
  263SER     OG 4194   6.096   5.946   2.153
  263SER     HG 4195   6.068   5.865   2.196
  263SER      C 4196   6.099   6.005   2.488
  263SER      O 4197   6.153   6.088   2.561
  264VAL      N 4198   6.100   5.874   2.514
  264VAL      H 4199   6.054   5.822   2.441
  264VAL     CA 4200   6.187   5.800   2.602
  264VAL     HA 4201   6.226   5.872   2.674
  264VAL     CB 4202   6.117   5.689   2.679
  264VAL     HB 4203   6.194   5.621   2.718
  264VAL    CG1 4204   6.025   5.739   2.790
  264VAL   HG11 4205   5.934   5.778   2.744
  264VAL   HG12 4206   5.991   5.652   2.847
  264VAL   HG13 4207   6.067   5.823   2.845
  264VAL    CG2 4208   6.046   5.601   2.577
  264VAL   HG21 4209   6.121   5.553   2.515
  264VAL   HG22 4210   5.992   5.519   2.625
  264VAL   HG23 4211   5.969   5.648   2.516
  264VAL      C 4212   6.304   5.743   2.522
  264VAL      O 4213   6.413   5.729   2.578
  265THR      N 4214   6.287   5.711   2.394
  265THR      H 4215   6.195   5.721   2.353
  265THR     CA 4216   6.390   5.653   2.310
  265THR     HA 4217   6.432   5.562   2.353
  265THR     CB 4218   6.326   5.603   2.182
  265THR     HB 4219   6.283   5.681   2.119
  265THR    CG2 4220   6.429   5.531   2.095
  265THR   HG21 4221   6.375   5.494   2.008
  265THR   HG22 4222   6.509   5.595   2.058
  265THR   HG23 4223   6.468   5.442   2.144
  265THR    OG1 4224   6.231   5.502   2.211
  265THR    HG1 4225   6.145   5.545   2.214
  265THR      C 4226   6.500   5.751   2.270
  265THR      O 4227   6.472   5.847   2.200
  266PRO      N 4228   6.628   5.727   2.303
  266PRO     CD 4229   6.666   5.619   2.391
  266PRO    HD1 4230   6.681   5.538   2.319
  266PRO    HD2 4231   6.595   5.596   2.470
  266PRO     CG 4232   6.795   5.661   2.460
  266PRO    HG1 4233   6.865   5.580   2.482
  266PRO    HG2 4234   6.763   5.715   2.550
  266PRO     CB 4235   6.855   5.758   2.358
  266PRO    HB1 4236   6.919   5.709   2.285
  266PRO    HB2 4237   6.904   5.836   2.416
  266PRO     CA 4238   6.738   5.820   2.283
  266PRO     HA 4239   6.715   5.914   2.334
  266PRO      C 4240   6.769   5.841   2.135
  266PRO      O 4241   6.794   5.955   2.096
  267GLU      N 4242   6.773   5.736   2.053
  267GLU      H 4243   6.784   5.644   2.094
  267GLU     CA 4244   6.795   5.745   1.910
  267GLU     HA 4245   6.889   5.800   1.898
  267GLU     CB 4246   6.834   5.612   1.847
  267GLU    HB1 4247   6.933   5.586   1.884
  267GLU    HB2 4248   6.847   5.635   1.741
  267GLU     CG 4249   6.733   5.498   1.846
  267GLU    HG1 4250   6.633   5.540   1.830
  267GLU    HG2 4251   6.738   5.453   1.945
  267GLU     CD 4252   6.765   5.395   1.738
  267GLU    OE1 4253   6.876   5.398   1.681
  267GLU    OE2 4254   6.691   5.295   1.728
  267GLU      C 4255   6.684   5.806   1.826
  267GLU      O 4256   6.709   5.862   1.720
  268ARG      N 4257   6.566   5.828   1.886
  268ARG      H 4258   6.542   5.795   1.978
  268ARG     CA 4259   6.455   5.903   1.832
  268ARG     HA 4260   6.460   5.903   1.724
  268ARG     CB 4261   6.322   5.844   1.878
  268ARG    HB1 4262   6.243   5.918   1.893
  268ARG    HB2 4263   6.331   5.798   1.977
  268ARG     CG 4264   6.274   5.737   1.781
  268ARG    HG1 4265   6.359   5.678   1.746
  268ARG    HG2 4266   6.246   5.785   1.687
  268ARG     CD 4267   6.160   5.651   1.834
  268ARG    HD1 4268   6.087   5.721   1.874
  268ARG    HD2 4269   6.188   5.568   1.898
  268ARG     NE 4270   6.087   5.592   1.721
  268ARG     HE 4271   6.114   5.593   1.624
  268ARG     CZ 4272   5.976   5.519   1.740
  268ARG    NH1 4273   5.919   5.511   1.861
  268ARG   HH11 4274   5.960   5.559   1.939
  268ARG   HH12 4275   5.839   5.454   1.886
  268ARG    NH2 4276   5.914   5.467   1.633
  268ARG   HH21 4277   5.948   5.485   1.540
  268ARG   HH22 4278   5.825   5.424   1.654
  268ARG      C 4279   6.455   6.054   1.855
  268ARG      O 4280   6.424   6.134   1.767
  269ILE      N 4281   6.501   6.094   1.973
  269ILE      H 4282   6.534   6.020   2.034
  269ILE     CA 4283   6.520   6.232   2.013
  269ILE     HA 4284   6.427   6.285   1.995
  269ILE     CB 4285   6.560   6.257   2.158
  269ILE     HB 4286   6.637   6.186   2.187
  269ILE    CG2 4287   6.626   6.391   2.192
  269ILE   HG21 4288   6.716   6.406   2.133
  269ILE   HG22 4289   6.552   6.469   2.176
  269ILE   HG23 4290   6.650   6.399   2.298
  269ILE    CG1 4291   6.437   6.228   2.244
  269ILE   HG11 4292   6.413   6.124   2.221
  269ILE   HG12 4293   6.352   6.283   2.205
  269ILE     CD 4294   6.465   6.229   2.394
  269ILE    HD1 4295   6.381   6.192   2.454
  269ILE    HD2 4296   6.557   6.177   2.420
  269ILE    HD3 4297   6.477   6.330   2.434
  269ILE      C 4298   6.625   6.304   1.930
  269ILE      O 4299   6.606   6.419   1.892
  270ALA      N 4300   6.723   6.233   1.871
  270ALA      H 4301   6.727   6.137   1.902
  270ALA     CA 4302   6.829   6.283   1.786
  270ALA     HA 4303   6.879   6.363   1.840
  270ALA     CB 4304   6.926   6.167   1.766
  270ALA    HB1 4305   7.004   6.182   1.690
  270ALA    HB2 4306   6.971   6.143   1.862
  270ALA    HB3 4307   6.865   6.084   1.732
  270ALA      C 4308   6.780   6.313   1.645
  270ALA      O 4309   6.835   6.398   1.574
  271GLU      N 4310   6.666   6.255   1.609
  271GLU      H 4311   6.631   6.179   1.665
  271GLU     CA 4312   6.611   6.269   1.476
  271GLU     HA 4313   6.687   6.280   1.398
  271GLU     CB 4314   6.542   6.141   1.430
  271GLU    HB1 4315   6.481   6.102   1.512
  271GLU    HB2 4316   6.607   6.054   1.419
  271GLU     CG 4317   6.459   6.150   1.303
  271GLU    HG1 4318   6.530   6.159   1.221
  271GLU    HG2 4319   6.393   6.237   1.299
  271GLU     CD 4320   6.376   6.025   1.276
  271GLU    OE1 4321   6.431   5.914   1.288
  271GLU    OE2 4322   6.255   6.030   1.246
  271GLU      C 4323   6.516   6.388   1.473
  271GLU      O 4324   6.520   6.466   1.378
  272ASN      N 4325   6.434   6.404   1.577
  272ASN      H 4326   6.431   6.327   1.642
  272ASN     CA 4327   6.355   6.523   1.602
  272ASN     HA 4328   6.274   6.530   1.530
  272ASN     CB 4329   6.273   6.500   1.729
  272ASN    HB1 4330   6.226   6.587   1.775
  272ASN    HB2 4331   6.348   6.468   1.802
  272ASN     CG 4332   6.169   6.390   1.716
  272ASN    OD1 4333   6.132   6.341   1.609
  272ASN    ND2 4334   6.113   6.349   1.829
  272ASN   HD21 4335   6.136   6.383   1.921
  272ASN   HD22 4336   6.058   6.266   1.811
  272ASN      C 4337   6.440   6.649   1.607
  272ASN      O 4338   6.386   6.757   1.583
  273PHE      N 4339   6.570   6.642   1.636
  273PHE      H 4340   6.603   6.550   1.660
  273PHE     CA 4341   6.658   6.756   1.646
  273PHE     HA 4342   6.603   6.840   1.691
  273PHE     CB 4343   6.779   6.721   1.732
  273PHE    HB1 4344   6.837   6.655   1.667
  273PHE    HB2 4345   6.734   6.665   1.815
  273PHE     CG 4346   6.853   6.841   1.786
  273PHE    CD1 4347   6.801   6.925   1.885
  273PHE    HD1 4348   6.699   6.912   1.919
  273PHE    CE1 4349   6.861   7.042   1.932
  273PHE    HE1 4350   6.815   7.088   2.019
  273PHE     CZ 4351   6.990   7.069   1.886
  273PHE     HZ 4352   7.045   7.155   1.923
  273PHE    CE2 4353   7.045   6.991   1.784
  273PHE    HE2 4354   7.141   7.006   1.738
  273PHE    CD2 4355   6.978   6.877   1.736
  273PHE    HD2 4356   7.022   6.819   1.656
  273PHE      C 4357   6.690   6.810   1.507
  273PHE      O 4358   6.731   6.925   1.496
  274LYS      N 4359   6.669   6.733   1.400
  274LYS      H 4360   6.618   6.647   1.403
  274LYS     CA 4361   6.704   6.771   1.264
  274LYS     HA 4362   6.788   6.839   1.276
  274LYS     CB 4363   6.755   6.653   1.182
  274LYS    HB1 4364   6.791   6.692   1.088
  274LYS    HB2 4365   6.679   6.581   1.152
  274LYS     CG 4366   6.871   6.591   1.260
  274LYS    HG1 4367   6.841   6.543   1.353
  274LYS    HG2 4368   6.957   6.657   1.262
  274LYS     CD 4369   6.926   6.473   1.180
  274LYS    HD1 4370   6.932   6.504   1.076
  274LYS    HD2 4371   6.850   6.394   1.183
  274LYS     CE 4372   7.051   6.407   1.238
  274LYS    HE1 4373   7.139   6.464   1.209
  274LYS    HE2 4374   7.063   6.312   1.187
  274LYS     NZ 4375   7.041   6.374   1.381
  274LYS    HZ1 4376   7.131   6.362   1.424
  274LYS    HZ2 4377   6.989   6.444   1.433
  274LYS    HZ3 4378   7.003   6.281   1.389
  274LYS      C 4379   6.585   6.841   1.200
  274LYS      O 4380   6.555   6.809   1.085
  275VAL      N 4381   6.516   6.932   1.270
  275VAL      H 4382   6.553   6.947   1.362
  275VAL     CA 4383   6.405   7.009   1.218
  275VAL     HA 4384   6.372   6.957   1.128
  275VAL     CB 4385   6.283   7.001   1.309
  275VAL     HB 4386   6.198   7.042   1.254
  275VAL    CG1 4387   6.232   6.858   1.323
  275VAL   HG11 4388   6.136   6.852   1.375
  275VAL   HG12 4389   6.234   6.811   1.224
  275VAL   HG13 4390   6.300   6.798   1.382
  275VAL    CG2 4391   6.301   7.058   1.449
  275VAL   HG21 4392   6.386   7.007   1.493
  275VAL   HG22 4393   6.329   7.163   1.440
  275VAL   HG23 4394   6.212   7.047   1.510
  275VAL      C 4395   6.436   7.154   1.182
  275VAL      O 4396   6.362   7.208   1.099
  276PHE      N 4397   6.528   7.217   1.255
  276PHE      H 4398   6.575   7.167   1.329
  276PHE     CA 4399   6.558   7.357   1.230
  276PHE     HA 4400   6.461   7.400   1.254
  276PHE     CB 4401   6.663   7.402   1.332
  276PHE    HB1 4402   6.676   7.510   1.322
  276PHE    HB2 4403   6.762   7.367   1.304
  276PHE     CG 4404   6.627   7.362   1.473
  276PHE    CD1 4405   6.528   7.434   1.540
  276PHE    HD1 4406   6.487   7.522   1.492
  276PHE    CE1 4407   6.487   7.403   1.671
  276PHE    HE1 4408   6.422   7.471   1.723
  276PHE     CZ 4409   6.554   7.304   1.744
  276PHE     HZ 4410   6.529   7.278   1.846
  276PHE    CE2 4411   6.656   7.233   1.680
  276PHE    HE2 4412   6.713   7.162   1.737
  276PHE    CD2 4413   6.683   7.255   1.545
  276PHE    HD2 4414   6.759   7.206   1.486
  276PHE      C 4415   6.602   7.387   1.088
  276PHE      O 4416   6.585   7.505   1.056
  277ASP      N 4417   6.659   7.295   1.010
  277ASP      H 4418   6.684   7.205   1.050
  277ASP     CA 4419   6.729   7.331   0.889
  277ASP     HA 4420   6.776   7.429   0.892
  277ASP     CB 4421   6.844   7.236   0.860
  277ASP    HB1 4422   6.915   7.241   0.943
  277ASP    HB2 4423   6.897   7.265   0.769
  277ASP     CG 4424   6.804   7.090   0.838
  277ASP    OD1 4425   6.745   7.059   0.732
  277ASP    OD2 4426   6.849   7.000   0.912
  277ASP      C 4427   6.655   7.337   0.756
  277ASP      O 4428   6.709   7.390   0.659
  278PHE      N 4429   6.527   7.298   0.760
  278PHE      H 4430   6.483   7.262   0.843
  278PHE     CA 4431   6.447   7.287   0.640
  278PHE     HA 4432   6.501   7.342   0.563
  278PHE     CB 4433   6.424   7.143   0.594
  278PHE    HB1 4434   6.516   7.087   0.609
  278PHE    HB2 4435   6.403   7.146   0.487
  278PHE     CG 4436   6.306   7.070   0.653
  278PHE    CD1 4437   6.314   7.017   0.783
  278PHE    HD1 4438   6.401   7.029   0.846
  278PHE    CE1 4439   6.200   6.962   0.843
  278PHE    HE1 4440   6.205   6.916   0.940
  278PHE     CZ 4441   6.078   6.960   0.774
  278PHE     HZ 4442   5.982   6.934   0.816
  278PHE    CE2 4443   6.074   7.005   0.642
  278PHE    HE2 4444   5.981   7.000   0.588
  278PHE    CD2 4445   6.188   7.058   0.579
  278PHE    HD2 4446   6.172   7.084   0.475
  278PHE      C 4447   6.317   7.365   0.653
  278PHE      O 4448   6.275   7.401   0.763
  279GLU      N 4449   6.257   7.400   0.539
  279GLU      H 4450   6.299   7.364   0.454
  279GLU     CA 4451   6.122   7.450   0.544
  279GLU     HA 4452   6.080   7.454   0.645
  279GLU     CB 4453   6.135   7.586   0.477
  279GLU    HB1 4454   6.037   7.634   0.471
  279GLU    HB2 4455   6.169   7.583   0.373
  279GLU     CG 4456   6.232   7.671   0.558
  279GLU    HG1 4457   6.334   7.639   0.537
  279GLU    HG2 4458   6.217   7.668   0.666
  279GLU     CD 4459   6.229   7.816   0.513
  279GLU    OE1 4460   6.198   7.898   0.602
  279GLU    OE2 4461   6.254   7.850   0.395
  279GLU      C 4462   6.036   7.361   0.456
  279GLU      O 4463   6.070   7.338   0.340
  280LEU      N 4464   5.918   7.326   0.508
  280LEU      H 4465   5.890   7.355   0.601
  280LEU     CA 4466   5.805   7.281   0.431
  280LEU     HA 4467   5.841   7.197   0.371
  280LEU     CB 4468   5.684   7.256   0.521
  280LEU    HB1 4469   5.609   7.215   0.453
  280LEU    HB2 4470   5.652   7.353   0.561
  280LEU     CG 4471   5.706   7.147   0.625
  280LEU     HG 4472   5.801   7.164   0.676
  280LEU    CD1 4473   5.579   7.158   0.709
  280LEU   HD11 4474   5.576   7.254   0.760
  280LEU   HD12 4475   5.500   7.127   0.640
  280LEU   HD13 4476   5.585   7.074   0.778
  280LEU    CD2 4477   5.711   7.010   0.558
  280LEU   HD21 4478   5.763   7.001   0.462
  280LEU   HD22 4479   5.763   6.937   0.620
  280LEU   HD23 4480   5.614   6.964   0.538
  280LEU      C 4481   5.766   7.392   0.334
  280LEU      O 4482   5.771   7.510   0.367
  281SER      N 4483   5.722   7.357   0.213
  281SER      H 4484   5.715   7.257   0.198
  281SER     CA 4485   5.673   7.447   0.110
  281SER     HA 4486   5.727   7.541   0.109
  281SER     CB 4487   5.674   7.369  -0.022
  281SER    HB1 4488   5.762   7.305  -0.019
  281SER    HB2 4489   5.675   7.437  -0.107
  281SER     OG 4490   5.563   7.283  -0.030
  281SER     HG 4491   5.580   7.213   0.032
  281SER      C 4492   5.529   7.488   0.138
  281SER      O 4493   5.456   7.427   0.215
  282SER      N 4494   5.481   7.590   0.067
  282SER      H 4495   5.545   7.639   0.005
  282SER     CA 4496   5.351   7.651   0.083
  282SER     HA 4497   5.335   7.674   0.188
  282SER     CB 4498   5.339   7.782   0.005
  282SER    HB1 4499   5.391   7.861   0.059
  282SER    HB2 4500   5.233   7.805   0.014
  282SER     OG 4501   5.387   7.763  -0.126
  282SER     HG 4502   5.380   7.853  -0.161
  282SER      C 4503   5.241   7.552   0.046
  282SER      O 4504   5.136   7.551   0.109
  283GLN      N 4505   5.272   7.462  -0.047
  283GLN      H 4506   5.370   7.467  -0.070
  283GLN     CA 4507   5.189   7.351  -0.088
  283GLN     HA 4508   5.086   7.383  -0.107
  283GLN     CB 4509   5.248   7.283  -0.211
  283GLN    HB1 4510   5.182   7.204  -0.249
  283GLN    HB2 4511   5.338   7.231  -0.180
  283GLN     CG 4512   5.272   7.372  -0.333
  283GLN    HG1 4513   5.287   7.310  -0.421
  283GLN    HG2 4514   5.356   7.438  -0.308
  283GLN     CD 4515   5.153   7.459  -0.371
  283GLN    OE1 4516   5.045   7.408  -0.402
  283GLN    NE2 4517   5.154   7.592  -0.364
  283GLN   HE21 4518   5.237   7.633  -0.323
  283GLN   HE22 4519   5.075   7.647  -0.393
  283GLN      C 4520   5.161   7.245   0.017
  283GLN      O 4521   5.044   7.217   0.044
  284ASP      N 4522   5.265   7.214   0.095
  284ASP      H 4523   5.351   7.261   0.072
  284ASP     CA 4524   5.269   7.122   0.207
  284ASP     HA 4525   5.219   7.028   0.183
  284ASP     CB 4526   5.411   7.091   0.252
  284ASP    HB1 4527   5.406   7.001   0.314
  284ASP    HB2 4528   5.448   7.168   0.320
  284ASP     CG 4529   5.511   7.054   0.143
  284ASP    OD1 4530   5.468   6.992   0.044
  284ASP    OD2 4531   5.628   7.099   0.143
  284ASP      C 4532   5.194   7.186   0.324
  284ASP      O 4533   5.103   7.123   0.378
  285MET      N 4534   5.216   7.311   0.364
  285MET      H 4535   5.280   7.369   0.311
  285MET     CA 4536   5.146   7.391   0.463
  285MET     HA 4537   5.164   7.344   0.560
  285MET     CB 4538   5.208   7.529   0.483
  285MET    HB1 4539   5.137   7.585   0.544
  285MET    HB2 4540   5.209   7.585   0.390
  285MET     CG 4541   5.348   7.531   0.544
  285MET    HG1 4542   5.386   7.633   0.542
  285MET    HG2 4543   5.415   7.476   0.479
  285MET     SD 4544   5.369   7.478   0.716
  285MET     CE 4545   5.249   7.586   0.797
  285MET    HE1 4546   5.263   7.584   0.905
  285MET    HE2 4547   5.279   7.685   0.765
  285MET    HE3 4548   5.144   7.565   0.776
  285MET      C 4549   4.996   7.399   0.439
  285MET      O 4550   4.918   7.378   0.532
  286THR      N 4551   4.963   7.410   0.310
  286THR      H 4552   5.038   7.412   0.243
  286THR     CA 4553   4.825   7.416   0.265
  286THR     HA 4554   4.774   7.481   0.337
  286THR     CB 4555   4.813   7.492   0.134
  286THR     HB 4556   4.876   7.441   0.061
  286THR    CG2 4557   4.670   7.515   0.085
  286THR   HG21 4558   4.613   7.564   0.164
  286THR   HG22 4559   4.668   7.588   0.005
  286THR   HG23 4560   4.621   7.423   0.054
  286THR    OG1 4561   4.873   7.620   0.142
  286THR    HG1 4562   4.967   7.601   0.146
  286THR      C 4563   4.755   7.281   0.260
  286THR      O 4564   4.637   7.278   0.297
  287THR      N 4565   4.831   7.173   0.242
  287THR      H 4566   4.922   7.193   0.205
  287THR     CA 4567   4.787   7.037   0.268
  287THR     HA 4568   4.695   7.012   0.215
  287THR     CB 4569   4.889   6.941   0.207
  287THR     HB 4570   4.988   6.959   0.248
  287THR    CG2 4571   4.874   6.791   0.234
  287THR   HG21 4572   4.948   6.726   0.188
  287THR   HG22 4573   4.872   6.776   0.342
  287THR   HG23 4574   4.773   6.760   0.204
  287THR    OG1 4575   4.905   6.964   0.068
  287THR    HG1 4576   4.937   7.054   0.058
  287THR      C 4577   4.753   7.011   0.414
  287THR      O 4578   4.653   6.953   0.454
  288LEU      N 4579   4.841   7.059   0.503
  288LEU      H 4580   4.936   7.074   0.471
  288LEU     CA 4581   4.831   7.042   0.646
  288LEU     HA 4582   4.794   6.940   0.654
  288LEU     CB 4583   4.973   7.054   0.700
  288LEU    HB1 4584   4.969   7.030   0.806
  288LEU    HB2 4585   5.003   7.157   0.684
  288LEU     CG 4586   5.081   6.960   0.646
  288LEU     HG 4587   5.061   6.923   0.545
  288LEU    CD1 4588   5.219   7.023   0.658
  288LEU   HD11 4589   5.249   7.039   0.761
  288LEU   HD12 4590   5.300   6.979   0.599
  288LEU   HD13 4591   5.212   7.122   0.613
  288LEU    CD2 4592   5.087   6.834   0.732
  288LEU   HD21 4593   4.998   6.772   0.740
  288LEU   HD22 4594   5.172   6.771   0.705
  288LEU   HD23 4595   5.116   6.867   0.831
  288LEU      C 4596   4.730   7.135   0.712
  288LEU      O 4597   4.674   7.102   0.817
  289LEU      N 4598   4.696   7.245   0.644
  289LEU      H 4599   4.745   7.261   0.557
  289LEU     CA 4600   4.579   7.328   0.665
  289LEU     HA 4601   4.559   7.336   0.771
  289LEU     CB 4602   4.610   7.473   0.627
  289LEU    HB1 4603   4.517   7.528   0.615
  289LEU    HB2 4604   4.666   7.478   0.533
  289LEU     CG 4605   4.697   7.542   0.732
  289LEU     HG 4606   4.778   7.473   0.758
  289LEU    CD1 4607   4.764   7.666   0.675
  289LEU   HD11 4608   4.682   7.739   0.669
  289LEU   HD12 4609   4.850   7.697   0.733
  289LEU   HD13 4610   4.808   7.640   0.579
  289LEU    CD2 4611   4.623   7.575   0.862
  289LEU   HD21 4612   4.686   7.641   0.922
  289LEU   HD22 4613   4.536   7.639   0.850
  289LEU   HD23 4614   4.610   7.479   0.910
  289LEU      C 4615   4.450   7.273   0.605
  289LEU      O 4616   4.347   7.340   0.605
  290SER      N 4617   4.459   7.158   0.538
  290SER      H 4618   4.553   7.121   0.532
  290SER     CA 4619   4.349   7.102   0.463
  290SER     HA 4620   4.257   7.157   0.487
  290SER     CB 4621   4.354   7.119   0.312
  290SER    HB1 4622   4.256   7.082   0.281
  290SER    HB2 4623   4.430   7.053   0.269
  290SER     OG 4624   4.382   7.253   0.278
  290SER     HG 4625   4.476   7.271   0.288
  290SER      C 4626   4.303   6.962   0.505
  290SER      O 4627   4.187   6.930   0.482
  291TYR      N 4628   4.378   6.882   0.580
  291TYR      H 4629   4.476   6.902   0.592
  291TYR     CA 4630   4.340   6.754   0.638
  291TYR     HA 4631   4.275   6.708   0.563
  291TYR     CB 4632   4.464   6.667   0.653
  291TYR    HB1 4633   4.431   6.573   0.695
  291TYR    HB2 4634   4.527   6.717   0.727
  291TYR     CG 4635   4.543   6.632   0.529
  291TYR    CD1 4636   4.661   6.563   0.557
  291TYR    HD1 4637   4.696   6.546   0.658
  291TYR    CE1 4638   4.733   6.504   0.453
  291TYR    HE1 4639   4.826   6.449   0.465
  291TYR     CZ 4640   4.691   6.522   0.320
  291TYR     OH 4641   4.763   6.469   0.217
  291TYR     HH 4642   4.722   6.479   0.131
  291TYR    CE2 4643   4.571   6.592   0.294
  291TYR    HE2 4644   4.546   6.616   0.192
  291TYR    CD2 4645   4.489   6.634   0.400
  291TYR    HD2 4646   4.406   6.700   0.378
  291TYR      C 4647   4.254   6.779   0.761
  291TYR      O 4648   4.199   6.681   0.809
  292ASN      N 4649   4.240   6.900   0.816
  292ASN      H 4650   4.296   6.973   0.772
  292ASN     CA 4651   4.170   6.926   0.939
  292ASN     HA 4652   4.240   6.892   1.015
  292ASN     CB 4653   4.156   7.076   0.962
  292ASN    HB1 4654   4.090   7.106   0.881
  292ASN    HB2 4655   4.254   7.122   0.946
  292ASN     CG 4656   4.102   7.107   1.100
  292ASN    OD1 4657   4.156   7.059   1.200
  292ASN    ND2 4658   4.001   7.195   1.101
  292ASN   HD21 4659   3.971   7.237   1.014
  292ASN   HD22 4660   3.945   7.202   1.184
  292ASN      C 4661   4.033   6.859   0.943
  292ASN      O 4662   3.945   6.879   0.859
  293ARG      N 4663   4.007   6.784   1.051
  293ARG      H 4664   4.077   6.787   1.124
  293ARG     CA 4665   3.885   6.713   1.081
  293ARG     HA 4666   3.802   6.749   1.020
  293ARG     CB 4667   3.916   6.566   1.057
  293ARG    HB1 4668   3.948   6.564   0.953
  293ARG    HB2 4669   3.819   6.517   1.069
  293ARG     CG 4670   4.036   6.512   1.135
  293ARG    HG1 4671   4.033   6.541   1.240
  293ARG    HG2 4672   4.115   6.558   1.076
  293ARG     CD 4673   4.056   6.362   1.122
  293ARG    HD1 4674   4.146   6.337   1.178
  293ARG    HD2 4675   4.054   6.330   1.018
  293ARG     NE 4676   3.947   6.283   1.178
  293ARG     HE 4677   3.884   6.327   1.243
  293ARG     CZ 4678   3.921   6.155   1.147
  293ARG    NH1 4679   3.983   6.098   1.042
  293ARG   HH11 4680   4.066   6.138   1.002
  293ARG   HH12 4681   3.977   5.999   1.026
  293ARG    NH2 4682   3.842   6.079   1.224
  293ARG   HH21 4683   3.799   6.122   1.305
  293ARG   HH22 4684   3.811   5.994   1.178
  293ARG      C 4685   3.830   6.736   1.221
  293ARG      O 4686   3.724   6.687   1.259
  294ASN      N 4687   3.889   6.828   1.298
  294ASN      H 4688   3.960   6.887   1.258
  294ASN     CA 4689   3.863   6.848   1.439
  294ASN     HA 4690   3.944   6.909   1.479
  294ASN     CB 4691   3.734   6.927   1.457
  294ASN    HB1 4692   3.720   6.948   1.563
  294ASN    HB2 4693   3.649   6.869   1.421
  294ASN     CG 4694   3.728   7.062   1.387
  294ASN    OD1 4695   3.823   7.119   1.333
  294ASN    ND2 4696   3.603   7.109   1.378
  294ASN   HD21 4697   3.537   7.076   1.447
  294ASN   HD22 4698   3.598   7.203   1.342
  294ASN      C 4699   3.871   6.719   1.521
  294ASN      O 4700   3.790   6.685   1.606
  295TRP      N 4701   3.979   6.641   1.507
  295TRP      H 4702   4.056   6.674   1.452
  295TRP     CA 4703   3.997   6.521   1.587
  295TRP     HA 4704   3.900   6.474   1.600
  295TRP     CB 4705   4.075   6.424   1.499
  295TRP    HB1 4706   4.166   6.477   1.471
  295TRP    HB2 4707   4.017   6.421   1.406
  295TRP     CG 4708   4.104   6.293   1.565
  295TRP    CD1 4709   4.007   6.207   1.603
  295TRP    HD1 4710   3.901   6.229   1.605
  295TRP    NE1 4711   4.070   6.095   1.651
  295TRP    HE1 4712   4.025   6.010   1.683
  295TRP    CE2 4713   4.207   6.110   1.650
  295TRP    CZ2 4714   4.309   6.022   1.690
  295TRP    HZ2 4715   4.282   5.931   1.741
  295TRP    CH2 4716   4.444   6.054   1.668
  295TRP    HH2 4717   4.514   5.990   1.718
  295TRP    CZ3 4718   4.472   6.175   1.603
  295TRP    HZ3 4719   4.574   6.199   1.574
  295TRP    CE3 4720   4.371   6.261   1.561
  295TRP    HE3 4721   4.396   6.348   1.502
  295TRP    CD2 4722   4.235   6.230   1.579
  295TRP      C 4723   4.066   6.544   1.721
  295TRP      O 4724   4.187   6.560   1.732
  296ARG      N 4725   3.985   6.542   1.827
  296ARG      H 4726   3.896   6.498   1.808
  296ARG     CA 4727   4.021   6.578   1.963
  296ARG     HA 4728   4.122   6.619   1.959
  296ARG     CB 4729   3.929   6.692   2.006
  296ARG    HB1 4730   3.827   6.653   2.009
  296ARG    HB2 4731   3.927   6.769   1.928
  296ARG     CG 4732   3.969   6.764   2.134
  296ARG    HG1 4733   4.071   6.800   2.123
  296ARG    HG2 4734   3.971   6.699   2.221
  296ARG     CD 4735   3.881   6.884   2.171
  296ARG    HD1 4736   3.923   6.915   2.266
  296ARG    HD2 4737   3.780   6.847   2.186
  296ARG     NE 4738   3.892   7.006   2.091
  296ARG     HE 4739   3.813   7.031   2.033
  296ARG     CZ 4740   3.988   7.099   2.101
  296ARG    NH1 4741   4.096   7.078   2.177
  296ARG   HH11 4742   4.112   6.993   2.229
  296ARG   HH12 4743   4.158   7.156   2.195
  296ARG    NH2 4744   3.979   7.215   2.034
  296ARG   HH21 4745   3.903   7.219   1.968
  296ARG   HH22 4746   4.051   7.285   2.028
  296ARG      C 4747   4.010   6.448   2.042
  296ARG      O 4748   3.913   6.373   2.032
  297VAL      N 4749   4.106   6.418   2.130
  297VAL      H 4750   4.179   6.487   2.129
  297VAL     CA 4751   4.132   6.299   2.208
  297VAL     HA 4752   4.041   6.239   2.212
  297VAL     CB 4753   4.241   6.214   2.144
  297VAL     HB 4754   4.332   6.275   2.152
  297VAL    CG1 4755   4.265   6.078   2.208
  297VAL   HG11 4756   4.290   6.096   2.313
  297VAL   HG12 4757   4.180   6.016   2.180
  297VAL   HG13 4758   4.350   6.030   2.160
  297VAL    CG2 4759   4.219   6.178   1.997
  297VAL   HG21 4760   4.297   6.106   1.970
  297VAL   HG22 4761   4.120   6.134   1.989
  297VAL   HG23 4762   4.220   6.264   1.930
  297VAL      C 4763   4.176   6.328   2.351
  297VAL      O 4764   4.147   6.258   2.448
  298CYS      N 4765   4.232   6.447   2.373
  298CYS      H 4766   4.259   6.507   2.296
  298CYS     CA 4767   4.271   6.494   2.505
  298CYS     HA 4768   4.296   6.407   2.566
  298CYS     CB 4769   4.395   6.582   2.504
  298CYS    HB1 4770   4.423   6.626   2.600
  298CYS    HB2 4771   4.386   6.664   2.432
  298CYS     SG 4772   4.538   6.479   2.466
  298CYS     HG 4773   4.503   6.449   2.341
  298CYS      C 4774   4.150   6.564   2.565
  298CYS      O 4775   4.143   6.685   2.583
  299ALA      N 4776   4.054   6.477   2.597
  299ALA      H 4777   4.076   6.382   2.571
  299ALA     CA 4778   3.929   6.509   2.663
  299ALA     HA 4779   3.939   6.599   2.725
  299ALA     CB 4780   3.827   6.540   2.554
  299ALA    HB1 4781   3.805   6.449   2.498
  299ALA    HB2 4782   3.738   6.580   2.604
  299ALA    HB3 4783   3.860   6.624   2.493
  299ALA      C 4784   3.886   6.391   2.749
  299ALA      O 4785   3.853   6.290   2.689
  300ALA      N 4786   3.893   6.404   2.882
  300ALA      H 4787   3.922   6.495   2.915
  300ALA     CA 4788   3.861   6.307   2.985
  300ALA     HA 4789   3.896   6.210   2.949
  300ALA     CB 4790   3.932   6.330   3.118
  300ALA    HB1 4791   3.906   6.258   3.196
  300ALA    HB2 4792   4.039   6.333   3.096
  300ALA    HB3 4793   3.912   6.431   3.153
  300ALA      C 4794   3.712   6.292   3.009
  300ALA      O 4795   3.641   6.390   3.032
  301LEU      N 4796   3.652   6.173   3.014
  301LEU      H 4797   3.717   6.100   2.987
  301LEU     CA 4798   3.509   6.154   3.002
  301LEU     HA 4799   3.472   6.220   2.923
  301LEU     CB 4800   3.472   6.009   2.973
  301LEU    HB1 4801   3.367   6.004   2.945
  301LEU    HB2 4802   3.499   5.943   3.056
  301LEU     CG 4803   3.546   5.966   2.847
  301LEU     HG 4804   3.654   5.955   2.863
  301LEU    CD1 4805   3.505   5.827   2.799
  301LEU   HD11 4806   3.513   5.765   2.888
  301LEU   HD12 4807   3.403   5.824   2.763
  301LEU   HD13 4808   3.573   5.786   2.724
  301LEU    CD2 4809   3.527   6.057   2.726
  301LEU   HD21 4810   3.556   6.014   2.630
  301LEU   HD22 4811   3.422   6.084   2.718
  301LEU   HD23 4812   3.580   6.152   2.731
  301LEU      C 4813   3.436   6.206   3.125
  301LEU      O 4814   3.330   6.265   3.107
  302SER      N 4815   3.499   6.198   3.242
  302SER      H 4816   3.578   6.135   3.248
  302SER     CA 4817   3.456   6.245   3.372
  302SER     HA 4818   3.351   6.215   3.374
  302SER     CB 4819   3.522   6.170   3.488
  302SER    HB1 4820   3.487   6.068   3.476
  302SER    HB2 4821   3.474   6.209   3.578
  302SER     OG 4822   3.662   6.177   3.502
  302SER     HG 4823   3.701   6.127   3.430
  302SER      C 4824   3.452   6.396   3.390
  302SER      O 4825   3.377   6.443   3.475
  303CYS      N 4826   3.522   6.472   3.305
  303CYS      H 4827   3.576   6.421   3.236
  303CYS     CA 4828   3.533   6.616   3.306
  303CYS     HA 4829   3.532   6.651   3.410
  303CYS     CB 4830   3.675   6.655   3.267
  303CYS    HB1 4831   3.669   6.763   3.265
  303CYS    HB2 4832   3.702   6.614   3.169
  303CYS     SG 4833   3.806   6.590   3.374
  303CYS     HG 4834   3.901   6.620   3.284
  303CYS      C 4835   3.426   6.699   3.236
  303CYS      O 4836   3.415   6.817   3.269
  304THR      N 4837   3.346   6.639   3.148
  304THR      H 4838   3.359   6.539   3.137
  304THR     CA 4839   3.272   6.713   3.047
  304THR     HA 4840   3.344   6.770   2.989
  304THR     CB 4841   3.214   6.608   2.953
  304THR     HB 4842   3.120   6.572   2.996
  304THR    CG2 4843   3.190   6.666   2.813
  304THR   HG21 4844   3.259   6.636   2.735
  304THR   HG22 4845   3.093   6.632   2.778
  304THR   HG23 4846   3.183   6.774   2.817
  304THR    OG1 4847   3.292   6.494   2.925
  304THR    HG1 4848   3.234   6.427   2.887
  304THR      C 4849   3.155   6.793   3.103
  304THR      O 4850   3.112   6.887   3.038
  305SER      N 4851   3.097   6.765   3.220
  305SER      H 4852   3.134   6.689   3.276
  305SER     CA 4853   2.985   6.832   3.282
  305SER     HA 4854   2.920   6.874   3.205
  305SER     CB 4855   2.892   6.735   3.354
  305SER    HB1 4856   2.797   6.783   3.380
  305SER    HB2 4857   2.931   6.704   3.451
  305SER     OG 4858   2.851   6.628   3.271
  305SER     HG 4859   2.931   6.575   3.274
  305SER      C 4860   3.014   6.954   3.368
  305SER      O 4861   2.925   7.030   3.407
  306HIS      N 4862   3.142   6.969   3.403
  306HIS      H 4863   3.210   6.924   3.344
  306HIS     CA 4864   3.191   7.075   3.490
  306HIS     HA 4865   3.126   7.076   3.578
  306HIS     CB 4866   3.338   7.052   3.525
  306HIS    HB1 4867   3.403   7.057   3.438
  306HIS    HB2 4868   3.333   6.951   3.567
  306HIS     CG 4869   3.393   7.139   3.635
  306HIS    ND1 4870   3.409   7.277   3.628
  306HIS    CE1 4871   3.475   7.304   3.741
  306HIS    HE1 4872   3.514   7.398   3.777
  306HIS    NE2 4873   3.521   7.192   3.800
  306HIS    HE2 4874   3.587   7.200   3.876
  306HIS    CD2 4875   3.472   7.083   3.731
  306HIS    HD2 4876   3.490   6.980   3.757
  306HIS      C 4877   3.170   7.211   3.425
  306HIS      O 4878   3.199   7.238   3.309
  307LYS      N 4879   3.125   7.309   3.504
  307LYS      H 4880   3.096   7.275   3.594
  307LYS     CA 4881   3.098   7.450   3.481
  307LYS     HA 4882   3.001   7.467   3.434
  307LYS     CB 4883   3.083   7.536   3.606
  307LYS    HB1 4884   2.990   7.502   3.651
  307LYS    HB2 4885   3.067   7.637   3.568
  307LYS     CG 4886   3.197   7.531   3.708
  307LYS    HG1 4887   3.288   7.568   3.659
  307LYS    HG2 4888   3.205   7.428   3.743
  307LYS     CD 4889   3.162   7.614   3.831
  307LYS    HD1 4890   3.069   7.570   3.868
  307LYS    HD2 4891   3.140   7.716   3.802
  307LYS     CE 4892   3.277   7.615   3.931
  307LYS    HE1 4893   3.304   7.512   3.956
  307LYS    HE2 4894   3.242   7.666   4.021
  307LYS     NZ 4895   3.388   7.690   3.872
  307LYS    HZ1 4896   3.418   7.646   3.786
  307LYS    HZ2 4897   3.358   7.782   3.842
  307LYS    HZ3 4898   3.468   7.702   3.933
  307LYS      C 4899   3.205   7.511   3.393
  307LYS      O 4900   3.173   7.603   3.318
  308ASP      N 4901   3.333   7.471   3.397
  308ASP      H 4902   3.354   7.396   3.461
  308ASP     CA 4903   3.443   7.530   3.324
  308ASP     HA 4904   3.410   7.619   3.271
  308ASP     CB 4905   3.549   7.578   3.423
  308ASP    HB1 4906   3.615   7.639   3.363
  308ASP    HB2 4907   3.584   7.478   3.450
  308ASP     CG 4908   3.497   7.653   3.546
  308ASP    OD1 4909   3.426   7.753   3.525
  308ASP    OD2 4910   3.537   7.617   3.659
  308ASP      C 4911   3.500   7.448   3.209
  308ASP      O 4912   3.603   7.482   3.151
  309TYR      N 4913   3.437   7.335   3.176
  309TYR      H 4914   3.367   7.308   3.244
  309TYR     CA 4915   3.475   7.239   3.074
  309TYR     HA 4916   3.563   7.187   3.111
  309TYR     CB 4917   3.368   7.130   3.064
  309TYR    HB1 4918   3.269   7.172   3.050
  309TYR    HB2 4919   3.365   7.078   3.160
  309TYR     CG 4920   3.413   7.031   2.960
  309TYR    CD1 4921   3.518   6.948   3.000
  309TYR    HD1 4922   3.557   6.943   3.101
  309TYR    CE1 4923   3.577   6.870   2.900
  309TYR    HE1 4924   3.658   6.808   2.935
  309TYR     CZ 4925   3.523   6.867   2.770
  309TYR     OH 4926   3.573   6.781   2.676
  309TYR     HH 4927   3.527   6.793   2.593
  309TYR    CE2 4928   3.410   6.943   2.736
  309TYR    HE2 4929   3.365   6.947   2.638
  309TYR    CD2 4930   3.357   7.031   2.831
  309TYR    HD2 4931   3.275   7.097   2.809
  309TYR      C 4932   3.493   7.300   2.936
  309TYR      O 4933   3.393   7.351   2.884
  310PRO      N 4934   3.612   7.300   2.875
  310PRO     CD 4935   3.738   7.252   2.928
  310PRO    HD1 4936   3.734   7.144   2.942
  310PRO    HD2 4937   3.759   7.295   3.026
  310PRO     CG 4938   3.850   7.282   2.829
  310PRO    HG1 4939   3.832   7.199   2.761
  310PRO    HG2 4940   3.946   7.293   2.881
  310PRO     CB 4941   3.790   7.410   2.774
  310PRO    HB1 4942   3.829   7.431   2.674
  310PRO    HB2 4943   3.817   7.487   2.846
  310PRO     CA 4944   3.638   7.391   2.766
  310PRO     HA 4945   3.590   7.486   2.791
  310PRO      C 4946   3.591   7.351   2.627
  310PRO      O 4947   3.617   7.429   2.535
  311PHE      N 4948   3.541   7.230   2.601
  311PHE      H 4949   3.517   7.184   2.688
  311PHE     CA 4950   3.523   7.167   2.472
  311PHE     HA 4951   3.548   7.244   2.399
  311PHE     CB 4952   3.618   7.050   2.447
  311PHE    HB1 4953   3.621   7.021   2.342
  311PHE    HB2 4954   3.580   6.971   2.512
  311PHE     CG 4955   3.762   7.078   2.483
  311PHE    CD1 4956   3.832   7.175   2.409
  311PHE    HD1 4957   3.779   7.230   2.333
  311PHE    CE1 4958   3.969   7.189   2.434
  311PHE    HE1 4959   4.020   7.269   2.381
  311PHE     CZ 4960   4.032   7.110   2.530
  311PHE     HZ 4961   4.135   7.132   2.553
  311PHE    CE2 4962   3.961   7.009   2.597
  311PHE    HE2 4963   4.013   6.950   2.670
  311PHE    CD2 4964   3.826   6.986   2.567
  311PHE    HD2 4965   3.778   6.900   2.612
  311PHE      C 4966   3.380   7.124   2.442
  311PHE      O 4967   3.352   7.015   2.393
  312HIS      N 4968   3.278   7.202   2.480
  312HIS      H 4969   3.296   7.295   2.516
  312HIS     CA 4970   3.137   7.186   2.451
  312HIS     HA 4971   3.103   7.092   2.495
  312HIS     CB 4972   3.072   7.298   2.533
  312HIS    HB1 4973   3.118   7.295   2.631
  312HIS    HB2 4974   2.964   7.284   2.542
  312HIS     CG 4975   3.097   7.441   2.494
  312HIS    ND1 4976   3.217   7.510   2.511
  312HIS    CE1 4977   3.197   7.638   2.481
  312HIS    HE1 4978   3.266   7.721   2.486
  312HIS    NE2 4979   3.069   7.653   2.443
  312HIS    HE2 4980   3.032   7.740   2.405
  312HIS    CD2 4981   3.003   7.532   2.453
  312HIS    HD2 4982   2.897   7.514   2.453
  312HIS      C 4983   3.095   7.189   2.305
  312HIS      O 4984   2.976   7.210   2.283
  313GLU      N 4985   3.188   7.176   2.211
  313GLU      H 4986   3.284   7.179   2.243
  313GLU     CA 4987   3.169   7.199   2.069
  313GLU     HA 4988   3.066   7.171   2.044
  313GLU     CB 4989   3.185   7.346   2.033
  313GLU    HB1 4990   3.157   7.371   1.931
  313GLU    HB2 4991   3.292   7.364   2.051
  313GLU     CG 4992   3.111   7.449   2.117
  313GLU    HG1 4993   3.139   7.442   2.222
  313GLU    HG2 4994   3.004   7.434   2.109
  313GLU     CD 4995   3.158   7.589   2.078
  313GLU    OE1 4996   3.077   7.666   2.024
  313GLU    OE2 4997   3.273   7.629   2.106
  313GLU      C 4998   3.259   7.114   1.980
  313GLU      O 4999   3.364   7.067   2.021
  314GLU      N 5000   3.216   7.106   1.854
  314GLU      H 5001   3.126   7.152   1.842
  314GLU     CA 5002   3.267   7.031   1.741
  314GLU     HA 5003   3.282   6.928   1.776
  314GLU     CB 5004   3.168   7.019   1.626
  314GLU    HB1 5005   3.065   6.997   1.656
  314GLU    HB2 5006   3.199   6.937   1.561
  314GLU     CG 5007   3.167   7.147   1.542
  314GLU    HG1 5008   3.267   7.187   1.527
  314GLU    HG2 5009   3.116   7.228   1.592
  314GLU     CD 5010   3.114   7.128   1.401
  314GLU    OE1 5011   2.993   7.139   1.371
  314GLU    OE2 5012   3.194   7.099   1.308
  314GLU      C 5013   3.408   7.064   1.696
  314GLU      O 5014   3.456   7.014   1.594
  315PHE      N 5015   3.469   7.161   1.765
  315PHE      H 5016   3.423   7.183   1.852
  315PHE     CA 5017   3.594   7.228   1.734
  315PHE     HA 5018   3.612   7.199   1.630
  315PHE     CB 5019   3.570   7.378   1.744
  315PHE    HB1 5020   3.651   7.431   1.695
  315PHE    HB2 5021   3.578   7.411   1.848
  315PHE     CG 5022   3.439   7.427   1.686
  315PHE    CD1 5023   3.358   7.512   1.761
  315PHE    HD1 5024   3.393   7.552   1.855
  315PHE    CE1 5025   3.235   7.556   1.711
  315PHE    HE1 5026   3.171   7.614   1.776
  315PHE     CZ 5027   3.198   7.520   1.581
  315PHE     HZ 5028   3.102   7.548   1.539
  315PHE    CE2 5029   3.280   7.444   1.497
  315PHE    HE2 5030   3.258   7.417   1.395
  315PHE    CD2 5031   3.399   7.399   1.555
  315PHE    HD2 5032   3.467   7.330   1.506
  315PHE      C 5033   3.713   7.175   1.812
  315PHE    OC1 5034   3.827   7.224   1.795
  315PHE    OC2 5035   3.701   7.087   1.901
  316LIG     C1 5036   4.100   6.634   3.044
  316LIG      N 5037   4.125   6.550   2.944
  316LIG     C2 5038   4.227   6.472   2.983
  316LIG     C3 5039   4.287   6.376   2.886
  316LIG    H31 5040   4.313   6.433   2.796
  316LIG    H32 5041   4.215   6.302   2.851
  316LIG     N2 5042   4.404   6.308   2.941
  316LIG     C4 5043   4.519   6.376   2.931
  316LIG     O1 5044   4.533   6.457   2.841
  316LIG     N3 5045   4.621   6.339   3.011
  316LIG     C5 5046   4.741   6.423   3.007
  316LIG    H51 5047   4.793   6.422   2.911
  316LIG    H52 5048   4.806   6.382   3.083
  316LIG     C6 5049   4.719   6.567   3.045
  316LIG     O2 5050   4.800   6.650   3.008
  316LIG     O3 5051   4.637   6.601   3.127
  316LIG     C7 5052   4.613   6.228   3.092
  316LIG     H7 5053   4.705   6.198   3.142
  316LIG     C8 5054   4.497   6.155   3.091
  316LIG     H8 5055   4.484   6.065   3.149
  316LIG     C9 5056   4.381   6.197   3.014
  316LIG     O4 5057   4.277   6.133   3.010
  316LIG      S 5058   4.288   6.487   3.145
  316LIG    C10 5059   4.167   6.615   3.164
  316LIG    C12 5060   4.146   6.692   3.277
  316LIG    H12 5061   4.212   6.679   3.363
  316LIG    C13 5062   4.047   6.788   3.268
  316LIG    H13 5063   4.025   6.855   3.351
  316LIG    C14 5064   3.981   6.812   3.148
  316LIG     CL 5065   3.879   6.951   3.134
  316LIG    C15 5066   3.997   6.727   3.039
  316LIG    H15 5067   3.929   6.740   2.955
  317NAP     PA 5068   5.363   6.264   2.095
  317NAP    O2A 5069   5.265   6.329   2.004
  317NAP    O1A 5070   5.480   6.352   2.115
  317NAP    O5B 5071   5.415   6.126   2.034
  317NAP    C5B 5072   5.508   6.055   2.117
  317NAP   H51A 5073   5.459   6.022   2.209
  317NAP   H52A 5074   5.596   6.113   2.144
  317NAP    C4B 5075   5.552   5.930   2.039
  317NAP    H4B 5076   5.464   5.888   1.990
  317NAP    O4B 5077   5.638   5.983   1.937
  317NAP    C3B 5078   5.639   5.832   2.119
  317NAP    H3B 5079   5.629   5.855   2.225
  317NAP    O3B 5080   5.596   5.697   2.109
  317NAP   HO3A 5081   5.665   5.650   2.160
  317NAP    C2B 5082   5.779   5.842   2.057
  317NAP    H2B 5083   5.833   5.921   2.110
  317NAP    O2B 5084   5.868   5.729   2.053
  317NAP    C1B 5085   5.745   5.889   1.914
  317NAP    H1B 5086   5.712   5.805   1.852
  317NAP    N9A 5087   5.845   5.953   1.830
  317NAP    C8A 5088   5.945   6.037   1.871
  317NAP    H8A 5089   5.947   6.062   1.976
  317NAP    N7A 5090   6.036   6.063   1.777
  317NAP    C5A 5091   5.993   5.983   1.679
  317NAP    C6A 5092   6.056   5.965   1.557
  317NAP    N6A 5093   6.168   6.039   1.531
  317NAP   H62A 5094   6.153   6.134   1.565
  317NAP   H61A 5095   6.189   6.028   1.433
  317NAP    N1A 5096   6.013   5.877   1.465
  317NAP    C2A 5097   5.915   5.800   1.513
  317NAP    H2A 5098   5.876   5.723   1.447
  317NAP    N3A 5099   5.840   5.812   1.624
  317NAP    C4A 5100   5.875   5.913   1.704
  317NAP     O3 5101   5.292   6.209   2.227
  317NAP     PN 5102   5.254   6.290   2.360
  317NAP    O1N 5103   5.351   6.256   2.467
  317NAP    O2N 5104   5.129   6.235   2.417
  317NAP    O5D 5105   5.255   6.446   2.321
  317NAP    C5D 5106   5.358   6.543   2.346
  317NAP   H51N 5107   5.349   6.632   2.283
  317NAP   H52N 5108   5.457   6.503   2.323
  317NAP    C4D 5109   5.360   6.596   2.491
  317NAP    H4D 5110   5.453   6.651   2.506
  317NAP    O4D 5111   5.270   6.705   2.516
  317NAP    C3D 5112   5.329   6.511   2.614
  317NAP    H3D 5113   5.244   6.444   2.599
  317NAP    O3D 5114   5.435   6.420   2.644
  317NAP   HO3N 5115   5.423   6.355   2.573
  317NAP    C2D 5116   5.286   6.605   2.727
  317NAP    H2D 5117   5.200   6.559   2.778
  317NAP    O2D 5118   5.397   6.627   2.813
  317NAP   HO2N 5119   5.379   6.713   2.855
  317NAP    C1D 5120   5.237   6.731   2.654
  317NAP    H1D 5121   5.293   6.819   2.687
  317NAP    N1N 5122   5.094   6.751   2.672
  317NAP    C2N 5123   5.049   6.861   2.735
  317NAP    H2N 5124   5.125   6.935   2.759
  317NAP    C3N 5125   4.917   6.879   2.774
  317NAP    C7N 5126   4.864   7.005   2.833
  317NAP    O7N 5127   4.755   7.015   2.885
  317NAP    N7N 5128   4.942   7.113   2.812
  317NAP   H72N 5129   4.904   7.201   2.844
  317NAP   H71N 5130   5.037   7.100   2.781
  317NAP    C4N 5131   4.831   6.774   2.744
  317NAP    H4N 5132   4.724   6.785   2.755
  317NAP    C5N 5133   4.874   6.662   2.675
  317NAP    H5N 5134   4.800   6.588   2.646
  317NAP    C6N 5135   5.008   6.652   2.639
  317NAP    H6N 5136   5.051   6.566   2.588
  317NAP    P2B 5137   5.909   5.662   2.192
  317NAP    O1X 5138   5.974   5.533   2.158
  317NAP    O2X 5139   6.003   5.745   2.271
  317NAP    O3X 5140   5.790   5.632   2.276
  318SOL     OW 5141   0.869   1.732   1.754
  318SOL    HW1 5142   0.796   1.792   1.766
  318SOL    HW2 5143   0.887   1.697   1.841
  319SOL     OW 5144   3.220  10.084   5.230
  319SOL    HW1 5145   3.249  10.155   5.172
  319SOL    HW2 5146   3.277  10.011   5.208
  320SOL     OW 5147   3.284   7.195   6.069
  320SOL    HW1 5148   3.201   7.241   6.082
  320SOL    HW2 5149   3.351   7.261   6.084
  321SOL     OW 5150   7.645   8.112   4.440
  321SOL    HW1 5151   7.714   8.162   4.398
  321SOL    HW2 5152   7.683   8.080   4.522
  322SOL     OW 5153   4.588   2.970   2.677
  322SOL    HW1 5154   4.528   3.013   2.616
  322SOL    HW2 5155   4.648   2.921   2.620
  323SOL     OW 5156   4.020   2.639   1.052
  323SOL    HW1 5157   3.929   2.646   1.079
  323SOL    HW2 5158   4.065   2.708   1.100
  324SOL     OW 5159  -0.110   9.140   5.825
  324SOL    HW1 5160  -0.052   9.211   5.796
  324SOL    HW2 5161  -0.103   9.074   5.756
  325SOL     OW 5162  -0.606   4.178   5.556
  325SOL    HW1 5163  -0.620   4.189   5.461
  325SOL    HW2 5164  -0.618   4.266   5.592
  326SOL     OW 5165   6.877   2.882   2.630
  326SOL    HW1 5166   6.834   2.906   2.712
  326SOL    HW2 5167   6.966   2.917   2.639
  327SOL     OW 5168   1.545   7.502   3.127
  327SOL    HW1 5169   1.517   7.580   3.079
  327SOL    HW2 5170   1.505   7.429   3.079
  328SOL     OW 5171   0.205   6.616   4.408
  328SOL    HW1 5172   0.220   6.551   4.340
  328SOL    HW2 5173   0.128   6.665   4.378
  329SOL     OW 5174   8.557   6.358   0.158
  329SOL    HW1 5175   8.630   6.404   0.200
  329SOL    HW2 5176   8.498   6.428   0.129
  330SOL     OW 5177   2.607   7.663   5.371
  330SOL    HW1 5178   2.607   7.591   5.308
  330SOL    HW2 5179   2.532   7.645   5.428
  331SOL     OW 5180  -0.290   5.275   3.633
  331SOL    HW1 5181  -0.357   5.216   3.669
  331SOL    HW2 5182  -0.258   5.324   3.708
  332SOL     OW 5183   3.123   2.865   2.414
  332SOL    HW1 5184   3.216   2.868   2.434
  332SOL    HW2 5185   3.119   2.843   2.321
  333SOL     OW 5186   0.460   9.038   6.064
  333SOL    HW1 5187   0.521   9.063   6.134
  333SOL    HW2 5188   0.408   9.117   6.048
  334SOL     OW 5189   7.820   5.526   1.713
  334SOL    HW1 5190   7.910   5.549   1.734
  334SOL    HW2 5191   7.782   5.499   1.797
  335SOL     OW 5192   2.758   6.817   0.993
  335SOL    HW1 5193   2.846   6.790   0.965
  335SOL    HW2 5194   2.770   6.907   1.025
  336SOL     OW 5195   2.183   8.044   1.857
  336SOL    HW1 5196   2.226   7.969   1.896
  336SOL    HW2 5197   2.245   8.079   1.793
  337SOL     OW 5198   1.753   5.314   1.425
  337SOL    HW1 5199   1.717   5.347   1.343
  337SOL    HW2 5200   1.801   5.388   1.462
  338SOL     OW 5201   2.117   8.688   2.732
  338SOL    HW1 5202   2.192   8.694   2.792
  338SOL    HW2 5203   2.074   8.606   2.756
  339SOL     OW 5204   2.157   9.718   6.023
  339SOL    HW1 5205   2.086   9.775   6.054
  339SOL    HW2 5206   2.224   9.779   5.993
  340SOL     OW 5207   3.327   8.152   2.975
  340SOL    HW1 5208   3.352   8.063   2.949
  340SOL    HW2 5209   3.357   8.160   3.066
  341SOL     OW 5210   6.360   8.690   3.228
  341SOL    HW1 5211   6.422   8.668   3.158
  341SOL    HW2 5212   6.392   8.774   3.262
  342SOL     OW 5213  -0.367   8.183   6.090
  342SOL    HW1 5214  -0.372   8.188   5.994
  342SOL    HW2 5215  -0.275   8.200   6.109
  343SOL     OW 5216   7.303   2.885   1.632
  343SOL    HW1 5217   7.232   2.832   1.596
  343SOL    HW2 5218   7.291   2.880   1.727
  344SOL     OW 5219   3.323   9.135   5.379
  344SOL    HW1 5220   3.350   9.209   5.433
  344SOL    HW2 5221   3.352   9.058   5.428
  345SOL     OW 5222   8.180   8.064   1.626
  345SOL    HW1 5223   8.140   8.034   1.544
  345SOL    HW2 5224   8.204   8.155   1.609
  346SOL     OW 5225   1.950   2.500   1.099
  346SOL    HW1 5226   2.041   2.485   1.075
  346SOL    HW2 5227   1.948   2.491   1.194
  347SOL     OW 5228   7.342   2.681   0.355
  347SOL    HW1 5229   7.425   2.728   0.346
  347SOL    HW2 5230   7.364   2.590   0.335
  348SOL     OW 5231   1.660   1.212   0.382
  348SOL    HW1 5232   1.638   1.168   0.300
  348SOL    HW2 5233   1.684   1.141   0.442
  349SOL     OW 5234   8.412   8.997   3.201
  349SOL    HW1 5235   8.369   8.911   3.209
  349SOL    HW2 5236   8.456   8.994   3.116
  350SOL     OW 5237   4.630   2.172   0.688
  350SOL    HW1 5238   4.638   2.119   0.768
  350SOL    HW2 5239   4.565   2.239   0.710
  351SOL     OW 5240   7.253   8.771   3.979
  351SOL    HW1 5241   7.330   8.773   3.922
  351SOL    HW2 5242   7.228   8.863   3.988
  352SOL     OW 5243   7.157   3.006   0.326
  352SOL    HW1 5244   7.219   3.027   0.256
  352SOL    HW2 5245   7.121   2.921   0.301
  353SOL     OW 5246   2.456   8.704   5.570
  353SOL    HW1 5247   2.506   8.692   5.651
  353SOL    HW2 5248   2.515   8.677   5.500
  354SOL     OW 5249   3.902   1.646   0.090
  354SOL    HW1 5250   3.908   1.667   0.184
  354SOL    HW2 5251   3.883   1.552   0.088
  355SOL     OW 5252   3.726   6.405   1.846
  355SOL    HW1 5253   3.756   6.417   1.937
  355SOL    HW2 5254   3.694   6.315   1.843
  356SOL     OW 5255   2.354   5.376   1.828
  356SOL    HW1 5256   2.432   5.421   1.795
  356SOL    HW2 5257   2.388   5.297   1.870
  357SOL     OW 5258   7.609   6.071   0.751
  357SOL    HW1 5259   7.577   6.067   0.841
  357SOL    HW2 5260   7.701   6.045   0.756
  358SOL     OW 5261   0.662   5.637   3.060
  358SOL    HW1 5262   0.575   5.660   3.027
  358SOL    HW2 5263   0.717   5.712   3.038
  359SOL     OW 5264   0.634   5.501   3.695
  359SOL    HW1 5265   0.640   5.533   3.605
  359SOL    HW2 5266   0.647   5.579   3.749
  360SOL     OW 5267   6.318   2.719   0.828
  360SOL    HW1 5268   6.300   2.748   0.738
  360SOL    HW2 5269   6.237   2.738   0.876
  361SOL     OW 5270   2.135   7.855   3.873
  361SOL    HW1 5271   2.189   7.931   3.851
  361SOL    HW2 5272   2.052   7.893   3.901
  362SOL     OW 5273   3.437   9.873   5.161
  362SOL    HW1 5274   3.465   9.820   5.235
  362SOL    HW2 5275   3.461   9.822   5.083
  363SOL     OW 5276   7.373   5.701   1.830
  363SOL    HW1 5277   7.424   5.717   1.910
  363SOL    HW2 5278   7.330   5.617   1.846
  364SOL     OW 5279   1.353   2.480   1.473
  364SOL    HW1 5280   1.442   2.502   1.502
  364SOL    HW2 5281   1.359   2.479   1.378
  365SOL     OW 5282   9.355   6.214   0.244
  365SOL    HW1 5283   9.403   6.293   0.269
  365SOL    HW2 5284   9.420   6.144   0.252
  366SOL     OW 5285   4.174   8.338   5.273
  366SOL    HW1 5286   4.085   8.305   5.259
  366SOL    HW2 5287   4.173   8.372   5.363
  367SOL     OW 5288   9.121   6.935   0.074
  367SOL    HW1 5289   9.122   7.031   0.071
  367SOL    HW2 5290   9.125   6.909  -0.017
  368SOL     OW 5291   5.405   2.687   3.795
  368SOL    HW1 5292   5.381   2.609   3.745
  368SOL    HW2 5293   5.482   2.722   3.750
  369SOL     OW 5294   4.156   1.758   0.441
  369SOL    HW1 5295   4.190   1.690   0.499
  369SOL    HW2 5296   4.188   1.734   0.354
  370SOL     OW 5297   4.926   0.859   0.292
  370SOL    HW1 5298   4.854   0.851   0.230
  370SOL    HW2 5299   4.996   0.900   0.241
  371SOL     OW 5300   4.560   1.535   0.664
  371SOL    HW1 5301   4.492   1.544   0.731
  371SOL    HW2 5302   4.641   1.564   0.708
  372SOL     OW 5303  -1.000   3.047   4.970
  372SOL    HW1 5304  -1.030   2.985   4.903
  372SOL    HW2 5305  -1.042   3.017   5.051
  373SOL     OW 5306   1.031   6.955   5.255
  373SOL    HW1 5307   0.997   6.937   5.167
  373SOL    HW2 5308   1.126   6.956   5.244
  374SOL     OW 5309   4.896   1.137   1.389
  374SOL    HW1 5310   4.823   1.082   1.419
  374SOL    HW2 5311   4.855   1.204   1.336
  375SOL     OW 5312   2.603   6.143   5.299
  375SOL    HW1 5313   2.544   6.197   5.352
  375SOL    HW2 5314   2.621   6.196   5.222
  376SOL     OW 5315   0.882   7.284   6.091
  376SOL    HW1 5316   0.802   7.311   6.046
  376SOL    HW2 5317   0.873   7.319   6.179
  377SOL     OW 5318   5.833   5.536   4.339
  377SOL    HW1 5319   5.806   5.576   4.256
  377SOL    HW2 5320   5.897   5.469   4.314
  378SOL     OW 5321  -1.973   3.531   6.013
  378SOL    HW1 5322  -2.038   3.468   5.980
  378SOL    HW2 5323  -1.983   3.608   5.957
  379SOL     OW 5324   8.712   6.545   0.249
  379SOL    HW1 5325   8.658   6.609   0.295
  379SOL    HW2 5326   8.791   6.593   0.225
  380SOL     OW 5327   4.075   6.282   4.680
  380SOL    HW1 5328   3.988   6.276   4.719
  380SOL    HW2 5329   4.071   6.358   4.622
  381SOL     OW 5330  -0.962   3.883   4.963
  381SOL    HW1 5331  -0.997   3.839   5.040
  381SOL    HW2 5332  -0.870   3.858   4.961
  382SOL     OW 5333   6.146   1.877   2.701
  382SOL    HW1 5334   6.143   1.956   2.647
  382SOL    HW2 5335   6.239   1.853   2.704
  383SOL     OW 5336   7.083   8.009   4.807
  383SOL    HW1 5337   7.036   8.051   4.734
  383SOL    HW2 5338   7.092   8.078   4.872
  384SOL     OW 5339   7.226   9.484   4.857
  384SOL    HW1 5340   7.134   9.508   4.868
  384SOL    HW2 5341   7.267   9.561   4.818
  385SOL     OW 5342   3.733   3.989   2.406
  385SOL    HW1 5343   3.644   3.999   2.371
  385SOL    HW2 5344   3.771   3.917   2.355
  386SOL     OW 5345   6.213   5.186   5.205
  386SOL    HW1 5346   6.305   5.163   5.207
  386SOL    HW2 5347   6.170   5.115   5.253
  387SOL     OW 5348   4.586   1.521   0.395
  387SOL    HW1 5349   4.607   1.529   0.488
  387SOL    HW2 5350   4.551   1.608   0.372
  388SOL     OW 5351   0.062   5.726   3.832
  388SOL    HW1 5352   0.077   5.773   3.914
  388SOL    HW2 5353  -0.033   5.721   3.824
  389SOL     OW 5354   7.103   8.798   2.918
  389SOL    HW1 5355   7.171   8.742   2.958
  389SOL    HW2 5356   7.053   8.831   2.993
  390SOL     OW 5357   4.686   3.488   4.068
  390SOL    HW1 5358   4.692   3.458   3.977
  390SOL    HW2 5359   4.647   3.575   4.062
  391SOL     OW 5360   2.386   6.460   1.118
  391SOL    HW1 5361   2.450   6.530   1.103
  391SOL    HW2 5362   2.337   6.489   1.195
  392SOL     OW 5363   2.342   2.561   2.255
  392SOL    HW1 5364   2.252   2.530   2.252
  392SOL    HW2 5365   2.354   2.592   2.345
  393SOL     OW 5366   7.020   4.245   1.222
  393SOL    HW1 5367   7.037   4.242   1.128
  393SOL    HW2 5368   7.030   4.154   1.251
  394SOL     OW 5369   3.168   9.425   5.172
  394SOL    HW1 5370   3.224   9.420   5.095
  394SOL    HW2 5371   3.221   9.470   5.238
  395SOL     OW 5372   7.347   9.039   4.656
  395SOL    HW1 5373   7.373   9.129   4.636
  395SOL    HW2 5374   7.357   8.993   4.572
  396SOL     OW 5375   5.294   2.808   3.487
  396SOL    HW1 5376   5.235   2.771   3.552
  396SOL    HW2 5377   5.345   2.872   3.535
  397SOL     OW 5378   0.162   5.071   5.087
  397SOL    HW1 5379   0.213   4.993   5.106
  397SOL    HW2 5380   0.164   5.079   4.992
  398SOL     OW 5381   2.773   7.073   3.197
  398SOL    HW1 5382   2.814   7.149   3.157
  398SOL    HW2 5383   2.808   7.071   3.286
  399SOL     OW 5384   6.972   3.630   2.609
  399SOL    HW1 5385   7.034   3.594   2.672
  399SOL    HW2 5386   7.024   3.693   2.558
  400SOL     OW 5387   2.119   6.860   2.894
  400SOL    HW1 5388   2.138   6.889   2.805
  400SOL    HW2 5389   2.179   6.909   2.949
  401SOL     OW 5390  -0.130   1.973   2.020
  401SOL    HW1 5391  -0.146   1.893   1.970
  401SOL    HW2 5392  -0.034   1.979   2.024
  402SOL     OW 5393   5.298   5.709   3.677
  402SOL    HW1 5394   5.315   5.695   3.770
  402SOL    HW2 5395   5.384   5.722   3.638
  403SOL     OW 5396   1.281   9.751   4.912
  403SOL    HW1 5397   1.279   9.703   4.829
  403SOL    HW2 5398   1.194   9.792   4.917
  404SOL     OW 5399   2.685   5.125   1.664
  404SOL    HW1 5400   2.725   5.126   1.752
  404SOL    HW2 5401   2.687   5.033   1.638
  405SOL     OW 5402   7.599   3.348   0.374
  405SOL    HW1 5403   7.573   3.416   0.436
  405SOL    HW2 5404   7.687   3.373   0.346
  406SOL     OW 5405   3.861   7.037   5.697
  406SOL    HW1 5406   3.867   7.045   5.602
  406SOL    HW2 5407   3.858   7.127   5.729
  407SOL     OW 5408   5.983   3.977   2.059
  407SOL    HW1 5409   6.037   4.006   1.985
  407SOL    HW2 5410   5.924   4.051   2.075
  408SOL     OW 5411   5.394   2.069   2.551
  408SOL    HW1 5412   5.403   2.037   2.461
  408SOL    HW2 5413   5.311   2.030   2.582
  409SOL     OW 5414   4.189   4.677   1.379
  409SOL    HW1 5415   4.263   4.655   1.322
  409SOL    HW2 5416   4.122   4.711   1.320
  410SOL     OW 5417   5.855   2.201   1.138
  410SOL    HW1 5418   5.824   2.262   1.205
  410SOL    HW2 5419   5.892   2.128   1.187
  411SOL     OW 5420   2.278   4.331   3.492
  411SOL    HW1 5421   2.212   4.359   3.429
  411SOL    HW2 5422   2.256   4.378   3.573
  412SOL     OW 5423   3.140   9.146   5.755
  412SOL    HW1 5424   3.147   9.239   5.734
  412SOL    HW2 5425   3.072   9.113   5.697
  413SOL     OW 5426  -0.164   3.391   3.985
  413SOL    HW1 5427  -0.207   3.442   3.916
  413SOL    HW2 5428  -0.158   3.451   4.059
  414SOL     OW 5429   2.339   2.494   1.441
  414SOL    HW1 5430   2.298   2.410   1.461
  414SOL    HW2 5431   2.373   2.484   1.352
  415SOL     OW 5432   7.032   7.308   4.270
  415SOL    HW1 5433   7.028   7.296   4.365
  415SOL    HW2 5434   7.020   7.220   4.234
  416SOL     OW 5435   4.421   1.380   1.497
  416SOL    HW1 5436   4.460   1.375   1.409
  416SOL    HW2 5437   4.389   1.470   1.504
  417SOL     OW 5438   3.218   4.397   2.467
  417SOL    HW1 5439   3.245   4.326   2.409
  417SOL    HW2 5440   3.224   4.476   2.413
  418SOL     OW 5441   2.147   7.244   3.796
  418SOL    HW1 5442   2.146   7.230   3.891
  418SOL    HW2 5443   2.103   7.328   3.785
  419SOL     OW 5444  -0.142   6.074   3.758
  419SOL    HW1 5445  -0.058   6.087   3.802
  419SOL    HW2 5446  -0.185   6.159   3.762
  420SOL     OW 5447   1.583   4.283   0.855
  420SOL    HW1 5448   1.597   4.332   0.936
  420SOL    HW2 5449   1.648   4.319   0.794
  421SOL     OW 5450   1.300   3.913   5.766
  421SOL    HW1 5451   1.392   3.929   5.743
  421SOL    HW2 5452   1.266   3.861   5.693
  422SOL     OW 5453   7.514   5.383   1.278
  422SOL    HW1 5454   7.473   5.461   1.242
  422SOL    HW2 5455   7.607   5.393   1.258
  423SOL     OW 5456   1.516   5.496   2.472
  423SOL    HW1 5457   1.512   5.587   2.441
  423SOL    HW2 5458   1.539   5.446   2.394
  424SOL     OW 5459   0.307   8.924   5.794
  424SOL    HW1 5460   0.288   8.888   5.880
  424SOL    HW2 5461   0.269   9.012   5.795
  425SOL     OW 5462   2.551   8.438   5.064
  425SOL    HW1 5463   2.626   8.485   5.102
  425SOL    HW2 5464   2.561   8.348   5.094
  426SOL     OW 5465   0.638   6.076   2.950
  426SOL    HW1 5466   0.722   6.031   2.957
  426SOL    HW2 5467   0.604   6.050   2.864
  427SOL     OW 5468   5.475   2.079   0.263
  427SOL    HW1 5469   5.521   2.004   0.302
  427SOL    HW2 5470   5.392   2.084   0.311
  428SOL     OW 5471   4.689   9.824   5.371
  428SOL    HW1 5472   4.622   9.852   5.433
  428SOL    HW2 5473   4.710   9.734   5.396
  429SOL     OW 5474   7.717   7.027   1.404
  429SOL    HW1 5475   7.722   6.951   1.345
  429SOL    HW2 5476   7.742   6.992   1.490
  430SOL     OW 5477   0.204   1.163   1.177
  430SOL    HW1 5478   0.141   1.174   1.105
  430SOL    HW2 5479   0.224   1.070   1.177
  431SOL     OW 5480   2.343   4.124   5.751
  431SOL    HW1 5481   2.343   4.112   5.846
  431SOL    HW2 5482   2.326   4.036   5.717
  432SOL     OW 5483   4.546   3.435   4.981
  432SOL    HW1 5484   4.480   3.430   4.912
  432SOL    HW2 5485   4.612   3.495   4.947
  433SOL     OW 5486   3.577   4.576   6.075
  433SOL    HW1 5487   3.671   4.593   6.069
  433SOL    HW2 5488   3.564   4.541   6.163
  434SOL     OW 5489   6.210   2.064   1.670
  434SOL    HW1 5490   6.139   2.000   1.681
  434SOL    HW2 5491   6.176   2.126   1.605
  435SOL     OW 5492   7.653   6.812   0.159
  435SOL    HW1 5493   7.712   6.748   0.117
  435SOL    HW2 5494   7.670   6.803   0.252
  436SOL     OW 5495   7.161   3.402   1.240
  436SOL    HW1 5496   7.253   3.415   1.216
  436SOL    HW2 5497   7.154   3.308   1.258
  437SOL     OW 5498   3.572   2.211   0.557
  437SOL    HW1 5499   3.492   2.259   0.578
  437SOL    HW2 5500   3.543   2.120   0.543
  438SOL     OW 5501   4.152   5.658   3.381
  438SOL    HW1 5502   4.062   5.635   3.403
  438SOL    HW2 5503   4.199   5.575   3.384
  439SOL     OW 5504   3.824   5.780   5.450
  439SOL    HW1 5505   3.731   5.755   5.450
  439SOL    HW2 5506   3.836   5.827   5.533
  440SOL     OW 5507   2.326   4.367   5.614
  440SOL    HW1 5508   2.341   4.296   5.676
  440SOL    HW2 5509   2.359   4.333   5.531
  441SOL     OW 5510   1.443   5.878   5.212
  441SOL    HW1 5511   1.447   5.855   5.305
  441SOL    HW2 5512   1.393   5.807   5.172
  442SOL     OW 5513   1.220  10.031   5.704
  442SOL    HW1 5514   1.126  10.026   5.724
  442SOL    HW2 5515   1.227  10.102   5.640
  443SOL     OW 5516   1.225   7.297   4.073
  443SOL    HW1 5517   1.175   7.216   4.064
  443SOL    HW2 5518   1.195   7.352   4.000
  444SOL     OW 5519   7.140   1.449   0.775
  444SOL    HW1 5520   7.206   1.429   0.708
  444SOL    HW2 5521   7.182   1.423   0.857
  445SOL     OW 5522   1.931   3.031   4.238
  445SOL    HW1 5523   1.850   2.984   4.256
  445SOL    HW2 5524   1.921   3.115   4.283
  446SOL     OW 5525   4.924   5.232   2.487
  446SOL    HW1 5526   4.874   5.269   2.415
  446SOL    HW2 5527   5.015   5.235   2.457
  447SOL     OW 5528   2.606   7.442   3.853
  447SOL    HW1 5529   2.648   7.460   3.768
  447SOL    HW2 5530   2.531   7.387   3.831
  448SOL     OW 5531   2.898   8.434   5.723
  448SOL    HW1 5532   2.886   8.474   5.809
  448SOL    HW2 5533   2.989   8.451   5.701
  449SOL     OW 5534   1.000   3.459   3.756
  449SOL    HW1 5535   1.057   3.385   3.773
  449SOL    HW2 5536   0.975   3.449   3.664
  450SOL     OW 5537   6.539   7.732   5.515
  450SOL    HW1 5538   6.463   7.676   5.530
  450SOL    HW2 5539   6.526   7.806   5.573
  451SOL     OW 5540   1.711   4.994   3.537
  451SOL    HW1 5541   1.616   5.005   3.538
  451SOL    HW2 5542   1.741   5.039   3.617
  452SOL     OW 5543   5.798   5.074   0.768
  452SOL    HW1 5544   5.821   5.054   0.859
  452SOL    HW2 5545   5.753   4.996   0.737
  453SOL     OW 5546   6.823   8.454   6.017
  453SOL    HW1 5547   6.762   8.504   6.072
  453SOL    HW2 5548   6.845   8.377   6.070
  454SOL     OW 5549   5.073   7.895   5.140
  454SOL    HW1 5550   5.130   7.946   5.197
  454SOL    HW2 5551   4.991   7.945   5.136
  455SOL     OW 5552   1.656   5.088   6.156
  455SOL    HW1 5553   1.623   5.141   6.084
  455SOL    HW2 5554   1.590   5.020   6.168
  456SOL     OW 5555   4.485   2.927   0.092
  456SOL    HW1 5556   4.446   2.993   0.034
  456SOL    HW2 5557   4.503   2.974   0.173
  457SOL     OW 5558  -0.034   8.621   5.877
  457SOL    HW1 5559  -0.024   8.608   5.971
  457SOL    HW2 5560  -0.086   8.701   5.869
  458SOL     OW 5561   7.750   5.630   1.482
  458SOL    HW1 5562   7.773   5.578   1.559
  458SOL    HW2 5563   7.675   5.683   1.509
  459SOL     OW 5564   1.983   7.380   4.753
  459SOL    HW1 5565   1.894   7.413   4.756
  459SOL    HW2 5566   1.996   7.334   4.836
  460SOL     OW 5567   0.601   9.464   5.991
  460SOL    HW1 5568   0.676   9.508   5.951
  460SOL    HW2 5569   0.635   9.381   6.022
  461SOL     OW 5570   3.363   5.712   0.155
  461SOL    HW1 5571   3.299   5.695   0.224
  461SOL    HW2 5572   3.400   5.798   0.178
  462SOL     OW 5573   7.380   1.958   1.012
  462SOL    HW1 5574   7.444   1.983   1.079
  462SOL    HW2 5575   7.425   1.890   0.961
  463SOL     OW 5576   7.702   1.882   0.079
  463SOL    HW1 5577   7.769   1.951   0.081
  463SOL    HW2 5578   7.684   1.864   0.172
  464SOL     OW 5579   6.903   7.700   1.550
  464SOL    HW1 5580   6.975   7.752   1.514
  464SOL    HW2 5581   6.941   7.613   1.564
  465SOL     OW 5582   5.665   0.763   0.509
  465SOL    HW1 5583   5.597   0.745   0.574
  465SOL    HW2 5584   5.643   0.706   0.435
  466SOL     OW 5585   5.527   7.415   5.294
  466SOL    HW1 5586   5.541   7.481   5.226
  466SOL    HW2 5587   5.575   7.338   5.264
  467SOL     OW 5588   5.648   3.247   2.713
  467SOL    HW1 5589   5.696   3.329   2.706
  467SOL    HW2 5590   5.715   3.182   2.735
  468SOL     OW 5591   3.905   3.281   1.682
  468SOL    HW1 5592   3.984   3.226   1.684
  468SOL    HW2 5593   3.900   3.313   1.592
  469SOL     OW 5594   0.471   2.136   0.740
  469SOL    HW1 5595   0.503   2.091   0.662
  469SOL    HW2 5596   0.550   2.174   0.780
  470SOL     OW 5597   6.259   5.284   2.362
  470SOL    HW1 5598   6.267   5.361   2.306
  470SOL    HW2 5599   6.192   5.308   2.426
  471SOL     OW 5600  -0.487   2.530   2.747
  471SOL    HW1 5601  -0.466   2.623   2.743
  471SOL    HW2 5602  -0.582   2.526   2.739
  472SOL     OW 5603   2.231   9.558   5.519
  472SOL    HW1 5604   2.184   9.577   5.600
  472SOL    HW2 5605   2.239   9.643   5.475
  473SOL     OW 5606   5.637   3.019   2.473
  473SOL    HW1 5607   5.576   3.079   2.431
  473SOL    HW2 5608   5.670   2.964   2.402
  474SOL     OW 5609   7.437   1.632   0.329
  474SOL    HW1 5610   7.517   1.682   0.347
  474SOL    HW2 5611   7.397   1.678   0.255
  475SOL     OW 5612   4.523   7.376   5.925
  475SOL    HW1 5613   4.475   7.449   5.884
  475SOL    HW2 5614   4.610   7.412   5.943
  476SOL     OW 5615   5.027   9.398   4.282
  476SOL    HW1 5616   4.987   9.473   4.326
  476SOL    HW2 5617   4.954   9.353   4.240
  477SOL     OW 5618   7.838   6.611   0.029
  477SOL    HW1 5619   7.795   6.537  -0.012
  477SOL    HW2 5620   7.910   6.572   0.078
  478SOL     OW 5621   5.162   9.840   5.145
  478SOL    HW1 5622   5.068   9.830   5.163
  478SOL    HW2 5623   5.198   9.876   5.226
  479SOL     OW 5624   8.013   5.456   2.036
  479SOL    HW1 5625   7.921   5.480   2.047
  479SOL    HW2 5626   8.024   5.378   2.091
  480SOL     OW 5627   1.772   7.244   5.240
  480SOL    HW1 5628   1.744   7.334   5.257
  480SOL    HW2 5629   1.861   7.240   5.275
  481SOL     OW 5630   1.974   5.201   0.024
  481SOL    HW1 5631   2.027   5.208   0.103
  481SOL    HW2 5632   1.885   5.220   0.053
  482SOL     OW 5633   4.704   7.204   5.694
  482SOL    HW1 5634   4.734   7.159   5.773
  482SOL    HW2 5635   4.725   7.297   5.709
  483SOL     OW 5636   6.342   2.950   1.037
  483SOL    HW1 5637   6.335   2.940   1.132
  483SOL    HW2 5638   6.416   2.894   1.012
  484SOL     OW 5639   6.511   9.773   4.918
  484SOL    HW1 5640   6.467   9.732   4.844
  484SOL    HW2 5641   6.463   9.742   4.995
  485SOL     OW 5642   1.521   2.874   3.935
  485SOL    HW1 5643   1.576   2.945   3.903
  485SOL    HW2 5644   1.461   2.916   3.997
  486SOL     OW 5645   6.177   3.949   4.320
  486SOL    HW1 5646   6.125   3.873   4.294
  486SOL    HW2 5647   6.260   3.912   4.350
  487SOL     OW 5648   4.363   6.125   5.490
  487SOL    HW1 5649   4.447   6.161   5.460
  487SOL    HW2 5650   4.386   6.075   5.568
  488SOL     OW 5651   3.098   6.020   2.839
  488SOL    HW1 5652   3.101   5.967   2.919
  488SOL    HW2 5653   3.139   5.964   2.773
  489SOL     OW 5654  -0.239   5.457   4.183
  489SOL    HW1 5655  -0.173   5.388   4.189
  489SOL    HW2 5656  -0.267   5.471   4.273
  490SOL     OW 5657   4.884   5.459   4.721
  490SOL    HW1 5658   4.887   5.550   4.693
  490SOL    HW2 5659   4.885   5.409   4.640
  491SOL     OW 5660   7.672   5.108   1.777
  491SOL    HW1 5661   7.615   5.068   1.842
  491SOL    HW2 5662   7.754   5.125   1.824
  492SOL     OW 5663  -0.162   4.452   5.860
  492SOL    HW1 5664  -0.170   4.542   5.892
  492SOL    HW2 5665  -0.252   4.425   5.842
  493SOL     OW 5666   6.927   4.780   2.187
  493SOL    HW1 5667   6.961   4.693   2.208
  493SOL    HW2 5668   7.002   4.827   2.150
  494SOL     OW 5669   3.211   2.926   3.862
  494SOL    HW1 5670   3.154   2.936   3.938
  494SOL    HW2 5671   3.160   2.963   3.789
  495SOL     OW 5672   3.480   3.254   3.120
  495SOL    HW1 5673   3.410   3.217   3.066
  495SOL    HW2 5674   3.510   3.331   3.071
  496SOL     OW 5675   6.985   1.756   1.495
  496SOL    HW1 5676   6.920   1.745   1.427
  496SOL    HW2 5677   7.014   1.847   1.486
  497SOL     OW 5678   5.471   2.603   1.351
  497SOL    HW1 5679   5.455   2.598   1.257
  497SOL    HW2 5680   5.458   2.696   1.372
  498SOL     OW 5681   7.000  10.173   5.365
  498SOL    HW1 5682   7.076  10.198   5.418
  498SOL    HW2 5683   6.983  10.082   5.389
  499SOL     OW 5684   2.528   5.400   0.351
  499SOL    HW1 5685   2.440   5.437   0.347
  499SOL    HW2 5686   2.573   5.439   0.276
  500SOL     OW 5687   6.951   4.147   1.522
  500SOL    HW1 5688   6.954   4.078   1.590
  500SOL    HW2 5689   7.035   4.141   1.478
  501SOL     OW 5690   4.358   6.440   6.024
  501SOL    HW1 5691   4.308   6.391   6.089
  501SOL    HW2 5692   4.373   6.525   6.066
  502SOL     OW 5693   3.293   6.893   5.650
  502SOL    HW1 5694   3.266   6.970   5.700
  502SOL    HW2 5695   3.352   6.927   5.583
  503SOL     OW 5696   0.813   3.202   2.567
  503SOL    HW1 5697   0.813   3.296   2.586
  503SOL    HW2 5698   0.759   3.194   2.488
  504SOL     OW 5699   4.966   1.530   1.074
  504SOL    HW1 5700   4.952   1.623   1.057
  504SOL    HW2 5701   5.061   1.521   1.083
  505SOL     OW 5702   6.273   8.426   3.259
  505SOL    HW1 5703   6.287   8.521   3.268
  505SOL    HW2 5704   6.360   8.389   3.254
  506SOL     OW 5705   2.777   9.112   5.894
  506SOL    HW1 5706   2.854   9.058   5.914
  506SOL    HW2 5707   2.708   9.076   5.949
  507SOL     OW 5708   2.457   6.878   2.029
  507SOL    HW1 5709   2.463   6.967   1.993
  507SOL    HW2 5710   2.369   6.873   2.066
  508SOL     OW 5711  -1.061   4.456   5.303
  508SOL    HW1 5712  -1.130   4.518   5.280
  508SOL    HW2 5713  -0.992   4.471   5.239
  509SOL     OW 5714   4.151   4.286   4.307
  509SOL    HW1 5715   4.071   4.296   4.359
  509SOL    HW2 5716   4.210   4.354   4.338
  510SOL     OW 5717   0.764   5.690   4.392
  510SOL    HW1 5718   0.785   5.597   4.379
  510SOL    HW2 5719   0.816   5.736   4.326
  511SOL     OW 5720   1.573   2.159   2.749
  511SOL    HW1 5721   1.526   2.240   2.769
  511SOL    HW2 5722   1.596   2.124   2.835
  512SOL     OW 5723  -0.320   5.132   4.965
  512SOL    HW1 5724  -0.254   5.119   5.033
  512SOL    HW2 5725  -0.366   5.212   4.991
  513SOL     OW 5726   3.723   8.663   4.361
  513SOL    HW1 5727   3.813   8.634   4.372
  513SOL    HW2 5728   3.730   8.752   4.324
  514SOL     OW 5729   0.895   2.839   3.638
  514SOL    HW1 5730   0.908   2.932   3.619
  514SOL    HW2 5731   0.882   2.799   3.552
  515SOL     OW 5732   2.734   3.452   3.946
  515SOL    HW1 5733   2.665   3.481   3.886
  515SOL    HW2 5734   2.816   3.468   3.900
  516SOL     OW 5735   3.074   9.863   5.319
  516SOL    HW1 5736   3.089   9.786   5.262
  516SOL    HW2 5737   3.120   9.934   5.274
  517SOL     OW 5738   6.028   4.920   2.419
  517SOL    HW1 5739   6.081   4.845   2.392
  517SOL    HW2 5740   5.938   4.894   2.400
  518SOL     OW 5741   1.561   4.594   3.811
  518SOL    HW1 5742   1.567   4.648   3.732
  518SOL    HW2 5743   1.648   4.600   3.850
  519SOL     OW 5744   0.408   4.495   4.029
  519SOL    HW1 5745   0.398   4.569   4.088
  519SOL    HW2 5746   0.470   4.526   3.963
  520SOL     OW 5747   3.560   3.956   4.582
  520SOL    HW1 5748   3.531   4.016   4.650
  520SOL    HW2 5749   3.647   3.988   4.558
  521SOL     OW 5750   4.980   6.664   4.623
  521SOL    HW1 5751   5.035   6.739   4.643
  521SOL    HW2 5752   5.030   6.589   4.654
  522SOL     OW 5753   8.304   4.980   1.325
  522SOL    HW1 5754   8.280   4.896   1.364
  522SOL    HW2 5755   8.389   4.965   1.284
  523SOL     OW 5756   0.291   3.084   4.648
  523SOL    HW1 5757   0.214   3.120   4.605
  523SOL    HW2 5758   0.325   3.019   4.587
  524SOL     OW 5759   5.649   7.326   6.035
  524SOL    HW1 5760   5.697   7.336   6.117
  524SOL    HW2 5761   5.573   7.383   6.045
  525SOL     OW 5762   3.808   7.760   2.254
  525SOL    HW1 5763   3.713   7.764   2.253
  525SOL    HW2 5764   3.828   7.679   2.301
  526SOL     OW 5765   7.949   8.279   1.991
  526SOL    HW1 5766   7.964   8.265   1.897
  526SOL    HW2 5767   8.013   8.224   2.035
  527SOL     OW 5768   2.481   6.745   3.356
  527SOL    HW1 5769   2.508   6.714   3.269
  527SOL    HW2 5770   2.412   6.684   3.383
  528SOL     OW 5771  -0.925   2.766   3.122
  528SOL    HW1 5772  -0.995   2.720   3.168
  528SOL    HW2 5773  -0.874   2.807   3.192
  529SOL     OW 5774   5.062   5.828   3.574
  529SOL    HW1 5775   5.007   5.751   3.562
  529SOL    HW2 5776   5.134   5.798   3.629
  530SOL     OW 5777   4.913   0.662   0.803
  530SOL    HW1 5778   4.990   0.627   0.760
  530SOL    HW2 5779   4.924   0.757   0.800
  531SOL     OW 5780   1.065   3.859   2.564
  531SOL    HW1 5781   1.060   3.955   2.573
  531SOL    HW2 5782   1.157   3.838   2.581
  532SOL     OW 5783   1.079   4.028   2.161
  532SOL    HW1 5784   0.998   4.074   2.185
  532SOL    HW2 5785   1.101   4.061   2.074
  533SOL     OW 5786  -0.139   2.206   1.603
  533SOL    HW1 5787  -0.056   2.169   1.574
  533SOL    HW2 5788  -0.169   2.260   1.530
  534SOL     OW 5789   1.420   5.148   2.969
  534SOL    HW1 5790   1.474   5.111   3.039
  534SOL    HW2 5791   1.348   5.191   3.014
  535SOL     OW 5792   4.974   1.464   0.146
  535SOL    HW1 5793   4.969   1.484   0.053
  535SOL    HW2 5794   4.883   1.452   0.174
  536SOL     OW 5795   4.827   4.559   2.200
  536SOL    HW1 5796   4.743   4.596   2.229
  536SOL    HW2 5797   4.882   4.635   2.183
  537SOL     OW 5798   1.785   7.242   2.397
  537SOL    HW1 5799   1.851   7.228   2.330
  537SOL    HW2 5800   1.828   7.216   2.479
  538SOL     OW 5801   7.434   5.868   2.733
  538SOL    HW1 5802   7.387   5.834   2.809
  538SOL    HW2 5803   7.369   5.867   2.662
  539SOL     OW 5804   8.418   6.780   2.007
  539SOL    HW1 5805   8.396   6.688   2.022
  539SOL    HW2 5806   8.373   6.827   2.078
  540SOL     OW 5807   9.019   7.739   1.031
  540SOL    HW1 5808   8.981   7.737   1.119
  540SOL    HW2 5809   8.972   7.670   0.984
  541SOL     OW 5810   3.769   0.807   1.189
  541SOL    HW1 5811   3.841   0.871   1.184
  541SOL    HW2 5812   3.714   0.827   1.114
  542SOL     OW 5813   7.290   5.681   0.491
  542SOL    HW1 5814   7.284   5.767   0.531
  542SOL    HW2 5815   7.227   5.627   0.540
  543SOL     OW 5816   4.031   8.935   4.610
  543SOL    HW1 5817   4.066   8.976   4.690
  543SOL    HW2 5818   4.073   8.983   4.539
  544SOL     OW 5819   7.786   3.935   0.087
  544SOL    HW1 5820   7.795   3.922   0.181
  544SOL    HW2 5821   7.691   3.929   0.071
  545SOL     OW 5822   5.248   1.736   2.823
  545SOL    HW1 5823   5.210   1.764   2.907
  545SOL    HW2 5824   5.336   1.774   2.822
  546SOL     OW 5825   4.693   8.752   5.062
  546SOL    HW1 5826   4.728   8.806   5.132
  546SOL    HW2 5827   4.672   8.814   4.992
  547SOL     OW 5828   5.101   5.793   4.810
  547SOL    HW1 5829   5.091   5.781   4.904
  547SOL    HW2 5830   5.030   5.741   4.771
  548SOL     OW 5831   6.236   3.739   1.569
  548SOL    HW1 5832   6.209   3.810   1.511
  548SOL    HW2 5833   6.296   3.686   1.516
  549SOL     OW 5834   1.525   7.348   5.625
  549SOL    HW1 5835   1.462   7.361   5.696
  549SOL    HW2 5836   1.478   7.375   5.546
  550SOL     OW 5837   5.043   6.488   0.058
  550SOL    HW1 5838   4.977   6.428   0.092
  550SOL    HW2 5839   5.123   6.466   0.104
  551SOL     OW 5840   5.647   3.570   3.322
  551SOL    HW1 5841   5.723   3.518   3.348
  551SOL    HW2 5842   5.644   3.642   3.386
  552SOL     OW 5843   6.812   7.024   5.038
  552SOL    HW1 5844   6.785   6.936   5.012
  552SOL    HW2 5845   6.730   7.072   5.052
  553SOL     OW 5846   1.682   9.732   4.969
  553SOL    HW1 5847   1.694   9.765   4.880
  553SOL    HW2 5848   1.623   9.657   4.960
  554SOL     OW 5849   1.387   4.696   4.643
  554SOL    HW1 5850   1.420   4.785   4.636
  554SOL    HW2 5851   1.420   4.652   4.565
  555SOL     OW 5852   4.682   2.386   3.178
  555SOL    HW1 5853   4.766   2.353   3.146
  555SOL    HW2 5854   4.658   2.454   3.115
  556SOL     OW 5855   5.461   1.945   1.226
  556SOL    HW1 5856   5.368   1.965   1.237
  556SOL    HW2 5857   5.479   1.876   1.289
  557SOL     OW 5858   3.492   5.486   1.094
  557SOL    HW1 5859   3.491   5.514   1.186
  557SOL    HW2 5860   3.521   5.564   1.046
  558SOL     OW 5861  -0.337   3.863   4.136
  558SOL    HW1 5862  -0.310   3.771   4.141
  558SOL    HW2 5863  -0.369   3.883   4.224
  559SOL     OW 5864   3.779   3.161   4.947
  559SOL    HW1 5865   3.736   3.082   4.981
  559SOL    HW2 5866   3.814   3.134   4.862
  560SOL     OW 5867   7.110   8.334   4.341
  560SOL    HW1 5868   7.063   8.416   4.353
  560SOL    HW2 5869   7.050   8.279   4.291
  561SOL     OW 5870   0.445   5.744   3.313
  561SOL    HW1 5871   0.369   5.776   3.362
  561SOL    HW2 5872   0.454   5.805   3.240
  562SOL     OW 5873   1.284   3.499   0.434
  562SOL    HW1 5874   1.221   3.428   0.448
  562SOL    HW2 5875   1.232   3.579   0.443
  563SOL     OW 5876   3.687   3.456   1.194
  563SOL    HW1 5877   3.750   3.491   1.131
  563SOL    HW2 5878   3.609   3.438   1.142
  564SOL     OW 5879   3.922   5.863   2.119
  564SOL    HW1 5880   3.945   5.913   2.197
  564SOL    HW2 5881   3.827   5.874   2.111
  565SOL     OW 5882   6.679   0.934   0.405
  565SOL    HW1 5883   6.688   0.864   0.341
  565SOL    HW2 5884   6.749   0.918   0.468
  566SOL     OW 5885   4.719   3.994   5.028
  566SOL    HW1 5886   4.732   4.040   4.945
  566SOL    HW2 5887   4.712   4.063   5.093
  567SOL     OW 5888   7.364   5.575   3.057
  567SOL    HW1 5889   7.270   5.585   3.074
  567SOL    HW2 5890   7.394   5.663   3.035
  568SOL     OW 5891   8.264   5.015   0.008
  568SOL    HW1 5892   8.251   5.001   0.102
  568SOL    HW2 5893   8.260   4.928  -0.030
  569SOL     OW 5894   2.297   3.497   3.989
  569SOL    HW1 5895   2.225   3.560   3.988
  569SOL    HW2 5896   2.255   3.412   4.004
  570SOL     OW 5897   3.941   3.559   4.847
  570SOL    HW1 5898   3.854   3.528   4.822
  570SOL    HW2 5899   3.949   3.645   4.806
  571SOL     OW 5900   1.494   6.206   3.353
  571SOL    HW1 5901   1.449   6.162   3.425
  571SOL    HW2 5902   1.464   6.297   3.358
  572SOL     OW 5903   4.270   3.419   3.447
  572SOL    HW1 5904   4.330   3.392   3.516
  572SOL    HW2 5905   4.190   3.445   3.493
  573SOL     OW 5906   3.917   4.401   3.687
  573SOL    HW1 5907   3.868   4.320   3.696
  573SOL    HW2 5908   3.924   4.414   3.592
  574SOL     OW 5909   4.571   5.529   0.151
  574SOL    HW1 5910   4.620   5.456   0.190
  574SOL    HW2 5911   4.486   5.492   0.127
  575SOL     OW 5912   3.843   5.506   5.714
  575SOL    HW1 5913   3.753   5.515   5.746
  575SOL    HW2 5914   3.892   5.572   5.763
  576SOL     OW 5915   4.793   3.112   3.456
  576SOL    HW1 5916   4.810   3.061   3.377
  576SOL    HW2 5917   4.840   3.065   3.525
  577SOL     OW 5918   4.233   9.464   4.726
  577SOL    HW1 5919   4.328   9.454   4.736
  577SOL    HW2 5920   4.209   9.528   4.793
  578SOL     OW 5921   5.084   1.665   1.334
  578SOL    HW1 5922   5.110   1.586   1.288
  578SOL    HW2 5923   5.165   1.715   1.344
  579SOL     OW 5924   7.128   8.141   4.553
  579SOL    HW1 5925   7.134   8.058   4.507
  579SOL    HW2 5926   7.140   8.207   4.485
  580SOL     OW 5927   5.259   2.008   1.844
  580SOL    HW1 5928   5.206   2.078   1.882
  580SOL    HW2 5929   5.230   1.928   1.889
  581SOL     OW 5930   1.987   6.498   1.076
  581SOL    HW1 5931   2.007   6.490   0.983
  581SOL    HW2 5932   1.919   6.433   1.093
  582SOL     OW 5933   3.541   7.508   5.493
  582SOL    HW1 5934   3.535   7.439   5.427
  582SOL    HW2 5935   3.457   7.553   5.489
  583SOL     OW 5936   3.833   2.227   0.222
  583SOL    HW1 5937   3.888   2.241   0.145
  583SOL    HW2 5938   3.827   2.313   0.263
  584SOL     OW 5939   3.513   8.569   5.771
  584SOL    HW1 5940   3.461   8.493   5.745
  584SOL    HW2 5941   3.451   8.642   5.769
  585SOL     OW 5942   0.651   1.753   1.018
  585SOL    HW1 5943   0.731   1.703   1.002
  585SOL    HW2 5944   0.584   1.706   0.968
  586SOL     OW 5945   0.070   2.708   1.638
  586SOL    HW1 5946   0.130   2.636   1.656
  586SOL    HW2 5947   0.021   2.719   1.719
  587SOL     OW 5948  -0.328   3.266   3.289
  587SOL    HW1 5949  -0.322   3.327   3.363
  587SOL    HW2 5950  -0.372   3.316   3.220
  588SOL     OW 5951   8.759   6.256   1.493
  588SOL    HW1 5952   8.727   6.325   1.433
  588SOL    HW2 5953   8.749   6.294   1.580
  589SOL     OW 5954   6.962   5.561   4.065
  589SOL    HW1 5955   6.868   5.558   4.046
  589SOL    HW2 5956   6.988   5.469   4.071
  590SOL     OW 5957   6.789   1.784   1.320
  590SOL    HW1 5958   6.710   1.813   1.367
  590SOL    HW2 5959   6.799   1.849   1.250
  591SOL     OW 5960   4.493   8.417   5.571
  591SOL    HW1 5961   4.512   8.398   5.663
  591SOL    HW2 5962   4.524   8.340   5.524
  592SOL     OW 5963   4.002   9.298   5.307
  592SOL    HW1 5964   3.985   9.361   5.377
  592SOL    HW2 5965   4.089   9.264   5.325
  593SOL     OW 5966  -0.308   7.301   5.178
  593SOL    HW1 5967  -0.304   7.396   5.165
  593SOL    HW2 5968  -0.388   7.274   5.134
  594SOL     OW 5969  -0.039   3.974   2.790
  594SOL    HW1 5970  -0.053   4.060   2.751
  594SOL    HW2 5971   0.039   3.985   2.845
  595SOL     OW 5972   1.506   6.447   3.986
  595SOL    HW1 5973   1.450   6.503   4.041
  595SOL    HW2 5974   1.454   6.367   3.973
  596SOL     OW 5975   2.196   1.893   2.592
  596SOL    HW1 5976   2.174   1.869   2.502
  596SOL    HW2 5977   2.135   1.964   2.613
  597SOL     OW 5978   0.929   1.414   1.328
  597SOL    HW1 5979   1.020   1.395   1.352
  597SOL    HW2 5980   0.924   1.510   1.328
  598SOL     OW 5981   1.450   3.708   5.058
  598SOL    HW1 5982   1.524   3.755   5.021
  598SOL    HW2 5983   1.486   3.625   5.088
  599SOL     OW 5984   7.573   8.270   2.241
  599SOL    HW1 5985   7.637   8.202   2.261
  599SOL    HW2 5986   7.503   8.223   2.196
  600SOL     OW 5987   2.515   1.949   2.452
  600SOL    HW1 5988   2.491   2.014   2.517
  600SOL    HW2 5989   2.531   1.869   2.502
  601SOL     OW 5990   7.101   5.162   2.322
  601SOL    HW1 5991   7.066   5.159   2.233
  601SOL    HW2 5992   7.191   5.128   2.313
  602SOL     OW 5993   2.449   7.502   0.724
  602SOL    HW1 5994   2.464   7.526   0.815
  602SOL    HW2 5995   2.493   7.417   0.714
  603SOL     OW 5996   7.149   5.339   3.179
  603SOL    HW1 5997   7.087   5.325   3.250
  603SOL    HW2 5998   7.135   5.429   3.151
  604SOL     OW 5999   3.784   3.003   2.002
  604SOL    HW1 6000   3.801   2.960   2.086
  604SOL    HW2 6001   3.721   3.072   2.024
  605SOL     OW 6002   6.174   1.999   3.199
  605SOL    HW1 6003   6.090   1.998   3.246
  605SOL    HW2 6004   6.152   2.027   3.111
  606SOL     OW 6005   2.197   2.724   1.719
  606SOL    HW1 6006   2.204   2.806   1.767
  606SOL    HW2 6007   2.286   2.688   1.720
  607SOL     OW 6008   5.235   5.319   0.520
  607SOL    HW1 6009   5.185   5.381   0.573
  607SOL    HW2 6010   5.172   5.288   0.455
  608SOL     OW 6011  -0.039   1.398   1.901
  608SOL    HW1 6012  -0.119   1.350   1.921
  608SOL    HW2 6013  -0.053   1.434   1.814
  609SOL     OW 6014   2.181   2.912   3.230
  609SOL    HW1 6015   2.174   3.003   3.259
  609SOL    HW2 6016   2.201   2.862   3.309
  610SOL     OW 6017   3.300   4.684   0.199
  610SOL    HW1 6018   3.244   4.648   0.131
  610SOL    HW2 6019   3.301   4.778   0.182
  611SOL     OW 6020   6.444   2.825   0.024
  611SOL    HW1 6021   6.470   2.820   0.116
  611SOL    HW2 6022   6.352   2.798   0.023
  612SOL     OW 6023   2.471   4.999   3.137
  612SOL    HW1 6024   2.455   5.063   3.206
  612SOL    HW2 6025   2.446   5.045   3.056
  613SOL     OW 6026   3.639   3.744   1.170
  613SOL    HW1 6027   3.549   3.769   1.192
  613SOL    HW2 6028   3.644   3.651   1.192
  614SOL     OW 6029   1.721   2.047   2.550
  614SOL    HW1 6030   1.684   2.094   2.625
  614SOL    HW2 6031   1.815   2.068   2.553
  615SOL     OW 6032   5.225   5.041   5.840
  615SOL    HW1 6033   5.318   5.064   5.835
  615SOL    HW2 6034   5.224   4.946   5.851
  616SOL     OW 6035   2.394   5.900   5.554
  616SOL    HW1 6036   2.460   5.908   5.485
  616SOL    HW2 6037   2.443   5.909   5.636
  617SOL     OW 6038   5.117   5.302   3.315
  617SOL    HW1 6039   5.155   5.372   3.369
  617SOL    HW2 6040   5.033   5.282   3.356
  618SOL     OW 6041   2.056   7.896   5.800
  618SOL    HW1 6042   2.046   7.990   5.809
  618SOL    HW2 6043   2.080   7.883   5.708
  619SOL     OW 6044   1.406   7.108   4.640
  619SOL    HW1 6045   1.336   7.149   4.691
  619SOL    HW2 6046   1.382   7.015   4.636
  620SOL     OW 6047   7.106   9.694   5.748
  620SOL    HW1 6048   7.138   9.772   5.792
  620SOL    HW2 6049   7.086   9.633   5.818
  621SOL     OW 6050   1.233   4.624   2.569
  621SOL    HW1 6051   1.230   4.690   2.638
  621SOL    HW2 6052   1.265   4.672   2.492
  622SOL     OW 6053   1.317   5.286   4.362
  622SOL    HW1 6054   1.363   5.364   4.331
  622SOL    HW2 6055   1.386   5.231   4.399
  623SOL     OW 6056   2.322   0.954   1.308
  623SOL    HW1 6057   2.312   1.023   1.374
  623SOL    HW2 6058   2.412   0.961   1.279
  624SOL     OW 6059   2.837   4.518   3.171
  624SOL    HW1 6060   2.808   4.539   3.260
  624SOL    HW2 6061   2.821   4.424   3.163
  625SOL     OW 6062   2.699   5.926   5.452
  625SOL    HW1 6063   2.745   5.881   5.381
  625SOL    HW2 6064   2.684   6.014   5.418
  626SOL     OW 6065   4.900   2.327   0.622
  626SOL    HW1 6066   4.899   2.380   0.701
  626SOL    HW2 6067   4.815   2.283   0.622
  627SOL     OW 6068   1.567   5.572   2.731
  627SOL    HW1 6069   1.565   5.487   2.777
  627SOL    HW2 6070   1.547   5.551   2.640
  628SOL     OW 6071   0.897   2.106   2.455
  628SOL    HW1 6072   0.808   2.120   2.487
  628SOL    HW2 6073   0.950   2.172   2.500
  629SOL     OW 6074   7.455   9.569   4.238
  629SOL    HW1 6075   7.443   9.527   4.323
  629SOL    HW2 6076   7.413   9.510   4.176
  630SOL     OW 6077   7.450   9.301   5.491
  630SOL    HW1 6078   7.517   9.327   5.554
  630SOL    HW2 6079   7.387   9.372   5.492
  631SOL     OW 6080   2.984   9.468   4.142
  631SOL    HW1 6081   2.941   9.383   4.137
  631SOL    HW2 6082   3.077   9.449   4.140
  632SOL     OW 6083   5.765   9.409   4.893
  632SOL    HW1 6084   5.790   9.475   4.957
  632SOL    HW2 6085   5.769   9.326   4.941
  633SOL     OW 6086   0.049   4.436   5.689
  633SOL    HW1 6087  -0.038   4.440   5.728
  633SOL    HW2 6088   0.100   4.502   5.735
  634SOL     OW 6089   6.898   1.958   1.115
  634SOL    HW1 6090   6.896   1.961   1.019
  634SOL    HW2 6091   6.983   1.993   1.139
  635SOL     OW 6092   3.453   2.771   3.626
  635SOL    HW1 6093   3.371   2.777   3.675
  635SOL    HW2 6094   3.463   2.678   3.607
  636SOL     OW 6095   3.326   4.210   2.300
  636SOL    HW1 6096   3.289   4.236   2.215
  636SOL    HW2 6097   3.371   4.127   2.282
  637SOL     OW 6098   3.707   1.515   0.600
  637SOL    HW1 6099   3.717   1.511   0.695
  637SOL    HW2 6100   3.621   1.556   0.587
  638SOL     OW 6101   5.569   3.803   4.960
  638SOL    HW1 6102   5.657   3.841   4.969
  638SOL    HW2 6103   5.578   3.740   4.889
  639SOL     OW 6104   1.081   7.361   5.935
  639SOL    HW1 6105   1.115   7.281   5.895
  639SOL    HW2 6106   0.996   7.336   5.970
  640SOL     OW 6107   3.665   1.843   0.344
  640SOL    HW1 6108   3.605   1.809   0.277
  640SOL    HW2 6109   3.738   1.782   0.344
  641SOL     OW 6110   1.620   6.894   5.596
  641SOL    HW1 6111   1.657   6.980   5.577
  641SOL    HW2 6112   1.696   6.841   5.623
  642SOL     OW 6113   0.963   8.336   6.029
  642SOL    HW1 6114   0.961   8.245   5.999
  642SOL    HW2 6115   0.906   8.383   5.969
  643SOL     OW 6116   1.505   3.575   3.832
  643SOL    HW1 6117   1.445   3.562   3.905
  643SOL    HW2 6118   1.592   3.563   3.870
  644SOL     OW 6119   8.333   5.396   1.155
  644SOL    HW1 6120   8.387   5.424   1.229
  644SOL    HW2 6121   8.363   5.307   1.136
  645SOL     OW 6122   7.818   4.252   0.993
  645SOL    HW1 6123   7.856   4.177   1.039
  645SOL    HW2 6124   7.730   4.260   1.030
  646SOL     OW 6125   2.485   7.602   2.111
  646SOL    HW1 6126   2.570   7.578   2.147
  646SOL    HW2 6127   2.449   7.519   2.077
  647SOL     OW 6128   4.310   1.617   1.552
  647SOL    HW1 6129   4.229   1.609   1.503
  647SOL    HW2 6130   4.340   1.706   1.536
  648SOL     OW 6131   8.256   6.460   0.499
  648SOL    HW1 6132   8.163   6.457   0.477
  648SOL    HW2 6133   8.275   6.376   0.539
  649SOL     OW 6134   2.199   6.092   5.678
  649SOL    HW1 6135   2.209   5.998   5.662
  649SOL    HW2 6136   2.268   6.133   5.627
  650SOL     OW 6137   2.445   2.628   0.527
  650SOL    HW1 6138   2.490   2.711   0.545
  650SOL    HW2 6139   2.513   2.562   0.539
  651SOL     OW 6140   0.733   6.580   3.605
  651SOL    HW1 6141   0.808   6.632   3.577
  651SOL    HW2 6142   0.658   6.619   3.561
  652SOL     OW 6143   5.526   6.797   5.998
  652SOL    HW1 6144   5.550   6.886   5.974
  652SOL    HW2 6145   5.479   6.763   5.921
  653SOL     OW 6146   6.762   3.675   2.461
  653SOL    HW1 6147   6.766   3.768   2.443
  653SOL    HW2 6148   6.847   3.654   2.500
  654SOL     OW 6149   2.576   6.875   3.971
  654SOL    HW1 6150   2.533   6.906   3.892
  654SOL    HW2 6151   2.534   6.792   3.992
  655SOL     OW 6152   4.101   2.173   3.046
  655SOL    HW1 6153   4.033   2.168   3.113
  655SOL    HW2 6154   4.053   2.166   2.963
  656SOL     OW 6155   3.560   3.928   1.442
  656SOL    HW1 6156   3.486   3.870   1.422
  656SOL    HW2 6157   3.519   4.014   1.455
  657SOL     OW 6158   6.465   5.788   4.814
  657SOL    HW1 6159   6.399   5.813   4.878
  657SOL    HW2 6160   6.498   5.871   4.780
  658SOL     OW 6161   9.171   5.520   0.344
  658SOL    HW1 6162   9.169   5.553   0.254
  658SOL    HW2 6163   9.116   5.580   0.394
  659SOL     OW 6164   8.518   6.299   2.029
  659SOL    HW1 6165   8.574   6.361   1.983
  659SOL    HW2 6166   8.429   6.332   2.015
  660SOL     OW 6167   6.702   8.352   2.946
  660SOL    HW1 6168   6.727   8.260   2.959
  660SOL    HW2 6169   6.776   8.402   2.982
  661SOL     OW 6170   3.040   9.193   3.809
  661SOL    HW1 6171   3.010   9.102   3.809
  661SOL    HW2 6172   3.136   9.186   3.808
  662SOL     OW 6173   5.345   4.504   3.140
  662SOL    HW1 6174   5.399   4.474   3.213
  662SOL    HW2 6175   5.398   4.486   3.062
  663SOL     OW 6176   2.662   3.489   6.026
  663SOL    HW1 6177   2.695   3.399   6.028
  663SOL    HW2 6178   2.740   3.543   6.013
  664SOL     OW 6179   7.726   5.499   2.839
  664SOL    HW1 6180   7.769   5.557   2.777
  664SOL    HW2 6181   7.658   5.455   2.787
  665SOL     OW 6182   5.644   5.403   2.275
  665SOL    HW1 6183   5.645   5.373   2.184
  665SOL    HW2 6184   5.702   5.479   2.275
  666SOL     OW 6185   6.662   5.285   2.154
  666SOL    HW1 6186   6.599   5.274   2.083
  666SOL    HW2 6187   6.688   5.196   2.177
  667SOL     OW 6188   7.812   2.370   0.400
  667SOL    HW1 6189   7.807   2.275   0.409
  667SOL    HW2 6190   7.903   2.387   0.377
  668SOL     OW 6191   5.991   1.204   1.125
  668SOL    HW1 6192   5.949   1.220   1.041
  668SOL    HW2 6193   6.077   1.246   1.118
  669SOL     OW 6194   7.141  10.225   5.774
  669SOL    HW1 6195   7.198  10.191   5.706
  669SOL    HW2 6196   7.197  10.230   5.852
  670SOL     OW 6197   8.283   7.631   2.511
  670SOL    HW1 6198   8.247   7.561   2.457
  670SOL    HW2 6199   8.246   7.617   2.598
  671SOL     OW 6200   4.418   2.610   3.144
  671SOL    HW1 6201   4.460   2.665   3.209
  671SOL    HW2 6202   4.362   2.551   3.194
  672SOL     OW 6203   1.824   1.953   0.722
  672SOL    HW1 6204   1.907   1.925   0.760
  672SOL    HW2 6205   1.796   2.027   0.776
  673SOL     OW 6206   1.573   3.722   5.452
  673SOL    HW1 6207   1.501   3.752   5.397
  673SOL    HW2 6208   1.617   3.655   5.399
  674SOL     OW 6209   3.360   5.459   0.856
  674SOL    HW1 6210   3.424   5.419   0.798
  674SOL    HW2 6211   3.398   5.450   0.944
  675SOL     OW 6212   6.872   9.734   5.590
  675SOL    HW1 6213   6.948   9.730   5.648
  675SOL    HW2 6214   6.858   9.644   5.562
  676SOL     OW 6215   2.710   4.775   4.553
  676SOL    HW1 6216   2.692   4.837   4.624
  676SOL    HW2 6217   2.777   4.818   4.500
  677SOL     OW 6218  -0.838   5.409   4.567
  677SOL    HW1 6219  -0.795   5.353   4.502
  677SOL    HW2 6220  -0.826   5.364   4.650
  678SOL     OW 6221   5.750   3.689   1.754
  678SOL    HW1 6222   5.770   3.599   1.730
  678SOL    HW2 6223   5.825   3.740   1.722
  679SOL     OW 6224   2.839   6.652   4.958
  679SOL    HW1 6225   2.850   6.585   4.890
  679SOL    HW2 6226   2.745   6.669   4.961
  680SOL     OW 6227   5.042   8.824   5.973
  680SOL    HW1 6228   5.053   8.816   5.879
  680SOL    HW2 6229   5.132   8.825   6.008
  681SOL     OW 6230   5.969   2.460   3.062
  681SOL    HW1 6231   5.955   2.511   2.982
  681SOL    HW2 6232   5.939   2.372   3.040
  682SOL     OW 6233   3.005   4.183   5.636
  682SOL    HW1 6234   3.061   4.260   5.633
  682SOL    HW2 6235   2.916   4.217   5.625
  683SOL     OW 6236   2.722   5.444   2.219
  683SOL    HW1 6237   2.650   5.418   2.276
  683SOL    HW2 6238   2.801   5.431   2.273
  684SOL     OW 6239   4.538   5.139   4.520
  684SOL    HW1 6240   4.535   5.156   4.614
  684SOL    HW2 6241   4.629   5.154   4.496
  685SOL     OW 6242   3.808   9.060   4.949
  685SOL    HW1 6243   3.810   9.063   5.044
  685SOL    HW2 6244   3.893   9.096   4.922
  686SOL     OW 6245   5.547   2.607   4.503
  686SOL    HW1 6246   5.637   2.621   4.532
  686SOL    HW2 6247   5.535   2.670   4.432
  687SOL     OW 6248   4.943   3.449   5.797
  687SOL    HW1 6249   4.895   3.378   5.840
  687SOL    HW2 6250   4.976   3.503   5.869
  688SOL     OW 6251   5.071   2.267   2.293
  688SOL    HW1 6252   5.030   2.297   2.212
  688SOL    HW2 6253   5.012   2.200   2.327
  689SOL     OW 6254   1.141   5.196   3.049
  689SOL    HW1 6255   1.103   5.236   2.971
  689SOL    HW2 6256   1.116   5.104   3.044
  690SOL     OW 6257   5.104   3.585   2.477
  690SOL    HW1 6258   5.031   3.532   2.444
  690SOL    HW2 6259   5.064   3.642   2.542
  691SOL     OW 6260   5.844   0.987   0.682
  691SOL    HW1 6261   5.895   0.925   0.629
  691SOL    HW2 6262   5.753   0.963   0.666
  692SOL     OW 6263   0.797   6.462   5.878
  692SOL    HW1 6264   0.878   6.512   5.868
  692SOL    HW2 6265   0.779   6.465   5.972
  693SOL     OW 6266   8.581   6.562   0.970
  693SOL    HW1 6267   8.646   6.609   1.020
  693SOL    HW2 6268   8.554   6.489   1.026
  694SOL     OW 6269   3.409   7.682   5.079
  694SOL    HW1 6270   3.411   7.713   4.989
  694SOL    HW2 6271   3.355   7.603   5.076
  695SOL     OW 6272   3.218   8.496   4.846
  695SOL    HW1 6273   3.222   8.579   4.799
  695SOL    HW2 6274   3.175   8.517   4.929
  696SOL     OW 6275   6.882   1.165   0.384
  696SOL    HW1 6276   6.857   1.154   0.293
  696SOL    HW2 6277   6.853   1.085   0.427
  697SOL     OW 6278   4.484   6.396   5.255
  697SOL    HW1 6279   4.569   6.355   5.269
  697SOL    HW2 6280   4.504   6.477   5.209
  698SOL     OW 6281   8.214   7.382   2.386
  698SOL    HW1 6282   8.132   7.430   2.393
  698SOL    HW2 6283   8.194   7.294   2.416
  699SOL     OW 6284   6.238   3.153   3.780
  699SOL    HW1 6285   6.320   3.150   3.830
  699SOL    HW2 6286   6.193   3.073   3.805
  700SOL     OW 6287   5.027   5.216   3.845
  700SOL    HW1 6288   4.933   5.232   3.860
  700SOL    HW2 6289   5.066   5.303   3.850
  701SOL     OW 6290   0.070   4.160   5.493
  701SOL    HW1 6291   0.084   4.188   5.402
  701SOL    HW2 6292   0.083   4.239   5.545
  702SOL     OW 6293   0.079   2.640   2.649
  702SOL    HW1 6294   0.071   2.548   2.676
  702SOL    HW2 6295   0.006   2.655   2.590
  703SOL     OW 6296  -0.109   1.479   1.651
  703SOL    HW1 6297  -0.168   1.538   1.603
  703SOL    HW2 6298  -0.021   1.510   1.629
  704SOL     OW 6299  -0.180   6.263   5.204
  704SOL    HW1 6300  -0.167   6.339   5.260
  704SOL    HW2 6301  -0.092   6.230   5.185
  705SOL     OW 6302   7.329   6.753   1.036
  705SOL    HW1 6303   7.237   6.751   1.008
  705SOL    HW2 6304   7.379   6.734   0.957
  706SOL     OW 6305   4.144   1.434   0.321
  706SOL    HW1 6306   4.053   1.462   0.332
  706SOL    HW2 6307   4.177   1.487   0.249
  707SOL     OW 6308   2.563   6.078   2.554
  707SOL    HW1 6309   2.627   6.149   2.548
  707SOL    HW2 6310   2.579   6.024   2.477
  708SOL     OW 6311   1.081   5.025   4.841
  708SOL    HW1 6312   1.079   4.933   4.815
  708SOL    HW2 6313   1.082   5.074   4.759
  709SOL     OW 6314  -1.175   7.214   6.182
  709SOL    HW1 6315  -1.257   7.184   6.222
  709SOL    HW2 6316  -1.106   7.169   6.231
  710SOL     OW 6317   8.189   5.972   1.138
  710SOL    HW1 6318   8.233   6.053   1.165
  710SOL    HW2 6319   8.254   5.904   1.149
  711SOL     OW 6320  -1.014   3.742   4.623
  711SOL    HW1 6321  -1.049   3.822   4.662
  711SOL    HW2 6322  -0.978   3.693   4.697
  712SOL     OW 6323   7.270   3.295   2.128
  712SOL    HW1 6324   7.327   3.337   2.193
  712SOL    HW2 6325   7.331   3.261   2.063
  713SOL     OW 6326   7.353   7.418   1.159
  713SOL    HW1 6327   7.343   7.441   1.251
  713SOL    HW2 6328   7.424   7.475   1.128
  714SOL     OW 6329   1.309   5.405   2.621
  714SOL    HW1 6330   1.242   5.473   2.612
  714SOL    HW2 6331   1.383   5.436   2.568
  715SOL     OW 6332   2.855   7.324   4.686
  715SOL    HW1 6333   2.938   7.351   4.649
  715SOL    HW2 6334   2.790   7.345   4.618
  716SOL     OW 6335   1.762   2.271   2.283
  716SOL    HW1 6336   1.775   2.343   2.221
  716SOL    HW2 6337   1.812   2.198   2.246
  717SOL     OW 6338   2.679   2.886   4.792
  717SOL    HW1 6339   2.590   2.853   4.804
  717SOL    HW2 6340   2.735   2.819   4.831
  718SOL     OW 6341   4.952   4.071   0.666
  718SOL    HW1 6342   5.044   4.089   0.646
  718SOL    HW2 6343   4.916   4.156   0.692
  719SOL     OW 6344  -0.170   5.901   6.049
  719SOL    HW1 6345  -0.114   5.828   6.075
  719SOL    HW2 6346  -0.146   5.918   5.958
  720SOL     OW 6347   5.034   5.131   1.471
  720SOL    HW1 6348   5.103   5.176   1.422
  720SOL    HW2 6349   5.077   5.098   1.550
  721SOL     OW 6350   6.153   6.627   5.088
  721SOL    HW1 6351   6.094   6.671   5.149
  721SOL    HW2 6352   6.097   6.567   5.039
  722SOL     OW 6353   4.734   3.976   2.680
  722SOL    HW1 6354   4.731   4.031   2.758
  722SOL    HW2 6355   4.802   4.015   2.625
  723SOL     OW 6356   0.042   7.456   5.865
  723SOL    HW1 6357   0.104   7.496   5.804
  723SOL    HW2 6358  -0.037   7.510   5.858
  724SOL     OW 6359  -1.194   4.492   4.916
  724SOL    HW1 6360  -1.243   4.483   4.997
  724SOL    HW2 6361  -1.153   4.407   4.902
  725SOL     OW 6362   5.137   2.790   0.377
  725SOL    HW1 6363   5.115   2.883   0.374
  725SOL    HW2 6364   5.086   2.756   0.451
  726SOL     OW 6365   1.918   3.300   0.133
  726SOL    HW1 6366   1.865   3.361   0.083
  726SOL    HW2 6367   1.866   3.220   0.137
  727SOL     OW 6368   3.150   5.677   5.988
  727SOL    HW1 6369   3.153   5.770   6.013
  727SOL    HW2 6370   3.073   5.643   6.033
  728SOL     OW 6371   2.235   6.465   2.015
  728SOL    HW1 6372   2.200   6.503   2.096
  728SOL    HW2 6373   2.159   6.425   1.973
  729SOL     OW 6374   6.204   8.807   3.536
  729SOL    HW1 6375   6.111   8.809   3.557
  729SOL    HW2 6376   6.207   8.791   3.442
  730SOL     OW 6377   6.508   3.383   0.744
  730SOL    HW1 6378   6.452   3.347   0.813
  730SOL    HW2 6379   6.589   3.333   0.750
  731SOL     OW 6380   7.030   7.677   2.102
  731SOL    HW1 6381   7.036   7.678   2.007
  731SOL    HW2 6382   7.096   7.613   2.130
  732SOL     OW 6383   1.559   6.639   1.655
  732SOL    HW1 6384   1.613   6.592   1.591
  732SOL    HW2 6385   1.552   6.728   1.620
  733SOL     OW 6386   5.686   5.322   1.744
  733SOL    HW1 6387   5.648   5.399   1.788
  733SOL    HW2 6388   5.613   5.261   1.736
  734SOL     OW 6389   4.112   6.279   4.982
  734SOL    HW1 6390   4.042   6.320   5.032
  734SOL    HW2 6391   4.078   6.192   4.961
  735SOL     OW 6392   6.850   3.104   1.380
  735SOL    HW1 6393   6.771   3.110   1.327
  735SOL    HW2 6394   6.861   3.192   1.416
  736SOL     OW 6395   0.169   3.818   3.401
  736SOL    HW1 6396   0.207   3.763   3.469
  736SOL    HW2 6397   0.168   3.906   3.438
  737SOL     OW 6398   3.046   8.934   3.327
  737SOL    HW1 6399   3.023   8.985   3.405
  737SOL    HW2 6400   3.001   8.850   3.339
  738SOL     OW 6401   1.211   6.481   5.961
  738SOL    HW1 6402   1.205   6.387   5.975
  738SOL    HW2 6403   1.293   6.507   6.004
  739SOL     OW 6404   4.390   6.675   6.137
  739SOL    HW1 6405   4.368   6.634   6.221
  739SOL    HW2 6406   4.425   6.761   6.160
  740SOL     OW 6407   7.025   2.266   0.951
  740SOL    HW1 6408   6.977   2.301   1.026
  740SOL    HW2 6409   7.055   2.343   0.904
  741SOL     OW 6410   9.002   7.259   1.861
  741SOL    HW1 6411   9.052   7.228   1.785
  741SOL    HW2 6412   9.066   7.308   1.913
  742SOL     OW 6413   2.394   6.318   3.147
  742SOL    HW1 6414   2.345   6.251   3.099
  742SOL    HW2 6415   2.451   6.359   3.082
  743SOL     OW 6416   3.299   3.626   6.182
  743SOL    HW1 6417   3.253   3.551   6.144
  743SOL    HW2 6418   3.301   3.608   6.275
  744SOL     OW 6419   7.128   4.948   0.233
  744SOL    HW1 6420   7.133   4.882   0.302
  744SOL    HW2 6421   7.120   4.898   0.152
  745SOL     OW 6422   5.056   8.536   5.957
  745SOL    HW1 6423   5.012   8.534   5.872
  745SOL    HW2 6424   5.043   8.625   5.989
  746SOL     OW 6425   2.039   8.750   3.572
  746SOL    HW1 6426   2.012   8.661   3.596
  746SOL    HW2 6427   1.958   8.800   3.568
  747SOL     OW 6428   1.958   3.632   4.122
  747SOL    HW1 6429   2.026   3.576   4.158
  747SOL    HW2 6430   1.887   3.628   4.186
  748SOL     OW 6431  -0.621   3.031   4.932
  748SOL    HW1 6432  -0.689   3.092   4.959
  748SOL    HW2 6433  -0.571   3.015   5.012
  749SOL     OW 6434   3.027   6.474   5.567
  749SOL    HW1 6435   2.954   6.487   5.627
  749SOL    HW2 6436   3.042   6.561   5.528
  750SOL     OW 6437   3.914   3.572   1.061
  750SOL    HW1 6438   3.939   3.593   1.151
  750SOL    HW2 6439   3.895   3.657   1.021
  751SOL     OW 6440   4.186   3.601   5.861
  751SOL    HW1 6441   4.098   3.621   5.894
  751SOL    HW2 6442   4.187   3.506   5.852
  752SOL     OW 6443   2.669   3.771   1.946
  752SOL    HW1 6444   2.740   3.723   1.989
  752SOL    HW2 6445   2.701   3.788   1.858
  753SOL     OW 6446   2.464   6.592   2.758
  753SOL    HW1 6447   2.420   6.676   2.743
  753SOL    HW2 6448   2.408   6.528   2.715
  754SOL     OW 6449   1.467   1.249   1.515
  754SOL    HW1 6450   1.487   1.166   1.558
  754SOL    HW2 6451   1.447   1.224   1.424
  755SOL     OW 6452   2.976   2.741   4.337
  755SOL    HW1 6453   2.901   2.724   4.395
  755SOL    HW2 6454   2.943   2.806   4.275
  756SOL     OW 6455   5.740   7.754   5.688
  756SOL    HW1 6456   5.664   7.723   5.639
  756SOL    HW2 6457   5.754   7.843   5.656
  757SOL     OW 6458   3.162   3.182   3.369
  757SOL    HW1 6459   3.243   3.134   3.386
  757SOL    HW2 6460   3.131   3.209   3.455
  758SOL     OW 6461   6.696   9.046   4.934
  758SOL    HW1 6462   6.790   9.042   4.913
  758SOL    HW2 6463   6.665   8.956   4.924
  759SOL     OW 6464   1.171   3.535   1.725
  759SOL    HW1 6465   1.105   3.560   1.790
  759SOL    HW2 6466   1.121   3.509   1.648
  760SOL     OW 6467   0.667   8.351   6.072
  760SOL    HW1 6468   0.661   8.421   6.007
  760SOL    HW2 6469   0.760   8.330   6.077
  761SOL     OW 6470   7.266   5.404   2.065
  761SOL    HW1 6471   7.343   5.457   2.083
  761SOL    HW2 6472   7.225   5.446   1.989
  762SOL     OW 6473   4.245   8.610   6.047
  762SOL    HW1 6474   4.238   8.660   6.129
  762SOL    HW2 6475   4.276   8.674   5.983
  763SOL     OW 6476  -1.577   2.605   4.183
  763SOL    HW1 6477  -1.540   2.631   4.267
  763SOL    HW2 6478  -1.577   2.685   4.131
  764SOL     OW 6479   8.727   7.705   1.219
  764SOL    HW1 6480   8.808   7.724   1.266
  764SOL    HW2 6481   8.713   7.611   1.232
  765SOL     OW 6482   7.143   3.776   1.731
  765SOL    HW1 6483   7.047   3.770   1.728
  765SOL    HW2 6484   7.173   3.685   1.728
  766SOL     OW 6485   7.630   1.828   0.345
  766SOL    HW1 6486   7.700   1.774   0.383
  766SOL    HW2 6487   7.614   1.895   0.412
  767SOL     OW 6488   1.527   6.454   1.940
  767SOL    HW1 6489   1.546   6.537   1.898
  767SOL    HW2 6490   1.533   6.389   1.870
  768SOL     OW 6491   5.144   4.534   1.460
  768SOL    HW1 6492   5.051   4.558   1.456
  768SOL    HW2 6493   5.145   4.439   1.456
  769SOL     OW 6494   2.074   4.074   1.482
  769SOL    HW1 6495   2.114   4.113   1.404
  769SOL    HW2 6496   2.148   4.064   1.543
  770SOL     OW 6497   5.330   7.867   5.636
  770SOL    HW1 6498   5.409   7.816   5.651
  770SOL    HW2 6499   5.259   7.810   5.663
  771SOL     OW 6500   1.571   1.498   1.595
  771SOL    HW1 6501   1.632   1.507   1.522
  771SOL    HW2 6502   1.546   1.405   1.594
  772SOL     OW 6503   7.577   5.647   1.164
  772SOL    HW1 6504   7.620   5.674   1.083
  772SOL    HW2 6505   7.635   5.678   1.234
  773SOL     OW 6506   6.994   1.917   0.478
  773SOL    HW1 6507   7.039   1.975   0.417
  773SOL    HW2 6508   6.984   1.835   0.430
  774SOL     OW 6509   9.061   7.257   1.142
  774SOL    HW1 6510   9.003   7.314   1.192
  774SOL    HW2 6511   9.009   7.227   1.068
  775SOL     OW 6512   2.415   8.549   2.813
  775SOL    HW1 6513   2.441   8.459   2.794
  775SOL    HW2 6514   2.433   8.561   2.906
  776SOL     OW 6515   3.371   3.577   1.658
  776SOL    HW1 6516   3.336   3.541   1.739
  776SOL    HW2 6517   3.466   3.572   1.669
  777SOL     OW 6518   0.065   3.703   4.164
  777SOL    HW1 6519   0.081   3.619   4.206
  777SOL    HW2 6520  -0.030   3.716   4.169
  778SOL     OW 6521   0.620   6.335   4.563
  778SOL    HW1 6522   0.529   6.363   4.576
  778SOL    HW2 6523   0.622   6.246   4.597
  779SOL     OW 6524   0.781   5.896   5.272
  779SOL    HW1 6525   0.690   5.918   5.255
  779SOL    HW2 6526   0.819   5.885   5.184
  780SOL     OW 6527   0.550   4.835   2.480
  780SOL    HW1 6528   0.519   4.814   2.392
  780SOL    HW2 6529   0.619   4.900   2.466
  781SOL     OW 6530   2.530   7.949   2.854
  781SOL    HW1 6531   2.448   7.916   2.817
  781SOL    HW2 6532   2.544   7.894   2.931
  782SOL     OW 6533   7.134   2.518   2.142
  782SOL    HW1 6534   7.069   2.581   2.110
  782SOL    HW2 6535   7.192   2.503   2.067
  783SOL     OW 6536   4.383  10.101   5.325
  783SOL    HW1 6537   4.435  10.023   5.344
  783SOL    HW2 6538   4.356  10.090   5.233
  784SOL     OW 6539   0.032   2.807   4.526
  784SOL    HW1 6540   0.017   2.728   4.475
  784SOL    HW2 6541   0.117   2.839   4.496
  785SOL     OW 6542   4.469   1.236   0.638
  785SOL    HW1 6543   4.456   1.216   0.546
  785SOL    HW2 6544   4.519   1.318   0.638
  786SOL     OW 6545   8.665   6.493   1.911
  786SOL    HW1 6546   8.683   6.587   1.916
  786SOL    HW2 6547   8.750   6.452   1.924
  787SOL     OW 6548   0.593   5.565   3.440
  787SOL    HW1 6549   0.527   5.509   3.399
  787SOL    HW2 6550   0.570   5.654   3.411
  788SOL     OW 6551   2.122   6.678   4.663
  788SOL    HW1 6552   2.128   6.774   4.661
  788SOL    HW2 6553   2.070   6.659   4.742
  789SOL     OW 6554   5.061   4.026   3.549
  789SOL    HW1 6555   4.997   4.032   3.478
  789SOL    HW2 6556   5.017   3.973   3.616
  790SOL     OW 6557   3.634   5.924   1.647
  790SOL    HW1 6558   3.636   5.991   1.715
  790SOL    HW2 6559   3.726   5.912   1.622
  791SOL     OW 6560   1.045   5.514   1.767
  791SOL    HW1 6561   1.002   5.431   1.748
  791SOL    HW2 6562   0.975   5.570   1.802
  792SOL     OW 6563   0.346   0.924   0.072
  792SOL    HW1 6564   0.277   0.887   0.018
  792SOL    HW2 6565   0.334   1.019   0.067
  793SOL     OW 6566   1.325   2.016   1.632
  793SOL    HW1 6567   1.377   2.088   1.670
  793SOL    HW2 6568   1.390   1.951   1.606
  794SOL     OW 6569   7.003   4.934   3.662
  794SOL    HW1 6570   6.939   4.915   3.731
  794SOL    HW2 6571   6.977   4.877   3.589
  795SOL     OW 6572  -0.387   2.983   5.141
  795SOL    HW1 6573  -0.364   2.924   5.213
  795SOL    HW2 6574  -0.316   3.047   5.140
  796SOL     OW 6575   1.735   2.824   2.311
  796SOL    HW1 6576   1.748   2.919   2.311
  796SOL    HW2 6577   1.754   2.797   2.221
  797SOL     OW 6578   2.185   5.830   0.153
  797SOL    HW1 6579   2.269   5.862   0.185
  797SOL    HW2 6580   2.207   5.763   0.088
  798SOL     OW 6581   1.199   9.517   5.328
  798SOL    HW1 6582   1.290   9.532   5.352
  798SOL    HW2 6583   1.155   9.600   5.349
  799SOL     OW 6584   2.192   5.402   3.801
  799SOL    HW1 6585   2.260   5.400   3.735
  799SOL    HW2 6586   2.214   5.331   3.862
  800SOL     OW 6587   2.618   5.097   0.460
  800SOL    HW1 6588   2.682   5.049   0.407
  800SOL    HW2 6589   2.648   5.086   0.550
  801SOL     OW 6590  -0.385   5.379   4.455
  801SOL    HW1 6591  -0.382   5.332   4.538
  801SOL    HW2 6592  -0.459   5.440   4.465
  802SOL     OW 6593   2.071   4.808   2.543
  802SOL    HW1 6594   2.083   4.902   2.555
  802SOL    HW2 6595   2.150   4.779   2.498
  803SOL     OW 6596   2.679   7.985   3.318
  803SOL    HW1 6597   2.662   7.920   3.249
  803SOL    HW2 6598   2.613   8.053   3.303
  804SOL     OW 6599   0.016   3.312   3.212
  804SOL    HW1 6600   0.019   3.407   3.224
  804SOL    HW2 6601   0.003   3.301   3.118
  805SOL     OW 6602   0.727  10.076   5.546
  805SOL    HW1 6603   0.725  10.166   5.514
  805SOL    HW2 6604   0.662  10.030   5.492
  806SOL     OW 6605   6.183   2.423   1.761
  806SOL    HW1 6606   6.190   2.350   1.823
  806SOL    HW2 6607   6.246   2.488   1.793
  807SOL     OW 6608   5.271   3.195   2.257
  807SOL    HW1 6609   5.307   3.141   2.327
  807SOL    HW2 6610   5.299   3.284   2.279
  808SOL     OW 6611   6.683   2.244   1.203
  808SOL    HW1 6612   6.750   2.307   1.178
  808SOL    HW2 6613   6.680   2.248   1.299
  809SOL     OW 6614   0.332   9.412   5.455
  809SOL    HW1 6615   0.396   9.467   5.410
  809SOL    HW2 6616   0.350   9.425   5.548
  810SOL     OW 6617   7.816   8.636   2.697
  810SOL    HW1 6618   7.736   8.596   2.662
  810SOL    HW2 6619   7.788   8.721   2.731
  811SOL     OW 6620   5.970   3.310   4.472
  811SOL    HW1 6621   6.032   3.381   4.488
  811SOL    HW2 6622   5.910   3.345   4.406
  812SOL     OW 6623   4.144   1.967   1.572
  812SOL    HW1 6624   4.209   1.913   1.527
  812SOL    HW2 6625   4.172   2.057   1.556
  813SOL     OW 6626   3.926   2.408   0.836
  813SOL    HW1 6627   3.948   2.478   0.774
  813SOL    HW2 6628   3.950   2.444   0.922
  814SOL     OW 6629   5.973   1.527   1.513
  814SOL    HW1 6630   5.914   1.507   1.440
  814SOL    HW2 6631   5.940   1.474   1.586
  815SOL     OW 6632   0.206   0.440   0.165
  815SOL    HW1 6633   0.288   0.427   0.118
  815SOL    HW2 6634   0.232   0.463   0.254
  816SOL     OW 6635   1.539   6.724   3.414
  816SOL    HW1 6636   1.575   6.637   3.402
  816SOL    HW2 6637   1.614   6.777   3.442
  817SOL     OW 6638   1.055   2.880   3.135
  817SOL    HW1 6639   1.087   2.857   3.223
  817SOL    HW2 6640   1.093   2.812   3.079
  818SOL     OW 6641   7.923   6.319   0.774
  818SOL    HW1 6642   7.968   6.235   0.784
  818SOL    HW2 6643   7.837   6.304   0.813
  819SOL     OW 6644   2.349   5.180   0.382
  819SOL    HW1 6645   2.363   5.263   0.335
  819SOL    HW2 6646   2.437   5.152   0.408
  820SOL     OW 6647   8.346   5.520   0.836
  820SOL    HW1 6648   8.288   5.447   0.855
  820SOL    HW2 6649   8.381   5.502   0.749
  821SOL     OW 6650   5.517   5.628   0.022
  821SOL    HW1 6651   5.456   5.700   0.040
  821SOL    HW2 6652   5.573   5.661  -0.048
  822SOL     OW 6653   1.942   4.163   3.365
  822SOL    HW1 6654   1.915   4.173   3.456
  822SOL    HW2 6655   1.991   4.081   3.364
  823SOL     OW 6656  -0.717   4.811   5.969
  823SOL    HW1 6657  -0.641   4.783   6.020
  823SOL    HW2 6658  -0.687   4.810   5.878
  824SOL     OW 6659   4.734   5.554   3.983
  824SOL    HW1 6660   4.759   5.534   4.073
  824SOL    HW2 6661   4.756   5.475   3.934
  825SOL     OW 6662   8.458   3.946   0.639
  825SOL    HW1 6663   8.444   3.980   0.727
  825SOL    HW2 6664   8.511   4.012   0.595
  826SOL     OW 6665   1.297   3.776   2.633
  826SOL    HW1 6666   1.327   3.696   2.590
  826SOL    HW2 6667   1.336   3.773   2.720
  827SOL     OW 6668   5.751   9.844   5.101
  827SOL    HW1 6669   5.748   9.801   5.015
  827SOL    HW2 6670   5.760   9.937   5.082
  828SOL     OW 6671  -0.212   5.084   3.449
  828SOL    HW1 6672  -0.119   5.092   3.427
  828SOL    HW2 6673  -0.225   5.143   3.522
  829SOL     OW 6674   6.875   9.683   6.152
  829SOL    HW1 6675   6.936   9.748   6.186
  829SOL    HW2 6676   6.927   9.628   6.093
  830SOL     OW 6677   7.931   4.740   1.335
  830SOL    HW1 6678   7.920   4.650   1.302
  830SOL    HW2 6679   7.911   4.734   1.428
  831SOL     OW 6680   6.923   9.486   5.467
  831SOL    HW1 6681   6.993   9.425   5.446
  831SOL    HW2 6682   6.880   9.504   5.383
  832SOL     OW 6683   3.905   7.705   3.933
  832SOL    HW1 6684   3.847   7.683   3.860
  832SOL    HW2 6685   3.973   7.638   3.930
  833SOL     OW 6686   5.937   5.042   2.930
  833SOL    HW1 6687   5.892   5.028   2.847
  833SOL    HW2 6688   5.955   5.136   2.932
  834SOL     OW 6689   1.506   1.444   0.379
  834SOL    HW1 6690   1.601   1.436   0.373
  834SOL    HW2 6691   1.475   1.432   0.289
  835SOL     OW 6692   1.400   8.797   4.311
  835SOL    HW1 6693   1.384   8.728   4.375
  835SOL    HW2 6694   1.333   8.863   4.329
  836SOL     OW 6695  -0.345   2.998   3.261
  836SOL    HW1 6696  -0.347   3.093   3.275
  836SOL    HW2 6697  -0.284   2.966   3.328
  837SOL     OW 6698   5.575   4.545   1.263
  837SOL    HW1 6699   5.510   4.497   1.315
  837SOL    HW2 6700   5.541   4.634   1.259
  838SOL     OW 6701   1.480   8.474   3.277
  838SOL    HW1 6702   1.548   8.519   3.226
  838SOL    HW2 6703   1.419   8.544   3.301
  839SOL     OW 6704   3.853   4.403   2.993
  839SOL    HW1 6705   3.776   4.455   3.018
  839SOL    HW2 6706   3.819   4.334   2.936
  840SOL     OW 6707   3.994   5.613   5.322
  840SOL    HW1 6708   3.919   5.643   5.372
  840SOL    HW2 6709   3.982   5.518   5.316
  841SOL     OW 6710   3.360   3.984   3.698
  841SOL    HW1 6711   3.344   4.029   3.615
  841SOL    HW2 6712   3.317   4.039   3.763
  842SOL     OW 6713   0.625   2.139   2.628
  842SOL    HW1 6714   0.562   2.068   2.635
  842SOL    HW2 6715   0.609   2.194   2.705
  843SOL     OW 6716   7.514   9.260   4.203
  843SOL    HW1 6717   7.585   9.323   4.197
  843SOL    HW2 6718   7.439   9.304   4.161
  844SOL     OW 6719   5.360   1.712   1.428
  844SOL    HW1 6720   5.399   1.650   1.366
  844SOL    HW2 6721   5.381   1.676   1.514
  845SOL     OW 6722  -1.999   3.441   5.455
  845SOL    HW1 6723  -1.941   3.435   5.531
  845SOL    HW2 6724  -1.940   3.436   5.380
  846SOL     OW 6725   3.698   6.399   5.559
  846SOL    HW1 6726   3.713   6.440   5.474
  846SOL    HW2 6727   3.753   6.449   5.620
  847SOL     OW 6728   1.456   5.928   2.072
  847SOL    HW1 6729   1.428   5.972   2.152
  847SOL    HW2 6730   1.513   5.992   2.029
  848SOL     OW 6731   0.135   2.874   4.088
  848SOL    HW1 6732   0.140   2.892   3.994
  848SOL    HW2 6733   0.109   2.958   4.127
  849SOL     OW 6734   2.310   6.977   1.763
  849SOL    HW1 6735   2.305   6.925   1.683
  849SOL    HW2 6736   2.235   6.948   1.815
  850SOL     OW 6737   4.767   9.622   6.111
  850SOL    HW1 6738   4.742   9.686   6.044
  850SOL    HW2 6739   4.710   9.547   6.095
  851SOL     OW 6740  -0.669   3.345   4.760
  851SOL    HW1 6741  -0.749   3.297   4.780
  851SOL    HW2 6742  -0.622   3.289   4.698
  852SOL     OW 6743   2.865   8.147   1.816
  852SOL    HW1 6744   2.887   8.115   1.728
  852SOL    HW2 6745   2.924   8.100   1.874
  853SOL     OW 6746   2.939   1.435   1.813
  853SOL    HW1 6747   3.012   1.482   1.856
  853SOL    HW2 6748   2.881   1.504   1.782
  854SOL     OW 6749   6.506   3.393   2.227
  854SOL    HW1 6750   6.422   3.362   2.193
  854SOL    HW2 6751   6.495   3.393   2.322
  855SOL     OW 6752   5.217   2.858   4.143
  855SOL    HW1 6753   5.156   2.906   4.088
  855SOL    HW2 6754   5.166   2.784   4.176
  856SOL     OW 6755   3.047   3.940   3.472
  856SOL    HW1 6756   3.027   4.029   3.503
  856SOL    HW2 6757   2.965   3.910   3.434
  857SOL     OW 6758   1.025   4.227   0.785
  857SOL    HW1 6759   1.056   4.239   0.695
  857SOL    HW2 6760   1.101   4.247   0.839
  858SOL     OW 6761   7.084   5.492   2.834
  858SOL    HW1 6762   6.994   5.473   2.808
  858SOL    HW2 6763   7.075   5.533   2.921
  859SOL     OW 6764   5.556   3.886   3.394
  859SOL    HW1 6765   5.512   3.901   3.311
  859SOL    HW2 6766   5.486   3.858   3.453
  860SOL     OW 6767   5.191   3.398   0.049
  860SOL    HW1 6768   5.264   3.425   0.106
  860SOL    HW2 6769   5.171   3.309   0.078
  861SOL     OW 6770  -0.316   6.868   5.982
  861SOL    HW1 6771  -0.398   6.824   6.002
  861SOL    HW2 6772  -0.342   6.949   5.937
  862SOL     OW 6773   5.471   7.862   5.289
  862SOL    HW1 6774   5.556   7.903   5.274
  862SOL    HW2 6775   5.488   7.795   5.355
  863SOL     OW 6776   5.509   4.971   5.932
  863SOL    HW1 6777   5.479   4.986   6.021
  863SOL    HW2 6778   5.511   4.876   5.923
  864SOL     OW 6779   2.531   7.264   1.120
  864SOL    HW1 6780   2.471   7.190   1.107
  864SOL    HW2 6781   2.500   7.305   1.200
  865SOL     OW 6782   4.549   3.440   1.784
  865SOL    HW1 6783   4.576   3.350   1.799
  865SOL    HW2 6784   4.559   3.483   1.870
  866SOL     OW 6785   0.830   3.404   2.052
  866SOL    HW1 6786   0.910   3.353   2.054
  866SOL    HW2 6787   0.836   3.460   2.129
  867SOL     OW 6788   9.143   5.242   0.373
  867SOL    HW1 6789   9.061   5.207   0.338
  867SOL    HW2 6790   9.130   5.337   0.374
  868SOL     OW 6791   6.633   9.244   4.784
  868SOL    HW1 6792   6.663   9.161   4.820
  868SOL    HW2 6793   6.679   9.310   4.835
  869SOL     OW 6794   1.733   6.910   3.494
  869SOL    HW1 6795   1.775   6.856   3.561
  869SOL    HW2 6796   1.654   6.943   3.536
  870SOL     OW 6797   3.244   6.341   0.286
  870SOL    HW1 6798   3.183   6.289   0.338
  870SOL    HW2 6799   3.214   6.431   0.297
  871SOL     OW 6800   4.822   3.298   2.142
  871SOL    HW1 6801   4.782   3.244   2.211
  871SOL    HW2 6802   4.866   3.368   2.190
  872SOL     OW 6803   1.375   0.892   0.703
  872SOL    HW1 6804   1.363   0.848   0.787
  872SOL    HW2 6805   1.463   0.867   0.674
  873SOL     OW 6806   2.062   6.669   5.162
  873SOL    HW1 6807   2.049   6.599   5.226
  873SOL    HW2 6808   2.047   6.750   5.211
  874SOL     OW 6809   7.067   9.057   3.779
  874SOL    HW1 6810   7.065   9.036   3.686
  874SOL    HW2 6811   7.011   8.990   3.819
  875SOL     OW 6812   2.976   4.275   2.888
  875SOL    HW1 6813   2.910   4.323   2.839
  875SOL    HW2 6814   3.052   4.334   2.889
  876SOL     OW 6815   3.485   6.821   2.030
  876SOL    HW1 6816   3.536   6.818   1.949
  876SOL    HW2 6817   3.469   6.914   2.044
  877SOL     OW 6818  -1.259   3.632   4.198
  877SOL    HW1 6819  -1.200   3.691   4.246
  877SOL    HW2 6820  -1.243   3.652   4.106
  878SOL     OW 6821   5.956   9.389   3.982
  878SOL    HW1 6822   5.892   9.444   3.936
  878SOL    HW2 6823   5.940   9.301   3.948
  879SOL     OW 6824   4.538   3.990   3.861
  879SOL    HW1 6825   4.474   3.962   3.926
  879SOL    HW2 6826   4.547   4.084   3.875
  880SOL     OW 6827   0.854   6.971   3.600
  880SOL    HW1 6828   0.850   6.875   3.595
  880SOL    HW2 6829   0.942   6.992   3.567
  881SOL     OW 6830   4.533   3.397   2.517
  881SOL    HW1 6831   4.498   3.388   2.605
  881SOL    HW2 6832   4.540   3.307   2.484
  882SOL     OW 6833  -0.336   4.166   5.529
  882SOL    HW1 6834  -0.430   4.171   5.542
  882SOL    HW2 6835  -0.325   4.161   5.434
  883SOL     OW 6836   2.469   8.171   4.571
  883SOL    HW1 6837   2.475   8.129   4.657
  883SOL    HW2 6838   2.522   8.116   4.514
  884SOL     OW 6839   4.192   3.693   4.392
  884SOL    HW1 6840   4.105   3.660   4.371
  884SOL    HW2 6841   4.239   3.689   4.309
  885SOL     OW 6842   4.066   2.418   3.869
  885SOL    HW1 6843   3.979   2.451   3.892
  885SOL    HW2 6844   4.099   2.481   3.805
  886SOL     OW 6845   2.473   2.746   2.130
  886SOL    HW1 6846   2.430   2.664   2.151
  886SOL    HW2 6847   2.474   2.749   2.034
  887SOL     OW 6848   4.994   5.902   4.453
  887SOL    HW1 6849   4.911   5.930   4.414
  887SOL    HW2 6850   5.010   5.965   4.524
  888SOL     OW 6851   0.500   9.596   5.131
  888SOL    HW1 6852   0.536   9.656   5.197
  888SOL    HW2 6853   0.529   9.509   5.160
  889SOL     OW 6854   2.917   1.927   0.290
  889SOL    HW1 6855   2.908   1.833   0.278
  889SOL    HW2 6856   2.904   1.940   0.384
  890SOL     OW 6857   9.322   6.762   0.983
  890SOL    HW1 6858   9.412   6.746   1.010
  890SOL    HW2 6859   9.301   6.849   1.018
  891SOL     OW 6860  -0.600   3.775   4.643
  891SOL    HW1 6861  -0.563   3.705   4.698
  891SOL    HW2 6862  -0.585   3.855   4.693
  892SOL     OW 6863   5.285   7.779   5.000
  892SOL    HW1 6864   5.242   7.860   5.026
  892SOL    HW2 6865   5.361   7.807   4.948
  893SOL     OW 6866   6.884   4.265   2.159
  893SOL    HW1 6867   6.922   4.179   2.176
  893SOL    HW2 6868   6.891   4.276   2.064
  894SOL     OW 6869   1.721   2.867   3.170
  894SOL    HW1 6870   1.695   2.783   3.132
  894SOL    HW2 6871   1.690   2.863   3.261
  895SOL     OW 6872   1.989   5.083   1.979
  895SOL    HW1 6873   1.984   5.117   1.889
  895SOL    HW2 6874   1.899   5.092   2.012
  896SOL     OW 6875  -0.510   3.537   4.205
  896SOL    HW1 6876  -0.599   3.564   4.227
  896SOL    HW2 6877  -0.504   3.547   4.110
  897SOL     OW 6878   2.077   6.716   5.865
  897SOL    HW1 6879   2.129   6.796   5.864
  897SOL    HW2 6880   2.109   6.665   5.791
  898SOL     OW 6881   5.475   1.920   2.776
  898SOL    HW1 6882   5.553   1.946   2.825
  898SOL    HW2 6883   5.479   1.971   2.695
  899SOL     OW 6884   0.988   6.200   4.668
  899SOL    HW1 6885   1.053   6.161   4.726
  899SOL    HW2 6886   0.929   6.247   4.726
  900SOL     OW 6887   1.894   9.845   5.117
  900SOL    HW1 6888   1.860   9.813   5.033
  900SOL    HW2 6889   1.984   9.873   5.096
  901SOL     OW 6890   5.499   9.112   4.899
  901SOL    HW1 6891   5.528   9.040   4.955
  901SOL    HW2 6892   5.449   9.070   4.830
  902SOL     OW 6893   5.930   5.525   4.052
  902SOL    HW1 6894   5.993   5.588   4.016
  902SOL    HW2 6895   5.918   5.460   3.982
  903SOL     OW 6896   0.497   0.724   0.495
  903SOL    HW1 6897   0.419   0.753   0.542
  903SOL    HW2 6898   0.570   0.747   0.553
  904SOL     OW 6899   6.083   4.741   3.765
  904SOL    HW1 6900   6.059   4.734   3.673
  904SOL    HW2 6901   6.179   4.735   3.765
  905SOL     OW 6902   8.416   8.028   1.745
  905SOL    HW1 6903   8.464   7.994   1.670
  905SOL    HW2 6904   8.328   8.046   1.711
  906SOL     OW 6905   6.155   1.046   1.587
  906SOL    HW1 6906   6.146   1.140   1.603
  906SOL    HW2 6907   6.156   1.006   1.674
  907SOL     OW 6908   1.163   6.954   4.858
  907SOL    HW1 6909   1.164   6.885   4.791
  907SOL    HW2 6910   1.135   7.032   4.810
  908SOL     OW 6911   4.386   2.842   3.802
  908SOL    HW1 6912   4.362   2.806   3.717
  908SOL    HW2 6913   4.397   2.935   3.786
  909SOL     OW 6914  -0.113   6.052   4.416
  909SOL    HW1 6915  -0.164   6.127   4.446
  909SOL    HW2 6916  -0.085   6.008   4.496
  910SOL     OW 6917   5.697   3.017   3.451
  910SOL    HW1 6918   5.612   3.042   3.415
  910SOL    HW2 6919   5.724   2.942   3.397
  911SOL     OW 6920   5.814   5.031   2.702
  911SOL    HW1 6921   5.727   5.008   2.735
  911SOL    HW2 6922   5.823   4.978   2.622
  912SOL     OW 6923   6.092   3.574   1.112
  912SOL    HW1 6924   6.147   3.652   1.098
  912SOL    HW2 6925   6.109   3.519   1.036
  913SOL     OW 6926   8.645   6.632   1.649
  913SOL    HW1 6927   8.646   6.670   1.737
  913SOL    HW2 6928   8.737   6.617   1.628
  914SOL     OW 6929   0.589   3.861   2.831
  914SOL    HW1 6930   0.631   3.923   2.771
  914SOL    HW2 6931   0.495   3.875   2.818
  915SOL     OW 6932   4.219   3.465   1.549
  915SOL    HW1 6933   4.203   3.412   1.470
  915SOL    HW2 6934   4.185   3.552   1.528
  916SOL     OW 6935   2.998   7.246   3.774
  916SOL    HW1 6936   2.996   7.292   3.858
  916SOL    HW2 6937   2.914   7.267   3.733
  917SOL     OW 6938   4.022   7.731   5.008
  917SOL    HW1 6939   4.048   7.639   5.002
  917SOL    HW2 6940   4.075   7.775   4.942
  918SOL     OW 6941   0.837   7.781   5.734
  918SOL    HW1 6942   0.829   7.687   5.716
  918SOL    HW2 6943   0.931   7.795   5.745
  919SOL     OW 6944  -0.486   6.658   5.473
  919SOL    HW1 6945  -0.491   6.563   5.462
  919SOL    HW2 6946  -0.507   6.672   5.566
  920SOL     OW 6947  -0.451   7.562   6.051
  920SOL    HW1 6948  -0.483   7.577   5.962
  920SOL    HW2 6949  -0.482   7.475   6.074
  921SOL     OW 6950   5.281   3.834   3.223
  921SOL    HW1 6951   5.307   3.745   3.246
  921SOL    HW2 6952   5.282   3.882   3.306
  922SOL     OW 6953   1.183   5.736   5.146
  922SOL    HW1 6954   1.186   5.682   5.225
  922SOL    HW2 6955   1.182   5.673   5.074
  923SOL     OW 6956   5.589   1.494   1.923
  923SOL    HW1 6957   5.627   1.412   1.956
  923SOL    HW2 6958   5.660   1.558   1.931
  924SOL     OW 6959   1.922   9.017   5.359
  924SOL    HW1 6960   1.860   8.999   5.429
  924SOL    HW2 6961   2.007   9.026   5.403
  925SOL     OW 6962   5.975   5.473   5.085
  925SOL    HW1 6963   5.925   5.430   5.155
  925SOL    HW2 6964   6.066   5.450   5.104
  926SOL     OW 6965   2.512   5.494   3.152
  926SOL    HW1 6966   2.572   5.430   3.190
  926SOL    HW2 6967   2.436   5.442   3.124
  927SOL     OW 6968   5.855   4.262   4.620
  927SOL    HW1 6969   5.926   4.205   4.591
  927SOL    HW2 6970   5.887   4.351   4.606
  928SOL     OW 6971   5.515   5.497   1.910
  928SOL    HW1 6972   5.495   5.545   1.990
  928SOL    HW2 6973   5.559   5.561   1.854
  929SOL     OW 6974   3.490   2.592   1.914
  929SOL    HW1 6975   3.546   2.583   1.836
  929SOL    HW2 6976   3.456   2.504   1.929
  930SOL     OW 6977   2.117  10.057   6.163
  930SOL    HW1 6978   2.038  10.015   6.129
  930SOL    HW2 6979   2.188  10.024   6.108
  931SOL     OW 6980   3.967   5.483   0.338
  931SOL    HW1 6981   4.060   5.465   0.350
  931SOL    HW2 6982   3.939   5.422   0.270
  932SOL     OW 6983   6.118   3.674   0.725
  932SOL    HW1 6984   6.122   3.587   0.684
  932SOL    HW2 6985   6.114   3.656   0.819
  933SOL     OW 6986   2.746   7.061   5.638
  933SOL    HW1 6987   2.799   6.990   5.602
  933SOL    HW2 6988   2.717   7.111   5.562
  934SOL     OW 6989   7.105   2.303   0.397
  934SOL    HW1 6990   7.128   2.210   0.393
  934SOL    HW2 6991   7.184   2.349   0.371
  935SOL     OW 6992   3.548   4.966   0.069
  935SOL    HW1 6993   3.556   4.871   0.060
  935SOL    HW2 6994   3.598   4.986   0.148
  936SOL     OW 6995   4.094   3.153   4.341
  936SOL    HW1 6996   4.081   3.201   4.423
  936SOL    HW2 6997   4.189   3.140   4.336
  937SOL     OW 6998   2.332   6.864   5.324
  937SOL    HW1 6999   2.416   6.873   5.280
  937SOL    HW2 7000   2.329   6.773   5.352
  938SOL     OW 7001   0.901   3.972   5.885
  938SOL    HW1 7002   0.939   4.053   5.919
  938SOL    HW2 7003   0.945   3.957   5.802
  939SOL     OW 7004   0.594   4.504   3.832
  939SOL    HW1 7005   0.681   4.489   3.868
  939SOL    HW2 7006   0.608   4.510   3.738
  940SOL     OW 7007   6.053   0.932   1.237
  940SOL    HW1 7008   6.104   0.874   1.181
  940SOL    HW2 7009   6.066   1.019   1.198
  941SOL     OW 7010   5.800   2.460   1.568
  941SOL    HW1 7011   5.756   2.478   1.485
  941SOL    HW2 7012   5.827   2.368   1.562
  942SOL     OW 7013   1.926   4.581   1.121
  942SOL    HW1 7014   1.887   4.548   1.040
  942SOL    HW2 7015   1.963   4.503   1.163
  943SOL     OW 7016   3.690   6.102   1.844
  943SOL    HW1 7017   3.768   6.052   1.821
  943SOL    HW2 7018   3.702   6.124   1.936
  944SOL     OW 7019   4.814   2.646   3.959
  944SOL    HW1 7020   4.820   2.741   3.949
  944SOL    HW2 7021   4.742   2.620   3.901
  945SOL     OW 7022   7.093   6.025   1.108
  945SOL    HW1 7023   7.038   5.958   1.067
  945SOL    HW2 7024   7.182   5.989   1.102
  946SOL     OW 7025   2.116   5.707   4.267
  946SOL    HW1 7026   2.129   5.723   4.361
  946SOL    HW2 7027   2.128   5.793   4.227
  947SOL     OW 7028   1.287   4.089   4.836
  947SOL    HW1 7029   1.287   4.027   4.762
  947SOL    HW2 7030   1.370   4.072   4.881
  948SOL     OW 7031   6.847   2.419   2.056
  948SOL    HW1 7032   6.818   2.424   2.147
  948SOL    HW2 7033   6.889   2.333   2.049
  949SOL     OW 7034   4.340   5.424   6.143
  949SOL    HW1 7035   4.249   5.424   6.170
  949SOL    HW2 7036   4.341   5.472   6.061
  950SOL     OW 7037   1.125   3.536   4.228
  950SOL    HW1 7038   1.101   3.447   4.255
  950SOL    HW2 7039   1.067   3.593   4.279
  951SOL     OW 7040   2.785   8.058   2.434
  951SOL    HW1 7041   2.856   8.009   2.392
  951SOL    HW2 7042   2.788   8.030   2.525
  952SOL     OW 7043   6.087   5.400   3.620
  952SOL    HW1 7044   6.141   5.333   3.577
  952SOL    HW2 7045   6.054   5.358   3.699
  953SOL     OW 7046   2.247   4.044   0.061
  953SOL    HW1 7047   2.191   4.017  -0.010
  953SOL    HW2 7048   2.208   4.126   0.091
  954SOL     OW 7049  -0.395   2.062   1.830
  954SOL    HW1 7050  -0.348   1.991   1.875
  954SOL    HW2 7051  -0.348   2.141   1.855
  955SOL     OW 7052   6.823   8.240   4.444
  955SOL    HW1 7053   6.763   8.313   4.453
  955SOL    HW2 7054   6.824   8.221   4.350
  956SOL     OW 7055   0.355   8.020   5.089
  956SOL    HW1 7056   0.434   8.018   5.144
  956SOL    HW2 7057   0.370   7.952   5.024
  957SOL     OW 7058   6.439   0.346   0.376
  957SOL    HW1 7059   6.511   0.399   0.411
  957SOL    HW2 7060   6.403   0.301   0.452
  958SOL     OW 7061  -0.344   2.959   4.820
  958SOL    HW1 7062  -0.292   2.970   4.900
  958SOL    HW2 7063  -0.433   2.978   4.847
  959SOL     OW 7064   2.702   1.940   0.061
  959SOL    HW1 7065   2.788   1.972   0.091
  959SOL    HW2 7066   2.669   1.889   0.135
  960SOL     OW 7067   5.629   2.590   0.764
  960SOL    HW1 7068   5.541   2.556   0.780
  960SOL    HW2 7069   5.622   2.636   0.680
  961SOL     OW 7070   1.452   3.179   5.354
  961SOL    HW1 7071   1.547   3.176   5.367
  961SOL    HW2 7072   1.441   3.220   5.269
  962SOL     OW 7073   1.840   6.250   4.089
  962SOL    HW1 7074   1.832   6.183   4.157
  962SOL    HW2 7075   1.896   6.210   4.023
  963SOL     OW 7076   1.427   5.577   4.660
  963SOL    HW1 7077   1.472   5.498   4.630
  963SOL    HW2 7078   1.488   5.648   4.642
  964SOL     OW 7079   0.506   6.620   4.919
  964SOL    HW1 7080   0.528   6.584   4.834
  964SOL    HW2 7081   0.501   6.714   4.905
  965SOL     OW 7082   3.217   6.483   0.653
  965SOL    HW1 7083   3.207   6.458   0.745
  965SOL    HW2 7084   3.292   6.431   0.622
  966SOL     OW 7085   8.183   5.393   1.495
  966SOL    HW1 7086   8.101   5.420   1.536
  966SOL    HW2 7087   8.232   5.474   1.482
  967SOL     OW 7088   3.174   9.844   5.588
  967SOL    HW1 7089   3.117   9.850   5.510
  967SOL    HW2 7090   3.250   9.795   5.558
  968SOL     OW 7091   1.502   9.217   5.134
  968SOL    HW1 7092   1.452   9.278   5.079
  968SOL    HW2 7093   1.591   9.253   5.135
  969SOL     OW 7094   6.604   1.474   0.541
  969SOL    HW1 7095   6.642   1.391   0.572
  969SOL    HW2 7096   6.554   1.507   0.615
  970SOL     OW 7097   4.314   8.943   5.291
  970SOL    HW1 7098   4.230   8.898   5.295
  970SOL    HW2 7099   4.379   8.874   5.302
  971SOL     OW 7100   4.913   3.708   3.576
  971SOL    HW1 7101   4.859   3.748   3.508
  971SOL    HW2 7102   4.850   3.679   3.642
  972SOL     OW 7103   4.461   3.357   0.730
  972SOL    HW1 7104   4.379   3.397   0.760
  972SOL    HW2 7105   4.510   3.339   0.810
  973SOL     OW 7106   0.445   6.582   6.169
  973SOL    HW1 7107   0.533   6.549   6.185
  973SOL    HW2 7108   0.441   6.595   6.075
  974SOL     OW 7109   1.348   1.676   1.763
  974SOL    HW1 7110   1.291   1.642   1.695
  974SOL    HW2 7111   1.291   1.729   1.819
  975SOL     OW 7112   4.005   1.669   2.527
  975SOL    HW1 7113   4.060   1.616   2.585
  975SOL    HW2 7114   3.953   1.723   2.585
  976SOL     OW 7115   0.528   2.401   3.328
  976SOL    HW1 7116   0.537   2.433   3.418
  976SOL    HW2 7117   0.589   2.327   3.323
  977SOL     OW 7118   0.968   8.069   5.963
  977SOL    HW1 7119   0.995   7.987   5.921
  977SOL    HW2 7120   0.922   8.042   6.043
  978SOL     OW 7121   4.881   9.784   5.160
  978SOL    HW1 7122   4.815   9.736   5.110
  978SOL    HW2 7123   4.831   9.832   5.226
  979SOL     OW 7124   4.957   4.201   2.841
  979SOL    HW1 7125   5.031   4.250   2.877
  979SOL    HW2 7126   4.998   4.128   2.794
  980SOL     OW 7127   3.952   5.822   6.082
  980SOL    HW1 7128   3.971   5.910   6.051
  980SOL    HW2 7129   3.863   5.804   6.053
  981SOL     OW 7130   0.369   1.487   1.723
  981SOL    HW1 7131   0.319   1.470   1.803
  981SOL    HW2 7132   0.418   1.407   1.707
  982SOL     OW 7133   6.557   5.199   0.544
  982SOL    HW1 7134   6.531   5.156   0.463
  982SOL    HW2 7135   6.586   5.286   0.517
  983SOL     OW 7136   6.925   4.632   2.876
  983SOL    HW1 7137   6.991   4.695   2.848
  983SOL    HW2 7138   6.845   4.660   2.831
  984SOL     OW 7139   6.263   2.870   2.123
  984SOL    HW1 7140   6.319   2.868   2.045
  984SOL    HW2 7141   6.313   2.921   2.187
  985SOL     OW 7142  -0.523   3.190   5.293
  985SOL    HW1 7143  -0.455   3.256   5.305
  985SOL    HW2 7144  -0.485   3.126   5.233
  986SOL     OW 7145   1.323   4.072   0.469
  986SOL    HW1 7146   1.325   3.976   0.470
  986SOL    HW2 7147   1.355   4.097   0.556
  987SOL     OW 7148   3.597   8.434   4.434
  987SOL    HW1 7149   3.618   8.521   4.400
  987SOL    HW2 7150   3.682   8.394   4.452
  988SOL     OW 7151   3.452   5.288   5.503
  988SOL    HW1 7152   3.509   5.279   5.579
  988SOL    HW2 7153   3.504   5.339   5.441
  989SOL     OW 7154   2.415   3.703   2.413
  989SOL    HW1 7155   2.373   3.713   2.328
  989SOL    HW2 7156   2.385   3.617   2.445
  990SOL     OW 7157   0.860   5.530   2.068
  990SOL    HW1 7158   0.912   5.545   2.147
  990SOL    HW2 7159   0.844   5.618   2.033
  991SOL     OW 7160   6.375   4.793   3.752
  991SOL    HW1 7161   6.371   4.713   3.701
  991SOL    HW2 7162   6.468   4.805   3.772
  992SOL     OW 7163   2.700   3.689   1.280
  992SOL    HW1 7164   2.772   3.750   1.295
  992SOL    HW2 7165   2.686   3.646   1.365
  993SOL     OW 7166   3.684   5.812   4.667
  993SOL    HW1 7167   3.648   5.793   4.580
  993SOL    HW2 7168   3.765   5.861   4.649
  994SOL     OW 7169   5.624   5.524   6.048
  994SOL    HW1 7170   5.692   5.534   5.981
  994SOL    HW2 7171   5.561   5.463   6.010
  995SOL     OW 7172   3.059   2.800   0.429
  995SOL    HW1 7173   3.008   2.817   0.350
  995SOL    HW2 7174   2.994   2.770   0.493
  996SOL     OW 7175   3.128   5.632   1.979
  996SOL    HW1 7176   3.053   5.665   1.929
  996SOL    HW2 7177   3.141   5.543   1.946
  997SOL     OW 7178   5.807   3.741   1.041
  997SOL    HW1 7179   5.825   3.714   1.131
  997SOL    HW2 7180   5.888   3.781   1.010
  998SOL     OW 7181   6.382   4.979   1.678
  998SOL    HW1 7182   6.433   4.910   1.637
  998SOL    HW2 7183   6.372   4.952   1.769
  999SOL     OW 7184   5.768   4.541   0.218
  999SOL    HW1 7185   5.702   4.541   0.288
  999SOL    HW2 7186   5.836   4.601   0.249
 1000SOL     OW 7187   7.814   5.940   0.155
 1000SOL    HW1 7188   7.766   5.955   0.073
 1000SOL    HW2 7189   7.837   6.028   0.185
 1001SOL     OW 7190   6.471   3.172   2.604
 1001SOL    HW1 7191   6.453   3.260   2.571
 1001SOL    HW2 7192   6.563   3.156   2.583
 1002SOL     OW 7193   6.137   7.162   4.989
 1002SOL    HW1 7194   6.088   7.088   5.023
 1002SOL    HW2 7195   6.141   7.224   5.062
 1003SOL     OW 7196   4.789   4.197   0.190
 1003SOL    HW1 7197   4.800   4.291   0.178
 1003SOL    HW2 7198   4.765   4.187   0.282
 1004SOL     OW 7199   4.592   3.718   3.962
 1004SOL    HW1 7200   4.589   3.808   3.929
 1004SOL    HW2 7201   4.503   3.685   3.951
 1005SOL     OW 7202   0.707   1.557   1.495
 1005SOL    HW1 7203   0.797   1.589   1.494
 1005SOL    HW2 7204   0.713   1.470   1.535
 1006SOL     OW 7205   1.953   4.018   5.167
 1006SOL    HW1 7206   1.949   4.102   5.121
 1006SOL    HW2 7207   1.894   4.028   5.241
 1007SOL     OW 7208   0.007   2.393   3.489
 1007SOL    HW1 7209   0.030   2.359   3.402
 1007SOL    HW2 7210   0.035   2.484   3.488
 1008SOL     OW 7211   4.065   4.273   2.777
 1008SOL    HW1 7212   4.150   4.317   2.763
 1008SOL    HW2 7213   4.003   4.327   2.729
 1009SOL     OW 7214   1.981   2.877   3.054
 1009SOL    HW1 7215   1.909   2.887   3.116
 1009SOL    HW2 7216   2.060   2.889   3.106
 1010SOL     OW 7217   3.326   2.892   1.571
 1010SOL    HW1 7218   3.347   2.954   1.502
 1010SOL    HW2 7219   3.301   2.947   1.646
 1011SOL     OW 7220   2.647   7.534   3.079
 1011SOL    HW1 7221   2.630   7.478   3.002
 1011SOL    HW2 7222   2.741   7.551   3.076
 1012SOL     OW 7223   6.363   9.615   5.503
 1012SOL    HW1 7224   6.281   9.637   5.547
 1012SOL    HW2 7225   6.428   9.612   5.573
 1013SOL     OW 7226   2.278   4.392   2.642
 1013SOL    HW1 7227   2.342   4.329   2.675
 1013SOL    HW2 7228   2.253   4.357   2.556
 1014SOL     OW 7229   1.485   4.276   4.703
 1014SOL    HW1 7230   1.576   4.260   4.678
 1014SOL    HW2 7231   1.482   4.260   4.797
 1015SOL     OW 7232   7.453   3.957   1.337
 1015SOL    HW1 7233   7.472   3.867   1.309
 1015SOL    HW2 7234   7.381   3.948   1.399
 1016SOL     OW 7235   7.503   3.187   1.073
 1016SOL    HW1 7236   7.480   3.119   1.137
 1016SOL    HW2 7237   7.470   3.154   0.990
 1017SOL     OW 7238   6.453   8.489   5.171
 1017SOL    HW1 7239   6.522   8.518   5.112
 1017SOL    HW2 7240   6.428   8.568   5.219
 1018SOL     OW 7241   1.232   4.221   4.580
 1018SOL    HW1 7242   1.327   4.234   4.581
 1018SOL    HW2 7243   1.210   4.205   4.672
 1019SOL     OW 7244   1.885   3.083   1.599
 1019SOL    HW1 7245   1.798   3.053   1.574
 1019SOL    HW2 7246   1.892   3.171   1.563
 1020SOL     OW 7247   1.314   2.937   1.633
 1020SOL    HW1 7248   1.263   2.996   1.578
 1020SOL    HW2 7249   1.403   2.970   1.629
 1021SOL     OW 7250   1.796   2.091   1.649
 1021SOL    HW1 7251   1.815   2.017   1.591
 1021SOL    HW2 7252   1.803   2.168   1.593
 1022SOL     OW 7253   4.404   4.508   3.393
 1022SOL    HW1 7254   4.482   4.544   3.351
 1022SOL    HW2 7255   4.379   4.434   3.337
 1023SOL     OW 7256   2.503   1.699   0.122
 1023SOL    HW1 7257   2.516   1.618   0.172
 1023SOL    HW2 7258   2.428   1.741   0.164
 1024SOL     OW 7259   4.298   2.984   1.170
 1024SOL    HW1 7260   4.308   3.031   1.253
 1024SOL    HW2 7261   4.237   2.913   1.190
 1025SOL     OW 7262  -0.070   4.238   3.140
 1025SOL    HW1 7263   0.015   4.279   3.122
 1025SOL    HW2 7264  -0.048   4.159   3.190
 1026SOL     OW 7265   6.621   0.993   0.052
 1026SOL    HW1 7266   6.703   0.949   0.073
 1026SOL    HW2 7267   6.610   0.979  -0.042
 1027SOL     OW 7268   2.337   5.526   1.056
 1027SOL    HW1 7269   2.363   5.489   1.141
 1027SOL    HW2 7270   2.326   5.449   0.999
 1028SOL     OW 7271   7.221   7.246   1.653
 1028SOL    HW1 7272   7.287   7.184   1.623
 1028SOL    HW2 7273   7.163   7.259   1.578
 1029SOL     OW 7274   3.805   5.675   3.143
 1029SOL    HW1 7275   3.739   5.659   3.210
 1029SOL    HW2 7276   3.825   5.588   3.107
 1030SOL     OW 7277   4.371   4.454   4.427
 1030SOL    HW1 7278   4.390   4.437   4.335
 1030SOL    HW2 7279   4.406   4.378   4.473
 1031SOL     OW 7280   7.788   4.012   1.740
 1031SOL    HW1 7281   7.859   3.952   1.763
 1031SOL    HW2 7282   7.785   4.074   1.813
 1032SOL     OW 7283   0.083   5.704   4.112
 1032SOL    HW1 7284   0.008   5.743   4.157
 1032SOL    HW2 7285   0.124   5.776   4.065
 1033SOL     OW 7286   2.940   3.513   4.173
 1033SOL    HW1 7287   2.895   3.457   4.110
 1033SOL    HW2 7288   2.996   3.569   4.119
 1034SOL     OW 7289   6.111   1.398   1.881
 1034SOL    HW1 7290   6.079   1.407   1.971
 1034SOL    HW2 7291   6.167   1.474   1.868
 1035SOL     OW 7292   4.469   2.479   0.414
 1035SOL    HW1 7293   4.376   2.491   0.433
 1035SOL    HW2 7294   4.500   2.567   0.393
 1036SOL     OW 7295   4.009   5.905   4.059
 1036SOL    HW1 7296   4.090   5.881   4.105
 1036SOL    HW2 7297   3.983   5.988   4.099
 1037SOL     OW 7298   0.337   4.045   5.499
 1037SOL    HW1 7299   0.315   3.953   5.481
 1037SOL    HW2 7300   0.252   4.089   5.508
 1038SOL     OW 7301   6.767   3.931   3.480
 1038SOL    HW1 7302   6.754   3.995   3.550
 1038SOL    HW2 7303   6.815   3.978   3.412
 1039SOL     OW 7304   3.404   3.121   4.794
 1039SOL    HW1 7305   3.493   3.098   4.769
 1039SOL    HW2 7306   3.352   3.043   4.772
 1040SOL     OW 7307   5.104   5.059   1.733
 1040SOL    HW1 7308   5.127   5.010   1.811
 1040SOL    HW2 7309   5.081   5.146   1.765
 1041SOL     OW 7310   4.634   6.206   5.436
 1041SOL    HW1 7311   4.695   6.266   5.478
 1041SOL    HW2 7312   4.661   6.119   5.465
 1042SOL     OW 7313   4.655   5.214   5.834
 1042SOL    HW1 7314   4.607   5.230   5.753
 1042SOL    HW2 7315   4.604   5.146   5.879
 1043SOL     OW 7316  -0.035   3.380   5.169
 1043SOL    HW1 7317  -0.091   3.451   5.199
 1043SOL    HW2 7318  -0.039   3.385   5.074
 1044SOL     OW 7319   3.238   4.985   5.808
 1044SOL    HW1 7320   3.283   5.052   5.858
 1044SOL    HW2 7321   3.306   4.921   5.787
 1045SOL     OW 7322  -0.041   4.643   4.707
 1045SOL    HW1 7323  -0.100   4.670   4.636
 1045SOL    HW2 7324   0.005   4.724   4.731
 1046SOL     OW 7325   8.899   8.237   2.440
 1046SOL    HW1 7326   8.883   8.193   2.357
 1046SOL    HW2 7327   8.924   8.165   2.500
 1047SOL     OW 7328  -2.178   3.241   5.454
 1047SOL    HW1 7329  -2.108   3.182   5.427
 1047SOL    HW2 7330  -2.141   3.288   5.529
 1048SOL     OW 7331   5.134   4.753   3.208
 1048SOL    HW1 7332   5.058   4.722   3.157
 1048SOL    HW2 7333   5.166   4.675   3.254
 1049SOL     OW 7334   5.992   5.470   0.946
 1049SOL    HW1 7335   5.957   5.384   0.971
 1049SOL    HW2 7336   6.086   5.454   0.935
 1050SOL     OW 7337   5.227   5.464   4.268
 1050SOL    HW1 7338   5.309   5.484   4.224
 1050SOL    HW2 7339   5.252   5.446   4.359
 1051SOL     OW 7340   5.968   1.635   2.669
 1051SOL    HW1 7341   5.910   1.708   2.649
 1051SOL    HW2 7342   6.037   1.673   2.723
 1052SOL     OW 7343   3.626   6.699   0.373
 1052SOL    HW1 7344   3.543   6.689   0.420
 1052SOL    HW2 7345   3.670   6.771   0.417
 1053SOL     OW 7346   2.053   4.323   3.755
 1053SOL    HW1 7347   1.967   4.312   3.715
 1053SOL    HW2 7348   2.055   4.261   3.827
 1054SOL     OW 7349   6.085   4.376   3.745
 1054SOL    HW1 7350   6.001   4.413   3.718
 1054SOL    HW2 7351   6.096   4.406   3.835
 1055SOL     OW 7352   2.746   6.059   1.616
 1055SOL    HW1 7353   2.804   6.116   1.566
 1055SOL    HW2 7354   2.661   6.065   1.571
 1056SOL     OW 7355   0.951  10.071   5.715
 1056SOL    HW1 7356   0.868  10.073   5.667
 1056SOL    HW2 7357   0.930  10.112   5.799
 1057SOL     OW 7358   1.039   6.104   5.310
 1057SOL    HW1 7359   0.974   6.060   5.365
 1057SOL    HW2 7360   1.115   6.115   5.367
 1058SOL     OW 7361   5.687   7.172   4.963
 1058SOL    HW1 7362   5.680   7.076   4.964
 1058SOL    HW2 7363   5.614   7.201   5.017
 1059SOL     OW 7364   2.280   4.494   5.151
 1059SOL    HW1 7365   2.313   4.545   5.225
 1059SOL    HW2 7366   2.333   4.524   5.077
 1060SOL     OW 7367   4.533   3.340   1.140
 1060SOL    HW1 7368   4.588   3.339   1.218
 1060SOL    HW2 7369   4.542   3.429   1.105
 1061SOL     OW 7370   5.554   4.406   2.508
 1061SOL    HW1 7371   5.614   4.332   2.506
 1061SOL    HW2 7372   5.552   4.433   2.600
 1062SOL     OW 7373   1.053   7.986   3.618
 1062SOL    HW1 7374   1.003   7.904   3.612
 1062SOL    HW2 7375   1.131   7.963   3.668
 1063SOL     OW 7376   2.098   0.817   1.247
 1063SOL    HW1 7377   2.175   0.860   1.284
 1063SOL    HW2 7378   2.078   0.867   1.168
 1064SOL     OW 7379   7.842   2.294   0.055
 1064SOL    HW1 7380   7.817   2.267  -0.033
 1064SOL    HW2 7381   7.883   2.380   0.043
 1065SOL     OW 7382   3.323   5.609   3.907
 1065SOL    HW1 7383   3.314   5.657   3.989
 1065SOL    HW2 7384   3.396   5.549   3.922
 1066SOL     OW 7385   0.488   4.678   5.085
 1066SOL    HW1 7386   0.438   4.651   5.162
 1066SOL    HW2 7387   0.467   4.771   5.075
 1067SOL     OW 7388   3.735   8.676   5.407
 1067SOL    HW1 7389   3.702   8.744   5.348
 1067SOL    HW2 7390   3.768   8.607   5.349
 1068SOL     OW 7391   3.428   6.325   5.513
 1068SOL    HW1 7392   3.510   6.365   5.543
 1068SOL    HW2 7393   3.446   6.231   5.514
 1069SOL     OW 7394   4.885   5.104   2.707
 1069SOL    HW1 7395   4.885   5.135   2.616
 1069SOL    HW2 7396   4.796   5.071   2.721
 1070SOL     OW 7397   3.637   4.493   4.301
 1070SOL    HW1 7398   3.677   4.428   4.359
 1070SOL    HW2 7399   3.545   4.494   4.326
 1071SOL     OW 7400   7.560   5.386   2.341
 1071SOL    HW1 7401   7.591   5.400   2.431
 1071SOL    HW2 7402   7.579   5.469   2.297
 1072SOL     OW 7403   2.373   8.915   6.120
 1072SOL    HW1 7404   2.417   8.832   6.103
 1072SOL    HW2 7405   2.280   8.894   6.117
 1073SOL     OW 7406  -0.002   1.604   2.643
 1073SOL    HW1 7407  -0.013   1.554   2.562
 1073SOL    HW2 7408  -0.033   1.546   2.712
 1074SOL     OW 7409   2.532   8.686   4.951
 1074SOL    HW1 7410   2.463   8.694   4.886
 1074SOL    HW2 7411   2.544   8.591   4.962
 1075SOL     OW 7412   0.539   8.274   5.630
 1075SOL    HW1 7413   0.615   8.216   5.623
 1075SOL    HW2 7414   0.575   8.362   5.625
 1076SOL     OW 7415   1.007   3.945   5.624
 1076SOL    HW1 7416   0.956   3.876   5.582
 1076SOL    HW2 7417   1.096   3.910   5.629
 1077SOL     OW 7418   4.058   2.850   3.776
 1077SOL    HW1 7419   4.005   2.826   3.852
 1077SOL    HW2 7420   4.128   2.904   3.812
 1078SOL     OW 7421   5.424   5.520   4.464
 1078SOL    HW1 7422   5.438   5.493   4.554
 1078SOL    HW2 7423   5.414   5.615   4.468
 1079SOL     OW 7424  -0.360   1.484   1.967
 1079SOL    HW1 7425  -0.441   1.533   1.949
 1079SOL    HW2 7426  -0.390   1.395   1.987
 1080SOL     OW 7427   3.008   1.806   1.960
 1080SOL    HW1 7428   3.031   1.874   2.024
 1080SOL    HW2 7429   2.919   1.780   1.984
 1081SOL     OW 7430   6.734   3.328   0.988
 1081SOL    HW1 7431   6.773   3.243   0.964
 1081SOL    HW2 7432   6.661   3.305   1.046
 1082SOL     OW 7433   6.252   4.225   4.304
 1082SOL    HW1 7434   6.291   4.247   4.388
 1082SOL    HW2 7435   6.227   4.133   4.312
 1083SOL     OW 7436   3.936   3.876   3.313
 1083SOL    HW1 7437   3.870   3.935   3.350
 1083SOL    HW2 7438   4.006   3.934   3.284
 1084SOL     OW 7439   0.513  10.173   5.341
 1084SOL    HW1 7440   0.476  10.190   5.254
 1084SOL    HW2 7441   0.444  10.127   5.388
 1085SOL     OW 7442   0.674   1.779   0.112
 1085SOL    HW1 7443   0.579   1.769   0.101
 1085SOL    HW2 7444   0.702   1.826   0.034
 1086SOL     OW 7445   2.943   2.034   2.131
 1086SOL    HW1 7446   2.901   2.075   2.056
 1086SOL    HW2 7447   2.870   2.001   2.184
 1087SOL     OW 7448   1.864   5.940   4.920
 1087SOL    HW1 7449   1.950   5.957   4.959
 1087SOL    HW2 7450   1.802   5.958   4.991
 1088SOL     OW 7451   7.323   3.116   0.590
 1088SOL    HW1 7452   7.232   3.147   0.591
 1088SOL    HW2 7453   7.315   3.022   0.572
 1089SOL     OW 7454   4.874   3.435   0.333
 1089SOL    HW1 7455   4.794   3.417   0.383
 1089SOL    HW2 7456   4.904   3.349   0.303
 1090SOL     OW 7457   0.101   2.070   1.534
 1090SOL    HW1 7458   0.104   1.978   1.559
 1090SOL    HW2 7459   0.162   2.113   1.595
 1091SOL     OW 7460   3.322   4.740   1.168
 1091SOL    HW1 7461   3.378   4.662   1.166
 1091SOL    HW2 7462   3.332   4.780   1.082
 1092SOL     OW 7463   6.917   5.974   3.590
 1092SOL    HW1 7464   6.974   6.028   3.644
 1092SOL    HW2 7465   6.833   6.021   3.587
 1093SOL     OW 7466   5.806   4.219   0.731
 1093SOL    HW1 7467   5.764   4.135   0.748
 1093SOL    HW2 7468   5.899   4.199   0.727
 1094SOL     OW 7469   6.802   7.760   4.029
 1094SOL    HW1 7470   6.854   7.681   4.046
 1094SOL    HW2 7471   6.832   7.823   4.095
 1095SOL     OW 7472   6.298   5.027   4.240
 1095SOL    HW1 7473   6.254   4.998   4.160
 1095SOL    HW2 7474   6.370   4.966   4.253
 1096SOL     OW 7475  -0.702   4.972   4.630
 1096SOL    HW1 7476  -0.659   5.036   4.687
 1096SOL    HW2 7477  -0.759   5.025   4.574
 1097SOL     OW 7478   2.946   3.273   1.680
 1097SOL    HW1 7479   2.934   3.242   1.590
 1097SOL    HW2 7480   3.023   3.330   1.675
 1098SOL     OW 7481   0.668   4.933   5.229
 1098SOL    HW1 7482   0.664   4.872   5.156
 1098SOL    HW2 7483   0.760   4.957   5.235
 1099SOL     OW 7484   2.494   7.073   6.014
 1099SOL    HW1 7485   2.555   7.041   6.080
 1099SOL    HW2 7486   2.442   7.140   6.059
 1100SOL     OW 7487   2.478   8.736   4.408
 1100SOL    HW1 7488   2.437   8.734   4.321
 1100SOL    HW2 7489   2.540   8.808   4.403
 1101SOL     OW 7490   4.031   8.380   4.948
 1101SOL    HW1 7491   4.106   8.438   4.933
 1101SOL    HW2 7492   3.955   8.432   4.925
 1102SOL     OW 7493   1.046   7.647   6.035
 1102SOL    HW1 7494   1.002   7.683   6.112
 1102SOL    HW2 7495   1.019   7.555   6.033
 1103SOL     OW 7496   2.699   6.753   0.274
 1103SOL    HW1 7497   2.715   6.704   0.354
 1103SOL    HW2 7498   2.657   6.690   0.216
 1104SOL     OW 7499   2.457   3.187   3.489
 1104SOL    HW1 7500   2.517   3.260   3.472
 1104SOL    HW2 7501   2.370   3.223   3.476
 1105SOL     OW 7502   2.688   5.726   4.966
 1105SOL    HW1 7503   2.617   5.692   5.021
 1105SOL    HW2 7504   2.674   5.685   4.880
 1106SOL     OW 7505   5.020   3.238   5.073
 1106SOL    HW1 7506   4.928   3.231   5.048
 1106SOL    HW2 7507   5.062   3.163   5.031
 1107SOL     OW 7508   4.627   5.793   5.200
 1107SOL    HW1 7509   4.599   5.711   5.240
 1107SOL    HW2 7510   4.625   5.776   5.106
 1108SOL     OW 7511   8.501   7.258   0.948
 1108SOL    HW1 7512   8.487   7.348   0.921
 1108SOL    HW2 7513   8.453   7.206   0.884
 1109SOL     OW 7514   2.851   3.998   5.424
 1109SOL    HW1 7515   2.891   3.958   5.501
 1109SOL    HW2 7516   2.764   4.026   5.454
 1110SOL     OW 7517   1.448   1.644   1.309
 1110SOL    HW1 7518   1.484   1.676   1.226
 1110SOL    HW2 7519   1.356   1.670   1.307
 1111SOL     OW 7520   2.529   3.819   2.649
 1111SOL    HW1 7521   2.599   3.754   2.654
 1111SOL    HW2 7522   2.477   3.793   2.573
 1112SOL     OW 7523   3.512   6.365   1.014
 1112SOL    HW1 7524   3.502   6.323   1.100
 1112SOL    HW2 7525   3.557   6.300   0.961
 1113SOL     OW 7526   2.724   3.508   0.161
 1113SOL    HW1 7527   2.732   3.421   0.200
 1113SOL    HW2 7528   2.714   3.491   0.067
 1114SOL     OW 7529   3.462   2.270   1.370
 1114SOL    HW1 7530   3.438   2.190   1.322
 1114SOL    HW2 7531   3.507   2.323   1.305
 1115SOL     OW 7532   4.799   4.336   3.615
 1115SOL    HW1 7533   4.822   4.249   3.647
 1115SOL    HW2 7534   4.707   4.329   3.589
 1116SOL     OW 7535   3.970   7.281   5.610
 1116SOL    HW1 7536   3.966   7.322   5.697
 1116SOL    HW2 7537   4.055   7.307   5.575
 1117SOL     OW 7538   0.813   5.995   2.379
 1117SOL    HW1 7539   0.728   6.029   2.407
 1117SOL    HW2 7540   0.873   6.068   2.389
 1118SOL     OW 7541  -1.149   4.622   5.786
 1118SOL    HW1 7542  -1.145   4.679   5.710
 1118SOL    HW2 7543  -1.092   4.663   5.851
 1119SOL     OW 7544   3.147   5.870   3.060
 1119SOL    HW1 7545   3.220   5.812   3.084
 1119SOL    HW2 7546   3.091   5.871   3.138
 1120SOL     OW 7547   6.187   8.018   5.710
 1120SOL    HW1 7548   6.227   8.105   5.714
 1120SOL    HW2 7549   6.113   8.023   5.771
 1121SOL     OW 7550   5.646   1.922   3.026
 1121SOL    HW1 7551   5.731   1.963   3.032
 1121SOL    HW2 7552   5.584   1.991   3.050
 1122SOL     OW 7553   9.104   7.202   0.123
 1122SOL    HW1 7554   9.112   7.209   0.218
 1122SOL    HW2 7555   9.083   7.291   0.094
 1123SOL     OW 7556   2.698   5.650   0.140
 1123SOL    HW1 7557   2.761   5.674   0.072
 1123SOL    HW2 7558   2.613   5.656   0.097
 1124SOL     OW 7559   2.529   6.140   2.914
 1124SOL    HW1 7560   2.605   6.116   2.967
 1124SOL    HW2 7561   2.456   6.096   2.956
 1125SOL     OW 7562   5.508   4.485   5.535
 1125SOL    HW1 7563   5.518   4.543   5.459
 1125SOL    HW2 7564   5.543   4.535   5.608
 1126SOL     OW 7565   0.109   6.906   5.724
 1126SOL    HW1 7566   0.152   6.991   5.715
 1126SOL    HW2 7567   0.181   6.843   5.725
 1127SOL     OW 7568   8.261   6.233   1.242
 1127SOL    HW1 7569   8.213   6.315   1.256
 1127SOL    HW2 7570   8.270   6.195   1.329
 1128SOL     OW 7571  -0.083   2.608   2.275
 1128SOL    HW1 7572  -0.095   2.651   2.360
 1128SOL    HW2 7573  -0.002   2.645   2.241
 1129SOL     OW 7574  -0.555   7.873   6.079
 1129SOL    HW1 7575  -0.545   7.780   6.060
 1129SOL    HW2 7576  -0.604   7.875   6.161
 1130SOL     OW 7577   3.149   1.573   1.959
 1130SOL    HW1 7578   3.121   1.664   1.967
 1130SOL    HW2 7579   3.142   1.538   2.048
 1131SOL     OW 7580   1.355   1.366   0.876
 1131SOL    HW1 7581   1.380   1.336   0.789
 1131SOL    HW2 7582   1.328   1.457   0.863
 1132SOL     OW 7583   6.986   8.646   3.588
 1132SOL    HW1 7584   7.049   8.632   3.659
 1132SOL    HW2 7585   7.024   8.601   3.513
 1133SOL     OW 7586  -0.871   3.405   5.257
 1133SOL    HW1 7587  -0.877   3.319   5.298
 1133SOL    HW2 7588  -0.838   3.462   5.327
 1134SOL     OW 7589   7.058   4.498   0.231
 1134SOL    HW1 7590   7.010   4.433   0.282
 1134SOL    HW2 7591   6.999   4.520   0.159
 1135SOL     OW 7592   6.966   6.099   1.347
 1135SOL    HW1 7593   7.041   6.078   1.292
 1135SOL    HW2 7594   6.925   6.015   1.365
 1136SOL     OW 7595   2.307   5.390   2.956
 1136SOL    HW1 7596   2.251   5.341   2.896
 1136SOL    HW2 7597   2.396   5.360   2.937
 1137SOL     OW 7598   2.466   2.395   2.912
 1137SOL    HW1 7599   2.495   2.386   3.003
 1137SOL    HW2 7600   2.540   2.436   2.867
 1138SOL     OW 7601   7.964   9.413   4.305
 1138SOL    HW1 7602   7.895   9.356   4.270
 1138SOL    HW2 7603   8.040   9.394   4.250
 1139SOL     OW 7604   3.674   2.371   0.873
 1139SOL    HW1 7605   3.684   2.305   0.942
 1139SOL    HW2 7606   3.761   2.376   0.833
 1140SOL     OW 7607  -0.747   4.703   4.486
 1140SOL    HW1 7608  -0.715   4.623   4.527
 1140SOL    HW2 7609  -0.676   4.730   4.428
 1141SOL     OW 7610  -0.276   1.656   1.543
 1141SOL    HW1 7611  -0.273   1.638   1.449
 1141SOL    HW2 7612  -0.284   1.751   1.550
 1142SOL     OW 7613   3.124   7.704   1.329
 1142SOL    HW1 7614   3.212   7.682   1.299
 1142SOL    HW2 7615   3.074   7.623   1.318
 1143SOL     OW 7616   7.377   5.874   1.391
 1143SOL    HW1 7617   7.287   5.869   1.424
 1143SOL    HW2 7618   7.431   5.846   1.465
 1144SOL     OW 7619   3.080   4.001   1.517
 1144SOL    HW1 7620   3.118   3.982   1.602
 1144SOL    HW2 7621   2.985   3.994   1.530
 1145SOL     OW 7622   2.246   8.936   4.566
 1145SOL    HW1 7623   2.169   8.911   4.617
 1145SOL    HW2 7624   2.214   8.943   4.476
 1146SOL     OW 7625   2.730   2.496   4.217
 1146SOL    HW1 7626   2.649   2.539   4.189
 1146SOL    HW2 7627   2.733   2.511   4.311
 1147SOL     OW 7628   4.506   5.235   5.615
 1147SOL    HW1 7629   4.419   5.195   5.628
 1147SOL    HW2 7630   4.497   5.288   5.536
 1148SOL     OW 7631  -0.122   1.536   1.269
 1148SOL    HW1 7632  -0.167   1.554   1.186
 1148SOL    HW2 7633  -0.086   1.620   1.296
 1149SOL     OW 7634   6.641   5.948   0.988
 1149SOL    HW1 7635   6.720   5.901   1.017
 1149SOL    HW2 7636   6.570   5.906   1.035
 1150SOL     OW 7637   2.051   3.657   1.094
 1150SOL    HW1 7638   2.087   3.743   1.117
 1150SOL    HW2 7639   1.975   3.676   1.040
 1151SOL     OW 7640   1.883   3.800   5.321
 1151SOL    HW1 7641   1.930   3.806   5.238
 1151SOL    HW2 7642   1.832   3.719   5.314
 1152SOL     OW 7643  -0.930   3.259   4.841
 1152SOL    HW1 7644  -0.976   3.232   4.761
 1152SOL    HW2 7645  -0.942   3.185   4.901
 1153SOL     OW 7646   2.530   7.894   3.661
 1153SOL    HW1 7647   2.594   7.966   3.660
 1153SOL    HW2 7648   2.561   7.837   3.732
 1154SOL     OW 7649   6.486   0.565   0.090
 1154SOL    HW1 7650   6.475   0.474   0.115
 1154SOL    HW2 7651   6.450   0.571   0.002
 1155SOL     OW 7652   1.703   6.064   3.565
 1155SOL    HW1 7653   1.763   5.990   3.551
 1155SOL    HW2 7654   1.626   6.042   3.514
 1156SOL     OW 7655   7.214   6.193   2.014
 1156SOL    HW1 7656   7.240   6.211   2.104
 1156SOL    HW2 7657   7.147   6.124   2.022
 1157SOL     OW 7658   8.067   6.017   1.607
 1157SOL    HW1 7659   8.066   6.030   1.702
 1157SOL    HW2 7660   8.034   5.928   1.596
 1158SOL     OW 7661   3.643   3.842   4.224
 1158SOL    HW1 7662   3.654   3.811   4.314
 1158SOL    HW2 7663   3.706   3.791   4.173
 1159SOL     OW 7664   2.529   4.748   5.977
 1159SOL    HW1 7665   2.434   4.746   5.991
 1159SOL    HW2 7666   2.553   4.839   5.994
 1160SOL     OW 7667   4.520   2.147   2.589
 1160SOL    HW1 7668   4.491   2.083   2.654
 1160SOL    HW2 7669   4.549   2.094   2.515
 1161SOL     OW 7670   3.780   3.154   0.577
 1161SOL    HW1 7671   3.803   3.073   0.623
 1161SOL    HW2 7672   3.864   3.192   0.551
 1162SOL     OW 7673   2.246   7.452   4.814
 1162SOL    HW1 7674   2.155   7.463   4.786
 1162SOL    HW2 7675   2.276   7.372   4.770
 1163SOL     OW 7676   5.190   3.591   0.949
 1163SOL    HW1 7677   5.198   3.523   1.015
 1163SOL    HW2 7678   5.152   3.665   0.995
 1164SOL     OW 7679   0.555   7.227   4.340
 1164SOL    HW1 7680   0.481   7.281   4.369
 1164SOL    HW2 7681   0.533   7.204   4.250
 1165SOL     OW 7682   3.607   7.153   2.137
 1165SOL    HW1 7683   3.647   7.136   2.052
 1165SOL    HW2 7684   3.513   7.136   2.123
 1166SOL     OW 7685   0.606   5.465   2.766
 1166SOL    HW1 7686   0.527   5.425   2.803
 1166SOL    HW2 7687   0.644   5.515   2.838
 1167SOL     OW 7688   2.916   6.793   0.651
 1167SOL    HW1 7689   2.948   6.712   0.692
 1167SOL    HW2 7690   2.995   6.836   0.619
 1168SOL     OW 7691   0.338   7.482   5.536
 1168SOL    HW1 7692   0.343   7.563   5.588
 1168SOL    HW2 7693   0.277   7.503   5.465
 1169SOL     OW 7694   6.569   4.019   1.283
 1169SOL    HW1 7695   6.627   3.944   1.293
 1169SOL    HW2 7696   6.601   4.082   1.348
 1170SOL     OW 7697   0.699   9.462   4.478
 1170SOL    HW1 7698   0.716   9.530   4.413
 1170SOL    HW2 7699   0.674   9.510   4.557
 1171SOL     OW 7700   2.845   3.600   2.070
 1171SOL    HW1 7701   2.781   3.537   2.102
 1171SOL    HW2 7702   2.907   3.612   2.142
 1172SOL     OW 7703   6.662   5.151   3.337
 1172SOL    HW1 7704   6.584   5.146   3.282
 1172SOL    HW2 7705   6.714   5.222   3.300
 1173SOL     OW 7706   3.768   2.932   0.722
 1173SOL    HW1 7707   3.752   2.955   0.814
 1173SOL    HW2 7708   3.681   2.907   0.689
 1174SOL     OW 7709   4.682   4.046   4.541
 1174SOL    HW1 7710   4.771   4.081   4.536
 1174SOL    HW2 7711   4.688   3.974   4.605
 1175SOL     OW 7712   1.751   4.033   1.054
 1175SOL    HW1 7713   1.670   4.080   1.075
 1175SOL    HW2 7714   1.783   4.002   1.139
 1176SOL     OW 7715   5.135   4.810   0.333
 1176SOL    HW1 7716   5.094   4.758   0.263
 1176SOL    HW2 7717   5.140   4.749   0.407
 1177SOL     OW 7718   1.274   9.175   4.099
 1177SOL    HW1 7719   1.255   9.082   4.094
 1177SOL    HW2 7720   1.311   9.197   4.014
 1178SOL     OW 7721   1.166   5.166   2.599
 1178SOL    HW1 7722   1.229   5.118   2.545
 1178SOL    HW2 7723   1.207   5.251   2.614
 1179SOL     OW 7724   0.239   4.682   5.355
 1179SOL    HW1 7725   0.274   4.766   5.386
 1179SOL    HW2 7726   0.300   4.617   5.390
 1180SOL     OW 7727   7.757   7.751   1.699
 1180SOL    HW1 7728   7.743   7.828   1.755
 1180SOL    HW2 7729   7.815   7.783   1.630
 1181SOL     OW 7730   6.660   4.097   0.096
 1181SOL    HW1 7731   6.676   4.192   0.096
 1181SOL    HW2 7732   6.734   4.060   0.143
 1182SOL     OW 7733   2.632   2.819   0.833
 1182SOL    HW1 7734   2.539   2.837   0.819
 1182SOL    HW2 7735   2.643   2.728   0.805
 1183SOL     OW 7736   7.225   3.625   2.036
 1183SOL    HW1 7737   7.232   3.719   2.018
 1183SOL    HW2 7738   7.311   3.590   2.012
 1184SOL     OW 7739   0.940   7.706   3.652
 1184SOL    HW1 7740   0.898   7.634   3.604
 1184SOL    HW2 7741   0.978   7.665   3.729
 1185SOL     OW 7742   2.153   8.226   3.299
 1185SOL    HW1 7743   2.059   8.236   3.286
 1185SOL    HW2 7744   2.161   8.149   3.355
 1186SOL     OW 7745  -0.723   3.316   5.738
 1186SOL    HW1 7746  -0.764   3.297   5.822
 1186SOL    HW2 7747  -0.795   3.346   5.682
 1187SOL     OW 7748   4.634   5.760   1.604
 1187SOL    HW1 7749   4.594   5.812   1.534
 1187SOL    HW2 7750   4.692   5.699   1.558
 1188SOL     OW 7751   2.991   7.102   2.938
 1188SOL    HW1 7752   2.982   7.073   2.847
 1188SOL    HW2 7753   3.023   7.024   2.985
 1189SOL     OW 7754   3.113   7.405   2.882
 1189SOL    HW1 7755   3.196   7.377   2.920
 1189SOL    HW2 7756   3.064   7.324   2.869
 1190SOL     OW 7757   5.892   4.980   3.183
 1190SOL    HW1 7758   5.810   4.931   3.189
 1190SOL    HW2 7759   5.900   5.001   3.090
 1191SOL     OW 7760   3.264   4.692   2.790
 1191SOL    HW1 7761   3.221   4.761   2.841
 1191SOL    HW2 7762   3.250   4.613   2.841
 1192SOL     OW 7763   3.582   2.469   4.118
 1192SOL    HW1 7764   3.523   2.404   4.080
 1192SOL    HW2 7765   3.524   2.528   4.167
 1193SOL     OW 7766   5.617   4.304   2.186
 1193SOL    HW1 7767   5.546   4.299   2.122
 1193SOL    HW2 7768   5.664   4.385   2.164
 1194SOL     OW 7769   2.773   8.364   3.052
 1194SOL    HW1 7770   2.783   8.288   2.994
 1194SOL    HW2 7771   2.838   8.427   3.020
 1195SOL     OW 7772   4.985   4.666   6.127
 1195SOL    HW1 7773   5.035   4.585   6.130
 1195SOL    HW2 7774   4.978   4.687   6.034
 1196SOL     OW 7775   6.413   4.290   0.768
 1196SOL    HW1 7776   6.381   4.203   0.792
 1196SOL    HW2 7777   6.427   4.334   0.852
 1197SOL     OW 7778   2.822   4.529   0.974
 1197SOL    HW1 7779   2.849   4.592   1.041
 1197SOL    HW2 7780   2.893   4.465   0.971
 1198SOL     OW 7781   1.673   2.748   0.097
 1198SOL    HW1 7782   1.709   2.669   0.137
 1198SOL    HW2 7783   1.742   2.778   0.037
 1199SOL     OW 7784   1.879   9.214   5.657
 1199SOL    HW1 7785   1.808   9.155   5.682
 1199SOL    HW2 7786   1.905   9.256   5.739
 1200SOL     OW 7787   4.799   4.157   4.818
 1200SOL    HW1 7788   4.869   4.139   4.755
 1200SOL    HW2 7789   4.817   4.246   4.848
 1201SOL     OW 7790   3.147   1.807   2.297
 1201SOL    HW1 7791   3.175   1.716   2.304
 1201SOL    HW2 7792   3.052   1.802   2.284
 1202SOL     OW 7793   6.136   5.717   4.031
 1202SOL    HW1 7794   6.123   5.727   4.125
 1202SOL    HW2 7795   6.082   5.787   3.993
 1203SOL     OW 7796   5.353   9.668   5.411
 1203SOL    HW1 7797   5.311   9.726   5.475
 1203SOL    HW2 7798   5.435   9.713   5.388
 1204SOL     OW 7799   0.854   9.479   5.585
 1204SOL    HW1 7800   0.801   9.429   5.522
 1204SOL    HW2 7801   0.916   9.527   5.531
 1205SOL     OW 7802   2.293   3.520   5.389
 1205SOL    HW1 7803   2.225   3.556   5.445
 1205SOL    HW2 7804   2.249   3.451   5.339
 1206SOL     OW 7805   6.311   5.811   0.685
 1206SOL    HW1 7806   6.368   5.887   0.674
 1206SOL    HW2 7807   6.323   5.785   0.777
 1207SOL     OW 7808   1.614   7.411   6.043
 1207SOL    HW1 7809   1.521   7.417   6.024
 1207SOL    HW2 7810   1.643   7.331   6.000
 1208SOL     OW 7811   1.908   6.089   5.750
 1208SOL    HW1 7812   1.841   6.062   5.687
 1208SOL    HW2 7813   1.988   6.046   5.719
 1209SOL     OW 7814   7.702   5.735   0.935
 1209SOL    HW1 7815   7.695   5.719   0.841
 1209SOL    HW2 7816   7.773   5.678   0.964
 1210SOL     OW 7817   3.115   4.100   4.722
 1210SOL    HW1 7818   3.107   4.055   4.638
 1210SOL    HW2 7819   3.090   4.035   4.787
 1211SOL     OW 7820   1.278   8.506   5.187
 1211SOL    HW1 7821   1.359   8.472   5.224
 1211SOL    HW2 7822   1.252   8.577   5.246
 1212SOL     OW 7823   1.114   3.769   3.718
 1212SOL    HW1 7824   1.143   3.855   3.748
 1212SOL    HW2 7825   1.086   3.724   3.797
 1213SOL     OW 7826   1.153   3.577   2.119
 1213SOL    HW1 7827   1.183   3.524   2.193
 1213SOL    HW2 7828   1.105   3.515   2.064
 1214SOL     OW 7829   6.947   4.509   2.255
 1214SOL    HW1 7830   6.865   4.508   2.305
 1214SOL    HW2 7831   6.936   4.439   2.191
 1215SOL     OW 7832   5.759   8.958   5.077
 1215SOL    HW1 7833   5.734   8.924   5.162
 1215SOL    HW2 7834   5.756   8.882   5.018
 1216SOL     OW 7835   3.406   4.198   5.582
 1216SOL    HW1 7836   3.402   4.288   5.614
 1216SOL    HW2 7837   3.395   4.205   5.488
 1217SOL     OW 7838   5.387   3.829   0.549
 1217SOL    HW1 7839   5.398   3.751   0.604
 1217SOL    HW2 7840   5.441   3.811   0.472
 1218SOL     OW 7841   2.402   9.115   5.424
 1218SOL    HW1 7842   2.483   9.155   5.455
 1218SOL    HW2 7843   2.342   9.189   5.411
 1219SOL     OW 7844   6.410   3.743   1.333
 1219SOL    HW1 7845   6.333   3.753   1.276
 1219SOL    HW2 7846   6.479   3.712   1.275
 1220SOL     OW 7847   4.491   3.924   5.869
 1220SOL    HW1 7848   4.529   3.922   5.781
 1220SOL    HW2 7849   4.536   3.854   5.916
 1221SOL     OW 7850   6.843   3.327   1.527
 1221SOL    HW1 7851   6.800   3.412   1.527
 1221SOL    HW2 7852   6.928   3.343   1.567
 1222SOL     OW 7853   3.598   5.227   5.716
 1222SOL    HW1 7854   3.631   5.294   5.775
 1222SOL    HW2 7855   3.676   5.194   5.672
 1223SOL     OW 7856  -0.437   3.537   2.821
 1223SOL    HW1 7857  -0.394   3.453   2.832
 1223SOL    HW2 7858  -0.392   3.595   2.883
 1224SOL     OW 7859   2.538   7.652   2.706
 1224SOL    HW1 7860   2.486   7.701   2.770
 1224SOL    HW2 7861   2.569   7.576   2.755
 1225SOL     OW 7862   3.951   1.956   2.180
 1225SOL    HW1 7863   3.943   2.016   2.254
 1225SOL    HW2 7864   3.901   1.998   2.110
 1226SOL     OW 7865   6.145   3.414   0.578
 1226SOL    HW1 7866   6.101   3.360   0.512
 1226SOL    HW2 7867   6.238   3.407   0.556
 1227SOL     OW 7868   2.643   4.749   1.342
 1227SOL    HW1 7869   2.663   4.673   1.397
 1227SOL    HW2 7870   2.684   4.823   1.388
 1228SOL     OW 7871   6.059   9.065   5.575
 1228SOL    HW1 7872   6.009   8.997   5.530
 1228SOL    HW2 7873   5.993   9.114   5.625
 1229SOL     OW 7874   5.003   4.867   2.688
 1229SOL    HW1 7875   4.949   4.823   2.621
 1229SOL    HW2 7876   4.974   4.958   2.685
 1230SOL     OW 7877   0.291   4.904   2.624
 1230SOL    HW1 7878   0.245   4.825   2.596
 1230SOL    HW2 7879   0.383   4.888   2.601
 1231SOL     OW 7880  -0.197   2.186   3.629
 1231SOL    HW1 7881  -0.186   2.275   3.595
 1231SOL    HW2 7882  -0.214   2.133   3.551
 1232SOL     OW 7883   6.944   5.910   0.050
 1232SOL    HW1 7884   7.030   5.886   0.016
 1232SOL    HW2 7885   6.896   5.827   0.054
 1233SOL     OW 7886   7.866   4.493   0.049
 1233SOL    HW1 7887   7.899   4.467  -0.036
 1233SOL    HW2 7888   7.871   4.413   0.102
 1234SOL     OW 7889   1.595   2.635   1.857
 1234SOL    HW1 7890   1.512   2.651   1.902
 1234SOL    HW2 7891   1.584   2.550   1.815
 1235SOL     OW 7892   0.162   6.572   4.658
 1235SOL    HW1 7893   0.172   6.593   4.565
 1235SOL    HW2 7894   0.199   6.647   4.704
 1236SOL     OW 7895   2.239   4.859   5.786
 1236SOL    HW1 7896   2.209   4.900   5.705
 1236SOL    HW2 7897   2.289   4.783   5.756
 1237SOL     OW 7898   1.626   9.663   5.232
 1237SOL    HW1 7899   1.552   9.618   5.192
 1237SOL    HW2 7900   1.681   9.688   5.158
 1238SOL     OW 7901   2.198   2.902   4.903
 1238SOL    HW1 7902   2.213   2.975   4.963
 1238SOL    HW2 7903   2.122   2.856   4.939
 1239SOL     OW 7904   2.289   4.893   0.521
 1239SOL    HW1 7905   2.324   4.972   0.562
 1239SOL    HW2 7906   2.359   4.862   0.463
 1240SOL     OW 7907   3.247   2.403   1.460
 1240SOL    HW1 7908   3.327   2.375   1.416
 1240SOL    HW2 7909   3.254   2.498   1.464
 1241SOL     OW 7910   4.332   4.889   3.339
 1241SOL    HW1 7911   4.419   4.859   3.311
 1241SOL    HW2 7912   4.275   4.814   3.326
 1242SOL     OW 7913   0.769   8.319   4.475
 1242SOL    HW1 7914   0.797   8.400   4.433
 1242SOL    HW2 7915   0.729   8.268   4.404
 1243SOL     OW 7916   5.651   2.833   2.820
 1243SOL    HW1 7917   5.672   2.926   2.828
 1243SOL    HW2 7918   5.680   2.809   2.731
 1244SOL     OW 7919   5.715   3.837   3.999
 1244SOL    HW1 7920   5.655   3.906   4.025
 1244SOL    HW2 7921   5.800   3.881   3.991
 1245SOL     OW 7922   7.347   6.138   1.766
 1245SOL    HW1 7923   7.263   6.113   1.728
 1245SOL    HW2 7924   7.329   6.152   1.858
 1246SOL     OW 7925   5.021   3.965   5.273
 1246SOL    HW1 7926   4.954   3.899   5.289
 1246SOL    HW2 7927   5.102   3.926   5.306
 1247SOL     OW 7928   2.027   5.627   6.044
 1247SOL    HW1 7929   2.088   5.664   6.107
 1247SOL    HW2 7930   2.028   5.533   6.061
 1248SOL     OW 7931  -0.246   2.493   3.642
 1248SOL    HW1 7932  -0.227   2.524   3.553
 1248SOL    HW2 7933  -0.173   2.526   3.694
 1249SOL     OW 7934   5.198   0.897   0.601
 1249SOL    HW1 7935   5.142   0.825   0.572
 1249SOL    HW2 7936   5.244   0.925   0.522
 1250SOL     OW 7937   6.792   8.344   5.027
 1250SOL    HW1 7938   6.781   8.316   5.118
 1250SOL    HW2 7939   6.751   8.276   4.975
 1251SOL     OW 7940   0.955   5.565   5.407
 1251SOL    HW1 7941   0.965   5.536   5.316
 1251SOL    HW2 7942   1.036   5.614   5.425
 1252SOL     OW 7943   7.102   7.004   4.450
 1252SOL    HW1 7944   7.186   7.005   4.405
 1252SOL    HW2 7945   7.124   7.013   4.543
 1253SOL     OW 7946   1.726   8.715   3.673
 1253SOL    HW1 7947   1.664   8.642   3.675
 1253SOL    HW2 7948   1.741   8.732   3.580
 1254SOL     OW 7949   1.884   9.752   4.766
 1254SOL    HW1 7950   1.919   9.729   4.680
 1254SOL    HW2 7951   1.905   9.676   4.821
 1255SOL     OW 7952   6.820   4.596   3.666
 1255SOL    HW1 7953   6.811   4.682   3.706
 1255SOL    HW2 7954   6.858   4.613   3.579
 1256SOL     OW 7955   0.688   8.368   5.314
 1256SOL    HW1 7956   0.615   8.313   5.286
 1256SOL    HW2 7957   0.766   8.325   5.276
 1257SOL     OW 7958   0.654   7.427   5.991
 1257SOL    HW1 7959   0.639   7.511   5.947
 1257SOL    HW2 7960   0.571   7.381   5.984
 1258SOL     OW 7961   0.772   8.751   5.816
 1258SOL    HW1 7962   0.843   8.777   5.758
 1258SOL    HW2 7963   0.694   8.794   5.780
 1259SOL     OW 7964   4.337   7.690   2.482
 1259SOL    HW1 7965   4.276   7.757   2.512
 1259SOL    HW2 7966   4.282   7.628   2.433
 1260SOL     OW 7967   0.590   7.017   3.541
 1260SOL    HW1 7968   0.675   7.011   3.586
 1260SOL    HW2 7969   0.610   7.056   3.457
 1261SOL     OW 7970   0.924   3.387   4.860
 1261SOL    HW1 7971   0.912   3.345   4.775
 1261SOL    HW2 7972   1.001   3.343   4.898
 1262SOL     OW 7973   2.674   8.137   3.985
 1262SOL    HW1 7974   2.661   8.172   3.897
 1262SOL    HW2 7975   2.662   8.213   4.043
 1263SOL     OW 7976   2.586   3.569   3.594
 1263SOL    HW1 7977   2.626   3.485   3.574
 1263SOL    HW2 7978   2.541   3.555   3.677
 1264SOL     OW 7979   3.635   1.714   0.118
 1264SOL    HW1 7980   3.706   1.670   0.071
 1264SOL    HW2 7981   3.556   1.686   0.071
 1265SOL     OW 7982   6.711   3.485   0.432
 1265SOL    HW1 7983   6.703   3.542   0.508
 1265SOL    HW2 7984   6.666   3.405   0.458
 1266SOL     OW 7985   2.633   1.159   0.261
 1266SOL    HW1 7986   2.549   1.198   0.239
 1266SOL    HW2 7987   2.697   1.228   0.240
 1267SOL     OW 7988   2.963   8.010   4.648
 1267SOL    HW1 7989   2.996   7.946   4.584
 1267SOL    HW2 7990   3.025   8.004   4.721
 1268SOL     OW 7991   4.377   5.121   1.752
 1268SOL    HW1 7992   4.446   5.100   1.815
 1268SOL    HW2 7993   4.358   5.038   1.708
 1269SOL     OW 7994   4.800   3.589   5.641
 1269SOL    HW1 7995   4.732   3.527   5.615
 1269SOL    HW2 7996   4.861   3.536   5.693
 1270SOL     OW 7997   1.208   6.007   3.763
 1270SOL    HW1 7998   1.244   5.942   3.823
 1270SOL    HW2 7999   1.174   5.955   3.690
 1271SOL     OW 8000   3.128   1.379   0.812
 1271SOL    HW1 8001   3.130   1.382   0.907
 1271SOL    HW2 8002   3.035   1.387   0.789
 1272SOL     OW 8003   5.036   3.618   3.325
 1272SOL    HW1 8004   5.100   3.554   3.355
 1272SOL    HW2 8005   4.993   3.649   3.405
 1273SOL     OW 8006   2.926   5.827   1.082
 1273SOL    HW1 8007   2.970   5.882   1.017
 1273SOL    HW2 8008   2.995   5.772   1.118
 1274SOL     OW 8009   2.533   6.511   4.463
 1274SOL    HW1 8010   2.490   6.544   4.542
 1274SOL    HW2 8011   2.462   6.472   4.411
 1275SOL     OW 8012   7.184   2.821   0.004
 1275SOL    HW1 8013   7.178   2.866  -0.080
 1275SOL    HW2 8014   7.259   2.862   0.047
 1276SOL     OW 8015   1.136   5.594   2.232
 1276SOL    HW1 8016   1.142   5.617   2.325
 1276SOL    HW2 8017   1.147   5.677   2.185
 1277SOL     OW 8018   6.428   8.060   5.297
 1277SOL    HW1 8019   6.423   7.987   5.358
 1277SOL    HW2 8020   6.520   8.087   5.299
 1278SOL     OW 8021   4.645   9.251   5.173
 1278SOL    HW1 8022   4.575   9.249   5.240
 1278SOL    HW2 8023   4.703   9.321   5.202
 1279SOL     OW 8024   6.173   1.663   2.296
 1279SOL    HW1 8025   6.192   1.594   2.360
 1279SOL    HW2 8026   6.237   1.731   2.313
 1280SOL     OW 8027   0.548   3.136   4.612
 1280SOL    HW1 8028   0.466   3.167   4.649
 1280SOL    HW2 8029   0.557   3.184   4.530
 1281SOL     OW 8030   5.824   9.086   4.038
 1281SOL    HW1 8031   5.910   9.087   3.995
 1281SOL    HW2 8032   5.764   9.052   3.972
 1282SOL     OW 8033   7.337   7.999   4.707
 1282SOL    HW1 8034   7.252   8.020   4.744
 1282SOL    HW2 8035   7.375   8.084   4.683
 1283SOL     OW 8036   2.993   2.985   2.707
 1283SOL    HW1 8037   2.928   2.933   2.754
 1283SOL    HW2 8038   2.987   3.072   2.745
 1284SOL     OW 8039   5.349   2.306   3.179
 1284SOL    HW1 8040   5.339   2.367   3.106
 1284SOL    HW2 8041   5.411   2.350   3.238
 1285SOL     OW 8042   2.353   3.628   1.355
 1285SOL    HW1 8043   2.275   3.573   1.351
 1285SOL    HW2 8044   2.382   3.635   1.264
 1286SOL     OW 8045   7.721   5.436   0.842
 1286SOL    HW1 8046   7.705   5.486   0.761
 1286SOL    HW2 8047   7.777   5.494   0.894
 1287SOL     OW 8048   3.846   4.155   3.233
 1287SOL    HW1 8049   3.916   4.205   3.192
 1287SOL    HW2 8050   3.772   4.163   3.173
 1288SOL     OW 8051   7.225   2.861   1.277
 1288SOL    HW1 8052   7.137   2.827   1.264
 1288SOL    HW2 8053   7.280   2.783   1.282
 1289SOL     OW 8054   6.885   5.622  -0.004
 1289SOL    HW1 8055   6.800   5.611   0.040
 1289SOL    HW2 8056   6.948   5.630   0.067
 1290SOL     OW 8057   2.003   6.607   4.897
 1290SOL    HW1 8058   2.053   6.621   4.978
 1290SOL    HW2 8059   1.942   6.537   4.919
 1291SOL     OW 8060   7.499   7.171   0.582
 1291SOL    HW1 8061   7.533   7.099   0.635
 1291SOL    HW2 8062   7.479   7.240   0.646
 1292SOL     OW 8063   0.387   3.266   1.684
 1292SOL    HW1 8064   0.451   3.318   1.732
 1292SOL    HW2 8065   0.354   3.203   1.747
 1293SOL     OW 8066   0.921   2.563   2.639
 1293SOL    HW1 8067   0.970   2.636   2.600
 1293SOL    HW2 8068   0.903   2.505   2.565
 1294SOL     OW 8069   2.234   5.064   0.031
 1294SOL    HW1 8070   2.146   5.058  -0.006
 1294SOL    HW2 8071   2.242   4.989   0.089
 1295SOL     OW 8072   6.254   4.930   3.522
 1295SOL    HW1 8073   6.279   4.861   3.583
 1295SOL    HW2 8074   6.256   4.888   3.436
 1296SOL     OW 8075   0.387   1.585   0.919
 1296SOL    HW1 8076   0.378   1.574   1.013
 1296SOL    HW2 8077   0.330   1.516   0.882
 1297SOL     OW 8078   2.369   6.440   4.942
 1297SOL    HW1 8079   2.337   6.518   4.986
 1297SOL    HW2 8080   2.314   6.369   4.975
 1298SOL     OW 8081   7.127   4.607   2.009
 1298SOL    HW1 8082   7.169   4.616   1.923
 1298SOL    HW2 8083   7.099   4.695   2.032
 1299SOL     OW 8084   0.987   6.135   4.408
 1299SOL    HW1 8085   0.976   6.154   4.502
 1299SOL    HW2 8086   1.081   6.123   4.397
 1300SOL     OW 8087   6.122   4.172   1.533
 1300SOL    HW1 8088   6.043   4.190   1.483
 1300SOL    HW2 8089   6.091   4.152   1.622
 1301SOL     OW 8090   4.291   3.553   2.759
 1301SOL    HW1 8091   4.262   3.561   2.850
 1301SOL    HW2 8092   4.352   3.479   2.760
 1302SOL     OW 8093  -1.018   2.414   4.128
 1302SOL    HW1 8094  -1.052   2.364   4.203
 1302SOL    HW2 8095  -1.026   2.505   4.154
 1303SOL     OW 8096  -0.410   2.726   2.985
 1303SOL    HW1 8097  -0.505   2.731   2.976
 1303SOL    HW2 8098  -0.381   2.817   2.989
 1304SOL     OW 8099   2.666   5.988   1.346
 1304SOL    HW1 8100   2.730   6.030   1.288
 1304SOL    HW2 8101   2.714   5.916   1.387
 1305SOL     OW 8102  -0.165   6.069   4.788
 1305SOL    HW1 8103  -0.244   6.020   4.765
 1305SOL    HW2 8104  -0.094   6.022   4.746
 1306SOL     OW 8105  -0.183   1.792   2.525
 1306SOL    HW1 8106  -0.150   1.744   2.601
 1306SOL    HW2 8107  -0.229   1.867   2.563
 1307SOL     OW 8108  -0.032   0.198   0.196
 1307SOL    HW1 8109  -0.047   0.289   0.169
 1307SOL    HW2 8110   0.048   0.172   0.150
 1308SOL     OW 8111   0.171   4.508   3.208
 1308SOL    HW1 8112   0.169   4.482   3.116
 1308SOL    HW2 8113   0.179   4.603   3.206
 1309SOL     OW 8114   2.933   5.580   5.657
 1309SOL    HW1 8115   2.893   5.591   5.743
 1309SOL    HW2 8116   3.027   5.593   5.673
 1310SOL     OW 8117   3.693   4.982   0.296
 1310SOL    HW1 8118   3.774   4.938   0.268
 1310SOL    HW2 8119   3.668   4.938   0.377
 1311SOL     OW 8120   0.761   6.658   5.362
 1311SOL    HW1 8121   0.774   6.618   5.447
 1311SOL    HW2 8122   0.821   6.732   5.360
 1312SOL     OW 8123   4.796   3.128   4.669
 1312SOL    HW1 8124   4.822   3.215   4.698
 1312SOL    HW2 8125   4.818   3.127   4.575
 1313SOL     OW 8126   3.385   8.950   4.187
 1313SOL    HW1 8127   3.441   9.007   4.239
 1313SOL    HW2 8128   3.338   8.897   4.251
 1314SOL     OW 8129   1.569   5.205   5.917
 1314SOL    HW1 8130   1.499   5.255   5.876
 1314SOL    HW2 8131   1.624   5.270   5.961
 1315SOL     OW 8132   8.003   8.748   3.441
 1315SOL    HW1 8133   7.944   8.674   3.427
 1315SOL    HW2 8134   7.947   8.825   3.439
 1316SOL     OW 8135   2.056   8.212   5.202
 1316SOL    HW1 8136   2.140   8.246   5.171
 1316SOL    HW2 8137   2.035   8.265   5.278
 1317SOL     OW 8138   4.535   5.238   5.164
 1317SOL    HW1 8139   4.492   5.159   5.194
 1317SOL    HW2 8140   4.531   5.298   5.238
 1318SOL     OW 8141   4.486   4.162   0.903
 1318SOL    HW1 8142   4.469   4.228   0.836
 1318SOL    HW2 8143   4.517   4.086   0.854
 1319SOL     OW 8144   8.284   8.188   2.518
 1319SOL    HW1 8145   8.269   8.115   2.578
 1319SOL    HW2 8146   8.357   8.160   2.463
 1320SOL     OW 8147   1.680   8.957   5.556
 1320SOL    HW1 8148   1.673   8.979   5.649
 1320SOL    HW2 8149   1.617   9.014   5.513
 1321SOL     OW 8150   7.494   2.213   0.837
 1321SOL    HW1 8151   7.576   2.252   0.807
 1321SOL    HW2 8152   7.520   2.131   0.878
 1322SOL     OW 8153   2.211   4.828   5.256
 1322SOL    HW1 8154   2.229   4.792   5.169
 1322SOL    HW2 8155   2.278   4.788   5.313
 1323SOL     OW 8156   4.778   6.432   4.594
 1323SOL    HW1 8157   4.779   6.337   4.605
 1323SOL    HW2 8158   4.869   6.459   4.608
 1324SOL     OW 8159   6.226   1.457   2.501
 1324SOL    HW1 8160   6.312   1.483   2.535
 1324SOL    HW2 8161   6.191   1.397   2.567
 1325SOL     OW 8162   1.854   2.304   1.462
 1325SOL    HW1 8163   1.794   2.332   1.392
 1325SOL    HW2 8164   1.899   2.384   1.487
 1326SOL     OW 8165  -0.271   6.567   5.791
 1326SOL    HW1 8166  -0.216   6.640   5.763
 1326SOL    HW2 8167  -0.242   6.493   5.738
 1327SOL     OW 8168   1.748   5.673   3.694
 1327SOL    HW1 8169   1.676   5.727   3.662
 1327SOL    HW2 8170   1.780   5.628   3.616
 1328SOL     OW 8171   5.670   9.510   5.431
 1328SOL    HW1 8172   5.587   9.470   5.405
 1328SOL    HW2 8173   5.684   9.480   5.520
 1329SOL     OW 8174   2.802   6.512   5.718
 1329SOL    HW1 8175   2.782   6.604   5.737
 1329SOL    HW2 8176   2.718   6.467   5.726
 1330SOL     OW 8177   4.621   5.480   5.989
 1330SOL    HW1 8178   4.699   5.468   5.936
 1330SOL    HW2 8179   4.567   5.403   5.970
 1331SOL     OW 8180   3.198   5.886   5.713
 1331SOL    HW1 8181   3.239   5.957   5.763
 1331SOL    HW2 8182   3.145   5.931   5.647
 1332SOL     OW 8183  -0.773   5.486   5.803
 1332SOL    HW1 8184  -0.762   5.406   5.752
 1332SOL    HW2 8185  -0.702   5.543   5.774
 1333SOL     OW 8186   2.825   9.178   4.860
 1333SOL    HW1 8187   2.890   9.247   4.844
 1333SOL    HW2 8188   2.865   9.124   4.929
 1334SOL     OW 8189   1.214   8.970   4.416
 1334SOL    HW1 8190   1.299   9.003   4.446
 1334SOL    HW2 8191   1.161   8.965   4.496
 1335SOL     OW 8192   2.524   7.481   2.412
 1335SOL    HW1 8193   2.521   7.453   2.503
 1335SOL    HW2 8194   2.535   7.576   2.416
 1336SOL     OW 8195   4.580   3.748   0.990
 1336SOL    HW1 8196   4.664   3.712   0.962
 1336SOL    HW2 8197   4.565   3.709   1.076
 1337SOL     OW 8198   0.194   4.504   2.922
 1337SOL    HW1 8199   0.204   4.410   2.906
 1337SOL    HW2 8200   0.237   4.546   2.847
 1338SOL     OW 8201   7.305   7.638   2.417
 1338SOL    HW1 8202   7.370   7.627   2.348
 1338SOL    HW2 8203   7.352   7.683   2.487
 1339SOL     OW 8204   1.799   7.243   4.467
 1339SOL    HW1 8205   1.814   7.210   4.556
 1339SOL    HW2 8206   1.859   7.316   4.459
 1340SOL     OW 8207   7.929   5.403   0.444
 1340SOL    HW1 8208   7.937   5.498   0.431
 1340SOL    HW2 8209   8.018   5.370   0.442
 1341SOL     OW 8210   3.331   3.756   1.444
 1341SOL    HW1 8211   3.366   3.710   1.521
 1341SOL    HW2 8212   3.237   3.762   1.460
 1342SOL     OW 8213   2.329   2.943   0.465
 1342SOL    HW1 8214   2.353   2.910   0.551
 1342SOL    HW2 8215   2.341   3.038   0.471
 1343SOL     OW 8216   3.330   7.504   5.866
 1343SOL    HW1 8217   3.359   7.453   5.941
 1343SOL    HW2 8218   3.405   7.560   5.844
 1344SOL     OW 8219   2.208   3.381   3.493
 1344SOL    HW1 8220   2.165   3.358   3.410
 1344SOL    HW2 8221   2.261   3.458   3.473
 1345SOL     OW 8222   2.101   4.845   2.082
 1345SOL    HW1 8223   2.059   4.917   2.036
 1345SOL    HW2 8224   2.195   4.860   2.070
 1346SOL     OW 8225   3.988   2.865   2.952
 1346SOL    HW1 8226   3.931   2.848   2.877
 1346SOL    HW2 8227   3.932   2.907   3.017
 1347SOL     OW 8228   2.088   6.605   2.216
 1347SOL    HW1 8229   2.037   6.683   2.237
 1347SOL    HW2 8230   2.063   6.541   2.283
 1348SOL     OW 8231   3.019   3.887   4.504
 1348SOL    HW1 8232   2.993   3.885   4.412
 1348SOL    HW2 8233   3.115   3.878   4.502
 1349SOL     OW 8234   6.562   2.056   1.020
 1349SOL    HW1 8235   6.604   2.132   1.061
 1349SOL    HW2 8236   6.634   2.009   0.979
 1350SOL     OW 8237   2.727   3.325   1.156
 1350SOL    HW1 8238   2.748   3.380   1.080
 1350SOL    HW2 8239   2.701   3.241   1.117
 1351SOL     OW 8240   4.607   2.345   0.208
 1351SOL    HW1 8241   4.534   2.390   0.250
 1351SOL    HW2 8242   4.684   2.396   0.233
 1352SOL     OW 8243   6.072   7.951   5.441
 1352SOL    HW1 8244   6.142   7.899   5.402
 1352SOL    HW2 8245   6.112   7.992   5.518
 1353SOL     OW 8246   4.969   3.242   4.176
 1353SOL    HW1 8247   4.991   3.159   4.132
 1353SOL    HW2 8248   5.053   3.278   4.202
 1354SOL     OW 8249   0.125   5.283   4.065
 1354SOL    HW1 8250   0.120   5.326   3.979
 1354SOL    HW2 8251   0.100   5.192   4.048
 1355SOL     OW 8252   0.921   7.201   2.810
 1355SOL    HW1 8253   0.917   7.294   2.790
 1355SOL    HW2 8254   0.975   7.164   2.740
 1356SOL     OW 8255   6.985   8.656   5.143
 1356SOL    HW1 8256   7.050   8.587   5.129
 1356SOL    HW2 8257   6.948   8.638   5.229
 1357SOL     OW 8258   7.212   5.024   1.737
 1357SOL    HW1 8259   7.244   5.072   1.813
 1357SOL    HW2 8260   7.151   5.084   1.694
 1358SOL     OW 8261   5.436   0.666   0.665
 1358SOL    HW1 8262   5.362   0.618   0.627
 1358SOL    HW2 8263   5.400   0.710   0.742
 1359SOL     OW 8264   1.259   4.720   0.884
 1359SOL    HW1 8265   1.164   4.718   0.872
 1359SOL    HW2 8266   1.291   4.644   0.834
 1360SOL     OW 8267   1.501   7.252   2.612
 1360SOL    HW1 8268   1.496   7.166   2.654
 1360SOL    HW2 8269   1.473   7.237   2.522
 1361SOL     OW 8270   6.633   0.555   0.469
 1361SOL    HW1 8271   6.659   0.603   0.390
 1361SOL    HW2 8272   6.711   0.557   0.524
 1362SOL     OW 8273   4.484   4.782   5.430
 1362SOL    HW1 8274   4.476   4.693   5.464
 1362SOL    HW2 8275   4.578   4.797   5.423
 1363SOL     OW 8276   3.787   2.882   2.275
 1363SOL    HW1 8277   3.843   2.943   2.323
 1363SOL    HW2 8278   3.774   2.809   2.335
 1364SOL     OW 8279   7.490   5.662   2.332
 1364SOL    HW1 8280   7.412   5.632   2.379
 1364SOL    HW2 8281   7.502   5.753   2.361
 1365SOL     OW 8282   6.798   2.053   0.628
 1365SOL    HW1 8283   6.794   1.960   0.605
 1365SOL    HW2 8284   6.891   2.075   0.622
 1366SOL     OW 8285   5.987   6.144   5.551
 1366SOL    HW1 8286   5.893   6.134   5.565
 1366SOL    HW2 8287   5.996   6.233   5.516
 1367SOL     OW 8288   2.584   6.822   4.615
 1367SOL    HW1 8289   2.645   6.871   4.671
 1367SOL    HW2 8290   2.639   6.772   4.555
 1368SOL     OW 8291   6.759   8.571   4.549
 1368SOL    HW1 8292   6.755   8.654   4.597
 1368SOL    HW2 8293   6.713   8.509   4.605
 1369SOL     OW 8294   3.596   6.398   1.561
 1369SOL    HW1 8295   3.508   6.436   1.563
 1369SOL    HW2 8296   3.633   6.419   1.647
 1370SOL     OW 8297   7.082   4.386   0.539
 1370SOL    HW1 8298   7.002   4.435   0.520
 1370SOL    HW2 8299   7.099   4.404   0.632
 1371SOL     OW 8300   0.792   5.300   5.132
 1371SOL    HW1 8301   0.776   5.237   5.061
 1371SOL    HW2 8302   0.705   5.331   5.157
 1372SOL     OW 8303   7.684   6.293   1.716
 1372SOL    HW1 8304   7.765   6.259   1.677
 1372SOL    HW2 8305   7.688   6.388   1.699
 1373SOL     OW 8306   1.373   5.674   4.330
 1373SOL    HW1 8307   1.416   5.595   4.298
 1373SOL    HW2 8308   1.365   5.730   4.253
 1374SOL     OW 8309   4.920   1.766   1.573
 1374SOL    HW1 8310   4.831   1.739   1.596
 1374SOL    HW2 8311   4.953   1.694   1.518
 1375SOL     OW 8312   7.976   9.068   3.751
 1375SOL    HW1 8313   7.926   9.132   3.700
 1375SOL    HW2 8314   8.055   9.053   3.699
 1376SOL     OW 8315   2.004   3.883   1.803
 1376SOL    HW1 8316   2.087   3.921   1.832
 1376SOL    HW2 8317   2.027   3.797   1.770
 1377SOL     OW 8318   7.939   2.044   0.079
 1377SOL    HW1 8319   7.902   2.132   0.076
 1377SOL    HW2 8320   8.000   2.041   0.005
 1378SOL     OW 8321   2.708   7.704   1.372
 1378SOL    HW1 8322   2.655   7.770   1.327
 1378SOL    HW2 8323   2.749   7.654   1.301
 1379SOL     OW 8324   5.647   3.411   1.257
 1379SOL    HW1 8325   5.617   3.475   1.192
 1379SOL    HW2 8326   5.567   3.369   1.289
 1380SOL     OW 8327   5.638   3.566   0.748
 1380SOL    HW1 8328   5.553   3.611   0.757
 1380SOL    HW2 8329   5.686   3.592   0.826
 1381SOL     OW 8330   5.195   9.546   5.152
 1381SOL    HW1 8331   5.189   9.541   5.057
 1381SOL    HW2 8332   5.221   9.637   5.169
 1382SOL     OW 8333   7.110   9.272   4.752
 1382SOL    HW1 8334   7.181   9.331   4.779
 1382SOL    HW2 8335   7.128   9.253   4.660
 1383SOL     OW 8336   7.003   5.171   1.343
 1383SOL    HW1 8337   7.088   5.216   1.347
 1383SOL    HW2 8338   6.974   5.185   1.252
 1384SOL     OW 8339   8.595   4.517   0.592
 1384SOL    HW1 8340   8.641   4.601   0.587
 1384SOL    HW2 8341   8.587   4.499   0.685
 1385SOL     OW 8342   4.212   4.318   0.722
 1385SOL    HW1 8343   4.140   4.255   0.714
 1385SOL    HW2 8344   4.262   4.308   0.641
 1386SOL     OW 8345   3.314   1.954   2.500
 1386SOL    HW1 8346   3.293   1.947   2.406
 1386SOL    HW2 8347   3.291   1.868   2.536
 1387SOL     OW 8348   2.062   4.610   4.974
 1387SOL    HW1 8349   2.120   4.670   4.926
 1387SOL    HW2 8350   2.121   4.559   5.029
 1388SOL     OW 8351   1.586   5.070   1.324
 1388SOL    HW1 8352   1.587   5.100   1.233
 1388SOL    HW2 8353   1.678   5.061   1.347
 1389SOL     OW 8354  -0.231   2.246   3.888
 1389SOL    HW1 8355  -0.169   2.318   3.896
 1389SOL    HW2 8356  -0.235   2.228   3.794
 1390SOL     OW 8357   0.381   7.177   3.860
 1390SOL    HW1 8358   0.352   7.124   3.786
 1390SOL    HW2 8359   0.300   7.206   3.902
 1391SOL     OW 8360   7.079   5.420   2.360
 1391SOL    HW1 8361   7.014   5.453   2.299
 1391SOL    HW2 8362   7.097   5.331   2.329
 1392SOL     OW 8363   1.391   2.603   0.575
 1392SOL    HW1 8364   1.368   2.564   0.491
 1392SOL    HW2 8365   1.356   2.541   0.640
 1393SOL     OW 8366   3.447   5.110   1.103
 1393SOL    HW1 8367   3.393   5.177   1.145
 1393SOL    HW2 8368   3.404   5.094   1.019
 1394SOL     OW 8369   1.383   2.837   0.312
 1394SOL    HW1 8370   1.435   2.855   0.233
 1394SOL    HW2 8371   1.339   2.754   0.293
 1395SOL     OW 8372   5.582   7.641   5.437
 1395SOL    HW1 8373   5.667   7.667   5.402
 1395SOL    HW2 8374   5.569   7.551   5.405
 1396SOL     OW 8375   6.909   8.182   4.199
 1396SOL    HW1 8376   6.996   8.168   4.161
 1396SOL    HW2 8377   6.874   8.094   4.211
 1397SOL     OW 8378   6.245   3.373   1.514
 1397SOL    HW1 8379   6.309   3.432   1.554
 1397SOL    HW2 8380   6.185   3.431   1.467
 1398SOL     OW 8381   5.846   9.817   5.981
 1398SOL    HW1 8382   5.788   9.787   6.051
 1398SOL    HW2 8383   5.835   9.912   5.979
 1399SOL     OW 8384   2.508   9.572   4.755
 1399SOL    HW1 8385   2.500   9.479   4.779
 1399SOL    HW2 8386   2.487   9.619   4.836
 1400SOL     OW 8387   0.387   8.185   5.406
 1400SOL    HW1 8388   0.446   8.161   5.334
 1400SOL    HW2 8389   0.439   8.172   5.485
 1401SOL     OW 8390   3.876   1.381   0.393
 1401SOL    HW1 8391   3.797   1.422   0.429
 1401SOL    HW2 8392   3.882   1.297   0.439
 1402SOL     OW 8393   1.034   5.836   4.791
 1402SOL    HW1 8394   1.081   5.919   4.789
 1402SOL    HW2 8395   1.094   5.774   4.833
 1403SOL     OW 8396  -0.102   4.217   2.695
 1403SOL    HW1 8397  -0.155   4.249   2.768
 1403SOL    HW2 8398  -0.156   4.233   2.617
 1404SOL     OW 8399   4.091   6.502   4.535
 1404SOL    HW1 8400   4.134   6.463   4.459
 1404SOL    HW2 8401   4.075   6.593   4.510
 1405SOL     OW 8402   6.169   7.951   4.928
 1405SOL    HW1 8403   6.097   7.947   4.991
 1405SOL    HW2 8404   6.142   7.891   4.858
 1406SOL     OW 8405   6.183   3.783   0.046
 1406SOL    HW1 8406   6.192   3.850   0.113
 1406SOL    HW2 8407   6.262   3.729   0.055
 1407SOL     OW 8408   7.879   7.185   1.727
 1407SOL    HW1 8409   7.784   7.193   1.721
 1407SOL    HW2 8410   7.905   7.262   1.778
 1408SOL     OW 8411   7.211   6.459   0.519
 1408SOL    HW1 8412   7.277   6.509   0.567
 1408SOL    HW2 8413   7.173   6.400   0.584
 1409SOL     OW 8414   6.779   4.561   1.972
 1409SOL    HW1 8415   6.865   4.603   1.986
 1409SOL    HW2 8416   6.723   4.599   2.040
 1410SOL     OW 8417   3.612   6.756   5.535
 1410SOL    HW1 8418   3.689   6.699   5.542
 1410SOL    HW2 8419   3.640   6.838   5.575
 1411SOL     OW 8420   2.440   4.294   1.659
 1411SOL    HW1 8421   2.420   4.306   1.752
 1411SOL    HW2 8422   2.399   4.370   1.616
 1412SOL     OW 8423   2.750   4.926   0.297
 1412SOL    HW1 8424   2.769   4.967   0.213
 1412SOL    HW2 8425   2.806   4.849   0.299
 1413SOL     OW 8426   3.161   6.052   1.160
 1413SOL    HW1 8427   3.188   5.962   1.181
 1413SOL    HW2 8428   3.194   6.067   1.072
 1414SOL     OW 8429   3.834   2.806   0.407
 1414SOL    HW1 8430   3.765   2.741   0.419
 1414SOL    HW2 8431   3.910   2.770   0.454
 1415SOL     OW 8432   6.607   7.890   3.933
 1415SOL    HW1 8433   6.653   7.974   3.924
 1415SOL    HW2 8434   6.675   7.827   3.953
 1416SOL     OW 8435   2.467   7.151   4.395
 1416SOL    HW1 8436   2.504   7.140   4.482
 1416SOL    HW2 8437   2.542   7.171   4.338
 1417SOL     OW 8438   5.970   2.016   3.396
 1417SOL    HW1 8439   5.913   1.954   3.351
 1417SOL    HW2 8440   5.967   1.989   3.488
 1418SOL     OW 8441   2.820   5.289   2.666
 1418SOL    HW1 8442   2.857   5.203   2.685
 1418SOL    HW2 8443   2.879   5.351   2.709
 1419SOL     OW 8444   2.910   7.801   1.139
 1419SOL    HW1 8445   2.919   7.782   1.046
 1419SOL    HW2 8446   3.000   7.808   1.171
 1420SOL     OW 8447   0.128   1.806   1.549
 1420SOL    HW1 8448   0.111   1.834   1.459
 1420SOL    HW2 8449   0.082   1.723   1.558
 1421SOL     OW 8450   7.131   1.748   1.240
 1421SOL    HW1 8451   7.077   1.825   1.226
 1421SOL    HW2 8452   7.106   1.715   1.326
 1422SOL     OW 8453   4.338   2.335   2.983
 1422SOL    HW1 8454   4.394   2.264   3.014
 1422SOL    HW2 8455   4.249   2.299   2.988
 1423SOL     OW 8456   2.696   5.305   4.612
 1423SOL    HW1 8457   2.783   5.299   4.651
 1423SOL    HW2 8458   2.699   5.385   4.559
 1424SOL     OW 8459   3.822   6.140   5.534
 1424SOL    HW1 8460   3.765   6.090   5.475
 1424SOL    HW2 8461   3.764   6.207   5.572
 1425SOL     OW 8462   5.036   2.344   0.878
 1425SOL    HW1 8463   4.947   2.330   0.911
 1425SOL    HW2 8464   5.086   2.371   0.955
 1426SOL     OW 8465   1.181   7.153   2.615
 1426SOL    HW1 8466   1.227   7.138   2.533
 1426SOL    HW2 8467   1.144   7.068   2.638
 1427SOL     OW 8468   6.262   9.858   5.839
 1427SOL    HW1 8469   6.217   9.891   5.761
 1427SOL    HW2 8470   6.320   9.929   5.865
 1428SOL     OW 8471   0.510   2.801   2.751
 1428SOL    HW1 8472   0.481   2.717   2.714
 1428SOL    HW2 8473   0.591   2.821   2.704
 1429SOL     OW 8474   3.908   3.783   5.247
 1429SOL    HW1 8475   3.957   3.702   5.254
 1429SOL    HW2 8476   3.827   3.758   5.203
 1430SOL     OW 8477   2.626   7.522   4.273
 1430SOL    HW1 8478   2.668   7.460   4.214
 1430SOL    HW2 8479   2.532   7.506   4.262
 1431SOL     OW 8480   2.062   7.267   2.545
 1431SOL    HW1 8481   2.124   7.221   2.489
 1431SOL    HW2 8482   2.100   7.261   2.633
 1432SOL     OW 8483   2.560   3.088   3.259
 1432SOL    HW1 8484   2.526   3.097   3.348
 1432SOL    HW2 8485   2.550   3.176   3.221
 1433SOL     OW 8486   2.005   1.409   0.966
 1433SOL    HW1 8487   1.955   1.459   0.901
 1433SOL    HW2 8488   1.944   1.341   0.995
 1434SOL     OW 8489   1.660   5.129   4.941
 1434SOL    HW1 8490   1.640   5.039   4.965
 1434SOL    HW2 8491   1.678   5.126   4.847
 1435SOL     OW 8492   0.803   2.686   1.398
 1435SOL    HW1 8493   0.850   2.755   1.352
 1435SOL    HW2 8494   0.719   2.678   1.351
 1436SOL     OW 8495   5.157   5.015   5.202
 1436SOL    HW1 8496   5.067   4.994   5.229
 1436SOL    HW2 8497   5.157   5.110   5.191
 1437SOL     OW 8498  -1.897   4.746   5.999
 1437SOL    HW1 8499  -1.837   4.675   6.024
 1437SOL    HW2 8500  -1.854   4.826   6.030
 1438SOL     OW 8501   5.357   4.657   2.777
 1438SOL    HW1 8502   5.318   4.699   2.853
 1438SOL    HW2 8503   5.327   4.567   2.780
 1439SOL     OW 8504   2.271   5.350   1.551
 1439SOL    HW1 8505   2.297   5.258   1.549
 1439SOL    HW2 8506   2.265   5.371   1.644
 1440SOL     OW 8507   5.548   2.560   2.392
 1440SOL    HW1 8508   5.629   2.532   2.350
 1440SOL    HW2 8509   5.522   2.487   2.448
 1441SOL     OW 8510   1.616   2.605   3.079
 1441SOL    HW1 8511   1.703   2.600   3.040
 1441SOL    HW2 8512   1.627   2.572   3.168
 1442SOL     OW 8513   4.575   9.455   4.083
 1442SOL    HW1 8514   4.523   9.410   4.151
 1442SOL    HW2 8515   4.546   9.415   4.001
 1443SOL     OW 8516   1.963   5.711   1.600
 1443SOL    HW1 8517   1.984   5.628   1.558
 1443SOL    HW2 8518   2.039   5.767   1.581
 1444SOL     OW 8519   8.544   7.069   0.526
 1444SOL    HW1 8520   8.514   7.045   0.439
 1444SOL    HW2 8521   8.524   7.162   0.535
 1445SOL     OW 8522   5.828   4.328   0.055
 1445SOL    HW1 8523   5.819   4.413   0.097
 1445SOL    HW2 8524   5.832   4.348  -0.038
 1446SOL     OW 8525   4.125   2.561   2.882
 1446SOL    HW1 8526   4.062   2.626   2.916
 1446SOL    HW2 8527   4.081   2.524   2.805
 1447SOL     OW 8528   2.125   9.023   3.719
 1447SOL    HW1 8529   2.087   8.935   3.727
 1447SOL    HW2 8530   2.076   9.064   3.647
 1448SOL     OW 8531   4.214   4.548   2.355
 1448SOL    HW1 8532   4.287   4.487   2.357
 1448SOL    HW2 8533   4.241   4.616   2.293
 1449SOL     OW 8534   3.536   4.596   3.336
 1449SOL    HW1 8535   3.519   4.658   3.265
 1449SOL    HW2 8536   3.596   4.642   3.394
 1450SOL     OW 8537   5.679   8.461   5.220
 1450SOL    HW1 8538   5.656   8.553   5.227
 1450SOL    HW2 8539   5.756   8.451   5.277
 1451SOL     OW 8540  -0.641   4.254   6.036
 1451SOL    HW1 8541  -0.664   4.330   5.982
 1451SOL    HW2 8542  -0.623   4.185   5.972
 1452SOL     OW 8543   3.243   4.373   2.033
 1452SOL    HW1 8544   3.160   4.396   2.075
 1452SOL    HW2 8545   3.283   4.457   2.010
 1453SOL     OW 8546   3.753   4.689   0.101
 1453SOL    HW1 8547   3.689   4.642   0.155
 1453SOL    HW2 8548   3.799   4.745   0.163
 1454SOL     OW 8549   4.200   4.458   0.358
 1454SOL    HW1 8550   4.179   4.377   0.312
 1454SOL    HW2 8551   4.277   4.492   0.313
 1455SOL     OW 8552   8.234   5.334   0.424
 1455SOL    HW1 8553   8.299   5.312   0.358
 1455SOL    HW2 8554   8.245   5.428   0.440
 1456SOL     OW 8555   5.934   8.198   5.292
 1456SOL    HW1 8556   5.888   8.227   5.213
 1456SOL    HW2 8557   6.015   8.160   5.260
 1457SOL     OW 8558   5.687   5.087   2.336
 1457SOL    HW1 8559   5.664   5.146   2.408
 1457SOL    HW2 8560   5.625   5.110   2.266
 1458SOL     OW 8561  -0.396   1.921   2.370
 1458SOL    HW1 8562  -0.336   1.854   2.404
 1458SOL    HW2 8563  -0.343   1.970   2.306
 1459SOL     OW 8564   2.607   2.240   0.675
 1459SOL    HW1 8565   2.689   2.238   0.724
 1459SOL    HW2 8566   2.608   2.325   0.630
 1460SOL     OW 8567  -0.850   5.660   6.018
 1460SOL    HW1 8568  -0.806   5.609   5.950
 1460SOL    HW2 8569  -0.786   5.726   6.044
 1461SOL     OW 8570   1.456   4.775   4.041
 1461SOL    HW1 8571   1.502   4.765   4.124
 1461SOL    HW2 8572   1.446   4.686   4.008
 1462SOL     OW 8573   0.796   6.507   5.605
 1462SOL    HW1 8574   0.780   6.517   5.699
 1462SOL    HW2 8575   0.846   6.425   5.598
 1463SOL     OW 8576   3.724   7.390   5.883
 1463SOL    HW1 8577   3.694   7.338   5.958
 1463SOL    HW2 8578   3.703   7.481   5.906
 1464SOL     OW 8579   6.243   3.156   1.676
 1464SOL    HW1 8580   6.236   3.209   1.755
 1464SOL    HW2 8581   6.249   3.219   1.604
 1465SOL     OW 8582   3.982   1.891   2.786
 1465SOL    HW1 8583   3.904   1.844   2.754
 1465SOL    HW2 8584   3.953   1.981   2.796
 1466SOL     OW 8585   2.034   2.924   4.567
 1466SOL    HW1 8586   2.056   2.867   4.494
 1466SOL    HW2 8587   2.118   2.955   4.600
 1467SOL     OW 8588   3.217   2.261   1.701
 1467SOL    HW1 8589   3.201   2.327   1.633
 1467SOL    HW2 8590   3.163   2.186   1.675
 1468SOL     OW 8591   1.981   5.089   5.831
 1468SOL    HW1 8592   1.908   5.034   5.860
 1468SOL    HW2 8593   2.011   5.050   5.749
 1469SOL     OW 8594   1.548   4.116   2.736
 1469SOL    HW1 8595   1.520   4.109   2.827
 1469SOL    HW2 8596   1.634   4.075   2.733
 1470SOL     OW 8597   1.479   5.874   6.191
 1470SOL    HW1 8598   1.514   5.953   6.150
 1470SOL    HW2 8599   1.477   5.809   6.121
 1471SOL     OW 8600   2.376   1.879   1.741
 1471SOL    HW1 8601   2.315   1.857   1.670
 1471SOL    HW2 8602   2.383   1.799   1.792
 1472SOL     OW 8603   1.023   3.896   5.062
 1472SOL    HW1 8604   1.104   3.914   5.014
 1472SOL    HW2 8605   1.005   3.803   5.044
 1473SOL     OW 8606   4.334   2.787   0.519
 1473SOL    HW1 8607   4.424   2.782   0.487
 1473SOL    HW2 8608   4.317   2.881   0.528
 1474SOL     OW 8609   1.163   2.345   2.417
 1474SOL    HW1 8610   1.169   2.288   2.340
 1474SOL    HW2 8611   1.073   2.376   2.418
 1475SOL     OW 8612   3.319   6.193   6.039
 1475SOL    HW1 8613   3.257   6.162   5.972
 1475SOL    HW2 8614   3.327   6.287   6.022
 1476SOL     OW 8615   2.924   6.500   0.708
 1476SOL    HW1 8616   2.847   6.445   0.720
 1476SOL    HW2 8617   2.997   6.447   0.739
 1477SOL     OW 8618   0.726   3.586   5.481
 1477SOL    HW1 8619   0.765   3.656   5.533
 1477SOL    HW2 8620   0.711   3.625   5.395
 1478SOL     OW 8621   1.779   7.228   5.919
 1478SOL    HW1 8622   1.830   7.223   6.000
 1478SOL    HW2 8623   1.773   7.137   5.889
 1479SOL     OW 8624   5.824   3.885   4.914
 1479SOL    HW1 8625   5.782   3.934   4.844
 1479SOL    HW2 8626   5.889   3.946   4.950
 1480SOL     OW 8627   3.667   7.924   5.641
 1480SOL    HW1 8628   3.675   7.985   5.715
 1480SOL    HW2 8629   3.696   7.976   5.565
 1481SOL     OW 8630   0.364   7.743   5.400
 1481SOL    HW1 8631   0.383   7.703   5.316
 1481SOL    HW2 8632   0.299   7.811   5.380
 1482SOL     OW 8633   3.510   9.111   4.351
 1482SOL    HW1 8634   3.471   9.195   4.326
 1482SOL    HW2 8635   3.521   9.117   4.446
 1483SOL     OW 8636   3.252   0.791   0.509
 1483SOL    HW1 8637   3.321   0.842   0.551
 1483SOL    HW2 8638   3.297   0.739   0.443
 1484SOL     OW 8639   7.773   2.175   0.709
 1484SOL    HW1 8640   7.866   2.162   0.723
 1484SOL    HW2 8641   7.758   2.147   0.618
 1485SOL     OW 8642   4.843   4.168   5.856
 1485SOL    HW1 8643   4.809   4.246   5.813
 1485SOL    HW2 8644   4.768   4.108   5.858
 1486SOL     OW 8645   6.132   4.904   1.415
 1486SOL    HW1 8646   6.137   4.999   1.403
 1486SOL    HW2 8647   6.221   4.873   1.395
 1487SOL     OW 8648   8.890   4.929   0.572
 1487SOL    HW1 8649   8.936   4.961   0.650
 1487SOL    HW2 8650   8.935   4.846   0.552
 1488SOL     OW 8651   2.888   7.742   3.965
 1488SOL    HW1 8652   2.837   7.691   3.902
 1488SOL    HW2 8653   2.887   7.831   3.929
 1489SOL     OW 8654   1.346   9.006   5.170
 1489SOL    HW1 8655   1.416   9.067   5.147
 1489SOL    HW2 8656   1.330   8.956   5.090
 1490SOL     OW 8657   5.893   4.252   3.080
 1490SOL    HW1 8658   5.968   4.310   3.066
 1490SOL    HW2 8659   5.931   4.171   3.112
 1491SOL     OW 8660   3.123   4.951   2.994
 1491SOL    HW1 8661   3.114   4.875   3.051
 1491SOL    HW2 8662   3.156   5.020   3.051
 1492SOL     OW 8663   5.982   4.170   1.111
 1492SOL    HW1 8664   5.967   4.222   1.190
 1492SOL    HW2 8665   6.045   4.221   1.060
 1493SOL     OW 8666   4.960   4.063   1.177
 1493SOL    HW1 8667   5.008   4.143   1.155
 1493SOL    HW2 8668   5.019   4.016   1.236
 1494SOL     OW 8669   7.731   8.524   3.466
 1494SOL    HW1 8670   7.733   8.537   3.371
 1494SOL    HW2 8671   7.767   8.437   3.480
 1495SOL     OW 8672   3.755   7.619   5.373
 1495SOL    HW1 8673   3.817   7.643   5.442
 1495SOL    HW2 8674   3.686   7.571   5.418
 1496SOL     OW 8675   2.932   4.870   1.657
 1496SOL    HW1 8676   2.927   4.911   1.743
 1496SOL    HW2 8677   3.026   4.859   1.641
 1497SOL     OW 8678   0.778   5.520   5.953
 1497SOL    HW1 8679   0.850   5.491   5.896
 1497SOL    HW2 8680   0.814   5.592   6.003
 1498SOL     OW 8681   6.279   5.777   5.048
 1498SOL    HW1 8682   6.194   5.780   5.092
 1498SOL    HW2 8683   6.322   5.699   5.084
 1499SOL     OW 8684   5.412   8.869   4.748
 1499SOL    HW1 8685   5.359   8.824   4.813
 1499SOL    HW2 8686   5.497   8.825   4.751
 1500SOL     OW 8687   2.484   1.911   2.034
 1500SOL    HW1 8688   2.434   1.942   2.110
 1500SOL    HW2 8689   2.418   1.906   1.964
 1501SOL     OW 8690   1.696   5.001   4.293
 1501SOL    HW1 8691   1.784   5.004   4.331
 1501SOL    HW2 8692   1.705   5.049   4.210
 1502SOL     OW 8693   2.536   9.265   3.781
 1502SOL    HW1 8694   2.501   9.185   3.820
 1502SOL    HW2 8695   2.466   9.297   3.725
 1503SOL     OW 8696   4.431   8.058   5.321
 1503SOL    HW1 8697   4.386   8.097   5.395
 1503SOL    HW2 8698   4.399   7.968   5.316
 1504SOL     OW 8699   5.430   9.365   5.371
 1504SOL    HW1 8700   5.357   9.314   5.404
 1504SOL    HW2 8701   5.447   9.330   5.284
 1505SOL     OW 8702   6.217   9.040   5.167
 1505SOL    HW1 8703   6.300   9.041   5.119
 1505SOL    HW2 8704   6.155   9.086   5.110
 1506SOL     OW 8705   4.255   1.570   2.367
 1506SOL    HW1 8706   4.328   1.530   2.414
 1506SOL    HW2 8707   4.278   1.560   2.275
 1507SOL     OW 8708   2.369   7.471   4.178
 1507SOL    HW1 8709   2.307   7.543   4.191
 1507SOL    HW2 8710   2.314   7.393   4.176
 1508SOL     OW 8711   1.139   5.076   2.211
 1508SOL    HW1 8712   1.059   5.098   2.258
 1508SOL    HW2 8713   1.119   4.996   2.164
 1509SOL     OW 8714   8.423   7.899   1.996
 1509SOL    HW1 8715   8.333   7.881   2.023
 1509SOL    HW2 8716   8.414   7.942   1.911
 1510SOL     OW 8717   0.915   5.235   1.957
 1510SOL    HW1 8718   0.879   5.174   2.020
 1510SOL    HW2 8719   0.925   5.317   2.005
 1511SOL     OW 8720   1.489   3.238   1.697
 1511SOL    HW1 8721   1.476   3.249   1.791
 1511SOL    HW2 8722   1.433   3.305   1.657
 1512SOL     OW 8723   7.540   5.267   0.406
 1512SOL    HW1 8724   7.616   5.250   0.462
 1512SOL    HW2 8725   7.534   5.362   0.402
 1513SOL     OW 8726   0.637   3.601   5.868
 1513SOL    HW1 8727   0.728   3.629   5.885
 1513SOL    HW2 8728   0.600   3.672   5.816
 1514SOL     OW 8729   2.258   5.833   2.161
 1514SOL    HW1 8730   2.266   5.927   2.177
 1514SOL    HW2 8731   2.309   5.792   2.231
 1515SOL     OW 8732   5.293   5.127   2.773
 1515SOL    HW1 8733   5.319   5.181   2.847
 1515SOL    HW2 8734   5.292   5.188   2.699
 1516SOL     OW 8735   6.287   5.413   0.874
 1516SOL    HW1 8736   6.349   5.380   0.939
 1516SOL    HW2 8737   6.250   5.334   0.834
 1517SOL     OW 8738   2.219   8.053   5.526
 1517SOL    HW1 8739   2.200   8.139   5.562
 1517SOL    HW2 8740   2.143   8.032   5.471
 1518SOL     OW 8741   5.610   5.244   5.128
 1518SOL    HW1 8742   5.536   5.291   5.092
 1518SOL    HW2 8743   5.663   5.219   5.052
 1519SOL     OW 8744   2.748   5.832   3.014
 1519SOL    HW1 8745   2.752   5.863   2.924
 1519SOL    HW2 8746   2.655   5.815   3.030
 1520SOL     OW 8747   4.912   4.432   0.085
 1520SOL    HW1 8748   4.975   4.372   0.045
 1520SOL    HW2 8749   4.874   4.479   0.011
 1521SOL     OW 8750   0.323   3.218   2.953
 1521SOL    HW1 8751   0.357   3.278   2.886
 1521SOL    HW2 8752   0.369   3.136   2.937
 1522SOL     OW 8753   4.382   1.812   2.510
 1522SOL    HW1 8754   4.326   1.745   2.550
 1522SOL    HW2 8755   4.326   1.855   2.446
 1523SOL     OW 8756   7.658   6.013   2.660
 1523SOL    HW1 8757   7.584   5.965   2.698
 1523SOL    HW2 8758   7.676   5.969   2.577
 1524SOL     OW 8759   3.747   2.414   0.477
 1524SOL    HW1 8760   3.711   2.337   0.520
 1524SOL    HW2 8761   3.673   2.474   0.469
 1525SOL     OW 8762   2.272   7.396   2.300
 1525SOL    HW1 8763   2.365   7.419   2.302
 1525SOL    HW2 8764   2.271   7.301   2.285
 1526SOL     OW 8765   0.818   4.829   4.442
 1526SOL    HW1 8766   0.910   4.847   4.427
 1526SOL    HW2 8767   0.807   4.833   4.537
 1527SOL     OW 8768   4.429   1.114   0.397
 1527SOL    HW1 8769   4.520   1.090   0.384
 1527SOL    HW2 8770   4.401   1.149   0.312
 1528SOL     OW 8771  -0.315   3.343   5.302
 1528SOL    HW1 8772  -0.244   3.279   5.301
 1528SOL    HW2 8773  -0.273   3.427   5.288
 1529SOL     OW 8774   3.528   6.046   5.036
 1529SOL    HW1 8775   3.520   6.059   4.941
 1529SOL    HW2 8776   3.483   6.121   5.074
 1530SOL     OW 8777   0.631   5.655   5.108
 1530SOL    HW1 8778   0.677   5.627   5.187
 1530SOL    HW2 8779   0.699   5.661   5.042
 1531SOL     OW 8780   7.423   9.302   4.624
 1531SOL    HW1 8781   7.514   9.319   4.599
 1531SOL    HW2 8782   7.371   9.362   4.572
 1532SOL     OW 8783   2.205   1.085   0.654
 1532SOL    HW1 8784   2.115   1.105   0.629
 1532SOL    HW2 8785   2.249   1.068   0.570
 1533SOL     OW 8786   8.153   7.030   1.297
 1533SOL    HW1 8787   8.129   7.086   1.370
 1533SOL    HW2 8788   8.069   7.001   1.261
 1534SOL     OW 8789   6.745   1.271   1.271
 1534SOL    HW1 8790   6.716   1.324   1.346
 1534SOL    HW2 8791   6.665   1.236   1.233
 1535SOL     OW 8792   4.740   2.006   0.069
 1535SOL    HW1 8793   4.761   1.915   0.089
 1535SOL    HW2 8794   4.680   2.033   0.139
 1536SOL     OW 8795   2.888  10.310   5.751
 1536SOL    HW1 8796   2.812  10.252   5.742
 1536SOL    HW2 8797   2.948  10.281   5.683
 1537SOL     OW 8798  -0.475   3.968   4.825
 1537SOL    HW1 8799  -0.545   3.966   4.890
 1537SOL    HW2 8800  -0.400   3.927   4.868
 1538SOL     OW 8801   2.583   7.454   3.338
 1538SOL    HW1 8802   2.590   7.360   3.322
 1538SOL    HW2 8803   2.590   7.494   3.252
 1539SOL     OW 8804   0.213   3.544   5.100
 1539SOL    HW1 8805   0.158   3.617   5.072
 1539SOL    HW2 8806   0.153   3.485   5.146
 1540SOL     OW 8807   3.536   5.805   3.314
 1540SOL    HW1 8808   3.446   5.835   3.323
 1540SOL    HW2 8809   3.529   5.716   3.280
 1541SOL     OW 8810   0.072   4.855   4.820
 1541SOL    HW1 8811   0.009   4.914   4.778
 1541SOL    HW2 8812   0.156   4.900   4.813
 1542SOL     OW 8813   0.129   6.570   6.018
 1542SOL    HW1 8814   0.052   6.624   6.002
 1542SOL    HW2 8815   0.203   6.625   5.994
 1543SOL     OW 8816   1.931   9.651   4.497
 1543SOL    HW1 8817   1.872   9.689   4.432
 1543SOL    HW2 8818   2.018   9.686   4.474
 1544SOL     OW 8819   2.517   2.237   3.182
 1544SOL    HW1 8820   2.486   2.224   3.272
 1544SOL    HW2 8821   2.573   2.162   3.164
 1545SOL     OW 8822   4.181   5.433   4.520
 1545SOL    HW1 8823   4.180   5.353   4.469
 1545SOL    HW2 8824   4.208   5.501   4.458
 1546SOL     OW 8825   3.971   4.255   5.270
 1546SOL    HW1 8826   4.036   4.185   5.259
 1546SOL    HW2 8827   3.906   4.218   5.330
 1547SOL     OW 8828   4.522   2.713   3.411
 1547SOL    HW1 8829   4.599   2.756   3.447
 1547SOL    HW2 8830   4.456   2.719   3.481
 1548SOL     OW 8831   4.706   4.714   3.633
 1548SOL    HW1 8832   4.762   4.701   3.557
 1548SOL    HW2 8833   4.622   4.677   3.608
 1549SOL     OW 8834   2.654   6.385   3.060
 1549SOL    HW1 8835   2.691   6.366   3.146
 1549SOL    HW2 8836   2.655   6.301   3.014
 1550SOL     OW 8837   5.761   5.805   5.335
 1550SOL    HW1 8838   5.789   5.892   5.305
 1550SOL    HW2 8839   5.718   5.767   5.259
 1551SOL     OW 8840   2.643   3.618   1.542
 1551SOL    HW1 8841   2.649   3.705   1.583
 1551SOL    HW2 8842   2.659   3.557   1.613
 1552SOL     OW 8843   4.021   3.488   3.568
 1552SOL    HW1 8844   3.933   3.495   3.530
 1552SOL    HW2 8845   4.006   3.459   3.658
 1553SOL     OW 8846   5.865   5.300   1.296
 1553SOL    HW1 8847   5.842   5.320   1.205
 1553SOL    HW2 8848   5.792   5.248   1.328
 1554SOL     OW 8849   7.028   1.422   0.463
 1554SOL    HW1 8850   7.114   1.430   0.503
 1554SOL    HW2 8851   7.039   1.356   0.394
 1555SOL     OW 8852   5.236   9.200   5.181
 1555SOL    HW1 8853   5.322   9.223   5.145
 1555SOL    HW2 8854   5.179   9.272   5.154
 1556SOL     OW 8855   0.577   2.623   4.019
 1556SOL    HW1 8856   0.484   2.626   3.996
 1556SOL    HW2 8857   0.584   2.675   4.099
 1557SOL     OW 8858   4.985   4.571   5.835
 1557SOL    HW1 8859   5.031   4.493   5.804
 1557SOL    HW2 8860   4.893   4.546   5.836
 1558SOL     OW 8861   3.232   5.457   1.424
 1558SOL    HW1 8862   3.169   5.513   1.379
 1558SOL    HW2 8863   3.316   5.501   1.412
 1559SOL     OW 8864   4.802   3.351   2.764
 1559SOL    HW1 8865   4.880   3.307   2.732
 1559SOL    HW2 8866   4.740   3.281   2.784
 1560SOL     OW 8867   2.830   4.384   0.634
 1560SOL    HW1 8868   2.887   4.461   0.635
 1560SOL    HW2 8869   2.742   4.419   0.644
 1561SOL     OW 8870   3.060   7.154   0.511
 1561SOL    HW1 8871   3.101   7.069   0.527
 1561SOL    HW2 8872   3.030   7.150   0.420
 1562SOL     OW 8873   2.582   4.193   0.725
 1562SOL    HW1 8874   2.570   4.288   0.720
 1562SOL    HW2 8875   2.671   4.182   0.757
 1563SOL     OW 8876   4.577   8.985   4.165
 1563SOL    HW1 8877   4.661   8.972   4.210
 1563SOL    HW2 8878   4.599   9.029   4.084
 1564SOL     OW 8879   6.595   5.920   4.032
 1564SOL    HW1 8880   6.541   5.841   4.033
 1564SOL    HW2 8881   6.560   5.973   3.960
 1565SOL     OW 8882   5.127   4.257   1.374
 1565SOL    HW1 8883   5.222   4.266   1.375
 1565SOL    HW2 8884   5.112   4.162   1.376
 1566SOL     OW 8885   6.327   3.737   2.079
 1566SOL    HW1 8886   6.316   3.759   1.986
 1566SOL    HW2 8887   6.272   3.800   2.125
[truncated: 1,123,292 more chars]
