# Supplementary material for: Improvement in predicting drug sensitivity changes associated with protein mutations using a molecular dynamics based alchemical mutation method
Source: Sci Rep. 2020 Feb 7;10:2161. doi: 10.1038/s41598-020-58877-9 (PMC7005789; doi:10.1038/s41598-020-58877-9)
Supplement: Supplementary file 2 — Supplementary Information. [file 41598_2020_58877_MOESM2_ESM.zip › S1_input/MP-CAFEE/ALR2/47D/L300P_47D/complex_gpu/md_fin.gro]

Generated by trjconv : OXIDOREDUCTASE in water t= 36000.00000
33857
    1ACE    CH3    1   3.872   5.410   2.078
    1ACE   HH31    2   3.765   5.410   2.057
    1ACE   HH32    3   3.908   5.492   2.015
    1ACE   HH33    4   3.932   5.326   2.044
    1ACE      C    5   3.908   5.433   2.224
    1ACE      O    6   3.984   5.523   2.260
    2SER      N    7   3.849   5.354   2.314
    2SER      H    8   3.790   5.280   2.279
    2SER     CA    9   3.852   5.364   2.458
    2SER     HA   10   3.839   5.469   2.485
    2SER     CB   11   3.728   5.292   2.509
    2SER    HB1   12   3.727   5.277   2.617
    2SER    HB2   13   3.698   5.206   2.449
    2SER     OG   14   3.623   5.381   2.480
    2SER     HG   15   3.548   5.324   2.461
    2SER      C   16   3.981   5.326   2.529
    2SER      O   17   4.072   5.262   2.478
    3ARG      N   18   3.996   5.367   2.655
    3ARG      H   19   3.920   5.423   2.691
    3ARG     CA   20   4.097   5.325   2.750
    3ARG     HA   21   4.155   5.248   2.699
    3ARG     CB   22   4.190   5.437   2.795
    3ARG    HB1   23   4.277   5.393   2.844
    3ARG    HB2   24   4.149   5.509   2.866
    3ARG     CG   25   4.246   5.508   2.672
    3ARG    HG1   26   4.166   5.563   2.624
    3ARG    HG2   27   4.269   5.428   2.602
    3ARG     CD   28   4.373   5.588   2.704
    3ARG    HD1   29   4.447   5.524   2.751
    3ARG    HD2   30   4.353   5.672   2.771
    3ARG     NE   31   4.421   5.641   2.577
    3ARG     HE   32   4.350   5.673   2.513
    3ARG     CZ   33   4.545   5.677   2.540
    3ARG    NH1   34   4.652   5.653   2.617
    3ARG   HH11   35   4.644   5.590   2.696
    3ARG   HH12   36   4.738   5.698   2.590
    3ARG    NH2   37   4.557   5.746   2.426
    3ARG   HH21   38   4.483   5.795   2.377
    3ARG   HH22   39   4.649   5.763   2.390
    3ARG      C   40   4.047   5.258   2.877
    3ARG      O   41   3.933   5.288   2.912
    4ILE      N   42   4.132   5.181   2.946
    4ILE      H   43   4.222   5.159   2.907
    4ILE     CA   44   4.112   5.130   3.081
    4ILE     HA   45   4.018   5.166   3.122
    4ILE     CB   46   4.114   4.978   3.074
    4ILE     HB   47   4.035   4.965   3.000
    4ILE    CG2   48   4.239   4.910   3.018
    4ILE   HG21   49   4.318   4.894   3.092
    4ILE   HG22   50   4.215   4.819   2.964
    4ILE   HG23   51   4.285   4.962   2.934
    4ILE    CG1   52   4.072   4.909   3.203
    4ILE   HG11   53   3.986   4.951   3.255
    4ILE   HG12   54   4.153   4.910   3.276
    4ILE     CD   55   4.023   4.767   3.176
    4ILE    HD1   56   3.959   4.734   3.258
    4ILE    HD2   57   3.951   4.768   3.094
    4ILE    HD3   58   4.099   4.696   3.144
    4ILE      C   59   4.226   5.185   3.166
    4ILE      O   60   4.338   5.190   3.116
    5LEU      N   61   4.199   5.218   3.292
    5LEU      H   62   4.109   5.193   3.329
    5LEU     CA   63   4.303   5.255   3.386
    5LEU     HA   64   4.370   5.327   3.339
    5LEU     CB   65   4.226   5.325   3.498
    5LEU    HB1   66   4.165   5.255   3.554
    5LEU    HB2   67   4.158   5.395   3.450
    5LEU     CG   68   4.323   5.395   3.593
    5LEU     HG   69   4.381   5.321   3.648
    5LEU    CD1   70   4.399   5.513   3.534
    5LEU   HD11   71   4.457   5.572   3.606
    5LEU   HD12   72   4.476   5.482   3.464
    5LEU   HD13   73   4.345   5.588   3.477
    5LEU    CD2   74   4.227   5.457   3.695
    5LEU   HD21   75   4.285   5.525   3.757
    5LEU   HD22   76   4.143   5.507   3.649
    5LEU   HD23   77   4.182   5.373   3.748
    5LEU      C   78   4.388   5.139   3.436
    5LEU      O   79   4.335   5.039   3.483
    6LEU      N   80   4.521   5.156   3.438
    6LEU      H   81   4.566   5.234   3.393
    6LEU     CA   82   4.607   5.062   3.507
    6LEU     HA   83   4.563   4.963   3.502
    6LEU     CB   84   4.743   5.053   3.438
    6LEU    HB1   85   4.802   4.976   3.487
    6LEU    HB2   86   4.798   5.147   3.439
    6LEU     CG   87   4.737   5.013   3.290
    6LEU     HG   88   4.691   5.085   3.223
    6LEU    CD1   89   4.880   4.999   3.240
    6LEU   HD11   90   4.931   5.093   3.264
    6LEU   HD12   91   4.941   4.921   3.285
    6LEU   HD13   92   4.875   4.987   3.132
    6LEU    CD2   93   4.682   4.872   3.270
    6LEU   HD21   94   4.573   4.870   3.282
    6LEU   HD22   95   4.699   4.842   3.167
    6LEU   HD23   96   4.719   4.804   3.346
    6LEU      C   97   4.626   5.103   3.653
    6LEU      O   98   4.612   5.222   3.680
    7ASN      N   99   4.673   5.005   3.730
    7ASN      H  100   4.653   4.911   3.699
    7ASN     CA  101   4.692   5.031   3.871
    7ASN     HA  102   4.602   5.076   3.914
    7ASN     CB  103   4.708   4.896   3.940
    7ASN    HB1  104   4.613   4.846   3.925
    7ASN    HB2  105   4.722   4.907   4.048
    7ASN     CG  106   4.825   4.807   3.902
    7ASN    OD1  107   4.921   4.855   3.841
    7ASN    ND2  108   4.824   4.680   3.944
    7ASN   HD21  109   4.737   4.649   3.986
    7ASN   HD22  110   4.891   4.619   3.900
    7ASN      C  111   4.806   5.126   3.904
    7ASN      O  112   4.815   5.172   4.018
    8ASN      N  113   4.891   5.166   3.809
    8ASN      H  114   4.885   5.113   3.724
    8ASN     CA  115   4.969   5.288   3.803
    8ASN     HA  116   4.921   5.357   3.873
    8ASN     CB  117   5.104   5.256   3.867
    8ASN    HB1  118   5.085   5.168   3.929
    8ASN    HB2  119   5.133   5.338   3.934
    8ASN     CG  120   5.209   5.228   3.762
    8ASN    OD1  121   5.220   5.115   3.715
    8ASN    ND2  122   5.295   5.320   3.716
    8ASN   HD21  123   5.289   5.417   3.744
    8ASN   HD22  124   5.356   5.290   3.641
    8ASN      C  125   4.979   5.348   3.664
    8ASN      O  126   4.956   5.284   3.561
    9GLY      N  127   5.033   5.470   3.661
    9GLY      H  128   5.044   5.511   3.752
    9GLY     CA  129   5.085   5.542   3.547
    9GLY    HA1  130   5.157   5.478   3.496
    9GLY    HA2  131   5.139   5.630   3.584
    9GLY      C  132   4.982   5.592   3.446
    9GLY      O  133   4.895   5.664   3.495
   10ALA      N  134   4.988   5.554   3.319
   10ALA      H  135   5.060   5.488   3.295
   10ALA     CA  136   4.910   5.610   3.210
   10ALA     HA  137   4.869   5.705   3.243
   10ALA     CB  138   5.005   5.638   3.093
   10ALA    HB1  139   5.104   5.676   3.118
   10ALA    HB2  140   5.024   5.548   3.036
   10ALA    HB3  141   4.962   5.706   3.019
   10ALA      C  142   4.792   5.523   3.168
   10ALA      O  143   4.795   5.402   3.185
   11LYS      N  144   4.687   5.572   3.101
   11LYS      H  145   4.674   5.672   3.099
   11LYS     CA  146   4.575   5.489   3.061
   11LYS     HA  147   4.559   5.418   3.142
   11LYS     CB  148   4.450   5.573   3.039
   11LYS    HB1  149   4.368   5.512   3.001
   11LYS    HB2  150   4.477   5.650   2.966
   11LYS     CG  151   4.395   5.630   3.170
   11LYS    HG1  152   4.476   5.686   3.218
   11LYS    HG2  153   4.368   5.542   3.228
   11LYS     CD  154   4.270   5.712   3.141
   11LYS    HD1  155   4.194   5.641   3.109
   11LYS    HD2  156   4.289   5.774   3.054
   11LYS     CE  157   4.224   5.778   3.271
   11LYS    HE1  158   4.305   5.845   3.300
   11LYS    HE2  159   4.219   5.697   3.343
   11LYS     NZ  160   4.097   5.851   3.255
   11LYS    HZ1  161   4.106   5.918   3.180
   11LYS    HZ2  162   4.023   5.790   3.226
   11LYS    HZ3  163   4.074   5.896   3.342
   11LYS      C  164   4.601   5.410   2.933
   11LYS      O  165   4.654   5.469   2.839
   12MET      N  166   4.576   5.279   2.931
   12MET      H  167   4.540   5.249   3.021
   12MET     CA  168   4.597   5.196   2.814
   12MET     HA  169   4.688   5.227   2.763
   12MET     CB  170   4.632   5.058   2.869
   12MET    HB1  171   4.553   5.023   2.935
   12MET    HB2  172   4.719   5.076   2.932
   12MET     CG  173   4.662   4.942   2.774
   12MET    HG1  174   4.722   4.983   2.693
   12MET    HG2  175   4.565   4.907   2.739
   12MET     SD  176   4.734   4.801   2.863
   12MET     CE  177   4.819   4.706   2.735
   12MET    HE1  178   4.846   4.613   2.784
   12MET    HE2  179   4.761   4.700   2.643
   12MET    HE3  180   4.913   4.753   2.704
   12MET      C  181   4.474   5.191   2.725
   12MET      O  182   4.366   5.167   2.779
   13PRO      N  183   4.489   5.198   2.593
   13PRO     CD  184   4.600   5.261   2.526
   13PRO    HD1  185   4.687   5.195   2.531
   13PRO    HD2  186   4.631   5.351   2.581
   13PRO     CG  187   4.562   5.304   2.384
   13PRO    HG1  188   4.640   5.268   2.318
   13PRO    HG2  189   4.532   5.409   2.380
   13PRO     CB  190   4.438   5.219   2.360
   13PRO    HB1  191   4.466   5.130   2.304
   13PRO    HB2  192   4.359   5.281   2.316
   13PRO     CA  193   4.384   5.173   2.495
   13PRO     HA  194   4.301   5.238   2.524
   13PRO      C  195   4.337   5.028   2.502
   13PRO      O  196   4.422   4.939   2.502
   14ILE      N  197   4.208   5.000   2.516
   14ILE      H  198   4.144   5.076   2.532
   14ILE     CA  199   4.160   4.863   2.528
   14ILE     HA  200   4.210   4.816   2.613
   14ILE     CB  201   4.018   4.854   2.582
   14ILE     HB  202   4.007   4.749   2.609
   14ILE    CG2  203   4.002   4.943   2.705
   14ILE   HG21  204   4.076   4.927   2.783
   14ILE   HG22  205   3.994   5.049   2.678
   14ILE   HG23  206   3.909   4.922   2.758
   14ILE    CG1  207   3.911   4.893   2.480
   14ILE   HG11  208   3.920   4.842   2.384
   14ILE   HG12  209   3.923   5.000   2.471
   14ILE     CD  210   3.766   4.877   2.526
   14ILE    HD1  211   3.764   4.775   2.565
   14ILE    HD2  212   3.733   4.947   2.603
   14ILE    HD3  213   3.696   4.892   2.444
   14ILE      C  214   4.176   4.775   2.405
   14ILE      O  215   4.181   4.652   2.409
   15LEU      N  216   4.189   4.838   2.288
   15LEU      H  217   4.198   4.939   2.292
   15LEU     CA  218   4.215   4.771   2.162
   15LEU     HA  219   4.213   4.663   2.177
   15LEU     CB  220   4.107   4.803   2.059
   15LEU    HB1  221   4.110   4.912   2.066
   15LEU    HB2  222   4.006   4.779   2.092
   15LEU     CG  223   4.145   4.774   1.914
   15LEU     HG  224   4.235   4.823   1.878
   15LEU    CD1  225   4.149   4.622   1.898
   15LEU   HD11  226   4.228   4.579   1.960
   15LEU   HD12  227   4.054   4.572   1.919
   15LEU   HD13  228   4.180   4.605   1.795
   15LEU    CD2  229   4.031   4.834   1.831
   15LEU   HD21  230   4.029   4.942   1.847
   15LEU   HD22  231   4.055   4.815   1.727
   15LEU   HD23  232   3.939   4.786   1.864
   15LEU      C  233   4.352   4.815   2.114
   15LEU      O  234   4.366   4.933   2.081
   16GLY      N  235   4.450   4.726   2.098
   16GLY      H  236   4.430   4.627   2.104
   16GLY     CA  237   4.574   4.752   2.028
   16GLY    HA1  238   4.660   4.755   2.096
   16GLY    HA2  239   4.568   4.847   1.975
   16GLY      C  240   4.604   4.651   1.919
   16GLY      O  241   4.529   4.556   1.897
   17LEU      N  242   4.712   4.670   1.843
   17LEU      H  243   4.773   4.750   1.853
   17LEU     CA  244   4.731   4.586   1.726
   17LEU     HA  245   4.642   4.527   1.702
   17LEU     CB  246   4.771   4.675   1.609
   17LEU    HB1  247   4.879   4.688   1.616
   17LEU    HB2  248   4.726   4.772   1.628
   17LEU     CG  249   4.743   4.630   1.466
   17LEU     HG  250   4.795   4.534   1.458
   17LEU    CD1  251   4.593   4.622   1.436
   17LEU   HD11  252   4.568   4.587   1.336
   17LEU   HD12  253   4.544   4.552   1.503
   17LEU   HD13  254   4.561   4.725   1.448
   17LEU    CD2  255   4.814   4.726   1.372
   17LEU   HD21  256   4.918   4.729   1.405
   17LEU   HD22  257   4.801   4.691   1.270
   17LEU   HD23  258   4.766   4.824   1.379
   17LEU      C  259   4.833   4.478   1.759
   17LEU      O  260   4.925   4.506   1.836
   18GLY      N  261   4.811   4.361   1.699
   18GLY      H  262   4.725   4.349   1.647
   18GLY     CA  263   4.914   4.259   1.693
   18GLY    HA1  264   4.875   4.161   1.665
   18GLY    HA2  265   4.966   4.256   1.789
   18GLY      C  266   5.012   4.288   1.580
   18GLY      O  267   4.969   4.363   1.493
   19THR      N  268   5.136   4.239   1.570
   19THR      H  269   5.161   4.189   1.654
   19THR     CA  270   5.237   4.262   1.469
   19THR     HA  271   5.181   4.307   1.387
   19THR     CB  272   5.334   4.375   1.503
   19THR     HB  273   5.402   4.397   1.421
   19THR    CG2  274   5.263   4.504   1.540
   19THR   HG21  275   5.197   4.480   1.624
   19THR   HG22  276   5.341   4.577   1.563
   19THR   HG23  277   5.198   4.535   1.458
   19THR    OG1  278   5.407   4.328   1.615
   19THR    HG1  279   5.377   4.352   1.703
   19THR      C  280   5.307   4.136   1.420
   19THR      O  281   5.394   4.156   1.335
   20TRP      N  282   5.291   4.019   1.481
   20TRP      H  283   5.210   4.002   1.539
   20TRP     CA  284   5.367   3.902   1.439
   20TRP     HA  285   5.470   3.930   1.415
   20TRP     CB  286   5.366   3.817   1.565
   20TRP    HB1  287   5.265   3.785   1.591
   20TRP    HB2  288   5.401   3.882   1.645
   20TRP     CG  289   5.447   3.691   1.561
   20TRP    CD1  290   5.568   3.683   1.502
   20TRP    HD1  291   5.632   3.761   1.463
   20TRP    NE1  292   5.609   3.551   1.502
   20TRP    HE1  293   5.696   3.515   1.465
   20TRP    CE2  294   5.506   3.469   1.543
   20TRP    CZ2  295   5.487   3.331   1.541
   20TRP    HZ2  296   5.558   3.261   1.501
   20TRP    CH2  297   5.367   3.276   1.591
   20TRP    HH2  298   5.350   3.170   1.591
   20TRP    CZ3  299   5.276   3.359   1.658
   20TRP    HZ3  300   5.188   3.312   1.700
   20TRP    CE3  301   5.288   3.498   1.647
   20TRP    HE3  302   5.213   3.558   1.696
   20TRP    CD2  303   5.403   3.555   1.591
   20TRP      C  304   5.307   3.833   1.317
   20TRP      O  305   5.190   3.853   1.285
   21LYS      N  306   5.383   3.745   1.251
   21LYS      H  307   5.472   3.724   1.294
   21LYS     CA  308   5.361   3.680   1.123
   21LYS     HA  309   5.453   3.629   1.097
   21LYS     CB  310   5.248   3.579   1.140
   21LYS    HB1  311   5.216   3.540   1.043
   21LYS    HB2  312   5.170   3.635   1.192
   21LYS     CG  313   5.291   3.460   1.225
   21LYS    HG1  314   5.337   3.496   1.317
   21LYS    HG2  315   5.362   3.407   1.161
   21LYS     CD  316   5.178   3.363   1.258
   21LYS    HD1  317   5.225   3.271   1.291
   21LYS    HD2  318   5.124   3.344   1.165
   21LYS     CE  319   5.078   3.400   1.366
   21LYS    HE1  320   5.124   3.424   1.462
   21LYS    HE2  321   5.016   3.311   1.381
   21LYS     NZ  322   4.990   3.512   1.327
   21LYS    HZ1  323   4.915   3.511   1.395
   21LYS    HZ2  324   5.039   3.600   1.330
   21LYS    HZ3  325   4.944   3.488   1.241
   21LYS      C  326   5.336   3.784   1.014
   21LYS      O  327   5.231   3.787   0.951
   22SER      N  328   5.423   3.885   1.011
   22SER      H  329   5.495   3.900   1.079
   22SER     CA  330   5.394   3.984   0.909
   22SER     HA  331   5.363   3.939   0.815
   22SER     CB  332   5.291   4.085   0.960
   22SER    HB1  333   5.297   4.171   0.894
   22SER    HB2  334   5.308   4.114   1.064
   22SER     OG  335   5.159   4.035   0.946
   22SER     HG  336   5.166   3.940   0.941
   22SER      C  337   5.522   4.051   0.861
   22SER      O  338   5.598   4.091   0.948
   23PRO      N  339   5.548   4.082   0.734
   23PRO     CD  340   5.462   4.045   0.623
   23PRO    HD1  341   5.375   4.111   0.620
   23PRO    HD2  342   5.429   3.942   0.631
   23PRO     CG  343   5.533   4.050   0.488
   23PRO    HG1  344   5.494   4.117   0.412
   23PRO    HG2  345   5.544   3.949   0.449
   23PRO     CB  346   5.670   4.107   0.524
   23PRO    HB1  347   5.673   4.208   0.482
   23PRO    HB2  348   5.750   4.046   0.483
   23PRO     CA  349   5.672   4.130   0.675
   23PRO     HA  350   5.754   4.068   0.714
   23PRO      C  351   5.701   4.276   0.704
   23PRO      O  352   5.613   4.357   0.676
   24PRO      N  353   5.819   4.319   0.750
   24PRO     CD  354   5.933   4.232   0.776
   24PRO    HD1  355   5.988   4.208   0.685
   24PRO    HD2  356   5.889   4.150   0.832
   24PRO     CG  357   6.021   4.305   0.877
   24PRO    HG1  358   6.126   4.289   0.850
   24PRO    HG2  359   6.012   4.260   0.976
   24PRO     CB  360   5.992   4.452   0.850
   24PRO    HB1  361   6.054   4.492   0.770
   24PRO    HB2  362   5.999   4.517   0.937
   24PRO     CA  363   5.847   4.451   0.803
   24PRO     HA  364   5.796   4.447   0.899
   24PRO      C  365   5.809   4.567   0.711
   24PRO      O  366   5.745   4.659   0.760
   25GLY      N  367   5.828   4.561   0.579
   25GLY      H  368   5.873   4.477   0.546
   25GLY     CA  369   5.799   4.665   0.482
   25GLY    HA1  370   5.831   4.649   0.379
   25GLY    HA2  371   5.852   4.752   0.521
   25GLY      C  372   5.649   4.682   0.462
   25GLY      O  373   5.612   4.784   0.405
   26GLN      N  374   5.564   4.591   0.510
   26GLN      H  375   5.597   4.500   0.539
   26GLN     CA  376   5.420   4.609   0.519
   26GLN     HA  377   5.397   4.680   0.439
   26GLN     CB  378   5.355   4.475   0.488
   26GLN    HB1  379   5.248   4.482   0.506
   26GLN    HB2  380   5.397   4.400   0.556
   26GLN     CG  381   5.391   4.430   0.346
   26GLN    HG1  382   5.362   4.325   0.342
   26GLN    HG2  383   5.498   4.438   0.330
   26GLN     CD  384   5.324   4.495   0.226
   26GLN    OE1  385   5.241   4.586   0.234
   26GLN    NE2  386   5.353   4.456   0.102
   26GLN   HE21  387   5.416   4.379   0.088
   26GLN   HE22  388   5.296   4.500   0.031
   26GLN      C  389   5.375   4.653   0.657
   26GLN      O  390   5.282   4.732   0.670
   27VAL      N  391   5.434   4.609   0.769
   27VAL      H  392   5.510   4.543   0.763
   27VAL     CA  393   5.397   4.651   0.903
   27VAL     HA  394   5.293   4.623   0.923
   27VAL     CB  395   5.484   4.562   0.992
   27VAL     HB  396   5.589   4.565   0.966
   27VAL    CG1  397   5.490   4.601   1.139
   27VAL   HG11  398   5.527   4.702   1.154
   27VAL   HG12  399   5.387   4.600   1.177
   27VAL   HG13  400   5.546   4.531   1.200
   27VAL    CG2  401   5.436   4.417   0.992
   27VAL   HG21  402   5.446   4.373   0.893
   27VAL   HG22  403   5.488   4.348   1.057
   27VAL   HG23  404   5.329   4.415   1.016
   27VAL      C  405   5.425   4.798   0.927
   27VAL      O  406   5.368   4.862   1.015
   28THR      N  407   5.519   4.852   0.848
   28THR      H  408   5.585   4.789   0.806
   28THR     CA  409   5.560   4.991   0.859
   28THR     HA  410   5.559   5.000   0.967
   28THR     CB  411   5.701   5.004   0.803
   28THR     HB  412   5.756   4.914   0.832
   28THR    CG2  413   5.712   5.029   0.653
   28THR   HG21  414   5.680   4.940   0.599
   28THR   HG22  415   5.662   5.119   0.616
   28THR   HG23  416   5.816   5.027   0.620
   28THR    OG1  417   5.743   5.124   0.864
   28THR    HG1  418   5.739   5.116   0.960
   28THR      C  419   5.455   5.081   0.795
   28THR      O  420   5.412   5.186   0.841
   29GLU      N  421   5.402   5.041   0.679
   29GLU      H  422   5.441   4.955   0.643
   29GLU     CA  423   5.285   5.102   0.620
   29GLU     HA  424   5.311   5.208   0.609
   29GLU     CB  425   5.267   5.038   0.483
   29GLU    HB1  426   5.179   5.090   0.445
   29GLU    HB2  427   5.243   4.932   0.494
   29GLU     CG  428   5.379   5.059   0.382
   29GLU    HG1  429   5.360   4.997   0.294
   29GLU    HG2  430   5.477   5.035   0.424
   29GLU     CD  431   5.393   5.205   0.338
   29GLU    OE1  432   5.481   5.271   0.396
   29GLU    OE2  433   5.310   5.247   0.254
   29GLU      C  434   5.160   5.086   0.706
   29GLU      O  435   5.070   5.170   0.708
   30ALA      N  436   5.149   4.973   0.777
   30ALA      H  437   5.229   4.911   0.776
   30ALA     CA  438   5.039   4.945   0.867
   30ALA     HA  439   4.952   4.955   0.802
   30ALA     CB  440   5.056   4.803   0.920
   30ALA    HB1  441   4.970   4.777   0.981
   30ALA    HB2  442   5.065   4.732   0.839
   30ALA    HB3  443   5.144   4.786   0.983
   30ALA      C  444   5.028   5.040   0.986
   30ALA      O  445   4.927   5.105   1.010
   31VAL      N  446   5.135   5.052   1.065
   31VAL      H  447   5.218   5.001   1.038
   31VAL     CA  448   5.127   5.123   1.191
   31VAL     HA  449   5.041   5.100   1.254
   31VAL     CB  450   5.244   5.095   1.285
   31VAL     HB  451   5.343   5.102   1.240
   31VAL    CG1  452   5.240   5.179   1.413
   31VAL   HG11  453   5.299   5.141   1.496
   31VAL   HG12  454   5.279   5.277   1.389
   31VAL   HG13  455   5.134   5.179   1.439
   31VAL    CG2  456   5.242   4.950   1.333
   31VAL   HG21  457   5.343   4.928   1.367
   31VAL   HG22  458   5.166   4.932   1.410
   31VAL   HG23  459   5.220   4.885   1.249
   31VAL      C  460   5.105   5.271   1.165
   31VAL      O  461   5.038   5.339   1.243
   32LYS      N  462   5.162   5.321   1.055
   32LYS      H  463   5.199   5.255   0.988
   32LYS     CA  464   5.130   5.456   1.015
   32LYS     HA  465   5.158   5.518   1.101
   32LYS     CB  466   5.223   5.490   0.899
   32LYS    HB1  467   5.182   5.584   0.862
   32LYS    HB2  468   5.208   5.408   0.830
   32LYS     CG  469   5.370   5.518   0.928
   32LYS    HG1  470   5.415   5.424   0.959
   32LYS    HG2  471   5.374   5.595   1.005
   32LYS     CD  472   5.442   5.558   0.799
   32LYS    HD1  473   5.549   5.555   0.820
   32LYS    HD2  474   5.412   5.661   0.783
   32LYS     CE  475   5.420   5.470   0.676
   32LYS    HE1  476   5.320   5.485   0.636
   32LYS    HE2  477   5.442   5.365   0.694
   32LYS     NZ  478   5.513   5.490   0.564
   32LYS    HZ1  479   5.608   5.481   0.599
   32LYS    HZ2  480   5.511   5.407   0.505
   32LYS    HZ3  481   5.513   5.577   0.514
   32LYS      C  482   4.982   5.474   0.983
   32LYS      O  483   4.935   5.579   1.026
   33VAL      N  484   4.907   5.379   0.927
   33VAL      H  485   4.953   5.293   0.900
   33VAL     CA  486   4.764   5.388   0.905
   33VAL     HA  487   4.741   5.494   0.897
   33VAL     CB  488   4.719   5.333   0.769
   33VAL     HB  489   4.790   5.371   0.695
   33VAL    CG1  490   4.723   5.181   0.760
   33VAL   HG11  491   4.661   5.147   0.843
   33VAL   HG12  492   4.680   5.145   0.667
   33VAL   HG13  493   4.822   5.138   0.777
   33VAL    CG2  494   4.575   5.374   0.739
   33VAL   HG21  495   4.557   5.478   0.766
   33VAL   HG22  496   4.563   5.353   0.633
   33VAL   HG23  497   4.500   5.322   0.798
   33VAL      C  498   4.672   5.342   1.017
   33VAL      O  499   4.562   5.396   1.035
   34ALA      N  500   4.724   5.261   1.109
   34ALA      H  501   4.804   5.207   1.079
   34ALA     CA  502   4.667   5.236   1.240
   34ALA     HA  503   4.567   5.206   1.208
   34ALA     CB  504   4.739   5.114   1.296
   34ALA    HB1  505   4.676   5.066   1.372
   34ALA    HB2  506   4.762   5.041   1.218
   34ALA    HB3  507   4.827   5.154   1.346
   34ALA      C  508   4.659   5.361   1.326
   34ALA      O  509   4.554   5.387   1.386
   35ILE      N  510   4.767   5.438   1.325
   35ILE      H  511   4.845   5.406   1.269
   35ILE     CA  512   4.769   5.569   1.387
   35ILE     HA  513   4.722   5.551   1.483
   35ILE     CB  514   4.911   5.621   1.409
   35ILE     HB  515   4.971   5.579   1.328
   35ILE    CG2  516   4.927   5.770   1.435
   35ILE   HG21  517   5.032   5.794   1.454
   35ILE   HG22  518   4.886   5.828   1.352
   35ILE   HG23  519   4.873   5.787   1.528
   35ILE    CG1  520   4.980   5.553   1.527
   35ILE   HG11  521   4.958   5.446   1.523
   35ILE   HG12  522   4.927   5.573   1.620
   35ILE     CD  523   5.131   5.555   1.547
   35ILE    HD1  524   5.173   5.655   1.561
   35ILE    HD2  525   5.154   5.493   1.634
   35ILE    HD3  526   5.168   5.517   1.452
   35ILE      C  527   4.686   5.673   1.313
   35ILE      O  528   4.632   5.768   1.370
   36ASP      N  529   4.660   5.658   1.183
   36ASP      H  530   4.717   5.595   1.129
   36ASP     CA  531   4.556   5.739   1.122
   36ASP     HA  532   4.564   5.845   1.145
   36ASP     CB  533   4.554   5.736   0.969
   36ASP    HB1  534   4.483   5.811   0.933
   36ASP    HB2  535   4.523   5.639   0.932
   36ASP     CG  536   4.683   5.779   0.902
   36ASP    OD1  537   4.725   5.721   0.800
   36ASP    OD2  538   4.741   5.885   0.936
   36ASP      C  539   4.418   5.706   1.178
   36ASP      O  540   4.353   5.789   1.241
   37VAL      N  541   4.368   5.583   1.166
   37VAL      H  542   4.420   5.511   1.119
   37VAL     CA  543   4.226   5.562   1.190
   37VAL     HA  544   4.172   5.642   1.138
   37VAL     CB  545   4.171   5.436   1.126
   37VAL     HB  546   4.062   5.444   1.133
   37VAL    CG1  547   4.214   5.437   0.979
   37VAL   HG11  548   4.180   5.530   0.933
   37VAL   HG12  549   4.322   5.425   0.969
   37VAL   HG13  550   4.171   5.350   0.930
   37VAL    CG2  551   4.221   5.305   1.187
   37VAL   HG21  552   4.203   5.218   1.125
   37VAL   HG22  553   4.328   5.313   1.204
   37VAL   HG23  554   4.177   5.285   1.285
   37VAL      C  555   4.197   5.569   1.339
   37VAL      O  556   4.086   5.615   1.367
   38GLY      N  557   4.291   5.530   1.424
   38GLY      H  558   4.380   5.496   1.391
   38GLY     CA  559   4.269   5.545   1.567
   38GLY    HA1  560   4.164   5.523   1.587
   38GLY    HA2  561   4.280   5.649   1.598
   38GLY      C  562   4.346   5.464   1.670
   38GLY      O  563   4.295   5.453   1.781
   39TYR      N  564   4.459   5.400   1.637
   39TYR      H  565   4.488   5.396   1.541
   39TYR     CA  566   4.533   5.316   1.729
   39TYR     HA  567   4.470   5.280   1.810
   39TYR     CB  568   4.591   5.193   1.660
   39TYR    HB1  569   4.669   5.143   1.717
   39TYR    HB2  570   4.638   5.221   1.566
   39TYR     CG  571   4.501   5.080   1.616
   39TYR    CD1  572   4.426   5.088   1.498
   39TYR    HD1  573   4.430   5.176   1.436
   39TYR    CE1  574   4.347   4.981   1.454
   39TYR    HE1  575   4.294   4.987   1.360
   39TYR     CZ  576   4.322   4.872   1.540
   39TYR     OH  577   4.226   4.779   1.511
   39TYR     HH  578   4.201   4.797   1.420
   39TYR    CE2  579   4.394   4.869   1.661
   39TYR    HE2  580   4.386   4.781   1.722
   39TYR    CD2  581   4.484   4.969   1.701
   39TYR    HD2  582   4.545   4.964   1.790
   39TYR      C  583   4.645   5.397   1.794
   39TYR      O  584   4.708   5.482   1.732
   40ARG      N  585   4.671   5.369   1.922
   40ARG      H  586   4.609   5.302   1.966
   40ARG     CA  587   4.776   5.429   2.002
   40ARG     HA  588   4.846   5.487   1.943
   40ARG     CB  589   4.705   5.511   2.109
   40ARG    HB1  590   4.776   5.560   2.175
   40ARG    HB2  591   4.653   5.447   2.180
   40ARG     CG  592   4.611   5.619   2.055
   40ARG    HG1  593   4.567   5.663   2.145
   40ARG    HG2  594   4.530   5.579   1.993
   40ARG     CD  595   4.684   5.728   1.977
   40ARG    HD1  596   4.742   5.676   1.901
   40ARG    HD2  597   4.763   5.774   2.035
   40ARG     NE  598   4.588   5.825   1.924
   40ARG     HE  599   4.553   5.893   1.991
   40ARG     CZ  600   4.561   5.850   1.796
   40ARG    NH1  601   4.615   5.778   1.696
   40ARG   HH11  602   4.668   5.696   1.721
   40ARG   HH12  603   4.580   5.802   1.604
   40ARG    NH2  604   4.497   5.963   1.763
   40ARG   HH21  605   4.473   6.027   1.838
   40ARG   HH22  606   4.456   5.977   1.672
   40ARG      C  607   4.859   5.326   2.077
   40ARG      O  608   4.955   5.367   2.143
   41HIS      N  609   4.817   5.201   2.062
   41HIS      H  610   4.729   5.189   2.013
   41HIS     CA  611   4.873   5.085   2.129
   41HIS     HA  612   4.964   5.119   2.179
   41HIS     CB  613   4.777   5.047   2.240
   41HIS    HB1  614   4.674   5.057   2.205
   41HIS    HB2  615   4.798   5.122   2.317
   41HIS     CG  616   4.787   4.910   2.303
   41HIS    ND1  617   4.902   4.833   2.318
   41HIS    CE1  618   4.864   4.715   2.367
   41HIS    HE1  619   4.937   4.635   2.379
   41HIS    NE2  620   4.730   4.707   2.372
   41HIS    HE2  621   4.683   4.618   2.376
   41HIS    CD2  622   4.681   4.832   2.340
   41HIS    HD2  623   4.579   4.859   2.315
   41HIS      C  624   4.897   4.974   2.028
   41HIS      O  625   4.805   4.931   1.958
   42ILE      N  626   5.020   4.923   2.023
   42ILE      H  627   5.092   4.966   2.079
   42ILE     CA  628   5.075   4.833   1.924
   42ILE     HA  629   4.991   4.773   1.889
   42ILE     CB  630   5.146   4.914   1.817
   42ILE     HB  631   5.220   4.979   1.863
   42ILE    CG2  632   5.210   4.816   1.719
   42ILE   HG21  633   5.310   4.787   1.753
   42ILE   HG22  634   5.143   4.735   1.694
   42ILE   HG23  635   5.221   4.874   1.627
   42ILE    CG1  636   5.071   5.030   1.752
   42ILE   HG11  637   5.139   5.103   1.709
   42ILE   HG12  638   5.012   5.084   1.826
   42ILE     CD  639   4.961   4.994   1.652
   42ILE    HD1  640   4.985   4.967   1.550
   42ILE    HD2  641   4.892   4.924   1.700
   42ILE    HD3  642   4.895   5.078   1.628
   42ILE      C  643   5.163   4.730   1.993
   42ILE      O  644   5.255   4.774   2.062
   43ASP      N  645   5.153   4.598   1.975
   43ASP      H  646   5.086   4.571   1.905
   43ASP     CA  647   5.234   4.495   2.037
   43ASP     HA  648   5.229   4.513   2.144
   43ASP     CB  649   5.163   4.361   2.027
   43ASP    HB1  650   5.153   4.322   1.926
   43ASP    HB2  651   5.064   4.374   2.072
   43ASP     CG  652   5.221   4.245   2.106
   43ASP    OD1  653   5.271   4.261   2.220
   43ASP    OD2  654   5.201   4.128   2.066
   43ASP      C  655   5.369   4.476   1.969
   43ASP      O  656   5.389   4.400   1.875
   44CYS      N  657   5.468   4.554   2.015
   44CYS      H  658   5.432   4.632   2.070
   44CYS     CA  659   5.607   4.547   1.977
   44CYS     HA  660   5.599   4.549   1.868
   44CYS     CB  661   5.687   4.667   2.027
   44CYS    HB1  662   5.791   4.664   1.996
   44CYS    HB2  663   5.691   4.677   2.135
   44CYS     SG  664   5.611   4.827   1.987
   44CYS     HG  665   5.576   4.860   2.111
   44CYS      C  666   5.670   4.424   2.040
   44CYS      O  667   5.671   4.416   2.163
   45ALA      N  668   5.736   4.334   1.967
   45ALA      H  669   5.719   4.337   1.867
   45ALA     CA  670   5.845   4.260   2.028
   45ALA     HA  671   5.875   4.312   2.119
   45ALA     CB  672   5.788   4.125   2.069
   45ALA    HB1  673   5.692   4.125   2.120
   45ALA    HB2  674   5.771   4.056   1.986
   45ALA    HB3  675   5.865   4.073   2.126
   45ALA      C  676   5.959   4.243   1.929
   45ALA      O  677   5.934   4.207   1.814
   46HIS      N  678   6.084   4.268   1.968
   46HIS      H  679   6.095   4.294   2.064
   46HIS     CA  680   6.205   4.238   1.893
   46HIS     HA  681   6.212   4.316   1.818
   46HIS     CB  682   6.328   4.253   1.982
   46HIS    HB1  683   6.329   4.173   2.057
   46HIS    HB2  684   6.318   4.348   2.034
   46HIS     CG  685   6.463   4.257   1.916
   46HIS    ND1  686   6.484   4.321   1.794
   46HIS    CE1  687   6.613   4.296   1.773
   46HIS    HE1  688   6.662   4.336   1.686
   46HIS    NE2  689   6.675   4.220   1.866
   46HIS    HE2  690   6.772   4.191   1.863
   46HIS    CD2  691   6.576   4.191   1.957
   46HIS    HD2  692   6.585   4.119   2.038
   46HIS      C  693   6.202   4.103   1.822
   46HIS      O  694   6.237   4.088   1.705
   47VAL      N  695   6.151   4.000   1.889
   47VAL      H  696   6.140   4.014   1.988
   47VAL     CA  697   6.148   3.863   1.840
   47VAL     HA  698   6.247   3.839   1.801
   47VAL     CB  699   6.124   3.761   1.951
   47VAL     HB  700   6.202   3.780   2.024
   47VAL    CG1  701   5.996   3.785   2.030
   47VAL   HG11  702   6.012   3.876   2.087
   47VAL   HG12  703   5.904   3.786   1.971
   47VAL   HG13  704   5.976   3.696   2.089
   47VAL    CG2  705   6.157   3.618   1.908
   47VAL   HG21  706   6.245   3.624   1.845
   47VAL   HG22  707   6.178   3.553   1.993
   47VAL   HG23  708   6.072   3.584   1.850
   47VAL      C  709   6.050   3.842   1.726
   47VAL      O  710   6.067   3.751   1.644
   48TYR      N  711   5.948   3.927   1.713
   48TYR      H  712   5.941   4.004   1.778
   48TYR     CA  713   5.872   3.935   1.590
   48TYR     HA  714   5.837   3.834   1.570
   48TYR     CB  715   5.753   4.028   1.615
   48TYR    HB1  716   5.681   4.026   1.533
   48TYR    HB2  717   5.797   4.127   1.625
   48TYR     CG  718   5.667   3.997   1.734
   48TYR    CD1  719   5.645   3.869   1.788
   48TYR    HD1  720   5.689   3.782   1.741
   48TYR    CE1  721   5.565   3.848   1.901
   48TYR    HE1  722   5.540   3.754   1.947
   48TYR     CZ  723   5.495   3.958   1.955
   48TYR     OH  724   5.401   3.945   2.053
   48TYR     HH  725   5.353   4.028   2.058
   48TYR    CE2  726   5.512   4.088   1.902
   48TYR    HE2  727   5.464   4.176   1.940
   48TYR    CD2  728   5.596   4.103   1.791
   48TYR    HD2  729   5.607   4.203   1.752
   48TYR      C  730   5.954   3.975   1.468
   48TYR      O  731   5.907   3.959   1.356
   49GLN      N  732   6.075   4.029   1.477
   49GLN      H  733   6.108   4.038   1.572
   49GLN     CA  734   6.175   4.080   1.384
   49GLN     HA  735   6.259   4.121   1.439
   49GLN     CB  736   6.252   3.973   1.307
   49GLN    HB1  737   6.332   4.018   1.249
   49GLN    HB2  738   6.185   3.915   1.243
   49GLN     CG  739   6.318   3.872   1.401
   49GLN    HG1  740   6.344   3.783   1.345
   49GLN    HG2  741   6.258   3.847   1.488
   49GLN     CD  742   6.456   3.923   1.441
   49GLN    OE1  743   6.554   3.896   1.371
   49GLN    NE2  744   6.477   3.985   1.557
   49GLN   HE21  745   6.399   4.005   1.618
   49GLN   HE22  746   6.570   4.021   1.574
   49GLN      C  747   6.124   4.189   1.292
   49GLN      O  748   6.168   4.202   1.178
   50ASN      N  749   6.045   4.285   1.343
   50ASN      H  750   6.017   4.269   1.439
   50ASN     CA  751   5.991   4.405   1.283
   50ASN     HA  752   6.062   4.442   1.209
   50ASN     CB  753   5.864   4.371   1.206
   50ASN    HB1  754   5.891   4.293   1.135
   50ASN    HB2  755   5.836   4.460   1.149
   50ASN     CG  756   5.750   4.325   1.294
   50ASN    OD1  757   5.751   4.351   1.414
   50ASN    ND2  758   5.653   4.249   1.242
   50ASN   HD21  759   5.671   4.211   1.151
   50ASN   HD22  760   5.568   4.230   1.294
   50ASN      C  761   5.969   4.522   1.378
   50ASN      O  762   5.905   4.621   1.345
   51GLU      N  763   6.018   4.511   1.502
   51GLU      H  764   6.082   4.436   1.522
   51GLU     CA  765   6.002   4.609   1.608
   51GLU     HA  766   5.897   4.617   1.636
   51GLU     CB  767   6.068   4.559   1.736
   51GLU    HB1  768   6.172   4.532   1.717
   51GLU    HB2  769   6.025   4.461   1.755
   51GLU     CG  770   6.040   4.659   1.848
   51GLU    HG1  771   5.932   4.676   1.848
   51GLU    HG2  772   6.084   4.757   1.831
   51GLU     CD  773   6.102   4.611   1.978
   51GLU    OE1  774   6.227   4.617   1.980
   51GLU    OE2  775   6.041   4.573   2.081
   51GLU      C  776   6.058   4.742   1.559
   51GLU      O  777   6.002   4.848   1.583
   52ASN      N  778   6.172   4.738   1.488
   52ASN      H  779   6.214   4.651   1.458
   52ASN     CA  780   6.223   4.857   1.423
   52ASN     HA  781   6.245   4.937   1.494
   52ASN     CB  782   6.359   4.823   1.363
   52ASN    HB1  783   6.335   4.759   1.278
   52ASN    HB2  784   6.423   4.774   1.437
   52ASN     CG  785   6.437   4.946   1.317
   52ASN    OD1  786   6.480   5.025   1.401
   52ASN    ND2  787   6.472   4.953   1.189
   52ASN   HD21  788   6.436   4.878   1.131
   52ASN   HD22  789   6.551   5.014   1.172
   52ASN      C  790   6.129   4.920   1.322
   52ASN      O  791   6.142   5.041   1.302
   53GLU      N  792   6.037   4.848   1.257
   53GLU      H  793   6.018   4.753   1.283
   53GLU     CA  794   5.961   4.909   1.150
   53GLU     HA  795   6.013   4.990   1.100
   53GLU     CB  796   5.943   4.808   1.037
   53GLU    HB1  797   5.853   4.847   0.989
   53GLU    HB2  798   5.924   4.707   1.074
   53GLU     CG  799   6.059   4.799   0.938
   53GLU    HG1  800   6.072   4.898   0.894
   53GLU    HG2  801   6.033   4.726   0.861
   53GLU     CD  802   6.182   4.753   1.014
   53GLU    OE1  803   6.288   4.817   0.998
   53GLU    OE2  804   6.172   4.644   1.075
   53GLU      C  805   5.825   4.959   1.196
   53GLU      O  806   5.774   5.058   1.145
   54VAL      N  807   5.783   4.897   1.307
   54VAL      H  808   5.841   4.821   1.338
   54VAL     CA  809   5.697   4.962   1.403
   54VAL     HA  810   5.611   4.999   1.347
   54VAL     CB  811   5.651   4.861   1.508
   54VAL     HB  812   5.742   4.827   1.559
   54VAL    CG1  813   5.547   4.930   1.595
   54VAL   HG11  814   5.459   4.958   1.538
   54VAL   HG12  815   5.518   4.866   1.679
   54VAL   HG13  816   5.581   5.022   1.642
   54VAL    CG2  817   5.580   4.743   1.441
   54VAL   HG21  818   5.539   4.681   1.520
   54VAL   HG22  819   5.504   4.778   1.371
   54VAL   HG23  820   5.650   4.676   1.391
   54VAL      C  821   5.757   5.086   1.468
   54VAL      O  822   5.697   5.192   1.488
   55GLY      N  823   5.887   5.080   1.497
   55GLY      H  824   5.932   4.991   1.479
   55GLY     CA  825   5.966   5.186   1.558
   55GLY    HA1  826   6.070   5.157   1.575
   55GLY    HA2  827   5.920   5.211   1.653
   55GLY      C  828   5.973   5.316   1.480
   55GLY      O  829   5.948   5.423   1.535
   56VAL      N  830   6.010   5.311   1.351
   56VAL      H  831   6.036   5.220   1.317
   56VAL     CA  832   6.003   5.418   1.254
   56VAL     HA  833   6.057   5.505   1.294
   56VAL     CB  834   6.084   5.364   1.136
   56VAL     HB  835   6.159   5.292   1.170
   56VAL    CG1  836   6.000   5.293   1.030
   56VAL   HG11  837   6.064   5.256   0.950
   56VAL   HG12  838   5.949   5.208   1.076
   56VAL   HG13  839   5.922   5.357   0.987
   56VAL    CG2  840   6.161   5.469   1.056
   56VAL   HG21  841   6.239   5.419   0.999
   56VAL   HG22  842   6.102   5.521   0.981
   56VAL   HG23  843   6.208   5.543   1.121
   56VAL      C  844   5.862   5.467   1.225
   56VAL      O  845   5.836   5.585   1.204
   57ALA      N  846   5.765   5.375   1.221
   57ALA      H  847   5.782   5.277   1.235
   57ALA     CA  848   5.629   5.403   1.180
   57ALA     HA  849   5.628   5.452   1.083
   57ALA     CB  850   5.555   5.270   1.161
   57ALA    HB1  851   5.560   5.205   1.248
   57ALA    HB2  852   5.452   5.298   1.140
   57ALA    HB3  853   5.595   5.218   1.074
   57ALA      C  854   5.566   5.499   1.280
   57ALA      O  855   5.491   5.589   1.244
   58ILE      N  856   5.596   5.488   1.410
   58ILE      H  857   5.655   5.408   1.429
   58ILE     CA  858   5.554   5.576   1.516
   58ILE     HA  859   5.449   5.600   1.498
   58ILE     CB  860   5.565   5.524   1.659
   58ILE     HB  861   5.671   5.511   1.683
   58ILE    CG2  862   5.525   5.625   1.765
   58ILE   HG21  863   5.422   5.659   1.753
   58ILE   HG22  864   5.540   5.578   1.863
   58ILE   HG23  865   5.589   5.713   1.763
   58ILE    CG1  866   5.476   5.400   1.675
   58ILE   HG11  867   5.492   5.327   1.596
   58ILE   HG12  868   5.371   5.428   1.669
   58ILE     CD  869   5.506   5.327   1.806
   58ILE    HD1  870   5.613   5.328   1.827
   58ILE    HD2  871   5.450   5.382   1.882
   58ILE    HD3  872   5.474   5.223   1.801
   58ILE      C  873   5.618   5.713   1.502
   58ILE      O  874   5.552   5.815   1.525
   59GLN      N  875   5.738   5.719   1.444
   59GLN      H  876   5.780   5.633   1.412
   59GLN     CA  877   5.809   5.842   1.415
   59GLN     HA  878   5.806   5.911   1.499
   59GLN     CB  879   5.956   5.814   1.388
   59GLN    HB1  880   6.004   5.904   1.350
   59GLN    HB2  881   5.960   5.737   1.310
   59GLN     CG  882   6.038   5.760   1.505
   59GLN    HG1  883   5.982   5.677   1.546
   59GLN    HG2  884   6.058   5.835   1.582
   59GLN     CD  885   6.167   5.700   1.450
   59GLN    OE1  886   6.225   5.746   1.352
   59GLN    NE2  887   6.221   5.589   1.502
   59GLN   HE21  888   6.172   5.544   1.578
   59GLN   HE22  889   6.313   5.562   1.471
   59GLN      C  890   5.747   5.922   1.301
   59GLN      O  891   5.728   6.041   1.322
   60GLU      N  892   5.720   5.861   1.186
   60GLU      H  893   5.758   5.768   1.174
   60GLU     CA  894   5.646   5.919   1.076
   60GLU     HA  895   5.696   6.008   1.038
   60GLU     CB  896   5.657   5.817   0.963
   60GLU    HB1  897   5.589   5.847   0.883
   60GLU    HB2  898   5.622   5.721   1.001
   60GLU     CG  899   5.796   5.800   0.903
   60GLU    HG1  900   5.802   5.717   0.833
   60GLU    HG2  901   5.859   5.761   0.982
   60GLU     CD  902   5.845   5.922   0.827
   60GLU    OE1  903   5.787   5.950   0.721
   60GLU    OE2  904   5.938   5.990   0.877
   60GLU      C  905   5.501   5.957   1.101
   60GLU      O  906   5.433   6.004   1.010
   61LYS      N  907   5.448   5.940   1.223
   61LYS      H  908   5.515   5.911   1.293
   61LYS     CA  909   5.322   5.998   1.263
   61LYS     HA  910   5.273   6.060   1.188
   61LYS     CB  911   5.214   5.892   1.286
   61LYS    HB1  912   5.132   5.947   1.333
   61LYS    HB2  913   5.253   5.821   1.359
   61LYS     CG  914   5.176   5.819   1.158
   61LYS    HG1  915   5.108   5.741   1.191
   61LYS    HG2  916   5.260   5.783   1.099
   61LYS     CD  917   5.090   5.907   1.067
   61LYS    HD1  918   5.123   6.011   1.069
   61LYS    HD2  919   4.988   5.904   1.105
   61LYS     CE  920   5.091   5.850   0.926
   61LYS    HE1  921   5.060   5.746   0.940
   61LYS    HE2  922   5.194   5.861   0.890
   61LYS     NZ  923   4.994   5.912   0.835
   61LYS    HZ1  924   5.015   6.010   0.829
   61LYS    HZ2  925   5.008   5.883   0.739
   61LYS    HZ3  926   4.895   5.905   0.853
   61LYS      C  927   5.332   6.095   1.380
   61LYS      O  928   5.251   6.188   1.386
   62LEU      N  929   5.436   6.082   1.463
   62LEU      H  930   5.482   5.993   1.471
   62LEU     CA  931   5.484   6.194   1.542
   62LEU     HA  932   5.406   6.228   1.610
   62LEU     CB  933   5.607   6.141   1.615
   62LEU    HB1  934   5.668   6.225   1.647
   62LEU    HB2  935   5.670   6.085   1.546
   62LEU     CG  936   5.574   6.062   1.741
   62LEU     HG  937   5.500   5.985   1.723
   62LEU    CD1  938   5.698   5.989   1.793
   62LEU   HD11  939   5.656   5.913   1.859
   62LEU   HD12  940   5.755   5.943   1.711
   62LEU   HD13  941   5.754   6.064   1.848
   62LEU    CD2  942   5.507   6.144   1.851
   62LEU   HD21  943   5.574   6.227   1.872
   62LEU   HD22  944   5.417   6.187   1.808
   62LEU   HD23  945   5.481   6.084   1.939
   62LEU      C  946   5.521   6.316   1.458
   62LEU      O  947   5.504   6.429   1.504
   63ARG      N  948   5.571   6.294   1.337
   63ARG      H  949   5.577   6.195   1.314
   63ARG     CA  950   5.631   6.391   1.248
   63ARG     HA  951   5.705   6.456   1.294
   63ARG     CB  952   5.715   6.318   1.144
   63ARG    HB1  953   5.652   6.261   1.076
   63ARG    HB2  954   5.781   6.241   1.184
   63ARG     CG  955   5.803   6.410   1.060
   63ARG    HG1  956   5.881   6.453   1.123
   63ARG    HG2  957   5.747   6.493   1.016
   63ARG     CD  958   5.884   6.338   0.952
   63ARG    HD1  959   5.966   6.278   0.990
   63ARG    HD2  960   5.937   6.413   0.893
   63ARG     NE  961   5.809   6.251   0.862
   63ARG     HE  962   5.853   6.161   0.845
   63ARG     CZ  963   5.707   6.290   0.784
   63ARG    NH1  964   5.656   6.414   0.786
   63ARG   HH11  965   5.702   6.491   0.831
   63ARG   HH12  966   5.577   6.438   0.729
   63ARG    NH2  967   5.636   6.198   0.717
   63ARG   HH21  968   5.664   6.101   0.722
   63ARG   HH22  969   5.560   6.233   0.660
   63ARG      C  970   5.523   6.479   1.187
   63ARG      O  971   5.540   6.601   1.187
   64GLU      N  972   5.407   6.425   1.148
   64GLU      H  973   5.388   6.327   1.162
   64GLU     CA  974   5.289   6.502   1.116
   64GLU     HA  975   5.319   6.578   1.043
   64GLU     CB  976   5.183   6.422   1.041
   64GLU    HB1  977   5.106   6.483   0.993
   64GLU    HB2  978   5.140   6.353   1.114
   64GLU     CG  979   5.230   6.343   0.920
   64GLU    HG1  980   5.297   6.263   0.952
   64GLU    HG2  981   5.292   6.413   0.863
   64GLU     CD  982   5.116   6.289   0.834
   64GLU    OE1  983   5.118   6.167   0.808
   64GLU    OE2  984   5.034   6.370   0.786
   64GLU      C  985   5.215   6.582   1.223
   64GLU      O  986   5.129   6.665   1.197
   65GLN      N  987   5.251   6.557   1.349
   65GLN      H  988   5.343   6.518   1.364
   65GLN     CA  989   5.195   6.612   1.470
   65GLN     HA  990   5.235   6.563   1.559
   65GLN     CB  991   5.236   6.757   1.497
   65GLN    HB1  992   5.183   6.777   1.590
   65GLN    HB2  993   5.200   6.820   1.417
   65GLN     CG  994   5.384   6.787   1.519
   65GLN    HG1  995   5.447   6.725   1.455
   65GLN    HG2  996   5.403   6.759   1.623
   65GLN     CD  997   5.416   6.935   1.504
   65GLN    OE1  998   5.325   7.018   1.494
   65GLN    NE2  999   5.542   6.976   1.488
   65GLN   HE21 1000   5.621   6.913   1.492
   65GLN   HE22 1001   5.553   7.076   1.482
   65GLN      C 1002   5.043   6.602   1.476
   65GLN      O 1003   4.977   6.684   1.539
   66VAL      N 1004   4.993   6.492   1.417
   66VAL      H 1005   5.045   6.449   1.342
   66VAL     CA 1006   4.863   6.433   1.443
   66VAL     HA 1007   4.784   6.506   1.455
   66VAL     CB 1008   4.825   6.340   1.328
   66VAL     HB 1009   4.722   6.309   1.348
   66VAL    CG1 1010   4.810   6.417   1.197
   66VAL   HG11 1011   4.765   6.363   1.114
   66VAL   HG12 1012   4.740   6.498   1.216
   66VAL   HG13 1013   4.898   6.467   1.156
   66VAL    CG2 1014   4.917   6.223   1.294
   66VAL   HG21 1015   4.877   6.180   1.202
   66VAL   HG22 1016   5.018   6.259   1.278
   66VAL   HG23 1017   4.911   6.151   1.375
   66VAL      C 1018   4.864   6.345   1.567
   66VAL      O 1019   4.761   6.315   1.627
   67VAL      N 1020   4.977   6.289   1.611
   67VAL      H 1021   5.059   6.293   1.552
   67VAL     CA 1022   5.004   6.236   1.743
   67VAL     HA 1023   4.920   6.264   1.806
   67VAL     CB 1024   4.995   6.083   1.750
   67VAL     HB 1025   5.024   6.054   1.851
   67VAL    CG1 1026   4.861   6.018   1.720
   67VAL   HG11 1027   4.845   6.019   1.612
   67VAL   HG12 1028   4.847   5.919   1.765
   67VAL   HG13 1029   4.777   6.079   1.754
   67VAL    CG2 1030   5.099   6.017   1.660
   67VAL   HG21 1031   5.113   5.909   1.673
   67VAL   HG22 1032   5.079   6.036   1.555
   67VAL   HG23 1033   5.198   6.059   1.680
   67VAL      C 1034   5.132   6.284   1.810
   67VAL      O 1035   5.219   6.331   1.738
   68LYS      N 1036   5.141   6.285   1.943
   68LYS      H 1037   5.062   6.255   1.999
   68LYS     CA 1038   5.252   6.320   2.029
   68LYS     HA 1039   5.341   6.320   1.966
   68LYS     CB 1040   5.222   6.453   2.097
   68LYS    HB1 1041   5.210   6.532   2.023
   68LYS    HB2 1042   5.306   6.477   2.162
   68LYS     CG 1043   5.093   6.460   2.179
   68LYS    HG1 1044   5.103   6.393   2.265
   68LYS    HG2 1045   5.006   6.429   2.122
   68LYS     CD 1046   5.054   6.602   2.219
   68LYS    HD1 1047   5.124   6.623   2.300
   68LYS    HD2 1048   4.960   6.586   2.273
   68LYS     CE 1049   5.050   6.722   2.126
   68LYS    HE1 1050   5.115   6.695   2.043
   68LYS    HE2 1051   5.077   6.815   2.175
   68LYS     NZ 1052   4.916   6.738   2.067
   68LYS    HZ1 1053   4.908   6.817   2.004
   68LYS    HZ2 1054   4.881   6.661   2.013
   68LYS    HZ3 1055   4.843   6.736   2.137
   68LYS      C 1056   5.274   6.208   2.130
   68LYS      O 1057   5.189   6.121   2.145
   69ARG      N 1058   5.382   6.217   2.208
   69ARG      H 1059   5.441   6.297   2.195
   69ARG     CA 1060   5.420   6.128   2.316
   69ARG     HA 1061   5.447   6.036   2.265
   69ARG     CB 1062   5.546   6.177   2.387
   69ARG    HB1 1063   5.522   6.272   2.435
   69ARG    HB2 1064   5.624   6.184   2.311
   69ARG     CG 1065   5.596   6.082   2.495
   69ARG    HG1 1066   5.518   6.066   2.570
   69ARG    HG2 1067   5.690   6.121   2.534
   69ARG     CD 1068   5.637   5.953   2.424
   69ARG    HD1 1069   5.723   5.970   2.359
   69ARG    HD2 1070   5.551   5.911   2.371
   69ARG     NE 1071   5.680   5.860   2.528
   69ARG     HE 1072   5.779   5.855   2.545
   69ARG     CZ 1073   5.602   5.766   2.584
   69ARG    NH1 1074   5.469   5.762   2.573
   69ARG   HH11 1075   5.416   5.838   2.533
   69ARG   HH12 1076   5.422   5.681   2.611
   69ARG    NH2 1077   5.650   5.661   2.652
   69ARG   HH21 1078   5.749   5.642   2.653
   69ARG   HH22 1079   5.587   5.584   2.668
   69ARG      C 1080   5.308   6.084   2.410
   69ARG      O 1081   5.293   5.966   2.440
   70GLU      N 1082   5.236   6.180   2.468
   70GLU      H 1083   5.255   6.276   2.442
   70GLU     CA 1084   5.143   6.160   2.578
   70GLU     HA 1085   5.195   6.092   2.646
   70GLU     CB 1086   5.116   6.289   2.655
   70GLU    HB1 1087   5.020   6.276   2.706
   70GLU    HB2 1088   5.114   6.375   2.589
   70GLU     CG 1089   5.227   6.320   2.755
   70GLU    HG1 1090   5.323   6.296   2.709
   70GLU    HG2 1091   5.220   6.251   2.838
   70GLU     CD 1092   5.224   6.463   2.807
   70GLU    OE1 1093   5.115   6.517   2.835
   70GLU    OE2 1094   5.334   6.519   2.822
   70GLU      C 1095   5.007   6.100   2.546
   70GLU      O 1096   4.936   6.052   2.634
   71GLU      N 1097   4.974   6.094   2.417
   71GLU      H 1098   5.036   6.132   2.347
   71GLU     CA 1099   4.858   6.024   2.367
   71GLU     HA 1100   4.797   5.991   2.452
   71GLU     CB 1101   4.777   6.117   2.278
   71GLU    HB1 1102   4.773   6.217   2.322
   71GLU    HB2 1103   4.675   6.086   2.261
   71GLU     CG 1104   4.836   6.126   2.137
   71GLU    HG1 1105   4.834   6.028   2.088
   71GLU    HG2 1106   4.939   6.160   2.141
   71GLU     CD 1107   4.751   6.216   2.048
   71GLU    OE1 1108   4.804   6.325   2.018
   71GLU    OE2 1109   4.641   6.176   2.004
   71GLU      C 1110   4.887   5.888   2.304
   71GLU      O 1111   4.794   5.807   2.302
   72LEU      N 1112   5.007   5.860   2.254
   72LEU      H 1113   5.073   5.937   2.257
   72LEU     CA 1114   5.070   5.731   2.233
   72LEU     HA 1115   5.004   5.672   2.169
   72LEU     CB 1116   5.201   5.747   2.155
   72LEU    HB1 1117   5.262   5.658   2.163
   72LEU    HB2 1118   5.261   5.828   2.196
   72LEU     CG 1119   5.167   5.784   2.011
   72LEU     HG 1120   5.096   5.866   2.010
   72LEU    CD1 1121   5.291   5.848   1.949
   72LEU   HD11 1122   5.320   5.935   2.008
   72LEU   HD12 1123   5.365   5.769   1.955
   72LEU   HD13 1124   5.260   5.867   1.846
   72LEU    CD2 1125   5.115   5.672   1.921
   72LEU   HD21 1126   5.026   5.627   1.963
   72LEU   HD22 1127   5.110   5.700   1.815
   72LEU   HD23 1128   5.197   5.601   1.925
   72LEU      C 1129   5.093   5.658   2.364
   72LEU      O 1130   5.136   5.725   2.458
   73PHE      N 1131   5.071   5.527   2.373
   73PHE      H 1132   5.049   5.491   2.281
   73PHE     CA 1133   5.082   5.427   2.478
   73PHE     HA 1134   5.129   5.472   2.565
   73PHE     CB 1135   4.942   5.377   2.512
   73PHE    HB1 1136   4.905   5.313   2.432
   73PHE    HB2 1137   4.872   5.460   2.526
   73PHE     CG 1138   4.946   5.298   2.641
   73PHE    CD1 1139   4.981   5.162   2.638
   73PHE    HD1 1140   4.977   5.103   2.548
   73PHE    CE1 1141   5.013   5.096   2.757
   73PHE    HE1 1142   5.036   4.990   2.758
   73PHE     CZ 1143   4.999   5.164   2.879
   73PHE     HZ 1144   5.014   5.113   2.972
   73PHE    CE2 1145   4.952   5.296   2.883
   73PHE    HE2 1146   4.949   5.355   2.973
   73PHE    CD2 1147   4.918   5.360   2.763
   73PHE    HD2 1148   4.900   5.466   2.772
   73PHE      C 1149   5.173   5.316   2.427
   73PHE      O 1150   5.133   5.237   2.343
   74ILE      N 1151   5.297   5.317   2.477
   74ILE      H 1152   5.330   5.378   2.550
   74ILE     CA 1153   5.396   5.227   2.420
   74ILE     HA 1154   5.360   5.201   2.321
   74ILE     CB 1155   5.531   5.296   2.402
   74ILE     HB 1156   5.570   5.313   2.502
   74ILE    CG2 1157   5.633   5.200   2.341
   74ILE   HG21 1158   5.589   5.157   2.251
   74ILE   HG22 1159   5.722   5.255   2.314
   74ILE   HG23 1160   5.660   5.119   2.410
   74ILE    CG1 1161   5.539   5.427   2.324
   74ILE   HG11 1162   5.631   5.482   2.340
   74ILE   HG12 1163   5.462   5.492   2.365
   74ILE     CD 1164   5.515   5.417   2.173
   74ILE    HD1 1165   5.594   5.350   2.141
   74ILE    HD2 1166   5.415   5.374   2.162
   74ILE    HD3 1167   5.522   5.511   2.119
   74ILE      C 1168   5.413   5.102   2.505
   74ILE      O 1169   5.451   5.116   2.621
   75VAL      N 1170   5.408   4.986   2.440
   75VAL      H 1171   5.384   4.988   2.342
   75VAL     CA 1172   5.445   4.857   2.495
   75VAL     HA 1173   5.489   4.876   2.593
   75VAL     CB 1174   5.316   4.787   2.535
   75VAL     HB 1175   5.253   4.851   2.598
   75VAL    CG1 1176   5.234   4.729   2.419
   75VAL   HG11 1177   5.295   4.664   2.358
   75VAL   HG12 1178   5.147   4.680   2.463
   75VAL   HG13 1179   5.201   4.811   2.355
   75VAL    CG2 1180   5.349   4.665   2.619
   75VAL   HG21 1181   5.417   4.688   2.701
   75VAL   HG22 1182   5.259   4.624   2.665
   75VAL   HG23 1183   5.406   4.593   2.560
   75VAL      C 1184   5.558   4.785   2.421
   75VAL      O 1185   5.566   4.795   2.299
   76SER      N 1186   5.641   4.702   2.485
   76SER      H 1187   5.634   4.695   2.585
   76SER     CA 1188   5.725   4.602   2.422
   76SER     HA 1189   5.676   4.566   2.331
   76SER     CB 1190   5.860   4.666   2.387
   76SER    HB1 1191   5.914   4.701   2.475
   76SER    HB2 1192   5.837   4.744   2.315
   76SER     OG 1193   5.932   4.565   2.321
   76SER     HG 1194   5.955   4.579   2.229
   76SER      C 1195   5.739   4.486   2.519
   76SER      O 1196   5.705   4.501   2.636
   77LYS      N 1197   5.803   4.378   2.474
   77LYS      H 1198   5.832   4.385   2.377
   77LYS     CA 1199   5.835   4.258   2.548
   77LYS     HA 1200   5.799   4.275   2.650
   77LYS     CB 1201   5.744   4.150   2.491
   77LYS    HB1 1202   5.773   4.052   2.528
   77LYS    HB2 1203   5.759   4.150   2.383
   77LYS     CG 1204   5.601   4.171   2.539
   77LYS    HG1 1205   5.581   4.278   2.544
   77LYS    HG2 1206   5.601   4.133   2.641
   77LYS     CD 1207   5.508   4.095   2.443
   77LYS    HD1 1208   5.534   3.990   2.438
   77LYS    HD2 1209   5.511   4.146   2.347
   77LYS     CE 1210   5.365   4.096   2.496
   77LYS    HE1 1211   5.345   4.198   2.528
   77LYS    HE2 1212   5.378   4.021   2.574
   77LYS     NZ 1213   5.264   4.059   2.395
   77LYS    HZ1 1214   5.176   4.066   2.444
   77LYS    HZ2 1215   5.276   4.114   2.311
   77LYS    HZ3 1216   5.286   3.964   2.371
   77LYS      C 1217   5.982   4.219   2.555
   77LYS      O 1218   6.057   4.222   2.458
   78LEU      N 1219   6.014   4.180   2.679
   78LEU      H 1220   5.941   4.193   2.748
   78LEU     CA 1221   6.132   4.105   2.716
   78LEU     HA 1222   6.212   4.144   2.654
   78LEU     CB 1223   6.163   4.128   2.863
   78LEU    HB1 1224   6.085   4.080   2.923
   78LEU    HB2 1225   6.159   4.234   2.887
   78LEU     CG 1226   6.294   4.065   2.908
   78LEU     HG 1227   6.308   3.971   2.855
   78LEU    CD1 1228   6.414   4.155   2.877
   78LEU   HD11 1229   6.388   4.246   2.933
   78LEU   HD12 1230   6.504   4.107   2.914
   78LEU   HD13 1231   6.424   4.180   2.772
   78LEU    CD2 1232   6.283   4.035   3.057
   78LEU   HD21 1233   6.382   3.994   3.080
   78LEU   HD22 1234   6.262   4.123   3.118
   78LEU   HD23 1235   6.207   3.958   3.067
   78LEU      C 1236   6.121   3.957   2.680
   78LEU      O 1237   6.067   3.880   2.759
   79TRP      N 1238   6.167   3.916   2.562
   79TRP      H 1239   6.190   3.989   2.496
   79TRP     CA 1240   6.167   3.779   2.514
   79TRP     HA 1241   6.068   3.735   2.515
   79TRP     CB 1242   6.208   3.774   2.367
   79TRP    HB1 1243   6.297   3.834   2.346
   79TRP    HB2 1244   6.123   3.829   2.326
   79TRP     CG 1245   6.223   3.641   2.300
   79TRP    CD1 1246   6.342   3.582   2.273
   79TRP    HD1 1247   6.435   3.626   2.304
   79TRP    NE1 1248   6.317   3.451   2.234
   79TRP    HE1 1249   6.393   3.388   2.215
   79TRP    CE2 1250   6.183   3.419   2.238
   79TRP    CZ2 1251   6.114   3.298   2.221
   79TRP    HZ2 1252   6.170   3.210   2.196
   79TRP    CH2 1253   5.977   3.295   2.247
   79TRP    HH2 1254   5.912   3.211   2.227
   79TRP    CZ3 1255   5.909   3.412   2.284
   79TRP    HZ3 1256   5.802   3.406   2.297
   79TRP    CE3 1257   5.983   3.529   2.306
   79TRP    HE3 1258   5.932   3.610   2.356
   79TRP    CD2 1259   6.121   3.538   2.283
   79TRP      C 1260   6.249   3.686   2.602
   79TRP      O 1261   6.346   3.723   2.668
   80CYS      N 1262   6.213   3.557   2.602
   80CYS      H 1263   6.143   3.533   2.533
   80CYS     CA 1264   6.262   3.448   2.684
   80CYS     HA 1265   6.208   3.463   2.778
   80CYS     CB 1266   6.217   3.314   2.627
   80CYS    HB1 1267   6.250   3.228   2.686
   80CYS    HB2 1268   6.259   3.291   2.529
   80CYS     SG 1269   6.037   3.313   2.611
   80CYS     HG 1270   6.025   3.180   2.601
   80CYS      C 1271   6.412   3.450   2.707
   80CYS      O 1272   6.455   3.394   2.807
   81THR      N 1273   6.496   3.494   2.612
   81THR      H 1274   6.459   3.520   2.522
   81THR     CA 1275   6.640   3.487   2.621
   81THR     HA 1276   6.678   3.405   2.683
   81THR     CB 1277   6.697   3.452   2.484
   81THR     HB 1278   6.806   3.463   2.490
   81THR    CG2 1279   6.660   3.311   2.440
   81THR   HG21 1280   6.704   3.244   2.513
   81THR   HG22 1281   6.554   3.285   2.428
   81THR   HG23 1282   6.717   3.295   2.349
   81THR    OG1 1283   6.632   3.543   2.398
   81THR    HG1 1284   6.674   3.536   2.312
   81THR      C 1285   6.710   3.609   2.680
   81THR      O 1286   6.830   3.607   2.707
   82TYR      N 1287   6.635   3.717   2.701
   82TYR      H 1288   6.537   3.724   2.678
   82TYR     CA 1289   6.688   3.838   2.760
   82TYR     HA 1290   6.794   3.852   2.742
   82TYR     CB 1291   6.631   3.964   2.694
   82TYR    HB1 1292   6.677   4.052   2.739
   82TYR    HB2 1293   6.525   3.977   2.715
   82TYR     CG 1294   6.663   3.958   2.547
   82TYR    CD1 1295   6.789   3.997   2.498
   82TYR    HD1 1296   6.865   4.034   2.565
   82TYR    CE1 1297   6.819   3.990   2.362
   82TYR    HE1 1298   6.919   4.013   2.329
   82TYR     CZ 1299   6.719   3.953   2.269
   82TYR     OH 1300   6.757   3.937   2.139
   82TYR     HH 1301   6.852   3.946   2.127
   82TYR    CE2 1302   6.589   3.933   2.319
   82TYR    HE2 1303   6.506   3.912   2.253
   82TYR    CD2 1304   6.559   3.937   2.456
   82TYR    HD2 1305   6.466   3.898   2.495
   82TYR      C 1306   6.674   3.831   2.911
   82TYR      O 1307   6.686   3.934   2.977
   83HIS      N 1308   6.636   3.722   2.979
   83HIS      H 1309   6.643   3.634   2.930
   83HIS     CA 1310   6.603   3.713   3.120
   83HIS     HA 1311   6.560   3.802   3.163
   83HIS     CB 1312   6.497   3.610   3.156
   83HIS    HB1 1313   6.472   3.619   3.262
   83HIS    HB2 1314   6.546   3.514   3.138
   83HIS     CG 1315   6.368   3.612   3.078
   83HIS    ND1 1316   6.256   3.534   3.107
   83HIS    CE1 1317   6.167   3.566   3.013
   83HIS    HE1 1318   6.074   3.510   3.004
   83HIS    NE2 1319   6.202   3.675   2.943
   83HIS    HE2 1320   6.155   3.722   2.867
   83HIS    CD2 1321   6.332   3.702   2.982
   83HIS    HD2 1322   6.396   3.781   2.945
   83HIS      C 1323   6.732   3.693   3.199
   83HIS      O 1324   6.739   3.601   3.280
   84GLU      N 1325   6.825   3.789   3.199
   84GLU      H 1326   6.808   3.870   3.142
   84GLU     CA 1327   6.928   3.790   3.301
   84GLU     HA 1328   6.889   3.744   3.391
   84GLU     CB 1329   7.049   3.716   3.246
   84GLU    HB1 1330   7.076   3.785   3.166
   84GLU    HB2 1331   7.011   3.625   3.199
   84GLU     CG 1332   7.150   3.682   3.355
   84GLU    HG1 1333   7.110   3.622   3.436
   84GLU    HG2 1334   7.198   3.770   3.398
   84GLU     CD 1335   7.271   3.606   3.302
   84GLU    OE1 1336   7.294   3.488   3.338
   84GLU    OE2 1337   7.344   3.660   3.215
   84GLU      C 1338   6.959   3.935   3.335
   84GLU      O 1339   6.935   4.030   3.261
   85LYS      N 1340   7.001   3.961   3.460
   85LYS      H 1341   7.001   3.883   3.524
   85LYS     CA 1342   7.053   4.085   3.512
   85LYS     HA 1343   6.976   4.162   3.520
   85LYS     CB 1344   7.109   4.064   3.652
   85LYS    HB1 1345   7.025   4.074   3.721
   85LYS    HB2 1346   7.174   4.150   3.668
   85LYS     CG 1347   7.184   3.935   3.684
   85LYS    HG1 1348   7.281   3.927   3.635
   85LYS    HG2 1349   7.119   3.851   3.661
   85LYS     CD 1350   7.213   3.934   3.834
   85LYS    HD1 1351   7.252   3.839   3.873
   85LYS    HD2 1352   7.118   3.961   3.878
   85LYS     CE 1353   7.310   4.045   3.873
   85LYS    HE1 1354   7.270   4.144   3.850
   85LYS    HE2 1355   7.399   4.026   3.812
   85LYS     NZ 1356   7.331   4.037   4.018
   85LYS    HZ1 1357   7.242   4.036   4.066
   85LYS    HZ2 1358   7.373   3.951   4.050
   85LYS    HZ3 1359   7.373   4.122   4.053
   85LYS      C 1360   7.165   4.130   3.420
   85LYS      O 1361   7.262   4.056   3.403
   86GLY      N 1362   7.143   4.241   3.349
   86GLY      H 1363   7.053   4.281   3.373
   86GLY     CA 1364   7.219   4.296   3.239
   86GLY    HA1 1365   7.310   4.237   3.230
   86GLY    HA2 1366   7.236   4.398   3.274
   86GLY      C 1367   7.137   4.302   3.111
   86GLY      O 1368   7.100   4.408   3.060
   87LEU      N 1369   7.091   4.188   3.060
   87LEU      H 1370   7.120   4.100   3.098
   87LEU     CA 1371   6.999   4.173   2.949
   87LEU     HA 1372   7.050   4.224   2.867
   87LEU     CB 1373   6.983   4.025   2.914
   87LEU    HB1 1374   6.901   4.026   2.842
   87LEU    HB2 1375   6.949   3.975   3.004
   87LEU     CG 1376   7.112   3.969   2.855
   87LEU     HG 1377   7.159   4.049   2.797
   87LEU    CD1 1378   7.211   3.912   2.957
   87LEU   HD11 1379   7.305   3.873   2.916
   87LEU   HD12 1380   7.229   3.978   3.041
   87LEU   HD13 1381   7.170   3.825   3.009
   87LEU    CD2 1382   7.092   3.863   2.748
   87LEU   HD21 1383   7.033   3.776   2.777
   87LEU   HD22 1384   7.034   3.914   2.670
   87LEU   HD23 1385   7.186   3.822   2.712
   87LEU      C 1386   6.863   4.237   2.973
   87LEU      O 1387   6.808   4.291   2.877
   88VAL      N 1388   6.803   4.236   3.092
   88VAL      H 1389   6.839   4.183   3.171
   88VAL     CA 1390   6.674   4.297   3.118
   88VAL     HA 1391   6.612   4.254   3.039
   88VAL     CB 1392   6.627   4.266   3.259
   88VAL     HB 1393   6.713   4.292   3.323
   88VAL    CG1 1394   6.503   4.344   3.302
   88VAL   HG11 1395   6.417   4.323   3.239
   88VAL   HG12 1396   6.483   4.330   3.408
   88VAL   HG13 1397   6.517   4.452   3.299
   88VAL    CG2 1398   6.597   4.119   3.285
   88VAL   HG21 1399   6.670   4.052   3.240
   88VAL   HG22 1400   6.593   4.100   3.392
   88VAL   HG23 1401   6.495   4.102   3.250
   88VAL      C 1402   6.676   4.446   3.088
   88VAL      O 1403   6.587   4.494   3.018
   89LYS      N 1404   6.783   4.515   3.130
   89LYS      H 1405   6.843   4.471   3.198
   89LYS     CA 1406   6.809   4.650   3.083
   89LYS     HA 1407   6.721   4.713   3.096
   89LYS     CB 1408   6.920   4.720   3.160
   89LYS    HB1 1409   7.005   4.653   3.150
   89LYS    HB2 1410   6.874   4.721   3.259
   89LYS     CG 1411   6.933   4.867   3.121
   89LYS    HG1 1412   6.834   4.912   3.127
   89LYS    HG2 1413   6.972   4.880   3.020
   89LYS     CD 1414   7.039   4.935   3.209
   89LYS    HD1 1415   7.130   4.877   3.217
   89LYS    HD2 1416   6.996   4.933   3.309
   89LYS     CE 1417   7.072   5.082   3.186
   89LYS    HE1 1418   6.989   5.144   3.153
   89LYS    HE2 1419   7.154   5.084   3.114
   89LYS     NZ 1420   7.125   5.143   3.309
   89LYS    HZ1 1421   7.048   5.158   3.372
   89LYS    HZ2 1422   7.206   5.093   3.343
   89LYS    HZ3 1423   7.157   5.238   3.295
   89LYS      C 1424   6.834   4.655   2.933
   89LYS      O 1425   6.761   4.718   2.857
   90GLY      N 1426   6.937   4.584   2.886
   90GLY      H 1427   6.990   4.530   2.953
   90GLY     CA 1428   6.997   4.591   2.754
   90GLY    HA1 1429   7.074   4.514   2.748
   90GLY    HA2 1430   7.038   4.692   2.740
   90GLY      C 1431   6.898   4.572   2.640
   90GLY      O 1432   6.910   4.646   2.542
   91ALA      N 1433   6.799   4.484   2.655
   91ALA      H 1434   6.783   4.437   2.742
   91ALA     CA 1435   6.695   4.475   2.554
   91ALA     HA 1436   6.740   4.496   2.457
   91ALA     CB 1437   6.653   4.329   2.543
   91ALA    HB1 1438   6.598   4.314   2.449
   91ALA    HB2 1439   6.738   4.261   2.536
   91ALA    HB3 1440   6.585   4.306   2.624
   91ALA      C 1441   6.585   4.579   2.561
   91ALA      O 1442   6.515   4.596   2.461
   92CYS      N 1443   6.568   4.651   2.672
   92CYS      H 1444   6.630   4.637   2.749
   92CYS     CA 1445   6.479   4.765   2.686
   92CYS     HA 1446   6.387   4.756   2.630
   92CYS     CB 1447   6.466   4.779   2.838
   92CYS    HB1 1448   6.555   4.829   2.875
   92CYS    HB2 1449   6.458   4.680   2.884
   92CYS     SG 1450   6.313   4.871   2.867
   92CYS     HG 1451   6.272   4.773   2.948
   92CYS      C 1452   6.543   4.882   2.612
   92CYS      O 1453   6.477   4.956   2.540
   93GLN      N 1454   6.671   4.910   2.635
   93GLN      H 1455   6.721   4.847   2.697
   93GLN     CA 1456   6.752   5.007   2.563
   93GLN     HA 1457   6.714   5.108   2.579
   93GLN     CB 1458   6.894   4.998   2.618
   93GLN    HB1 1459   6.960   5.044   2.543
   93GLN    HB2 1460   6.922   4.893   2.624
   93GLN     CG 1461   6.924   5.055   2.756
   93GLN    HG1 1462   6.870   4.993   2.828
   93GLN    HG2 1463   6.894   5.160   2.756
   93GLN     CD 1464   7.074   5.063   2.781
   93GLN    OE1 1465   7.149   4.980   2.730
   93GLN    NE2 1466   7.129   5.149   2.866
   93GLN   HE21 1467   7.071   5.226   2.897
   93GLN   HE22 1468   7.228   5.148   2.882
   93GLN      C 1469   6.749   4.990   2.412
   93GLN      O 1470   6.737   5.086   2.336
   94LYS      N 1471   6.755   4.865   2.366
   94LYS      H 1472   6.794   4.792   2.423
   94LYS     CA 1473   6.754   4.842   2.222
   94LYS     HA 1474   6.840   4.896   2.182
   94LYS     CB 1475   6.784   4.693   2.207
   94LYS    HB1 1476   6.696   4.636   2.237
   94LYS    HB2 1477   6.863   4.673   2.279
   94LYS     CG 1478   6.817   4.636   2.069
   94LYS    HG1 1479   6.837   4.531   2.089
   94LYS    HG2 1480   6.902   4.693   2.033
   94LYS     CD 1481   6.715   4.656   1.957
   94LYS    HD1 1482   6.752   4.607   1.868
   94LYS    HD2 1483   6.703   4.759   1.925
   94LYS     CE 1484   6.578   4.599   1.992
   94LYS    HE1 1485   6.548   4.643   2.087
   94LYS    HE2 1486   6.582   4.491   2.007
   94LYS     NZ 1487   6.479   4.612   1.884
   94LYS    HZ1 1488   6.494   4.529   1.828
   94LYS    HZ2 1489   6.381   4.612   1.906
   94LYS    HZ3 1490   6.499   4.684   1.815
   94LYS      C 1491   6.623   4.887   2.159
   94LYS      O 1492   6.629   4.964   2.063
   95THR      N 1493   6.507   4.851   2.214
   95THR      H 1494   6.508   4.788   2.293
   95THR     CA 1495   6.375   4.893   2.171
   95THR     HA 1496   6.355   4.853   2.072
   95THR     CB 1497   6.277   4.827   2.268
   95THR     HB 1498   6.306   4.874   2.362
   95THR    CG2 1499   6.126   4.844   2.252
   95THR   HG21 1500   6.089   4.801   2.159
   95THR   HG22 1501   6.073   4.800   2.337
   95THR   HG23 1502   6.099   4.949   2.259
   95THR    OG1 1503   6.286   4.687   2.262
   95THR    HG1 1504   6.225   4.654   2.195
   95THR      C 1505   6.360   5.042   2.193
   95THR      O 1506   6.314   5.106   2.098
   96LEU      N 1507   6.410   5.099   2.303
   96LEU      H 1508   6.449   5.043   2.377
   96LEU     CA 1509   6.406   5.243   2.322
   96LEU     HA 1510   6.303   5.276   2.315
   96LEU     CB 1511   6.461   5.288   2.458
   96LEU    HB1 1512   6.477   5.395   2.470
   96LEU    HB2 1513   6.561   5.252   2.481
   96LEU     CG 1514   6.372   5.251   2.576
   96LEU     HG 1515   6.318   5.157   2.557
   96LEU    CD1 1516   6.456   5.248   2.703
   96LEU   HD11 1517   6.403   5.214   2.792
   96LEU   HD12 1518   6.536   5.176   2.684
   96LEU   HD13 1519   6.491   5.349   2.722
   96LEU    CD2 1520   6.266   5.360   2.589
   96LEU   HD21 1521   6.319   5.454   2.599
   96LEU   HD22 1522   6.195   5.356   2.506
   96LEU   HD23 1523   6.210   5.344   2.681
   96LEU      C 1524   6.481   5.320   2.214
   96LEU      O 1525   6.429   5.417   2.160
   97SER      N 1526   6.601   5.278   2.173
   97SER      H 1527   6.641   5.211   2.237
   97SER     CA 1528   6.660   5.330   2.051
   97SER     HA 1529   6.663   5.439   2.058
   97SER     CB 1530   6.805   5.283   2.047
   97SER    HB1 1531   6.860   5.310   2.137
   97SER    HB2 1532   6.848   5.328   1.957
   97SER     OG 1533   6.820   5.143   2.029
   97SER     HG 1534   6.777   5.100   2.103
   97SER      C 1535   6.582   5.310   1.922
   97SER      O 1536   6.559   5.402   1.844
   98ASP      N 1537   6.521   5.192   1.908
   98ASP      H 1538   6.539   5.113   1.968
   98ASP     CA 1539   6.454   5.162   1.783
   98ASP     HA 1540   6.514   5.205   1.702
   98ASP     CB 1541   6.438   5.013   1.753
   98ASP    HB1 1542   6.373   5.002   1.666
   98ASP    HB2 1543   6.396   4.967   1.843
   98ASP     CG 1544   6.566   4.936   1.727
   98ASP    OD1 1545   6.667   4.997   1.685
   98ASP    OD2 1546   6.568   4.812   1.712
   98ASP      C 1547   6.322   5.236   1.766
   98ASP      O 1548   6.284   5.277   1.656
   99LEU      N 1549   6.248   5.265   1.873
   99LEU      H 1550   6.283   5.234   1.962
   99LEU     CA 1551   6.132   5.353   1.871
   99LEU     HA 1552   6.084   5.346   1.774
   99LEU     CB 1553   6.039   5.310   1.984
   99LEU    HB1 1554   5.968   5.394   1.989
   99LEU    HB2 1555   6.091   5.304   2.079
   99LEU     CG 1556   5.962   5.185   1.943
   99LEU     HG 1557   5.913   5.210   1.849
   99LEU    CD1 1558   6.037   5.053   1.923
   99LEU   HD11 1559   6.107   5.028   2.003
   99LEU   HD12 1560   5.962   4.974   1.919
   99LEU   HD13 1561   6.081   5.053   1.824
   99LEU    CD2 1562   5.852   5.167   2.047
   99LEU   HD21 1563   5.881   5.161   2.151
   99LEU   HD22 1564   5.773   5.242   2.033
   99LEU   HD23 1565   5.795   5.074   2.045
   99LEU      C 1566   6.180   5.497   1.884
   99LEU      O 1567   6.096   5.584   1.865
  100LYS      N 1568   6.305   5.535   1.912
  100LYS      H 1569   6.372   5.463   1.933
  100LYS     CA 1570   6.349   5.671   1.935
  100LYS     HA 1571   6.448   5.662   1.980
  100LYS     CB 1572   6.378   5.741   1.802
  100LYS    HB1 1573   6.280   5.766   1.760
  100LYS    HB2 1574   6.440   5.667   1.752
  100LYS     CG 1575   6.464   5.864   1.824
  100LYS    HG1 1576   6.528   5.836   1.908
  100LYS    HG2 1577   6.404   5.953   1.844
  100LYS     CD 1578   6.552   5.881   1.700
  100LYS    HD1 1579   6.482   5.866   1.618
  100LYS    HD2 1580   6.632   5.808   1.696
  100LYS     CE 1581   6.609   6.022   1.685
  100LYS    HE1 1582   6.526   6.093   1.680
  100LYS    HE2 1583   6.676   6.026   1.599
  100LYS     NZ 1584   6.685   6.061   1.804
  100LYS    HZ1 1585   6.741   5.982   1.836
  100LYS    HZ2 1586   6.748   6.134   1.775
  100LYS    HZ3 1587   6.632   6.092   1.884
  100LYS      C 1588   6.274   5.748   2.042
  100LYS      O 1589   6.227   5.860   2.020
  101LEU      N 1590   6.260   5.679   2.155
  101LEU      H 1591   6.304   5.588   2.165
  101LEU     CA 1592   6.194   5.739   2.269
  101LEU     HA 1593   6.196   5.848   2.275
  101LEU     CB 1594   6.052   5.683   2.282
  101LEU    HB1 1595   6.014   5.709   2.381
  101LEU    HB2 1596   6.043   5.575   2.273
  101LEU     CG 1597   5.954   5.746   2.185
  101LEU     HG 1598   5.981   5.711   2.085
  101LEU    CD1 1599   5.819   5.677   2.200
  101LEU   HD11 1600   5.760   5.698   2.289
  101LEU   HD12 1601   5.759   5.707   2.114
  101LEU   HD13 1602   5.844   5.571   2.192
  101LEU    CD2 1603   5.944   5.898   2.199
  101LEU   HD21 1604   6.034   5.946   2.161
  101LEU   HD22 1605   5.868   5.940   2.133
  101LEU   HD23 1606   5.920   5.922   2.302
  101LEU      C 1607   6.275   5.707   2.394
  101LEU      O 1608   6.356   5.615   2.396
  102ASP      N 1609   6.255   5.779   2.505
  102ASP      H 1610   6.189   5.854   2.488
  102ASP     CA 1611   6.342   5.778   2.621
  102ASP     HA 1612   6.433   5.723   2.598
  102ASP     CB 1613   6.377   5.920   2.664
  102ASP    HB1 1614   6.425   5.971   2.580
  102ASP    HB2 1615   6.439   5.911   2.753
  102ASP     CG 1616   6.257   6.011   2.688
  102ASP    OD1 1617   6.183   6.058   2.599
  102ASP    OD2 1618   6.220   6.026   2.807
  102ASP      C 1619   6.280   5.700   2.736
  102ASP      O 1620   6.357   5.664   2.824
  103TYR      N 1621   6.151   5.664   2.734
  103TYR      H 1622   6.085   5.691   2.662
  103TYR     CA 1623   6.089   5.570   2.825
  103TYR     HA 1624   6.168   5.503   2.860
  103TYR     CB 1625   6.040   5.643   2.950
  103TYR    HB1 1626   6.126   5.700   2.984
  103TYR    HB2 1627   6.034   5.573   3.033
  103TYR     CG 1628   5.922   5.737   2.947
  103TYR    CD1 1629   5.797   5.676   2.961
  103TYR    HD1 1630   5.787   5.576   3.001
  103TYR    CE1 1631   5.683   5.758   2.960
  103TYR    HE1 1632   5.585   5.713   2.968
  103TYR     CZ 1633   5.690   5.896   2.932
  103TYR     OH 1634   5.584   5.981   2.936
  103TYR     HH 1635   5.609   6.064   2.897
  103TYR    CE2 1636   5.816   5.951   2.901
  103TYR    HE2 1637   5.818   6.058   2.885
  103TYR    CD2 1638   5.931   5.871   2.908
  103TYR    HD2 1639   6.028   5.917   2.907
  103TYR      C 1640   5.972   5.499   2.758
  103TYR      O 1641   5.912   5.543   2.661
  104LEU      N 1642   5.932   5.385   2.815
  104LEU      H 1643   5.971   5.354   2.903
  104LEU     CA 1644   5.822   5.297   2.782
  104LEU     HA 1645   5.793   5.320   2.680
  104LEU     CB 1646   5.875   5.153   2.781
  104LEU    HB1 1647   5.786   5.093   2.765
  104LEU    HB2 1648   5.917   5.128   2.878
  104LEU     CG 1649   5.971   5.103   2.673
  104LEU     HG 1650   6.055   5.171   2.686
  104LEU    CD1 1651   6.011   4.960   2.707
  104LEU   HD11 1652   5.924   4.898   2.687
  104LEU   HD12 1653   6.094   4.938   2.639
  104LEU   HD13 1654   6.059   4.948   2.804
  104LEU    CD2 1655   5.919   5.100   2.530
  104LEU   HD21 1656   5.835   5.030   2.527
  104LEU   HD22 1657   5.905   5.200   2.490
  104LEU   HD23 1658   5.997   5.058   2.467
  104LEU      C 1659   5.705   5.311   2.878
  104LEU      O 1660   5.724   5.311   3.000
  105ASP      N 1661   5.582   5.331   2.832
  105ASP      H 1662   5.563   5.344   2.734
  105ASP     CA 1663   5.470   5.331   2.924
  105ASP     HA 1664   5.488   5.407   3.001
  105ASP     CB 1665   5.343   5.374   2.852
  105ASP    HB1 1666   5.261   5.384   2.924
  105ASP    HB2 1667   5.317   5.293   2.784
  105ASP     CG 1668   5.359   5.505   2.776
  105ASP    OD1 1669   5.322   5.611   2.831
  105ASP    OD2 1670   5.411   5.507   2.663
  105ASP      C 1671   5.450   5.199   2.997
  105ASP      O 1672   5.416   5.196   3.116
  106LEU      N 1673   5.470   5.088   2.927
  106LEU      H 1674   5.486   5.096   2.828
  106LEU     CA 1675   5.446   4.953   2.975
  106LEU     HA 1676   5.478   4.943   3.079
  106LEU     CB 1677   5.304   4.911   2.939
  106LEU    HB1 1678   5.285   4.932   2.834
  106LEU    HB2 1679   5.239   4.980   2.993
  106LEU     CG 1680   5.259   4.769   2.974
  106LEU     HG 1681   5.337   4.701   2.939
  106LEU    CD1 1682   5.241   4.755   3.125
  106LEU   HD11 1683   5.210   4.654   3.153
  106LEU   HD12 1684   5.333   4.779   3.178
  106LEU   HD13 1685   5.166   4.822   3.165
  106LEU    CD2 1686   5.132   4.733   2.898
  106LEU   HD21 1687   5.096   4.637   2.934
  106LEU   HD22 1688   5.054   4.801   2.933
  106LEU   HD23 1689   5.145   4.737   2.789
  106LEU      C 1690   5.552   4.862   2.915
  106LEU      O 1691   5.565   4.868   2.793
  107TYR      N 1692   5.617   4.774   2.991
  107TYR      H 1693   5.609   4.785   3.091
  107TYR     CA 1694   5.711   4.674   2.946
  107TYR     HA 1695   5.703   4.659   2.838
  107TYR     CB 1696   5.853   4.717   2.979
  107TYR    HB1 1697   5.879   4.730   3.084
  107TYR    HB2 1698   5.870   4.818   2.942
  107TYR     CG 1699   5.967   4.631   2.928
  107TYR    CD1 1700   5.976   4.605   2.790
  107TYR    HD1 1701   5.895   4.639   2.726
  107TYR    CE1 1702   6.091   4.557   2.727
  107TYR    HE1 1703   6.092   4.550   2.620
  107TYR     CZ 1704   6.194   4.508   2.810
  107TYR     OH 1705   6.311   4.460   2.760
  107TYR     HH 1706   6.380   4.454   2.826
  107TYR    CE2 1707   6.187   4.532   2.949
  107TYR    HE2 1708   6.270   4.499   3.010
  107TYR    CD2 1709   6.072   4.586   3.007
  107TYR    HD2 1710   6.064   4.605   3.114
  107TYR      C 1711   5.684   4.541   3.016
  107TYR      O 1712   5.642   4.535   3.131
  108LEU      N 1713   5.674   4.434   2.937
  108LEU      H 1714   5.695   4.435   2.838
  108LEU     CA 1715   5.614   4.307   2.973
  108LEU     HA 1716   5.585   4.306   3.078
  108LEU     CB 1717   5.496   4.285   2.878
  108LEU    HB1 1718   5.464   4.181   2.876
  108LEU    HB2 1719   5.537   4.297   2.777
  108LEU     CG 1720   5.383   4.386   2.891
  108LEU     HG 1721   5.412   4.484   2.855
  108LEU    CD1 1722   5.257   4.347   2.814
  108LEU   HD11 1723   5.172   4.407   2.847
  108LEU   HD12 1724   5.263   4.370   2.707
  108LEU   HD13 1725   5.240   4.240   2.827
  108LEU    CD2 1726   5.338   4.404   3.036
  108LEU   HD21 1727   5.361   4.317   3.098
  108LEU   HD22 1728   5.390   4.494   3.070
  108LEU   HD23 1729   5.233   4.430   3.035
  108LEU      C 1730   5.718   4.196   2.960
  108LEU      O 1731   5.808   4.191   2.877
  109ILE      N 1732   5.696   4.096   3.046
  109ILE      H 1733   5.621   4.107   3.113
  109ILE     CA 1734   5.763   3.971   3.016
  109ILE     HA 1735   5.863   3.984   2.977
  109ILE     CB 1736   5.776   3.897   3.149
  109ILE     HB 1737   5.681   3.882   3.199
  109ILE    CG2 1738   5.848   3.764   3.122
  109ILE   HG21 1739   5.938   3.787   3.067
  109ILE   HG22 1740   5.869   3.710   3.214
  109ILE   HG23 1741   5.790   3.698   3.058
  109ILE    CG1 1742   5.864   3.983   3.239
  109ILE   HG11 1743   5.820   4.083   3.244
  109ILE   HG12 1744   5.965   3.994   3.198
  109ILE     CD 1745   5.881   3.931   3.381
  109ILE    HD1 1746   5.940   4.001   3.439
  109ILE    HD2 1747   5.785   3.921   3.433
  109ILE    HD3 1748   5.934   3.836   3.384
  109ILE      C 1749   5.680   3.899   2.911
  109ILE      O 1750   5.557   3.898   2.918
  110HIS      N 1751   5.743   3.834   2.814
  110HIS      H 1752   5.844   3.842   2.813
  110HIS     CA 1753   5.676   3.773   2.701
  110HIS     HA 1754   5.586   3.827   2.671
  110HIS     CB 1755   5.778   3.771   2.587
  110HIS    HB1 1756   5.834   3.677   2.592
  110HIS    HB2 1757   5.852   3.848   2.606
  110HIS     CG 1758   5.727   3.768   2.446
  110HIS    ND1 1759   5.765   3.853   2.342
  110HIS    CE1 1760   5.731   3.799   2.225
  110HIS    HE1 1761   5.747   3.842   2.128
  110HIS    NE2 1762   5.661   3.687   2.249
  110HIS    HE2 1763   5.633   3.622   2.177
  110HIS    CD2 1764   5.654   3.668   2.386
  110HIS    HD2 1765   5.615   3.582   2.437
  110HIS      C 1766   5.631   3.633   2.741
  110HIS      O 1767   5.531   3.587   2.686
  111TRP      N 1768   5.701   3.563   2.831
  111TRP      H 1769   5.786   3.606   2.865
  111TRP     CA 1770   5.665   3.435   2.888
  111TRP     HA 1771   5.557   3.426   2.904
  111TRP     CB 1772   5.697   3.312   2.804
  111TRP    HB1 1773   5.696   3.220   2.862
  111TRP    HB2 1774   5.798   3.347   2.783
  111TRP     CG 1775   5.621   3.296   2.676
  111TRP    CD1 1776   5.671   3.335   2.558
  111TRP    HD1 1777   5.770   3.377   2.546
  111TRP    NE1 1778   5.576   3.327   2.458
  111TRP    HE1 1779   5.577   3.357   2.362
  111TRP    CE2 1780   5.484   3.233   2.498
  111TRP    CZ2 1781   5.369   3.175   2.443
  111TRP    HZ2 1782   5.345   3.203   2.341
  111TRP    CH2 1783   5.275   3.103   2.518
  111TRP    HH2 1784   5.186   3.058   2.476
  111TRP    CZ3 1785   5.315   3.066   2.647
  111TRP    HZ3 1786   5.253   2.997   2.702
  111TRP    CE3 1787   5.425   3.125   2.709
  111TRP    HE3 1788   5.452   3.099   2.811
  111TRP    CD2 1789   5.504   3.217   2.638
  111TRP      C 1790   5.737   3.420   3.021
  111TRP      O 1791   5.853   3.459   3.031
  112PRO      N 1792   5.676   3.345   3.114
  112PRO     CD 1793   5.551   3.272   3.105
  112PRO    HD1 1794   5.528   3.228   3.008
  112PRO    HD2 1795   5.473   3.346   3.128
  112PRO     CG 1796   5.544   3.167   3.215
  112PRO    HG1 1797   5.575   3.073   3.169
  112PRO    HG2 1798   5.452   3.151   3.271
  112PRO     CB 1799   5.646   3.224   3.314
  112PRO    HB1 1800   5.675   3.150   3.388
  112PRO    HB2 1801   5.609   3.299   3.385
  112PRO     CA 1802   5.750   3.293   3.226
  112PRO     HA 1803   5.784   3.376   3.289
  112PRO      C 1804   5.878   3.215   3.201
  112PRO      O 1805   5.963   3.214   3.289
  113THR      N 1806   5.899   3.154   3.084
  113THR      H 1807   5.823   3.168   3.018
  113THR     CA 1808   6.007   3.064   3.048
  113THR     HA 1809   6.035   3.006   3.136
  113THR     CB 1810   5.957   2.967   2.941
  113THR     HB 1811   6.031   2.892   2.914
  113THR    CG2 1812   5.831   2.887   2.973
  113THR   HG21 1813   5.746   2.946   2.940
  113THR   HG22 1814   5.835   2.799   2.908
  113THR   HG23 1815   5.826   2.857   3.077
  113THR    OG1 1816   5.930   3.036   2.822
  113THR    HG1 1817   6.009   3.088   2.809
  113THR      C 1818   6.136   3.137   3.018
  113THR      O 1819   6.158   3.180   2.905
  114GLY      N 1820   6.235   3.139   3.108
  114GLY      H 1821   6.218   3.122   3.206
  114GLY     CA 1822   6.372   3.169   3.070
  114GLY    HA1 1823   6.426   3.170   3.164
  114GLY    HA2 1824   6.381   3.269   3.028
  114GLY      C 1825   6.441   3.063   2.984
  114GLY      O 1826   6.434   2.944   3.010
  115PHE      N 1827   6.489   3.105   2.866
  115PHE      H 1828   6.478   3.201   2.836
  115PHE     CA 1829   6.572   3.031   2.774
  115PHE     HA 1830   6.573   2.929   2.813
  115PHE     CB 1831   6.510   3.024   2.634
  115PHE    HB1 1832   6.575   2.964   2.571
  115PHE    HB2 1833   6.510   3.124   2.591
  115PHE     CG 1834   6.374   2.966   2.608
  115PHE    CD1 1835   6.308   2.886   2.702
  115PHE    HD1 1836   6.363   2.855   2.790
  115PHE    CE1 1837   6.175   2.848   2.684
  115PHE    HE1 1838   6.126   2.789   2.760
  115PHE     CZ 1839   6.105   2.870   2.564
  115PHE     HZ 1840   5.999   2.851   2.556
  115PHE    CE2 1841   6.172   2.941   2.464
  115PHE    HE2 1842   6.123   2.969   2.372
  115PHE    CD2 1843   6.302   2.986   2.489
  115PHE    HD2 1844   6.349   3.045   2.411
  115PHE      C 1845   6.716   3.079   2.774
  115PHE      O 1846   6.745   3.197   2.796
  116LYS      N 1847   6.813   2.993   2.745
  116LYS      H 1848   6.790   2.896   2.731
  116LYS     CA 1849   6.953   3.030   2.742
  116LYS     HA 1850   6.981   3.038   2.847
  116LYS     CB 1851   7.030   2.912   2.683
  116LYS    HB1 1852   6.990   2.888   2.584
  116LYS    HB2 1853   7.011   2.834   2.756
  116LYS     CG 1854   7.180   2.932   2.668
  116LYS    HG1 1855   7.229   2.971   2.757
  116LYS    HG2 1856   7.201   2.992   2.579
  116LYS     CD 1857   7.249   2.799   2.639
  116LYS    HD1 1858   7.219   2.787   2.535
  116LYS    HD2 1859   7.205   2.710   2.684
  116LYS     CE 1860   7.402   2.805   2.637
  116LYS    HE1 1861   7.431   2.800   2.742
  116LYS    HE2 1862   7.435   2.895   2.584
  116LYS     NZ 1863   7.455   2.686   2.571
  116LYS    HZ1 1864   7.546   2.701   2.530
  116LYS    HZ2 1865   7.465   2.619   2.646
  116LYS    HZ3 1866   7.395   2.643   2.502
  116LYS      C 1867   6.977   3.161   2.667
  116LYS      O 1868   6.954   3.167   2.546
  117PRO      N 1869   7.032   3.265   2.730
  117PRO     CD 1870   7.045   3.280   2.873
  117PRO    HD1 1871   7.128   3.227   2.921
  117PRO    HD2 1872   6.960   3.251   2.934
  117PRO     CG 1873   7.071   3.429   2.898
  117PRO    HG1 1874   7.124   3.445   2.992
  117PRO    HG2 1875   6.980   3.488   2.895
  117PRO     CB 1876   7.148   3.471   2.773
  117PRO    HB1 1877   7.253   3.447   2.789
  117PRO    HB2 1878   7.141   3.573   2.735
  117PRO     CA 1879   7.088   3.382   2.665
  117PRO     HA 1880   7.015   3.449   2.622
  117PRO      C 1881   7.184   3.346   2.552
  117PRO      O 1882   7.255   3.246   2.558
  118GLY      N 1883   7.194   3.429   2.448
  118GLY      H 1884   7.143   3.516   2.441
  118GLY     CA 1885   7.260   3.396   2.323
  118GLY    HA1 1886   7.279   3.289   2.336
  118GLY    HA2 1887   7.359   3.443   2.325
  118GLY      C 1888   7.186   3.440   2.198
  118GLY      O 1889   7.084   3.507   2.214
  119LYS      N 1890   7.243   3.415   2.080
  119LYS      H 1891   7.327   3.360   2.073
  119LYS     CA 1892   7.193   3.451   1.949
  119LYS     HA 1893   7.161   3.555   1.955
  119LYS     CB 1894   7.302   3.430   1.844
  119LYS    HB1 1895   7.263   3.472   1.751
  119LYS    HB2 1896   7.326   3.325   1.831
  119LYS     CG 1897   7.428   3.510   1.874
  119LYS    HG1 1898   7.476   3.489   1.969
  119LYS    HG2 1899   7.391   3.612   1.891
  119LYS     CD 1900   7.539   3.503   1.768
  119LYS    HD1 1901   7.512   3.519   1.664
  119LYS    HD2 1902   7.586   3.405   1.763
  119LYS     CE 1903   7.630   3.615   1.818
  119LYS    HE1 1904   7.678   3.588   1.912
  119LYS    HE2 1905   7.572   3.707   1.818
  119LYS     NZ 1906   7.740   3.620   1.720
  119LYS    HZ1 1907   7.806   3.548   1.746
  119LYS    HZ2 1908   7.714   3.603   1.624
  119LYS    HZ3 1909   7.784   3.710   1.726
  119LYS      C 1910   7.062   3.384   1.909
  119LYS      O 1911   6.986   3.446   1.836
  120GLU      N 1912   7.032   3.266   1.965
  120GLU      H 1913   7.101   3.203   2.003
  120GLU     CA 1914   6.911   3.204   1.917
  120GLU     HA 1915   6.884   3.238   1.817
  120GLU     CB 1916   6.928   3.052   1.910
  120GLU    HB1 1917   6.832   3.008   1.884
  120GLU    HB2 1918   6.941   3.012   2.010
  120GLU     CG 1919   7.025   2.995   1.807
  120GLU    HG1 1920   6.979   3.007   1.709
  120GLU    HG2 1921   7.037   2.890   1.832
  120GLU     CD 1922   7.161   3.061   1.825
  120GLU    OE1 1923   7.224   3.120   1.735
  120GLU    OE2 1924   7.214   3.066   1.938
  120GLU      C 1925   6.794   3.240   2.008
  120GLU      O 1926   6.806   3.233   2.130
  121PHE      N 1927   6.687   3.300   1.954
  121PHE      H 1928   6.675   3.295   1.854
  121PHE     CA 1929   6.564   3.323   2.027
  121PHE     HA 1930   6.592   3.384   2.114
  121PHE     CB 1931   6.467   3.404   1.942
  121PHE    HB1 1932   6.374   3.407   1.999
  121PHE    HB2 1933   6.446   3.343   1.855
  121PHE     CG 1934   6.515   3.541   1.899
  121PHE    CD1 1935   6.545   3.643   1.989
  121PHE    HD1 1936   6.538   3.624   2.096
  121PHE    CE1 1937   6.573   3.773   1.945
  121PHE    HE1 1938   6.571   3.854   2.016
  121PHE     CZ 1939   6.576   3.805   1.809
  121PHE     HZ 1940   6.613   3.903   1.787
  121PHE    CE2 1941   6.541   3.707   1.714
  121PHE    HE2 1942   6.538   3.729   1.608
  121PHE    CD2 1943   6.518   3.579   1.764
  121PHE    HD2 1944   6.493   3.502   1.692
  121PHE      C 1945   6.498   3.193   2.070
  121PHE      O 1946   6.434   3.187   2.175
  122PHE      N 1947   6.505   3.085   1.992
  122PHE      H 1948   6.571   3.087   1.916
  122PHE     CA 1949   6.449   2.954   2.018
  122PHE     HA 1950   6.418   2.961   2.122
  122PHE     CB 1951   6.327   2.920   1.932
  122PHE    HB1 1952   6.304   2.817   1.961
  122PHE    HB2 1953   6.356   2.916   1.827
  122PHE     CG 1954   6.199   3.000   1.940
  122PHE    CD1 1955   6.099   2.950   2.023
  122PHE    HD1 1956   6.115   2.868   2.091
  122PHE    CE1 1957   5.973   3.012   2.026
  122PHE    HE1 1958   5.902   2.989   2.103
  122PHE     CZ 1959   5.934   3.106   1.929
  122PHE     HZ 1960   5.832   3.141   1.924
  122PHE    CE2 1961   6.036   3.154   1.846
  122PHE    HE2 1962   6.009   3.232   1.775
  122PHE    CD2 1963   6.168   3.110   1.859
  122PHE    HD2 1964   6.241   3.153   1.792
  122PHE      C 1965   6.563   2.853   2.020
  122PHE      O 1966   6.586   2.789   1.918
  123PRO      N 1967   6.646   2.836   2.124
  123PRO     CD 1968   6.650   2.934   2.230
  123PRO    HD1 1969   6.551   2.954   2.271
  123PRO    HD2 1970   6.684   3.033   2.198
  123PRO     CG 1971   6.749   2.880   2.333
  123PRO    HG1 1972   6.698   2.814   2.403
  123PRO    HG2 1973   6.806   2.960   2.380
  123PRO     CB 1974   6.841   2.797   2.244
  123PRO    HB1 1975   6.898   2.719   2.295
  123PRO    HB2 1976   6.912   2.869   2.203
  123PRO     CA 1977   6.753   2.740   2.133
  123PRO     HA 1978   6.814   2.746   2.043
  123PRO      C 1979   6.698   2.601   2.163
  123PRO      O 1980   6.647   2.577   2.272
  124LEU      N 1981   6.708   2.513   2.064
  124LEU      H 1982   6.754   2.536   1.977
  124LEU     CA 1983   6.664   2.376   2.080
  124LEU     HA 1984   6.612   2.372   2.175
  124LEU     CB 1985   6.572   2.339   1.964
  124LEU    HB1 1986   6.548   2.233   1.972
  124LEU    HB2 1987   6.628   2.351   1.872
  124LEU     CG 1988   6.442   2.420   1.966
  124LEU     HG 1989   6.466   2.527   1.966
  124LEU    CD1 1990   6.370   2.400   1.834
  124LEU   HD11 1991   6.269   2.440   1.837
  124LEU   HD12 1992   6.420   2.452   1.752
  124LEU   HD13 1993   6.366   2.293   1.814
  124LEU    CD2 1994   6.344   2.381   2.076
  124LEU   HD21 1995   6.400   2.367   2.168
  124LEU   HD22 1996   6.280   2.469   2.086
  124LEU   HD23 1997   6.282   2.297   2.044
  124LEU      C 1998   6.783   2.284   2.105
  124LEU      O 1999   6.879   2.299   2.029
  125ASP      N 2000   6.773   2.185   2.194
  125ASP      H 2001   6.680   2.167   2.230
  125ASP     CA 2002   6.869   2.077   2.212
  125ASP     HA 2003   6.969   2.118   2.198
  125ASP     CB 2004   6.864   2.024   2.355
  125ASP    HB1 2005   6.888   2.102   2.428
  125ASP    HB2 2006   6.949   1.956   2.359
  125ASP     CG 2007   6.734   1.953   2.390
  125ASP    OD1 2008   6.660   1.909   2.299
  125ASP    OD2 2009   6.703   1.952   2.511
  125ASP      C 2010   6.845   1.970   2.107
  125ASP      O 2011   6.767   1.986   2.014
  126GLU      N 2012   6.927   1.865   2.105
  126GLU      H 2013   7.005   1.865   2.169
  126GLU     CA 2014   6.927   1.752   2.013
  126GLU     HA 2015   6.897   1.779   1.912
  126GLU     CB 2016   7.059   1.677   2.017
  126GLU    HB1 2017   7.052   1.576   1.975
  126GLU    HB2 2018   7.103   1.681   2.117
  126GLU     CG 2019   7.164   1.734   1.923
  126GLU    HG1 2020   7.168   1.841   1.944
  126GLU    HG2 2021   7.134   1.736   1.818
  126GLU     CD 2022   7.297   1.661   1.935
  126GLU    OE1 2023   7.376   1.698   2.025
  126GLU    OE2 2024   7.319   1.564   1.859
  126GLU      C 2025   6.810   1.659   2.042
  126GLU      O 2026   6.798   1.554   1.979
  127SER      N 2027   6.726   1.680   2.143
  127SER      H 2028   6.749   1.758   2.203
  127SER     CA 2029   6.595   1.619   2.160
  127SER     HA 2030   6.590   1.529   2.099
  127SER     CB 2031   6.571   1.586   2.306
  127SER    HB1 2032   6.472   1.540   2.312
  127SER    HB2 2033   6.563   1.681   2.358
  127SER     OG 2034   6.659   1.496   2.369
  127SER     HG 2035   6.611   1.413   2.362
  127SER      C 2036   6.478   1.701   2.108
  127SER      O 2037   6.363   1.659   2.102
  128GLY      N 2038   6.503   1.829   2.078
  128GLY      H 2039   6.595   1.860   2.107
  128GLY     CA 2040   6.414   1.928   2.021
  128GLY    HA1 2041   6.349   1.879   1.949
  128GLY    HA2 2042   6.478   2.007   1.981
  128GLY      C 2043   6.328   1.994   2.128
  128GLY      O 2044   6.211   2.024   2.106
  129ASN      N 2045   6.375   2.007   2.252
  129ASN      H 2046   6.462   1.961   2.277
  129ASN     CA 2047   6.314   2.085   2.358
  129ASN     HA 2048   6.217   2.117   2.321
  129ASN     CB 2049   6.303   1.996   2.482
  129ASN    HB1 2050   6.273   2.063   2.563
  129ASN    HB2 2051   6.400   1.948   2.498
  129ASN     CG 2052   6.214   1.876   2.455
  129ASN    OD1 2053   6.100   1.887   2.411
  129ASN    ND2 2054   6.268   1.757   2.483
  129ASN   HD21 2055   6.348   1.765   2.543
  129ASN   HD22 2056   6.228   1.671   2.447
  129ASN      C 2057   6.394   2.209   2.395
  129ASN      O 2058   6.517   2.207   2.383
  130VAL      N 2059   6.336   2.319   2.442
  130VAL      H 2060   6.235   2.308   2.447
  130VAL     CA 2061   6.396   2.450   2.457
  130VAL     HA 2062   6.456   2.468   2.368
  130VAL     CB 2063   6.287   2.555   2.477
  130VAL     HB 2064   6.338   2.642   2.516
  130VAL    CG1 2065   6.214   2.589   2.347
  130VAL   HG11 2066   6.285   2.630   2.276
  130VAL   HG12 2067   6.177   2.496   2.303
  130VAL   HG13 2068   6.133   2.661   2.362
  130VAL    CG2 2069   6.175   2.512   2.571
  130VAL   HG21 2070   6.106   2.590   2.601
  130VAL   HG22 2071   6.105   2.444   2.522
  130VAL   HG23 2072   6.214   2.460   2.659
  130VAL      C 2073   6.489   2.455   2.578
  130VAL      O 2074   6.452   2.410   2.687
  131VAL      N 2075   6.608   2.509   2.554
  131VAL      H 2076   6.625   2.541   2.459
  131VAL     CA 2077   6.722   2.513   2.643
  131VAL     HA 2078   6.734   2.414   2.688
  131VAL     CB 2079   6.845   2.541   2.557
  131VAL     HB 2080   6.819   2.635   2.506
  131VAL    CG1 2081   6.976   2.557   2.631
  131VAL   HG11 2082   6.998   2.462   2.679
  131VAL   HG12 2083   7.062   2.584   2.569
  131VAL   HG13 2084   6.968   2.641   2.700
  131VAL    CG2 2085   6.856   2.433   2.450
  131VAL   HG21 2086   6.767   2.428   2.388
  131VAL   HG22 2087   6.933   2.466   2.380
  131VAL   HG23 2088   6.883   2.334   2.487
  131VAL      C 2089   6.705   2.618   2.752
  131VAL      O 2090   6.694   2.737   2.724
  132PRO      N 2091   6.692   2.572   2.876
  132PRO     CD 2092   6.709   2.438   2.928
  132PRO    HD1 2093   6.812   2.405   2.914
  132PRO    HD2 2094   6.642   2.373   2.871
  132PRO     CG 2095   6.668   2.439   3.075
  132PRO    HG1 2096   6.755   2.455   3.140
  132PRO    HG2 2097   6.627   2.343   3.106
  132PRO     CB 2098   6.584   2.565   3.091
  132PRO    HB1 2099   6.581   2.610   3.190
  132PRO    HB2 2100   6.485   2.538   3.055
  132PRO     CA 2101   6.645   2.656   2.985
  132PRO     HA 2102   6.570   2.726   2.947
  132PRO      C 2103   6.766   2.728   3.041
  132PRO      O 2104   6.873   2.668   3.044
  133SER      N 2105   6.746   2.854   3.079
  133SER      H 2106   6.655   2.894   3.062
  133SER     CA 2107   6.838   2.925   3.166
  133SER     HA 2108   6.936   2.899   3.125
  133SER     CB 2109   6.818   3.076   3.164
  133SER    HB1 2110   6.859   3.121   3.074
  133SER    HB2 2111   6.874   3.126   3.243
  133SER     OG 2112   6.681   3.100   3.181
  133SER     HG 2113   6.669   3.175   3.240
  133SER      C 2114   6.844   2.879   3.311
  133SER      O 2115   6.746   2.827   3.363
  134ASP      N 2116   6.957   2.901   3.378
  134ASP      H 2117   7.044   2.923   3.333
  134ASP     CA 2118   6.962   2.899   3.523
  134ASP     HA 2119   6.893   2.824   3.561
  134ASP     CB 2120   7.104   2.872   3.574
  134ASP    HB1 2121   7.174   2.943   3.531
  134ASP    HB2 2122   7.136   2.770   3.552
  134ASP     CG 2123   7.116   2.875   3.726
  134ASP    OD1 2124   7.024   2.860   3.809
  134ASP    OD2 2125   7.232   2.907   3.759
  134ASP      C 2126   6.912   3.034   3.573
  134ASP      O 2127   6.990   3.114   3.623
  135THR      N 2128   6.781   3.059   3.564
  135THR      H 2129   6.727   2.987   3.518
  135THR     CA 2130   6.710   3.173   3.619
  135THR     HA 2131   6.749   3.197   3.718
  135THR     CB 2132   6.718   3.299   3.533
  135THR     HB 2133   6.653   3.375   3.577
  135THR    CG2 2134   6.858   3.352   3.503
  135THR   HG21 2135   6.913   3.353   3.597
  135THR   HG22 2136   6.919   3.291   3.436
  135THR   HG23 2137   6.840   3.454   3.470
  135THR    OG1 2138   6.668   3.279   3.403
  135THR    HG1 2139   6.578   3.312   3.401
  135THR      C 2140   6.563   3.138   3.639
  135THR      O 2141   6.516   3.045   3.573
  136ASN      N 2142   6.493   3.210   3.726
  136ASN      H 2143   6.543   3.275   3.784
  136ASN     CA 2144   6.353   3.201   3.762
  136ASN     HA 2145   6.309   3.137   3.686
  136ASN     CB 2146   6.352   3.146   3.904
  136ASN    HB1 2147   6.250   3.163   3.937
  136ASN    HB2 2148   6.417   3.202   3.972
  136ASN     CG 2149   6.371   2.996   3.898
  136ASN    OD1 2150   6.285   2.928   3.841
  136ASN    ND2 2151   6.488   2.945   3.939
  136ASN   HD21 2152   6.556   3.004   3.986
  136ASN   HD22 2153   6.509   2.847   3.937
  136ASN      C 2154   6.281   3.335   3.749
  136ASN      O 2155   6.339   3.443   3.758
  137ILE      N 2156   6.148   3.324   3.743
  137ILE      H 2157   6.095   3.239   3.750
  137ILE     CA 2158   6.063   3.442   3.743
  137ILE     HA 2159   6.089   3.497   3.653
  137ILE     CB 2160   5.913   3.419   3.721
  137ILE     HB 2161   5.866   3.516   3.708
  137ILE    CG2 2162   5.872   3.333   3.603
  137ILE   HG21 2163   5.870   3.224   3.616
  137ILE   HG22 2164   5.775   3.368   3.567
  137ILE   HG23 2165   5.940   3.365   3.524
  137ILE    CG1 2166   5.846   3.359   3.844
  137ILE   HG11 2167   5.862   3.424   3.930
  137ILE   HG12 2168   5.894   3.267   3.877
  137ILE     CD 2169   5.700   3.315   3.857
  137ILE    HD1 2170   5.642   3.404   3.831
  137ILE    HD2 2171   5.679   3.241   3.780
  137ILE    HD3 2172   5.680   3.269   3.953
  137ILE      C 2173   6.088   3.543   3.854
  137ILE      O 2174   6.064   3.661   3.830
  138LEU      N 2175   6.134   3.509   3.974
  138LEU      H 2176   6.149   3.410   3.989
  138LEU     CA 2177   6.173   3.600   4.079
  138LEU     HA 2178   6.091   3.672   4.087
  138LEU     CB 2179   6.190   3.529   4.213
  138LEU    HB1 2180   6.227   3.599   4.288
  138LEU    HB2 2181   6.267   3.453   4.202
  138LEU     CG 2182   6.066   3.459   4.270
  138LEU     HG 2183   6.008   3.413   4.190
  138LEU    CD1 2184   6.113   3.346   4.361
  138LEU   HD11 2185   6.030   3.312   4.423
  138LEU   HD12 2186   6.169   3.270   4.308
  138LEU   HD13 2187   6.186   3.398   4.423
  138LEU    CD2 2188   5.987   3.572   4.334
  138LEU   HD21 2189   5.940   3.644   4.267
  138LEU   HD22 2190   5.911   3.525   4.396
  138LEU   HD23 2191   6.047   3.622   4.409
  138LEU      C 2192   6.303   3.676   4.055
  138LEU      O 2193   6.319   3.783   4.114
  139ASP      N 2194   6.399   3.619   3.982
  139ASP      H 2195   6.372   3.526   3.953
  139ASP     CA 2196   6.521   3.680   3.933
  139ASP     HA 2197   6.569   3.744   4.007
  139ASP     CB 2198   6.624   3.578   3.887
  139ASP    HB1 2199   6.718   3.632   3.884
  139ASP    HB2 2200   6.595   3.551   3.786
  139ASP     CG 2201   6.640   3.452   3.972
  139ASP    OD1 2202   6.608   3.338   3.929
  139ASP    OD2 2203   6.699   3.464   4.081
  139ASP      C 2204   6.484   3.775   3.820
  139ASP      O 2205   6.525   3.891   3.825
  140THR      N 2206   6.395   3.734   3.730
  140THR      H 2207   6.356   3.641   3.742
  140THR     CA 2208   6.350   3.820   3.623
  140THR     HA 2209   6.444   3.851   3.576
  140THR     CB 2210   6.269   3.737   3.524
  140THR     HB 2211   6.174   3.704   3.568
  140THR    CG2 2212   6.246   3.815   3.395
  140THR   HG21 2213   6.204   3.910   3.429
  140THR   HG22 2214   6.339   3.818   3.338
  140THR   HG23 2215   6.172   3.760   3.337
  140THR    OG1 2216   6.342   3.620   3.495
  140THR    HG1 2217   6.284   3.555   3.453
  140THR      C 2218   6.278   3.943   3.678
  140THR      O 2219   6.316   4.056   3.649
  141TRP      N 2220   6.178   3.924   3.763
  141TRP      H 2221   6.146   3.829   3.779
  141TRP     CA 2222   6.117   4.037   3.830
  141TRP     HA 2223   6.069   4.103   3.757
  141TRP     CB 2224   5.998   3.997   3.917
  141TRP    HB1 2225   6.029   3.961   4.015
  141TRP    HB2 2226   5.952   3.912   3.865
  141TRP     CG 2227   5.905   4.112   3.940
  141TRP    CD1 2228   5.897   4.190   4.051
  141TRP    HD1 2229   5.953   4.182   4.143
  141TRP    NE1 2230   5.795   4.280   4.026
  141TRP    HE1 2231   5.778   4.357   4.089
  141TRP    CE2 2232   5.726   4.261   3.908
  141TRP    CZ2 2233   5.622   4.329   3.843
  141TRP    HZ2 2234   5.574   4.411   3.893
  141TRP    CH2 2235   5.591   4.292   3.711
  141TRP    HH2 2236   5.505   4.336   3.663
  141TRP    CZ3 2237   5.664   4.191   3.648
  141TRP    HZ3 2238   5.644   4.162   3.545
  141TRP    CE3 2239   5.765   4.123   3.717
  141TRP    HE3 2240   5.813   4.038   3.672
  141TRP    CD2 2241   5.805   4.160   3.847
  141TRP      C 2242   6.210   4.125   3.912
  141TRP      O 2243   6.191   4.246   3.921
  142ALA      N 2244   6.313   4.067   3.975
  142ALA      H 2245   6.321   3.967   3.985
  142ALA     CA 2246   6.412   4.149   4.042
  142ALA     HA 2247   6.371   4.212   4.120
  142ALA     CB 2248   6.520   4.060   4.103
  142ALA    HB1 2249   6.494   4.024   4.203
  142ALA    HB2 2250   6.525   3.979   4.029
  142ALA    HB3 2251   6.607   4.121   4.127
  142ALA      C 2252   6.483   4.248   3.951
  142ALA      O 2253   6.490   4.367   3.983
  143ALA      N 2254   6.534   4.204   3.836
  143ALA      H 2255   6.534   4.105   3.818
  143ALA     CA 2256   6.585   4.295   3.736
  143ALA     HA 2257   6.648   4.370   3.784
  143ALA     CB 2258   6.666   4.206   3.642
  143ALA    HB1 2259   6.599   4.134   3.595
  143ALA    HB2 2260   6.713   4.268   3.566
  143ALA    HB3 2261   6.747   4.150   3.689
  143ALA      C 2262   6.476   4.376   3.667
  143ALA      O 2263   6.501   4.483   3.611
  144MET      N 2264   6.352   4.330   3.652
  144MET      H 2265   6.341   4.234   3.682
  144MET     CA 2266   6.242   4.409   3.598
  144MET     HA 2267   6.262   4.444   3.497
  144MET     CB 2268   6.118   4.320   3.587
  144MET    HB1 2269   6.063   4.313   3.681
  144MET    HB2 2270   6.137   4.218   3.553
  144MET     CG 2271   6.020   4.381   3.488
  144MET    HG1 2272   6.030   4.490   3.488
  144MET    HG2 2273   5.916   4.359   3.514
  144MET     SD 2274   6.038   4.320   3.318
  144MET     CE 2275   5.886   4.389   3.249
  144MET    HE1 2276   5.804   4.334   3.296
  144MET    HE2 2277   5.879   4.490   3.289
  144MET    HE3 2278   5.888   4.385   3.140
  144MET      C 2279   6.208   4.531   3.682
  144MET      O 2280   6.190   4.643   3.633
  145GLU      N 2281   6.200   4.516   3.814
  145GLU      H 2282   6.207   4.426   3.858
  145GLU     CA 2283   6.174   4.626   3.906
  145GLU     HA 2284   6.070   4.654   3.892
  145GLU     CB 2285   6.185   4.560   4.043
  145GLU    HB1 2286   6.200   4.636   4.119
  145GLU    HB2 2287   6.271   4.494   4.051
  145GLU     CG 2288   6.060   4.487   4.093
  145GLU    HG1 2289   6.041   4.398   4.032
  145GLU    HG2 2290   5.972   4.550   4.089
  145GLU     CD 2291   6.080   4.450   4.239
  145GLU    OE1 2292   6.164   4.362   4.269
  145GLU    OE2 2293   6.016   4.504   4.332
  145GLU      C 2294   6.269   4.745   3.901
  145GLU      O 2295   6.234   4.859   3.930
  146GLU      N 2296   6.395   4.722   3.862
  146GLU      H 2297   6.415   4.624   3.845
  146GLU     CA 2298   6.497   4.825   3.855
  146GLU     HA 2299   6.474   4.888   3.941
  146GLU     CB 2300   6.635   4.760   3.862
  146GLU    HB1 2301   6.658   4.731   3.759
  146GLU    HB2 2302   6.637   4.660   3.904
  146GLU     CG 2303   6.751   4.843   3.917
  146GLU    HG1 2304   6.739   4.943   3.876
  146GLU    HG2 2305   6.846   4.799   3.886
  146GLU     CD 2306   6.745   4.881   4.064
  146GLU    OE1 2307   6.851   4.866   4.129
  146GLU    OE2 2308   6.637   4.910   4.120
  146GLU      C 2309   6.486   4.911   3.729
  146GLU      O 2310   6.538   5.022   3.720
  147LEU      N 2311   6.403   4.875   3.632
  147LEU      H 2312   6.368   4.780   3.627
  147LEU     CA 2313   6.379   4.966   3.521
  147LEU     HA 2314   6.472   4.990   3.469
  147LEU     CB 2315   6.300   4.885   3.420
  147LEU    HB1 2316   6.279   4.944   3.331
  147LEU    HB2 2317   6.204   4.850   3.459
  147LEU     CG 2318   6.376   4.763   3.369
  147LEU     HG 2319   6.396   4.695   3.452
  147LEU    CD1 2320   6.290   4.675   3.278
  147LEU   HD11 2321   6.345   4.587   3.243
  147LEU   HD12 2322   6.201   4.639   3.328
  147LEU   HD13 2323   6.260   4.734   3.191
  147LEU    CD2 2324   6.509   4.787   3.298
  147LEU   HD21 2325   6.586   4.829   3.362
  147LEU   HD22 2326   6.547   4.700   3.243
  147LEU   HD23 2327   6.487   4.851   3.213
  147LEU      C 2328   6.291   5.084   3.560
  147LEU      O 2329   6.327   5.192   3.515
  148VAL      N 2330   6.190   5.069   3.647
  148VAL      H 2331   6.170   4.977   3.683
  148VAL     CA 2332   6.114   5.178   3.705
  148VAL     HA 2333   6.070   5.243   3.630
  148VAL     CB 2334   6.005   5.126   3.798
  148VAL     HB 2335   6.060   5.097   3.887
  148VAL    CG1 2336   5.905   5.235   3.837
  148VAL   HG11 2337   5.832   5.254   3.759
  148VAL   HG12 2338   5.858   5.201   3.929
  148VAL   HG13 2339   5.956   5.330   3.855
  148VAL    CG2 2340   5.929   5.006   3.741
  148VAL   HG21 2341   5.846   4.965   3.797
  148VAL   HG22 2342   5.899   5.023   3.638
  148VAL   HG23 2343   6.004   4.926   3.739
  148VAL      C 2344   6.203   5.271   3.785
  148VAL      O 2345   6.197   5.393   3.770
  149ASP      N 2346   6.292   5.220   3.871
  149ASP      H 2347   6.292   5.119   3.873
  149ASP     CA 2348   6.386   5.299   3.948
  149ASP     HA 2349   6.332   5.356   4.023
  149ASP     CB 2350   6.471   5.199   4.025
  149ASP    HB1 2351   6.521   5.131   3.957
  149ASP    HB2 2352   6.407   5.136   4.087
  149ASP     CG 2353   6.576   5.273   4.108
  149ASP    OD1 2354   6.546   5.318   4.220
  149ASP    OD2 2355   6.694   5.285   4.069
  149ASP      C 2356   6.469   5.386   3.854
  149ASP      O 2357   6.501   5.501   3.884
  150GLU      N 2358   6.511   5.321   3.745
  150GLU      H 2359   6.488   5.225   3.724
  150GLU     CA 2360   6.594   5.394   3.651
  150GLU     HA 2361   6.665   5.453   3.708
  150GLU     CB 2362   6.676   5.294   3.569
  150GLU    HB1 2363   6.714   5.360   3.491
  150GLU    HB2 2364   6.608   5.218   3.530
  150GLU     CG 2365   6.789   5.228   3.649
  150GLU    HG1 2366   6.747   5.134   3.684
  150GLU    HG2 2367   6.827   5.291   3.730
  150GLU     CD 2368   6.908   5.202   3.559
  150GLU    OE1 2369   6.992   5.293   3.539
  150GLU    OE2 2370   6.932   5.089   3.512
  150GLU      C 2371   6.519   5.492   3.563
  150GLU      O 2372   6.579   5.567   3.485
  151GLY      N 2373   6.385   5.491   3.571
  151GLY      H 2374   6.347   5.434   3.645
  151GLY     CA 2375   6.293   5.562   3.485
  151GLY    HA1 2376   6.331   5.663   3.469
  151GLY    HA2 2377   6.200   5.586   3.536
  151GLY      C 2378   6.264   5.515   3.343
  151GLY      O 2379   6.192   5.582   3.269
  152LEU      N 2380   6.313   5.396   3.310
  152LEU      H 2381   6.364   5.358   3.389
  152LEU     CA 2382   6.310   5.329   3.182
  152LEU     HA 2383   6.331   5.398   3.100
  152LEU     CB 2384   6.421   5.224   3.181
  152LEU    HB1 2385   6.419   5.183   3.080
  152LEU    HB2 2386   6.391   5.146   3.251
  152LEU     CG 2387   6.559   5.277   3.215
  152LEU     HG 2388   6.555   5.324   3.314
  152LEU    CD1 2389   6.658   5.161   3.219
  152LEU   HD11 2390   6.752   5.193   3.262
  152LEU   HD12 2391   6.620   5.080   3.282
  152LEU   HD13 2392   6.679   5.122   3.120
  152LEU    CD2 2393   6.619   5.381   3.120
  152LEU   HD21 2394   6.705   5.431   3.165
  152LEU   HD22 2395   6.663   5.334   3.032
  152LEU   HD23 2396   6.552   5.461   3.091
  152LEU      C 2397   6.170   5.286   3.139
  152LEU      O 2398   6.139   5.294   3.020
  153VAL      N 2399   6.085   5.257   3.238
  153VAL      H 2400   6.119   5.261   3.333
  153VAL     CA 2401   5.949   5.210   3.222
  153VAL     HA 2402   5.912   5.245   3.125
  153VAL     CB 2403   5.938   5.058   3.226
  153VAL     HB 2404   5.945   5.022   3.329
  153VAL    CG1 2405   5.800   5.028   3.168
  153VAL   HG11 2406   5.721   5.074   3.228
  153VAL   HG12 2407   5.793   5.056   3.063
  153VAL   HG13 2408   5.768   4.925   3.186
  153VAL    CG2 2409   6.041   4.982   3.141
  153VAL   HG21 2410   6.142   5.018   3.162
  153VAL   HG22 2411   6.025   4.875   3.151
  153VAL   HG23 2412   6.015   5.003   3.037
  153VAL      C 2413   5.856   5.259   3.332
  153VAL      O 2414   5.909   5.271   3.442
  154LYS      N 2415   5.732   5.297   3.300
  154LYS      H 2416   5.708   5.282   3.203
  154LYS     CA 2417   5.645   5.356   3.401
  154LYS     HA 2418   5.712   5.387   3.481
  154LYS     CB 2419   5.581   5.479   3.338
  154LYS    HB1 2420   5.522   5.519   3.419
  154LYS    HB2 2421   5.527   5.447   3.249
  154LYS     CG 2422   5.682   5.585   3.294
  154LYS    HG1 2423   5.636   5.681   3.269
  154LYS    HG2 2424   5.732   5.545   3.205
  154LYS     CD 2425   5.791   5.613   3.397
  154LYS    HD1 2426   5.849   5.521   3.408
  154LYS    HD2 2427   5.748   5.641   3.492
  154LYS     CE 2428   5.882   5.724   3.344
  154LYS    HE1 2429   5.824   5.814   3.364
  154LYS    HE2 2430   5.899   5.715   3.236
  154LYS     NZ 2431   6.008   5.722   3.419
  154LYS    HZ1 2432   6.068   5.646   3.391
  154LYS    HZ2 2433   6.062   5.806   3.403
  154LYS    HZ3 2434   6.004   5.710   3.519
  154LYS      C 2435   5.549   5.254   3.460
  154LYS      O 2436   5.531   5.267   3.581
  155ALA      N 2437   5.506   5.150   3.388
  155ALA      H 2438   5.530   5.151   3.290
  155ALA     CA 2439   5.419   5.042   3.431
  155ALA     HA 2440   5.428   5.040   3.540
  155ALA     CB 2441   5.275   5.059   3.384
  155ALA    HB1 2442   5.274   5.045   3.276
  155ALA    HB2 2443   5.206   4.987   3.427
  155ALA    HB3 2444   5.242   5.161   3.406
  155ALA      C 2445   5.473   4.907   3.386
  155ALA      O 2446   5.529   4.900   3.277
  156ILE      N 2447   5.470   4.799   3.464
  156ILE      H 2448   5.419   4.803   3.551
  156ILE     CA 2449   5.538   4.676   3.429
  156ILE     HA 2450   5.575   4.671   3.327
  156ILE     CB 2451   5.663   4.658   3.515
  156ILE     HB 2452   5.691   4.555   3.492
  156ILE    CG2 2453   5.778   4.747   3.467
  156ILE   HG21 2454   5.786   4.747   3.359
  156ILE   HG22 2455   5.768   4.850   3.500
  156ILE   HG23 2456   5.870   4.701   3.503
  156ILE    CG1 2457   5.643   4.661   3.666
  156ILE   HG11 2458   5.567   4.592   3.703
  156ILE   HG12 2459   5.611   4.761   3.696
  156ILE     CD 2460   5.759   4.621   3.755
  156ILE    HD1 2461   5.827   4.706   3.765
  156ILE    HD2 2462   5.740   4.572   3.851
  156ILE    HD3 2463   5.815   4.557   3.686
  156ILE      C 2464   5.440   4.560   3.435
  156ILE      O 2465   5.336   4.557   3.500
  157GLY      N 2466   5.470   4.445   3.374
  157GLY      H 2467   5.551   4.440   3.314
  157GLY     CA 2468   5.376   4.335   3.366
  157GLY    HA1 2469   5.305   4.368   3.290
  157GLY    HA2 2470   5.333   4.315   3.464
  157GLY      C 2471   5.430   4.205   3.307
  157GLY      O 2472   5.549   4.191   3.280
  158ILE      N 2473   5.342   4.108   3.284
  158ILE      H 2474   5.245   4.131   3.303
  158ILE     CA 2475   5.365   3.973   3.236
  158ILE     HA 2476   5.471   3.972   3.209
  158ILE     CB 2477   5.350   3.880   3.356
  158ILE     HB 2478   5.355   3.776   3.323
  158ILE    CG2 2479   5.477   3.887   3.440
  158ILE   HG21 2480   5.568   3.882   3.380
  158ILE   HG22 2481   5.482   3.981   3.495
  158ILE   HG23 2482   5.465   3.816   3.521
  158ILE    CG1 2483   5.218   3.896   3.430
  158ILE   HG11 2484   5.195   3.800   3.476
  158ILE   HG12 2485   5.138   3.916   3.359
  158ILE     CD 2486   5.204   3.994   3.547
  158ILE    HD1 2487   5.100   4.024   3.555
  158ILE    HD2 2488   5.237   3.952   3.642
  158ILE    HD3 2489   5.274   4.075   3.526
  158ILE      C 2490   5.284   3.939   3.112
  158ILE      O 2491   5.191   4.013   3.082
  159SER      N 2492   5.320   3.831   3.042
  159SER      H 2493   5.414   3.801   3.063
  159SER     CA 2494   5.238   3.766   2.942
  159SER     HA 2495   5.135   3.796   2.958
  159SER     CB 2496   5.289   3.805   2.803
  159SER    HB1 2497   5.237   3.745   2.728
  159SER    HB2 2498   5.393   3.777   2.792
  159SER     OG 2499   5.283   3.942   2.773
  159SER     HG 2500   5.353   3.991   2.817
  159SER      C 2501   5.250   3.618   2.974
  159SER      O 2502   5.359   3.570   3.004
  160ASN      N 2503   5.139   3.543   2.968
  160ASN      H 2504   5.049   3.590   2.971
  160ASN     CA 2505   5.133   3.400   2.991
  160ASN     HA 2506   5.029   3.370   2.984
  160ASN     CB 2507   5.201   3.315   2.884
  160ASN    HB1 2508   5.173   3.209   2.876
  160ASN    HB2 2509   5.309   3.326   2.896
  160ASN     CG 2510   5.171   3.367   2.744
  160ASN    OD1 2511   5.062   3.344   2.691
  160ASN    ND2 2512   5.255   3.440   2.672
  160ASN   HD21 2513   5.353   3.439   2.696
  160ASN   HD22 2514   5.223   3.459   2.578
  160ASN      C 2515   5.181   3.349   3.126
  160ASN      O 2516   5.199   3.229   3.139
  161PHE      N 2517   5.183   3.427   3.235
  161PHE      H 2518   5.155   3.523   3.226
  161PHE     CA 2519   5.187   3.374   3.370
  161PHE     HA 2520   5.251   3.286   3.364
  161PHE     CB 2521   5.229   3.482   3.469
  161PHE    HB1 2522   5.196   3.447   3.567
  161PHE    HB2 2523   5.174   3.574   3.450
  161PHE     CG 2524   5.376   3.514   3.479
  161PHE    CD1 2525   5.460   3.541   3.370
  161PHE    HD1 2526   5.408   3.525   3.276
  161PHE    CE1 2527   5.595   3.572   3.390
  161PHE    HE1 2528   5.657   3.591   3.303
  161PHE     CZ 2529   5.644   3.603   3.517
  161PHE     HZ 2530   5.750   3.623   3.531
  161PHE    CE2 2531   5.563   3.573   3.627
  161PHE    HE2 2532   5.603   3.588   3.726
  161PHE    CD2 2533   5.434   3.522   3.607
  161PHE    HD2 2534   5.367   3.510   3.691
  161PHE      C 2535   5.056   3.309   3.413
  161PHE      O 2536   4.955   3.356   3.361
  162ASN      N 2537   5.055   3.208   3.501
  162ASN      H 2538   5.144   3.185   3.541
  162ASN     CA 2539   4.932   3.162   3.563
  162ASN     HA 2540   4.844   3.194   3.507
  162ASN     CB 2541   4.935   3.009   3.553
  162ASN    HB1 2542   4.936   2.984   3.447
  162ASN    HB2 2543   4.839   2.970   3.585
  162ASN     CG 2544   5.051   2.939   3.623
  162ASN    OD1 2545   5.096   2.974   3.732
  162ASN    ND2 2546   5.101   2.832   3.562
  162ASN   HD21 2547   5.052   2.803   3.478
  162ASN   HD22 2548   5.171   2.773   3.605
  162ASN      C 2549   4.919   3.215   3.704
  162ASN      O 2550   5.002   3.293   3.751
  163HIS      N 2551   4.807   3.186   3.772
  163HIS      H 2552   4.764   3.105   3.728
  163HIS     CA 2553   4.771   3.229   3.905
  163HIS     HA 2554   4.750   3.336   3.900
  163HIS     CB 2555   4.638   3.165   3.942
  163HIS    HB1 2556   4.561   3.204   3.874
  163HIS    HB2 2557   4.618   3.184   4.047
  163HIS     CG 2558   4.646   3.015   3.931
  163HIS    ND1 2559   4.628   2.930   3.822
  163HIS    CE1 2560   4.634   2.804   3.866
  163HIS    HE1 2561   4.625   2.717   3.803
  163HIS    NE2 2562   4.651   2.802   3.999
  163HIS    HE2 2563   4.666   2.719   4.056
  163HIS    CD2 2564   4.660   2.934   4.040
  163HIS    HD2 2565   4.674   2.970   4.141
  163HIS      C 2566   4.878   3.198   4.009
  163HIS      O 2567   4.886   3.271   4.107
  164LEU      N 2568   4.953   3.088   4.003
  164LEU      H 2569   4.948   3.040   3.915
  164LEU     CA 2570   5.060   3.047   4.092
  164LEU     HA 2571   5.040   3.070   4.197
  164LEU     CB 2572   5.090   2.899   4.074
  164LEU    HB1 2573   5.167   2.882   4.150
  164LEU    HB2 2574   5.131   2.883   3.974
  164LEU     CG 2575   4.975   2.802   4.099
  164LEU     HG 2576   4.901   2.810   4.020
  164LEU    CD1 2577   5.025   2.658   4.101
  164LEU   HD11 2578   5.119   2.653   4.156
  164LEU   HD12 2579   4.948   2.591   4.140
  164LEU   HD13 2580   5.046   2.625   4.000
  164LEU    CD2 2581   4.913   2.833   4.235
  164LEU   HD21 2582   4.987   2.832   4.315
  164LEU   HD22 2583   4.859   2.927   4.244
  164LEU   HD23 2584   4.837   2.758   4.258
  164LEU      C 2585   5.182   3.135   4.066
  164LEU      O 2586   5.239   3.185   4.163
  165GLN      N 2587   5.219   3.156   3.939
  165GLN      H 2588   5.178   3.105   3.863
  165GLN     CA 2589   5.335   3.235   3.906
  165GLN     HA 2590   5.414   3.197   3.970
  165GLN     CB 2591   5.372   3.217   3.759
  165GLN    HB1 2592   5.467   3.269   3.748
  165GLN    HB2 2593   5.301   3.252   3.684
  165GLN     CG 2594   5.418   3.077   3.720
  165GLN    HG1 2595   5.352   2.998   3.757
  165GLN    HG2 2596   5.510   3.055   3.774
  165GLN     CD 2597   5.414   3.049   3.570
  165GLN    OE1 2598   5.356   3.123   3.491
  165GLN    NE2 2599   5.490   2.952   3.520
  165GLN   HE21 2600   5.549   2.889   3.572
  165GLN   HE22 2601   5.495   2.968   3.420
  165GLN      C 2602   5.315   3.383   3.939
  165GLN      O 2603   5.407   3.455   3.976
  166VAL      N 2604   5.194   3.434   3.918
  166VAL      H 2605   5.117   3.382   3.880
  166VAL     CA 2606   5.161   3.571   3.954
  166VAL     HA 2607   5.239   3.636   3.914
  166VAL     CB 2608   5.031   3.623   3.894
  166VAL     HB 2609   4.951   3.554   3.918
  166VAL    CG1 2610   4.993   3.768   3.925
  166VAL   HG11 2611   4.899   3.798   3.879
  166VAL   HG12 2612   4.976   3.780   4.032
  166VAL   HG13 2613   5.069   3.837   3.888
  166VAL    CG2 2614   5.028   3.627   3.741
  166VAL   HG21 2615   5.106   3.689   3.697
  166VAL   HG22 2616   5.039   3.529   3.695
  166VAL   HG23 2617   4.939   3.671   3.695
  166VAL      C 2618   5.169   3.595   4.104
  166VAL      O 2619   5.236   3.688   4.148
  167GLU      N 2620   5.096   3.518   4.184
  167GLU      H 2621   5.038   3.446   4.142
  167GLU     CA 2622   5.103   3.512   4.328
  167GLU     HA 2623   5.056   3.604   4.363
  167GLU     CB 2624   5.005   3.413   4.390
  167GLU    HB1 2625   5.056   3.316   4.384
  167GLU    HB2 2626   4.920   3.415   4.322
  167GLU     CG 2627   4.961   3.433   4.535
  167GLU    HG1 2628   5.057   3.442   4.587
  167GLU    HG2 2629   4.915   3.339   4.564
  167GLU     CD 2630   4.857   3.543   4.551
  167GLU    OE1 2631   4.755   3.552   4.479
  167GLU    OE2 2632   4.882   3.637   4.630
  167GLU      C 2633   5.247   3.497   4.376
  167GLU      O 2634   5.274   3.529   4.491
  168MET      N 2635   5.344   3.445   4.300
  168MET      H 2636   5.327   3.403   4.209
  168MET     CA 2637   5.483   3.429   4.336
  168MET     HA 2638   5.485   3.404   4.442
  168MET     CB 2639   5.558   3.324   4.255
  168MET    HB1 2640   5.551   3.353   4.150
  168MET    HB2 2641   5.511   3.226   4.267
  168MET     CG 2642   5.707   3.300   4.276
  168MET    HG1 2643   5.754   3.397   4.261
  168MET    HG2 2644   5.740   3.230   4.200
  168MET     SD 2645   5.754   3.243   4.441
  168MET     CE 2646   5.679   3.081   4.469
  168MET    HE1 2647   5.572   3.098   4.477
  168MET    HE2 2648   5.713   3.017   4.388
  168MET    HE3 2649   5.715   3.046   4.566
  168MET      C 2650   5.556   3.563   4.330
  168MET      O 2651   5.616   3.602   4.430
  169ILE      N 2652   5.543   3.642   4.223
  169ILE      H 2653   5.483   3.616   4.146
  169ILE     CA 2654   5.618   3.765   4.205
  169ILE     HA 2655   5.712   3.747   4.256
  169ILE     CB 2656   5.642   3.793   4.057
  169ILE     HB 2657   5.686   3.893   4.052
  169ILE    CG2 2658   5.744   3.697   3.997
  169ILE   HG21 2659   5.832   3.697   4.060
  169ILE   HG22 2660   5.704   3.596   4.008
  169ILE   HG23 2661   5.776   3.717   3.895
  169ILE    CG1 2662   5.514   3.797   3.973
  169ILE   HG11 2663   5.430   3.838   4.029
  169ILE   HG12 2664   5.478   3.696   3.952
  169ILE     CD 2665   5.527   3.882   3.848
  169ILE    HD1 2666   5.534   3.990   3.864
  169ILE    HD2 2667   5.611   3.853   3.785
  169ILE    HD3 2668   5.440   3.882   3.782
  169ILE      C 2669   5.547   3.881   4.274
  169ILE      O 2670   5.620   3.961   4.332
  170LEU      N 2671   5.420   3.864   4.310
  170LEU      H 2672   5.366   3.791   4.265
  170LEU     CA 2673   5.351   3.941   4.412
  170LEU     HA 2674   5.355   4.049   4.398
  170LEU     CB 2675   5.200   3.920   4.402
  170LEU    HB1 2676   5.143   3.964   4.483
  170LEU    HB2 2677   5.183   3.812   4.398
  170LEU     CG 2678   5.146   3.975   4.270
  170LEU     HG 2679   5.200   3.925   4.190
  170LEU    CD1 2680   5.001   3.932   4.258
  170LEU   HD11 2681   4.960   3.965   4.162
  170LEU   HD12 2682   4.991   3.823   4.265
  170LEU   HD13 2683   4.948   3.968   4.346
  170LEU    CD2 2684   5.149   4.127   4.257
  170LEU   HD21 2685   5.094   4.159   4.169
  170LEU   HD22 2686   5.100   4.174   4.343
  170LEU   HD23 2687   5.252   4.162   4.254
  170LEU      C 2688   5.396   3.920   4.556
  170LEU      O 2689   5.366   4.007   4.637
  171ASN      N 2690   5.463   3.808   4.583
  171ASN      H 2691   5.481   3.745   4.506
  171ASN     CA 2692   5.513   3.768   4.713
  171ASN     HA 2693   5.509   3.857   4.775
  171ASN     CB 2694   5.413   3.672   4.778
  171ASN    HB1 2695   5.444   3.651   4.880
  171ASN    HB2 2696   5.403   3.572   4.737
  171ASN     CG 2697   5.274   3.733   4.791
  171ASN    OD1 2698   5.242   3.798   4.890
  171ASN    ND2 2699   5.184   3.705   4.696
  171ASN   HD21 2700   5.200   3.644   4.618
  171ASN   HD22 2701   5.089   3.708   4.730
  171ASN      C 2702   5.661   3.733   4.716
  171ASN      O 2703   5.704   3.635   4.777
  172LYS      N 2704   5.736   3.817   4.644
  172LYS      H 2705   5.691   3.891   4.593
  172LYS     CA 2706   5.880   3.811   4.628
  172LYS     HA 2707   5.915   3.708   4.630
  172LYS     CB 2708   5.917   3.895   4.506
  172LYS    HB1 2709   5.847   3.978   4.513
  172LYS    HB2 2710   5.890   3.840   4.416
  172LYS     CG 2711   6.054   3.954   4.477
  172LYS    HG1 2712   6.131   3.877   4.482
  172LYS    HG2 2713   6.074   4.023   4.559
  172LYS     CD 2714   6.067   4.029   4.344
  172LYS    HD1 2715   5.999   4.114   4.349
  172LYS    HD2 2716   6.044   3.960   4.262
  172LYS     CE 2717   6.211   4.079   4.334
  172LYS    HE1 2718   6.216   4.133   4.239
  172LYS    HE2 2719   6.272   3.990   4.325
  172LYS     NZ 2720   6.263   4.177   4.431
  172LYS    HZ1 2721   6.202   4.255   4.413
  172LYS    HZ2 2722   6.257   4.146   4.527
  172LYS    HZ3 2723   6.355   4.217   4.419
  172LYS      C 2724   5.947   3.883   4.744
  172LYS      O 2725   5.901   3.992   4.779
  173PRO      N 2726   6.065   3.840   4.788
  173PRO     CD 2727   6.129   3.714   4.756
  173PRO    HD1 2728   6.124   3.702   4.648
  173PRO    HD2 2729   6.084   3.628   4.806
  173PRO     CG 2730   6.275   3.734   4.798
  173PRO    HG1 2731   6.338   3.793   4.731
  173PRO    HG2 2732   6.318   3.636   4.821
  173PRO     CB 2733   6.244   3.806   4.929
  173PRO    HB1 2734   6.335   3.857   4.961
  173PRO    HB2 2735   6.206   3.745   5.011
  173PRO     CA 2736   6.135   3.907   4.896
  173PRO     HA 2737   6.072   3.933   4.981
  173PRO      C 2738   6.190   4.041   4.850
  173PRO      O 2739   6.259   4.052   4.749
  174GLY      N 2740   6.174   4.152   4.923
  174GLY      H 2741   6.136   4.142   5.016
  174GLY     CA 2742   6.200   4.284   4.869
  174GLY    HA1 2743   6.306   4.289   4.848
  174GLY    HA2 2744   6.165   4.356   4.942
  174GLY      C 2745   6.142   4.324   4.734
  174GLY      O 2746   6.211   4.366   4.642
  175LEU      N 2747   6.010   4.301   4.726
  175LEU      H 2748   5.968   4.263   4.810
  175LEU     CA 2749   5.923   4.362   4.629
  175LEU     HA 2750   5.969   4.358   4.530
  175LEU     CB 2751   5.788   4.292   4.618
  175LEU    HB1 2752   5.733   4.321   4.707
  175LEU    HB2 2753   5.798   4.183   4.619
  175LEU     CG 2754   5.704   4.328   4.496
  175LEU     HG 2755   5.718   4.436   4.492
  175LEU    CD1 2756   5.750   4.259   4.368
  175LEU   HD11 2757   5.849   4.288   4.333
  175LEU   HD12 2758   5.766   4.153   4.388
  175LEU   HD13 2759   5.673   4.272   4.291
  175LEU    CD2 2760   5.557   4.293   4.514
  175LEU   HD21 2761   5.495   4.345   4.442
  175LEU   HD22 2762   5.523   4.189   4.521
  175LEU   HD23 2763   5.515   4.336   4.605
  175LEU      C 2764   5.910   4.510   4.660
  175LEU      O 2765   5.902   4.543   4.779
  176LYS      N 2766   5.901   4.602   4.564
  176LYS      H 2767   5.929   4.573   4.471
  176LYS     CA 2768   5.876   4.744   4.572
  176LYS     HA 2769   5.821   4.768   4.663
  176LYS     CB 2770   6.007   4.822   4.560
  176LYS    HB1 2771   6.055   4.795   4.466
  176LYS    HB2 2772   6.075   4.794   4.640
  176LYS     CG 2773   6.007   4.975   4.569
  176LYS    HG1 2774   6.018   5.018   4.668
  176LYS    HG2 2775   5.911   5.009   4.529
  176LYS     CD 2776   6.124   5.034   4.491
  176LYS    HD1 2777   6.119   5.142   4.476
  176LYS    HD2 2778   6.135   5.000   4.388
  176LYS     CE 2779   6.247   4.999   4.574
  176LYS    HE1 2780   6.241   4.890   4.582
  176LYS    HE2 2781   6.249   5.041   4.674
  176LYS     NZ 2782   6.362   5.054   4.500
  176LYS    HZ1 2783   6.374   5.010   4.410
  176LYS    HZ2 2784   6.345   5.153   4.488
  176LYS    HZ3 2785   6.443   5.054   4.559
  176LYS      C 2786   5.776   4.787   4.466
  176LYS      O 2787   5.695   4.878   4.485
  177TYR      N 2788   5.771   4.727   4.347
  177TYR      H 2789   5.841   4.658   4.325
  177TYR     CA 2790   5.683   4.758   4.236
  177TYR     HA 2791   5.601   4.818   4.277
  177TYR     CB 2792   5.752   4.839   4.127
  177TYR    HB1 2793   5.681   4.851   4.046
  177TYR    HB2 2794   5.824   4.767   4.087
  177TYR     CG 2795   5.812   4.974   4.161
  177TYR    CD1 2796   5.730   5.076   4.210
  177TYR    HD1 2797   5.625   5.049   4.209
  177TYR    CE1 2798   5.776   5.207   4.232
  177TYR    HE1 2799   5.716   5.289   4.266
  177TYR     CZ 2800   5.915   5.229   4.221
  177TYR     OH 2801   5.973   5.353   4.227
  177TYR     HH 2802   6.067   5.355   4.206
  177TYR    CE2 2803   6.000   5.120   4.195
  177TYR    HE2 2804   6.107   5.135   4.196
  177TYR    CD2 2805   5.951   4.994   4.159
  177TYR    HD2 2806   6.020   4.913   4.144
  177TYR      C 2807   5.619   4.635   4.171
  177TYR      O 2808   5.690   4.539   4.141
  178LYS      N 2809   5.491   4.645   4.137
  178LYS      H 2810   5.449   4.736   4.148
  178LYS     CA 2811   5.405   4.531   4.111
  178LYS     HA 2812   5.472   4.448   4.128
  178LYS     CB 2813   5.296   4.532   4.218
  178LYS    HB1 2814   5.343   4.561   4.312
  178LYS    HB2 2815   5.260   4.432   4.242
  178LYS     CG 2816   5.171   4.615   4.190
  178LYS    HG1 2817   5.117   4.574   4.105
  178LYS    HG2 2818   5.202   4.716   4.161
  178LYS     CD 2819   5.071   4.607   4.305
  178LYS    HD1 2820   5.107   4.655   4.395
  178LYS    HD2 2821   5.049   4.501   4.317
  178LYS     CE 2822   4.950   4.693   4.271
  178LYS    HE1 2823   4.891   4.649   4.191
  178LYS    HE2 2824   4.993   4.787   4.236
  178LYS     NZ 2825   4.858   4.712   4.385
  178LYS    HZ1 2826   4.783   4.778   4.372
  178LYS    HZ2 2827   4.814   4.623   4.406
  178LYS    HZ3 2828   4.909   4.742   4.467
  178LYS      C 2829   5.359   4.521   3.966
  178LYS      O 2830   5.359   4.620   3.893
  179PRO      N 2831   5.309   4.405   3.924
  179PRO     CD 2832   5.300   4.277   3.991
  179PRO    HD1 2833   5.238   4.296   4.079
  179PRO    HD2 2834   5.397   4.235   4.018
  179PRO     CG 2835   5.218   4.180   3.907
  179PRO    HG1 2836   5.113   4.179   3.938
  179PRO    HG2 2837   5.261   4.080   3.917
  179PRO     CB 2838   5.227   4.248   3.770
  179PRO    HB1 2839   5.145   4.232   3.700
  179PRO    HB2 2840   5.313   4.209   3.716
  179PRO     CA 2841   5.244   4.397   3.794
  179PRO     HA 2842   5.316   4.435   3.722
  179PRO      C 2843   5.111   4.471   3.780
  179PRO      O 2844   5.034   4.477   3.876
  180ALA      N 2845   5.092   4.528   3.661
  180ALA      H 2846   5.162   4.508   3.591
  180ALA     CA 2847   4.965   4.585   3.622
  180ALA     HA 2848   4.907   4.601   3.712
  180ALA     CB 2849   4.989   4.723   3.561
  180ALA    HB1 2850   4.894   4.777   3.552
  180ALA    HB2 2851   5.049   4.780   3.631
  180ALA    HB3 2852   5.041   4.718   3.465
  180ALA      C 2853   4.878   4.504   3.527
  180ALA      O 2854   4.761   4.482   3.557
  181VAL      N 2855   4.941   4.436   3.431
  181VAL      H 2856   5.042   4.442   3.430
  181VAL     CA 2857   4.882   4.353   3.328
  181VAL     HA 2858   4.773   4.358   3.335
  181VAL     CB 2859   4.904   4.430   3.199
  181VAL     HB 2860   5.008   4.457   3.185
  181VAL    CG1 2861   4.856   4.354   3.075
  181VAL   HG11 2862   4.927   4.276   3.048
  181VAL   HG12 2863   4.758   4.309   3.089
  181VAL   HG13 2864   4.848   4.426   2.994
  181VAL    CG2 2865   4.840   4.568   3.186
  181VAL   HG21 2866   4.867   4.628   3.273
  181VAL   HG22 2867   4.874   4.617   3.094
  181VAL   HG23 2868   4.732   4.558   3.183
  181VAL      C 2869   4.936   4.211   3.321
  181VAL      O 2870   5.057   4.196   3.329
  182ASN      N 2871   4.846   4.116   3.295
  182ASN      H 2872   4.752   4.151   3.287
  182ASN     CA 2873   4.875   3.988   3.234
  182ASN     HA 2874   4.984   3.986   3.221
  182ASN     CB 2875   4.829   3.872   3.322
  182ASN    HB1 2876   4.720   3.876   3.324
  182ASN    HB2 2877   4.865   3.895   3.422
  182ASN     CG 2878   4.887   3.738   3.281
  182ASN    OD1 2879   4.974   3.720   3.195
  182ASN    ND2 2880   4.834   3.637   3.351
  182ASN   HD21 2881   4.769   3.665   3.423
  182ASN   HD22 2882   4.876   3.547   3.335
  182ASN      C 2883   4.819   3.983   3.093
  182ASN      O 2884   4.703   4.014   3.068
  183GLN      N 2885   4.896   3.943   2.991
  183GLN      H 2886   4.987   3.912   3.022
  183GLN     CA 2887   4.843   3.903   2.863
  183GLN     HA 2888   4.745   3.949   2.846
  183GLN     CB 2889   4.924   3.963   2.749
  183GLN    HB1 2890   4.871   3.958   2.654
  183GLN    HB2 2891   5.011   3.899   2.740
  183GLN     CG 2892   4.971   4.107   2.769
  183GLN    HG1 2893   5.063   4.105   2.827
  183GLN    HG2 2894   4.903   4.174   2.821
  183GLN     CD 2895   5.005   4.169   2.634
  183GLN    OE1 2896   5.047   4.099   2.542
  183GLN    NE2 2897   4.992   4.301   2.616
  183GLN   HE21 2898   4.954   4.369   2.680
  183GLN   HE22 2899   5.041   4.340   2.536
  183GLN      C 2900   4.822   3.753   2.852
  183GLN      O 2901   4.918   3.682   2.881
  184ILE      N 2902   4.707   3.704   2.806
  184ILE      H 2903   4.639   3.764   2.762
  184ILE     CA 2904   4.674   3.564   2.782
  184ILE     HA 2905   4.771   3.515   2.791
  184ILE     CB 2906   4.584   3.506   2.890
  184ILE     HB 2907   4.550   3.411   2.849
  184ILE    CG2 2908   4.651   3.482   3.025
  184ILE   HG21 2909   4.758   3.464   3.010
  184ILE   HG22 2910   4.642   3.571   3.088
  184ILE   HG23 2911   4.608   3.398   3.080
  184ILE    CG1 2912   4.448   3.573   2.897
  184ILE   HG11 2913   4.384   3.561   2.810
  184ILE   HG12 2914   4.466   3.681   2.902
  184ILE     CD 2915   4.356   3.543   3.016
  184ILE    HD1 2916   4.260   3.586   2.988
  184ILE    HD2 2917   4.344   3.435   3.018
  184ILE    HD3 2918   4.385   3.590   3.110
  184ILE      C 2919   4.614   3.536   2.645
  184ILE      O 2920   4.541   3.617   2.590
  185GLU      N 2921   4.634   3.418   2.585
  185GLU      H 2922   4.711   3.358   2.609
  185GLU     CA 2923   4.548   3.375   2.476
  185GLU     HA 2924   4.559   3.436   2.387
  185GLU     CB 2925   4.591   3.234   2.438
  185GLU    HB1 2926   4.555   3.156   2.506
  185GLU    HB2 2927   4.699   3.226   2.449
  185GLU     CG 2928   4.548   3.207   2.294
  185GLU    HG1 2929   4.606   3.259   2.217
  185GLU    HG2 2930   4.446   3.237   2.273
  185GLU     CD 2931   4.561   3.061   2.254
  185GLU    OE1 2932   4.666   2.997   2.278
  185GLU    OE2 2933   4.472   3.022   2.175
  185GLU      C 2934   4.404   3.383   2.525
  185GLU      O 2935   4.364   3.319   2.622
  186CYS      N 2936   4.313   3.452   2.455
  186CYS      H 2937   4.341   3.484   2.364
  186CYS     CA 2938   4.172   3.436   2.483
  186CYS     HA 2939   4.134   3.342   2.524
  186CYS     CB 2940   4.137   3.538   2.591
  186CYS    HB1 2941   4.156   3.637   2.550
  186CYS    HB2 2942   4.214   3.526   2.668
  186CYS     SG 2943   3.970   3.526   2.660
  186CYS     HG 2944   3.962   3.393   2.675
  186CYS      C 2945   4.081   3.464   2.364
  186CYS      O 2946   4.101   3.563   2.294
  187HIS      N 2947   3.986   3.373   2.343
  187HIS      H 2948   3.984   3.294   2.406
  187HIS     CA 2949   3.890   3.365   2.235
  187HIS     HA 2950   3.850   3.465   2.220
  187HIS     CB 2951   3.966   3.321   2.110
  187HIS    HB1 2952   4.035   3.399   2.076
  187HIS    HB2 2953   3.895   3.312   2.028
  187HIS     CG 2954   4.046   3.194   2.124
  187HIS    ND1 2955   3.989   3.068   2.137
  187HIS    CE1 2956   4.090   2.983   2.118
  187HIS    HE1 2957   4.080   2.877   2.139
  187HIS    NE2 2958   4.206   3.047   2.098
  187HIS    HE2 2959   4.298   3.009   2.114
  187HIS    CD2 2960   4.182   3.183   2.110
  187HIS    HD2 2961   4.248   3.262   2.078
  187HIS      C 2962   3.771   3.278   2.273
  187HIS      O 2963   3.769   3.219   2.380
  188PRO      N 2964   3.666   3.258   2.193
  188PRO     CD 2965   3.639   3.314   2.062
  188PRO    HD1 2966   3.677   3.237   1.994
  188PRO    HD2 2967   3.694   3.403   2.035
  188PRO     CG 2968   3.487   3.329   2.055
  188PRO    HG1 2969   3.441   3.325   1.956
  188PRO    HG2 2970   3.464   3.428   2.095
  188PRO     CB 2971   3.437   3.214   2.143
  188PRO    HB1 2972   3.420   3.125   2.082
  188PRO    HB2 2973   3.343   3.230   2.196
  188PRO     CA 2974   3.550   3.186   2.241
  188PRO     HA 2975   3.527   3.226   2.340
  188PRO      C 2976   3.568   3.036   2.262
  188PRO      O 2977   3.490   2.979   2.338
  189TYR      N 2978   3.679   2.976   2.219
  189TYR      H 2979   3.727   3.024   2.144
  189TYR     CA 2980   3.713   2.837   2.242
  189TYR     HA 2981   3.618   2.791   2.271
  189TYR     CB 2982   3.756   2.768   2.113
  189TYR    HB1 2983   3.800   2.671   2.139
  189TYR    HB2 2984   3.844   2.828   2.089
  189TYR     CG 2985   3.665   2.756   1.993
  189TYR    CD1 2986   3.527   2.775   1.996
  189TYR    HD1 2987   3.477   2.781   2.092
  189TYR    CE1 2988   3.454   2.761   1.878
  189TYR    HE1 2989   3.347   2.751   1.875
  189TYR     CZ 2990   3.513   2.731   1.753
  189TYR     OH 2991   3.437   2.714   1.642
  189TYR     HH 2992   3.493   2.721   1.564
  189TYR    CE2 2993   3.654   2.730   1.752
  189TYR    HE2 2994   3.706   2.707   1.660
  189TYR    CD2 2995   3.730   2.743   1.869
  189TYR    HD2 2996   3.837   2.732   1.869
  189TYR      C 2997   3.805   2.822   2.362
  189TYR      O 2998   3.835   2.708   2.397
  190LEU      N 2999   3.841   2.934   2.424
  190LEU      H 3000   3.813   3.016   2.371
  190LEU     CA 3001   3.938   2.949   2.531
  190LEU     HA 3002   3.937   2.862   2.597
  190LEU     CB 3003   4.075   2.957   2.464
  190LEU    HB1 3004   4.089   3.041   2.396
  190LEU    HB2 3005   4.082   2.866   2.403
  190LEU     CG 3006   4.190   2.966   2.563
  190LEU     HG 3007   4.180   3.057   2.623
  190LEU    CD1 3008   4.212   2.835   2.638
  190LEU   HD11 3009   4.133   2.817   2.711
  190LEU   HD12 3010   4.231   2.756   2.565
  190LEU   HD13 3011   4.301   2.840   2.700
  190LEU    CD2 3012   4.317   2.995   2.485
  190LEU   HD21 3013   4.329   2.919   2.408
  190LEU   HD22 3014   4.316   3.097   2.445
  190LEU   HD23 3015   4.408   2.983   2.543
  190LEU      C 3016   3.911   3.076   2.610
  190LEU      O 3017   3.965   3.184   2.586
  191THR      N 3018   3.815   3.071   2.702
  191THR      H 3019   3.773   2.981   2.722
  191THR     CA 3020   3.757   3.188   2.765
  191THR     HA 3021   3.769   3.272   2.696
  191THR     CB 3022   3.608   3.180   2.796
  191THR     HB 3023   3.571   3.269   2.847
  191THR    CG2 3024   3.517   3.153   2.677
  191THR   HG21 3025   3.516   3.252   2.631
  191THR   HG22 3026   3.573   3.095   2.603
  191THR   HG23 3027   3.417   3.117   2.702
  191THR    OG1 3028   3.583   3.078   2.891
  191THR    HG1 3029   3.491   3.050   2.894
  191THR      C 3030   3.823   3.224   2.897
  191THR      O 3031   3.806   3.336   2.943
  192GLN      N 3032   3.904   3.134   2.954
  192GLN      H 3033   3.913   3.046   2.906
  192GLN     CA 3034   3.986   3.140   3.074
  192GLN     HA 3035   3.985   3.037   3.110
  192GLN     CB 3036   4.131   3.180   3.053
  192GLN    HB1 3037   4.185   3.144   3.141
  192GLN    HB2 3038   4.122   3.289   3.043
  192GLN     CG 3039   4.193   3.126   2.925
  192GLN    HG1 3040   4.164   3.190   2.841
  192GLN    HG2 3041   4.162   3.022   2.914
  192GLN     CD 3042   4.344   3.122   2.936
  192GLN    OE1 3043   4.402   3.054   3.021
  192GLN    NE2 3044   4.423   3.175   2.842
  192GLN   HE21 3045   4.380   3.220   2.763
  192GLN   HE22 3046   4.523   3.176   2.855
  192GLN      C 3047   3.922   3.211   3.192
  192GLN      O 3048   3.986   3.273   3.276
  193GLU      N 3049   3.792   3.190   3.216
  193GLU      H 3050   3.742   3.124   3.158
  193GLU     CA 3051   3.710   3.270   3.304
  193GLU     HA 3052   3.710   3.374   3.270
  193GLU     CB 3053   3.563   3.233   3.288
  193GLU    HB1 3054   3.524   3.231   3.390
  193GLU    HB2 3055   3.561   3.131   3.248
  193GLU     CG 3056   3.476   3.320   3.198
  193GLU    HG1 3057   3.376   3.279   3.209
  193GLU    HG2 3058   3.500   3.321   3.092
  193GLU     CD 3059   3.481   3.461   3.255
  193GLU    OE1 3060   3.428   3.483   3.366
  193GLU    OE2 3061   3.524   3.556   3.185
  193GLU      C 3062   3.760   3.268   3.448
  193GLU      O 3063   3.738   3.371   3.511
  194LYS      N 3064   3.831   3.163   3.489
  194LYS      H 3065   3.847   3.085   3.426
  194LYS     CA 3066   3.883   3.162   3.624
  194LYS     HA 3067   3.814   3.206   3.696
  194LYS     CB 3068   3.901   3.017   3.667
  194LYS    HB1 3069   3.961   3.018   3.758
  194LYS    HB2 3070   3.954   2.961   3.590
  194LYS     CG 3071   3.775   2.946   3.715
  194LYS    HG1 3072   3.707   2.926   3.632
  194LYS    HG2 3073   3.721   3.017   3.778
  194LYS     CD 3074   3.788   2.821   3.801
  194LYS    HD1 3075   3.687   2.803   3.840
  194LYS    HD2 3076   3.852   2.814   3.889
  194LYS     CE 3077   3.827   2.708   3.706
  194LYS    HE1 3078   3.903   2.754   3.643
  194LYS    HE2 3079   3.736   2.681   3.653
  194LYS     NZ 3080   3.882   2.586   3.767
  194LYS    HZ1 3081   3.827   2.548   3.843
  194LYS    HZ2 3082   3.894   2.514   3.698
  194LYS    HZ3 3083   3.970   2.611   3.809
  194LYS      C 3084   4.013   3.241   3.638
  194LYS      O 3085   4.022   3.311   3.739
  195LEU      N 3086   4.107   3.228   3.545
  195LEU      H 3087   4.098   3.166   3.465
  195LEU     CA 3088   4.229   3.304   3.552
  195LEU     HA 3089   4.272   3.299   3.653
  195LEU     CB 3090   4.325   3.254   3.445
  195LEU    HB1 3091   4.280   3.261   3.346
  195LEU    HB2 3092   4.335   3.146   3.457
  195LEU     CG 3093   4.468   3.307   3.430
  195LEU     HG 3094   4.461   3.408   3.390
  195LEU    CD1 3095   4.540   3.320   3.564
  195LEU   HD11 3096   4.489   3.397   3.622
  195LEU   HD12 3097   4.536   3.223   3.615
  195LEU   HD13 3098   4.639   3.361   3.545
  195LEU    CD2 3099   4.550   3.211   3.345
  195LEU   HD21 3100   4.491   3.188   3.256
  195LEU   HD22 3101   4.649   3.250   3.322
  195LEU   HD23 3102   4.556   3.112   3.391
  195LEU      C 3103   4.194   3.451   3.531
  195LEU      O 3104   4.268   3.532   3.587
  196ILE      N 3105   4.089   3.483   3.456
  196ILE      H 3106   4.021   3.411   3.437
  196ILE     CA 3107   4.052   3.622   3.434
  196ILE     HA 3108   4.149   3.670   3.418
  196ILE     CB 3109   3.953   3.629   3.318
  196ILE     HB 3110   3.875   3.556   3.337
  196ILE    CG2 3111   3.884   3.765   3.305
  196ILE   HG21 3112   3.952   3.848   3.287
  196ILE   HG22 3113   3.817   3.772   3.220
  196ILE   HG23 3114   3.827   3.788   3.395
  196ILE    CG1 3115   4.026   3.596   3.188
  196ILE   HG11 3116   4.068   3.495   3.194
  196ILE   HG12 3117   4.103   3.667   3.158
  196ILE     CD 3118   3.934   3.594   3.067
  196ILE    HD1 3119   3.850   3.530   3.095
  196ILE    HD2 3120   3.894   3.690   3.034
  196ILE    HD3 3121   3.985   3.553   2.980
  196ILE      C 3122   3.990   3.678   3.561
  196ILE      O 3123   4.027   3.784   3.611
  197GLN      N 3124   3.905   3.599   3.626
  197GLN      H 3125   3.881   3.507   3.589
  197GLN     CA 3126   3.858   3.631   3.759
  197GLN     HA 3127   3.803   3.725   3.762
  197GLN     CB 3128   3.745   3.536   3.798
  197GLN    HB1 3129   3.793   3.439   3.810
  197GLN    HB2 3130   3.669   3.532   3.721
  197GLN     CG 3131   3.678   3.578   3.929
  197GLN    HG1 3132   3.573   3.550   3.922
  197GLN    HG2 3133   3.682   3.686   3.922
  197GLN     CD 3134   3.744   3.528   4.056
  197GLN    OE1 3135   3.827   3.437   4.055
  197GLN    NE2 3136   3.721   3.600   4.167
  197GLN   HE21 3137   3.640   3.659   4.164
  197GLN   HE22 3138   3.770   3.577   4.253
  197GLN      C 3139   3.968   3.639   3.864
  197GLN      O 3140   3.958   3.731   3.945
  198TYR      N 3141   4.078   3.566   3.849
  198TYR      H 3142   4.086   3.498   3.775
  198TYR     CA 3143   4.191   3.585   3.939
  198TYR     HA 3144   4.151   3.595   4.040
  198TYR     CB 3145   4.290   3.470   3.936
  198TYR    HB1 3146   4.301   3.450   3.830
  198TYR    HB2 3147   4.252   3.374   3.972
  198TYR     CG 3148   4.426   3.486   4.001
  198TYR    CD1 3149   4.451   3.463   4.137
  198TYR    HD1 3150   4.377   3.422   4.204
  198TYR    CE1 3151   4.579   3.476   4.191
  198TYR    HE1 3152   4.587   3.459   4.298
  198TYR     CZ 3153   4.676   3.545   4.116
  198TYR     OH 3154   4.783   3.593   4.184
  198TYR     HH 3155   4.786   3.566   4.277
  198TYR    CE2 3156   4.653   3.577   3.981
  198TYR    HE2 3157   4.735   3.620   3.925
  198TYR    CD2 3158   4.528   3.545   3.926
  198TYR    HD2 3159   4.498   3.570   3.825
  198TYR      C 3160   4.259   3.720   3.919
  198TYR      O 3161   4.272   3.797   4.013
  199CYS      N 3162   4.294   3.761   3.796
  199CYS      H 3163   4.281   3.688   3.727
  199CYS     CA 3164   4.362   3.881   3.754
  199CYS     HA 3165   4.459   3.877   3.804
  199CYS     CB 3166   4.397   3.874   3.606
  199CYS    HB1 3167   4.450   3.965   3.579
  199CYS    HB2 3168   4.312   3.860   3.539
  199CYS     SG 3169   4.514   3.738   3.580
  199CYS     HG 3170   4.432   3.637   3.610
  199CYS      C 3171   4.283   4.001   3.804
  199CYS      O 3172   4.324   4.088   3.881
  200GLN      N 3173   4.154   3.998   3.768
  200GLN      H 3174   4.112   3.921   3.719
  200GLN     CA 3175   4.071   4.117   3.767
  200GLN     HA 3176   4.126   4.195   3.715
  200GLN     CB 3177   3.945   4.097   3.684
  200GLN    HB1 3178   3.887   4.186   3.709
  200GLN    HB2 3179   3.888   4.010   3.718
  200GLN     CG 3180   3.978   4.080   3.536
  200GLN    HG1 3181   4.044   4.005   3.494
  200GLN    HG2 3182   4.024   4.173   3.501
  200GLN     CD 3183   3.849   4.067   3.457
  200GLN    OE1 3184   3.747   4.013   3.499
  200GLN    NE2 3185   3.851   4.110   3.330
  200GLN   HE21 3186   3.929   4.154   3.283
  200GLN   HE22 3187   3.762   4.114   3.282
  200GLN      C 3188   4.021   4.160   3.905
  200GLN      O 3189   3.998   4.278   3.933
  201SER      N 3190   4.010   4.063   3.995
  201SER      H 3191   4.042   3.972   3.965
  201SER     CA 3192   3.982   4.084   4.136
  201SER     HA 3193   3.899   4.154   4.139
  201SER     CB 3194   3.937   3.949   4.192
  201SER    HB1 3195   3.913   3.962   4.297
  201SER    HB2 3196   4.010   3.869   4.178
  201SER     OG 3197   3.830   3.899   4.114
  201SER     HG 3198   3.866   3.827   4.062
  201SER      C 3199   4.099   4.140   4.214
  201SER      O 3200   4.090   4.206   4.317
  202LYS      N 3201   4.219   4.113   4.162
  202LYS      H 3202   4.214   4.063   4.075
  202LYS     CA 3203   4.346   4.163   4.212
  202LYS     HA 3204   4.336   4.189   4.318
  202LYS     CB 3205   4.452   4.054   4.200
  202LYS    HB1 3206   4.556   4.079   4.218
  202LYS    HB2 3207   4.441   4.012   4.100
  202LYS     CG 3208   4.425   3.943   4.302
  202LYS    HG1 3209   4.322   3.918   4.280
  202LYS    HG2 3210   4.424   3.976   4.406
  202LYS     CD 3211   4.515   3.821   4.287
  202LYS    HD1 3212   4.620   3.839   4.309
  202LYS    HD2 3213   4.506   3.771   4.191
  202LYS     CE 3214   4.467   3.721   4.392
  202LYS    HE1 3215   4.514   3.623   4.378
  202LYS    HE2 3216   4.359   3.709   4.387
  202LYS     NZ 3217   4.508   3.768   4.526
  202LYS    HZ1 3218   4.599   3.811   4.514
  202LYS    HZ2 3219   4.451   3.844   4.559
  202LYS    HZ3 3220   4.519   3.699   4.599
  202LYS      C 3221   4.390   4.293   4.145
  202LYS      O 3222   4.503   4.338   4.153
  203GLY      N 3223   4.303   4.354   4.064
  203GLY      H 3224   4.218   4.303   4.047
  203GLY     CA 3225   4.333   4.479   3.997
  203GLY    HA1 3226   4.382   4.549   4.064
  203GLY    HA2 3227   4.243   4.522   3.952
  203GLY      C 3228   4.419   4.457   3.874
  203GLY      O 3229   4.454   4.556   3.811
  204ILE      N 3230   4.453   4.333   3.839
  204ILE      H 3231   4.416   4.254   3.889
  204ILE     CA 3232   4.546   4.298   3.732
  204ILE     HA 3233   4.609   4.386   3.721
  204ILE     CB 3234   4.638   4.183   3.771
  204ILE     HB 3235   4.576   4.094   3.767
  204ILE    CG2 3236   4.739   4.162   3.658
  204ILE   HG21 3237   4.683   4.146   3.566
  204ILE   HG22 3238   4.808   4.247   3.648
  204ILE   HG23 3239   4.789   4.069   3.683
  204ILE    CG1 3240   4.700   4.208   3.908
  204ILE   HG11 3241   4.618   4.219   3.979
  204ILE   HG12 3242   4.751   4.304   3.914
  204ILE     CD 3243   4.790   4.099   3.964
  204ILE    HD1 3244   4.736   4.005   3.967
  204ILE    HD2 3245   4.877   4.076   3.902
  204ILE    HD3 3246   4.828   4.135   4.060
  204ILE      C 3247   4.455   4.296   3.610
  204ILE      O 3248   4.377   4.202   3.591
  205VAL      N 3249   4.466   4.392   3.519
  205VAL      H 3250   4.535   4.464   3.533
  205VAL     CA 3251   4.410   4.391   3.385
  205VAL     HA 3252   4.304   4.370   3.396
  205VAL     CB 3253   4.416   4.534   3.330
  205VAL     HB 3254   4.521   4.563   3.330
  205VAL    CG1 3255   4.358   4.536   3.189
  205VAL   HG11 3256   4.423   4.477   3.125
  205VAL   HG12 3257   4.258   4.494   3.186
  205VAL   HG13 3258   4.354   4.638   3.151
  205VAL    CG2 3259   4.343   4.644   3.407
  205VAL   HG21 3260   4.375   4.644   3.512
  205VAL   HG22 3261   4.359   4.738   3.354
  205VAL   HG23 3262   4.236   4.624   3.400
  205VAL      C 3263   4.458   4.281   3.292
  205VAL      O 3264   4.577   4.251   3.287
  206VAL      N 3265   4.367   4.222   3.214
  206VAL      H 3266   4.272   4.256   3.221
  206VAL     CA 3267   4.390   4.121   3.114
  206VAL     HA 3268   4.486   4.076   3.138
  206VAL     CB 3269   4.282   4.013   3.118
  206VAL     HB 3270   4.185   4.061   3.115
  206VAL    CG1 3271   4.275   3.909   3.006
  206VAL   HG11 3272   4.262   3.960   2.911
  206VAL   HG12 3273   4.367   3.852   2.989
  206VAL   HG13 3274   4.191   3.840   3.011
  206VAL    CG2 3275   4.295   3.947   3.255
  206VAL   HG21 3276   4.397   3.915   3.274
  206VAL   HG22 3277   4.260   4.008   3.339
  206VAL   HG23 3278   4.228   3.861   3.248
  206VAL      C 3279   4.402   4.175   2.972
  206VAL      O 3280   4.315   4.253   2.933
  207THR      N 3281   4.497   4.121   2.895
  207THR      H 3282   4.568   4.065   2.940
  207THR     CA 3283   4.504   4.145   2.753
  207THR     HA 3284   4.428   4.212   2.711
  207THR     CB 3285   4.641   4.195   2.708
  207THR     HB 3286   4.709   4.111   2.723
  207THR    CG2 3287   4.646   4.231   2.560
  207THR   HG21 3288   4.619   4.151   2.490
  207THR   HG22 3289   4.583   4.318   2.541
  207THR   HG23 3290   4.749   4.260   2.545
  207THR    OG1 3291   4.682   4.307   2.783
  207THR    HG1 3292   4.622   4.327   2.855
  207THR      C 3293   4.487   4.014   2.678
  207THR      O 3294   4.571   3.925   2.687
  208ALA      N 3295   4.380   4.000   2.599
  208ALA      H 3296   4.313   4.075   2.596
  208ALA     CA 3297   4.348   3.891   2.508
  208ALA     HA 3298   4.358   3.797   2.563
  208ALA     CB 3299   4.201   3.890   2.466
  208ALA    HB1 3300   4.180   3.801   2.407
  208ALA    HB2 3301   4.135   3.903   2.551
  208ALA    HB3 3302   4.182   3.970   2.394
  208ALA      C 3303   4.433   3.894   2.382
  208ALA      O 3304   4.453   3.998   2.320
  209TYR      N 3305   4.500   3.783   2.351
  209TYR      H 3306   4.502   3.704   2.415
  209TYR     CA 3307   4.561   3.766   2.221
  209TYR     HA 3308   4.540   3.856   2.163
  209TYR     CB 3309   4.713   3.769   2.231
  209TYR    HB1 3310   4.750   3.860   2.279
  209TYR    HB2 3311   4.757   3.796   2.135
  209TYR     CG 3312   4.778   3.643   2.282
  209TYR    CD1 3313   4.800   3.530   2.202
  209TYR    HD1 3314   4.767   3.539   2.099
  209TYR    CE1 3315   4.863   3.415   2.249
  209TYR    HE1 3316   4.870   3.323   2.192
  209TYR     CZ 3317   4.932   3.423   2.371
  209TYR     OH 3318   4.994   3.309   2.411
  209TYR     HH 3319   5.033   3.314   2.498
  209TYR    CE2 3320   4.925   3.542   2.446
  209TYR    HE2 3321   4.971   3.552   2.543
  209TYR    CD2 3322   4.850   3.652   2.402
  209TYR    HD2 3323   4.842   3.740   2.464
  209TYR      C 3324   4.510   3.646   2.142
  209TYR      O 3325   4.441   3.559   2.196
  210SER      N 3326   4.548   3.631   2.015
  210SER      H 3327   4.630   3.684   1.988
  210SER     CA 3328   4.477   3.553   1.915
  210SER     HA 3329   4.509   3.580   1.814
  210SER     CB 3330   4.530   3.410   1.928
  210SER    HB1 3331   4.466   3.342   1.873
  210SER    HB2 3332   4.534   3.383   2.033
  210SER     OG 3333   4.656   3.401   1.865
  210SER     HG 3334   4.645   3.448   1.782
  210SER      C 3335   4.325   3.552   1.919
  210SER      O 3336   4.261   3.447   1.913
  211PRO      N 3337   4.261   3.669   1.915
  211PRO     CD 3338   4.305   3.807   1.904
  211PRO    HD1 3339   4.309   3.843   1.801
  211PRO    HD2 3340   4.397   3.822   1.959
  211PRO     CG 3341   4.200   3.891   1.976
  211PRO    HG1 3342   4.206   3.992   1.936
  211PRO    HG2 3343   4.209   3.895   2.085
  211PRO     CB 3344   4.075   3.816   1.930
  211PRO    HB1 3345   4.055   3.840   1.826
  211PRO    HB2 3346   3.986   3.838   1.990
  211PRO     CA 3347   4.117   3.669   1.932
  211PRO     HA 3348   4.099   3.628   2.031
  211PRO      C 3349   4.039   3.597   1.823
  211PRO      O 3350   3.924   3.562   1.845
  212LEU      N 3351   4.100   3.568   1.708
  212LEU      H 3352   4.197   3.597   1.703
  212LEU     CA 3353   4.053   3.502   1.588
  212LEU     HA 3354   3.945   3.499   1.596
  212LEU     CB 3355   4.096   3.588   1.469
  212LEU    HB1 3356   4.039   3.556   1.382
  212LEU    HB2 3357   4.200   3.561   1.453
  212LEU     CG 3358   4.084   3.740   1.479
  212LEU     HG 3359   4.144   3.774   1.563
  212LEU    CD1 3360   4.132   3.816   1.356
  212LEU   HD11 3361   4.077   3.779   1.269
  212LEU   HD12 3362   4.106   3.921   1.368
  212LEU   HD13 3363   4.238   3.799   1.344
  212LEU    CD2 3364   3.939   3.778   1.506
  212LEU   HD21 3365   3.929   3.886   1.494
  212LEU   HD22 3366   3.871   3.729   1.436
  212LEU   HD23 3367   3.910   3.747   1.606
  212LEU      C 3368   4.102   3.359   1.577
  212LEU      O 3369   4.078   3.294   1.475
  213GLY      N 3370   4.171   3.310   1.681
  213GLY      H 3371   4.194   3.376   1.753
  213GLY     CA 3372   4.229   3.178   1.677
  213GLY    HA1 3373   4.145   3.115   1.648
  213GLY    HA2 3374   4.250   3.159   1.782
  213GLY      C 3375   4.349   3.163   1.584
  213GLY      O 3376   4.382   3.046   1.567
  214SER      N 3377   4.412   3.269   1.534
  214SER      H 3378   4.376   3.360   1.559
  214SER     CA 3379   4.532   3.268   1.453
  214SER     HA 3380   4.538   3.366   1.406
  214SER     CB 3381   4.653   3.258   1.545
  214SER    HB1 3382   4.677   3.157   1.578
  214SER    HB2 3383   4.636   3.321   1.632
  214SER     OG 3384   4.773   3.295   1.481
  214SER     HG 3385   4.804   3.380   1.513
  214SER      C 3386   4.534   3.164   1.342
  214SER      O 3387   4.606   3.065   1.341
  215PRO      N 3388   4.444   3.181   1.244
  215PRO     CD 3389   4.363   3.300   1.228
  215PRO    HD1 3390   4.418   3.395   1.232
  215PRO    HD2 3391   4.276   3.296   1.293
  215PRO     CG 3392   4.313   3.294   1.084
  215PRO    HG1 3393   4.357   3.373   1.024
  215PRO    HG2 3394   4.206   3.312   1.094
  215PRO     CB 3395   4.340   3.152   1.034
  215PRO    HB1 3396   4.373   3.161   0.931
  215PRO    HB2 3397   4.254   3.085   1.036
  215PRO     CA 3398   4.444   3.094   1.128
  215PRO     HA 3399   4.409   2.994   1.156
  215PRO      C 3400   4.573   3.087   1.048
  215PRO      O 3401   4.601   2.977   0.999
  216ASP      N 3402   4.653   3.194   1.045
  216ASP      H 3403   4.621   3.274   1.099
  216ASP     CA 3404   4.783   3.198   0.982
  216ASP     HA 3405   4.767   3.149   0.886
  216ASP     CB 3406   4.825   3.341   0.949
  216ASP    HB1 3407   4.762   3.393   0.876
  216ASP    HB2 3408   4.916   3.330   0.890
  216ASP     CG 3409   4.837   3.437   1.066
  216ASP    OD1 3410   4.785   3.413   1.177
  216ASP    OD2 3411   4.921   3.529   1.058
  216ASP      C 3412   4.899   3.134   1.056
  216ASP      O 3413   5.011   3.135   1.005
  217ARG      N 3414   4.886   3.071   1.174
  217ARG      H 3415   4.791   3.066   1.207
  217ARG     CA 3416   4.991   2.996   1.238
  217ARG     HA 3417   5.076   3.059   1.263
  217ARG     CB 3418   4.935   2.932   1.365
  217ARG    HB1 3419   4.891   3.014   1.422
  217ARG    HB2 3420   5.015   2.881   1.419
  217ARG     CG 3421   4.828   2.824   1.349
  217ARG    HG1 3422   4.879   2.735   1.312
  217ARG    HG2 3423   4.764   2.875   1.278
  217ARG     CD 3424   4.753   2.798   1.479
  217ARG    HD1 3425   4.699   2.889   1.506
  217ARG    HD2 3426   4.824   2.765   1.555
  217ARG     NE 3427   4.655   2.691   1.464
  217ARG     HE 3428   4.682   2.597   1.490
  217ARG     CZ 3429   4.534   2.701   1.407
  217ARG    NH1 3430   4.491   2.815   1.351
  217ARG   HH11 3431   4.547   2.896   1.329
  217ARG   HH12 3432   4.403   2.805   1.302
  217ARG    NH2 3433   4.460   2.589   1.396
  217ARG   HH21 3434   4.490   2.494   1.412
  217ARG   HH22 3435   4.374   2.607   1.346
  217ARG      C 3436   5.037   2.887   1.142
  217ARG      O 3437   4.957   2.817   1.080
  218PRO      N 3438   5.166   2.857   1.137
  218PRO     CD 3439   5.273   2.907   1.221
  218PRO    HD1 3440   5.254   2.905   1.329
  218PRO    HD2 3441   5.287   3.011   1.190
  218PRO     CG 3442   5.404   2.834   1.191
  218PRO    HG1 3443   5.408   2.748   1.258
  218PRO    HG2 3444   5.495   2.894   1.188
  218PRO     CB 3445   5.372   2.786   1.050
  218PRO    HB1 3446   5.426   2.695   1.024
  218PRO    HB2 3447   5.400   2.858   0.973
  218PRO     CA 3448   5.222   2.761   1.043
  218PRO     HA 3449   5.181   2.780   0.944
  218PRO      C 3450   5.186   2.614   1.064
  218PRO      O 3451   5.192   2.530   0.975
  219TRP      N 3452   5.141   2.582   1.186
  219TRP      H 3453   5.131   2.662   1.247
  219TRP     CA 3454   5.135   2.447   1.240
  219TRP     HA 3455   5.195   2.383   1.175
  219TRP     CB 3456   5.202   2.441   1.377
  219TRP    HB1 3457   5.300   2.487   1.375
  219TRP    HB2 3458   5.209   2.336   1.406
  219TRP     CG 3459   5.139   2.520   1.487
  219TRP    CD1 3460   5.032   2.491   1.565
  219TRP    HD1 3461   4.977   2.399   1.553
  219TRP    NE1 3462   5.000   2.593   1.652
  219TRP    HE1 3463   4.917   2.590   1.710
  219TRP    CE2 3464   5.094   2.693   1.641
  219TRP    CZ2 3465   5.105   2.818   1.704
  219TRP    HZ2 3466   5.027   2.859   1.766
  219TRP    CH2 3467   5.224   2.890   1.684
  219TRP    HH2 3468   5.229   2.983   1.739
  219TRP    CZ3 3469   5.319   2.842   1.593
  219TRP    HZ3 3470   5.412   2.895   1.579
  219TRP    CE3 3471   5.302   2.722   1.523
  219TRP    HE3 3472   5.378   2.684   1.456
  219TRP    CD2 3473   5.186   2.645   1.545
  219TRP      C 3474   4.994   2.391   1.251
  219TRP      O 3475   4.967   2.295   1.322
  220ALA      N 3476   4.893   2.451   1.189
  220ALA      H 3477   4.919   2.520   1.120
  220ALA     CA 3478   4.752   2.415   1.188
  220ALA     HA 3479   4.716   2.431   1.289
  220ALA     CB 3480   4.687   2.522   1.101
  220ALA    HB1 3481   4.579   2.506   1.096
  220ALA    HB2 3482   4.702   2.618   1.151
  220ALA    HB3 3483   4.733   2.530   1.003
  220ALA      C 3484   4.717   2.278   1.132
  220ALA      O 3485   4.779   2.235   1.035
  221LYS      N 3486   4.614   2.211   1.184
  221LYS      H 3487   4.567   2.266   1.254
  221LYS     CA 3488   4.578   2.074   1.151
  221LYS     HA 3489   4.640   2.040   1.068
  221LYS     CB 3490   4.617   1.989   1.272
  221LYS    HB1 3491   4.568   1.893   1.253
  221LYS    HB2 3492   4.571   2.038   1.358
  221LYS     CG 3493   4.767   1.970   1.293
  221LYS    HG1 3494   4.789   1.918   1.386
  221LYS    HG2 3495   4.803   2.072   1.305
  221LYS     CD 3496   4.834   1.906   1.172
  221LYS    HD1 3497   4.818   1.942   1.070
  221LYS    HD2 3498   4.817   1.799   1.170
  221LYS     CE 3499   4.985   1.915   1.194
  221LYS    HE1 3500   5.028   1.855   1.114
  221LYS    HE2 3501   5.020   1.860   1.281
  221LYS     NZ 3502   5.035   2.053   1.195
  221LYS    HZ1 3503   4.985   2.108   1.264
  221LYS    HZ2 3504   5.132   2.049   1.224
  221LYS    HZ3 3505   5.034   2.103   1.108
  221LYS      C 3506   4.431   2.057   1.115
  221LYS      O 3507   4.353   2.147   1.143
  222PRO      N 3508   4.392   1.955   1.039
  222PRO     CD 3509   4.481   1.861   0.974
  222PRO    HD1 3510   4.489   1.776   1.041
  222PRO    HD2 3511   4.578   1.902   0.946
  222PRO     CG 3512   4.411   1.808   0.849
  222PRO    HG1 3513   4.424   1.700   0.841
  222PRO    HG2 3514   4.445   1.850   0.754
  222PRO     CB 3515   4.265   1.848   0.866
  222PRO    HB1 3516   4.207   1.760   0.895
  222PRO    HB2 3517   4.229   1.890   0.772
  222PRO     CA 3518   4.263   1.956   0.973
  222PRO     HA 3519   4.258   2.056   0.931
  222PRO      C 3520   4.147   1.948   1.072
  222PRO      O 3521   4.039   1.999   1.043
  223GLU      N 3522   4.159   1.882   1.187
  223GLU      H 3523   4.245   1.831   1.202
  223GLU     CA 3524   4.052   1.883   1.285
  223GLU     HA 3525   3.954   1.896   1.241
  223GLU     CB 3526   4.038   1.755   1.367
  223GLU    HB1 3527   4.024   1.672   1.297
  223GLU    HB2 3528   3.949   1.768   1.430
  223GLU     CG 3529   4.148   1.718   1.466
  223GLU    HG1 3530   4.116   1.643   1.538
  223GLU    HG2 3531   4.184   1.811   1.509
  223GLU     CD 3532   4.268   1.659   1.392
  223GLU    OE1 3533   4.289   1.536   1.406
  223GLU    OE2 3534   4.350   1.728   1.328
  223GLU      C 3535   4.038   2.005   1.374
  223GLU      O 3536   3.937   2.013   1.444
  224ASP      N 3537   4.135   2.097   1.373
  224ASP      H 3538   4.219   2.076   1.321
  224ASP     CA 3539   4.137   2.218   1.453
  224ASP     HA 3540   4.141   2.172   1.551
  224ASP     CB 3541   4.257   2.310   1.439
  224ASP    HB1 3542   4.240   2.380   1.521
  224ASP    HB2 3543   4.256   2.358   1.341
  224ASP     CG 3544   4.397   2.253   1.458
  224ASP    OD1 3545   4.494   2.330   1.439
  224ASP    OD2 3546   4.405   2.137   1.504
  224ASP      C 3547   4.010   2.300   1.437
  224ASP      O 3548   3.960   2.303   1.325
  225PRO      N 3549   3.955   2.371   1.536
  225PRO     CD 3550   3.991   2.383   1.676
  225PRO    HD1 3551   4.083   2.440   1.692
  225PRO    HD2 3552   4.009   2.283   1.714
  225PRO     CG 3553   3.869   2.432   1.753
  225PRO    HG1 3554   3.873   2.540   1.771
  225PRO    HG2 3555   3.848   2.383   1.848
  225PRO     CB 3556   3.761   2.412   1.648
  225PRO    HB1 3557   3.680   2.481   1.670
  225PRO    HB2 3558   3.717   2.312   1.654
  225PRO     CA 3559   3.827   2.434   1.512
  225PRO     HA 3560   3.762   2.399   1.431
  225PRO      C 3561   3.845   2.578   1.465
  225PRO      O 3562   3.931   2.650   1.516
  226SER      N 3563   3.775   2.621   1.360
  226SER      H 3564   3.694   2.564   1.343
  226SER     CA 3565   3.773   2.760   1.317
  226SER     HA 3566   3.875   2.797   1.321
  226SER     CB 3567   3.733   2.762   1.170
  226SER    HB1 3568   3.636   2.715   1.152
  226SER    HB2 3569   3.810   2.709   1.113
  226SER     OG 3570   3.733   2.898   1.135
  226SER     HG 3571   3.802   2.925   1.074
  226SER      C 3572   3.686   2.848   1.405
  226SER      O 3573   3.585   2.801   1.458
  227LEU      N 3574   3.730   2.973   1.422
  227LEU      H 3575   3.812   2.989   1.365
  227LEU     CA 3576   3.655   3.079   1.485
  227LEU     HA 3577   3.560   3.041   1.523
  227LEU     CB 3578   3.737   3.148   1.593
  227LEU    HB1 3579   3.708   3.251   1.611
  227LEU    HB2 3580   3.835   3.165   1.548
  227LEU     CG 3581   3.747   3.069   1.724
  227LEU     HG 3582   3.785   2.967   1.710
  227LEU    CD1 3583   3.848   3.139   1.814
  227LEU   HD11 3584   3.821   3.244   1.817
  227LEU   HD12 3585   3.840   3.082   1.907
  227LEU   HD13 3586   3.946   3.127   1.769
  227LEU    CD2 3587   3.613   3.076   1.795
  227LEU   HD21 3588   3.539   3.023   1.735
  227LEU   HD22 3589   3.620   3.016   1.886
  227LEU   HD23 3590   3.583   3.179   1.817
  227LEU      C 3591   3.618   3.187   1.384
  227LEU      O 3592   3.504   3.233   1.371
  228LEU      N 3593   3.713   3.216   1.295
  228LEU      H 3594   3.806   3.180   1.310
  228LEU     CA 3595   3.701   3.333   1.211
  228LEU     HA 3596   3.656   3.417   1.264
  228LEU     CB 3597   3.841   3.379   1.168
  228LEU    HB1 3598   3.894   3.301   1.114
  228LEU    HB2 3599   3.898   3.388   1.261
  228LEU     CG 3600   3.859   3.501   1.079
  228LEU     HG 3601   3.807   3.489   0.984
  228LEU    CD1 3602   3.811   3.627   1.151
  228LEU   HD11 3603   3.858   3.645   1.247
  228LEU   HD12 3604   3.816   3.707   1.077
  228LEU   HD13 3605   3.706   3.616   1.176
  228LEU    CD2 3606   4.003   3.529   1.038
  228LEU   HD21 3607   4.044   3.452   0.973
  228LEU   HD22 3608   4.002   3.622   0.982
  228LEU   HD23 3609   4.076   3.553   1.116
  228LEU      C 3610   3.611   3.301   1.093
  228LEU      O 3611   3.566   3.396   1.028
  229GLU      N 3612   3.590   3.174   1.061
  229GLU      H 3613   3.638   3.102   1.113
  229GLU     CA 3614   3.515   3.124   0.947
  229GLU     HA 3615   3.473   3.213   0.900
  229GLU     CB 3616   3.604   3.046   0.850
  229GLU    HB1 3617   3.563   3.000   0.761
  229GLU    HB2 3618   3.647   2.973   0.919
  229GLU     CG 3619   3.717   3.136   0.800
  229GLU    HG1 3620   3.770   3.191   0.878
  229GLU    HG2 3621   3.679   3.210   0.729
  229GLU     CD 3622   3.813   3.045   0.725
  229GLU    OE1 3623   3.905   2.986   0.785
  229GLU    OE2 3624   3.801   3.032   0.601
  229GLU      C 3625   3.391   3.042   0.981
  229GLU      O 3626   3.332   2.981   0.892
  230ASP      N 3627   3.357   3.029   1.109
  230ASP      H 3628   3.406   3.083   1.179
  230ASP     CA 3629   3.267   2.923   1.150
  230ASP     HA 3630   3.274   2.842   1.076
  230ASP     CB 3631   3.314   2.875   1.287
  230ASP    HB1 3632   3.278   2.953   1.356
  230ASP    HB2 3633   3.422   2.867   1.278
  230ASP     CG 3634   3.248   2.742   1.318
  230ASP    OD1 3635   3.127   2.739   1.350
  230ASP    OD2 3636   3.317   2.639   1.301
  230ASP      C 3637   3.121   2.965   1.151
  230ASP      O 3638   3.092   3.075   1.199
  231PRO      N 3639   3.028   2.882   1.104
  231PRO     CD 3640   3.049   2.767   1.019
  231PRO    HD1 3641   3.087   2.688   1.084
  231PRO    HD2 3642   3.112   2.783   0.932
  231PRO     CG 3643   2.911   2.720   0.973
  231PRO    HG1 3644   2.912   2.611   0.984
  231PRO    HG2 3645   2.888   2.753   0.872
  231PRO     CB 3646   2.815   2.782   1.073
  231PRO    HB1 3647   2.817   2.717   1.161
  231PRO    HB2 3648   2.716   2.805   1.035
  231PRO     CA 3649   2.886   2.913   1.110
  231PRO     HA 3650   2.872   2.990   1.034
  231PRO      C 3651   2.827   2.961   1.241
  231PRO      O 3652   2.746   3.053   1.255
  232ARG      N 3653   2.876   2.901   1.350
  232ARG      H 3654   2.937   2.822   1.332
  232ARG     CA 3655   2.848   2.941   1.486
  232ARG     HA 3656   2.746   2.909   1.508
  232ARG     CB 3657   2.933   2.858   1.582
  232ARG    HB1 3658   2.909   2.896   1.682
  232ARG    HB2 3659   3.040   2.870   1.567
  232ARG     CG 3660   2.909   2.707   1.588
  232ARG    HG1 3661   2.912   2.656   1.492
  232ARG    HG2 3662   2.809   2.698   1.631
  232ARG     CD 3663   3.002   2.627   1.678
  232ARG    HD1 3664   2.952   2.535   1.708
  232ARG    HD2 3665   3.036   2.689   1.761
  232ARG     NE 3666   3.122   2.591   1.601
  232ARG     HE 3667   3.126   2.653   1.521
  232ARG     CZ 3668   3.191   2.477   1.604
  232ARG    NH1 3669   3.174   2.397   1.710
  232ARG   HH11 3670   3.097   2.416   1.773
  232ARG   HH12 3671   3.211   2.303   1.708
  232ARG    NH2 3672   3.276   2.444   1.505
  232ARG   HH21 3673   3.307   2.513   1.438
  232ARG   HH22 3674   3.340   2.366   1.498
  232ARG      C 3675   2.868   3.090   1.510
  232ARG      O 3676   2.798   3.142   1.597
  233ILE      N 3677   2.963   3.151   1.440
  233ILE      H 3678   3.029   3.096   1.387
  233ILE     CA 3679   2.999   3.289   1.466
  233ILE     HA 3680   2.956   3.325   1.560
  233ILE     CB 3681   3.150   3.297   1.481
  233ILE     HB 3682   3.199   3.272   1.387
  233ILE    CG2 3683   3.195   3.437   1.523
  233ILE   HG21 3684   3.299   3.429   1.556
  233ILE   HG22 3685   3.179   3.501   1.436
  233ILE   HG23 3686   3.136   3.473   1.607
  233ILE    CG1 3687   3.212   3.205   1.586
  233ILE   HG11 3688   3.320   3.197   1.574
  233ILE   HG12 3689   3.188   3.100   1.568
  233ILE     CD 3690   3.171   3.225   1.731
  233ILE    HD1 3691   3.220   3.318   1.762
  233ILE    HD2 3692   3.063   3.216   1.734
  233ILE    HD3 3693   3.220   3.153   1.797
  233ILE      C 3694   2.944   3.377   1.354
  233ILE      O 3695   2.898   3.487   1.382
  234LYS      N 3696   2.938   3.333   1.228
  234LYS      H 3697   3.010   3.266   1.206
  234LYS     CA 3698   2.869   3.391   1.115
  234LYS     HA 3699   2.921   3.486   1.105
  234LYS     CB 3700   2.888   3.293   0.999
  234LYS    HB1 3701   2.812   3.304   0.922
  234LYS    HB2 3702   2.888   3.190   1.034
  234LYS     CG 3703   3.017   3.321   0.922
  234LYS    HG1 3704   3.097   3.337   0.994
  234LYS    HG2 3705   3.003   3.412   0.864
  234LYS     CD 3706   3.056   3.204   0.831
  234LYS    HD1 3707   2.972   3.181   0.766
  234LYS    HD2 3708   3.072   3.110   0.884
  234LYS     CE 3709   3.181   3.237   0.751
  234LYS    HE1 3710   3.265   3.246   0.820
  234LYS    HE2 3711   3.158   3.328   0.696
  234LYS     NZ 3712   3.208   3.123   0.662
  234LYS    HZ1 3713   3.129   3.113   0.600
  234LYS    HZ2 3714   3.287   3.147   0.603
  234LYS    HZ3 3715   3.238   3.047   0.720
  234LYS      C 3716   2.720   3.407   1.142
  234LYS      O 3717   2.669   3.503   1.085
  235ALA      N 3718   2.663   3.333   1.237
  235ALA      H 3719   2.713   3.254   1.276
  235ALA     CA 3720   2.526   3.356   1.278
  235ALA     HA 3721   2.466   3.375   1.190
  235ALA     CB 3722   2.474   3.227   1.341
  235ALA    HB1 3723   2.469   3.150   1.265
  235ALA    HB2 3724   2.535   3.193   1.425
  235ALA    HB3 3725   2.373   3.238   1.381
  235ALA      C 3726   2.518   3.483   1.362
  235ALA      O 3727   2.431   3.566   1.336
  236ILE      N 3728   2.612   3.507   1.453
  236ILE      H 3729   2.689   3.442   1.461
  236ILE     CA 3730   2.617   3.622   1.542
  236ILE     HA 3731   2.517   3.636   1.583
  236ILE     CB 3732   2.716   3.612   1.657
  236ILE     HB 3733   2.820   3.622   1.626
  236ILE    CG2 3734   2.703   3.716   1.768
  236ILE   HG21 3735   2.644   3.685   1.854
  236ILE   HG22 3736   2.800   3.735   1.814
  236ILE   HG23 3737   2.664   3.806   1.720
  236ILE    CG1 3738   2.703   3.470   1.713
  236ILE   HG11 3739   2.737   3.403   1.634
  236ILE   HG12 3740   2.599   3.450   1.739
  236ILE     CD 3741   2.783   3.430   1.837
  236ILE    HD1 3742   2.711   3.413   1.916
  236ILE    HD2 3743   2.836   3.335   1.830
  236ILE    HD3 3744   2.851   3.507   1.874
  236ILE      C 3745   2.649   3.748   1.464
  236ILE      O 3746   2.593   3.855   1.491
  237ALA      N 3747   2.746   3.743   1.373
  237ALA      H 3748   2.792   3.654   1.358
  237ALA     CA 3749   2.792   3.844   1.279
  237ALA     HA 3750   2.845   3.928   1.325
  237ALA     CB 3751   2.898   3.782   1.188
  237ALA    HB1 3752   2.962   3.857   1.141
  237ALA    HB2 3753   2.967   3.738   1.259
  237ALA    HB3 3754   2.859   3.702   1.125
  237ALA      C 3755   2.676   3.900   1.198
  237ALA      O 3756   2.656   4.022   1.202
  238ALA      N 3757   2.588   3.819   1.139
  238ALA      H 3758   2.611   3.721   1.142
  238ALA     CA 3759   2.465   3.861   1.075
  238ALA     HA 3760   2.482   3.938   0.999
  238ALA     CB 3761   2.392   3.743   1.013
  238ALA    HB1 3762   2.462   3.667   0.979
  238ALA    HB2 3763   2.323   3.699   1.086
  238ALA    HB3 3764   2.325   3.780   0.935
  238ALA      C 3765   2.372   3.938   1.166
  238ALA      O 3766   2.322   4.045   1.129
  239LYS      N 3767   2.346   3.888   1.287
  239LYS      H 3768   2.395   3.807   1.321
  239LYS     CA 3769   2.254   3.940   1.387
  239LYS     HA 3770   2.153   3.940   1.346
  239LYS     CB 3771   2.259   3.853   1.512
  239LYS    HB1 3772   2.360   3.842   1.551
  239LYS    HB2 3773   2.222   3.752   1.495
  239LYS     CG 3774   2.164   3.898   1.623
  239LYS    HG1 3775   2.064   3.910   1.582
  239LYS    HG2 3776   2.203   3.994   1.655
  239LYS     CD 3777   2.173   3.797   1.737
  239LYS    HD1 3778   2.272   3.804   1.783
  239LYS    HD2 3779   2.149   3.699   1.694
  239LYS     CE 3780   2.074   3.832   1.848
  239LYS    HE1 3781   1.971   3.822   1.812
  239LYS    HE2 3782   2.095   3.932   1.884
  239LYS     NZ 3783   2.076   3.727   1.951
  239LYS    HZ1 3784   2.056   3.638   1.907
  239LYS    HZ2 3785   2.166   3.717   1.996
  239LYS    HZ3 3786   1.998   3.748   2.011
  239LYS      C 3787   2.268   4.088   1.420
  239LYS      O 3788   2.174   4.167   1.427
  240HIS      N 3789   2.397   4.122   1.427
  240HIS      H 3790   2.474   4.057   1.416
  240HIS     CA 3791   2.438   4.257   1.459
  240HIS     HA 3792   2.353   4.305   1.506
  240HIS     CB 3793   2.547   4.255   1.566
  240HIS    HB1 3794   2.563   4.361   1.587
  240HIS    HB2 3795   2.644   4.215   1.536
  240HIS     CG 3796   2.492   4.199   1.695
  240HIS    ND1 3797   2.424   4.272   1.791
  240HIS    CE1 3798   2.405   4.188   1.893
  240HIS    HE1 3799   2.349   4.223   1.979
  240HIS    NE2 3800   2.429   4.061   1.859
  240HIS    HE2 3801   2.406   3.981   1.917
  240HIS    CD2 3802   2.500   4.070   1.741
  240HIS    HD2 3803   2.545   3.988   1.686
  240HIS      C 3804   2.487   4.332   1.336
  240HIS      O 3805   2.537   4.444   1.350
  241ASN      N 3806   2.485   4.268   1.219
  241ASN      H 3807   2.462   4.170   1.209
  241ASN     CA 3808   2.520   4.332   1.094
  241ASN     HA 3809   2.508   4.249   1.024
  241ASN     CB 3810   2.423   4.444   1.054
  241ASN    HB1 3811   2.452   4.490   0.960
  241ASN    HB2 3812   2.423   4.524   1.128
  241ASN     CG 3813   2.284   4.386   1.033
  241ASN    OD1 3814   2.191   4.409   1.110
  241ASN    ND2 3815   2.266   4.308   0.926
  241ASN   HD21 3816   2.343   4.271   0.873
  241ASN   HD22 3817   2.177   4.260   0.917
  241ASN      C 3818   2.667   4.365   1.078
  241ASN      O 3819   2.706   4.461   1.011
  242LYS      N 3820   2.755   4.285   1.138
  242LYS      H 3821   2.700   4.204   1.167
  242LYS     CA 3822   2.898   4.296   1.157
  242LYS     HA 3823   2.935   4.380   1.099
  242LYS     CB 3824   2.924   4.310   1.307
  242LYS    HB1 3825   3.028   4.289   1.329
  242LYS    HB2 3826   2.864   4.239   1.363
  242LYS     CG 3827   2.899   4.448   1.368
  242LYS    HG1 3828   2.896   4.454   1.477
  242LYS    HG2 3829   2.798   4.474   1.337
  242LYS     CD 3830   2.993   4.556   1.315
  242LYS    HD1 3831   3.008   4.552   1.207
  242LYS    HD2 3832   3.088   4.535   1.363
  242LYS     CE 3833   2.945   4.695   1.356
  242LYS    HE1 3834   2.903   4.694   1.457
  242LYS    HE2 3835   2.855   4.724   1.303
  242LYS     NZ 3836   3.048   4.800   1.345
  242LYS    HZ1 3837   3.142   4.771   1.368
  242LYS    HZ2 3838   3.059   4.831   1.250
  242LYS    HZ3 3839   3.032   4.882   1.402
  242LYS      C 3840   2.968   4.173   1.102
  242LYS      O 3841   2.900   4.075   1.070
  243THR      N 3842   3.101   4.174   1.093
  243THR      H 3843   3.157   4.253   1.122
  243THR     CA 3844   3.175   4.058   1.047
  243THR     HA 3845   3.109   4.003   0.980
  243THR     CB 3846   3.305   4.083   0.971
  243THR     HB 3847   3.341   3.987   0.935
  243THR    CG2 3848   3.266   4.181   0.861
  243THR   HG21 3849   3.235   4.277   0.904
  243THR   HG22 3850   3.360   4.203   0.811
  243THR   HG23 3851   3.193   4.144   0.789
  243THR    OG1 3852   3.410   4.138   1.048
  243THR    HG1 3853   3.481   4.167   0.990
  243THR      C 3854   3.214   3.972   1.166
  243THR      O 3855   3.209   4.013   1.282
  244THR      N 3856   3.256   3.849   1.135
  244THR      H 3857   3.256   3.821   1.038
  244THR     CA 3858   3.312   3.760   1.234
  244THR     HA 3859   3.242   3.740   1.315
  244THR     CB 3860   3.348   3.622   1.182
  244THR     HB 3861   3.393   3.564   1.262
  244THR    CG2 3862   3.243   3.536   1.112
  244THR   HG21 3863   3.145   3.533   1.159
  244THR   HG22 3864   3.246   3.567   1.007
  244THR   HG23 3865   3.269   3.431   1.107
  244THR    OG1 3866   3.449   3.636   1.084
  244THR    HG1 3867   3.481   3.546   1.078
  244THR      C 3868   3.433   3.818   1.305
  244THR      O 3869   3.436   3.791   1.425
  245ALA      N 3870   3.525   3.891   1.241
  245ALA      H 3871   3.512   3.905   1.142
  245ALA     CA 3872   3.632   3.958   1.310
  245ALA     HA 3873   3.696   3.881   1.355
  245ALA     CB 3874   3.721   4.023   1.204
  245ALA    HB1 3875   3.659   4.072   1.129
  245ALA    HB2 3876   3.790   4.087   1.258
  245ALA    HB3 3877   3.777   3.942   1.158
  245ALA      C 3878   3.577   4.058   1.410
  245ALA      O 3879   3.612   4.051   1.528
  246GLN      N 3880   3.481   4.144   1.375
  246GLN      H 3881   3.457   4.135   1.278
  246GLN     CA 3882   3.421   4.245   1.460
  246GLN     HA 3883   3.498   4.317   1.489
  246GLN     CB 3884   3.330   4.329   1.371
  246GLN    HB1 3885   3.276   4.398   1.436
  246GLN    HB2 3886   3.253   4.266   1.326
  246GLN     CG 3887   3.413   4.418   1.279
  246GLN    HG1 3888   3.485   4.362   1.220
  246GLN    HG2 3889   3.456   4.494   1.343
  246GLN     CD 3890   3.327   4.493   1.178
  246GLN    OE1 3891   3.237   4.434   1.118
  246GLN    NE2 3892   3.368   4.615   1.140
  246GLN   HE21 3893   3.453   4.658   1.173
  246GLN   HE22 3894   3.318   4.654   1.062
  246GLN      C 3895   3.353   4.195   1.587
  246GLN      O 3896   3.380   4.242   1.697
  247VAL      N 3897   3.279   4.085   1.574
  247VAL      H 3898   3.262   4.052   1.480
  247VAL     CA 3899   3.236   4.003   1.686
  247VAL     HA 3900   3.179   4.058   1.762
  247VAL     CB 3901   3.138   3.898   1.634
  247VAL     HB 3902   3.189   3.852   1.549
  247VAL    CG1 3903   3.099   3.794   1.738
  247VAL   HG11 3904   3.024   3.725   1.699
  247VAL   HG12 3905   3.181   3.725   1.757
  247VAL   HG13 3906   3.070   3.835   1.835
  247VAL    CG2 3907   3.013   3.974   1.590
  247VAL   HG21 3908   2.937   3.906   1.554
  247VAL   HG22 3909   2.971   4.029   1.675
  247VAL   HG23 3910   3.044   4.042   1.511
  247VAL      C 3911   3.349   3.943   1.768
  247VAL      O 3912   3.338   3.952   1.890
  248LEU      N 3913   3.446   3.876   1.706
  248LEU      H 3914   3.457   3.876   1.606
  248LEU     CA 3915   3.547   3.807   1.784
  248LEU     HA 3916   3.498   3.743   1.858
  248LEU     CB 3917   3.634   3.719   1.695
  248LEU    HB1 3918   3.730   3.699   1.743
  248LEU    HB2 3919   3.662   3.778   1.607
  248LEU     CG 3920   3.564   3.592   1.648
  248LEU     HG 3921   3.462   3.622   1.622
  248LEU    CD1 3922   3.638   3.539   1.526
  248LEU   HD11 3923   3.649   3.617   1.450
  248LEU   HD12 3924   3.740   3.520   1.559
  248LEU   HD13 3925   3.595   3.443   1.495
  248LEU    CD2 3926   3.546   3.490   1.759
  248LEU   HD21 3927   3.637   3.496   1.820
  248LEU   HD22 3928   3.461   3.528   1.815
  248LEU   HD23 3929   3.535   3.392   1.713
  248LEU      C 3930   3.634   3.905   1.862
  248LEU      O 3931   3.690   3.868   1.965
  249ILE      N 3932   3.641   4.032   1.823
  249ILE      H 3933   3.595   4.053   1.736
  249ILE     CA 3934   3.716   4.138   1.888
  249ILE     HA 3935   3.800   4.095   1.942
  249ILE     CB 3936   3.770   4.222   1.773
  249ILE     HB 3937   3.687   4.258   1.713
  249ILE    CG2 3938   3.832   4.350   1.829
  249ILE   HG21 3939   3.912   4.317   1.895
  249ILE   HG22 3940   3.865   4.418   1.751
  249ILE   HG23 3941   3.755   4.404   1.885
  249ILE    CG1 3942   3.880   4.156   1.691
  249ILE   HG11 3943   3.851   4.055   1.662
  249ILE   HG12 3944   3.978   4.159   1.739
  249ILE     CD 3945   3.901   4.217   1.553
  249ILE    HD1 3946   3.938   4.319   1.561
  249ILE    HD2 3947   3.987   4.172   1.501
  249ILE    HD3 3948   3.814   4.213   1.487
  249ILE      C 3949   3.626   4.212   1.986
  249ILE      O 3950   3.675   4.250   2.091
  250ARG      N 3951   3.498   4.227   1.951
  250ARG      H 3952   3.460   4.199   1.862
  250ARG     CA 3953   3.409   4.279   2.054
  250ARG     HA 3954   3.459   4.365   2.098
  250ARG     CB 3955   3.278   4.326   1.992
  250ARG    HB1 3956   3.225   4.238   1.955
  250ARG    HB2 3957   3.306   4.398   1.916
  250ARG     CG 3958   3.175   4.385   2.089
  250ARG    HG1 3959   3.192   4.347   2.190
  250ARG    HG2 3960   3.074   4.359   2.059
  250ARG     CD 3961   3.186   4.537   2.097
  250ARG    HD1 3962   3.120   4.574   2.018
  250ARG    HD2 3963   3.284   4.573   2.067
  250ARG     NE 3964   3.132   4.584   2.224
  250ARG     HE 3965   3.089   4.513   2.281
  250ARG     CZ 3966   3.129   4.711   2.266
  250ARG    NH1 3967   3.192   4.808   2.198
  250ARG   HH11 3968   3.246   4.790   2.114
  250ARG   HH12 3969   3.190   4.902   2.236
  250ARG    NH2 3970   3.068   4.743   2.381
  250ARG   HH21 3971   3.025   4.675   2.443
  250ARG   HH22 3972   3.067   4.842   2.402
  250ARG      C 3973   3.392   4.187   2.174
  250ARG      O 3974   3.371   4.230   2.287
  251PHE      N 3975   3.394   4.055   2.152
  251PHE      H 3976   3.395   4.023   2.056
  251PHE     CA 3977   3.362   3.958   2.254
  251PHE     HA 3978   3.259   3.974   2.285
  251PHE     CB 3979   3.366   3.820   2.189
  251PHE    HB1 3980   3.459   3.805   2.133
  251PHE    HB2 3981   3.282   3.809   2.121
  251PHE     CG 3982   3.372   3.710   2.293
  251PHE    CD1 3983   3.269   3.692   2.386
  251PHE    HD1 3984   3.183   3.758   2.394
  251PHE    CE1 3985   3.267   3.578   2.467
  251PHE    HE1 3986   3.184   3.556   2.532
  251PHE     CZ 3987   3.376   3.490   2.463
  251PHE     HZ 3988   3.382   3.404   2.529
  251PHE    CE2 3989   3.485   3.512   2.379
  251PHE    HE2 3990   3.574   3.450   2.378
  251PHE    CD2 3991   3.480   3.621   2.291
  251PHE    HD2 3992   3.564   3.636   2.224
  251PHE      C 3993   3.450   3.974   2.377
  251PHE      O 3994   3.399   4.000   2.486
  252PRO      N 3995   3.582   3.964   2.367
  252PRO     CD 3996   3.660   3.949   2.245
  252PRO    HD1 3997   3.623   4.011   2.163
  252PRO    HD2 3998   3.650   3.843   2.225
  252PRO     CG 3999   3.802   3.996   2.278
  252PRO    HG1 4000   3.821   4.100   2.256
  252PRO    HG2 4001   3.883   3.941   2.231
  252PRO     CB 4002   3.814   3.975   2.429
  252PRO    HB1 4003   3.884   4.045   2.475
  252PRO    HB2 4004   3.846   3.872   2.447
  252PRO     CA 4005   3.671   3.995   2.477
  252PRO     HA 4006   3.654   3.935   2.567
  252PRO      C 4007   3.655   4.136   2.532
  252PRO      O 4008   3.664   4.161   2.652
  253MET      N 4009   3.635   4.235   2.444
  253MET      H 4010   3.635   4.210   2.346
  253MET     CA 4011   3.643   4.375   2.481
  253MET     HA 4012   3.737   4.391   2.533
  253MET     CB 4013   3.648   4.453   2.350
  253MET    HB1 4014   3.545   4.467   2.318
  253MET    HB2 4015   3.709   4.396   2.281
  253MET     CG 4016   3.700   4.596   2.370
  253MET    HG1 4017   3.800   4.585   2.412
  253MET    HG2 4018   3.638   4.641   2.447
  253MET     SD 4019   3.705   4.679   2.209
  253MET     CE 4020   3.534   4.729   2.181
  253MET    HE1 4021   3.461   4.649   2.191
  253MET    HE2 4022   3.504   4.800   2.258
  253MET    HE3 4023   3.520   4.765   2.079
  253MET      C 4024   3.531   4.418   2.574
  253MET      O 4025   3.548   4.519   2.642
  254GLN      N 4026   3.418   4.346   2.575
  254GLN      H 4027   3.395   4.286   2.497
  254GLN     CA 4028   3.307   4.380   2.661
  254GLN     HA 4029   3.296   4.488   2.667
  254GLN     CB 4030   3.179   4.324   2.599
  254GLN    HB1 4031   3.151   4.229   2.645
  254GLN    HB2 4032   3.196   4.304   2.494
  254GLN     CG 4033   3.068   4.430   2.600
  254GLN    HG1 4034   3.104   4.528   2.571
  254GLN    HG2 4035   3.035   4.446   2.703
  254GLN     CD 4036   2.963   4.380   2.503
  254GLN    OE1 4037   2.965   4.408   2.383
  254GLN    NE2 4038   2.861   4.315   2.558
  254GLN   HE21 4039   2.849   4.318   2.659
  254GLN   HE22 4040   2.783   4.286   2.501
  254GLN      C 4041   3.339   4.327   2.800
  254GLN      O 4042   3.291   4.381   2.900
  255ARG      N 4043   3.432   4.232   2.808
  255ARG      H 4044   3.476   4.197   2.724
  255ARG     CA 4045   3.474   4.166   2.930
  255ARG     HA 4046   3.391   4.163   3.000
  255ARG     CB 4047   3.498   4.018   2.900
  255ARG    HB1 4048   3.537   3.966   2.987
  255ARG    HB2 4049   3.570   4.006   2.819
  255ARG     CG 4050   3.372   3.944   2.856
  255ARG    HG1 4051   3.334   4.002   2.772
  255ARG    HG2 4052   3.307   3.939   2.944
  255ARG     CD 4053   3.401   3.804   2.802
  255ARG    HD1 4054   3.459   3.815   2.710
  255ARG    HD2 4055   3.301   3.767   2.780
  255ARG     NE 4056   3.469   3.711   2.892
  255ARG     HE 4057   3.429   3.700   2.985
  255ARG     CZ 4058   3.570   3.635   2.849
  255ARG    NH1 4059   3.626   3.638   2.727
  255ARG   HH11 4060   3.586   3.700   2.659
  255ARG   HH12 4061   3.713   3.590   2.711
  255ARG    NH2 4062   3.626   3.547   2.934
  255ARG   HH21 4063   3.584   3.533   3.024
  255ARG   HH22 4064   3.711   3.500   2.906
  255ARG      C 4065   3.583   4.236   3.010
  255ARG      O 4066   3.658   4.171   3.083
  256ASN      N 4067   3.591   4.369   2.998
  256ASN      H 4068   3.528   4.417   2.935
  256ASN     CA 4069   3.695   4.452   3.056
  256ASN     HA 4070   3.672   4.538   2.993
  256ASN     CB 4071   3.674   4.476   3.205
  256ASN    HB1 4072   3.752   4.541   3.246
  256ASN    HB2 4073   3.703   4.383   3.254
  256ASN     CG 4074   3.534   4.526   3.237
  256ASN    OD1 4075   3.486   4.627   3.186
  256ASN    ND2 4076   3.467   4.447   3.321
  256ASN   HD21 4077   3.496   4.355   3.351
  256ASN   HD22 4078   3.374   4.483   3.342
  256ASN      C 4079   3.837   4.414   3.016
  256ASN      O 4080   3.930   4.457   3.085
  257LEU      N 4081   3.853   4.340   2.907
  257LEU      H 4082   3.775   4.336   2.842
  257LEU     CA 4083   3.983   4.298   2.859
  257LEU     HA 4084   4.058   4.300   2.939
  257LEU     CB 4085   3.966   4.162   2.793
  257LEU    HB1 4086   4.063   4.126   2.761
  257LEU    HB2 4087   3.899   4.176   2.708
  257LEU     CG 4088   3.889   4.055   2.870
  257LEU     HG 4089   3.783   4.081   2.872
  257LEU    CD1 4090   3.905   3.924   2.794
  257LEU   HD11 4091   3.831   3.859   2.840
  257LEU   HD12 4092   3.882   3.928   2.688
  257LEU   HD13 4093   4.005   3.881   2.802
  257LEU    CD2 4094   3.928   4.043   3.017
  257LEU   HD21 4095   4.018   3.981   3.023
  257LEU   HD22 4096   3.952   4.141   3.059
  257LEU   HD23 4097   3.844   3.999   3.070
  257LEU      C 4098   4.033   4.395   2.753
  257LEU      O 4099   3.955   4.442   2.670
  258VAL      N 4100   4.165   4.415   2.754
  258VAL      H 4101   4.220   4.359   2.818
  258VAL     CA 4102   4.236   4.470   2.641
  258VAL     HA 4103   4.181   4.558   2.606
  258VAL     CB 4104   4.376   4.508   2.688
  258VAL     HB 4105   4.426   4.416   2.716
  258VAL    CG1 4106   4.447   4.574   2.570
  258VAL   HG11 4107   4.454   4.509   2.483
  258VAL   HG12 4108   4.392   4.666   2.550
  258VAL   HG13 4109   4.550   4.599   2.595
  258VAL    CG2 4110   4.377   4.616   2.796
  258VAL   HG21 4111   4.479   4.627   2.834
  258VAL   HG22 4112   4.358   4.714   2.751
  258VAL   HG23 4113   4.308   4.597   2.878
  258VAL      C 4114   4.238   4.363   2.533
  258VAL      O 4115   4.261   4.247   2.565
  259VAL      N 4116   4.240   4.394   2.403
  259VAL      H 4117   4.246   4.493   2.385
  259VAL     CA 4118   4.224   4.305   2.289
  259VAL     HA 4119   4.246   4.201   2.316
  259VAL     CB 4120   4.079   4.301   2.243
  259VAL     HB 4121   4.024   4.271   2.332
  259VAL    CG1 4122   4.011   4.425   2.186
  259VAL   HG11 4123   4.072   4.470   2.107
  259VAL   HG12 4124   3.907   4.404   2.161
  259VAL   HG13 4125   4.018   4.500   2.265
  259VAL    CG2 4126   4.061   4.186   2.144
  259VAL   HG21 4127   4.099   4.090   2.178
  259VAL   HG22 4128   3.958   4.173   2.111
  259VAL   HG23 4129   4.112   4.200   2.049
  259VAL      C 4130   4.325   4.342   2.181
  259VAL      O 4131   4.335   4.455   2.133
  260ILE      N 4132   4.407   4.247   2.137
  260ILE      H 4133   4.408   4.159   2.187
  260ILE     CA 4134   4.510   4.256   2.035
  260ILE     HA 4135   4.499   4.350   1.983
  260ILE     CB 4136   4.655   4.258   2.084
  260ILE     HB 4137   4.711   4.282   1.993
  260ILE    CG2 4138   4.664   4.384   2.169
  260ILE   HG21 4139   4.595   4.462   2.138
  260ILE   HG22 4140   4.628   4.359   2.269
  260ILE   HG23 4141   4.770   4.408   2.176
  260ILE    CG1 4142   4.713   4.136   2.155
  260ILE   HG11 4143   4.695   4.044   2.099
  260ILE   HG12 4144   4.654   4.124   2.246
  260ILE     CD 4145   4.864   4.135   2.176
  260ILE    HD1 4146   4.909   4.227   2.213
  260ILE    HD2 4147   4.897   4.049   2.234
  260ILE    HD3 4148   4.919   4.136   2.082
  260ILE      C 4149   4.500   4.174   1.907
  260ILE      O 4150   4.576   4.080   1.886
  261PRO      N 4151   4.419   4.207   1.807
  261PRO     CD 4152   4.312   4.306   1.810
  261PRO    HD1 4153   4.357   4.405   1.804
  261PRO    HD2 4154   4.242   4.293   1.892
  261PRO     CG 4155   4.242   4.297   1.675
  261PRO    HG1 4156   4.292   4.376   1.618
  261PRO    HG2 4157   4.140   4.328   1.693
  261PRO     CB 4158   4.276   4.159   1.617
  261PRO    HB1 4159   4.270   4.151   1.508
  261PRO    HB2 4160   4.203   4.085   1.651
  261PRO     CA 4161   4.412   4.135   1.681
  261PRO     HA 4162   4.418   4.028   1.703
  261PRO      C 4163   4.517   4.181   1.581
  261PRO      O 4164   4.563   4.295   1.585
  262LYS      N 4165   4.559   4.093   1.490
  262LYS      H 4166   4.527   3.997   1.501
  262LYS     CA 4167   4.659   4.126   1.391
  262LYS     HA 4168   4.704   4.223   1.410
  262LYS     CB 4169   4.773   4.025   1.403
  262LYS    HB1 4170   4.733   3.925   1.388
  262LYS    HB2 4171   4.815   4.034   1.503
  262LYS     CG 4172   4.886   4.050   1.303
  262LYS    HG1 4173   4.975   4.012   1.353
  262LYS    HG2 4174   4.902   4.157   1.309
  262LYS     CD 4175   4.869   3.999   1.160
  262LYS    HD1 4176   4.951   4.046   1.104
  262LYS    HD2 4177   4.776   4.031   1.114
  262LYS     CE 4178   4.886   3.848   1.147
  262LYS    HE1 4179   4.798   3.800   1.188
  262LYS    HE2 4180   4.972   3.810   1.204
  262LYS     NZ 4181   4.896   3.812   1.005
  262LYS    HZ1 4182   4.827   3.857   0.945
  262LYS    HZ2 4183   4.985   3.835   0.963
  262LYS    HZ3 4184   4.878   3.713   0.999
  262LYS      C 4185   4.599   4.132   1.252
  262LYS      O 4186   4.541   4.034   1.204
  263SER      N 4187   4.613   4.251   1.193
  263SER      H 4188   4.658   4.316   1.257
  263SER     CA 4189   4.597   4.288   1.054
  263SER     HA 4190   4.622   4.207   0.986
  263SER     CB 4191   4.458   4.341   1.019
  263SER    HB1 4192   4.382   4.264   1.023
  263SER    HB2 4193   4.463   4.383   0.918
  263SER     OG 4194   4.413   4.438   1.111
  263SER     HG 4195   4.470   4.515   1.114
  263SER      C 4196   4.697   4.398   1.027
  263SER      O 4197   4.733   4.478   1.113
  264VAL      N 4198   4.749   4.396   0.904
  264VAL      H 4199   4.709   4.321   0.850
  264VAL     CA 4200   4.841   4.495   0.849
  264VAL     HA 4201   4.883   4.564   0.922
  264VAL     CB 4202   4.966   4.421   0.802
  264VAL     HB 4203   5.032   4.505   0.783
  264VAL    CG1 4204   5.023   4.342   0.920
  264VAL   HG11 4205   5.128   4.318   0.907
  264VAL   HG12 4206   5.012   4.403   1.010
  264VAL   HG13 4207   4.963   4.251   0.924
  264VAL    CG2 4208   4.960   4.335   0.677
  264VAL   HG21 4209   4.935   4.401   0.593
  264VAL   HG22 4210   5.057   4.286   0.667
  264VAL   HG23 4211   4.896   4.247   0.683
  264VAL      C 4212   4.779   4.584   0.742
  264VAL      O 4213   4.822   4.695   0.715
  265THR      N 4214   4.677   4.521   0.682
  265THR      H 4215   4.647   4.429   0.710
  265THR     CA 4216   4.607   4.574   0.567
  265THR     HA 4217   4.678   4.625   0.502
  265THR     CB 4218   4.549   4.464   0.479
  265THR     HB 4219   4.501   4.508   0.391
  265THR    CG2 4220   4.658   4.372   0.425
  265THR   HG21 4221   4.689   4.297   0.497
  265THR   HG22 4222   4.621   4.318   0.338
  265THR   HG23 4223   4.751   4.426   0.406
  265THR    OG1 4224   4.465   4.384   0.560
  265THR    HG1 4225   4.390   4.374   0.501
  265THR      C 4226   4.511   4.684   0.613
  265THR      O 4227   4.444   4.671   0.715
  266PRO      N 4228   4.495   4.791   0.535
  266PRO     CD 4229   4.551   4.805   0.402
  266PRO    HD1 4230   4.536   4.719   0.336
  266PRO    HD2 4231   4.654   4.839   0.395
  266PRO     CG 4232   4.485   4.932   0.348
  266PRO    HG1 4233   4.394   4.898   0.299
  266PRO    HG2 4234   4.548   4.991   0.282
  266PRO     CB 4235   4.451   5.015   0.471
  266PRO    HB1 4236   4.369   5.087   0.469
  266PRO    HB2 4237   4.541   5.074   0.492
  266PRO     CA 4238   4.433   4.913   0.583
  266PRO     HA 4239   4.488   4.947   0.670
  266PRO      C 4240   4.287   4.900   0.623
  266PRO      O 4241   4.245   4.949   0.728
  267GLU      N 4242   4.205   4.839   0.536
  267GLU      H 4243   4.244   4.800   0.452
  267GLU     CA 4244   4.063   4.817   0.559
  267GLU     HA 4245   4.027   4.914   0.593
  267GLU     CB 4246   3.995   4.786   0.426
  267GLU    HB1 4247   4.019   4.862   0.353
  267GLU    HB2 4248   3.889   4.792   0.448
  267GLU     CG 4249   4.022   4.652   0.358
  267GLU    HG1 4250   3.971   4.663   0.262
  267GLU    HG2 4251   3.987   4.563   0.411
  267GLU     CD 4252   4.169   4.622   0.332
  267GLU    OE1 4253   4.219   4.649   0.220
  267GLU    OE2 4254   4.233   4.558   0.418
  267GLU      C 4255   4.037   4.707   0.661
  267GLU      O 4256   3.939   4.726   0.733
  268ARG      N 4257   4.122   4.606   0.682
  268ARG      H 4258   4.203   4.604   0.621
  268ARG     CA 4259   4.120   4.517   0.796
  268ARG     HA 4260   4.018   4.481   0.809
  268ARG     CB 4261   4.197   4.387   0.775
  268ARG    HB1 4262   4.191   4.329   0.867
  268ARG    HB2 4263   4.302   4.412   0.766
  268ARG     CG 4264   4.145   4.308   0.655
  268ARG    HG1 4265   4.163   4.365   0.565
  268ARG    HG2 4266   4.037   4.306   0.671
  268ARG     CD 4267   4.206   4.168   0.648
  268ARG    HD1 4268   4.197   4.142   0.754
  268ARG    HD2 4269   4.309   4.188   0.619
  268ARG     NE 4270   4.128   4.084   0.557
  268ARG     HE 4271   4.031   4.107   0.545
  268ARG     CZ 4272   4.169   3.971   0.499
  268ARG    NH1 4273   4.294   3.921   0.501
  268ARG   HH11 4274   4.366   3.978   0.544
  268ARG   HH12 4275   4.312   3.830   0.463
  268ARG    NH2 4276   4.079   3.890   0.441
  268ARG   HH21 4277   3.982   3.915   0.429
  268ARG   HH22 4278   4.109   3.796   0.418
  268ARG      C 4279   4.157   4.590   0.924
  268ARG      O 4280   4.080   4.570   1.018
  269ILE      N 4281   4.258   4.676   0.926
  269ILE      H 4282   4.317   4.698   0.846
  269ILE     CA 4283   4.275   4.766   1.039
  269ILE     HA 4284   4.297   4.707   1.128
  269ILE     CB 4285   4.400   4.848   1.010
  269ILE     HB 4286   4.406   4.867   0.903
  269ILE    CG2 4287   4.414   4.980   1.085
  269ILE   HG21 4288   4.326   5.040   1.065
  269ILE   HG22 4289   4.432   4.950   1.188
  269ILE   HG23 4290   4.502   5.035   1.051
  269ILE    CG1 4291   4.522   4.764   1.046
  269ILE   HG11 4292   4.504   4.676   0.984
  269ILE   HG12 4293   4.527   4.739   1.152
  269ILE     CD 4294   4.660   4.817   1.005
  269ILE    HD1 4295   4.654   4.854   0.902
  269ILE    HD2 4296   4.686   4.904   1.065
  269ILE    HD3 4297   4.740   4.743   1.005
  269ILE      C 4298   4.151   4.844   1.078
  269ILE      O 4299   4.118   4.849   1.196
  270ALA      N 4300   4.084   4.910   0.983
  270ALA      H 4301   4.126   4.916   0.891
  270ALA     CA 4302   3.964   4.988   1.007
  270ALA     HA 4303   3.988   5.054   1.090
  270ALA     CB 4304   3.946   5.074   0.882
  270ALA    HB1 4305   3.862   5.138   0.908
  270ALA    HB2 4306   4.023   5.150   0.866
  270ALA    HB3 4307   3.924   5.007   0.799
  270ALA      C 4308   3.842   4.901   1.035
  270ALA      O 4309   3.751   4.944   1.106
  271GLU      N 4310   3.834   4.774   0.996
  271GLU      H 4311   3.896   4.737   0.925
  271GLU     CA 4312   3.722   4.688   1.028
  271GLU     HA 4313   3.622   4.731   1.023
  271GLU     CB 4314   3.727   4.564   0.939
  271GLU    HB1 4315   3.823   4.513   0.944
  271GLU    HB2 4316   3.720   4.592   0.834
  271GLU     CG 4317   3.610   4.467   0.953
  271GLU    HG1 4318   3.524   4.531   0.936
  271GLU    HG2 4319   3.612   4.423   1.053
  271GLU     CD 4320   3.607   4.357   0.849
  271GLU    OE1 4321   3.627   4.237   0.881
  271GLU    OE2 4322   3.591   4.393   0.730
  271GLU      C 4323   3.737   4.642   1.172
  271GLU      O 4324   3.643   4.661   1.249
  272ASN      N 4325   3.859   4.601   1.207
  272ASN      H 4326   3.924   4.585   1.131
  272ASN     CA 4327   3.885   4.549   1.339
  272ASN     HA 4328   3.823   4.463   1.363
  272ASN     CB 4329   4.025   4.488   1.333
  272ASN    HB1 4330   4.062   4.455   1.431
  272ASN    HB2 4331   4.092   4.556   1.282
  272ASN     CG 4332   4.031   4.370   1.237
  272ASN    OD1 4333   3.942   4.289   1.215
  272ASN    ND2 4334   4.146   4.333   1.180
  272ASN   HD21 4335   4.225   4.396   1.181
  272ASN   HD22 4336   4.134   4.243   1.136
  272ASN      C 4337   3.866   4.663   1.438
  272ASN      O 4338   3.826   4.634   1.550
  273PHE      N 4339   3.881   4.790   1.398
  273PHE      H 4340   3.914   4.804   1.304
  273PHE     CA 4341   3.851   4.907   1.478
  273PHE     HA 4342   3.890   4.892   1.578
  273PHE     CB 4343   3.926   5.018   1.403
  273PHE    HB1 4344   3.899   5.026   1.298
  273PHE    HB2 4345   4.026   4.977   1.394
  273PHE     CG 4346   3.928   5.154   1.470
  273PHE    CD1 4347   4.007   5.161   1.585
  273PHE    HD1 4348   4.046   5.070   1.630
  273PHE    CE1 4349   4.026   5.286   1.645
  273PHE    HE1 4350   4.080   5.300   1.738
  273PHE     CZ 4351   3.957   5.395   1.593
  273PHE     HZ 4352   3.958   5.488   1.648
  273PHE    CE2 4353   3.868   5.383   1.486
  273PHE    HE2 4354   3.813   5.470   1.453
  273PHE    CD2 4355   3.853   5.261   1.419
  273PHE    HD2 4356   3.790   5.251   1.332
  273PHE      C 4357   3.704   4.945   1.489
  273PHE      O 4358   3.671   5.021   1.579
  274LYS      N 4359   3.617   4.893   1.402
  274LYS      H 4360   3.646   4.838   1.323
  274LYS     CA 4361   3.478   4.933   1.400
  274LYS     HA 4362   3.474   5.030   1.449
  274LYS     CB 4363   3.431   4.959   1.257
  274LYS    HB1 4364   3.429   4.864   1.204
  274LYS    HB2 4365   3.508   5.010   1.199
  274LYS     CG 4366   3.300   5.037   1.253
  274LYS    HG1 4367   3.314   5.131   1.306
  274LYS    HG2 4368   3.223   4.980   1.307
  274LYS     CD 4369   3.250   5.091   1.120
  274LYS    HD1 4370   3.206   5.010   1.061
  274LYS    HD2 4371   3.335   5.127   1.061
  274LYS     CE 4372   3.144   5.198   1.141
  274LYS    HE1 4373   3.181   5.282   1.200
  274LYS    HE2 4374   3.063   5.155   1.200
  274LYS     NZ 4375   3.086   5.247   1.015
  274LYS    HZ1 4376   2.999   5.297   1.031
  274LYS    HZ2 4377   3.145   5.310   0.963
  274LYS    HZ3 4378   3.069   5.168   0.955
  274LYS      C 4379   3.394   4.850   1.496
  274LYS      O 4380   3.300   4.787   1.448
  275VAL      N 4381   3.437   4.833   1.621
  275VAL      H 4382   3.519   4.889   1.642
  275VAL     CA 4383   3.382   4.758   1.732
  275VAL     HA 4384   3.287   4.711   1.705
  275VAL     CB 4385   3.481   4.648   1.769
  275VAL     HB 4386   3.437   4.595   1.854
  275VAL    CG1 4387   3.501   4.545   1.658
  275VAL   HG11 4388   3.575   4.470   1.688
  275VAL   HG12 4389   3.409   4.496   1.626
  275VAL   HG13 4390   3.554   4.591   1.575
  275VAL    CG2 4391   3.613   4.707   1.818
  275VAL   HG21 4392   3.603   4.766   1.909
  275VAL   HG22 4393   3.677   4.625   1.852
  275VAL   HG23 4394   3.673   4.756   1.741
  275VAL      C 4395   3.341   4.839   1.854
  275VAL      O 4396   3.319   4.782   1.961
  276PHE      N 4397   3.330   4.971   1.836
  276PHE      H 4398   3.343   5.008   1.742
  276PHE     CA 4399   3.285   5.060   1.940
  276PHE     HA 4400   3.285   5.008   2.036
  276PHE     CB 4401   3.386   5.170   1.974
  276PHE    HB1 4402   3.349   5.210   2.069
  276PHE    HB2 4403   3.373   5.249   1.900
  276PHE     CG 4404   3.527   5.119   1.990
  276PHE    CD1 4405   3.565   5.061   2.111
  276PHE    HD1 4406   3.501   5.046   2.197
  276PHE    CE1 4407   3.698   5.024   2.129
  276PHE    HE1 4408   3.728   4.984   2.225
  276PHE     CZ 4409   3.796   5.040   2.030
  276PHE     HZ 4410   3.887   4.983   2.038
  276PHE    CE2 4411   3.758   5.108   1.914
  276PHE    HE2 4412   3.835   5.138   1.844
  276PHE    CD2 4413   3.626   5.148   1.895
  276PHE    HD2 4414   3.602   5.215   1.813
  276PHE      C 4415   3.144   5.116   1.926
  276PHE      O 4416   3.075   5.152   2.021
  277ASP      N 4417   3.095   5.109   1.802
  277ASP      H 4418   3.150   5.079   1.724
  277ASP     CA 4419   2.960   5.147   1.764
  277ASP     HA 4420   2.928   5.239   1.813
  277ASP     CB 4421   2.957   5.191   1.618
  277ASP    HB1 4422   3.023   5.276   1.601
  277ASP    HB2 4423   2.856   5.223   1.592
  277ASP     CG 4424   2.996   5.085   1.516
  277ASP    OD1 4425   2.993   5.107   1.393
  277ASP    OD2 4426   3.029   4.973   1.560
  277ASP      C 4427   2.852   5.043   1.788
  277ASP      O 4428   2.734   5.077   1.779
  278PHE      N 4429   2.886   4.919   1.824
  278PHE      H 4430   2.985   4.912   1.845
  278PHE     CA 4431   2.792   4.812   1.847
  278PHE     HA 4432   2.696   4.861   1.861
  278PHE     CB 4433   2.791   4.712   1.732
  278PHE    HB1 4434   2.818   4.774   1.646
  278PHE    HB2 4435   2.686   4.687   1.717
  278PHE     CG 4436   2.886   4.594   1.739
  278PHE    CD1 4437   3.021   4.612   1.710
  278PHE    HD1 4438   3.064   4.707   1.680
  278PHE    CE1 4439   3.102   4.498   1.708
  278PHE    HE1 4440   3.206   4.517   1.687
  278PHE     CZ 4441   3.050   4.370   1.729
  278PHE     HZ 4442   3.123   4.291   1.745
  278PHE    CE2 4443   2.913   4.355   1.753
  278PHE    HE2 4444   2.874   4.255   1.765
  278PHE    CD2 4445   2.828   4.467   1.753
  278PHE    HD2 4446   2.722   4.452   1.765
  278PHE      C 4447   2.829   4.737   1.974
  278PHE      O 4448   2.945   4.748   2.016
  279GLU      N 4449   2.737   4.662   2.035
  279GLU      H 4450   2.645   4.664   1.993
  279GLU     CA 4451   2.766   4.566   2.140
  279GLU     HA 4452   2.872   4.541   2.149
  279GLU     CB 4453   2.726   4.624   2.275
  279GLU    HB1 4454   2.778   4.720   2.286
  279GLU    HB2 4455   2.769   4.566   2.356
  279GLU     CG 4456   2.578   4.628   2.312
  279GLU    HG1 4457   2.544   4.526   2.325
  279GLU    HG2 4458   2.520   4.670   2.229
  279GLU     CD 4459   2.549   4.699   2.443
  279GLU    OE1 4460   2.617   4.800   2.471
  279GLU    OE2 4461   2.461   4.650   2.517
  279GLU      C 4462   2.699   4.430   2.129
  279GLU      O 4463   2.606   4.415   2.050
  280LEU      N 4464   2.739   4.336   2.214
  280LEU      H 4465   2.814   4.358   2.278
  280LEU     CA 4466   2.685   4.201   2.221
  280LEU     HA 4467   2.636   4.186   2.125
  280LEU     CB 4468   2.793   4.095   2.238
  280LEU    HB1 4469   2.745   3.998   2.223
  280LEU    HB2 4470   2.832   4.092   2.340
  280LEU     CG 4471   2.915   4.105   2.146
  280LEU     HG 4472   2.969   4.197   2.168
  280LEU    CD1 4473   3.002   3.986   2.184
  280LEU   HD11 4474   2.956   3.888   2.170
  280LEU   HD12 4475   3.084   3.980   2.113
  280LEU   HD13 4476   3.034   4.002   2.287
  280LEU    CD2 4477   2.885   4.107   1.996
  280LEU   HD21 4478   2.814   4.027   1.974
  280LEU   HD22 4479   2.825   4.193   1.965
  280LEU   HD23 4480   2.973   4.104   1.932
  280LEU      C 4481   2.585   4.183   2.334
  280LEU      O 4482   2.608   4.246   2.436
  281SER      N 4483   2.474   4.116   2.300
  281SER      H 4484   2.470   4.068   2.211
  281SER     CA 4485   2.367   4.096   2.395
  281SER     HA 4486   2.369   4.179   2.466
  281SER     CB 4487   2.236   4.090   2.318
  281SER    HB1 4488   2.243   4.169   2.242
  281SER    HB2 4489   2.155   4.099   2.390
  281SER     OG 4490   2.218   3.963   2.261
  281SER     HG 4491   2.276   3.954   2.185
  281SER      C 4492   2.391   3.976   2.486
  281SER      O 4493   2.477   3.896   2.449
  282SER      N 4494   2.322   3.967   2.599
  282SER      H 4495   2.240   4.026   2.609
  282SER     CA 4496   2.344   3.866   2.701
  282SER     HA 4497   2.451   3.871   2.722
  282SER     CB 4498   2.268   3.894   2.831
  282SER    HB1 4499   2.318   3.979   2.876
  282SER    HB2 4500   2.288   3.808   2.896
  282SER     OG 4501   2.134   3.925   2.800
  282SER     HG 4502   2.089   3.856   2.849
  282SER      C 4503   2.315   3.724   2.654
  282SER      O 4504   2.387   3.630   2.685
  283GLN      N 4505   2.219   3.715   2.562
  283GLN      H 4506   2.166   3.800   2.551
  283GLN     CA 4507   2.188   3.601   2.478
  283GLN     HA 4508   2.164   3.523   2.550
  283GLN     CB 4509   2.061   3.637   2.400
  283GLN    HB1 4510   2.054   3.557   2.327
  283GLN    HB2 4511   2.090   3.721   2.337
  283GLN     CG 4512   1.931   3.659   2.476
  283GLN    HG1 4513   1.923   3.577   2.547
  283GLN    HG2 4514   1.844   3.648   2.412
  283GLN     CD 4515   1.931   3.794   2.547
  283GLN    OE1 4516   1.994   3.890   2.504
  283GLN    NE2 4517   1.863   3.803   2.662
  283GLN   HE21 4518   1.826   3.721   2.708
  283GLN   HE22 4519   1.836   3.893   2.699
  283GLN      C 4520   2.304   3.551   2.393
  283GLN      O 4521   2.349   3.437   2.391
  284ASP      N 4522   2.371   3.644   2.323
  284ASP      H 4523   2.349   3.741   2.336
  284ASP     CA 4524   2.491   3.622   2.246
  284ASP     HA 4525   2.479   3.533   2.185
  284ASP     CB 4526   2.522   3.747   2.164
  284ASP    HB1 4527   2.607   3.719   2.101
  284ASP    HB2 4528   2.564   3.824   2.229
  284ASP     CG 4529   2.417   3.809   2.072
  284ASP    OD1 4530   2.340   3.738   2.005
  284ASP    OD2 4531   2.400   3.933   2.077
  284ASP      C 4532   2.613   3.594   2.333
  284ASP      O 4533   2.693   3.504   2.309
  285MET      N 4534   2.637   3.672   2.438
  285MET      H 4535   2.577   3.752   2.456
  285MET     CA 4536   2.750   3.664   2.529
  285MET     HA 4537   2.844   3.677   2.475
  285MET     CB 4538   2.746   3.781   2.627
  285MET    HB1 4539   2.650   3.771   2.676
  285MET    HB2 4540   2.740   3.877   2.575
  285MET     CG 4541   2.862   3.782   2.726
  285MET    HG1 4542   2.859   3.693   2.789
  285MET    HG2 4543   2.842   3.870   2.788
  285MET     SD 4544   3.027   3.800   2.655
  285MET     CE 4545   3.022   3.975   2.609
  285MET    HE1 4546   2.946   3.991   2.532
  285MET    HE2 4547   2.986   4.042   2.687
  285MET    HE3 4548   3.124   3.997   2.577
  285MET      C 4549   2.765   3.524   2.587
  285MET      O 4550   2.862   3.450   2.571
  286THR      N 4551   2.659   3.483   2.657
  286THR      H 4552   2.586   3.547   2.684
  286THR     CA 4553   2.648   3.347   2.706
  286THR     HA 4554   2.712   3.331   2.793
  286THR     CB 4555   2.511   3.320   2.768
  286THR     HB 4556   2.435   3.346   2.695
  286THR    CG2 4557   2.472   3.180   2.814
  286THR   HG21 4558   2.497   3.164   2.919
  286THR   HG22 4559   2.364   3.166   2.816
  286THR   HG23 4560   2.520   3.103   2.754
  286THR    OG1 4561   2.503   3.402   2.883
  286THR    HG1 4562   2.460   3.348   2.949
  286THR      C 4563   2.667   3.244   2.596
  286THR      O 4564   2.740   3.149   2.625
  287THR      N 4565   2.607   3.261   2.478
  287THR      H 4566   2.555   3.344   2.454
  287THR     CA 4567   2.624   3.163   2.372
  287THR     HA 4568   2.587   3.065   2.402
  287THR     CB 4569   2.545   3.209   2.250
  287THR     HB 4570   2.554   3.314   2.223
  287THR    CG2 4571   2.578   3.121   2.130
  287THR   HG21 4572   2.579   3.020   2.171
  287THR   HG22 4573   2.510   3.131   2.046
  287THR   HG23 4574   2.676   3.139   2.086
  287THR    OG1 4575   2.409   3.180   2.273
  287THR    HG1 4576   2.374   3.254   2.323
  287THR      C 4577   2.772   3.152   2.342
  287THR      O 4578   2.823   3.040   2.342
  288LEU      N 4579   2.851   3.259   2.329
  288LEU      H 4580   2.807   3.348   2.352
  288LEU     CA 4581   2.993   3.261   2.299
  288LEU     HA 4582   3.011   3.210   2.204
  288LEU     CB 4583   3.031   3.406   2.271
  288LEU    HB1 4584   3.137   3.420   2.291
  288LEU    HB2 4585   2.972   3.475   2.332
  288LEU     CG 4586   3.003   3.457   2.130
  288LEU     HG 4587   2.909   3.418   2.092
  288LEU    CD1 4588   2.983   3.608   2.121
  288LEU   HD11 4589   2.981   3.635   2.015
  288LEU   HD12 4590   2.898   3.644   2.179
  288LEU   HD13 4591   3.074   3.650   2.164
  288LEU    CD2 4592   3.122   3.421   2.042
  288LEU   HD21 4593   3.200   3.494   2.065
  288LEU   HD22 4594   3.158   3.320   2.061
  288LEU   HD23 4595   3.095   3.442   1.938
  288LEU      C 4596   3.074   3.201   2.412
  288LEU      O 4597   3.167   3.130   2.375
  289LEU      N 4598   3.041   3.226   2.539
  289LEU      H 4599   2.964   3.290   2.552
  289LEU     CA 4600   3.112   3.162   2.648
  289LEU     HA 4601   3.217   3.173   2.622
  289LEU     CB 4602   3.085   3.226   2.784
  289LEU    HB1 4603   3.141   3.186   2.869
  289LEU    HB2 4604   2.977   3.223   2.797
  289LEU     CG 4605   3.130   3.372   2.794
  289LEU     HG 4606   3.137   3.416   2.695
  289LEU    CD1 4607   3.030   3.452   2.877
  289LEU   HD11 4608   3.039   3.436   2.985
  289LEU   HD12 4609   3.059   3.557   2.870
  289LEU   HD13 4610   2.927   3.454   2.843
  289LEU    CD2 4611   3.266   3.374   2.863
  289LEU   HD21 4612   3.333   3.295   2.830
  289LEU   HD22 4613   3.322   3.466   2.847
  289LEU   HD23 4614   3.254   3.372   2.971
  289LEU      C 4615   3.091   3.012   2.662
  289LEU      O 4616   3.184   2.945   2.706
  290SER      N 4617   2.974   2.965   2.619
  290SER      H 4618   2.906   3.037   2.596
  290SER     CA 4619   2.933   2.827   2.629
  290SER     HA 4620   2.963   2.787   2.726
  290SER     CB 4621   2.784   2.804   2.604
  290SER    HB1 4622   2.757   2.699   2.613
  290SER    HB2 4623   2.761   2.838   2.503
  290SER     OG 4624   2.697   2.877   2.688
  290SER     HG 4625   2.732   2.963   2.711
  290SER      C 4626   3.016   2.747   2.529
  290SER      O 4627   3.023   2.625   2.541
  291TYR      N 4628   3.077   2.808   2.428
  291TYR      H 4629   3.059   2.907   2.415
  291TYR     CA 4630   3.162   2.739   2.333
  291TYR     HA 4631   3.110   2.645   2.312
  291TYR     CB 4632   3.186   2.818   2.204
  291TYR    HB1 4633   3.237   2.749   2.137
  291TYR    HB2 4634   3.243   2.907   2.230
  291TYR     CG 4635   3.067   2.847   2.117
  291TYR    CD1 4636   3.051   2.970   2.052
  291TYR    HD1 4637   3.125   3.048   2.062
  291TYR    CE1 4638   2.939   2.985   1.968
  291TYR    HE1 4639   2.917   3.074   1.913
  291TYR     CZ 4640   2.847   2.880   1.951
  291TYR     OH 4641   2.739   2.894   1.868
  291TYR     HH 4642   2.673   2.824   1.867
  291TYR    CE2 4643   2.863   2.756   2.015
  291TYR    HE2 4644   2.802   2.669   1.997
  291TYR    CD2 4645   2.977   2.742   2.096
  291TYR    HD2 4646   2.994   2.641   2.129
  291TYR      C 4647   3.295   2.691   2.390
  291TYR      O 4648   3.367   2.624   2.317
  292ASN      N 4649   3.333   2.722   2.514
  292ASN      H 4650   3.258   2.758   2.570
  292ASN     CA 4651   3.469   2.705   2.564
  292ASN     HA 4652   3.540   2.750   2.494
  292ASN     CB 4653   3.482   2.780   2.696
  292ASN    HB1 4654   3.407   2.727   2.754
  292ASN    HB2 4655   3.458   2.886   2.695
  292ASN     CG 4656   3.615   2.746   2.762
  292ASN    OD1 4657   3.726   2.751   2.709
  292ASN    ND2 4658   3.610   2.696   2.886
  292ASN   HD21 4659   3.524   2.664   2.929
  292ASN   HD22 4660   3.699   2.677   2.930
  292ASN      C 4661   3.495   2.556   2.566
  292ASN      O 4662   3.408   2.477   2.601
  293ARG      N 4663   3.617   2.522   2.522
  293ARG      H 4664   3.680   2.600   2.508
  293ARG     CA 4665   3.670   2.388   2.516
  293ARG     HA 4666   3.621   2.330   2.595
  293ARG     CB 4667   3.630   2.317   2.387
  293ARG    HB1 4668   3.523   2.296   2.390
  293ARG    HB2 4669   3.660   2.212   2.385
  293ARG     CG 4670   3.671   2.393   2.262
  293ARG    HG1 4671   3.780   2.393   2.270
  293ARG    HG2 4672   3.633   2.496   2.264
  293ARG     CD 4673   3.644   2.319   2.132
  293ARG    HD1 4674   3.654   2.389   2.048
  293ARG    HD2 4675   3.542   2.283   2.128
  293ARG     NE 4676   3.737   2.208   2.109
  293ARG     HE 4677   3.820   2.198   2.165
  293ARG     CZ 4678   3.736   2.132   1.999
  293ARG    NH1 4679   3.649   2.136   1.897
  293ARG   HH11 4680   3.563   2.187   1.906
  293ARG   HH12 4681   3.668   2.078   1.817
  293ARG    NH2 4682   3.828   2.035   1.991
  293ARG   HH21 4683   3.899   2.025   2.062
  293ARG   HH22 4684   3.836   1.985   1.904
  293ARG      C 4685   3.819   2.377   2.546
  293ARG      O 4686   3.884   2.278   2.514
  294ASN      N 4687   3.873   2.481   2.610
  294ASN      H 4688   3.812   2.557   2.636
  294ASN     CA 4689   4.012   2.498   2.649
  294ASN     HA 4690   4.020   2.604   2.672
  294ASN     CB 4691   4.033   2.436   2.786
  294ASN    HB1 4692   4.132   2.466   2.822
  294ASN    HB2 4693   4.026   2.328   2.770
  294ASN     CG 4694   3.930   2.464   2.894
  294ASN    OD1 4695   3.921   2.575   2.946
  294ASN    ND2 4696   3.841   2.370   2.926
  294ASN   HD21 4697   3.847   2.275   2.892
  294ASN   HD22 4698   3.759   2.396   2.979
  294ASN      C 4699   4.118   2.473   2.543
  294ASN      O 4700   4.232   2.445   2.580
  295TRP      N 4701   4.091   2.488   2.413
  295TRP      H 4702   4.004   2.532   2.386
  295TRP     CA 4703   4.185   2.473   2.303
  295TRP     HA 4704   4.239   2.379   2.320
  295TRP     CB 4705   4.103   2.448   2.177
  295TRP    HB1 4706   4.022   2.520   2.164
  295TRP    HB2 4707   4.049   2.355   2.196
  295TRP     CG 4708   4.182   2.435   2.051
  295TRP    CD1 4709   4.204   2.316   1.990
  295TRP    HD1 4710   4.162   2.218   2.004
  295TRP    NE1 4711   4.284   2.330   1.877
  295TRP    HE1 4712   4.312   2.250   1.822
  295TRP    CE2 4713   4.306   2.464   1.852
  295TRP    CZ2 4714   4.369   2.523   1.742
  295TRP    HZ2 4715   4.417   2.459   1.669
  295TRP    CH2 4716   4.363   2.663   1.739
  295TRP    HH2 4717   4.409   2.719   1.659
  295TRP    CZ3 4718   4.302   2.736   1.842
  295TRP    HZ3 4719   4.300   2.844   1.831
  295TRP    CE3 4720   4.247   2.670   1.952
  295TRP    HE3 4721   4.204   2.731   2.031
  295TRP    CD2 4722   4.251   2.530   1.964
  295TRP      C 4723   4.272   2.595   2.284
  295TRP      O 4724   4.219   2.706   2.280
  296ARG      N 4725   4.402   2.578   2.260
  296ARG      H 4726   4.433   2.482   2.249
  296ARG     CA 4727   4.504   2.679   2.242
  296ARG     HA 4728   4.466   2.780   2.258
  296ARG     CB 4729   4.616   2.658   2.344
  296ARG    HB1 4730   4.697   2.719   2.305
  296ARG    HB2 4731   4.662   2.559   2.342
  296ARG     CG 4732   4.578   2.708   2.483
  296ARG    HG1 4733   4.480   2.667   2.506
  296ARG    HG2 4734   4.566   2.816   2.477
  296ARG     CD 4735   4.682   2.682   2.592
  296ARG    HD1 4736   4.769   2.747   2.581
  296ARG    HD2 4737   4.722   2.581   2.590
  296ARG     NE 4738   4.631   2.706   2.727
  296ARG     HE 4739   4.611   2.621   2.777
  296ARG     CZ 4740   4.600   2.829   2.772
  296ARG    NH1 4741   4.616   2.950   2.716
  296ARG   HH11 4742   4.670   2.958   2.632
  296ARG   HH12 4743   4.598   3.029   2.776
  296ARG    NH2 4744   4.534   2.824   2.888
  296ARG   HH21 4745   4.504   2.733   2.922
  296ARG   HH22 4746   4.505   2.910   2.934
  296ARG      C 4747   4.569   2.676   2.104
  296ARG      O 4748   4.608   2.574   2.048
  297VAL      N 4749   4.588   2.798   2.052
  297VAL      H 4750   4.567   2.879   2.107
  297VAL     CA 4751   4.692   2.822   1.953
  297VAL     HA 4752   4.670   2.766   1.862
  297VAL     CB 4753   4.678   2.967   1.908
  297VAL     HB 4754   4.687   3.031   1.996
  297VAL    CG1 4755   4.778   3.014   1.803
  297VAL   HG11 4756   4.761   2.952   1.715
  297VAL   HG12 4757   4.776   3.120   1.779
  297VAL   HG13 4758   4.879   2.990   1.835
  297VAL    CG2 4759   4.542   3.003   1.848
  297VAL   HG21 4760   4.537   2.933   1.764
  297VAL   HG22 4761   4.460   2.982   1.917
  297VAL   HG23 4762   4.540   3.107   1.816
  297VAL      C 4763   4.831   2.787   2.002
  297VAL      O 4764   4.910   2.719   1.936
  298CYS      N 4765   4.869   2.836   2.121
  298CYS      H 4766   4.805   2.903   2.160
  298CYS     CA 4767   5.008   2.834   2.159
  298CYS     HA 4768   5.065   2.801   2.072
  298CYS     CB 4769   5.048   2.979   2.186
  298CYS    HB1 4770   5.157   2.981   2.192
  298CYS    HB2 4771   5.001   3.025   2.273
  298CYS     SG 4772   5.031   3.093   2.046
  298CYS     HG 4773   5.161   3.125   2.045
  298CYS      C 4774   5.031   2.749   2.284
  298CYS      O 4775   5.007   2.795   2.395
  299ALA      N 4776   5.068   2.624   2.258
  299ALA      H 4777   5.067   2.589   2.163
  299ALA     CA 4778   5.102   2.520   2.353
  299ALA     HA 4779   5.168   2.562   2.429
  299ALA     CB 4780   4.975   2.466   2.419
  299ALA    HB1 4781   4.932   2.541   2.485
  299ALA    HB2 4782   4.894   2.434   2.354
  299ALA    HB3 4783   5.000   2.384   2.486
  299ALA      C 4784   5.186   2.407   2.295
  299ALA      O 4785   5.132   2.300   2.270
  300PRO      N 4786   5.315   2.425   2.264
  300PRO     CD 4787   5.385   2.551   2.256
  300PRO    HD1 4788   5.402   2.596   2.354
  300PRO    HD2 4789   5.328   2.625   2.199
  300PRO     CG 4790   5.521   2.526   2.192
  300PRO    HG1 4791   5.597   2.498   2.265
  300PRO    HG2 4792   5.554   2.601   2.120
  300PRO     CB 4793   5.490   2.401   2.110
  300PRO    HB1 4794   5.581   2.344   2.092
  300PRO    HB2 4795   5.438   2.416   2.015
  300PRO     CA 4796   5.392   2.322   2.197
  300PRO     HA 4797   5.323   2.272   2.129
  300PRO      C 4798   5.459   2.210   2.276
  300PRO      O 4799   5.510   2.232   2.386
  301LEU      N 4800   5.473   2.089   2.222
  301LEU      H 4801   5.455   2.080   2.123
  301LEU     CA 4802   5.546   1.980   2.284
  301LEU     HA 4803   5.500   1.959   2.381
  301LEU     CB 4804   5.528   1.863   2.188
  301LEU    HB1 4805   5.613   1.795   2.192
  301LEU    HB2 4806   5.527   1.897   2.084
  301LEU     CG 4807   5.400   1.786   2.219
  301LEU     HG 4808   5.320   1.860   2.209
  301LEU    CD1 4809   5.384   1.673   2.118
  301LEU   HD11 4810   5.285   1.628   2.129
  301LEU   HD12 4811   5.392   1.714   2.017
  301LEU   HD13 4812   5.462   1.599   2.134
  301LEU    CD2 4813   5.382   1.714   2.352
  301LEU   HD21 4814   5.465   1.646   2.370
  301LEU   HD22 4815   5.379   1.789   2.431
  301LEU   HD23 4816   5.285   1.664   2.352
  301LEU      C 4817   5.695   2.004   2.303
  301LEU      O 4818   5.756   1.948   2.393
  302SER      N 4819   5.752   2.106   2.238
  302SER      H 4820   5.708   2.141   2.153
  302SER     CA 4821   5.885   2.153   2.269
  302SER     HA 4822   5.958   2.072   2.279
  302SER     CB 4823   5.935   2.240   2.155
  302SER    HB1 4824   5.944   2.191   2.058
  302SER    HB2 4825   6.033   2.280   2.184
  302SER     OG 4826   5.851   2.348   2.122
  302SER     HG 4827   5.907   2.402   2.066
  302SER      C 4828   5.905   2.230   2.399
  302SER      O 4829   6.017   2.243   2.448
  303CYS      N 4830   5.797   2.272   2.466
  303CYS      H 4831   5.712   2.273   2.411
  303CYS     CA 4832   5.797   2.340   2.593
  303CYS     HA 4833   5.901   2.368   2.610
  303CYS     CB 4834   5.718   2.470   2.573
  303CYS    HB1 4835   5.714   2.523   2.668
  303CYS    HB2 4836   5.619   2.455   2.530
  303CYS     SG 4837   5.811   2.584   2.467
  303CYS     HG 4838   5.805   2.497   2.366
  303CYS      C 4839   5.748   2.267   2.717
  303CYS      O 4840   5.794   2.304   2.825
  304THR      N 4841   5.662   2.165   2.710
  304THR      H 4842   5.651   2.130   2.616
  304THR     CA 4843   5.592   2.088   2.811
  304THR     HA 4844   5.515   2.149   2.858
  304THR     CB 4845   5.516   1.973   2.745
  304THR     HB 4846   5.499   1.897   2.821
  304THR    CG2 4847   5.387   2.023   2.679
  304THR   HG21 4848   5.319   2.051   2.760
  304THR   HG22 4849   5.414   2.101   2.608
  304THR   HG23 4850   5.334   1.940   2.633
  304THR    OG1 4851   5.585   1.923   2.633
  304THR    HG1 4852   5.553   1.834   2.615
  304THR      C 4853   5.680   2.032   2.922
  304THR      O 4854   5.628   2.017   3.032
  305SER      N 4855   5.809   2.011   2.896
  305SER      H 4856   5.843   2.030   2.803
  305SER     CA 4857   5.909   1.974   2.994
  305SER     HA 4858   5.865   1.913   3.073
  305SER     CB 4859   6.024   1.887   2.944
  305SER    HB1 4860   5.987   1.789   2.914
  305SER    HB2 4861   6.081   1.862   3.034
  305SER     OG 4862   6.107   1.937   2.843
  305SER     HG 4863   6.171   1.869   2.818
  305SER      C 4864   5.979   2.091   3.063
  305SER      O 4865   6.033   2.068   3.171
  306HIS      N 4866   5.980   2.213   3.011
  306HIS      H 4867   5.942   2.225   2.918
  306HIS     CA 4868   6.022   2.331   3.083
  306HIS     HA 4869   6.127   2.312   3.105
  306HIS     CB 4870   6.021   2.453   2.991
  306HIS    HB1 4871   5.924   2.502   2.984
  306HIS    HB2 4872   6.060   2.427   2.892
  306HIS     CG 4873   6.104   2.565   3.047
  306HIS    ND1 4874   6.082   2.643   3.161
  306HIS    CE1 4875   6.177   2.736   3.161
  306HIS    HE1 4876   6.196   2.803   3.244
  306HIS    NE2 4877   6.268   2.714   3.065
  306HIS    HE2 4878   6.349   2.771   3.049
  306HIS    CD2 4879   6.223   2.605   2.992
  306HIS    HD2 4880   6.262   2.554   2.906
  306HIS      C 4881   5.945   2.358   3.212
  306HIS      O 4882   5.822   2.344   3.215
  307LYS      N 4883   6.015   2.403   3.316
  307LYS      H 4884   6.110   2.421   3.286
  307LYS     CA 4885   5.972   2.426   3.452
  307LYS     HA 4886   5.920   2.339   3.491
  307LYS     CB 4887   6.094   2.437   3.543
  307LYS    HB1 4888   6.163   2.357   3.518
  307LYS    HB2 4889   6.074   2.422   3.649
  307LYS     CG 4890   6.178   2.564   3.532
  307LYS    HG1 4891   6.104   2.644   3.540
  307LYS    HG2 4892   6.220   2.563   3.432
  307LYS     CD 4893   6.284   2.594   3.637
  307LYS    HD1 4894   6.341   2.502   3.654
  307LYS    HD2 4895   6.240   2.618   3.734
  307LYS     CE 4896   6.387   2.694   3.585
  307LYS    HE1 4897   6.416   2.658   3.486
  307LYS    HE2 4898   6.476   2.683   3.646
  307LYS     NZ 4899   6.324   2.827   3.580
  307LYS    HZ1 4900   6.286   2.854   3.669
  307LYS    HZ2 4901   6.397   2.893   3.556
  307LYS    HZ3 4902   6.250   2.820   3.512
  307LYS      C 4903   5.868   2.536   3.470
  307LYS      O 4904   5.787   2.527   3.562
  308ASP      N 4905   5.873   2.632   3.376
  308ASP      H 4906   5.943   2.617   3.305
  308ASP     CA 4907   5.792   2.752   3.377
  308ASP     HA 4908   5.735   2.768   3.469
  308ASP     CB 4909   5.878   2.878   3.381
  308ASP    HB1 4910   5.814   2.964   3.398
  308ASP    HB2 4911   5.916   2.892   3.280
  308ASP     CG 4912   5.992   2.884   3.482
  308ASP    OD1 4913   5.962   2.876   3.604
  308ASP    OD2 4914   6.108   2.903   3.441
  308ASP      C 4915   5.682   2.743   3.272
  308ASP      O 4916   5.616   2.845   3.254
  309TYR      N 4917   5.658   2.632   3.202
  309TYR      H 4918   5.728   2.560   3.217
  309TYR     CA 4919   5.545   2.602   3.117
  309TYR     HA 4920   5.553   2.668   3.031
  309TYR     CB 4921   5.554   2.459   3.064
  309TYR    HB1 4922   5.555   2.393   3.150
  309TYR    HB2 4923   5.647   2.439   3.011
  309TYR     CG 4924   5.441   2.421   2.970
  309TYR    CD1 4925   5.442   2.444   2.832
  309TYR    HD1 4926   5.530   2.491   2.790
  309TYR    CE1 4927   5.335   2.414   2.747
  309TYR    HE1 4928   5.360   2.429   2.643
  309TYR     CZ 4929   5.216   2.355   2.796
  309TYR     OH 4930   5.107   2.333   2.717
  309TYR     HH 4931   5.045   2.268   2.752
  309TYR    CE2 4932   5.220   2.323   2.933
  309TYR    HE2 4933   5.135   2.278   2.983
  309TYR    CD2 4934   5.325   2.359   3.018
  309TYR    HD2 4935   5.318   2.340   3.124
  309TYR      C 4936   5.414   2.633   3.187
  309TYR      O 4937   5.402   2.566   3.290
  310PRO      N 4938   5.326   2.726   3.149
  310PRO     CD 4939   5.353   2.809   3.032
  310PRO    HD1 4940   5.336   2.752   2.940
  310PRO    HD2 4941   5.457   2.839   3.025
  310PRO     CG 4942   5.261   2.929   3.048
  310PRO    HG1 4943   5.169   2.917   2.991
  310PRO    HG2 4944   5.315   3.023   3.035
  310PRO     CB 4945   5.211   2.920   3.192
  310PRO    HB1 4946   5.111   2.962   3.197
  310PRO    HB2 4947   5.275   2.984   3.252
  310PRO     CA 4948   5.216   2.772   3.231
  310PRO     HA 4949   5.258   2.773   3.331
  310PRO      C 4950   5.081   2.702   3.240
  310PRO      O 4951   4.996   2.746   3.317
  311PHE      N 4952   5.066   2.585   3.177
  311PHE      H 4953   5.140   2.560   3.113
  311PHE     CA 4954   4.950   2.498   3.177
  311PHE     HA 4955   4.871   2.549   3.232
  311PHE     CB 4956   4.895   2.493   3.035
  311PHE    HB1 4957   4.792   2.458   3.041
  311PHE    HB2 4958   4.943   2.410   2.982
  311PHE     CG 4959   4.907   2.623   2.959
  311PHE    CD1 4960   4.857   2.743   3.009
  311PHE    HD1 4961   4.798   2.735   3.100
  311PHE    CE1 4962   4.883   2.865   2.945
  311PHE    HE1 4963   4.854   2.958   2.992
  311PHE     CZ 4964   4.963   2.870   2.831
  311PHE     HZ 4965   4.981   2.968   2.789
  311PHE    CE2 4966   5.011   2.749   2.778
  311PHE    HE2 4967   5.065   2.754   2.684
  311PHE    CD2 4968   4.981   2.628   2.840
  311PHE    HD2 4969   5.015   2.540   2.788
  311PHE      C 4970   4.970   2.364   3.245
  311PHE      O 4971   5.082   2.314   3.259
  312HIS      N 4972   4.862   2.302   3.294
  312HIS      H 4973   4.773   2.342   3.272
  312HIS     CA 4974   4.857   2.193   3.390
  312HIS     HA 4975   4.949   2.135   3.394
  312HIS     CB 4976   4.838   2.240   3.535
  312HIS    HB1 4977   4.826   2.152   3.597
  312HIS    HB2 4978   4.742   2.291   3.540
  312HIS     CG 4979   4.946   2.330   3.590
  312HIS    ND1 4980   4.933   2.467   3.612
  312HIS    CE1 4981   5.052   2.505   3.660
  312HIS    HE1 4982   5.075   2.605   3.691
  312HIS    NE2 4983   5.136   2.401   3.675
  312HIS    HE2 4984   5.225   2.403   3.722
  312HIS    CD2 4985   5.070   2.288   3.630
  312HIS    HD2 4986   5.101   2.185   3.627
  312HIS      C 4987   4.750   2.097   3.340
  312HIS      O 4988   4.650   2.130   3.277
  313GLU      N 4989   4.772   1.968   3.367
  313GLU      H 4990   4.857   1.941   3.413
  313GLU     CA 4991   4.683   1.860   3.328
  313GLU     HA 4992   4.644   1.873   3.227
  313GLU     CB 4993   4.761   1.730   3.344
  313GLU    HB1 4994   4.695   1.644   3.355
  313GLU    HB2 4995   4.810   1.728   3.441
  313GLU     CG 4996   4.868   1.715   3.236
  313GLU    HG1 4997   4.907   1.618   3.266
  313GLU    HG2 4998   4.935   1.801   3.235
  313GLU     CD 4999   4.808   1.696   3.097
  313GLU    OE1 5000   4.783   1.578   3.065
  313GLU    OE2 5001   4.791   1.794   3.022
  313GLU      C 5002   4.562   1.843   3.419
  313GLU      O 5003   4.455   1.794   3.384
  314GLU      N 5004   4.578   1.890   3.543
  314GLU      H 5005   4.672   1.923   3.557
  314GLU     CA 5006   4.481   1.872   3.650
  314GLU     HA 5007   4.391   1.828   3.607
  314GLU     CB 5008   4.527   1.780   3.762
  314GLU    HB1 5009   4.445   1.764   3.832
  314GLU    HB2 5010   4.608   1.832   3.814
  314GLU     CG 5011   4.586   1.651   3.706
  314GLU    HG1 5012   4.671   1.660   3.638
  314GLU    HG2 5013   4.512   1.588   3.656
  314GLU     CD 5014   4.647   1.559   3.810
  314GLU    OE1 5015   4.772   1.566   3.819
  314GLU    OE2 5016   4.574   1.495   3.888
  314GLU      C 5017   4.437   2.005   3.710
  314GLU      O 5018   4.507   2.105   3.695
  315PHE      N 5019   4.317   2.010   3.769
  315PHE      H 5020   4.279   1.917   3.780
  315PHE     CA 5021   4.271   2.125   3.844
  315PHE     HA 5022   4.360   2.172   3.886
  315PHE     CB 5023   4.201   2.218   3.744
  315PHE    HB1 5024   4.275   2.252   3.673
  315PHE    HB2 5025   4.173   2.307   3.800
  315PHE     CG 5026   4.079   2.164   3.673
  315PHE    CD1 5027   4.085   2.155   3.534
  315PHE    HD1 5028   4.169   2.183   3.472
  315PHE    CE1 5029   3.973   2.107   3.465
  315PHE    HE1 5030   3.981   2.094   3.358
  315PHE     CZ 5031   3.856   2.065   3.529
  315PHE     HZ 5032   3.767   2.027   3.479
  315PHE    CE2 5033   3.856   2.076   3.668
  315PHE    HE2 5034   3.767   2.039   3.717
  315PHE    CD2 5035   3.965   2.122   3.743
  315PHE    HD2 5036   3.963   2.121   3.851
  315PHE      C 5037   4.182   2.077   3.958
  315PHE    OC1 5038   4.173   2.155   4.055
  315PHE    OC2 5039   4.146   1.958   3.968
  316LIG     C1 5040   5.537   2.893   2.351
  316LIG      N 5041   5.455   2.876   2.247
  316LIG     C2 5042   5.504   2.948   2.146
  316LIG     C3 5043   5.435   2.933   2.013
  316LIG    H31 5044   5.329   2.917   2.032
  316LIG    H32 5045   5.467   2.839   1.968
  316LIG     N2 5046   5.471   3.042   1.923
  316LIG     C4 5047   5.418   3.160   1.961
  316LIG     O1 5048   5.323   3.165   2.036
  316LIG     N3 5049   5.482   3.270   1.918
  316LIG     C5 5050   5.435   3.399   1.967
  316LIG    H51 5051   5.335   3.398   2.011
  316LIG    H52 5052   5.437   3.462   1.877
  316LIG     C6 5053   5.533   3.459   2.066
  316LIG     O2 5054   5.508   3.436   2.182
  316LIG     O3 5055   5.622   3.532   2.029
  316LIG     C7 5056   5.590   3.274   1.832
  316LIG     H7 5057   5.625   3.370   1.796
  316LIG     C8 5058   5.634   3.152   1.787
  316LIG     H8 5059   5.706   3.148   1.706
  316LIG     C9 5060   5.576   3.029   1.840
  316LIG     O4 5061   5.627   2.921   1.815
  316LIG      S 5062   5.638   3.055   2.170
  316LIG    C10 5063   5.642   2.982   2.331
  316LIG    C12 5064   5.733   3.011   2.432
  316LIG    H12 5065   5.806   3.092   2.430
  316LIG    C13 5066   5.723   2.946   2.554
  316LIG    H13 5067   5.797   2.970   2.629
  316LIG    C14 5068   5.615   2.862   2.579
  316LIG     CL 5069   5.581   2.796   2.735
  316LIG    C15 5070   5.524   2.838   2.477
  316LIG    H15 5071   5.434   2.779   2.493
  317NAP     PA 5072   4.492   3.668   1.512
  317NAP    O2A 5073   4.387   3.611   1.600
  317NAP    O1A 5074   4.507   3.815   1.529
  317NAP    O5B 5075   4.464   3.632   1.359
  317NAP    C5B 5076   4.531   3.702   1.252
  317NAP   H51A 5077   4.635   3.670   1.243
  317NAP   H52A 5078   4.524   3.808   1.273
  317NAP    C4B 5079   4.466   3.673   1.115
  317NAP    H4B 5080   4.474   3.568   1.088
  317NAP    O4B 5081   4.330   3.718   1.107
  317NAP    C3B 5082   4.547   3.738   1.001
  317NAP    H3B 5083   4.599   3.828   1.035
  317NAP    O3B 5084   4.633   3.647   0.933
  317NAP   HO3A 5085   4.659   3.688   0.849
  317NAP    C2B 5086   4.438   3.797   0.911
  317NAP    H2B 5087   4.441   3.906   0.914
  317NAP    O2B 5088   4.432   3.752   0.774
  317NAP    C1B 5089   4.301   3.769   0.975
  317NAP    H1B 5090   4.246   3.687   0.927
  317NAP    N9A 5091   4.210   3.881   0.988
  317NAP    C8A 5092   4.231   3.990   1.069
  317NAP    H8A 5093   4.319   3.989   1.132
  317NAP    N7A 5094   4.141   4.087   1.052
  317NAP    C5A 5095   4.064   4.032   0.958
  317NAP    C6A 5096   3.952   4.087   0.896
  317NAP    N6A 5097   3.900   4.210   0.925
  317NAP   H62A 5098   3.948   4.253   1.003
  317NAP   H61A 5099   3.801   4.222   0.907
  317NAP    N1A 5100   3.886   4.019   0.802
  317NAP    C2A 5101   3.938   3.902   0.763
  317NAP    H2A 5102   3.896   3.864   0.670
  317NAP    N3A 5103   4.043   3.836   0.814
  317NAP    C4A 5104   4.102   3.907   0.911
  317NAP     O3 5105   4.628   3.584   1.523
  317NAP     PN 5106   4.769   3.640   1.573
  317NAP    O1N 5107   4.838   3.723   1.471
  317NAP    O2N 5108   4.861   3.525   1.586
  317NAP    O5D 5109   4.745   3.709   1.715
  317NAP    C5D 5110   4.753   3.850   1.738
  317NAP   H51N 5111   4.679   3.886   1.811
  317NAP   H52N 5112   4.731   3.916   1.653
  317NAP    C4D 5113   4.886   3.891   1.803
  317NAP    H4D 5114   4.877   3.999   1.816
  317NAP    O4D 5115   4.907   3.824   1.929
  317NAP    C3D 5116   5.014   3.847   1.730
  317NAP    H3D 5117   5.024   3.739   1.726
  317NAP    O3D 5118   5.026   3.896   1.596
  317NAP   HO3N 5119   4.963   3.849   1.538
  317NAP    C2D 5120   5.123   3.882   1.832
  317NAP    H2D 5121   5.213   3.822   1.818
  317NAP    O2D 5122   5.145   4.023   1.833
  317NAP   HO2N 5123   5.175   4.054   1.920
  317NAP    C1D 5124   5.045   3.848   1.960
  317NAP    H1D 5125   5.049   3.937   2.025
  317NAP    N1N 5126   5.098   3.736   2.036
  317NAP    C2N 5127   5.167   3.755   2.151
  317NAP    H2N 5128   5.191   3.859   2.169
  317NAP    C3N 5129   5.220   3.647   2.220
  317NAP    C7N 5130   5.282   3.682   2.351
  317NAP    O7N 5131   5.296   3.793   2.397
  317NAP    N7N 5132   5.333   3.579   2.421
  317NAP   H72N 5133   5.388   3.599   2.504
  317NAP   H71N 5134   5.349   3.495   2.368
  317NAP    C4N 5135   5.192   3.517   2.183
  317NAP    H4N 5136   5.231   3.431   2.236
  317NAP    C5N 5137   5.120   3.500   2.065
  317NAP    H5N 5138   5.096   3.398   2.034
  317NAP    C6N 5139   5.064   3.610   2.002
  317NAP    H6N 5140   4.978   3.600   1.936
  317NAP    P2B 5141   4.545   3.812   0.677
  317NAP    O1X 5142   4.535   3.959   0.660
  317NAP    O2X 5143   4.682   3.780   0.721
  317NAP    O3X 5144   4.529   3.754   0.542
  318SOL     OW 5145   7.812   7.708   2.623
  318SOL    HW1 5146   7.803   7.665   2.537
  318SOL    HW2 5147   7.906   7.725   2.631
  319SOL     OW 5148   3.195   5.451   1.700
  319SOL    HW1 5149   3.133   5.484   1.635
  319SOL    HW2 5150   3.154   5.472   1.784
  320SOL     OW 5151   2.130   2.026   1.935
  320SOL    HW1 5152   2.222   2.048   1.921
  320SOL    HW2 5153   2.126   1.931   1.927
  321SOL     OW 5154   3.277   8.536   4.635
  321SOL    HW1 5155   3.268   8.625   4.601
  321SOL    HW2 5156   3.199   8.524   4.689
  322SOL     OW 5157   3.016   8.311   4.811
  322SOL    HW1 5158   3.016   8.404   4.791
  322SOL    HW2 5159   2.951   8.273   4.753
  323SOL     OW 5160   3.611   2.362   0.122
  323SOL    HW1 5161   3.611   2.271   0.091
  323SOL    HW2 5162   3.636   2.413   0.045
  324SOL     OW 5163   0.432   3.558   5.934
  324SOL    HW1 5164   0.418   3.473   5.977
  324SOL    HW2 5165   0.371   3.558   5.860
  325SOL     OW 5166   5.786   2.834   1.159
  325SOL    HW1 5167   5.744   2.915   1.128
  325SOL    HW2 5168   5.799   2.782   1.080
  326SOL     OW 5169   0.956   2.869   4.482
  326SOL    HW1 5170   0.919   2.934   4.542
  326SOL    HW2 5171   1.018   2.820   4.536
  327SOL     OW 5172   2.906   7.614   4.158
  327SOL    HW1 5173   2.966   7.660   4.218
  327SOL    HW2 5174   2.829   7.596   4.211
  328SOL     OW 5175   2.130   5.568   5.537
  328SOL    HW1 5176   2.174   5.501   5.589
  328SOL    HW2 5177   2.038   5.563   5.562
  329SOL     OW 5178   0.256   7.636   5.280
  329SOL    HW1 5179   0.235   7.592   5.198
  329SOL    HW2 5180   0.326   7.698   5.257
  330SOL     OW 5181   3.831   9.047   5.854
  330SOL    HW1 5182   3.758   9.053   5.793
  330SOL    HW2 5183   3.899   9.102   5.816
  331SOL     OW 5184   2.483   6.348   0.701
  331SOL    HW1 5185   2.436   6.380   0.778
  331SOL    HW2 5186   2.418   6.295   0.654
  332SOL     OW 5187   6.840   8.050   2.381
  332SOL    HW1 5188   6.746   8.065   2.369
  332SOL    HW2 5189   6.882   8.095   2.308
  333SOL     OW 5190   4.456   4.320   5.242
  333SOL    HW1 5191   4.439   4.233   5.276
  333SOL    HW2 5192   4.532   4.309   5.184
  334SOL     OW 5193   0.891   4.182   1.163
  334SOL    HW1 5194   0.809   4.173   1.211
  334SOL    HW2 5195   0.918   4.273   1.179
  335SOL     OW 5196   4.796   1.052   0.429
  335SOL    HW1 5197   4.881   1.080   0.397
  335SOL    HW2 5198   4.733   1.106   0.381
  336SOL     OW 5199   5.389   0.252   0.435
  336SOL    HW1 5200   5.455   0.304   0.390
  336SOL    HW2 5201   5.345   0.313   0.494
  337SOL     OW 5202   7.736   4.726   0.440
  337SOL    HW1 5203   7.817   4.698   0.396
  337SOL    HW2 5204   7.707   4.803   0.391
  338SOL     OW 5205   3.000  10.041   5.561
  338SOL    HW1 5206   3.049   9.995   5.494
  338SOL    HW2 5207   3.013  10.134   5.542
  339SOL     OW 5208   5.693   7.652   2.296
  339SOL    HW1 5209   5.733   7.680   2.378
  339SOL    HW2 5210   5.677   7.558   2.308
  340SOL     OW 5211   7.627   4.826   1.495
  340SOL    HW1 5212   7.643   4.800   1.404
  340SOL    HW2 5213   7.645   4.920   1.496
  341SOL     OW 5214   5.815   7.236   2.597
  341SOL    HW1 5215   5.769   7.315   2.627
  341SOL    HW2 5216   5.746   7.170   2.589
  342SOL     OW 5217   1.532   4.191   1.360
  342SOL    HW1 5218   1.552   4.122   1.297
  342SOL    HW2 5219   1.611   4.245   1.363
  343SOL     OW 5220   3.686   9.829   5.415
  343SOL    HW1 5221   3.656   9.764   5.351
  343SOL    HW2 5222   3.684   9.783   5.499
  344SOL     OW 5223   2.423   5.776   2.153
  344SOL    HW1 5224   2.425   5.836   2.227
  344SOL    HW2 5225   2.509   5.734   2.152
  345SOL     OW 5226   1.764   4.741   4.061
  345SOL    HW1 5227   1.696   4.700   4.115
  345SOL    HW2 5228   1.821   4.669   4.035
  346SOL     OW 5229  -0.985   3.579   4.777
  346SOL    HW1 5230  -0.895   3.567   4.746
  346SOL    HW2 5231  -0.996   3.674   4.784
  347SOL     OW 5232   5.932   9.453   4.035
  347SOL    HW1 5233   5.968   9.399   3.964
  347SOL    HW2 5234   5.967   9.414   4.115
  348SOL     OW 5235   0.173   7.205   5.447
  348SOL    HW1 5236   0.170   7.176   5.356
  348SOL    HW2 5237   0.199   7.297   5.442
  349SOL     OW 5238   1.406   2.169   0.529
  349SOL    HW1 5239   1.410   2.074   0.542
  349SOL    HW2 5240   1.378   2.204   0.613
  350SOL     OW 5241   3.269   4.886   6.146
  350SOL    HW1 5242   3.237   4.975   6.132
  350SOL    HW2 5243   3.200   4.829   6.113
  351SOL     OW 5244   8.174   6.749   1.830
  351SOL    HW1 5245   8.263   6.718   1.818
  351SOL    HW2 5246   8.182   6.825   1.887
  352SOL     OW 5247   8.304   7.179   0.652
  352SOL    HW1 5248   8.269   7.114   0.714
  352SOL    HW2 5249   8.397   7.159   0.646
  353SOL     OW 5250   2.566   5.514   0.032
  353SOL    HW1 5251   2.606   5.516  -0.055
  353SOL    HW2 5252   2.564   5.421   0.055
  354SOL     OW 5253   6.789   8.996   6.195
  354SOL    HW1 5254   6.799   8.955   6.281
  354SOL    HW2 5255   6.698   8.977   6.170
  355SOL     OW 5256   3.641   3.504   0.791
  355SOL    HW1 5257   3.618   3.450   0.867
  355SOL    HW2 5258   3.736   3.500   0.787
  356SOL     OW 5259   1.593   7.323   6.076
  356SOL    HW1 5260   1.603   7.413   6.044
  356SOL    HW2 5261   1.563   7.274   6.000
  357SOL     OW 5262   6.168   5.889   4.274
  357SOL    HW1 5263   6.255   5.883   4.235
  357SOL    HW2 5264   6.108   5.897   4.200
  358SOL     OW 5265   6.166   8.012   6.026
  358SOL    HW1 5266   6.233   8.014   6.094
  358SOL    HW2 5267   6.183   8.089   5.972
  359SOL     OW 5268   0.450   2.436   1.584
  359SOL    HW1 5269   0.381   2.432   1.650
  359SOL    HW2 5270   0.485   2.347   1.581
  360SOL     OW 5271   7.460   4.594   1.369
  360SOL    HW1 5272   7.498   4.674   1.405
  360SOL    HW2 5273   7.504   4.583   1.285
  361SOL     OW 5274   6.401   8.879   3.579
  361SOL    HW1 5275   6.324   8.918   3.619
  361SOL    HW2 5276   6.429   8.943   3.512
  362SOL     OW 5277   1.529   2.233   3.307
  362SOL    HW1 5278   1.542   2.323   3.339
  362SOL    HW2 5279   1.434   2.220   3.312
  363SOL     OW 5280   1.958   9.300   4.470
  363SOL    HW1 5281   1.881   9.254   4.439
  363SOL    HW2 5282   1.932   9.336   4.555
  364SOL     OW 5283   2.419   9.676   5.500
  364SOL    HW1 5284   2.327   9.667   5.476
  364SOL    HW2 5285   2.419   9.670   5.596
  365SOL     OW 5286   0.100   3.271   3.322
  365SOL    HW1 5287   0.066   3.284   3.411
  365SOL    HW2 5288   0.033   3.310   3.266
  366SOL     OW 5289  -1.201   3.973   6.111
  366SOL    HW1 5290  -1.135   3.921   6.065
  366SOL    HW2 5291  -1.224   4.042   6.048
  367SOL     OW 5292   6.454   5.551   1.313
  367SOL    HW1 5293   6.482   5.539   1.222
  367SOL    HW2 5294   6.438   5.462   1.344
  368SOL     OW 5295   2.138   8.140   5.262
  368SOL    HW1 5296   2.167   8.227   5.236
  368SOL    HW2 5297   2.062   8.122   5.207
  369SOL     OW 5298  -1.124   4.508   4.975
  369SOL    HW1 5299  -1.140   4.528   4.883
  369SOL    HW2 5300  -1.110   4.594   5.016
  370SOL     OW 5301   3.220   8.220   3.787
  370SOL    HW1 5302   3.293   8.240   3.729
  370SOL    HW2 5303   3.161   8.168   3.732
  371SOL     OW 5304   2.089   5.045   1.809
  371SOL    HW1 5305   2.063   5.070   1.897
  371SOL    HW2 5306   2.031   5.095   1.751
  372SOL     OW 5307   3.830   8.783   3.389
  372SOL    HW1 5308   3.911   8.733   3.394
  372SOL    HW2 5309   3.837   8.847   3.460
  373SOL     OW 5310   4.672   4.367   0.011
  373SOL    HW1 5311   4.586   4.408   0.017
  373SOL    HW2 5312   4.706   4.367   0.100
  374SOL     OW 5313   3.338   7.924   6.043
  374SOL    HW1 5314   3.260   7.874   6.066
  374SOL    HW2 5315   3.369   7.960   6.127
  375SOL     OW 5316   2.066   2.196   3.279
  375SOL    HW1 5317   2.069   2.269   3.216
  375SOL    HW2 5318   1.975   2.168   3.278
  376SOL     OW 5319   4.433   3.591   5.604
  376SOL    HW1 5320   4.404   3.681   5.608
  376SOL    HW2 5321   4.362   3.543   5.562
  377SOL     OW 5322   3.530   1.020   1.730
  377SOL    HW1 5323   3.440   1.003   1.755
  377SOL    HW2 5324   3.534   1.115   1.716
  378SOL     OW 5325   0.268   4.111   4.875
  378SOL    HW1 5326   0.206   4.144   4.940
  378SOL    HW2 5327   0.253   4.165   4.798
  379SOL     OW 5328   1.111   9.259   3.669
  379SOL    HW1 5329   1.200   9.245   3.700
  379SOL    HW2 5330   1.120   9.276   3.576
  380SOL     OW 5331   5.482   9.356   4.449
  380SOL    HW1 5332   5.395   9.368   4.412
  380SOL    HW2 5333   5.507   9.442   4.481
  381SOL     OW 5334   3.679   6.010   5.667
  381SOL    HW1 5335   3.675   5.915   5.655
  381SOL    HW2 5336   3.727   6.041   5.590
  382SOL     OW 5337   2.115   6.035   3.445
  382SOL    HW1 5338   2.092   5.989   3.525
  382SOL    HW2 5339   2.045   6.012   3.383
  383SOL     OW 5340   7.624   9.187   4.836
  383SOL    HW1 5341   7.674   9.260   4.802
  383SOL    HW2 5342   7.678   9.110   4.817
  384SOL     OW 5343   3.911   7.768   2.285
  384SOL    HW1 5344   3.993   7.815   2.273
  384SOL    HW2 5345   3.922   7.722   2.368
  385SOL     OW 5346   7.101   1.301   1.500
  385SOL    HW1 5347   7.111   1.383   1.548
  385SOL    HW2 5348   7.011   1.302   1.469
  386SOL     OW 5349   8.041   8.332   2.459
  386SOL    HW1 5350   7.946   8.323   2.459
  386SOL    HW2 5351   8.074   8.243   2.464
  387SOL     OW 5352   5.074  10.061   5.469
  387SOL    HW1 5353   5.069  10.044   5.563
  387SOL    HW2 5354   5.023  10.141   5.456
  388SOL     OW 5355   3.580   5.286   3.748
  388SOL    HW1 5356   3.596   5.275   3.654
  388SOL    HW2 5357   3.666   5.280   3.788
  389SOL     OW 5358   6.832   6.679   0.057
  389SOL    HW1 5359   6.767   6.619   0.093
  389SOL    HW2 5360   6.849   6.646  -0.032
  390SOL     OW 5361   6.275   6.170   4.941
  390SOL    HW1 5362   6.268   6.221   4.860
  390SOL    HW2 5363   6.203   6.201   4.996
  391SOL     OW 5364   2.515   5.769   0.255
  391SOL    HW1 5365   2.602   5.773   0.213
  391SOL    HW2 5366   2.502   5.857   0.290
  392SOL     OW 5367   7.504   8.533   3.277
  392SOL    HW1 5368   7.416   8.502   3.254
  392SOL    HW2 5369   7.536   8.575   3.197
  393SOL     OW 5370  -0.455   5.133   6.143
  393SOL    HW1 5371  -0.454   5.143   6.238
  393SOL    HW2 5372  -0.406   5.052   6.126
  394SOL     OW 5373   0.572   4.668   2.590
  394SOL    HW1 5374   0.603   4.705   2.507
  394SOL    HW2 5375   0.494   4.720   2.611
  395SOL     OW 5376   3.636   4.039   5.803
  395SOL    HW1 5377   3.719   4.064   5.845
  395SOL    HW2 5378   3.585   4.119   5.800
  396SOL     OW 5379   1.452   5.169   3.476
  396SOL    HW1 5380   1.445   5.263   3.493
  396SOL    HW2 5381   1.546   5.151   3.476
  397SOL     OW 5382   3.321   7.296   5.209
  397SOL    HW1 5383   3.301   7.244   5.287
  397SOL    HW2 5384   3.272   7.253   5.139
  398SOL     OW 5385   3.104   2.206   2.758
  398SOL    HW1 5386   3.135   2.245   2.676
  398SOL    HW2 5387   3.009   2.205   2.750
  399SOL     OW 5388   3.271   8.413   3.540
  399SOL    HW1 5389   3.332   8.345   3.567
  399SOL    HW2 5390   3.324   8.493   3.535
  400SOL     OW 5391   0.319   3.629   2.510
  400SOL    HW1 5392   0.337   3.632   2.416
  400SOL    HW2 5393   0.240   3.575   2.517
  401SOL     OW 5394   2.054   5.468   3.979
  401SOL    HW1 5395   1.960   5.482   3.990
  401SOL    HW2 5396   2.065   5.373   3.985
  402SOL     OW 5397   5.658  10.411   5.942
  402SOL    HW1 5398   5.602  10.428   6.018
  402SOL    HW2 5399   5.733  10.364   5.978
  403SOL     OW 5400  -0.112   3.518   4.141
  403SOL    HW1 5401  -0.061   3.569   4.204
  403SOL    HW2 5402  -0.183   3.480   4.192
  404SOL     OW 5403   5.604   1.519   0.972
  404SOL    HW1 5404   5.651   1.449   0.927
  404SOL    HW2 5405   5.603   1.592   0.911
  405SOL     OW 5406   3.490   0.929   0.036
  405SOL    HW1 5407   3.537   1.002  -0.003
  405SOL    HW2 5408   3.555   0.885   0.091
  406SOL     OW 5409   6.700   8.032   5.025
  406SOL    HW1 5410   6.624   7.996   5.071
  406SOL    HW2 5411   6.687   8.127   5.029
  407SOL     OW 5412   6.672   8.277   5.318
  407SOL    HW1 5413   6.694   8.300   5.228
  407SOL    HW2 5414   6.603   8.339   5.343
  408SOL     OW 5415   3.288   7.766   5.086
  408SOL    HW1 5416   3.238   7.812   5.019
  408SOL    HW2 5417   3.262   7.807   5.168
  409SOL     OW 5418   1.926   7.637   2.148
  409SOL    HW1 5419   1.917   7.689   2.068
  409SOL    HW2 5420   1.864   7.565   2.137
  410SOL     OW 5421   0.465   1.698   0.543
  410SOL    HW1 5422   0.464   1.760   0.616
  410SOL    HW2 5423   0.474   1.753   0.465
  411SOL     OW 5424   0.546   7.050   4.560
  411SOL    HW1 5425   0.516   7.073   4.648
  411SOL    HW2 5426   0.507   7.116   4.503
  412SOL     OW 5427   0.003   3.333   2.248
  412SOL    HW1 5428  -0.061   3.278   2.205
  412SOL    HW2 5429  -0.011   3.420   2.212
  413SOL     OW 5430   6.895   9.159   5.997
  413SOL    HW1 5431   6.822   9.187   5.941
  413SOL    HW2 5432   6.855   9.096   6.057
  414SOL     OW 5433   4.852   4.748   0.201
  414SOL    HW1 5434   4.911   4.749   0.125
  414SOL    HW2 5435   4.883   4.675   0.254
  415SOL     OW 5436  -0.179   5.208   5.667
  415SOL    HW1 5437  -0.177   5.147   5.594
  415SOL    HW2 5438  -0.142   5.160   5.740
  416SOL     OW 5439   6.955   9.116   4.431
  416SOL    HW1 5440   6.886   9.134   4.367
  416SOL    HW2 5441   6.985   9.028   4.410
  417SOL     OW 5442   0.100   2.289   3.768
  417SOL    HW1 5443   0.148   2.297   3.850
  417SOL    HW2 5444   0.164   2.251   3.707
  418SOL     OW 5445   5.997   7.129   3.782
  418SOL    HW1 5446   5.928   7.135   3.715
  418SOL    HW2 5447   5.961   7.175   3.858
  419SOL     OW 5448   4.559   6.748   2.449
  419SOL    HW1 5449   4.504   6.710   2.518
  419SOL    HW2 5450   4.499   6.764   2.377
  420SOL     OW 5451  -0.131   7.153   4.748
  420SOL    HW1 5452  -0.136   7.197   4.664
  420SOL    HW2 5453  -0.217   7.111   4.758
  421SOL     OW 5454   3.957   1.223   0.629
  421SOL    HW1 5455   3.941   1.141   0.583
  421SOL    HW2 5456   4.034   1.260   0.585
  422SOL     OW 5457   7.534   5.423   0.082
  422SOL    HW1 5458   7.504   5.341   0.121
  422SOL    HW2 5459   7.472   5.439   0.011
  423SOL     OW 5460  -0.130   0.633   0.738
  423SOL    HW1 5461  -0.064   0.603   0.801
  423SOL    HW2 5462  -0.195   0.678   0.791
  424SOL     OW 5463  -0.111   6.732   5.651
  424SOL    HW1 5464  -0.077   6.740   5.740
  424SOL    HW2 5465  -0.157   6.814   5.636
  425SOL     OW 5466  -1.289   2.922   4.865
  425SOL    HW1 5467  -1.247   2.839   4.846
  425SOL    HW2 5468  -1.305   2.961   4.779
  426SOL     OW 5469   0.478   3.229   1.781
  426SOL    HW1 5470   0.395   3.192   1.810
  426SOL    HW2 5471   0.544   3.169   1.813
  427SOL     OW 5472   5.535   4.206   4.857
  427SOL    HW1 5473   5.477   4.279   4.876
  427SOL    HW2 5474   5.480   4.142   4.811
  428SOL     OW 5475   7.106   4.519   0.349
  428SOL    HW1 5476   7.189   4.556   0.379
  428SOL    HW2 5477   7.074   4.468   0.423
  429SOL     OW 5478   0.494   3.530   4.707
  429SOL    HW1 5479   0.455   3.567   4.786
  429SOL    HW2 5480   0.570   3.586   4.690
  430SOL     OW 5481   5.075   7.403   1.440
  430SOL    HW1 5482   5.129   7.370   1.511
  430SOL    HW2 5483   5.044   7.324   1.394
  431SOL     OW 5484  -0.949   4.255   6.008
  431SOL    HW1 5485  -0.940   4.349   5.990
  431SOL    HW2 5486  -1.035   4.232   5.971
  432SOL     OW 5487   5.392   8.571   2.632
  432SOL    HW1 5488   5.440   8.513   2.573
  432SOL    HW2 5489   5.362   8.513   2.702
  433SOL     OW 5490   5.746   2.076   1.224
  433SOL    HW1 5491   5.710   2.157   1.190
  433SOL    HW2 5492   5.810   2.104   1.289
  434SOL     OW 5493   0.878   3.419   5.687
  434SOL    HW1 5494   0.887   3.469   5.768
  434SOL    HW2 5495   0.962   3.430   5.642
  435SOL     OW 5496   4.811   1.800   2.019
  435SOL    HW1 5497   4.791   1.888   1.985
  435SOL    HW2 5498   4.735   1.777   2.072
  436SOL     OW 5499   7.053   6.287   0.713
  436SOL    HW1 5500   7.089   6.232   0.643
  436SOL    HW2 5501   6.987   6.232   0.756
  437SOL     OW 5502   6.014   6.024   4.020
  437SOL    HW1 5503   6.094   6.075   4.005
  437SOL    HW2 5504   5.945   6.075   3.979
  438SOL     OW 5505   1.437   5.268   6.019
  438SOL    HW1 5506   1.358   5.320   6.006
  438SOL    HW2 5507   1.464   5.286   6.109
  439SOL     OW 5508   1.377   2.804   4.788
  439SOL    HW1 5509   1.383   2.813   4.883
  439SOL    HW2 5510   1.453   2.752   4.764
  440SOL     OW 5511   1.691   5.532   4.414
  440SOL    HW1 5512   1.782   5.526   4.384
  440SOL    HW2 5513   1.693   5.596   4.484
  441SOL     OW 5514   5.421   6.491   1.812
  441SOL    HW1 5515   5.480   6.454   1.747
  441SOL    HW2 5516   5.333   6.467   1.781
  442SOL     OW 5517   2.297   8.479   2.751
  442SOL    HW1 5518   2.379   8.527   2.762
  442SOL    HW2 5519   2.323   8.396   2.712
  443SOL     OW 5520   5.318   3.342   5.121
  443SOL    HW1 5521   5.230   3.310   5.139
  443SOL    HW2 5522   5.311   3.437   5.128
  444SOL     OW 5523   5.921   9.259   5.812
  444SOL    HW1 5524   5.930   9.199   5.887
  444SOL    HW2 5525   5.835   9.299   5.825
  445SOL     OW 5526   4.680   9.089   4.706
  445SOL    HW1 5527   4.765   9.132   4.709
  445SOL    HW2 5528   4.657   9.089   4.613
  446SOL     OW 5529   3.625   7.991   4.585
  446SOL    HW1 5530   3.564   7.998   4.658
  446SOL    HW2 5531   3.568   7.979   4.508
  447SOL     OW 5532   7.453   7.882   3.894
  447SOL    HW1 5533   7.410   7.930   3.824
  447SOL    HW2 5534   7.421   7.792   3.884
  448SOL     OW 5535   7.228   5.066   0.145
  448SOL    HW1 5536   7.184   5.110   0.219
  448SOL    HW2 5537   7.203   5.119   0.069
  449SOL     OW 5538   4.721   5.933   2.753
  449SOL    HW1 5539   4.809   5.954   2.722
  449SOL    HW2 5540   4.663   5.989   2.701
  450SOL     OW 5541   3.757   7.238   4.054
  450SOL    HW1 5542   3.834   7.294   4.046
  450SOL    HW2 5543   3.773   7.166   3.993
  451SOL     OW 5544   3.783   5.468   6.110
  451SOL    HW1 5545   3.832   5.522   6.049
  451SOL    HW2 5546   3.735   5.530   6.165
  452SOL     OW 5547   7.790   5.865   2.867
  452SOL    HW1 5548   7.780   5.845   2.774
  452SOL    HW2 5549   7.707   5.906   2.892
  453SOL     OW 5550   4.902   0.936   0.851
  453SOL    HW1 5551   4.997   0.944   0.854
  453SOL    HW2 5552   4.886   0.856   0.800
  454SOL     OW 5553   6.452   5.123   4.793
  454SOL    HW1 5554   6.415   5.202   4.755
  454SOL    HW2 5555   6.386   5.092   4.854
  455SOL     OW 5556   2.204   1.622   1.304
  455SOL    HW1 5557   2.196   1.551   1.240
  455SOL    HW2 5558   2.242   1.695   1.256
  456SOL     OW 5559   0.255   2.023   2.083
  456SOL    HW1 5560   0.316   2.093   2.105
  456SOL    HW2 5561   0.234   2.038   1.991
  457SOL     OW 5562   7.098   7.985   4.451
  457SOL    HW1 5563   7.009   8.012   4.427
  457SOL    HW2 5564   7.137   8.064   4.490
  458SOL     OW 5565   8.865   7.306   1.387
  458SOL    HW1 5566   8.778   7.285   1.354
  458SOL    HW2 5567   8.897   7.223   1.423
  459SOL     OW 5568   1.497   4.035   6.008
  459SOL    HW1 5569   1.522   4.014   5.918
  459SOL    HW2 5570   1.509   4.130   6.014
  460SOL     OW 5571   9.059   6.600   0.233
  460SOL    HW1 5572   9.089   6.514   0.204
  460SOL    HW2 5573   9.128   6.632   0.291
  461SOL     OW 5574  -0.269   6.026   6.126
  461SOL    HW1 5575  -0.194   6.081   6.148
  461SOL    HW2 5576  -0.339   6.056   6.184
  462SOL     OW 5577   3.432   7.623   5.636
  462SOL    HW1 5578   3.513   7.609   5.686
  462SOL    HW2 5579   3.441   7.568   5.559
  463SOL     OW 5580   6.494   4.254   0.211
  463SOL    HW1 5581   6.439   4.223   0.139
  463SOL    HW2 5582   6.434   4.267   0.284
  464SOL     OW 5583   6.102   5.220   4.998
  464SOL    HW1 5584   6.078   5.307   4.966
  464SOL    HW2 5585   6.166   5.237   5.067
  465SOL     OW 5586   1.522   2.656   1.404
  465SOL    HW1 5587   1.512   2.567   1.371
  465SOL    HW2 5588   1.616   2.669   1.412
  466SOL     OW 5589   0.829   2.673   2.433
  466SOL    HW1 5590   0.804   2.613   2.362
  466SOL    HW2 5591   0.879   2.742   2.390
  467SOL     OW 5592   8.049   8.215   3.366
  467SOL    HW1 5593   8.003   8.299   3.371
  467SOL    HW2 5594   8.142   8.238   3.372
  468SOL     OW 5595   6.212   7.467   3.962
  468SOL    HW1 5596   6.119   7.455   3.983
  468SOL    HW2 5597   6.258   7.448   4.044
  469SOL     OW 5598   3.712   1.565   0.867
  469SOL    HW1 5599   3.704   1.474   0.898
  469SOL    HW2 5600   3.640   1.611   0.910
  470SOL     OW 5601   4.882   5.430   4.531
  470SOL    HW1 5602   4.819   5.359   4.547
  470SOL    HW2 5603   4.842   5.507   4.573
  471SOL     OW 5604   0.270   3.332   2.751
  471SOL    HW1 5605   0.340   3.373   2.699
  471SOL    HW2 5606   0.311   3.252   2.785
  472SOL     OW 5607   8.389   6.478   2.348
  472SOL    HW1 5608   8.341   6.418   2.405
  472SOL    HW2 5609   8.321   6.530   2.304
  473SOL     OW 5610   1.778   3.587   5.003
  473SOL    HW1 5611   1.760   3.577   4.910
  473SOL    HW2 5612   1.849   3.652   5.007
  474SOL     OW 5613   4.738   4.998   5.710
  474SOL    HW1 5614   4.756   4.946   5.789
  474SOL    HW2 5615   4.707   5.082   5.743
  475SOL     OW 5616   0.047   1.287   2.060
  475SOL    HW1 5617   0.064   1.358   1.998
  475SOL    HW2 5618   0.038   1.330   2.145
  476SOL     OW 5619   2.058   6.904   2.954
  476SOL    HW1 5620   2.097   6.866   2.875
  476SOL    HW2 5621   1.964   6.882   2.947
  477SOL     OW 5622   4.436   6.564   1.457
  477SOL    HW1 5623   4.431   6.469   1.443
  477SOL    HW2 5624   4.487   6.596   1.383
  478SOL     OW 5625   5.641   6.978   5.728
  478SOL    HW1 5626   5.638   6.882   5.726
  478SOL    HW2 5627   5.730   6.999   5.755
  479SOL     OW 5628   1.005   5.399   4.065
  479SOL    HW1 5629   0.911   5.392   4.079
  479SOL    HW2 5630   1.044   5.356   4.142
  480SOL     OW 5631   7.636   6.918   2.140
  480SOL    HW1 5632   7.662   6.994   2.088
  480SOL    HW2 5633   7.705   6.854   2.125
  481SOL     OW 5634   6.678   7.976   3.054
  481SOL    HW1 5635   6.669   8.000   2.962
  481SOL    HW2 5636   6.765   7.935   3.060
  482SOL     OW 5637   7.043   1.314   0.618
  482SOL    HW1 5638   6.997   1.233   0.594
  482SOL    HW2 5639   7.112   1.323   0.552
  483SOL     OW 5640   3.039   1.987   0.851
  483SOL    HW1 5641   3.035   2.027   0.937
  483SOL    HW2 5642   3.048   1.893   0.868
  484SOL     OW 5643   0.255   8.192   5.570
  484SOL    HW1 5644   0.218   8.280   5.585
  484SOL    HW2 5645   0.188   8.132   5.603
  485SOL     OW 5646   5.390   7.440   5.704
  485SOL    HW1 5647   5.454   7.390   5.754
  485SOL    HW2 5648   5.340   7.373   5.656
  486SOL     OW 5649   7.012   5.410   2.901
  486SOL    HW1 5650   7.041   5.462   2.976
  486SOL    HW2 5651   6.940   5.459   2.863
  487SOL     OW 5652   0.942   1.029   0.015
  487SOL    HW1 5653   1.016   0.992  -0.033
  487SOL    HW2 5654   0.964   1.014   0.107
  488SOL     OW 5655   5.240   4.213   5.897
  488SOL    HW1 5656   5.305   4.280   5.876
  488SOL    HW2 5657   5.281   4.163   5.968
  489SOL     OW 5658   1.495   1.764   2.980
  489SOL    HW1 5659   1.400   1.769   2.988
  489SOL    HW2 5660   1.526   1.841   3.028
  490SOL     OW 5661   1.827   8.458   2.598
  490SOL    HW1 5662   1.778   8.417   2.669
  490SOL    HW2 5663   1.783   8.543   2.586
  491SOL     OW 5664   6.645   4.215   0.591
  491SOL    HW1 5665   6.606   4.246   0.673
  491SOL    HW2 5666   6.604   4.130   0.575
  492SOL     OW 5667   4.671   2.390   3.801
  492SOL    HW1 5668   4.616   2.336   3.744
  492SOL    HW2 5669   4.758   2.386   3.761
  493SOL     OW 5670  -1.767   2.775   4.760
  493SOL    HW1 5671  -1.761   2.785   4.665
  493SOL    HW2 5672  -1.856   2.803   4.782
  494SOL     OW 5673   1.408   1.770   1.373
  494SOL    HW1 5674   1.439   1.830   1.306
  494SOL    HW2 5675   1.351   1.823   1.428
  495SOL     OW 5676   0.825   6.078   5.946
  495SOL    HW1 5677   0.734   6.104   5.931
  495SOL    HW2 5678   0.851   6.036   5.864
  496SOL     OW 5679   1.803   8.878   4.212
  496SOL    HW1 5680   1.835   8.787   4.213
  496SOL    HW2 5681   1.860   8.921   4.148
  497SOL     OW 5682   4.354   6.784   3.993
  497SOL    HW1 5683   4.356   6.868   4.038
  497SOL    HW2 5684   4.446   6.761   3.980
  498SOL     OW 5685   7.812   6.829   2.913
  498SOL    HW1 5686   7.904   6.853   2.907
  498SOL    HW2 5687   7.800   6.804   3.005
  499SOL     OW 5688   0.951   6.705   3.619
  499SOL    HW1 5689   0.950   6.677   3.710
  499SOL    HW2 5690   0.991   6.632   3.571
  500SOL     OW 5691   3.800   3.977   0.447
  500SOL    HW1 5692   3.734   4.013   0.506
  500SOL    HW2 5693   3.752   3.955   0.367
  501SOL     OW 5694   2.399   5.995   4.257
  501SOL    HW1 5695   2.440   6.009   4.172
  501SOL    HW2 5696   2.317   6.044   4.252
  502SOL     OW 5697   2.293   7.671   2.362
  502SOL    HW1 5698   2.329   7.693   2.276
  502SOL    HW2 5699   2.204   7.707   2.361
  503SOL     OW 5700   0.130   1.403   1.561
  503SOL    HW1 5701   0.096   1.420   1.648
  503SOL    HW2 5702   0.183   1.480   1.541
  504SOL     OW 5703   5.691   2.923   3.985
  504SOL    HW1 5704   5.596   2.935   3.984
  504SOL    HW2 5705   5.707   2.848   3.928
  505SOL     OW 5706   7.470   8.374   3.748
  505SOL    HW1 5707   7.451   8.410   3.835
  505SOL    HW2 5708   7.409   8.301   3.739
  506SOL     OW 5709   9.189   5.840   0.048
  506SOL    HW1 5710   9.282   5.820   0.042
  506SOL    HW2 5711   9.155   5.775   0.110
  507SOL     OW 5712   6.727   7.467   4.167
  507SOL    HW1 5713   6.684   7.531   4.224
  507SOL    HW2 5714   6.706   7.383   4.207
  508SOL     OW 5715   6.134   3.442   3.332
  508SOL    HW1 5716   6.076   3.366   3.320
  508SOL    HW2 5717   6.171   3.457   3.245
  509SOL     OW 5718   7.025   4.274   1.709
  509SOL    HW1 5719   7.043   4.367   1.693
  509SOL    HW2 5720   7.052   4.230   1.628
  510SOL     OW 5721   3.602   4.646   3.674
  510SOL    HW1 5722   3.604   4.644   3.770
  510SOL    HW2 5723   3.511   4.630   3.651
  511SOL     OW 5724   4.122   3.120   4.261
  511SOL    HW1 5725   4.114   3.113   4.356
  511SOL    HW2 5726   4.100   3.211   4.242
  512SOL     OW 5727   3.546   3.112   0.097
  512SOL    HW1 5728   3.461   3.105   0.053
  512SOL    HW2 5729   3.563   3.023   0.128
  513SOL     OW 5730   5.780   1.687   2.708
  513SOL    HW1 5731   5.862   1.654   2.672
  513SOL    HW2 5732   5.788   1.782   2.704
  514SOL     OW 5733   7.310   4.921   1.588
  514SOL    HW1 5734   7.393   4.964   1.567
  514SOL    HW2 5735   7.264   4.984   1.643
  515SOL     OW 5736   2.719   6.020   0.320
  515SOL    HW1 5737   2.626   6.034   0.336
  515SOL    HW2 5738   2.762   6.057   0.397
  516SOL     OW 5739   6.604   6.929   0.533
  516SOL    HW1 5740   6.634   6.962   0.618
  516SOL    HW2 5741   6.652   6.847   0.521
  517SOL     OW 5742   0.734   5.346   4.145
  517SOL    HW1 5743   0.658   5.338   4.202
  517SOL    HW2 5744   0.701   5.331   4.057
  518SOL     OW 5745   1.871   2.550   3.340
  518SOL    HW1 5746   1.808   2.598   3.393
  518SOL    HW2 5747   1.827   2.537   3.256
  519SOL     OW 5748   3.940   6.965   3.197
  519SOL    HW1 5749   3.853   6.992   3.225
  519SOL    HW2 5750   3.999   7.004   3.262
  520SOL     OW 5751   5.813   8.022   2.119
  520SOL    HW1 5752   5.747   8.061   2.177
  520SOL    HW2 5753   5.775   7.939   2.092
  521SOL     OW 5754  -1.332   4.002   5.455
  521SOL    HW1 5755  -1.319   3.976   5.547
  521SOL    HW2 5756  -1.371   3.926   5.414
  522SOL     OW 5757   2.246   8.834   4.877
  522SOL    HW1 5758   2.215   8.790   4.956
  522SOL    HW2 5759   2.191   8.913   4.871
  523SOL     OW 5760   2.850   7.694   5.797
  523SOL    HW1 5761   2.905   7.690   5.719
  523SOL    HW2 5762   2.891   7.633   5.859
  524SOL     OW 5763   6.357   9.590   4.802
  524SOL    HW1 5764   6.368   9.572   4.709
  524SOL    HW2 5765   6.272   9.551   4.824
  525SOL     OW 5766   0.075  10.068   5.732
  525SOL    HW1 5767   0.163  10.033   5.721
  525SOL    HW2 5768   0.082  10.160   5.706
  526SOL     OW 5769   2.280   7.175   5.274
  526SOL    HW1 5770   2.185   7.162   5.267
  526SOL    HW2 5771   2.299   7.167   5.367
  527SOL     OW 5772   0.183   7.759   5.772
  527SOL    HW1 5773   0.215   7.722   5.854
  527SOL    HW2 5774   0.233   7.713   5.704
  528SOL     OW 5775   2.393   6.916   1.736
  528SOL    HW1 5776   2.453   6.901   1.809
  528SOL    HW2 5777   2.306   6.907   1.775
  529SOL     OW 5778   4.291   7.036   4.793
  529SOL    HW1 5779   4.370   7.090   4.799
  529SOL    HW2 5780   4.264   7.043   4.701
  530SOL     OW 5781   3.308   3.194   4.586
  530SOL    HW1 5782   3.264   3.155   4.511
  530SOL    HW2 5783   3.245   3.186   4.658
  531SOL     OW 5784   4.748   3.963   5.000
  531SOL    HW1 5785   4.766   3.939   4.909
  531SOL    HW2 5786   4.734   3.879   5.045
  532SOL     OW 5787   1.833   7.127   1.970
  532SOL    HW1 5788   1.927   7.146   1.973
  532SOL    HW2 5789   1.827   7.042   1.926
  533SOL     OW 5790   1.731   6.242   4.462
  533SOL    HW1 5791   1.823   6.219   4.444
  533SOL    HW2 5792   1.687   6.231   4.378
  534SOL     OW 5793   2.913   7.298   4.868
  534SOL    HW1 5794   2.902   7.208   4.838
  534SOL    HW2 5795   2.828   7.320   4.908
  535SOL     OW 5796   8.154   2.618   0.280
  535SOL    HW1 5797   8.080   2.587   0.333
  535SOL    HW2 5798   8.114   2.652   0.200
  536SOL     OW 5799   1.474   5.701   2.083
  536SOL    HW1 5800   1.504   5.641   2.016
  536SOL    HW2 5801   1.442   5.777   2.035
  537SOL     OW 5802   0.711   6.479   6.092
  537SOL    HW1 5803   0.629   6.430   6.095
  537SOL    HW2 5804   0.777   6.415   6.118
  538SOL     OW 5805   2.344   7.447   2.530
  538SOL    HW1 5806   2.275   7.479   2.471
  538SOL    HW2 5807   2.425   7.460   2.481
  539SOL     OW 5808   3.023   8.309   3.531
  539SOL    HW1 5809   3.114   8.339   3.533
  539SOL    HW2 5810   3.026   8.220   3.564
  540SOL     OW 5811   3.778   7.347   0.607
  540SOL    HW1 5812   3.709   7.371   0.669
  540SOL    HW2 5813   3.737   7.356   0.521
  541SOL     OW 5814   3.005   8.542   5.116
  541SOL    HW1 5815   2.953   8.618   5.091
  541SOL    HW2 5816   3.082   8.546   5.060
  542SOL     OW 5817   1.551   4.460   4.002
  542SOL    HW1 5818   1.555   4.516   4.080
  542SOL    HW2 5819   1.518   4.376   4.034
  543SOL     OW 5820   0.454   4.059   2.271
  543SOL    HW1 5821   0.360   4.077   2.266
  543SOL    HW2 5822   0.471   4.041   2.363
  544SOL     OW 5823   6.725   6.849   4.780
  544SOL    HW1 5824   6.719   6.860   4.685
  544SOL    HW2 5825   6.798   6.789   4.793
  545SOL     OW 5826   3.049   8.934   3.234
  545SOL    HW1 5827   2.962   8.924   3.273
  545SOL    HW2 5828   3.109   8.901   3.301
  546SOL     OW 5829  -0.532   1.679   2.500
  546SOL    HW1 5830  -0.493   1.614   2.442
  546SOL    HW2 5831  -0.600   1.632   2.548
  547SOL     OW 5832   6.020   6.694   4.115
  547SOL    HW1 5833   6.074   6.686   4.194
  547SOL    HW2 5834   6.038   6.783   4.083
  548SOL     OW 5835   2.750   3.656   5.083
  548SOL    HW1 5836   2.807   3.624   5.153
  548SOL    HW2 5837   2.661   3.645   5.118
  549SOL     OW 5838   1.114   4.046   3.133
  549SOL    HW1 5839   1.140   3.974   3.075
  549SOL    HW2 5840   1.192   4.064   3.185
  550SOL     OW 5841   3.374   6.472   1.231
  550SOL    HW1 5842   3.417   6.547   1.190
  550SOL    HW2 5843   3.307   6.511   1.288
  551SOL     OW 5844   5.145   7.008   0.098
  551SOL    HW1 5845   5.239   7.002   0.112
  551SOL    HW2 5846   5.135   7.064   0.021
  552SOL     OW 5847  -0.506   4.772   4.964
  552SOL    HW1 5848  -0.460   4.850   4.994
  552SOL    HW2 5849  -0.453   4.699   4.997
  553SOL     OW 5850   1.960   3.138   0.991
  553SOL    HW1 5851   1.909   3.219   0.989
  553SOL    HW2 5852   2.008   3.138   0.908
  554SOL     OW 5853   0.368   2.349   3.569
  554SOL    HW1 5854   0.342   2.319   3.482
  554SOL    HW2 5855   0.316   2.428   3.583
  555SOL     OW 5856   2.100   7.498   6.125
  555SOL    HW1 5857   2.062   7.422   6.081
  555SOL    HW2 5858   2.037   7.521   6.193
  556SOL     OW 5859   3.144   6.000   5.391
  556SOL    HW1 5860   3.162   6.091   5.366
  556SOL    HW2 5861   3.058   5.981   5.354
  557SOL     OW 5862   3.592  10.557   5.942
  557SOL    HW1 5863   3.596  10.462   5.954
  557SOL    HW2 5864   3.518  10.585   5.995
  558SOL     OW 5865   2.296   8.622   4.510
  558SOL    HW1 5866   2.285   8.532   4.480
  558SOL    HW2 5867   2.231   8.632   4.580
  559SOL     OW 5868   3.627   3.261   3.954
  559SOL    HW1 5869   3.718   3.288   3.961
  559SOL    HW2 5870   3.623   3.177   4.000
  560SOL     OW 5871   2.182   6.460   5.961
  560SOL    HW1 5872   2.222   6.425   5.881
  560SOL    HW2 5873   2.148   6.545   5.936
  561SOL     OW 5874   1.908   7.141   3.803
  561SOL    HW1 5875   1.989   7.188   3.784
  561SOL    HW2 5876   1.931   7.048   3.791
  562SOL     OW 5877   4.101   5.976   1.734
  562SOL    HW1 5878   4.183   6.016   1.705
  562SOL    HW2 5879   4.071   5.925   1.658
  563SOL     OW 5880   4.220   6.590   1.177
  563SOL    HW1 5881   4.279   6.528   1.221
  563SOL    HW2 5882   4.270   6.670   1.169
  564SOL     OW 5883   8.479   7.147   1.839
  564SOL    HW1 5884   8.444   7.236   1.850
  564SOL    HW2 5885   8.534   7.134   1.917
  565SOL     OW 5886   2.725   9.060   4.239
  565SOL    HW1 5887   2.669   9.071   4.162
  565SOL    HW2 5888   2.666   9.076   4.313
  566SOL     OW 5889   0.774   4.389   1.461
  566SOL    HW1 5890   0.689   4.430   1.479
  566SOL    HW2 5891   0.781   4.393   1.365
  567SOL     OW 5892   6.002  10.605   6.124
  567SOL    HW1 5893   6.076  10.647   6.082
  567SOL    HW2 5894   5.933  10.671   6.123
  568SOL     OW 5895   0.423   2.267   2.144
  568SOL    HW1 5896   0.477   2.270   2.223
  568SOL    HW2 5897   0.389   2.356   2.135
  569SOL     OW 5898   7.096   8.064   3.981
  569SOL    HW1 5899   7.133   8.018   4.056
  569SOL    HW2 5900   7.101   8.156   4.004
  570SOL     OW 5901   3.558   8.872   4.019
  570SOL    HW1 5902   3.580   8.781   4.003
  570SOL    HW2 5903   3.600   8.893   4.102
  571SOL     OW 5904   7.018   4.262   0.888
  571SOL    HW1 5905   7.012   4.168   0.904
  571SOL    HW2 5906   6.934   4.297   0.919
  572SOL     OW 5907   3.313  10.287   5.954
  572SOL    HW1 5908   3.320  10.264   6.047
  572SOL    HW2 5909   3.403  10.308   5.928
  573SOL     OW 5910   6.994   1.534   1.233
  573SOL    HW1 5911   6.900   1.545   1.250
  573SOL    HW2 5912   7.007   1.440   1.232
  574SOL     OW 5913   0.886   9.490   4.189
  574SOL    HW1 5914   0.957   9.425   4.188
  574SOL    HW2 5915   0.914   9.555   4.253
  575SOL     OW 5916   3.808   7.070   0.528
  575SOL    HW1 5917   3.897   7.033   0.526
  575SOL    HW2 5918   3.819   7.156   0.570
  576SOL     OW 5919   4.510   7.798   5.694
  576SOL    HW1 5920   4.550   7.812   5.780
  576SOL    HW2 5921   4.456   7.876   5.680
  577SOL     OW 5922   1.135   7.520   3.951
  577SOL    HW1 5923   1.158   7.488   3.864
  577SOL    HW2 5924   1.055   7.472   3.974
  578SOL     OW 5925   3.678   7.542   2.112
  578SOL    HW1 5926   3.709   7.480   2.046
  578SOL    HW2 5927   3.733   7.620   2.101
  579SOL     OW 5928   3.986   5.833   1.492
  579SOL    HW1 5929   3.950   5.761   1.440
  579SOL    HW2 5930   4.050   5.875   1.434
  580SOL     OW 5931   1.326   6.294   3.361
  580SOL    HW1 5932   1.356   6.292   3.452
  580SOL    HW2 5933   1.336   6.385   3.335
  581SOL     OW 5934   1.581   4.753   1.457
  581SOL    HW1 5935   1.555   4.780   1.369
  581SOL    HW2 5936   1.632   4.827   1.491
  582SOL     OW 5937   0.533   5.031   2.528
  582SOL    HW1 5938   0.581   4.992   2.455
  582SOL    HW2 5939   0.600   5.075   2.580
  583SOL     OW 5940   3.427   8.177   3.599
  583SOL    HW1 5941   3.509   8.218   3.626
  583SOL    HW2 5942   3.448   8.084   3.589
  584SOL     OW 5943   0.474   3.166   4.962
  584SOL    HW1 5944   0.443   3.197   5.048
  584SOL    HW2 5945   0.398   3.121   4.925
  585SOL     OW 5946   7.991   9.214   4.301
  585SOL    HW1 5947   7.951   9.280   4.244
  585SOL    HW2 5948   8.005   9.138   4.244
  586SOL     OW 5949   3.607   1.443   1.139
  586SOL    HW1 5950   3.540   1.399   1.087
  586SOL    HW2 5951   3.587   1.420   1.229
  587SOL     OW 5952   7.554   2.048   0.384
  587SOL    HW1 5953   7.460   2.047   0.404
  587SOL    HW2 5954   7.586   1.963   0.413
  588SOL     OW 5955   3.484   7.889   2.370
  588SOL    HW1 5956   3.522   7.947   2.305
  588SOL    HW2 5957   3.421   7.836   2.321
  589SOL     OW 5958  -0.263   3.145   3.784
  589SOL    HW1 5959  -0.285   3.053   3.771
  589SOL    HW2 5960  -0.345   3.192   3.768
  590SOL     OW 5961   0.492   3.361   4.305
  590SOL    HW1 5962   0.435   3.436   4.322
  590SOL    HW2 5963   0.578   3.388   4.337
  591SOL     OW 5964   0.443   7.516   6.115
  591SOL    HW1 5965   0.473   7.602   6.084
  591SOL    HW2 5966   0.443   7.461   6.037
  592SOL     OW 5967  -0.768   4.883   4.607
  592SOL    HW1 5968  -0.802   4.865   4.519
  592SOL    HW2 5969  -0.845   4.881   4.664
  593SOL     OW 5970   5.624   5.796   0.571
  593SOL    HW1 5971   5.660   5.856   0.636
  593SOL    HW2 5972   5.536   5.829   0.553
  594SOL     OW 5973   3.182   6.949   0.527
  594SOL    HW1 5974   3.112   6.886   0.544
  594SOL    HW2 5975   3.139   7.023   0.484
  595SOL     OW 5976   5.475   7.054   1.223
  595SOL    HW1 5977   5.397   7.036   1.275
  595SOL    HW2 5978   5.467   7.146   1.199
  596SOL     OW 5979   0.518   4.254   3.303
  596SOL    HW1 5980   0.562   4.218   3.226
  596SOL    HW2 5981   0.512   4.348   3.286
  597SOL     OW 5982   3.957   7.488   3.739
  597SOL    HW1 5983   3.889   7.514   3.677
  597SOL    HW2 5984   3.989   7.404   3.706
  598SOL     OW 5985   5.625   6.057   0.361
  598SOL    HW1 5986   5.634   6.143   0.322
  598SOL    HW2 5987   5.713   6.033   0.389
  599SOL     OW 5988   2.204   3.551   0.781
  599SOL    HW1 5989   2.167   3.595   0.857
  599SOL    HW2 5990   2.138   3.487   0.755
  600SOL     OW 5991   2.246   2.966   1.383
  600SOL    HW1 5992   2.329   2.993   1.424
  600SOL    HW2 5993   2.240   2.872   1.401
  601SOL     OW 5994   2.793   8.010   3.326
  601SOL    HW1 5995   2.761   8.068   3.395
  601SOL    HW2 5996   2.870   8.055   3.291
  602SOL     OW 5997   6.225   7.329   5.950
  602SOL    HW1 5998   6.145   7.286   5.980
  602SOL    HW2 5999   6.210   7.347   5.857
  603SOL     OW 6000   1.418   9.559   4.307
  603SOL    HW1 6001   1.493   9.511   4.273
  603SOL    HW2 6002   1.384   9.607   4.231
  604SOL     OW 6003   2.001   7.653   4.896
  604SOL    HW1 6004   2.095   7.665   4.909
  604SOL    HW2 6005   1.978   7.717   4.829
  605SOL     OW 6006   0.806   6.917   3.212
  605SOL    HW1 6007   0.750   6.851   3.252
  605SOL    HW2 6008   0.777   7.000   3.250
  606SOL     OW 6009   4.251   1.517   2.051
  606SOL    HW1 6010   4.251   1.423   2.068
  606SOL    HW2 6011   4.271   1.524   1.958
  607SOL     OW 6012  -0.003   8.240   6.016
  607SOL    HW1 6013  -0.041   8.176   6.076
  607SOL    HW2 6014  -0.041   8.324   6.043
  608SOL     OW 6015   1.436   4.237   4.072
  608SOL    HW1 6016   1.465   4.157   4.115
  608SOL    HW2 6017   1.346   4.248   4.100
  609SOL     OW 6018   1.454   5.691   3.670
  609SOL    HW1 6019   1.361   5.682   3.647
  609SOL    HW2 6020   1.500   5.657   3.593
  610SOL     OW 6021   2.704   7.878   2.903
  610SOL    HW1 6022   2.764   7.824   2.852
  610SOL    HW2 6023   2.696   7.960   2.854
  611SOL     OW 6024   7.701   1.462   0.647
  611SOL    HW1 6025   7.722   1.380   0.691
  611SOL    HW2 6026   7.648   1.511   0.711
  612SOL     OW 6027   4.170   2.688   4.372
  612SOL    HW1 6028   4.201   2.742   4.445
  612SOL    HW2 6029   4.248   2.639   4.344
  613SOL     OW 6030   1.023   2.790   3.152
  613SOL    HW1 6031   1.014   2.776   3.058
  613SOL    HW2 6032   1.051   2.881   3.160
  614SOL     OW 6033   6.883   4.036   1.801
  614SOL    HW1 6034   6.922   4.025   1.888
  614SOL    HW2 6035   6.905   3.956   1.754
  615SOL     OW 6036   4.864   4.309   0.230
  615SOL    HW1 6037   4.907   4.384   0.273
  615SOL    HW2 6038   4.904   4.305   0.143
  616SOL     OW 6039   0.914   5.443   1.997
  616SOL    HW1 6040   0.844   5.495   1.957
  616SOL    HW2 6041   0.906   5.357   1.956
  617SOL     OW 6042   6.200   6.595   3.128
  617SOL    HW1 6043   6.291   6.590   3.099
  617SOL    HW2 6044   6.149   6.606   3.048
  618SOL     OW 6045   2.217   5.255   5.335
  618SOL    HW1 6046   2.311   5.276   5.327
  618SOL    HW2 6047   2.207   5.174   5.285
  619SOL     OW 6048   0.479   2.429   2.653
  619SOL    HW1 6049   0.561   2.479   2.646
  619SOL    HW2 6050   0.410   2.495   2.643
  620SOL     OW 6051   3.383   3.970   4.740
  620SOL    HW1 6052   3.350   3.881   4.752
  620SOL    HW2 6053   3.370   4.013   4.825
  621SOL     OW 6054   4.039   5.994   2.709
  621SOL    HW1 6055   3.977   6.008   2.637
  621SOL    HW2 6056   3.985   5.969   2.783
  622SOL     OW 6057   0.665   6.651   4.512
  622SOL    HW1 6058   0.695   6.660   4.421
  622SOL    HW2 6059   0.640   6.559   4.520
  623SOL     OW 6060   2.010   7.221   5.283
  623SOL    HW1 6061   1.941   7.172   5.328
  623SOL    HW2 6062   1.966   7.265   5.211
  624SOL     OW 6063   4.672   8.220   1.899
  624SOL    HW1 6064   4.695   8.285   1.832
  624SOL    HW2 6065   4.639   8.145   1.849
  625SOL     OW 6066   3.565   5.984   0.801
  625SOL    HW1 6067   3.608   6.069   0.791
  625SOL    HW2 6068   3.507   5.978   0.724
  626SOL     OW 6069  -0.301   4.951   3.452
  626SOL    HW1 6070  -0.273   4.984   3.537
  626SOL    HW2 6071  -0.221   4.941   3.402
  627SOL     OW 6072   1.846   3.360   3.483
  627SOL    HW1 6073   1.833   3.366   3.578
  627SOL    HW2 6074   1.868   3.450   3.457
  628SOL     OW 6075   2.486   5.116   3.099
  628SOL    HW1 6076   2.445   5.029   3.098
  628SOL    HW2 6077   2.420   5.173   3.139
  629SOL     OW 6078   3.761   2.775   0.547
  629SOL    HW1 6079   3.820   2.786   0.472
  629SOL    HW2 6080   3.747   2.863   0.580
  630SOL     OW 6081   3.230   4.124   0.468
  630SOL    HW1 6082   3.195   4.192   0.525
  630SOL    HW2 6083   3.323   4.147   0.458
  631SOL     OW 6084  -0.123   6.437   5.780
  631SOL    HW1 6085  -0.048   6.383   5.754
  631SOL    HW2 6086  -0.088   6.526   5.785
  632SOL     OW 6087   0.490   0.065   0.027
  632SOL    HW1 6088   0.504   0.154  -0.004
  632SOL    HW2 6089   0.407   0.068   0.074
  633SOL     OW 6090   4.313   6.524   4.100
  633SOL    HW1 6091   4.304   6.618   4.083
  633SOL    HW2 6092   4.322   6.484   4.014
  634SOL     OW 6093   3.931   3.192   0.099
  634SOL    HW1 6094   3.875   3.118   0.122
  634SOL    HW2 6095   4.015   3.172   0.140
  635SOL     OW 6096   1.697   5.660   2.703
  635SOL    HW1 6097   1.792   5.674   2.703
  635SOL    HW2 6098   1.682   5.599   2.631
  636SOL     OW 6099   6.453   3.479   1.077
  636SOL    HW1 6100   6.471   3.562   1.033
  636SOL    HW2 6101   6.539   3.437   1.085
  637SOL     OW 6102   5.192   3.052   0.614
  637SOL    HW1 6103   5.279   3.043   0.575
  637SOL    HW2 6104   5.132   3.034   0.541
  638SOL     OW 6105   5.733   1.393   2.001
  638SOL    HW1 6106   5.764   1.307   1.973
  638SOL    HW2 6107   5.639   1.392   1.981
  639SOL     OW 6108   7.747   6.909   1.786
  639SOL    HW1 6109   7.778   6.820   1.804
  639SOL    HW2 6110   7.816   6.947   1.731
  640SOL     OW 6111   3.646   8.272   4.015
  640SOL    HW1 6112   3.555   8.299   4.028
  640SOL    HW2 6113   3.664   8.215   4.090
  641SOL     OW 6114   5.641   2.770   1.592
  641SOL    HW1 6115   5.627   2.839   1.657
  641SOL    HW2 6116   5.736   2.759   1.589
  642SOL     OW 6117   6.020   6.627   5.338
  642SOL    HW1 6118   5.949   6.565   5.324
  642SOL    HW2 6119   6.087   6.602   5.275
  643SOL     OW 6120   1.711  10.241   5.890
  643SOL    HW1 6121   1.637  10.295   5.865
  643SOL    HW2 6122   1.784  10.302   5.900
  644SOL     OW 6123   7.573   5.054   1.256
  644SOL    HW1 6124   7.640   5.019   1.198
  644SOL    HW2 6125   7.491   5.017   1.223
  645SOL     OW 6126  -0.060   6.932   4.239
  645SOL    HW1 6127  -0.138   6.946   4.292
  645SOL    HW2 6128  -0.052   6.837   4.232
  646SOL     OW 6129   3.316   2.113   0.032
  646SOL    HW1 6130   3.407   2.086   0.017
  646SOL    HW2 6131   3.305   2.106   0.127
  647SOL     OW 6132   4.898   2.706   4.556
  647SOL    HW1 6133   4.969   2.753   4.513
  647SOL    HW2 6134   4.929   2.694   4.646
  648SOL     OW 6135   1.265   4.112   1.349
  648SOL    HW1 6136   1.359   4.113   1.367
  648SOL    HW2 6137   1.238   4.204   1.356
  649SOL     OW 6138   8.237   8.361   3.092
  649SOL    HW1 6139   8.240   8.446   3.136
  649SOL    HW2 6140   8.149   8.355   3.056
  650SOL     OW 6141   4.962   4.607   4.944
  650SOL    HW1 6142   5.027   4.630   4.877
  650SOL    HW2 6143   4.991   4.521   4.976
  651SOL     OW 6144   3.571   5.419   1.263
  651SOL    HW1 6145   3.499   5.472   1.230
  651SOL    HW2 6146   3.603   5.372   1.186
  652SOL     OW 6147  -0.626   5.332   6.068
  652SOL    HW1 6148  -0.572   5.254   6.081
  652SOL    HW2 6149  -0.586   5.399   6.124
  653SOL     OW 6150   2.666   7.353   2.886
  653SOL    HW1 6151   2.665   7.442   2.920
  653SOL    HW2 6152   2.574   7.328   2.882
  654SOL     OW 6153   3.468   5.483   1.726
  654SOL    HW1 6154   3.525   5.438   1.664
  654SOL    HW2 6155   3.379   5.467   1.693
  655SOL     OW 6156   0.071   0.685   0.986
  655SOL    HW1 6157   0.165   0.668   0.976
  655SOL    HW2 6158   0.037   0.607   1.029
  656SOL     OW 6159   3.039   8.085   5.457
  656SOL    HW1 6160   3.010   8.145   5.388
  656SOL    HW2 6161   3.134   8.093   5.458
  657SOL     OW 6162   0.815   2.948   0.587
  657SOL    HW1 6163   0.743   3.001   0.551
  657SOL    HW2 6164   0.887   3.010   0.597
  658SOL     OW 6165   0.856   1.168   1.602
  658SOL    HW1 6166   0.929   1.111   1.624
  658SOL    HW2 6167   0.783   1.137   1.655
  659SOL     OW 6168   6.427   8.131   2.993
  659SOL    HW1 6169   6.439   8.042   2.959
  659SOL    HW2 6170   6.497   8.141   3.058
  660SOL     OW 6171   4.174   8.632   5.045
  660SOL    HW1 6172   4.177   8.537   5.036
  660SOL    HW2 6173   4.167   8.647   5.139
  661SOL     OW 6174   1.299   7.717   3.403
  661SOL    HW1 6175   1.338   7.793   3.447
  661SOL    HW2 6176   1.371   7.655   3.394
  662SOL     OW 6177   6.315   6.317   5.399
  662SOL    HW1 6178   6.243   6.335   5.338
  662SOL    HW2 6179   6.381   6.383   5.378
  663SOL     OW 6180   5.591   5.504   4.125
  663SOL    HW1 6181   5.675   5.527   4.086
  663SOL    HW2 6182   5.560   5.585   4.165
  664SOL     OW 6183   6.622   5.458   0.065
  664SOL    HW1 6184   6.575   5.538   0.042
  664SOL    HW2 6185   6.710   5.471   0.029
  665SOL     OW 6186   1.621   6.982   3.938
  665SOL    HW1 6187   1.635   7.063   3.987
  665SOL    HW2 6188   1.629   7.007   3.846
  666SOL     OW 6189   4.050  10.196   5.598
  666SOL    HW1 6190   4.092  10.212   5.514
  666SOL    HW2 6191   4.011  10.280   5.622
  667SOL     OW 6192   5.895   3.686   0.189
  667SOL    HW1 6193   5.911   3.626   0.116
  667SOL    HW2 6194   5.935   3.643   0.264
  668SOL     OW 6195   0.393   3.118   4.234
  668SOL    HW1 6196   0.319   3.171   4.261
  668SOL    HW2 6197   0.466   3.180   4.228
  669SOL     OW 6198   1.208   8.766   3.518
  669SOL    HW1 6199   1.288   8.723   3.486
  669SOL    HW2 6200   1.138   8.725   3.468
  670SOL     OW 6201   3.798   8.094   3.121
  670SOL    HW1 6202   3.777   8.181   3.154
  670SOL    HW2 6203   3.794   8.038   3.199
  671SOL     OW 6204   3.017   5.293   3.017
  671SOL    HW1 6205   2.923   5.310   3.011
  671SOL    HW2 6206   3.056   5.378   3.037
  672SOL     OW 6207   4.515   1.755   1.763
  672SOL    HW1 6208   4.436   1.700   1.761
  672SOL    HW2 6209   4.532   1.776   1.672
  673SOL     OW 6210   4.573   7.387   1.723
  673SOL    HW1 6211   4.535   7.471   1.746
  673SOL    HW2 6212   4.590   7.344   1.807
  674SOL     OW 6213   5.189   5.695   4.057
  674SOL    HW1 6214   5.227   5.662   4.138
  674SOL    HW2 6215   5.184   5.790   4.070
  675SOL     OW 6216   1.726   8.479   2.990
  675SOL    HW1 6217   1.710   8.466   2.896
  675SOL    HW2 6218   1.700   8.570   3.006
  676SOL     OW 6219   1.785   7.894   5.231
  676SOL    HW1 6220   1.780   7.833   5.157
  676SOL    HW2 6221   1.707   7.948   5.223
  677SOL     OW 6222   1.572   5.589   3.471
  677SOL    HW1 6223   1.660   5.594   3.507
  677SOL    HW2 6224   1.578   5.632   3.386
  678SOL     OW 6225   3.959   1.331   0.875
  678SOL    HW1 6226   3.950   1.286   0.791
  678SOL    HW2 6227   3.915   1.273   0.938
  679SOL     OW 6228   7.559   2.838   1.269
  679SOL    HW1 6229   7.496   2.794   1.326
  679SOL    HW2 6230   7.638   2.845   1.322
  680SOL     OW 6231   5.154   6.055   3.318
  680SOL    HW1 6232   5.091   6.017   3.257
  680SOL    HW2 6233   5.132   6.018   3.403
  681SOL     OW 6234   7.751   7.915   3.753
  681SOL    HW1 6235   7.694   7.940   3.681
  681SOL    HW2 6236   7.794   7.835   3.724
  682SOL     OW 6237  -0.260   2.969   4.346
  682SOL    HW1 6238  -0.198   2.940   4.413
  682SOL    HW2 6239  -0.256   3.065   4.349
  683SOL     OW 6240   5.284   6.864   0.324
  683SOL    HW1 6241   5.256   6.824   0.407
  683SOL    HW2 6242   5.247   6.806   0.257
  684SOL     OW 6243   2.247   2.388   0.498
  684SOL    HW1 6244   2.198   2.375   0.416
  684SOL    HW2 6245   2.182   2.377   0.567
  685SOL     OW 6246   3.327   2.202   0.960
  685SOL    HW1 6247   3.267   2.271   0.985
  685SOL    HW2 6248   3.344   2.218   0.867
  686SOL     OW 6249   1.743   2.682   4.466
  686SOL    HW1 6250   1.816   2.621   4.475
  686SOL    HW2 6251   1.759   2.727   4.383
  687SOL     OW 6252   6.939   4.421   3.470
  687SOL    HW1 6253   7.010   4.463   3.518
  687SOL    HW2 6254   6.865   4.482   3.479
  688SOL     OW 6255   1.745   6.011   1.600
  688SOL    HW1 6256   1.783   6.043   1.681
  688SOL    HW2 6257   1.657   5.982   1.625
  689SOL     OW 6258  -0.217   5.434   4.546
  689SOL    HW1 6259  -0.155   5.362   4.559
  689SOL    HW2 6260  -0.300   5.401   4.583
  690SOL     OW 6261   2.570   7.128   3.803
  690SOL    HW1 6262   2.590   7.184   3.878
  690SOL    HW2 6263   2.602   7.041   3.828
  691SOL     OW 6264   2.568   6.804   1.953
  691SOL    HW1 6265   2.631   6.746   1.911
  691SOL    HW2 6266   2.597   6.809   2.044
  692SOL     OW 6267   2.933   7.770   3.302
  692SOL    HW1 6268   2.981   7.742   3.224
  692SOL    HW2 6269   2.871   7.836   3.268
  693SOL     OW 6270   1.720   8.261   5.917
  693SOL    HW1 6271   1.712   8.356   5.927
  693SOL    HW2 6272   1.813   8.246   5.899
  694SOL     OW 6273   4.116   5.367   5.862
  694SOL    HW1 6274   4.203   5.340   5.889
  694SOL    HW2 6275   4.121   5.375   5.767
  695SOL     OW 6276   7.708   3.179   1.291
  695SOL    HW1 6277   7.615   3.177   1.315
  695SOL    HW2 6278   7.753   3.200   1.373
  696SOL     OW 6279   5.649   9.402   3.990
  696SOL    HW1 6280   5.614   9.346   4.058
  696SOL    HW2 6281   5.733   9.432   4.025
  697SOL     OW 6282   1.743   5.117   3.478
  697SOL    HW1 6283   1.749   5.142   3.570
  697SOL    HW2 6284   1.799   5.179   3.432
  698SOL     OW 6285   6.450   5.982   1.331
  698SOL    HW1 6286   6.378   5.972   1.393
  698SOL    HW2 6287   6.507   5.906   1.348
  699SOL     OW 6288  -1.003   4.894   6.059
  699SOL    HW1 6289  -0.961   4.946   5.991
  699SOL    HW2 6290  -1.053   4.827   6.012
  700SOL     OW 6291   7.592   9.725   5.377
  700SOL    HW1 6292   7.585   9.636   5.411
  700SOL    HW2 6293   7.672   9.760   5.417
  701SOL     OW 6294   0.137   7.036   4.723
  701SOL    HW1 6295   0.074   7.084   4.778
  701SOL    HW2 6296   0.092   7.024   4.640
  702SOL     OW 6297   1.805   2.834   1.267
  702SOL    HW1 6298   1.807   2.929   1.260
  702SOL    HW2 6299   1.841   2.815   1.354
  703SOL     OW 6300   0.040   6.681   5.880
  703SOL    HW1 6301   0.025   6.638   5.964
  703SOL    HW2 6302   0.133   6.669   5.863
  704SOL     OW 6303   3.984   8.491   3.719
  704SOL    HW1 6304   3.893   8.492   3.689
  704SOL    HW2 6305   3.985   8.428   3.791
  705SOL     OW 6306   3.886   2.759   4.274
  705SOL    HW1 6307   3.922   2.822   4.336
  705SOL    HW2 6308   3.935   2.678   4.290
  706SOL     OW 6309   4.021   4.561   5.930
  706SOL    HW1 6310   4.091   4.500   5.907
  706SOL    HW2 6311   4.050   4.645   5.894
  707SOL     OW 6312   5.431   4.154   0.037
  707SOL    HW1 6313   5.435   4.154  -0.058
  707SOL    HW2 6314   5.358   4.095   0.058
  708SOL     OW 6315  -0.667   2.559   3.322
  708SOL    HW1 6316  -0.705   2.620   3.258
  708SOL    HW2 6317  -0.579   2.541   3.289
  709SOL     OW 6318   1.337   4.272   0.932
  709SOL    HW1 6319   1.322   4.335   0.861
  709SOL    HW2 6320   1.347   4.326   1.010
  710SOL     OW 6321   1.553   6.186   1.836
  710SOL    HW1 6322   1.647   6.173   1.823
  710SOL    HW2 6323   1.541   6.281   1.831
  711SOL     OW 6324   6.536   4.441   4.227
  711SOL    HW1 6325   6.505   4.532   4.230
  711SOL    HW2 6326   6.498   4.406   4.148
  712SOL     OW 6327   3.842   3.627   5.651
  712SOL    HW1 6328   3.806   3.692   5.590
  712SOL    HW2 6329   3.768   3.568   5.669
  713SOL     OW 6330   2.831   3.563   5.876
  713SOL    HW1 6331   2.764   3.498   5.897
  713SOL    HW2 6332   2.846   3.552   5.782
  714SOL     OW 6333   7.400   7.093   0.913
  714SOL    HW1 6334   7.431   7.042   0.839
  714SOL    HW2 6335   7.420   7.184   0.890
  715SOL     OW 6336   5.831   8.110   5.109
  715SOL    HW1 6337   5.808   8.037   5.052
  715SOL    HW2 6338   5.772   8.181   5.082
  716SOL     OW 6339   3.679   8.452   4.400
  716SOL    HW1 6340   3.588   8.430   4.381
  716SOL    HW2 6341   3.724   8.368   4.401
  717SOL     OW 6342   2.665   6.673   2.256
  717SOL    HW1 6343   2.756   6.649   2.273
  717SOL    HW2 6344   2.622   6.591   2.232
  718SOL     OW 6345   6.829   7.604   1.060
  718SOL    HW1 6346   6.913   7.632   1.096
  718SOL    HW2 6347   6.771   7.599   1.135
  719SOL     OW 6348   0.798   8.446   5.338
  719SOL    HW1 6349   0.730   8.463   5.274
  719SOL    HW2 6350   0.861   8.389   5.293
  720SOL     OW 6351   6.786   5.958   3.835
  720SOL    HW1 6352   6.819   5.955   3.746
  720SOL    HW2 6353   6.762   5.868   3.856
  721SOL     OW 6354   5.401   7.812   2.986
  721SOL    HW1 6355   5.472   7.749   2.988
  721SOL    HW2 6356   5.356   7.794   2.904
  722SOL     OW 6357   2.600   5.338   3.423
  722SOL    HW1 6358   2.608   5.359   3.516
  722SOL    HW2 6359   2.662   5.266   3.409
  723SOL     OW 6360   3.160   4.877   4.174
  723SOL    HW1 6361   3.157   4.943   4.105
  723SOL    HW2 6362   3.122   4.920   4.251
  724SOL     OW 6363   6.380   3.965   0.787
  724SOL    HW1 6364   6.388   4.012   0.705
  724SOL    HW2 6365   6.346   4.029   0.849
  725SOL     OW 6366   1.648   7.051   4.743
  725SOL    HW1 6367   1.687   7.138   4.736
  725SOL    HW2 6368   1.582   7.049   4.674
  726SOL     OW 6369   0.950   8.082   6.184
  726SOL    HW1 6370   0.878   8.143   6.171
  726SOL    HW2 6371   0.911   7.995   6.174
  727SOL     OW 6372   0.927   7.857   5.445
  727SOL    HW1 6373   0.978   7.869   5.525
  727SOL    HW2 6374   0.979   7.795   5.393
  728SOL     OW 6375   2.886   4.419   5.400
  728SOL    HW1 6376   2.981   4.419   5.413
  728SOL    HW2 6377   2.855   4.340   5.444
  729SOL     OW 6378   5.847   1.278   1.580
  729SOL    HW1 6379   5.834   1.367   1.612
  729SOL    HW2 6380   5.941   1.264   1.584
  730SOL     OW 6381   6.960   7.240   4.324
  730SOL    HW1 6382   7.012   7.314   4.293
  730SOL    HW2 6383   6.872   7.256   4.291
  731SOL     OW 6384   3.797   7.684   5.046
  731SOL    HW1 6385   3.719   7.738   5.059
  731SOL    HW2 6386   3.866   7.746   5.020
  732SOL     OW 6387   7.535   2.645   1.533
  732SOL    HW1 6388   7.522   2.551   1.540
  732SOL    HW2 6389   7.626   2.658   1.559
  733SOL     OW 6390   3.924   3.783   4.802
  733SOL    HW1 6391   3.889   3.837   4.730
  733SOL    HW2 6392   3.886   3.821   4.881
  734SOL     OW 6393   0.757   2.747   4.323
  734SOL    HW1 6394   0.835   2.783   4.366
  734SOL    HW2 6395   0.686   2.807   4.347
  735SOL     OW 6396   7.633   1.839   0.741
  735SOL    HW1 6397   7.543   1.861   0.716
  735SOL    HW2 6398   7.688   1.894   0.686
  736SOL     OW 6399   2.335   7.398   0.499
  736SOL    HW1 6400   2.379   7.482   0.487
  736SOL    HW2 6401   2.405   7.339   0.529
  737SOL     OW 6402   4.097   7.354   4.848
  737SOL    HW1 6403   4.121   7.436   4.891
  737SOL    HW2 6404   4.071   7.295   4.919
  738SOL     OW 6405   3.840   6.994   2.502
  738SOL    HW1 6406   3.786   7.031   2.571
  738SOL    HW2 6407   3.926   7.034   2.514
  739SOL     OW 6408   0.725   9.450   5.450
  739SOL    HW1 6409   0.701   9.509   5.521
  739SOL    HW2 6410   0.758   9.372   5.495
  740SOL     OW 6411   3.740   8.611   5.380
  740SOL    HW1 6412   3.670   8.559   5.341
  740SOL    HW2 6413   3.724   8.700   5.348
  741SOL     OW 6414   6.940   5.553   3.667
  741SOL    HW1 6415   6.937   5.491   3.594
  741SOL    HW2 6416   6.916   5.502   3.743
  742SOL     OW 6417   1.195   9.702   6.095
  742SOL    HW1 6418   1.203   9.712   6.190
  742SOL    HW2 6419   1.110   9.660   6.083
  743SOL     OW 6420   5.464   5.638   5.261
  743SOL    HW1 6421   5.392   5.652   5.200
  743SOL    HW2 6422   5.530   5.590   5.211
  744SOL     OW 6423   2.825   1.633   0.120
  744SOL    HW1 6424   2.807   1.721   0.087
  744SOL    HW2 6425   2.747   1.583   0.095
  745SOL     OW 6426   2.342   6.799   3.534
  745SOL    HW1 6427   2.250   6.820   3.521
  745SOL    HW2 6428   2.388   6.882   3.523
  746SOL     OW 6429   4.557   7.977   2.958
  746SOL    HW1 6430   4.483   7.959   2.900
  746SOL    HW2 6431   4.582   7.891   2.993
  747SOL     OW 6432   6.216   5.479   0.449
  747SOL    HW1 6433   6.200   5.567   0.483
  747SOL    HW2 6434   6.251   5.430   0.524
  748SOL     OW 6435   5.824   2.659   0.940
  748SOL    HW1 6436   5.836   2.575   0.983
  748SOL    HW2 6437   5.776   2.639   0.860
  749SOL     OW 6438   4.766   3.862   4.549
  749SOL    HW1 6439   4.807   3.776   4.557
  749SOL    HW2 6440   4.840   3.924   4.549
  750SOL     OW 6441   2.234   7.975   3.175
  750SOL    HW1 6442   2.208   7.974   3.083
  750SOL    HW2 6443   2.233   7.883   3.202
  751SOL     OW 6444   0.957   2.992   1.453
  751SOL    HW1 6445   1.027   2.979   1.516
  751SOL    HW2 6446   0.990   3.058   1.393
  752SOL     OW 6447   4.660   9.742   5.081
  752SOL    HW1 6448   4.742   9.779   5.048
  752SOL    HW2 6449   4.662   9.759   5.175
  753SOL     OW 6450   2.213   8.816   5.207
  753SOL    HW1 6451   2.221   8.906   5.236
  753SOL    HW2 6452   2.127   8.788   5.239
  754SOL     OW 6453   5.953   6.439   4.319
  754SOL    HW1 6454   6.006   6.360   4.309
  754SOL    HW2 6455   6.016   6.511   4.323
  755SOL     OW 6456   1.517   0.827   0.358
  755SOL    HW1 6457   1.517   0.731   0.353
  755SOL    HW2 6458   1.574   0.846   0.432
  756SOL     OW 6459   6.218   6.879   3.835
  756SOL    HW1 6460   6.196   6.810   3.773
  756SOL    HW2 6461   6.204   6.960   3.786
  757SOL     OW 6462   1.830   4.810   1.574
  757SOL    HW1 6463   1.816   4.716   1.583
  757SOL    HW2 6464   1.824   4.844   1.664
  758SOL     OW 6465   0.064   4.005   4.447
  758SOL    HW1 6466   0.123   4.007   4.371
  758SOL    HW2 6467  -0.023   4.022   4.410
  759SOL     OW 6468   7.877   7.546   1.633
  759SOL    HW1 6469   7.961   7.525   1.673
  759SOL    HW2 6470   7.813   7.495   1.683
  760SOL     OW 6471   5.043   5.817   4.618
  760SOL    HW1 6472   5.116   5.780   4.568
  760SOL    HW2 6473   5.028   5.753   4.688
  761SOL     OW 6474   6.275   9.514   5.427
  761SOL    HW1 6475   6.206   9.521   5.493
  761SOL    HW2 6476   6.340   9.579   5.453
  762SOL     OW 6477   6.688   7.205   4.604
  762SOL    HW1 6478   6.659   7.249   4.684
  762SOL    HW2 6479   6.753   7.142   4.634
  763SOL     OW 6480   2.733   8.190   5.293
  763SOL    HW1 6481   2.754   8.122   5.229
  763SOL    HW2 6482   2.735   8.272   5.243
  764SOL     OW 6483   4.636   6.059   5.847
  764SOL    HW1 6484   4.649   6.127   5.914
  764SOL    HW2 6485   4.683   6.093   5.771
  765SOL     OW 6486  -2.082   4.120   6.007
  765SOL    HW1 6487  -2.081   4.212   6.036
  765SOL    HW2 6488  -1.994   4.105   5.972
  766SOL     OW 6489   2.462   4.573   1.888
  766SOL    HW1 6490   2.507   4.493   1.913
  766SOL    HW2 6491   2.380   4.571   1.938
  767SOL     OW 6492   7.692   7.943   3.214
  767SOL    HW1 6493   7.742   8.001   3.272
  767SOL    HW2 6494   7.606   7.985   3.209
  768SOL     OW 6495   1.392   3.676   2.762
  768SOL    HW1 6496   1.464   3.738   2.770
  768SOL    HW2 6497   1.432   3.590   2.775
  769SOL     OW 6498   2.446   9.656   5.761
  769SOL    HW1 6499   2.469   9.571   5.798
  769SOL    HW2 6500   2.361   9.677   5.800
  770SOL     OW 6501   7.352   9.306   4.955
  770SOL    HW1 6502   7.325   9.347   5.037
  770SOL    HW2 6503   7.422   9.362   4.922
  771SOL     OW 6504   2.923   4.431   3.808
  771SOL    HW1 6505   2.866   4.364   3.848
  771SOL    HW2 6506   2.871   4.467   3.737
  772SOL     OW 6507   3.770   8.651   5.063
  772SOL    HW1 6508   3.803   8.586   5.002
  772SOL    HW2 6509   3.696   8.609   5.106
  773SOL     OW 6510   7.619   5.670   1.763
  773SOL    HW1 6511   7.682   5.600   1.780
  773SOL    HW2 6512   7.610   5.671   1.667
  774SOL     OW 6513   0.690   4.433   5.648
  774SOL    HW1 6514   0.749   4.360   5.632
  774SOL    HW2 6515   0.708   4.460   5.738
  775SOL     OW 6516   1.503   1.908   1.675
  775SOL    HW1 6517   1.516   1.926   1.581
  775SOL    HW2 6518   1.547   1.824   1.688
  776SOL     OW 6519   2.810   5.535   3.619
  776SOL    HW1 6520   2.737   5.476   3.636
  776SOL    HW2 6521   2.768   5.620   3.601
  777SOL     OW 6522   6.894   5.588   0.509
  777SOL    HW1 6523   6.868   5.674   0.474
  777SOL    HW2 6524   6.890   5.599   0.604
  778SOL     OW 6525  -0.986   2.438   3.418
  778SOL    HW1 6526  -0.925   2.494   3.466
  778SOL    HW2 6527  -0.930   2.368   3.383
  779SOL     OW 6528   5.085   6.751   5.004
  779SOL    HW1 6529   5.147   6.823   4.992
  779SOL    HW2 6530   5.110   6.687   4.937
  780SOL     OW 6531   2.967   6.705   5.278
  780SOL    HW1 6532   3.003   6.629   5.324
  780SOL    HW2 6533   2.876   6.679   5.259
  781SOL     OW 6534   5.095   7.803   4.231
  781SOL    HW1 6535   5.155   7.837   4.164
  781SOL    HW2 6536   5.033   7.748   4.181
  782SOL     OW 6537   2.604   4.811   1.213
  782SOL    HW1 6538   2.599   4.763   1.295
  782SOL    HW2 6539   2.681   4.867   1.222
  783SOL     OW 6540   1.665   4.667   3.014
  783SOL    HW1 6541   1.716   4.664   3.095
  783SOL    HW2 6542   1.575   4.649   3.041
  784SOL     OW 6543   4.858   6.503   5.803
  784SOL    HW1 6544   4.926   6.557   5.845
  784SOL    HW2 6545   4.874   6.415   5.836
  785SOL     OW 6546   2.458   2.060   0.078
  785SOL    HW1 6547   2.520   1.999   0.117
  785SOL    HW2 6548   2.454   2.034  -0.014
  786SOL     OW 6549   7.850   4.765  -0.001
  786SOL    HW1 6550   7.821   4.740   0.087
  786SOL    HW2 6551   7.792   4.836  -0.026
  787SOL     OW 6552   1.714   1.696   0.667
  787SOL    HW1 6553   1.807   1.710   0.682
  787SOL    HW2 6554   1.691   1.622   0.723
  788SOL     OW 6555   3.756   7.849   2.073
  788SOL    HW1 6556   3.803   7.813   2.148
  788SOL    HW2 6557   3.822   7.856   2.004
  789SOL     OW 6558   7.032   8.453   3.732
  789SOL    HW1 6559   6.967   8.506   3.688
  789SOL    HW2 6560   7.058   8.505   3.808
  790SOL     OW 6561   1.922   6.884   1.857
  790SOL    HW1 6562   1.838   6.869   1.813
  790SOL    HW2 6563   1.972   6.804   1.840
  791SOL     OW 6564   7.167  10.001   5.934
  791SOL    HW1 6565   7.165   9.953   6.017
  791SOL    HW2 6566   7.194  10.090   5.959
  792SOL     OW 6567   7.411   6.012   2.738
  792SOL    HW1 6568   7.340   5.954   2.711
  792SOL    HW2 6569   7.382   6.099   2.711
  793SOL     OW 6570   6.150   8.121   3.552
  793SOL    HW1 6571   6.107   8.097   3.470
  793SOL    HW2 6572   6.145   8.217   3.554
  794SOL     OW 6573   6.303   6.924   0.597
  794SOL    HW1 6574   6.376   6.980   0.569
  794SOL    HW2 6575   6.344   6.845   0.631
  795SOL     OW 6576   5.048   1.964   1.531
  795SOL    HW1 6577   5.026   1.960   1.624
  795SOL    HW2 6578   5.144   1.959   1.529
  796SOL     OW 6579   6.845   6.472   1.971
  796SOL    HW1 6580   6.879   6.412   2.037
  796SOL    HW2 6581   6.810   6.416   1.902
  797SOL     OW 6582   6.183   6.851   1.488
  797SOL    HW1 6583   6.260   6.798   1.469
  797SOL    HW2 6584   6.214   6.941   1.481
  798SOL     OW 6585   6.401   8.579   3.581
  798SOL    HW1 6586   6.493   8.555   3.572
  798SOL    HW2 6587   6.403   8.671   3.607
  799SOL     OW 6588   6.832   9.748   5.188
  799SOL    HW1 6589   6.862   9.661   5.161
  799SOL    HW2 6590   6.836   9.746   5.283
  800SOL     OW 6591   1.384   7.834   4.138
  800SOL    HW1 6592   1.318   7.772   4.167
  800SOL    HW2 6593   1.355   7.861   4.051
  801SOL     OW 6594   3.990   4.697   3.881
  801SOL    HW1 6595   3.906   4.653   3.895
  801SOL    HW2 6596   4.027   4.653   3.805
  802SOL     OW 6597   0.821   8.190   3.950
  802SOL    HW1 6598   0.762   8.176   4.025
  802SOL    HW2 6599   0.829   8.104   3.910
  803SOL     OW 6600   4.792   5.782   4.401
  803SOL    HW1 6601   4.824   5.782   4.310
  803SOL    HW2 6602   4.869   5.756   4.452
  804SOL     OW 6603   8.546   5.961   1.361
  804SOL    HW1 6604   8.488   5.896   1.400
  804SOL    HW2 6605   8.560   6.025   1.430
  805SOL     OW 6606   0.958   9.999   5.575
  805SOL    HW1 6607   0.987   9.956   5.495
  805SOL    HW2 6608   0.905   9.933   5.620
  806SOL     OW 6609   7.665   1.675   0.416
  806SOL    HW1 6610   7.665   1.580   0.409
  806SOL    HW2 6611   7.668   1.692   0.511
  807SOL     OW 6612   2.545   8.100   4.787
  807SOL    HW1 6613   2.498   8.165   4.734
  807SOL    HW2 6614   2.519   8.120   4.877
  808SOL     OW 6615   1.781   7.748   1.701
  808SOL    HW1 6616   1.817   7.664   1.730
  808SOL    HW2 6617   1.777   7.741   1.606
  809SOL     OW 6618   3.386   2.569   3.942
  809SOL    HW1 6619   3.393   2.630   4.015
  809SOL    HW2 6620   3.412   2.484   3.979
  810SOL     OW 6621  -0.501   7.784   6.105
  810SOL    HW1 6622  -0.531   7.710   6.051
  810SOL    HW2 6623  -0.407   7.770   6.114
  811SOL     OW 6624   7.403   5.357   2.584
  811SOL    HW1 6625   7.471   5.304   2.627
  811SOL    HW2 6626   7.421   5.446   2.613
  812SOL     OW 6627   1.157   2.457   1.106
  812SOL    HW1 6628   1.139   2.365   1.125
  812SOL    HW2 6629   1.082   2.486   1.053
  813SOL     OW 6630   0.615   3.817   3.266
  813SOL    HW1 6631   0.677   3.782   3.203
  813SOL    HW2 6632   0.653   3.796   3.351
  814SOL     OW 6633   3.552  10.300   5.665
  814SOL    HW1 6634   3.486  10.369   5.666
  814SOL    HW2 6635   3.526  10.242   5.594
  815SOL     OW 6636   7.370   7.632   1.277
  815SOL    HW1 6637   7.462   7.646   1.302
  815SOL    HW2 6638   7.361   7.676   1.193
  816SOL     OW 6639   3.011   7.106   0.815
  816SOL    HW1 6640   3.086   7.164   0.800
  816SOL    HW2 6641   2.937   7.153   0.778
  817SOL     OW 6642   0.916   6.719   4.418
  817SOL    HW1 6643   0.894   6.662   4.492
  817SOL    HW2 6644   0.883   6.805   4.444
  818SOL     OW 6645   5.133   8.271   2.024
  818SOL    HW1 6646   5.153   8.198   1.965
  818SOL    HW2 6647   5.161   8.349   1.975
  819SOL     OW 6648   2.027   8.083   2.626
  819SOL    HW1 6649   1.983   8.000   2.607
  819SOL    HW2 6650   2.118   8.067   2.602
  820SOL     OW 6651   4.212   7.804   2.368
  820SOL    HW1 6652   4.174   7.854   2.440
  820SOL    HW2 6653   4.292   7.767   2.404
  821SOL     OW 6654   2.343   5.078   0.516
  821SOL    HW1 6655   2.257   5.038   0.522
  821SOL    HW2 6656   2.378   5.048   0.432
  822SOL     OW 6657   0.453   4.045   2.544
  822SOL    HW1 6658   0.362   4.057   2.570
  822SOL    HW2 6659   0.492   3.994   2.614
  823SOL     OW 6660   7.150   5.422   0.847
  823SOL    HW1 6661   7.208   5.466   0.909
  823SOL    HW2 6662   7.062   5.442   0.879
  824SOL     OW 6663   4.069   1.658   2.724
  824SOL    HW1 6664   4.148   1.624   2.767
  824SOL    HW2 6665   3.998   1.632   2.783
  825SOL     OW 6666   2.942   2.631   0.386
  825SOL    HW1 6667   2.991   2.713   0.388
  825SOL    HW2 6668   3.006   2.563   0.406
  826SOL     OW 6669   2.836   7.117   1.790
  826SOL    HW1 6670   2.749   7.132   1.751
  826SOL    HW2 6671   2.840   7.178   1.864
  827SOL     OW 6672   1.771   2.856   4.247
  827SOL    HW1 6673   1.704   2.922   4.267
  827SOL    HW2 6674   1.749   2.826   4.159
  828SOL     OW 6675   5.547   9.705   4.967
  828SOL    HW1 6676   5.535   9.768   4.897
  828SOL    HW2 6677   5.468   9.713   5.020
  829SOL     OW 6678   1.728   5.713   4.607
  829SOL    HW1 6679   1.703   5.805   4.601
  829SOL    HW2 6680   1.690   5.682   4.689
  830SOL     OW 6681   5.252   5.814   5.110
  830SOL    HW1 6682   5.257   5.901   5.069
  830SOL    HW2 6683   5.165   5.782   5.087
  831SOL     OW 6684   2.166   9.396   5.778
  831SOL    HW1 6685   2.205   9.466   5.830
  831SOL    HW2 6686   2.150   9.326   5.842
  832SOL     OW 6687   4.303   6.840   5.894
  832SOL    HW1 6688   4.311   6.758   5.845
  832SOL    HW2 6689   4.212   6.865   5.885
  833SOL     OW 6690   3.262   6.590   0.117
  833SOL    HW1 6691   3.170   6.585   0.143
  833SOL    HW2 6692   3.301   6.508   0.147
  834SOL     OW 6693   4.089   4.952   5.335
  834SOL    HW1 6694   4.174   4.997   5.332
  834SOL    HW2 6695   4.111   4.859   5.344
  835SOL     OW 6696   5.511   7.160   4.833
  835SOL    HW1 6697   5.569   7.087   4.855
  835SOL    HW2 6698   5.563   7.239   4.850
  836SOL     OW 6699   5.442   7.400   4.983
  836SOL    HW1 6700   5.415   7.485   5.018
  836SOL    HW2 6701   5.393   7.336   5.035
  837SOL     OW 6702  -0.025   4.025   2.761
  837SOL    HW1 6703   0.012   3.947   2.803
  837SOL    HW2 6704  -0.067   4.073   2.832
  838SOL     OW 6705   7.918   8.979   3.748
  838SOL    HW1 6706   7.845   9.037   3.772
  838SOL    HW2 6707   7.886   8.932   3.671
  839SOL     OW 6708   4.235   5.322   2.041
  839SOL    HW1 6709   4.174   5.302   1.970
  839SOL    HW2 6710   4.239   5.418   2.044
  840SOL     OW 6711   2.635   7.216   5.948
  840SOL    HW1 6712   2.694   7.269   5.894
  840SOL    HW2 6713   2.665   7.232   6.038
  841SOL     OW 6714   0.767   5.404   6.151
  841SOL    HW1 6715   0.813   5.447   6.223
  841SOL    HW2 6716   0.674   5.417   6.172
  842SOL     OW 6717   3.394   3.541   0.136
  842SOL    HW1 6718   3.434   3.466   0.181
  842SOL    HW2 6719   3.314   3.560   0.186
  843SOL     OW 6720   5.576   9.104   5.534
  843SOL    HW1 6721   5.538   9.020   5.509
  843SOL    HW2 6722   5.651   9.116   5.476
  844SOL     OW 6723   7.613   5.164   2.689
  844SOL    HW1 6724   7.696   5.200   2.658
  844SOL    HW2 6725   7.627   5.070   2.692
  845SOL     OW 6726   6.270   5.219   0.056
  845SOL    HW1 6727   6.319   5.293   0.092
  845SOL    HW2 6728   6.289   5.146   0.116
  846SOL     OW 6729  -0.517   2.506   2.972
  846SOL    HW1 6730  -0.600   2.554   2.977
  846SOL    HW2 6731  -0.514   2.473   2.882
  847SOL     OW 6732   3.417   2.552   3.409
  847SOL    HW1 6733   3.473   2.592   3.343
  847SOL    HW2 6734   3.330   2.588   3.391
  848SOL     OW 6735   4.096   2.801   0.120
  848SOL    HW1 6736   4.153   2.860   0.070
  848SOL    HW2 6737   4.023   2.782   0.060
  849SOL     OW 6738   4.036   7.139   0.795
  849SOL    HW1 6739   4.010   7.088   0.872
  849SOL    HW2 6740   4.031   7.230   0.823
  850SOL     OW 6741   5.761   6.862   2.682
  850SOL    HW1 6742   5.694   6.910   2.632
  850SOL    HW2 6743   5.713   6.788   2.719
  851SOL     OW 6744   0.681   3.133   1.331
  851SOL    HW1 6745   0.588   3.155   1.328
  851SOL    HW2 6746   0.726   3.217   1.326
  852SOL     OW 6747   3.643   2.892   3.350
  852SOL    HW1 6748   3.600   2.807   3.357
  852SOL    HW2 6749   3.694   2.887   3.269
  853SOL     OW 6750   8.237   7.132   0.348
  853SOL    HW1 6751   8.290   7.053   0.336
  853SOL    HW2 6752   8.246   7.154   0.440
  854SOL     OW 6753   3.181   8.709   6.193
  854SOL    HW1 6754   3.120   8.636   6.201
  854SOL    HW2 6755   3.265   8.668   6.169
  855SOL     OW 6756   6.914   9.931   6.183
  855SOL    HW1 6757   6.853   9.860   6.204
  855SOL    HW2 6758   7.000   9.889   6.182
  856SOL     OW 6759   9.404   7.151   0.738
  856SOL    HW1 6760   9.363   7.105   0.812
  856SOL    HW2 6761   9.341   7.220   0.715
  857SOL     OW 6762   4.119   7.334   6.150
  857SOL    HW1 6763   4.080   7.360   6.067
  857SOL    HW2 6764   4.195   7.392   6.160
  858SOL     OW 6765   4.621   4.723   3.605
  858SOL    HW1 6766   4.552   4.694   3.665
  858SOL    HW2 6767   4.664   4.642   3.578
  859SOL     OW 6768   4.157   8.363   2.639
  859SOL    HW1 6769   4.098   8.417   2.586
  859SOL    HW2 6770   4.185   8.293   2.580
  860SOL     OW 6771   7.294   7.363   3.273
  860SOL    HW1 6772   7.245   7.293   3.229
  860SOL    HW2 6773   7.362   7.388   3.211
  861SOL     OW 6774   0.044   3.933   4.968
  861SOL    HW1 6775   0.104   3.990   4.920
  861SOL    HW2 6776  -0.037   3.936   4.916
  862SOL     OW 6777   3.043   8.523   5.841
  862SOL    HW1 6778   3.035   8.431   5.814
  862SOL    HW2 6779   3.091   8.565   5.770
  863SOL     OW 6780  -0.235   4.146   5.848
  863SOL    HW1 6781  -0.222   4.198   5.927
  863SOL    HW2 6782  -0.329   4.133   5.843
  864SOL     OW 6783   1.744   6.332   5.523
  864SOL    HW1 6784   1.790   6.412   5.500
  864SOL    HW2 6785   1.806   6.283   5.578
  865SOL     OW 6786   0.712   7.623   5.058
  865SOL    HW1 6787   0.687   7.678   4.984
  865SOL    HW2 6788   0.807   7.637   5.067
  866SOL     OW 6789   4.453   1.113   1.333
  866SOL    HW1 6790   4.454   1.188   1.394
  866SOL    HW2 6791   4.515   1.138   1.264
  867SOL     OW 6792   4.949   6.560   5.245
  867SOL    HW1 6793   4.941   6.585   5.337
  867SOL    HW2 6794   4.980   6.639   5.201
  868SOL     OW 6795   5.129   5.317   4.196
  868SOL    HW1 6796   5.218   5.321   4.159
  868SOL    HW2 6797   5.133   5.374   4.272
  869SOL     OW 6798   7.032   0.778   0.461
  869SOL    HW1 6799   7.120   0.747   0.480
  869SOL    HW2 6800   7.015   0.844   0.528
  870SOL     OW 6801   5.118   0.916   0.608
  870SOL    HW1 6802   5.174   0.881   0.538
  870SOL    HW2 6803   5.050   0.850   0.621
  871SOL     OW 6804   4.858   5.496   4.105
  871SOL    HW1 6805   4.948   5.486   4.136
  871SOL    HW2 6806   4.804   5.470   4.180
  872SOL     OW 6807   1.307   2.340   3.807
  872SOL    HW1 6808   1.322   2.395   3.730
  872SOL    HW2 6809   1.395   2.309   3.830
  873SOL     OW 6810   1.023   4.691   5.607
  873SOL    HW1 6811   1.108   4.650   5.624
  873SOL    HW2 6812   0.986   4.641   5.534
  874SOL     OW 6813   3.329   4.725   3.973
  874SOL    HW1 6814   3.296   4.765   4.054
  874SOL    HW2 6815   3.346   4.799   3.915
  875SOL     OW 6816   6.908   5.778   4.108
  875SOL    HW1 6817   6.865   5.715   4.051
  875SOL    HW2 6818   6.838   5.839   4.133
  876SOL     OW 6819   5.111   9.740   4.745
  876SOL    HW1 6820   5.026   9.698   4.752
  876SOL    HW2 6821   5.139   9.754   4.836
  877SOL     OW 6822   1.437   6.787   5.080
  877SOL    HW1 6823   1.355   6.831   5.057
  877SOL    HW2 6824   1.501   6.822   5.017
  878SOL     OW 6825   0.543   2.687   1.622
  878SOL    HW1 6826   0.531   2.598   1.589
  878SOL    HW2 6827   0.570   2.738   1.545
  879SOL     OW 6828   1.747   5.715   0.853
  879SOL    HW1 6829   1.833   5.714   0.811
  879SOL    HW2 6830   1.690   5.759   0.790
  880SOL     OW 6831   3.615   7.496   3.131
  880SOL    HW1 6832   3.640   7.561   3.197
  880SOL    HW2 6833   3.690   7.437   3.126
  881SOL     OW 6834   3.008   1.553   2.305
  881SOL    HW1 6835   2.992   1.611   2.231
  881SOL    HW2 6836   3.051   1.608   2.370
  882SOL     OW 6837   5.275   7.858   3.578
  882SOL    HW1 6838   5.239   7.908   3.652
  882SOL    HW2 6839   5.362   7.830   3.608
  883SOL     OW 6840   4.048   5.117   4.999
  883SOL    HW1 6841   4.074   5.146   4.911
  883SOL    HW2 6842   4.118   5.057   5.026
  884SOL     OW 6843   4.523   9.224   3.741
  884SOL    HW1 6844   4.556   9.314   3.736
  884SOL    HW2 6845   4.431   9.234   3.764
  885SOL     OW 6846   3.099   8.341   5.277
  885SOL    HW1 6847   3.050   8.389   5.211
  885SOL    HW2 6848   3.158   8.284   5.228
  886SOL     OW 6849  -1.092   5.551   5.336
  886SOL    HW1 6850  -1.096   5.484   5.404
  886SOL    HW2 6851  -1.182   5.583   5.329
  887SOL     OW 6852   1.545   9.439   5.705
  887SOL    HW1 6853   1.452   9.446   5.686
  887SOL    HW2 6854   1.577   9.371   5.646
  888SOL     OW 6855   3.071   9.678   5.603
  888SOL    HW1 6856   3.065   9.583   5.610
  888SOL    HW2 6857   2.995   9.710   5.651
  889SOL     OW 6858   2.478   4.366   4.814
  889SOL    HW1 6859   2.400   4.335   4.767
  889SOL    HW2 6860   2.487   4.458   4.788
  890SOL     OW 6861   4.361   7.262   0.539
  890SOL    HW1 6862   4.267   7.275   0.552
  890SOL    HW2 6863   4.387   7.200   0.607
  891SOL     OW 6864   3.734   6.612   4.958
  891SOL    HW1 6865   3.765   6.698   4.931
  891SOL    HW2 6866   3.640   6.623   4.970
  892SOL     OW 6867   2.835   1.849   3.117
  892SOL    HW1 6868   2.799   1.779   3.063
  892SOL    HW2 6869   2.930   1.838   3.111
  893SOL     OW 6870   5.699   7.588   1.420
  893SOL    HW1 6871   5.671   7.518   1.361
  893SOL    HW2 6872   5.749   7.647   1.364
  894SOL     OW 6873  -0.294   4.955   4.718
  894SOL    HW1 6874  -0.359   4.916   4.660
  894SOL    HW2 6875  -0.220   4.894   4.717
  895SOL     OW 6876   2.835   5.170   3.428
  895SOL    HW1 6877   2.926   5.197   3.426
  895SOL    HW2 6878   2.822   5.136   3.517
  896SOL     OW 6879   2.288   3.898   3.140
  896SOL    HW1 6880   2.205   3.851   3.146
  896SOL    HW2 6881   2.342   3.860   3.209
  897SOL     OW 6882   6.282   1.853   1.574
  897SOL    HW1 6883   6.271   1.891   1.487
  897SOL    HW2 6884   6.373   1.872   1.598
  898SOL     OW 6885   1.672   5.534   6.121
  898SOL    HW1 6886   1.588   5.567   6.089
  898SOL    HW2 6887   1.716   5.501   6.043
  899SOL     OW 6888   6.861   1.472   0.738
  899SOL    HW1 6889   6.931   1.414   0.709
  899SOL    HW2 6890   6.782   1.438   0.695
  900SOL     OW 6891   5.417   7.687   5.594
  900SOL    HW1 6892   5.507   7.720   5.590
  900SOL    HW2 6893   5.425   7.601   5.636
  901SOL     OW 6894   6.387   5.987   3.823
  901SOL    HW1 6895   6.475   6.006   3.790
  901SOL    HW2 6896   6.336   6.065   3.801
  902SOL     OW 6897   7.200   8.511   3.406
  902SOL    HW1 6898   7.252   8.541   3.481
  902SOL    HW2 6899   7.241   8.429   3.380
  903SOL     OW 6900   2.698   5.267   1.980
  903SOL    HW1 6901   2.737   5.232   1.900
  903SOL    HW2 6902   2.678   5.189   2.032
  904SOL     OW 6903   7.039   7.495   4.197
  904SOL    HW1 6904   6.944   7.501   4.191
  904SOL    HW2 6905   7.068   7.581   4.226
  905SOL     OW 6906   6.426   2.182   3.123
  905SOL    HW1 6907   6.391   2.179   3.034
  905SOL    HW2 6908   6.482   2.105   3.129
  906SOL     OW 6909   1.392   6.263   5.688
  906SOL    HW1 6910   1.433   6.334   5.638
  906SOL    HW2 6911   1.352   6.206   5.623
  907SOL     OW 6912  -0.152   6.246   5.208
  907SOL    HW1 6913  -0.129   6.235   5.300
  907SOL    HW2 6914  -0.086   6.196   5.161
  908SOL     OW 6915   1.056   5.443   2.235
  908SOL    HW1 6916   1.147   5.470   2.223
  908SOL    HW2 6917   1.015   5.459   2.149
  909SOL     OW 6918   6.777   1.193   1.543
  909SOL    HW1 6919   6.690   1.153   1.547
  909SOL    HW2 6920   6.828   1.146   1.609
  910SOL     OW 6921   2.810   1.006   0.445
  910SOL    HW1 6922   2.840   1.017   0.535
  910SOL    HW2 6923   2.722   1.044   0.444
  911SOL     OW 6924   7.707   8.494   3.926
  911SOL    HW1 6925   7.678   8.583   3.907
  911SOL    HW2 6926   7.714   8.452   3.840
  912SOL     OW 6927   5.376   5.619   0.029
  912SOL    HW1 6928   5.301   5.649  -0.023
  912SOL    HW2 6929   5.369   5.523   0.028
  913SOL     OW 6930   6.443   7.033   2.216
  913SOL    HW1 6931   6.428   7.043   2.122
  913SOL    HW2 6932   6.358   7.050   2.256
  914SOL     OW 6933   3.521   6.242   3.835
  914SOL    HW1 6934   3.452   6.226   3.770
  914SOL    HW2 6935   3.598   6.264   3.782
  915SOL     OW 6936   7.801   3.906   1.559
  915SOL    HW1 6937   7.896   3.917   1.563
  915SOL    HW2 6938   7.770   3.935   1.645
  916SOL     OW 6939   1.320   4.963   1.419
  916SOL    HW1 6940   1.315   4.876   1.458
  916SOL    HW2 6941   1.229   4.986   1.400
  917SOL     OW 6942   5.690   3.329   0.523
  917SOL    HW1 6943   5.668   3.325   0.430
  917SOL    HW2 6944   5.650   3.410   0.553
  918SOL     OW 6945   0.574   8.430   4.059
  918SOL    HW1 6946   0.558   8.430   3.964
  918SOL    HW2 6947   0.503   8.483   4.095
  919SOL     OW 6948   2.413   8.165   3.257
  919SOL    HW1 6949   2.340   8.149   3.196
  919SOL    HW2 6950   2.450   8.078   3.273
  920SOL     OW 6951   7.809   1.959   0.566
  920SOL    HW1 6952   7.894   1.964   0.610
  920SOL    HW2 6953   7.830   1.934   0.476
  921SOL     OW 6954   1.059   4.930   3.732
  921SOL    HW1 6955   1.002   4.924   3.809
  921SOL    HW2 6956   1.136   4.977   3.764
  922SOL     OW 6957   2.791   3.805   0.809
  922SOL    HW1 6958   2.760   3.800   0.719
  922SOL    HW2 6959   2.743   3.880   0.846
  923SOL     OW 6960   7.973   7.385   0.848
  923SOL    HW1 6961   7.939   7.313   0.794
  923SOL    HW2 6962   7.905   7.451   0.845
  924SOL     OW 6963   0.573   4.944   3.763
  924SOL    HW1 6964   0.579   4.894   3.682
  924SOL    HW2 6965   0.480   4.942   3.785
  925SOL     OW 6966   4.102   7.122   3.935
  925SOL    HW1 6967   4.166   7.050   3.933
  925SOL    HW2 6968   4.042   7.101   3.864
  926SOL     OW 6969   6.707   2.981   0.695
  926SOL    HW1 6970   6.725   3.024   0.779
  926SOL    HW2 6971   6.629   2.928   0.711
  927SOL     OW 6972   4.494   3.476   5.959
  927SOL    HW1 6973   4.432   3.502   6.028
  927SOL    HW2 6974   4.565   3.539   5.967
  928SOL     OW 6975   4.280   1.772   2.940
  928SOL    HW1 6976   4.306   1.741   3.027
  928SOL    HW2 6977   4.363   1.784   2.894
  929SOL     OW 6978   0.822   4.904   1.887
  929SOL    HW1 6979   0.812   4.906   1.982
  929SOL    HW2 6980   0.761   4.971   1.855
  930SOL     OW 6981   7.356   4.331   1.623
  930SOL    HW1 6982   7.299   4.356   1.551
  930SOL    HW2 6983   7.297   4.296   1.690
  931SOL     OW 6984   9.398   7.032   0.475
  931SOL    HW1 6985   9.380   7.033   0.569
  931SOL    HW2 6986   9.489   7.005   0.468
  932SOL     OW 6987   4.329  10.197   5.982
  932SOL    HW1 6988   4.325  10.153   5.897
  932SOL    HW2 6989   4.306  10.288   5.963
  933SOL     OW 6990   2.678   3.944   4.949
  933SOL    HW1 6991   2.666   4.017   4.888
  933SOL    HW2 6992   2.593   3.937   4.994
  934SOL     OW 6993   2.338   7.018   2.485
  934SOL    HW1 6994   2.252   7.037   2.447
  934SOL    HW2 6995   2.351   6.925   2.468
  935SOL     OW 6996   6.504   6.516   5.368
  935SOL    HW1 6997   6.551   6.599   5.363
  935SOL    HW2 6998   6.556   6.456   5.316
  936SOL     OW 6999   8.142   7.189   1.296
  936SOL    HW1 7000   8.153   7.239   1.215
  936SOL    HW2 7001   8.063   7.224   1.336
  937SOL     OW 7002  -0.592   6.517   5.674
  937SOL    HW1 7003  -0.588   6.546   5.765
  937SOL    HW2 7004  -0.503   6.529   5.641
  938SOL     OW 7005   4.850   8.208   2.435
  938SOL    HW1 7006   4.772   8.227   2.383
  938SOL    HW2 7007   4.828   8.130   2.485
  939SOL     OW 7008   2.003   1.775   2.745
  939SOL    HW1 7009   1.975   1.724   2.669
  939SOL    HW2 7010   2.068   1.719   2.788
  940SOL     OW 7011   0.650   1.185   1.012
  940SOL    HW1 7012   0.669   1.198   0.919
  940SOL    HW2 7013   0.567   1.230   1.027
  941SOL     OW 7014   7.126   2.379   2.001
  941SOL    HW1 7015   7.153   2.397   2.091
  941SOL    HW2 7016   7.034   2.356   2.008
  942SOL     OW 7017   3.771   7.246   5.113
  942SOL    HW1 7018   3.741   7.157   5.097
  942SOL    HW2 7019   3.750   7.262   5.205
  943SOL     OW 7020   8.804   7.195   0.563
  943SOL    HW1 7021   8.833   7.262   0.501
  943SOL    HW2 7022   8.869   7.125   0.554
  944SOL     OW 7023   2.507   4.643   4.092
  944SOL    HW1 7024   2.444   4.697   4.140
  944SOL    HW2 7025   2.509   4.560   4.141
  945SOL     OW 7026   5.228   1.217   1.554
  945SOL    HW1 7027   5.243   1.310   1.573
  945SOL    HW2 7028   5.170   1.188   1.625
  946SOL     OW 7029   5.939   7.461   5.570
  946SOL    HW1 7030   5.985   7.430   5.492
  946SOL    HW2 7031   5.846   7.456   5.547
  947SOL     OW 7032   7.605   2.622   0.127
  947SOL    HW1 7033   7.523   2.611   0.080
  947SOL    HW2 7034   7.608   2.715   0.150
  948SOL     OW 7035   0.493   6.914   5.721
  948SOL    HW1 7036   0.438   6.842   5.754
  948SOL    HW2 7037   0.434   6.965   5.665
  949SOL     OW 7038   3.681   8.340   3.342
  949SOL    HW1 7039   3.625   8.303   3.274
  949SOL    HW2 7040   3.719   8.419   3.302
  950SOL     OW 7041   6.302   3.287   0.928
  950SOL    HW1 7042   6.367   3.344   0.970
  950SOL    HW2 7043   6.343   3.261   0.845
  951SOL     OW 7044   6.640   5.441   0.586
  951SOL    HW1 7045   6.612   5.458   0.496
  951SOL    HW2 7046   6.702   5.512   0.605
  952SOL     OW 7047   0.208   3.409   4.904
  952SOL    HW1 7048   0.251   3.353   4.968
  952SOL    HW2 7049   0.267   3.484   4.895
  953SOL     OW 7050   7.347   7.297   2.821
  953SOL    HW1 7051   7.386   7.312   2.907
  953SOL    HW2 7052   7.295   7.375   2.804
  954SOL     OW 7053   0.195   4.097   2.589
  954SOL    HW1 7054   0.131   4.120   2.656
  954SOL    HW2 7055   0.180   4.004   2.572
  955SOL     OW 7056   4.690   5.528   3.702
  955SOL    HW1 7057   4.680   5.493   3.614
  955SOL    HW2 7058   4.640   5.468   3.758
  956SOL     OW 7059   5.580   1.943   0.794
  956SOL    HW1 7060   5.498   1.909   0.830
  956SOL    HW2 7061   5.554   1.984   0.711
  957SOL     OW 7062   7.303   3.564   1.482
  957SOL    HW1 7063   7.279   3.612   1.403
  957SOL    HW2 7064   7.354   3.627   1.534
  958SOL     OW 7065   2.788   6.936   3.825
  958SOL    HW1 7066   2.726   6.869   3.855
  958SOL    HW2 7067   2.863   6.927   3.884
  959SOL     OW 7068   7.086   7.304   3.759
  959SOL    HW1 7069   7.152   7.347   3.704
  959SOL    HW2 7070   7.027   7.374   3.785
  960SOL     OW 7071   3.301   6.988   1.207
  960SOL    HW1 7072   3.340   7.027   1.129
  960SOL    HW2 7073   3.226   7.043   1.227
  961SOL     OW 7074   6.241   8.734   3.837
  961SOL    HW1 7075   6.172   8.670   3.855
  961SOL    HW2 7076   6.211   8.780   3.758
  962SOL     OW 7077   3.022   6.444   0.722
  962SOL    HW1 7078   2.939   6.401   0.700
  962SOL    HW2 7079   3.033   6.428   0.816
  963SOL     OW 7080   4.810   4.396   5.625
  963SOL    HW1 7081   4.758   4.475   5.633
  963SOL    HW2 7082   4.900   4.427   5.621
  964SOL     OW 7083   5.933   3.883   0.658
  964SOL    HW1 7084   5.995   3.877   0.730
  964SOL    HW2 7085   5.986   3.881   0.579
  965SOL     OW 7086   0.589   6.677   3.968
  965SOL    HW1 7087   0.618   6.753   3.916
  965SOL    HW2 7088   0.536   6.626   3.907
  966SOL     OW 7089   6.625   6.865   2.316
  966SOL    HW1 7090   6.562   6.927   2.279
  966SOL    HW2 7091   6.693   6.921   2.354
  967SOL     OW 7092   4.403   6.478   0.746
  967SOL    HW1 7093   4.460   6.409   0.713
  967SOL    HW2 7094   4.462   6.539   0.791
  968SOL     OW 7095   0.060   4.790   5.937
  968SOL    HW1 7096   0.131   4.757   5.882
  968SOL    HW2 7097   0.101   4.802   6.023
  969SOL     OW 7098   2.452   7.472   3.275
  969SOL    HW1 7099   2.528   7.475   3.332
  969SOL    HW2 7100   2.456   7.554   3.225
  970SOL     OW 7101   6.454   6.730   2.766
  970SOL    HW1 7102   6.469   6.681   2.686
  970SOL    HW2 7103   6.432   6.818   2.737
  971SOL     OW 7104   0.466   2.416   0.660
  971SOL    HW1 7105   0.456   2.340   0.717
  971SOL    HW2 7106   0.549   2.402   0.615
  972SOL     OW 7107   0.744   6.765   6.161
  972SOL    HW1 7108   0.720   6.673   6.156
  972SOL    HW2 7109   0.718   6.802   6.076
  973SOL     OW 7110   1.164   2.519   2.230
  973SOL    HW1 7111   1.233   2.466   2.190
  973SOL    HW2 7112   1.084   2.468   2.217
  974SOL     OW 7113   1.395   6.073   4.145
  974SOL    HW1 7114   1.481   6.096   4.178
  974SOL    HW2 7115   1.411   6.003   4.082
  975SOL     OW 7116   6.525   1.797   2.630
  975SOL    HW1 7117   6.580   1.862   2.588
  975SOL    HW2 7118   6.521   1.824   2.722
  976SOL     OW 7119   1.328   7.441   2.684
  976SOL    HW1 7120   1.386   7.511   2.713
  976SOL    HW2 7121   1.242   7.465   2.719
  977SOL     OW 7122   6.468   7.596   1.497
  977SOL    HW1 7123   6.377   7.609   1.472
  977SOL    HW2 7124   6.466   7.518   1.553
  978SOL     OW 7125   1.877   3.624   1.027
  978SOL    HW1 7126   1.787   3.649   1.004
  978SOL    HW2 7127   1.932   3.676   0.969
  979SOL     OW 7128   8.821   6.798   0.745
  979SOL    HW1 7129   8.768   6.870   0.779
  979SOL    HW2 7130   8.893   6.790   0.808
  980SOL     OW 7131   7.328   6.159   0.735
  980SOL    HW1 7132   7.395   6.097   0.763
  980SOL    HW2 7133   7.278   6.112   0.668
  981SOL     OW 7134   4.779   5.600   0.055
  981SOL    HW1 7135   4.701   5.613   0.108
  981SOL    HW2 7136   4.817   5.518   0.086
  982SOL     OW 7137   4.109   6.513   3.424
  982SOL    HW1 7138   4.144   6.504   3.335
  982SOL    HW2 7139   4.031   6.568   3.413
  983SOL     OW 7140   4.280   7.325   3.453
  983SOL    HW1 7141   4.283   7.281   3.538
  983SOL    HW2 7142   4.200   7.292   3.411
  984SOL     OW 7143   0.219   7.722   4.397
  984SOL    HW1 7144   0.133   7.706   4.436
  984SOL    HW2 7145   0.212   7.810   4.360
  985SOL     OW 7146   1.198   6.857   4.437
  985SOL    HW1 7147   1.173   6.948   4.456
  985SOL    HW2 7148   1.128   6.804   4.476
  986SOL     OW 7149   0.891   5.766   3.508
  986SOL    HW1 7150   0.876   5.823   3.583
  986SOL    HW2 7151   0.900   5.679   3.545
  987SOL     OW 7152   6.474   1.490   0.642
  987SOL    HW1 7153   6.543   1.426   0.622
  987SOL    HW2 7154   6.497   1.567   0.591
  988SOL     OW 7155   1.660   6.227   4.113
  988SOL    HW1 7156   1.638   6.254   4.024
  988SOL    HW2 7157   1.703   6.303   4.151
  989SOL     OW 7158   3.722   2.333   3.210
  989SOL    HW1 7159   3.765   2.248   3.201
  989SOL    HW2 7160   3.662   2.337   3.135
  990SOL     OW 7161   4.955   6.721   4.188
  990SOL    HW1 7162   4.881   6.744   4.132
  990SOL    HW2 7163   4.974   6.801   4.236
  991SOL     OW 7164  -0.003   8.211   5.061
  991SOL    HW1 7165  -0.031   8.225   4.970
  991SOL    HW2 7166  -0.075   8.244   5.114
  992SOL     OW 7167   0.812   2.401   3.852
  992SOL    HW1 7168   0.796   2.325   3.909
  992SOL    HW2 7169   0.740   2.398   3.789
  993SOL     OW 7170   4.928   6.584   5.525
  993SOL    HW1 7171   4.904   6.513   5.584
  993SOL    HW2 7172   4.892   6.663   5.567
  994SOL     OW 7173   1.230   1.203   1.962
  994SOL    HW1 7174   1.192   1.211   1.874
  994SOL    HW2 7175   1.266   1.115   1.965
  995SOL     OW 7176   1.618   9.623   5.019
  995SOL    HW1 7177   1.695   9.621   5.076
  995SOL    HW2 7178   1.551   9.666   5.072
  996SOL     OW 7179   6.159   3.374   0.049
  996SOL    HW1 7180   6.136   3.405   0.136
  996SOL    HW2 7181   6.250   3.402   0.037
  997SOL     OW 7182   2.002   3.078   3.954
  997SOL    HW1 7183   1.984   3.166   3.918
  997SOL    HW2 7184   1.916   3.037   3.959
  998SOL     OW 7185   6.525   6.619   0.482
  998SOL    HW1 7186   6.501   6.639   0.392
  998SOL    HW2 7187   6.605   6.669   0.498
  999SOL     OW 7188   1.370   3.870   6.178
  999SOL    HW1 7189   1.279   3.898   6.182
  999SOL    HW2 7190   1.408   3.924   6.109
 1000SOL     OW 7191   1.058   3.482   3.267
 1000SOL    HW1 7192   1.009   3.412   3.224
 1000SOL    HW2 7193   0.996   3.521   3.329
 1001SOL     OW 7194   1.516   8.849   3.233
 1001SOL    HW1 7195   1.472   8.786   3.290
 1001SOL    HW2 7196   1.451   8.917   3.219
 1002SOL     OW 7197   2.661  10.109   5.768
 1002SOL    HW1 7198   2.708  10.072   5.842
 1002SOL    HW2 7199   2.568  10.093   5.787
 1003SOL     OW 7200   1.760   5.172   0.746
 1003SOL    HW1 7201   1.759   5.259   0.705
 1003SOL    HW2 7202   1.853   5.148   0.747
 1004SOL     OW 7203   3.741   5.713   2.082
 1004SOL    HW1 7204   3.749   5.695   2.176
 1004SOL    HW2 7205   3.647   5.707   2.064
 1005SOL     OW 7206   1.324   7.323   5.368
 1005SOL    HW1 7207   1.301   7.261   5.299
 1005SOL    HW2 7208   1.339   7.268   5.445
 1006SOL     OW 7209   0.242   5.558   4.434
 1006SOL    HW1 7210   0.297   5.526   4.362
 1006SOL    HW2 7211   0.297   5.623   4.478
 1007SOL     OW 7212   0.135   2.875   1.919
 1007SOL    HW1 7213   0.138   2.931   1.997
 1007SOL    HW2 7214   0.044   2.848   1.912
 1008SOL     OW 7215   6.132   9.637   6.167
 1008SOL    HW1 7216   6.082   9.555   6.167
 1008SOL    HW2 7217   6.224   9.609   6.167
 1009SOL     OW 7218   4.495   6.442   4.721
 1009SOL    HW1 7219   4.542   6.365   4.754
 1009SOL    HW2 7220   4.513   6.443   4.627
 1010SOL     OW 7221   4.481   6.246   0.151
 1010SOL    HW1 7222   4.511   6.294   0.228
 1010SOL    HW2 7223   4.411   6.189   0.184
 1011SOL     OW 7224   1.006   6.668   4.172
 1011SOL    HW1 7225   0.996   6.740   4.110
 1011SOL    HW2 7226   0.999   6.709   4.258
 1012SOL     OW 7227   4.066   6.964   0.578
 1012SOL    HW1 7228   4.052   7.030   0.646
 1012SOL    HW2 7229   4.135   6.908   0.612
 1013SOL     OW 7230   3.689   4.717   4.751
 1013SOL    HW1 7231   3.772   4.670   4.758
 1013SOL    HW2 7232   3.715   4.809   4.742
 1014SOL     OW 7233   0.634   8.074   4.865
 1014SOL    HW1 7234   0.703   8.051   4.802
 1014SOL    HW2 7235   0.678   8.069   4.950
 1015SOL     OW 7236   4.244   8.133   2.550
 1015SOL    HW1 7237   4.204   8.057   2.593
 1015SOL    HW2 7238   4.311   8.095   2.493
 1016SOL     OW 7239   5.920   5.438   5.767
 1016SOL    HW1 7240   5.867   5.470   5.694
 1016SOL    HW2 7241   6.010   5.443   5.735
 1017SOL     OW 7242   2.310   4.998   2.023
 1017SOL    HW1 7243   2.282   4.992   1.932
 1017SOL    HW2 7244   2.270   5.079   2.055
 1018SOL     OW 7245   7.414   7.703   1.619
 1018SOL    HW1 7246   7.458   7.778   1.578
 1018SOL    HW2 7247   7.323   7.709   1.590
 1019SOL     OW 7248   5.658   4.309   0.041
 1019SOL    HW1 7249   5.575   4.261   0.044
 1019SOL    HW2 7250   5.674   4.335   0.132
 1020SOL     OW 7251   2.981   5.234   0.422
 1020SOL    HW1 7252   2.981   5.156   0.366
 1020SOL    HW2 7253   2.957   5.306   0.363
 1021SOL     OW 7254   1.645   4.321   4.581
 1021SOL    HW1 7255   1.631   4.398   4.526
 1021SOL    HW2 7256   1.707   4.350   4.648
 1022SOL     OW 7257   1.771   5.396   1.133
 1022SOL    HW1 7258   1.718   5.346   1.194
 1022SOL    HW2 7259   1.712   5.418   1.061
 1023SOL     OW 7260   2.183  10.282   5.907
 1023SOL    HW1 7261   2.261  10.273   5.852
 1023SOL    HW2 7262   2.124  10.214   5.877
 1024SOL     OW 7263   4.611   8.831   5.258
 1024SOL    HW1 7264   4.577   8.809   5.171
 1024SOL    HW2 7265   4.646   8.920   5.249
 1025SOL     OW 7266   7.439   9.044   5.026
 1025SOL    HW1 7267   7.346   9.065   5.014
 1025SOL    HW2 7268   7.484   9.091   4.956
 1026SOL     OW 7269   2.334   3.022   2.584
 1026SOL    HW1 7270   2.248   3.062   2.601
 1026SOL    HW2 7271   2.318   2.960   2.514
 1027SOL     OW 7272   1.397   7.503   2.417
 1027SOL    HW1 7273   1.398   7.465   2.505
 1027SOL    HW2 7274   1.433   7.434   2.361
 1028SOL     OW 7275   1.860   3.106   1.257
 1028SOL    HW1 7276   1.867   3.181   1.317
 1028SOL    HW2 7277   1.943   3.105   1.210
 1029SOL     OW 7278   7.172   3.867   0.148
 1029SOL    HW1 7279   7.147   3.958   0.131
 1029SOL    HW2 7280   7.138   3.849   0.236
 1030SOL     OW 7281   1.946   3.303   5.308
 1030SOL    HW1 7282   1.874   3.361   5.330
 1030SOL    HW2 7283   1.914   3.215   5.329
 1031SOL     OW 7284   7.700   7.105   1.964
 1031SOL    HW1 7285   7.730   7.040   1.901
 1031SOL    HW2 7286   7.779   7.156   1.984
 1032SOL     OW 7287   0.438   5.148   5.713
 1032SOL    HW1 7288   0.482   5.181   5.791
 1032SOL    HW2 7289   0.380   5.219   5.686
 1033SOL     OW 7290   6.008   3.064   1.024
 1033SOL    HW1 7291   5.917   3.057   1.052
 1033SOL    HW2 7292   6.010   3.021   0.938
 1034SOL     OW 7293   4.572   6.555   5.991
 1034SOL    HW1 7294   4.634   6.621   6.022
 1034SOL    HW2 7295   4.608   6.527   5.906
 1035SOL     OW 7296   2.104   3.096   4.633
 1035SOL    HW1 7297   2.136   3.106   4.543
 1035SOL    HW2 7298   2.113   3.183   4.671
 1036SOL     OW 7299   5.331   6.384   3.212
 1036SOL    HW1 7300   5.334   6.431   3.295
 1036SOL    HW2 7301   5.245   6.341   3.211
 1037SOL     OW 7302   2.216   5.959   0.948
 1037SOL    HW1 7303   2.312   5.957   0.944
 1037SOL    HW2 7304   2.196   5.963   1.041
 1038SOL     OW 7305   5.301   9.009   4.196
 1038SOL    HW1 7306   5.237   9.056   4.143
 1038SOL    HW2 7307   5.376   9.069   4.202
 1039SOL     OW 7308   5.161   9.135   5.417
 1039SOL    HW1 7309   5.196   9.194   5.485
 1039SOL    HW2 7310   5.128   9.060   5.465
 1040SOL     OW 7311   1.886   4.738   0.607
 1040SOL    HW1 7312   1.940   4.662   0.586
 1040SOL    HW2 7313   1.839   4.712   0.687
 1041SOL     OW 7314   3.688   6.206   0.161
 1041SOL    HW1 7315   3.650   6.157   0.234
 1041SOL    HW2 7316   3.699   6.295   0.195
 1042SOL     OW 7317   1.223   5.850   3.574
 1042SOL    HW1 7318   1.270   5.805   3.504
 1042SOL    HW2 7319   1.191   5.930   3.533
 1043SOL     OW 7320   5.116   8.424   3.641
 1043SOL    HW1 7321   5.146   8.432   3.732
 1043SOL    HW2 7322   5.039   8.368   3.646
 1044SOL     OW 7323   6.925   5.736   2.773
 1044SOL    HW1 7324   6.882   5.810   2.815
 1044SOL    HW2 7325   6.961   5.685   2.846
 1045SOL     OW 7326   2.248   3.557   4.098
 1045SOL    HW1 7327   2.280   3.580   4.010
 1045SOL    HW2 7328   2.315   3.499   4.134
 1046SOL     OW 7329   4.536   5.588   0.177
 1046SOL    HW1 7330   4.515   5.618   0.088
 1046SOL    HW2 7331   4.470   5.521   0.195
 1047SOL     OW 7332   3.638   4.989   3.926
 1047SOL    HW1 7333   3.631   4.994   4.021
 1047SOL    HW2 7334   3.650   4.895   3.908
 1048SOL     OW 7335   2.135   6.260   2.516
 1048SOL    HW1 7336   2.123   6.276   2.610
 1048SOL    HW2 7337   2.092   6.334   2.473
 1049SOL     OW 7338   2.756   4.180   3.076
 1049SOL    HW1 7339   2.848   4.167   3.053
 1049SOL    HW2 7340   2.753   4.268   3.114
 1050SOL     OW 7341   4.919   4.089   4.582
 1050SOL    HW1 7342   4.835   4.116   4.619
 1050SOL    HW2 7343   4.973   4.066   4.657
 1051SOL     OW 7344  -0.791   1.560   2.618
 1051SOL    HW1 7345  -0.855   1.529   2.682
 1051SOL    HW2 7346  -0.838   1.560   2.534
 1052SOL     OW 7347   4.538   6.406   0.368
 1052SOL    HW1 7348   4.633   6.406   0.358
 1052SOL    HW2 7349   4.523   6.380   0.459
 1053SOL     OW 7350   1.352   5.718   5.547
 1053SOL    HW1 7351   1.382   5.627   5.555
 1053SOL    HW2 7352   1.431   5.766   5.523
 1054SOL     OW 7353   5.775   7.691   2.938
 1054SOL    HW1 7354   5.809   7.763   2.885
 1054SOL    HW2 7355   5.851   7.637   2.957
 1055SOL     OW 7356   7.027   4.004   2.033
 1055SOL    HW1 7357   7.032   3.931   2.094
 1055SOL    HW2 7358   7.115   4.041   2.032
 1056SOL     OW 7359  -0.775   6.240   5.178
 1056SOL    HW1 7360  -0.831   6.180   5.226
 1056SOL    HW2 7361  -0.696   6.190   5.160
 1057SOL     OW 7362   1.822   4.909   5.493
 1057SOL    HW1 7363   1.794   4.838   5.549
 1057SOL    HW2 7364   1.905   4.879   5.455
 1058SOL     OW 7365   6.233   5.085   0.763
 1058SOL    HW1 7366   6.274   5.000   0.778
 1058SOL    HW2 7367   6.218   5.120   0.851
 1059SOL     OW 7368   4.013   1.582   2.203
 1059SOL    HW1 7369   4.093   1.565   2.152
 1059SOL    HW2 7370   3.945   1.532   2.158
 1060SOL     OW 7371   2.108   3.469   1.100
 1060SOL    HW1 7372   2.129   3.393   1.046
 1060SOL    HW2 7373   2.027   3.503   1.063
 1061SOL     OW 7374   5.317   5.366   0.022
 1061SOL    HW1 7375   5.226   5.381  -0.005
 1061SOL    HW2 7376   5.309   5.330   0.111
 1062SOL     OW 7377   7.992   2.894   0.668
 1062SOL    HW1 7378   7.969   2.885   0.576
 1062SOL    HW2 7379   8.009   2.804   0.697
 1063SOL     OW 7380   3.989   6.288   3.537
 1063SOL    HW1 7381   4.060   6.225   3.526
 1063SOL    HW2 7382   4.023   6.370   3.504
 1064SOL     OW 7383   3.935   5.526   4.254
 1064SOL    HW1 7384   3.874   5.565   4.190
 1064SOL    HW2 7385   3.937   5.433   4.231
 1065SOL     OW 7386  -0.729   6.242   4.832
 1065SOL    HW1 7387  -0.703   6.174   4.770
 1065SOL    HW2 7388  -0.818   6.218   4.858
 1066SOL     OW 7389   4.459   6.580   2.654
 1066SOL    HW1 7390   4.548   6.576   2.690
 1066SOL    HW2 7391   4.403   6.552   2.727
 1067SOL     OW 7392   4.613   0.662   0.640
 1067SOL    HW1 7393   4.612   0.566   0.643
 1067SOL    HW2 7394   4.626   0.688   0.731
 1068SOL     OW 7395   2.304   6.288   3.179
 1068SOL    HW1 7396   2.285   6.379   3.157
 1068SOL    HW2 7397   2.317   6.288   3.274
 1069SOL     OW 7398   5.120   2.792   0.429
 1069SOL    HW1 7399   5.184   2.777   0.360
 1069SOL    HW2 7400   5.143   2.728   0.497
 1070SOL     OW 7401   0.684   9.635   4.569
 1070SOL    HW1 7402   0.753   9.585   4.612
 1070SOL    HW2 7403   0.605   9.583   4.582
 1071SOL     OW 7404   4.196   3.600   0.716
 1071SOL    HW1 7405   4.136   3.671   0.739
 1071SOL    HW2 7406   4.278   3.623   0.760
 1072SOL     OW 7407   6.158   6.146   2.344
 1072SOL    HW1 7408   6.074   6.192   2.344
 1072SOL    HW2 7409   6.173   6.122   2.436
 1073SOL     OW 7410   0.327   3.976   3.442
 1073SOL    HW1 7411   0.318   4.061   3.486
 1073SOL    HW2 7412   0.239   3.954   3.412
 1074SOL     OW 7413   3.550   6.931   1.821
 1074SOL    HW1 7414   3.523   6.930   1.913
 1074SOL    HW2 7415   3.496   6.863   1.781
 1075SOL     OW 7416   7.726  10.322   5.665
 1075SOL    HW1 7417   7.819  10.344   5.658
 1075SOL    HW2 7418   7.693  10.377   5.736
 1076SOL     OW 7419  -1.468   2.716   3.968
 1076SOL    HW1 7420  -1.432   2.788   3.916
 1076SOL    HW2 7421  -1.454   2.743   4.059
 1077SOL     OW 7422   5.372   8.074   3.122
 1077SOL    HW1 7423   5.400   7.991   3.085
 1077SOL    HW2 7424   5.404   8.073   3.212
 1078SOL     OW 7425   1.407   4.400   1.909
 1078SOL    HW1 7426   1.345   4.349   1.858
 1078SOL    HW2 7427   1.486   4.345   1.913
 1079SOL     OW 7428   3.456   9.688   4.515
 1079SOL    HW1 7429   3.442   9.625   4.586
 1079SOL    HW2 7430   3.518   9.752   4.551
 1080SOL     OW 7431   1.750   1.173   1.790
 1080SOL    HW1 7432   1.842   1.195   1.805
 1080SOL    HW2 7433   1.715   1.247   1.741
 1081SOL     OW 7434   3.823   6.126   1.657
 1081SOL    HW1 7435   3.748   6.185   1.662
 1081SOL    HW2 7436   3.895   6.175   1.698
 1082SOL     OW 7437   6.636   0.471   0.557
 1082SOL    HW1 7438   6.576   0.531   0.512
 1082SOL    HW2 7439   6.723   0.509   0.541
 1083SOL     OW 7440   5.831   8.891   4.198
 1083SOL    HW1 7441   5.841   8.831   4.124
 1083SOL    HW2 7442   5.914   8.940   4.201
 1084SOL     OW 7443   2.540   6.290   3.708
 1084SOL    HW1 7444   2.517   6.228   3.639
 1084SOL    HW2 7445   2.487   6.264   3.783
 1085SOL     OW 7446   6.374   3.979   0.266
 1085SOL    HW1 7447   6.469   3.968   0.275
 1085SOL    HW2 7448   6.355   3.949   0.177
 1086SOL     OW 7449   4.226   9.791   5.869
 1086SOL    HW1 7450   4.283   9.866   5.853
 1086SOL    HW2 7451   4.147   9.829   5.909
 1087SOL     OW 7452   2.400   9.307   4.462
 1087SOL    HW1 7453   2.476   9.264   4.501
 1087SOL    HW2 7454   2.432   9.395   4.438
 1088SOL     OW 7455   2.589   2.763   2.925
 1088SOL    HW1 7456   2.638   2.804   2.853
 1088SOL    HW2 7457   2.594   2.826   2.997
 1089SOL     OW 7458   4.267   5.906   2.599
 1089SOL    HW1 7459   4.184   5.912   2.647
 1089SOL    HW2 7460   4.286   5.997   2.574
 1090SOL     OW 7461   3.224   7.840   5.340
 1090SOL    HW1 7462   3.236   7.914   5.400
 1090SOL    HW2 7463   3.190   7.770   5.396
 1091SOL     OW 7464   2.829   7.777   4.441
 1091SOL    HW1 7465   2.807   7.698   4.490
 1091SOL    HW2 7466   2.794   7.849   4.494
 1092SOL     OW 7467   6.782   2.722   0.596
 1092SOL    HW1 7468   6.767   2.742   0.504
 1092SOL    HW2 7469   6.699   2.744   0.640
 1093SOL     OW 7470   3.854   7.296   1.440
 1093SOL    HW1 7471   3.767   7.290   1.401
 1093SOL    HW2 7472   3.849   7.240   1.518
 1094SOL     OW 7473   7.141   2.474   1.287
 1094SOL    HW1 7474   7.067   2.428   1.326
 1094SOL    HW2 7475   7.217   2.420   1.309
 1095SOL     OW 7476   6.290   3.651   0.327
 1095SOL    HW1 7477   6.347   3.610   0.392
 1095SOL    HW2 7478   6.240   3.716   0.377
 1096SOL     OW 7479   5.673   8.289   3.117
 1096SOL    HW1 7480   5.707   8.342   3.045
 1096SOL    HW2 7481   5.582   8.317   3.126
 1097SOL     OW 7482   1.087   3.954   2.128
 1097SOL    HW1 7483   1.110   4.023   2.190
 1097SOL    HW2 7484   1.169   3.906   2.114
 1098SOL     OW 7485   0.144   8.791   5.338
 1098SOL    HW1 7486   0.138   8.822   5.248
 1098SOL    HW2 7487   0.069   8.732   5.348
 1099SOL     OW 7488   3.016   3.624   0.606
 1099SOL    HW1 7489   2.998   3.554   0.544
 1099SOL    HW2 7490   2.951   3.691   0.588
 1100SOL     OW 7491   2.438   3.485   4.325
 1100SOL    HW1 7492   2.489   3.566   4.326
 1100SOL    HW2 7493   2.354   3.509   4.364
 1101SOL     OW 7494   3.857   8.911   5.554
 1101SOL    HW1 7495   3.882   8.889   5.643
 1101SOL    HW2 7496   3.940   8.931   5.510
 1102SOL     OW 7497   7.738   5.524   2.784
 1102SOL    HW1 7498   7.804   5.535   2.716
 1102SOL    HW2 7499   7.757   5.438   2.822
 1103SOL     OW 7500   1.056   3.091   2.005
 1103SOL    HW1 7501   0.974   3.140   1.998
 1103SOL    HW2 7502   1.035   3.004   1.970
 1104SOL     OW 7503   6.045   1.867   1.185
 1104SOL    HW1 7504   6.087   1.787   1.151
 1104SOL    HW2 7505   5.963   1.873   1.137
 1105SOL     OW 7506   4.360   9.149   4.138
 1105SOL    HW1 7507   4.443   9.119   4.175
 1105SOL    HW2 7508   4.322   9.204   4.206
 1106SOL     OW 7509   2.513   6.571   3.582
 1106SOL    HW1 7510   2.450   6.640   3.560
 1106SOL    HW2 7511   2.484   6.537   3.666
 1107SOL     OW 7512   0.566   1.975   1.024
 1107SOL    HW1 7513   0.639   1.925   1.060
 1107SOL    HW2 7514   0.552   2.046   1.087
 1108SOL     OW 7515   7.385   9.005   3.703
 1108SOL    HW1 7516   7.453   9.010   3.636
 1108SOL    HW2 7517   7.383   8.912   3.727
 1109SOL     OW 7518   2.311   1.279   0.424
 1109SOL    HW1 7519   2.263   1.266   0.342
 1109SOL    HW2 7520   2.291   1.369   0.449
 1110SOL     OW 7521   6.089   8.865   5.439
 1110SOL    HW1 7522   6.086   8.960   5.429
 1110SOL    HW2 7523   6.034   8.848   5.516
 1111SOL     OW 7524   0.905   8.679   5.450
 1111SOL    HW1 7525   0.907   8.715   5.361
 1111SOL    HW2 7526   0.870   8.591   5.439
 1112SOL     OW 7527   3.765   7.095   0.102
 1112SOL    HW1 7528   3.860   7.097   0.116
 1112SOL    HW2 7529   3.745   7.179   0.061
 1113SOL     OW 7530   2.938   6.450   3.956
 1113SOL    HW1 7531   2.851   6.455   3.916
 1113SOL    HW2 7532   2.988   6.395   3.896
 1114SOL     OW 7533   2.683   8.034   2.125
 1114SOL    HW1 7534   2.730   8.103   2.172
 1114SOL    HW2 7535   2.742   8.008   2.055
 1115SOL     OW 7536   4.265   1.439   1.122
 1115SOL    HW1 7537   4.302   1.467   1.206
 1115SOL    HW2 7538   4.192   1.499   1.107
 1116SOL     OW 7539   6.131   1.564   1.188
 1116SOL    HW1 7540   6.167   1.541   1.102
 1116SOL    HW2 7541   6.090   1.483   1.218
 1117SOL     OW 7542   0.837   2.619   0.309
 1117SOL    HW1 7543   0.839   2.590   0.400
 1117SOL    HW2 7544   0.744   2.626   0.288
 1118SOL     OW 7545   1.384   2.619   0.123
 1118SOL    HW1 7546   1.460   2.636   0.068
 1118SOL    HW2 7547   1.346   2.538   0.087
 1119SOL     OW 7548   5.500   6.387   2.990
 1119SOL    HW1 7549   5.433   6.381   3.058
 1119SOL    HW2 7550   5.454   6.423   2.914
 1120SOL     OW 7551   2.891   4.154   5.947
 1120SOL    HW1 7552   2.814   4.178   5.999
 1120SOL    HW2 7553   2.860   4.158   5.856
 1121SOL     OW 7554   3.339   4.379   4.346
 1121SOL    HW1 7555   3.288   4.312   4.300
 1121SOL    HW2 7556   3.292   4.460   4.331
 1122SOL     OW 7557   2.031   4.216   1.207
 1122SOL    HW1 7558   2.078   4.298   1.190
 1122SOL    HW2 7559   2.080   4.176   1.280
 1123SOL     OW 7560   7.852   7.153   0.349
 1123SOL    HW1 7561   7.862   7.240   0.387
 1123SOL    HW2 7562   7.821   7.098   0.421
 1124SOL     OW 7563   5.139   7.702   4.586
 1124SOL    HW1 7564   5.098   7.634   4.638
 1124SOL    HW2 7565   5.228   7.709   4.622
 1125SOL     OW 7566   1.325   5.121   4.483
 1125SOL    HW1 7567   1.257   5.096   4.421
 1125SOL    HW2 7568   1.307   5.213   4.503
 1126SOL     OW 7569   4.688   2.044   2.154
 1126SOL    HW1 7570   4.686   2.137   2.177
 1126SOL    HW2 7571   4.643   2.040   2.069
 1127SOL     OW 7572   5.692   1.374   0.334
 1127SOL    HW1 7573   5.646   1.294   0.307
 1127SOL    HW2 7574   5.674   1.437   0.264
 1128SOL     OW 7575   1.049   7.805   2.952
 1128SOL    HW1 7576   0.963   7.779   2.920
 1128SOL    HW2 7577   1.066   7.889   2.909
 1129SOL     OW 7578  -0.989   6.133   5.646
 1129SOL    HW1 7579  -0.993   6.092   5.559
 1129SOL    HW2 7580  -0.899   6.165   5.653
 1130SOL     OW 7581   7.426   3.176   2.093
 1130SOL    HW1 7582   7.364   3.128   2.038
 1130SOL    HW2 7583   7.485   3.109   2.126
 1131SOL     OW 7584   4.922   2.126   2.809
 1131SOL    HW1 7585   4.866   2.136   2.886
 1131SOL    HW2 7586   4.897   2.042   2.771
 1132SOL     OW 7587   2.383   6.702   0.392
 1132SOL    HW1 7588   2.379   6.792   0.425
 1132SOL    HW2 7589   2.333   6.704   0.310
 1133SOL     OW 7590   2.065   6.576   3.365
 1133SOL    HW1 7591   2.146   6.561   3.317
 1133SOL    HW2 7592   1.997   6.573   3.298
 1134SOL     OW 7593   5.257   7.427   4.289
 1134SOL    HW1 7594   5.312   7.401   4.215
 1134SOL    HW2 7595   5.268   7.522   4.295
 1135SOL     OW 7596   3.872   9.140   4.500
 1135SOL    HW1 7597   3.953   9.092   4.512
 1135SOL    HW2 7598   3.882   9.184   4.415
 1136SOL     OW 7599   8.537   4.371   0.843
 1136SOL    HW1 7600   8.461   4.409   0.799
 1136SOL    HW2 7601   8.518   4.277   0.847
 1137SOL     OW 7602  -1.456   4.937   5.431
 1137SOL    HW1 7603  -1.381   4.964   5.484
 1137SOL    HW2 7604  -1.529   4.991   5.462
 1138SOL     OW 7605   7.026   7.413   3.511
 1138SOL    HW1 7606   7.025   7.440   3.419
 1138SOL    HW2 7607   6.968   7.337   3.513
 1139SOL     OW 7608  -0.314   5.387   5.816
 1139SOL    HW1 7609  -0.402   5.412   5.788
 1139SOL    HW2 7610  -0.285   5.326   5.749
 1140SOL     OW 7611   3.884   5.980   2.935
 1140SOL    HW1 7612   3.908   6.011   3.022
 1140SOL    HW2 7613   3.807   6.032   2.911
 1141SOL     OW 7614   1.644   1.327   0.289
 1141SOL    HW1 7615   1.673   1.416   0.309
 1141SOL    HW2 7616   1.558   1.320   0.331
 1142SOL     OW 7617   0.702   3.003   3.371
 1142SOL    HW1 7618   0.624   3.008   3.427
 1142SOL    HW2 7619   0.751   2.928   3.404
 1143SOL     OW 7620   4.163   4.154   4.603
 1143SOL    HW1 7621   4.147   4.196   4.519
 1143SOL    HW2 7622   4.087   4.096   4.617
 1144SOL     OW 7623   4.211   6.037   6.063
 1144SOL    HW1 7624   4.117   6.048   6.046
 1144SOL    HW2 7625   4.253   6.059   5.980
 1145SOL     OW 7626   2.151   7.100   1.028
 1145SOL    HW1 7627   2.093   7.160   1.074
 1145SOL    HW2 7628   2.158   7.136   0.940
 1146SOL     OW 7629   0.276   6.769   6.069
 1146SOL    HW1 7630   0.338   6.840   6.054
 1146SOL    HW2 7631   0.190   6.812   6.073
 1147SOL     OW 7632   6.599   6.070   0.017
 1147SOL    HW1 7633   6.628   6.087   0.106
 1147SOL    HW2 7634   6.529   6.006   0.025
 1148SOL     OW 7635   7.606   3.838   0.469
 1148SOL    HW1 7636   7.616   3.748   0.501
 1148SOL    HW2 7637   7.515   3.861   0.490
 1149SOL     OW 7638   2.743   6.337   5.654
 1149SOL    HW1 7639   2.816   6.299   5.703
 1149SOL    HW2 7640   2.748   6.296   5.568
 1150SOL     OW 7641   7.590   2.203   0.153
 1150SOL    HW1 7642   7.506   2.185   0.111
 1150SOL    HW2 7643   7.592   2.143   0.228
 1151SOL     OW 7644   7.847   3.193   0.404
 1151SOL    HW1 7645   7.787   3.221   0.473
 1151SOL    HW2 7646   7.867   3.102   0.425
 1152SOL     OW 7647   1.606   5.031   4.478
 1152SOL    HW1 7648   1.647   5.072   4.554
 1152SOL    HW2 7649   1.517   5.066   4.476
 1153SOL     OW 7650   7.738   8.722   3.177
 1153SOL    HW1 7651   7.714   8.694   3.088
 1153SOL    HW2 7652   7.812   8.782   3.164
 1154SOL     OW 7653  -0.205   5.502   4.032
 1154SOL    HW1 7654  -0.219   5.592   4.002
 1154SOL    HW2 7655  -0.159   5.460   3.959
 1155SOL     OW 7656   1.171   7.716   3.660
 1155SOL    HW1 7657   1.214   7.742   3.578
 1155SOL    HW2 7658   1.228   7.650   3.697
 1156SOL     OW 7659   4.001   7.017   1.918
 1156SOL    HW1 7660   4.084   7.002   1.873
 1156SOL    HW2 7661   4.025   7.065   1.997
 1157SOL     OW 7662   0.861   5.460   5.243
 1157SOL    HW1 7663   0.799   5.404   5.196
 1157SOL    HW2 7664   0.807   5.518   5.296
 1158SOL     OW 7665   3.514   5.804   3.135
 1158SOL    HW1 7666   3.522   5.754   3.054
 1158SOL    HW2 7667   3.587   5.774   3.189
 1159SOL     OW 7668   7.375   8.153   3.472
 1159SOL    HW1 7669   7.444   8.088   3.489
 1159SOL    HW2 7670   7.315   8.143   3.546
 1160SOL     OW 7671   0.096   5.222   3.668
 1160SOL    HW1 7672   0.074   5.129   3.663
 1160SOL    HW2 7673   0.190   5.226   3.652
 1161SOL     OW 7674   2.701   4.196   6.137
 1161SOL    HW1 7675   2.632   4.189   6.071
 1161SOL    HW2 7676   2.670   4.140   6.209
 1162SOL     OW 7677   3.675   7.493   3.623
 1162SOL    HW1 7678   3.615   7.419   3.621
 1162SOL    HW2 7679   3.674   7.522   3.714
 1163SOL     OW 7680   0.787   5.133   6.126
 1163SOL    HW1 7681   0.779   5.229   6.120
 1163SOL    HW2 7682   0.706   5.105   6.168
 1164SOL     OW 7683   8.486   6.558   1.958
 1164SOL    HW1 7684   8.572   6.516   1.970
 1164SOL    HW2 7685   8.485   6.630   2.020
 1165SOL     OW 7686   5.123   7.218   3.987
 1165SOL    HW1 7687   5.150   7.128   3.966
 1165SOL    HW2 7688   5.075   7.210   4.069
 1166SOL     OW 7689   7.610   8.159   2.980
 1166SOL    HW1 7690   7.559   8.238   2.964
 1166SOL    HW2 7691   7.574   8.095   2.920
 1167SOL     OW 7692   1.544   6.544   3.397
 1167SOL    HW1 7693   1.552   6.594   3.316
 1167SOL    HW2 7694   1.502   6.604   3.458
 1168SOL     OW 7695   6.918   7.880   5.319
 1168SOL    HW1 7696   6.838   7.927   5.344
 1168SOL    HW2 7697   6.975   7.888   5.395
 1169SOL     OW 7698   2.248   6.016   2.473
 1169SOL    HW1 7699   2.196   6.092   2.501
 1169SOL    HW2 7700   2.201   5.981   2.398
 1170SOL     OW 7701   5.470   6.519   0.250
 1170SOL    HW1 7702   5.493   6.599   0.201
 1170SOL    HW2 7703   5.376   6.511   0.239
 1171SOL     OW 7704   1.803   7.345   2.125
 1171SOL    HW1 7705   1.734   7.316   2.185
 1171SOL    HW2 7706   1.829   7.265   2.078
 1172SOL     OW 7707   4.081   9.201   3.683
 1172SOL    HW1 7708   4.135   9.164   3.753
 1172SOL    HW2 7709   4.142   9.257   3.634
 1173SOL     OW 7710   2.608   8.811   5.871
 1173SOL    HW1 7711   2.551   8.795   5.796
 1173SOL    HW2 7712   2.694   8.779   5.842
 1174SOL     OW 7713   4.108   7.902   2.597
 1174SOL    HW1 7714   4.147   7.868   2.677
 1174SOL    HW2 7715   4.014   7.889   2.609
 1175SOL     OW 7716   2.180   0.677   0.485
 1175SOL    HW1 7717   2.185   0.664   0.579
 1175SOL    HW2 7718   2.248   0.742   0.466
 1176SOL     OW 7719  -0.598   5.914   4.814
 1176SOL    HW1 7720  -0.653   5.838   4.830
 1176SOL    HW2 7721  -0.574   5.908   4.721
 1177SOL     OW 7722   1.254   7.681   3.123
 1177SOL    HW1 7723   1.320   7.730   3.172
 1177SOL    HW2 7724   1.209   7.747   3.070
 1178SOL     OW 7725   6.002   5.763   3.929
 1178SOL    HW1 7726   6.010   5.842   3.981
 1178SOL    HW2 7727   6.027   5.789   3.840
 1179SOL     OW 7728   5.912   8.579   5.118
 1179SOL    HW1 7729   5.872   8.666   5.118
 1179SOL    HW2 7730   5.997   8.592   5.160
 1180SOL     OW 7731   0.936   3.929   2.916
 1180SOL    HW1 7732   0.917   3.874   2.992
 1180SOL    HW2 7733   0.984   3.871   2.856
 1181SOL     OW 7734   3.169   6.840   5.143
 1181SOL    HW1 7735   3.236   6.774   5.164
 1181SOL    HW2 7736   3.086   6.794   5.158
 1182SOL     OW 7737  -1.423   4.573   5.146
 1182SOL    HW1 7738  -1.384   4.654   5.179
 1182SOL    HW2 7739  -1.472   4.599   5.068
 1183SOL     OW 7740   2.771   4.842   4.131
 1183SOL    HW1 7741   2.713   4.848   4.056
 1183SOL    HW2 7742   2.838   4.778   4.104
 1184SOL     OW 7743   5.111   7.736   2.453
 1184SOL    HW1 7744   5.186   7.679   2.468
 1184SOL    HW2 7745   5.097   7.781   2.536
 1185SOL     OW 7746   2.615   2.504   2.158
 1185SOL    HW1 7747   2.572   2.456   2.229
 1185SOL    HW2 7748   2.652   2.581   2.202
 1186SOL     OW 7749   6.575   6.356   5.154
 1186SOL    HW1 7750   6.521   6.298   5.207
 1186SOL    HW2 7751   6.664   6.321   5.163
 1187SOL     OW 7752   5.321   6.310   3.708
 1187SOL    HW1 7753   5.409   6.337   3.734
 1187SOL    HW2 7754   5.335   6.238   3.647
 1188SOL     OW 7755  -0.714   6.881   5.549
 1188SOL    HW1 7756  -0.675   6.854   5.466
 1188SOL    HW2 7757  -0.675   6.822   5.614
 1189SOL     OW 7758   5.541   7.209   5.576
 1189SOL    HW1 7759   5.577   7.144   5.638
 1189SOL    HW2 7760   5.579   7.185   5.492
 1190SOL     OW 7761   6.670   7.619   2.156
 1190SOL    HW1 7762   6.681   7.648   2.247
 1190SOL    HW2 7763   6.576   7.602   2.147
 1191SOL     OW 7764   4.394   5.924   4.604
 1191SOL    HW1 7765   4.485   5.941   4.577
 1191SOL    HW2 7766   4.347   6.003   4.578
 1192SOL     OW 7767   4.731   6.294   4.723
 1192SOL    HW1 7768   4.792   6.329   4.787
 1192SOL    HW2 7769   4.724   6.201   4.746
 1193SOL     OW 7770   5.978   8.313   5.316
 1193SOL    HW1 7771   6.011   8.369   5.246
 1193SOL    HW2 7772   5.884   8.305   5.300
 1194SOL     OW 7773   5.684   2.110   3.288
 1194SOL    HW1 7774   5.646   2.073   3.209
 1194SOL    HW2 7775   5.718   2.195   3.261
 1195SOL     OW 7776   1.577   8.960   3.531
 1195SOL    HW1 7777   1.572   8.969   3.626
 1195SOL    HW2 7778   1.617   8.874   3.517
 1196SOL     OW 7779   2.557   4.094   2.914
 1196SOL    HW1 7780   2.556   4.136   2.828
 1196SOL    HW2 7781   2.606   4.154   2.970
 1197SOL     OW 7782  -0.545   8.918   6.116
 1197SOL    HW1 7783  -0.572   8.872   6.036
 1197SOL    HW2 7784  -0.624   8.963   6.146
 1198SOL     OW 7785   1.626   6.988   3.056
 1198SOL    HW1 7786   1.617   6.982   3.151
 1198SOL    HW2 7787   1.545   7.031   3.027
 1199SOL     OW 7788   1.628   7.812   3.416
 1199SOL    HW1 7789   1.673   7.866   3.481
 1199SOL    HW2 7790   1.697   7.759   3.377
 1200SOL     OW 7791   2.498   0.575   0.667
 1200SOL    HW1 7792   2.589   0.564   0.694
 1200SOL    HW2 7793   2.502   0.589   0.572
 1201SOL     OW 7794   3.794   6.209   1.983
 1201SOL    HW1 7795   3.713   6.184   2.027
 1201SOL    HW2 7796   3.780   6.300   1.956
 1202SOL     OW 7797   5.039   7.570   4.811
 1202SOL    HW1 7798   4.949   7.551   4.840
 1202SOL    HW2 7799   5.093   7.509   4.860
 1203SOL     OW 7800   4.994   8.338   4.784
 1203SOL    HW1 7801   5.021   8.400   4.717
 1203SOL    HW2 7802   5.069   8.334   4.844
 1204SOL     OW 7803   8.764   4.201   0.495
 1204SOL    HW1 7804   8.704   4.126   0.502
 1204SOL    HW2 7805   8.796   4.197   0.405
 1205SOL     OW 7806   4.016   6.789   3.834
 1205SOL    HW1 7807   3.991   6.835   3.754
 1205SOL    HW2 7808   4.093   6.738   3.810
 1206SOL     OW 7809   6.531   0.640   0.799
 1206SOL    HW1 7810   6.523   0.650   0.704
 1206SOL    HW2 7811   6.597   0.573   0.811
 1207SOL     OW 7812  -0.993   4.883   4.762
 1207SOL    HW1 7813  -1.008   4.975   4.782
 1207SOL    HW2 7814  -1.081   4.845   4.754
 1208SOL     OW 7815   4.643   5.216   4.852
 1208SOL    HW1 7816   4.661   5.206   4.758
 1208SOL    HW2 7817   4.721   5.180   4.895
 1209SOL     OW 7818   6.848  10.122   6.012
 1209SOL    HW1 7819   6.879  10.057   6.075
 1209SOL    HW2 7820   6.912  10.193   6.019
 1210SOL     OW 7821   3.251   8.842   3.882
 1210SOL    HW1 7822   3.342   8.832   3.911
 1210SOL    HW2 7823   3.222   8.754   3.860
 1211SOL     OW 7824   0.609   8.696   5.539
 1211SOL    HW1 7825   0.578   8.769   5.484
 1211SOL    HW2 7826   0.704   8.701   5.534
 1212SOL     OW 7827   7.612   5.401   2.243
 1212SOL    HW1 7828   7.536   5.455   2.223
 1212SOL    HW2 7829   7.576   5.324   2.288
 1213SOL     OW 7830   5.965   6.694   1.544
 1213SOL    HW1 7831   6.044   6.746   1.531
 1213SOL    HW2 7832   5.965   6.673   1.637
 1214SOL     OW 7833   7.270   8.433   4.753
 1214SOL    HW1 7834   7.211   8.490   4.802
 1214SOL    HW2 7835   7.294   8.484   4.676
 1215SOL     OW 7836   1.136   5.564   3.112
 1215SOL    HW1 7837   1.150   5.572   3.206
 1215SOL    HW2 7838   1.195   5.493   3.085
 1216SOL     OW 7839   2.436   8.285   4.608
 1216SOL    HW1 7840   2.410   8.314   4.521
 1216SOL    HW2 7841   2.528   8.309   4.615
 1217SOL     OW 7842   6.903   3.705   0.380
 1217SOL    HW1 7843   6.997   3.723   0.386
 1217SOL    HW2 7844   6.865   3.754   0.453
 1218SOL     OW 7845   2.443   4.495   5.100
 1218SOL    HW1 7846   2.369   4.437   5.081
 1218SOL    HW2 7847   2.491   4.450   5.170
 1219SOL     OW 7848   2.901   5.053   3.661
 1219SOL    HW1 7849   2.860   4.972   3.691
 1219SOL    HW2 7850   2.994   5.033   3.655
 1220SOL     OW 7851   4.478   7.483   5.322
 1220SOL    HW1 7852   4.392   7.521   5.307
 1220SOL    HW2 7853   4.512   7.530   5.398
 1221SOL     OW 7854   1.259   3.217   1.716
 1221SOL    HW1 7855   1.236   3.231   1.624
 1221SOL    HW2 7856   1.241   3.124   1.730
 1222SOL     OW 7857   0.155   4.963   4.233
 1222SOL    HW1 7858   0.141   4.896   4.301
 1222SOL    HW2 7859   0.076   5.016   4.236
 1223SOL     OW 7860   5.312   2.284   1.704
 1223SOL    HW1 7861   5.368   2.227   1.650
 1223SOL    HW2 7862   5.349   2.371   1.691
 1224SOL     OW 7863   6.317   6.417   0.044
 1224SOL    HW1 7864   6.399   6.466   0.040
 1224SOL    HW2 7865   6.333   6.348   0.107
 1225SOL     OW 7866   6.676   9.557   4.665
 1225SOL    HW1 7867   6.749   9.575   4.725
 1225SOL    HW2 7868   6.681   9.462   4.650
 1226SOL     OW 7869   4.238   7.681   3.959
 1226SOL    HW1 7870   4.315   7.646   3.913
 1226SOL    HW2 7871   4.233   7.772   3.931
 1227SOL     OW 7872   1.160   1.544   2.459
 1227SOL    HW1 7873   1.146   1.638   2.468
 1227SOL    HW2 7874   1.228   1.536   2.392
 1228SOL     OW 7875   3.741   7.793   1.590
 1228SOL    HW1 7876   3.753   7.729   1.519
 1228SOL    HW2 7877   3.808   7.769   1.655
 1229SOL     OW 7878   6.758   7.252   1.255
 1229SOL    HW1 7879   6.709   7.235   1.175
 1229SOL    HW2 7880   6.722   7.335   1.288
 1230SOL     OW 7881   1.435   3.499   4.642
 1230SOL    HW1 7882   1.399   3.427   4.591
 1230SOL    HW2 7883   1.385   3.498   4.724
 1231SOL     OW 7884   0.675   6.892   3.803
 1231SOL    HW1 7885   0.689   6.926   3.715
 1231SOL    HW2 7886   0.612   6.952   3.843
 1232SOL     OW 7887   4.513   9.903   5.933
 1232SOL    HW1 7888   4.491   9.828   5.878
 1232SOL    HW2 7889   4.489   9.877   6.021
 1233SOL     OW 7890   9.047   6.676   0.897
 1233SOL    HW1 7891   9.045   6.580   0.899
 1233SOL    HW2 7892   9.090   6.700   0.979
 1234SOL     OW 7893   1.781   5.420   0.642
 1234SOL    HW1 7894   1.839   5.455   0.575
 1234SOL    HW2 7895   1.832   5.425   0.723
 1235SOL     OW 7896  -1.190   6.313   5.788
 1235SOL    HW1 7897  -1.165   6.398   5.753
 1235SOL    HW2 7898  -1.114   6.257   5.773
 1236SOL     OW 7899   6.250   7.389   4.826
 1236SOL    HW1 7900   6.185   7.383   4.756
 1236SOL    HW2 7901   6.334   7.396   4.780
 1237SOL     OW 7902  -1.365   5.913   5.745
 1237SOL    HW1 7903  -1.345   5.880   5.832
 1237SOL    HW2 7904  -1.382   6.006   5.759
 1238SOL     OW 7905   4.433   4.703   4.330
 1238SOL    HW1 7906   4.418   4.610   4.347
 1238SOL    HW2 7907   4.399   4.747   4.409
 1239SOL     OW 7908   6.562   6.840   3.060
 1239SOL    HW1 7909   6.512   6.864   2.982
 1239SOL    HW2 7910   6.652   6.864   3.040
 1240SOL     OW 7911  -0.267   7.254   5.955
 1240SOL    HW1 7912  -0.203   7.183   5.957
 1240SOL    HW2 7913  -0.352   7.210   5.953
 1241SOL     OW 7914   1.266   4.707   4.050
 1241SOL    HW1 7915   1.299   4.672   3.968
 1241SOL    HW2 7916   1.182   4.662   4.064
 1242SOL     OW 7917   3.131   7.129   5.078
 1242SOL    HW1 7918   3.145   7.038   5.103
 1242SOL    HW2 7919   3.036   7.142   5.086
 1243SOL     OW 7920   3.389   7.085   6.178
 1243SOL    HW1 7921   3.380   7.096   6.083
 1243SOL    HW2 7922   3.478   7.051   6.189
 1244SOL     OW 7923   2.873   6.413   3.393
 1244SOL    HW1 7924   2.846   6.484   3.450
 1244SOL    HW2 7925   2.919   6.352   3.451
 1245SOL     OW 7926  -0.142   2.360   3.666
 1245SOL    HW1 7927  -0.049   2.349   3.684
 1245SOL    HW2 7928  -0.145   2.400   3.579
 1246SOL     OW 7929   6.632   6.830   3.383
 1246SOL    HW1 7930   6.676   6.867   3.459
 1246SOL    HW2 7931   6.563   6.894   3.363
 1247SOL     OW 7932   2.557   2.586   0.271
 1247SOL    HW1 7933   2.640   2.632   0.256
 1247SOL    HW2 7934   2.511   2.639   0.336
 1248SOL     OW 7935   4.962   6.547   3.862
 1248SOL    HW1 7936   4.989   6.490   3.790
 1248SOL    HW2 7937   4.933   6.627   3.819
 1249SOL     OW 7938   5.378   8.820   5.899
 1249SOL    HW1 7939   5.293   8.787   5.869
 1249SOL    HW2 7940   5.399   8.765   5.975
 1250SOL     OW 7941   1.510   5.139   3.981
 1250SOL    HW1 7942   1.482   5.229   3.994
 1250SOL    HW2 7943   1.454   5.088   4.039
 1251SOL     OW 7944   2.233   8.431   2.383
 1251SOL    HW1 7945   2.319   8.452   2.419
 1251SOL    HW2 7946   2.193   8.374   2.449
 1252SOL     OW 7947  -0.540   4.356   5.063
 1252SOL    HW1 7948  -0.627   4.384   5.037
 1252SOL    HW2 7949  -0.532   4.382   5.154
 1253SOL     OW 7950   8.205   4.878   1.088
 1253SOL    HW1 7951   8.267   4.852   1.020
 1253SOL    HW2 7952   8.259   4.921   1.154
 1254SOL     OW 7953   2.286   2.040   1.130
 1254SOL    HW1 7954   2.272   1.947   1.111
 1254SOL    HW2 7955   2.382   2.050   1.130
 1255SOL     OW 7956   6.666   7.235   0.690
 1255SOL    HW1 7957   6.701   7.148   0.707
 1255SOL    HW2 7958   6.724   7.295   0.737
 1256SOL     OW 7959   3.787   5.079   5.081
 1256SOL    HW1 7960   3.787   4.985   5.063
 1256SOL    HW2 7961   3.867   5.112   5.039
 1257SOL     OW 7962   1.857   6.507   3.208
 1257SOL    HW1 7963   1.792   6.576   3.193
 1257SOL    HW2 7964   1.813   6.446   3.267
 1258SOL     OW 7965   2.514   7.656   4.391
 1258SOL    HW1 7966   2.578   7.609   4.445
 1258SOL    HW2 7967   2.475   7.588   4.336
 1259SOL     OW 7968   4.545   1.768   2.878
 1259SOL    HW1 7969   4.604   1.840   2.900
 1259SOL    HW2 7970   4.597   1.689   2.893
 1260SOL     OW 7971   0.752   4.328   1.812
 1260SOL    HW1 7972   0.703   4.381   1.875
 1260SOL    HW2 7973   0.805   4.392   1.763
 1261SOL     OW 7974   1.909   3.844   5.973
 1261SOL    HW1 7975   1.911   3.912   6.040
 1261SOL    HW2 7976   1.833   3.791   5.994
 1262SOL     OW 7977   2.981   0.603   0.616
 1262SOL    HW1 7978   2.947   0.643   0.697
 1262SOL    HW2 7979   2.970   0.671   0.550
 1263SOL     OW 7980  -1.480   4.672   5.563
 1263SOL    HW1 7981  -1.533   4.698   5.488
 1263SOL    HW2 7982  -1.529   4.599   5.602
 1264SOL     OW 7983   5.246   6.815   6.045
 1264SOL    HW1 7984   5.299   6.830   6.124
 1264SOL    HW2 7985   5.246   6.899   5.999
 1265SOL     OW 7986   1.361   4.930   4.149
 1265SOL    HW1 7987   1.385   4.894   4.235
 1265SOL    HW2 7988   1.317   4.857   4.105
 1266SOL     OW 7989   6.125   3.071   0.681
 1266SOL    HW1 7990   6.190   3.030   0.624
 1266SOL    HW2 7991   6.053   3.009   0.684
 1267SOL     OW 7992   7.791   6.514   2.277
 1267SOL    HW1 7993   7.781   6.608   2.264
 1267SOL    HW2 7994   7.874   6.492   2.236
 1268SOL     OW 7995   2.730   9.311   5.075
 1268SOL    HW1 7996   2.706   9.225   5.108
 1268SOL    HW2 7997   2.822   9.321   5.098
 1269SOL     OW 7998   5.707   7.330   0.996
 1269SOL    HW1 7999   5.661   7.246   0.999
 1269SOL    HW2 8000   5.661   7.379   0.927
 1270SOL     OW 8001   5.356   8.775   4.309
 1270SOL    HW1 8002   5.362   8.857   4.260
 1270SOL    HW2 8003   5.276   8.733   4.276
 1271SOL     OW 8004  -0.157   3.239   2.806
 1271SOL    HW1 8005  -0.236   3.236   2.752
 1271SOL    HW2 8006  -0.130   3.331   2.804
 1272SOL     OW 8007   0.431   0.858   0.769
 1272SOL    HW1 8008   0.515   0.819   0.746
 1272SOL    HW2 8009   0.381   0.786   0.807
 1273SOL     OW 8010   2.596   8.701   3.978
 1273SOL    HW1 8011   2.675   8.695   4.033
 1273SOL    HW2 8012   2.557   8.785   4.001
 1274SOL     OW 8013   2.699   6.598   1.844
 1274SOL    HW1 8014   2.706   6.503   1.852
 1274SOL    HW2 8015   2.768   6.632   1.902
 1275SOL     OW 8016   0.689   9.182   5.992
 1275SOL    HW1 8017   0.762   9.229   6.031
 1275SOL    HW2 8018   0.717   9.165   5.902
 1276SOL     OW 8019   6.273  10.134   5.791
 1276SOL    HW1 8020   6.334  10.111   5.721
 1276SOL    HW2 8021   6.246  10.051   5.829
 1277SOL     OW 8022   8.181   7.939   3.373
 1277SOL    HW1 8023   8.245   7.909   3.309
 1277SOL    HW2 8024   8.154   8.025   3.342
 1278SOL     OW 8025  -0.906   3.564   4.314
 1278SOL    HW1 8026  -0.913   3.526   4.227
 1278SOL    HW2 8027  -0.966   3.512   4.368
 1279SOL     OW 8028   0.674   6.296   5.775
 1279SOL    HW1 8029   0.762   6.333   5.772
 1279SOL    HW2 8030   0.642   6.301   5.685
 1280SOL     OW 8031  -0.675   5.139   4.128
 1280SOL    HW1 8032  -0.688   5.045   4.122
 1280SOL    HW2 8033  -0.761   5.176   4.109
 1281SOL     OW 8034   8.176   4.925   0.463
 1281SOL    HW1 8035   8.236   4.907   0.536
 1281SOL    HW2 8036   8.229   4.974   0.400
 1282SOL     OW 8037   2.980  10.392   5.738
 1282SOL    HW1 8038   2.896  10.385   5.692
 1282SOL    HW2 8039   2.960  10.442   5.817
 1283SOL     OW 8040   1.093   5.228   3.835
 1283SOL    HW1 8041   1.139   5.306   3.867
 1283SOL    HW2 8042   1.053   5.190   3.913
 1284SOL     OW 8043  -0.948   5.742   5.618
 1284SOL    HW1 8044  -0.925   5.692   5.539
 1284SOL    HW2 8045  -0.938   5.680   5.690
 1285SOL     OW 8046   2.859   7.166   5.172
 1285SOL    HW1 8047   2.899   7.134   5.253
 1285SOL    HW2 8048   2.766   7.172   5.191
 1286SOL     OW 8049   2.209   1.098   0.018
 1286SOL    HW1 8050   2.234   1.011  -0.014
 1286SOL    HW2 8051   2.114   1.095   0.025
 1287SOL     OW 8052   1.069   1.656   1.344
 1287SOL    HW1 8053   1.005   1.643   1.414
 1287SOL    HW2 8054   1.141   1.705   1.385
 1288SOL     OW 8055   1.458   3.294   3.558
 1288SOL    HW1 8056   1.439   3.293   3.465
 1288SOL    HW2 8057   1.375   3.319   3.600
 1289SOL     OW 8058   2.451   3.793   5.711
 1289SOL    HW1 8059   2.379   3.808   5.773
 1289SOL    HW2 8060   2.529   3.786   5.766
 1290SOL     OW 8061   6.152   8.131   3.016
 1290SOL    HW1 8062   6.233   8.131   2.965
 1290SOL    HW2 8063   6.088   8.176   2.961
 1291SOL     OW 8064   3.762   7.723   5.701
 1291SOL    HW1 8065   3.718   7.801   5.666
 1291SOL    HW2 8066   3.831   7.704   5.638
 1292SOL     OW 8067   3.186   6.834   5.490
 1292SOL    HW1 8068   3.117   6.814   5.426
 1292SOL    HW2 8069   3.163   6.782   5.567
 1293SOL     OW 8070   5.280   6.043   4.336
 1293SOL    HW1 8071   5.234   6.011   4.259
 1293SOL    HW2 8072   5.362   5.994   4.338
 1294SOL     OW 8073   5.427   2.933   4.033
 1294SOL    HW1 8074   5.434   2.927   4.128
 1294SOL    HW2 8075   5.402   2.844   4.005
 1295SOL     OW 8076   2.514   5.374   2.211
 1295SOL    HW1 8077   2.427   5.369   2.173
 1295SOL    HW2 8078   2.569   5.324   2.150
 1296SOL     OW 8079   5.012   9.197   4.637
 1296SOL    HW1 8080   5.081   9.161   4.693
 1296SOL    HW2 8081   5.035   9.168   4.549
 1297SOL     OW 8082   3.458   9.623   5.381
 1297SOL    HW1 8083   3.386   9.655   5.436
 1297SOL    HW2 8084   3.415   9.593   5.301
 1298SOL     OW 8085   3.503   7.816   1.917
 1298SOL    HW1 8086   3.589   7.827   1.958
 1298SOL    HW2 8087   3.522   7.797   1.825
 1299SOL     OW 8088  -0.241   4.865   4.355
 1299SOL    HW1 8089  -0.260   4.780   4.316
 1299SOL    HW2 8090  -0.327   4.907   4.363
 1300SOL     OW 8091   2.166   7.159   3.416
 1300SOL    HW1 8092   2.107   7.084   3.412
 1300SOL    HW2 8093   2.122   7.227   3.365
 1301SOL     OW 8094   2.347   6.980   4.756
 1301SOL    HW1 8095   2.277   6.973   4.691
 1301SOL    HW2 8096   2.319   7.051   4.814
 1302SOL     OW 8097   3.419   5.060   3.524
 1302SOL    HW1 8098   3.470   5.138   3.501
 1302SOL    HW2 8099   3.428   5.002   3.449
 1303SOL     OW 8100   9.549   7.564   1.027
 1303SOL    HW1 8101   9.573   7.537   0.939
 1303SOL    HW2 8102   9.618   7.627   1.052
 1304SOL     OW 8103   2.785   4.518   3.584
 1304SOL    HW1 8104   2.850   4.579   3.549
 1304SOL    HW2 8105   2.702   4.565   3.577
 1305SOL     OW 8106  -1.129   2.661   4.065
 1305SOL    HW1 8107  -1.102   2.625   3.980
 1305SOL    HW2 8108  -1.048   2.665   4.116
 1306SOL     OW 8109   5.750   7.346   3.577
 1306SOL    HW1 8110   5.786   7.381   3.496
 1306SOL    HW2 8111   5.766   7.252   3.572
 1307SOL     OW 8112   0.810   1.909   3.075
 1307SOL    HW1 8113   0.834   1.876   3.162
 1307SOL    HW2 8114   0.884   1.884   3.019
 1308SOL     OW 8115   0.917   3.419   2.783
 1308SOL    HW1 8116   1.013   3.416   2.780
 1308SOL    HW2 8117   0.889   3.358   2.714
 1309SOL     OW 8118   2.944   7.891   1.892
 1309SOL    HW1 8119   3.029   7.909   1.850
 1309SOL    HW2 8120   2.914   7.810   1.851
 1310SOL     OW 8121   2.128   6.170   6.177
 1310SOL    HW1 8122   2.048   6.217   6.153
 1310SOL    HW2 8123   2.154   6.210   6.260
 1311SOL     OW 8124   3.985   2.616   0.875
 1311SOL    HW1 8125   3.931   2.561   0.818
 1311SOL    HW2 8126   4.031   2.675   0.815
 1312SOL     OW 8127   0.496   0.718   1.100
 1312SOL    HW1 8128   0.572   0.776   1.099
 1312SOL    HW2 8129   0.424   0.774   1.127
 1313SOL     OW 8130  -1.010   3.819   5.273
 1313SOL    HW1 8131  -1.088   3.854   5.231
 1313SOL    HW2 8132  -0.965   3.896   5.309
 1314SOL     OW 8133   3.754   2.927   3.084
 1314SOL    HW1 8134   3.836   2.914   3.036
 1314SOL    HW2 8135   3.698   2.975   3.022
 1315SOL     OW 8136   3.993   6.756   5.937
 1315SOL    HW1 8137   3.963   6.745   6.027
 1315SOL    HW2 8138   4.050   6.680   5.921
 1316SOL     OW 8139   5.981   8.751   4.007
 1316SOL    HW1 8140   5.920   8.723   3.939
 1316SOL    HW2 8141   6.012   8.670   4.046
 1317SOL     OW 8142   2.599   7.955   3.559
 1317SOL    HW1 8143   2.608   7.922   3.648
 1317SOL    HW2 8144   2.635   8.044   3.564
 1318SOL     OW 8145   2.573   8.812   3.007
 1318SOL    HW1 8146   2.626   8.732   3.014
 1318SOL    HW2 8147   2.569   8.847   3.096
 1319SOL     OW 8148   3.189   5.700   2.044
 1319SOL    HW1 8149   3.180   5.668   2.133
 1319SOL    HW2 8150   3.107   5.678   2.001
 1320SOL     OW 8151   4.859   7.896   1.536
 1320SOL    HW1 8152   4.949   7.921   1.516
 1320SOL    HW2 8153   4.845   7.815   1.486
 1321SOL     OW 8154   4.011   7.911   6.081
 1321SOL    HW1 8155   4.054   7.863   6.152
 1321SOL    HW2 8156   3.987   7.995   6.120
 1322SOL     OW 8157   6.840   7.980   1.788
 1322SOL    HW1 8158   6.793   7.907   1.829
 1322SOL    HW2 8159   6.771   8.037   1.755
 1323SOL     OW 8160   6.204   7.567   1.386
 1323SOL    HW1 8161   6.234   7.518   1.309
 1323SOL    HW2 8162   6.175   7.500   1.448
 1324SOL     OW 8163   0.404   3.823   3.670
 1324SOL    HW1 8164   0.360   3.837   3.586
 1324SOL    HW2 8165   0.430   3.731   3.668
 1325SOL     OW 8166   4.001   5.442   4.567
 1325SOL    HW1 8167   3.993   5.462   4.474
 1325SOL    HW2 8168   4.059   5.509   4.602
 1326SOL     OW 8169   2.968   4.631   2.888
 1326SOL    HW1 8170   3.011   4.636   2.973
 1326SOL    HW2 8171   3.039   4.639   2.824
 1327SOL     OW 8172   2.301   5.162   3.987
 1327SOL    HW1 8173   2.213   5.192   4.008
 1327SOL    HW2 8174   2.312   5.081   4.037
 1328SOL     OW 8175   5.381  10.097   5.270
 1328SOL    HW1 8176   5.286  10.100   5.256
 1328SOL    HW2 8177   5.390  10.058   5.357
 1329SOL     OW 8178   2.973   2.989   4.490
 1329SOL    HW1 8179   2.946   3.038   4.412
 1329SOL    HW2 8180   2.931   3.035   4.563
 1330SOL     OW 8181   2.349   2.295   3.792
 1330SOL    HW1 8182   2.381   2.226   3.732
 1330SOL    HW2 8183   2.372   2.377   3.749
 1331SOL     OW 8184   2.422   0.212   0.297
 1331SOL    HW1 8185   2.399   0.185   0.208
 1331SOL    HW2 8186   2.511   0.246   0.290
 1332SOL     OW 8187   7.151   2.650   0.468
 1332SOL    HW1 8188   7.177   2.710   0.538
 1332SOL    HW2 8189   7.079   2.599   0.506
 1333SOL     OW 8190   2.141   7.895   2.887
 1333SOL    HW1 8191   2.181   7.833   2.825
 1333SOL    HW2 8192   2.179   7.979   2.864
 1334SOL     OW 8193   4.546   2.894   0.533
 1334SOL    HW1 8194   4.631   2.886   0.489
 1334SOL    HW2 8195   4.563   2.863   0.622
 1335SOL     OW 8196   5.335   9.756   4.622
 1335SOL    HW1 8197   5.358   9.848   4.632
 1335SOL    HW2 8198   5.247   9.748   4.658
 1336SOL     OW 8199   5.976   8.629   3.723
 1336SOL    HW1 8200   5.890   8.665   3.740
 1336SOL    HW2 8201   5.960   8.537   3.701
 1337SOL     OW 8202   3.794   6.590   1.549
 1337SOL    HW1 8203   3.747   6.564   1.629
 1337SOL    HW2 8204   3.729   6.637   1.498
 1338SOL     OW 8205  -1.463   6.041   6.033
 1338SOL    HW1 8206  -1.530   6.070   6.095
 1338SOL    HW2 8207  -1.391   6.012   6.087
 1339SOL     OW 8208   3.157   6.756   4.710
 1339SOL    HW1 8209   3.064   6.741   4.697
 1339SOL    HW2 8210   3.181   6.820   4.643
 1340SOL     OW 8211   3.051   4.773   1.059
 1340SOL    HW1 8212   2.960   4.767   1.031
 1340SOL    HW2 8213   3.095   4.819   0.988
 1341SOL     OW 8214  -0.193   3.401   4.714
 1341SOL    HW1 8215  -0.285   3.413   4.694
 1341SOL    HW2 8216  -0.148   3.470   4.664
 1342SOL     OW 8217   2.744   6.111   1.561
 1342SOL    HW1 8218   2.722   6.098   1.469
 1342SOL    HW2 8219   2.751   6.206   1.570
 1343SOL     OW 8220   7.532   5.101   1.512
 1343SOL    HW1 8221   7.524   5.195   1.502
 1343SOL    HW2 8222   7.551   5.069   1.423
 1344SOL     OW 8223   0.848   3.396   2.447
 1344SOL    HW1 8224   0.886   3.456   2.383
 1344SOL    HW2 8225   0.922   3.369   2.501
 1345SOL     OW 8226   5.916   6.842   0.747
 1345SOL    HW1 8227   5.922   6.938   0.751
 1345SOL    HW2 8228   5.928   6.813   0.837
 1346SOL     OW 8229   3.971   2.983   1.031
 1346SOL    HW1 8230   3.999   3.074   1.036
 1346SOL    HW2 8231   3.955   2.968   0.938
 1347SOL     OW 8232   1.630   3.149   0.781
 1347SOL    HW1 8233   1.651   3.179   0.693
 1347SOL    HW2 8234   1.673   3.212   0.839
 1348SOL     OW 8235   6.337   1.662   1.372
 1348SOL    HW1 8236   6.313   1.683   1.462
 1348SOL    HW2 8237   6.264   1.610   1.339
 1349SOL     OW 8238   7.118   5.999   0.578
 1349SOL    HW1 8239   7.169   5.921   0.594
 1349SOL    HW2 8240   7.038   5.967   0.535
 1350SOL     OW 8241   5.691   1.808   1.856
 1350SOL    HW1 8242   5.679   1.745   1.784
 1350SOL    HW2 8243   5.738   1.759   1.923
 1351SOL     OW 8244   0.879   8.194   4.327
 1351SOL    HW1 8245   0.878   8.135   4.252
 1351SOL    HW2 8246   0.815   8.158   4.388
 1352SOL     OW 8247   2.630   6.224   4.874
 1352SOL    HW1 8248   2.554   6.210   4.818
 1352SOL    HW2 8249   2.640   6.141   4.922
 1353SOL     OW 8250   2.506   7.532   5.666
 1353SOL    HW1 8251   2.569   7.571   5.726
 1353SOL    HW2 8252   2.422   7.535   5.713
 1354SOL     OW 8253   7.257   3.157   0.814
 1354SOL    HW1 8254   7.281   3.071   0.778
 1354SOL    HW2 8255   7.250   3.214   0.738
 1355SOL     OW 8256   7.987   8.597   3.375
 1355SOL    HW1 8257   7.934   8.528   3.336
 1355SOL    HW2 8258   8.022   8.558   3.456
 1356SOL     OW 8259   2.625   6.725   3.869
 1356SOL    HW1 8260   2.672   6.645   3.844
 1356SOL    HW2 8261   2.533   6.704   3.854
 1357SOL     OW 8262   1.108   4.467   5.264
 1357SOL    HW1 8263   1.065   4.416   5.195
 1357SOL    HW2 8264   1.036   4.507   5.312
 1358SOL     OW 8265   3.236   6.576   5.806
 1358SOL    HW1 8266   3.165   6.587   5.744
 1358SOL    HW2 8267   3.314   6.563   5.751
 1359SOL     OW 8268   2.866   8.924   3.954
 1359SOL    HW1 8269   2.929   8.951   4.019
 1359SOL    HW2 8270   2.873   8.828   3.951
 1360SOL     OW 8271   4.537   1.168   1.081
 1360SOL    HW1 8272   4.564   1.256   1.054
 1360SOL    HW2 8273   4.454   1.153   1.037
 1361SOL     OW 8274   1.638   0.852   1.412
 1361SOL    HW1 8275   1.709   0.819   1.466
 1361SOL    HW2 8276   1.564   0.793   1.430
 1362SOL     OW 8277   1.704   9.607   5.880
 1362SOL    HW1 8278   1.674   9.555   5.805
 1362SOL    HW2 8279   1.638   9.675   5.891
 1363SOL     OW 8280   4.729   5.210   4.272
 1363SOL    HW1 8281   4.794   5.264   4.317
 1363SOL    HW2 8282   4.756   5.211   4.180
 1364SOL     OW 8283   4.713   6.813   4.505
 1364SOL    HW1 8284   4.631   6.854   4.477
 1364SOL    HW2 8285   4.693   6.773   4.589
 1365SOL     OW 8286   8.698   8.008   1.980
 1365SOL    HW1 8287   8.776   8.019   1.925
 1365SOL    HW2 8288   8.662   7.923   1.955
 1366SOL     OW 8289   0.683   9.789   5.096
 1366SOL    HW1 8290   0.623   9.844   5.045
 1366SOL    HW2 8291   0.763   9.787   5.044
 1367SOL     OW 8292   5.351   6.950   5.166
 1367SOL    HW1 8293   5.336   6.861   5.196
 1367SOL    HW2 8294   5.392   6.940   5.080
 1368SOL     OW 8295   7.894   6.017   2.394
 1368SOL    HW1 8296   7.935   6.042   2.477
 1368SOL    HW2 8297   7.931   6.078   2.330
 1369SOL     OW 8298   1.772   5.179   6.170
 1369SOL    HW1 8299   1.842   5.210   6.228
 1369SOL    HW2 8300   1.802   5.203   6.083
 1370SOL     OW 8301   5.717   6.593   2.845
 1370SOL    HW1 8302   5.631   6.625   2.874
 1370SOL    HW2 8303   5.780   6.644   2.897
 1371SOL     OW 8304   1.942   8.642   4.255
 1371SOL    HW1 8305   1.898   8.561   4.282
 1371SOL    HW2 8306   1.976   8.680   4.336
 1372SOL     OW 8307   4.398   5.887   2.224
 1372SOL    HW1 8308   4.409   5.963   2.167
 1372SOL    HW2 8309   4.304   5.873   2.229
 1373SOL     OW 8310   4.211   1.823   0.502
 1373SOL    HW1 8311   4.228   1.909   0.540
 1373SOL    HW2 8312   4.288   1.806   0.448
 1374SOL     OW 8313   4.340   2.951   4.972
 1374SOL    HW1 8314   4.423   2.986   4.940
 1374SOL    HW2 8315   4.274   3.014   4.944
 1375SOL     OW 8316   2.177   5.255   1.074
 1375SOL    HW1 8317   2.092   5.220   1.047
 1375SOL    HW2 8318   2.234   5.242   0.998
 1376SOL     OW 8319   6.788   7.439   4.489
 1376SOL    HW1 8320   6.798   7.369   4.553
 1376SOL    HW2 8321   6.695   7.459   4.489
 1377SOL     OW 8322   7.409   9.208   4.434
 1377SOL    HW1 8323   7.374   9.127   4.471
 1377SOL    HW2 8324   7.332   9.255   4.401
 1378SOL     OW 8325  -0.198   4.283   4.775
 1378SOL    HW1 8326  -0.107   4.261   4.755
 1378SOL    HW2 8327  -0.201   4.286   4.871
 1379SOL     OW 8328   4.539   7.201   2.566
 1379SOL    HW1 8329   4.487   7.197   2.486
 1379SOL    HW2 8330   4.575   7.112   2.575
 1380SOL     OW 8331   3.158   4.636   4.726
 1380SOL    HW1 8332   3.253   4.634   4.718
 1380SOL    HW2 8333   3.141   4.611   4.817
 1381SOL     OW 8334   3.678   7.055   3.263
 1381SOL    HW1 8335   3.636   6.997   3.327
 1381SOL    HW2 8336   3.605   7.094   3.215
 1382SOL     OW 8337   8.167   7.139   1.562
 1382SOL    HW1 8338   8.180   7.158   1.469
 1382SOL    HW2 8339   8.236   7.188   1.606
 1383SOL     OW 8340   8.639   7.351   0.859
 1383SOL    HW1 8341   8.676   7.411   0.794
 1383SOL    HW2 8342   8.573   7.402   0.905
 1384SOL     OW 8343   4.394   6.081   2.007
 1384SOL    HW1 8344   4.333   6.152   2.027
 1384SOL    HW2 8345   4.481   6.119   2.025
 1385SOL     OW 8346   0.170   2.041   1.789
 1385SOL    HW1 8347   0.108   1.986   1.837
 1385SOL    HW2 8348   0.194   1.989   1.712
 1386SOL     OW 8349   3.240   1.426   0.754
 1386SOL    HW1 8350   3.335   1.414   0.753
 1386SOL    HW2 8351   3.225   1.504   0.699
 1387SOL     OW 8352   1.902   7.633   2.576
 1387SOL    HW1 8353   1.935   7.680   2.500
 1387SOL    HW2 8354   1.845   7.565   2.541
 1388SOL     OW 8355   7.148   8.149   2.349
 1388SOL    HW1 8356   7.108   8.235   2.366
 1388SOL    HW2 8357   7.139   8.102   2.432
 1389SOL     OW 8358   1.875   9.718   4.755
 1389SOL    HW1 8359   1.817   9.772   4.808
 1389SOL    HW2 8360   1.917   9.660   4.818
 1390SOL     OW 8361   3.902   9.605   5.347
 1390SOL    HW1 8362   3.873   9.674   5.406
 1390SOL    HW2 8363   3.837   9.603   5.277
 1391SOL     OW 8364   0.374   2.585   3.387
 1391SOL    HW1 8365   0.464   2.603   3.360
 1391SOL    HW2 8366   0.330   2.556   3.306
 1392SOL     OW 8367   3.217   0.291   0.174
 1392SOL    HW1 8368   3.179   0.366   0.219
 1392SOL    HW2 8369   3.205   0.309   0.081
 1393SOL     OW 8370   6.344   7.396   4.193
 1393SOL    HW1 8371   6.340   7.440   4.278
 1393SOL    HW2 8372   6.424   7.344   4.197
 1394SOL     OW 8373   2.305   5.149   1.474
 1394SOL    HW1 8374   2.302   5.150   1.570
 1394SOL    HW2 8375   2.395   5.126   1.454
 1395SOL     OW 8376   7.635   9.438   4.028
 1395SOL    HW1 8377   7.697   9.433   3.956
 1395SOL    HW2 8378   7.684   9.478   4.100
 1396SOL     OW 8379   8.305   5.720   0.208
 1396SOL    HW1 8380   8.378   5.781   0.199
 1396SOL    HW2 8381   8.322   5.673   0.289
 1397SOL     OW 8382   3.965   2.013   0.614
 1397SOL    HW1 8383   4.016   1.932   0.623
 1397SOL    HW2 8384   3.876   1.989   0.639
 1398SOL     OW 8385   5.445   3.798   0.045
 1398SOL    HW1 8386   5.487   3.763   0.123
 1398SOL    HW2 8387   5.506   3.780  -0.026
 1399SOL     OW 8388   8.855   6.319   0.472
 1399SOL    HW1 8389   8.872   6.412   0.486
 1399SOL    HW2 8390   8.934   6.275   0.504
 1400SOL     OW 8391   3.909   2.744   3.352
 1400SOL    HW1 8392   3.954   2.820   3.315
 1400SOL    HW2 8393   3.977   2.697   3.401
 1401SOL     OW 8394   2.254   4.436   0.183
 1401SOL    HW1 8395   2.276   4.398   0.098
 1401SOL    HW2 8396   2.335   4.429   0.234
 1402SOL     OW 8397   7.834   5.040   1.730
 1402SOL    HW1 8398   7.770   4.975   1.755
 1402SOL    HW2 8399   7.872   5.070   1.812
 1403SOL     OW 8400   7.145   4.680   1.299
 1403SOL    HW1 8401   7.193   4.762   1.293
 1403SOL    HW2 8402   7.066   4.702   1.347
 1404SOL     OW 8403   1.550   4.215   0.136
 1404SOL    HW1 8404   1.517   4.300   0.167
 1404SOL    HW2 8405   1.634   4.204   0.181
 1405SOL     OW 8406   7.603   6.216   2.379
 1405SOL    HW1 8407   7.698   6.229   2.372
 1405SOL    HW2 8408   7.589   6.127   2.347
 1406SOL     OW 8409   6.504   9.807   4.638
 1406SOL    HW1 8410   6.453   9.777   4.713
 1406SOL    HW2 8411   6.549   9.728   4.607
 1407SOL     OW 8412   5.107   7.451   0.838
 1407SOL    HW1 8413   5.023   7.410   0.856
 1407SOL    HW2 8414   5.135   7.414   0.754
 1408SOL     OW 8415   0.036   7.426   5.049
 1408SOL    HW1 8416  -0.046   7.452   5.005
 1408SOL    HW2 8417   0.014   7.345   5.094
 1409SOL     OW 8418   3.321   4.691   5.193
 1409SOL    HW1 8419   3.264   4.763   5.220
 1409SOL    HW2 8420   3.354   4.719   5.107
 1410SOL     OW 8421   7.573   8.294   4.275
 1410SOL    HW1 8422   7.560   8.274   4.368
 1410SOL    HW2 8423   7.663   8.325   4.269
 1411SOL     OW 8424   1.270   3.395   3.765
 1411SOL    HW1 8425   1.274   3.417   3.858
 1411SOL    HW2 8426   1.197   3.446   3.730
 1412SOL     OW 8427  -0.939   3.876   5.655
 1412SOL    HW1 8428  -0.882   3.952   5.652
 1412SOL    HW2 8429  -1.020   3.904   5.612
 1413SOL     OW 8430   2.611   2.526   1.639
 1413SOL    HW1 8431   2.623   2.528   1.544
 1413SOL    HW2 8432   2.572   2.440   1.657
 1414SOL     OW 8433   1.155   9.763   5.260
 1414SOL    HW1 8434   1.093   9.758   5.333
 1414SOL    HW2 8435   1.241   9.770   5.303
 1415SOL     OW 8436   7.163   8.867   5.158
 1415SOL    HW1 8437   7.113   8.787   5.144
 1415SOL    HW2 8438   7.229   8.844   5.223
 1416SOL     OW 8439   1.602   4.901   1.876
 1416SOL    HW1 8440   1.584   4.857   1.793
 1416SOL    HW2 8441   1.525   4.957   1.890
 1417SOL     OW 8442   1.367   7.870   4.882
 1417SOL    HW1 8443   1.457   7.849   4.856
 1417SOL    HW2 8444   1.321   7.882   4.799
 1418SOL     OW 8445   8.792   5.519   0.610
 1418SOL    HW1 8446   8.699   5.538   0.597
 1418SOL    HW2 8447   8.801   5.508   0.704
 1419SOL     OW 8448   6.743   8.872   3.902
 1419SOL    HW1 8449   6.715   8.963   3.914
 1419SOL    HW2 8450   6.728   8.854   3.809
 1420SOL     OW 8451   3.248  10.640   6.173
 1420SOL    HW1 8452   3.241  10.557   6.219
 1420SOL    HW2 8453   3.249  10.706   6.243
 1421SOL     OW 8454  -0.952   7.363   6.041
 1421SOL    HW1 8455  -0.924   7.435   6.096
 1421SOL    HW2 8456  -0.872   7.332   5.998
 1422SOL     OW 8457   3.837   6.462   5.165
 1422SOL    HW1 8458   3.829   6.505   5.080
 1422SOL    HW2 8459   3.926   6.484   5.195
 1423SOL     OW 8460   1.363   2.948   1.308
 1423SOL    HW1 8461   1.405   2.949   1.222
 1423SOL    HW2 8462   1.433   2.969   1.369
 1424SOL     OW 8463   5.715   8.779   5.399
 1424SOL    HW1 8464   5.714   8.768   5.304
 1424SOL    HW2 8465   5.762   8.862   5.413
 1425SOL     OW 8466   3.143   2.412   1.012
 1425SOL    HW1 8467   3.104   2.430   0.927
 1425SOL    HW2 8468   3.069   2.402   1.072
 1426SOL     OW 8469   8.318   6.697   1.030
 1426SOL    HW1 8470   8.310   6.605   1.056
 1426SOL    HW2 8471   8.399   6.700   0.979
 1427SOL     OW 8472   7.343   4.009   1.705
 1427SOL    HW1 8473   7.322   3.922   1.739
 1427SOL    HW2 8474   7.437   4.019   1.720
 1428SOL     OW 8475   2.503   7.050   0.792
 1428SOL    HW1 8476   2.576   7.111   0.789
 1428SOL    HW2 8477   2.542   6.967   0.821
 1429SOL     OW 8478   4.223   0.743   0.574
 1429SOL    HW1 8479   4.268   0.687   0.511
 1429SOL    HW2 8480   4.256   0.715   0.659
 1430SOL     OW 8481   5.896   5.775   4.844
 1430SOL    HW1 8482   5.923   5.704   4.903
 1430SOL    HW2 8483   5.946   5.851   4.874
 1431SOL     OW 8484   6.901   6.062   3.517
 1431SOL    HW1 8485   6.995   6.072   3.501
 1431SOL    HW2 8486   6.870   6.006   3.446
 1432SOL     OW 8487   4.993   3.622   5.654
 1432SOL    HW1 8488   4.957   3.554   5.597
 1432SOL    HW2 8489   5.029   3.687   5.594
 1433SOL     OW 8490  -0.229   5.980   5.699
 1433SOL    HW1 8491  -0.250   6.064   5.659
 1433SOL    HW2 8492  -0.295   5.920   5.665
 1434SOL     OW 8493   3.594   2.355   0.387
 1434SOL    HW1 8494   3.547   2.422   0.436
 1434SOL    HW2 8495   3.582   2.379   0.295
 1435SOL     OW 8496   3.045   0.928   1.351
 1435SOL    HW1 8497   3.033   0.991   1.422
 1435SOL    HW2 8498   2.957   0.897   1.332
 1436SOL     OW 8499   7.815   4.190   1.366
 1436SOL    HW1 8500   7.817   4.173   1.461
 1436SOL    HW2 8501   7.897   4.235   1.348
 1437SOL     OW 8502   3.107   3.515   5.845
 1437SOL    HW1 8503   3.013   3.513   5.862
 1437SOL    HW2 8504   3.139   3.432   5.879
 1438SOL     OW 8505   3.674   7.098   1.611
 1438SOL    HW1 8506   3.718   7.014   1.628
 1438SOL    HW2 8507   3.581   7.075   1.607
 1439SOL     OW 8508   2.959   7.994   2.601
 1439SOL    HW1 8509   2.982   8.084   2.581
 1439SOL    HW2 8510   2.925   7.958   2.519
 1440SOL     OW 8511   2.765   6.534   0.196
 1440SOL    HW1 8512   2.734   6.444   0.185
 1440SOL    HW2 8513   2.859   6.525   0.211
 1441SOL     OW 8514   3.167   5.004   5.817
 1441SOL    HW1 8515   3.093   5.062   5.806
 1441SOL    HW2 8516   3.192   5.013   5.909
 1442SOL     OW 8517   3.156   4.067   4.255
 1442SOL    HW1 8518   3.215   4.062   4.331
 1442SOL    HW2 8519   3.113   4.152   4.264
 1443SOL     OW 8520   0.658   7.154   5.581
 1443SOL    HW1 8521   0.700   7.084   5.630
 1443SOL    HW2 8522   0.576   7.115   5.549
 1444SOL     OW 8523   2.735   6.507   4.142
 1444SOL    HW1 8524   2.743   6.572   4.211
 1444SOL    HW2 8525   2.819   6.509   4.097
 1445SOL     OW 8526   3.127   4.399   5.492
 1445SOL    HW1 8527   3.200   4.429   5.437
 1445SOL    HW2 8528   3.127   4.304   5.482
 1446SOL     OW 8529   5.524   1.416   1.436
 1446SOL    HW1 8530   5.573   1.362   1.498
 1446SOL    HW2 8531   5.462   1.355   1.396
 1447SOL     OW 8532   1.476   4.527   4.858
 1447SOL    HW1 8533   1.547   4.545   4.796
 1447SOL    HW2 8534   1.399   4.514   4.804
 1448SOL     OW 8535   4.824   9.225   4.364
 1448SOL    HW1 8536   4.853   9.313   4.387
 1448SOL    HW2 8537   4.902   9.171   4.375
 1449SOL     OW 8538   5.504   6.738   0.609
 1449SOL    HW1 8539   5.480   6.828   0.634
 1449SOL    HW2 8540   5.421   6.696   0.591
 1450SOL     OW 8541   6.374   6.504   2.586
 1450SOL    HW1 8542   6.379   6.501   2.490
 1450SOL    HW2 8543   6.292   6.461   2.608
 1451SOL     OW 8544   1.743   2.801   2.528
 1451SOL    HW1 8545   1.663   2.847   2.554
 1451SOL    HW2 8546   1.786   2.780   2.611
 1452SOL     OW 8547   5.409   6.701   4.885
 1452SOL    HW1 8548   5.386   6.643   4.812
 1452SOL    HW2 8549   5.369   6.658   4.961
 1453SOL     OW 8550   1.968   5.823   4.473
 1453SOL    HW1 8551   1.919   5.811   4.554
 1453SOL    HW2 8552   2.026   5.746   4.469
 1454SOL     OW 8553   4.754  10.092   5.623
 1454SOL    HW1 8554   4.711  10.044   5.693
 1454SOL    HW2 8555   4.848  10.086   5.644
 1455SOL     OW 8556   6.181   6.978   0.881
 1455SOL    HW1 8557   6.215   6.966   0.792
 1455SOL    HW2 8558   6.151   7.068   0.883
 1456SOL     OW 8559   3.204   6.256   1.481
 1456SOL    HW1 8560   3.126   6.270   1.534
 1456SOL    HW2 8561   3.185   6.299   1.398
 1457SOL     OW 8562  -0.014   4.650   3.674
 1457SOL    HW1 8563   0.020   4.717   3.614
 1457SOL    HW2 8564   0.065   4.603   3.703
 1458SOL     OW 8565   3.508   5.007   2.751
 1458SOL    HW1 8566   3.578   5.049   2.801
 1458SOL    HW2 8567   3.519   4.913   2.769
 1459SOL     OW 8568   1.049   9.271   4.155
 1459SOL    HW1 8569   1.124   9.329   4.138
 1459SOL    HW2 8570   1.028   9.233   4.070
 1460SOL     OW 8571   4.919   4.974   5.266
 1460SOL    HW1 8572   4.890   4.905   5.206
 1460SOL    HW2 8573   4.846   4.986   5.326
 1461SOL     OW 8574   1.520   8.171   3.916
 1461SOL    HW1 8575   1.549   8.261   3.903
 1461SOL    HW2 8576   1.529   8.156   4.010
 1462SOL     OW 8577   4.604   4.593   4.140
 1462SOL    HW1 8578   4.575   4.503   4.152
 1462SOL    HW2 8579   4.532   4.646   4.176
 1463SOL     OW 8580   1.539   4.019   1.609
 1463SOL    HW1 8581   1.592   3.943   1.585
 1463SOL    HW2 8582   1.542   4.075   1.531
 1464SOL     OW 8583   2.659   9.747   4.698
 1464SOL    HW1 8584   2.602   9.809   4.654
 1464SOL    HW2 8585   2.719   9.716   4.629
 1465SOL     OW 8586   1.961   2.368   3.512
 1465SOL    HW1 8587   2.053   2.367   3.486
 1465SOL    HW2 8588   1.918   2.428   3.451
 1466SOL     OW 8589   1.856   3.595   0.690
 1466SOL    HW1 8590   1.930   3.655   0.684
 1466SOL    HW2 8591   1.779   3.651   0.700
 1467SOL     OW 8592   2.831   7.428   5.376
 1467SOL    HW1 8593   2.759   7.367   5.393
 1467SOL    HW2 8594   2.883   7.385   5.308
 1468SOL     OW 8595   2.357   2.651   2.827
 1468SOL    HW1 8596   2.342   2.691   2.742
 1468SOL    HW2 8597   2.447   2.673   2.849
 1469SOL     OW 8598   8.462   6.052   0.920
 1469SOL    HW1 8599   8.496   5.980   0.974
 1469SOL    HW2 8600   8.470   6.020   0.830
 1470SOL     OW 8601   7.560   3.553   1.210
 1470SOL    HW1 8602   7.556   3.621   1.143
 1470SOL    HW2 8603   7.631   3.495   1.181
 1471SOL     OW 8604   4.655   9.490   4.507
 1471SOL    HW1 8605   4.639   9.404   4.545
 1471SOL    HW2 8606   4.584   9.545   4.541
 1472SOL     OW 8607  -0.703   3.353   4.966
 1472SOL    HW1 8608  -0.705   3.267   5.008
 1472SOL    HW2 8609  -0.777   3.400   5.003
 1473SOL     OW 8610   3.184   5.514   1.355
 1473SOL    HW1 8611   3.227   5.568   1.422
 1473SOL    HW2 8612   3.251   5.499   1.289
 1474SOL     OW 8613   6.982   6.661   2.907
 1474SOL    HW1 8614   6.923   6.630   2.976
 1474SOL    HW2 8615   7.064   6.615   2.923
 1475SOL     OW 8616   7.942   8.883   3.136
 1475SOL    HW1 8617   8.015   8.878   3.075
 1475SOL    HW2 8618   7.902   8.969   3.121
 1476SOL     OW 8619   2.813   8.989   3.430
 1476SOL    HW1 8620   2.835   8.971   3.522
 1476SOL    HW2 8621   2.763   8.912   3.403
 1477SOL     OW 8622   0.468   2.442   3.884
 1477SOL    HW1 8623   0.466   2.451   3.789
 1477SOL    HW2 8624   0.498   2.353   3.900
 1478SOL     OW 8625   4.985   5.946   3.143
 1478SOL    HW1 8626   5.027   5.907   3.066
 1478SOL    HW2 8627   4.892   5.940   3.125
 1479SOL     OW 8628   4.263   1.257   1.724
 1479SOL    HW1 8629   4.351   1.253   1.761
 1479SOL    HW2 8630   4.236   1.165   1.717
 1480SOL     OW 8631   2.318   3.155   3.388
 1480SOL    HW1 8632   2.374   3.207   3.446
 1480SOL    HW2 8633   2.357   3.068   3.390
 1481SOL     OW 8634   2.301   7.636   1.383
 1481SOL    HW1 8635   2.230   7.695   1.357
 1481SOL    HW2 8636   2.273   7.550   1.353
 1482SOL     OW 8637   0.074   1.330   1.232
 1482SOL    HW1 8638   0.165   1.330   1.205
 1482SOL    HW2 8639   0.051   1.237   1.239
 1483SOL     OW 8640   5.199   7.632   1.517
 1483SOL    HW1 8641   5.173   7.557   1.464
 1483SOL    HW2 8642   5.127   7.645   1.579
 1484SOL     OW 8643   7.016   6.282   1.483
 1484SOL    HW1 8644   7.073   6.326   1.545
 1484SOL    HW2 8645   7.013   6.339   1.406
 1485SOL     OW 8646   5.504   2.308   1.326
 1485SOL    HW1 8647   5.583   2.306   1.381
 1485SOL    HW2 8648   5.535   2.343   1.242
 1486SOL     OW 8649   2.957   3.618   4.624
 1486SOL    HW1 8650   3.020   3.675   4.579
 1486SOL    HW2 8651   2.938   3.664   4.706
 1487SOL     OW 8652   2.407   4.904   0.149
 1487SOL    HW1 8653   2.358   4.961   0.089
 1487SOL    HW2 8654   2.477   4.866   0.095
 1488SOL     OW 8655   7.322   1.400   0.911
 1488SOL    HW1 8656   7.395   1.338   0.919
 1488SOL    HW2 8657   7.335   1.441   0.826
 1489SOL     OW 8658   1.523   3.705   5.107
 1489SOL    HW1 8659   1.598   3.673   5.056
 1489SOL    HW2 8660   1.451   3.648   5.082
 1490SOL     OW 8661   2.357   8.047   4.153
 1490SOL    HW1 8662   2.372   7.993   4.230
 1490SOL    HW2 8663   2.394   7.998   4.080
 1491SOL     OW 8664   4.942   8.101   1.720
 1491SOL    HW1 8665   5.023   8.094   1.669
 1491SOL    HW2 8666   4.885   8.034   1.683
 1492SOL     OW 8667   2.950   7.911   2.168
 1492SOL    HW1 8668   3.020   7.856   2.203
 1492SOL    HW2 8669   2.941   7.884   2.077
 1493SOL     OW 8670   2.043   2.659   0.367
 1493SOL    HW1 8671   1.964   2.658   0.422
 1493SOL    HW2 8672   2.067   2.751   0.362
 1494SOL     OW 8673   1.585   6.463   1.818
 1494SOL    HW1 8674   1.672   6.434   1.789
 1494SOL    HW2 8675   1.603   6.520   1.893
 1495SOL     OW 8676   2.651   8.810   3.291
 1495SOL    HW1 8677   2.561   8.788   3.314
 1495SOL    HW2 8678   2.689   8.729   3.256
 1496SOL     OW 8679   2.549   2.732   0.774
 1496SOL    HW1 8680   2.617   2.699   0.715
 1496SOL    HW2 8681   2.467   2.699   0.737
 1497SOL     OW 8682   7.154   6.100   3.494
 1497SOL    HW1 8683   7.133   6.175   3.439
 1497SOL    HW2 8684   7.245   6.114   3.520
 1498SOL     OW 8685   4.017   5.600   5.944
 1498SOL    HW1 8686   4.080   5.625   6.011
 1498SOL    HW2 8687   4.049   5.516   5.910
 1499SOL     OW 8688   2.627   3.506   0.317
 1499SOL    HW1 8689   2.571   3.500   0.395
 1499SOL    HW2 8690   2.594   3.582   0.269
 1500SOL     OW 8691   7.751   4.949   1.081
 1500SOL    HW1 8692   7.690   4.957   1.008
 1500SOL    HW2 8693   7.832   4.990   1.050
 1501SOL     OW 8694   0.092   4.217   5.815
 1501SOL    HW1 8695   0.008   4.192   5.777
 1501SOL    HW2 8696   0.112   4.147   5.877
 1502SOL     OW 8697   3.033   6.591   5.624
 1502SOL    HW1 8698   3.023   6.530   5.551
 1502SOL    HW2 8699   2.946   6.598   5.662
 1503SOL     OW 8700   3.002   7.952   5.989
 1503SOL    HW1 8701   3.007   7.896   5.911
 1503SOL    HW2 8702   3.060   7.910   6.052
 1504SOL     OW 8703  -0.354   2.221   2.533
 1504SOL    HW1 8704  -0.371   2.127   2.524
 1504SOL    HW2 8705  -0.364   2.237   2.627
 1505SOL     OW 8706   6.253   8.431   4.583
 1505SOL    HW1 8707   6.224   8.469   4.666
 1505SOL    HW2 8708   6.264   8.507   4.526
 1506SOL     OW 8709   4.487   4.418   4.745
 1506SOL    HW1 8710   4.515   4.460   4.826
 1506SOL    HW2 8711   4.392   4.433   4.742
 1507SOL     OW 8712   3.060   3.760   0.880
 1507SOL    HW1 8713   2.978   3.807   0.868
 1507SOL    HW2 8714   3.058   3.691   0.813
 1508SOL     OW 8715   7.872   6.244   1.660
 1508SOL    HW1 8716   7.955   6.290   1.655
 1508SOL    HW2 8717   7.813   6.294   1.603
 1509SOL     OW 8718   6.039   2.668   0.525
 1509SOL    HW1 8719   6.042   2.733   0.454
 1509SOL    HW2 8720   6.050   2.720   0.604
 1510SOL     OW 8721   7.116   6.493   1.907
 1510SOL    HW1 8722   7.074   6.442   1.976
 1510SOL    HW2 8723   7.050   6.558   1.881
 1511SOL     OW 8724  -0.024   2.424   2.590
 1511SOL    HW1 8725   0.052   2.415   2.531
 1511SOL    HW2 8726  -0.040   2.335   2.622
 1512SOL     OW 8727   4.809   8.001   4.817
 1512SOL    HW1 8728   4.853   7.923   4.852
 1512SOL    HW2 8729   4.866   8.030   4.745
 1513SOL     OW 8730   3.391   5.061   5.685
 1513SOL    HW1 8731   3.316   5.027   5.734
 1513SOL    HW2 8732   3.467   5.028   5.732
 1514SOL     OW 8733   5.352   5.540   0.308
 1514SOL    HW1 8734   5.348   5.446   0.290
 1514SOL    HW2 8735   5.369   5.580   0.222
 1515SOL     OW 8736   2.104   7.115   1.592
 1515SOL    HW1 8737   2.106   7.025   1.558
 1515SOL    HW2 8738   2.186   7.124   1.639
 1516SOL     OW 8739   4.404   4.996   4.401
 1516SOL    HW1 8740   4.331   4.992   4.338
 1516SOL    HW2 8741   4.411   5.088   4.423
 1517SOL     OW 8742   2.987   5.560   1.901
 1517SOL    HW1 8743   2.897   5.580   1.928
 1517SOL    HW2 8744   2.990   5.582   1.808
 1518SOL     OW 8745   5.144   5.956   0.082
 1518SOL    HW1 8746   5.095   6.015   0.140
 1518SOL    HW2 8747   5.189   5.896   0.142
 1519SOL     OW 8748   1.062   4.722   2.044
 1519SOL    HW1 8749   1.060   4.632   2.011
 1519SOL    HW2 8750   1.040   4.714   2.137
 1520SOL     OW 8751   1.821   9.904   5.151
 1520SOL    HW1 8752   1.750   9.950   5.108
 1520SOL    HW2 8753   1.783   9.872   5.233
 1521SOL     OW 8754   6.074   7.233   2.160
 1521SOL    HW1 8755   6.154   7.267   2.120
 1521SOL    HW2 8756   6.053   7.298   2.227
 1522SOL     OW 8757   1.979   5.927   6.167
 1522SOL    HW1 8758   2.036   6.003   6.156
 1522SOL    HW2 8759   1.910   5.938   6.101
 1523SOL     OW 8760   7.714   7.978   1.910
 1523SOL    HW1 8761   7.724   8.038   1.984
 1523SOL    HW2 8762   7.638   7.925   1.932
 1524SOL     OW 8763   5.136   8.719   5.778
 1524SOL    HW1 8764   5.079   8.723   5.855
 1524SOL    HW2 8765   5.131   8.628   5.749
 1525SOL     OW 8766   0.798   6.424   3.803
 1525SOL    HW1 8767   0.876   6.369   3.814
 1525SOL    HW2 8768   0.832   6.513   3.804
 1526SOL     OW 8769   4.181   9.544   5.977
 1526SOL    HW1 8770   4.152   9.558   6.067
 1526SOL    HW2 8771   4.211   9.630   5.948
 1527SOL     OW 8772   0.361   2.679   4.014
 1527SOL    HW1 8773   0.343   2.771   3.997
 1527SOL    HW2 8774   0.393   2.645   3.930
 1528SOL     OW 8775   1.487   4.406   3.142
 1528SOL    HW1 8776   1.430   4.483   3.141
 1528SOL    HW2 8777   1.484   4.373   3.052
 1529SOL     OW 8778   1.314   2.854   0.568
 1529SOL    HW1 8779   1.254   2.832   0.639
 1529SOL    HW2 8780   1.282   2.804   0.493
 1530SOL     OW 8781   2.243   5.031   5.196
 1530SOL    HW1 8782   2.153   5.008   5.218
 1530SOL    HW2 8783   2.297   4.975   5.253
 1531SOL     OW 8784   3.369   5.737   5.026
 1531SOL    HW1 8785   3.459   5.755   5.055
 1531SOL    HW2 8786   3.318   5.735   5.107
 1532SOL     OW 8787  -0.554   4.236   3.926
 1532SOL    HW1 8788  -0.565   4.143   3.945
 1532SOL    HW2 8789  -0.611   4.280   3.989
 1533SOL     OW 8790   3.587  10.280   5.964
 1533SOL    HW1 8791   3.590  10.186   5.982
 1533SOL    HW2 8792   3.608  10.288   5.871
 1534SOL     OW 8793   2.568   5.341   2.747
 1534SOL    HW1 8794   2.513   5.362   2.672
 1534SOL    HW2 8795   2.621   5.267   2.719
 1535SOL     OW 8796   4.917   1.984   0.368
 1535SOL    HW1 8797   4.967   2.000   0.448
 1535SOL    HW2 8798   4.977   1.933   0.312
 1536SOL     OW 8799   3.491   7.702   2.733
 1536SOL    HW1 8800   3.500   7.792   2.763
 1536SOL    HW2 8801   3.412   7.670   2.777
 1537SOL     OW 8802   0.028   1.684   2.364
 1537SOL    HW1 8803  -0.067   1.674   2.362
 1537SOL    HW2 8804   0.043   1.778   2.360
 1538SOL     OW 8805   6.475   5.910   0.541
 1538SOL    HW1 8806   6.562   5.928   0.576
 1538SOL    HW2 8807   6.490   5.861   0.460
 1539SOL     OW 8808   7.473   5.600   2.741
 1539SOL    HW1 8809   7.558   5.561   2.762
 1539SOL    HW2 8810   7.429   5.609   2.825
 1540SOL     OW 8811   3.688   6.700   4.594
 1540SOL    HW1 8812   3.711   6.612   4.625
 1540SOL    HW2 8813   3.772   6.743   4.578
 1541SOL     OW 8814   2.611   5.389   3.698
 1541SOL    HW1 8815   2.605   5.315   3.758
 1541SOL    HW2 8816   2.580   5.464   3.748
 1542SOL     OW 8817   8.501   8.918   3.618
 1542SOL    HW1 8818   8.583   8.962   3.595
 1542SOL    HW2 8819   8.525   8.855   3.686
 1543SOL     OW 8820   7.381   3.382   0.398
 1543SOL    HW1 8821   7.312   3.445   0.374
 1543SOL    HW2 8822   7.459   3.414   0.353
 1544SOL     OW 8823   3.748   9.487   5.946
 1544SOL    HW1 8824   3.738   9.482   6.041
 1544SOL    HW2 8825   3.824   9.433   5.926
 1545SOL     OW 8826   7.517   7.298   3.701
 1545SOL    HW1 8827   7.480   7.210   3.702
 1545SOL    HW2 8828   7.535   7.316   3.609
 1546SOL     OW 8829   3.325   5.775   5.295
 1546SOL    HW1 8830   3.417   5.800   5.304
 1546SOL    HW2 8831   3.277   5.854   5.320
 1547SOL     OW 8832   2.846   9.145   4.835
 1547SOL    HW1 8833   2.905   9.217   4.852
 1547SOL    HW2 8834   2.765   9.168   4.880
 1548SOL     OW 8835   2.541   7.237   2.416
 1548SOL    HW1 8836   2.629   7.239   2.454
 1548SOL    HW2 8837   2.502   7.156   2.450
 1549SOL     OW 8838   1.647   6.608   4.741
 1549SOL    HW1 8839   1.626   6.518   4.716
 1549SOL    HW2 8840   1.701   6.641   4.669
 1550SOL     OW 8841   0.114   7.418   4.167
 1550SOL    HW1 8842   0.087   7.409   4.076
 1550SOL    HW2 8843   0.035   7.447   4.213
 1551SOL     OW 8844   6.805   8.016   2.758
 1551SOL    HW1 8845   6.750   8.032   2.681
 1551SOL    HW2 8846   6.857   8.096   2.766
 1552SOL     OW 8847   3.226   8.136   4.822
 1552SOL    HW1 8848   3.139   8.173   4.839
 1552SOL    HW2 8849   3.215   8.042   4.836
 1553SOL     OW 8850  -0.485   2.723   4.628
 1553SOL    HW1 8851  -0.413   2.740   4.689
 1553SOL    HW2 8852  -0.538   2.655   4.671
 1554SOL     OW 8853   6.310   1.986   1.341
 1554SOL    HW1 8854   6.332   1.974   1.248
 1554SOL    HW2 8855   6.276   2.075   1.346
 1555SOL     OW 8856   2.303   5.278   2.890
 1555SOL    HW1 8857   2.318   5.189   2.858
 1555SOL    HW2 8858   2.209   5.291   2.878
 1556SOL     OW 8859   5.051   7.194   1.227
 1556SOL    HW1 8860   4.968   7.201   1.179
 1556SOL    HW2 8861   5.094   7.117   1.190
 1557SOL     OW 8862   5.535   2.848   4.837
 1557SOL    HW1 8863   5.471   2.809   4.896
 1557SOL    HW2 8864   5.551   2.935   4.873
 1558SOL     OW 8865  -0.656   3.913   5.243
 1558SOL    HW1 8866  -0.711   3.857   5.188
 1558SOL    HW2 8867  -0.664   3.876   5.331
 1559SOL     OW 8868   4.962   6.271   0.533
 1559SOL    HW1 8869   4.972   6.306   0.622
 1559SOL    HW2 8870   4.925   6.184   0.546
 1560SOL     OW 8871   1.869   3.546   2.057
 1560SOL    HW1 8872   1.834   3.477   2.114
 1560SOL    HW2 8873   1.791   3.586   2.019
 1561SOL     OW 8874   5.687   8.206   6.077
 1561SOL    HW1 8875   5.775   8.241   6.090
 1561SOL    HW2 8876   5.676   8.206   5.981
 1562SOL     OW 8877   3.507   6.401   0.950
 1562SOL    HW1 8878   3.490   6.308   0.967
 1562SOL    HW2 8879   3.601   6.405   0.932
 1563SOL     OW 8880   3.783   9.237   6.066
 1563SOL    HW1 8881   3.698   9.250   6.024
 1563SOL    HW2 8882   3.824   9.167   6.014
 1564SOL     OW 8883   6.267   6.367   1.762
 1564SOL    HW1 8884   6.205   6.338   1.695
 1564SOL    HW2 8885   6.259   6.302   1.831
 1565SOL     OW 8886   3.641   9.457   5.663
 1565SOL    HW1 8887   3.552   9.424   5.672
[truncated: 1,123,742 more chars]
