# Supplementary material for: Improvement in predicting drug sensitivity changes associated with protein mutations using a molecular dynamics based alchemical mutation method
Source: Sci Rep. 2020 Feb 7;10:2161. doi: 10.1038/s41598-020-58877-9 (PMC7005789; doi:10.1038/s41598-020-58877-9)
Supplement: Supplementary file 2 — Supplementary Information. [file 41598_2020_58877_MOESM2_ESM.zip › S1_input/MP-CAFEE/ALR2/47D/S302R_C303D_47D/complex_gpu/md_fin.gro]

Generated by trjconv : OXIDOREDUCTASE in water t= 32000.00000
33897
    1ACE    CH3    1   7.736   7.123   5.815
    1ACE   HH31    2   7.768   7.030   5.770
    1ACE   HH32    3   7.827   7.178   5.840
    1ACE   HH33    4   7.681   7.107   5.908
    1ACE      C    5   7.660   7.202   5.709
    1ACE      O    6   7.717   7.286   5.640
    2SER      N    7   7.528   7.186   5.694
    2SER      H    8   7.481   7.119   5.753
    2SER     CA    9   7.452   7.242   5.584
    2SER     HA   10   7.512   7.235   5.493
    2SER     CB   11   7.318   7.169   5.573
    2SER    HB1   12   7.337   7.066   5.544
    2SER    HB2   13   7.255   7.212   5.495
    2SER     OG   14   7.249   7.170   5.696
    2SER     HG   15   7.157   7.154   5.673
    2SER      C   16   7.425   7.389   5.612
    2SER      O   17   7.403   7.460   5.514
    3ARG      N   18   7.413   7.435   5.737
    3ARG      H   19   7.398   7.366   5.808
    3ARG     CA   20   7.373   7.568   5.779
    3ARG     HA   21   7.351   7.635   5.696
    3ARG     CB   22   7.235   7.561   5.844
    3ARG    HB1   23   7.207   7.662   5.871
    3ARG    HB2   24   7.238   7.502   5.936
    3ARG     CG   25   7.127   7.518   5.745
    3ARG    HG1   26   7.137   7.418   5.703
    3ARG    HG2   27   7.120   7.588   5.662
    3ARG     CD   28   6.992   7.512   5.816
    3ARG    HD1   29   6.968   7.601   5.874
    3ARG    HD2   30   7.002   7.423   5.879
    3ARG     NE   31   6.885   7.495   5.718
    3ARG     HE   32   6.875   7.404   5.675
    3ARG     CZ   33   6.779   7.573   5.692
    3ARG    NH1   34   6.777   7.696   5.746
    3ARG   HH11   35   6.855   7.740   5.793
    3ARG   HH12   36   6.694   7.751   5.731
    3ARG    NH2   37   6.678   7.529   5.617
    3ARG   HH21   38   6.686   7.438   5.573
    3ARG   HH22   39   6.590   7.577   5.606
    3ARG      C   40   7.478   7.643   5.861
    3ARG      O   41   7.549   7.588   5.944
    4ILE      N   42   7.493   7.771   5.824
    4ILE      H   43   7.423   7.802   5.757
    4ILE     CA   44   7.574   7.870   5.891
    4ILE     HA   45   7.653   7.819   5.946
    4ILE     CB   46   7.654   7.951   5.790
    4ILE     HB   47   7.699   7.876   5.725
    4ILE    CG2   48   7.562   8.054   5.725
    4ILE   HG21   49   7.465   8.014   5.695
    4ILE   HG22   50   7.551   8.138   5.794
    4ILE   HG23   51   7.602   8.104   5.637
    4ILE    CG1   52   7.776   8.030   5.838
    4ILE   HG11   53   7.829   7.960   5.902
    4ILE   HG12   54   7.741   8.117   5.893
    4ILE     CD   55   7.877   8.071   5.731
    4ILE    HD1   56   7.923   7.980   5.694
    4ILE    HD2   57   7.849   8.125   5.641
    4ILE    HD3   58   7.943   8.147   5.774
    4ILE      C   59   7.495   7.946   5.996
    4ILE      O   60   7.377   7.974   5.978
    5LEU      N   61   7.567   7.997   6.096
    5LEU      H   62   7.663   7.971   6.111
    5LEU     CA   63   7.507   8.074   6.203
    5LEU     HA   64   7.401   8.048   6.202
    5LEU     CB   65   7.559   8.025   6.337
    5LEU    HB1   66   7.665   8.044   6.318
    5LEU    HB2   67   7.549   7.917   6.337
    5LEU     CG   68   7.520   8.094   6.468
    5LEU     HG   69   7.562   8.195   6.476
    5LEU    CD1   70   7.368   8.106   6.471
    5LEU   HD11   71   7.317   8.010   6.477
    5LEU   HD12   72   7.344   8.162   6.561
    5LEU   HD13   73   7.331   8.149   6.378
    5LEU    CD2   74   7.563   8.024   6.596
    5LEU   HD21   75   7.521   7.923   6.601
    5LEU   HD22   76   7.672   8.024   6.596
    5LEU   HD23   77   7.541   8.095   6.675
    5LEU      C   78   7.514   8.224   6.177
    5LEU      O   79   7.624   8.275   6.156
    6LEU      N   80   7.403   8.298   6.182
    6LEU      H   81   7.317   8.247   6.165
    6LEU     CA   82   7.403   8.442   6.171
    6LEU     HA   83   7.488   8.476   6.111
    6LEU     CB   84   7.271   8.483   6.107
    6LEU    HB1   85   7.271   8.592   6.102
    6LEU    HB2   86   7.182   8.444   6.156
    6LEU     CG   87   7.261   8.453   5.957
    6LEU     HG   88   7.260   8.347   5.933
    6LEU    CD1   89   7.127   8.499   5.902
    6LEU   HD11   90   7.134   8.494   5.794
    6LEU   HD12   91   7.049   8.429   5.933
    6LEU   HD13   92   7.095   8.590   5.953
    6LEU    CD2   93   7.374   8.518   5.878
    6LEU   HD21   94   7.382   8.474   5.778
    6LEU   HD22   95   7.352   8.624   5.875
    6LEU   HD23   96   7.472   8.499   5.922
    6LEU      C   97   7.396   8.508   6.308
    6LEU      O   98   7.359   8.449   6.409
    7ASN      N   99   7.437   8.635   6.309
    7ASN      H  100   7.483   8.671   6.227
    7ASN     CA  101   7.439   8.712   6.431
    7ASN     HA  102   7.498   8.652   6.500
    7ASN     CB  103   7.522   8.836   6.399
    7ASN    HB1  104   7.619   8.806   6.357
    7ASN    HB2  105   7.540   8.886   6.494
    7ASN     CG  106   7.463   8.937   6.302
    7ASN    OD1  107   7.346   8.925   6.266
    7ASN    ND2  108   7.542   9.030   6.247
    7ASN   HD21  109   7.637   9.038   6.279
    7ASN   HD22  110   7.506   9.069   6.161
    7ASN      C  111   7.305   8.744   6.495
    7ASN      O  112   7.308   8.792   6.608
    8ASN      N  113   7.191   8.704   6.438
    8ASN      H  114   7.187   8.671   6.343
    8ASN     CA  115   7.060   8.710   6.501
    8ASN     HA  116   7.059   8.778   6.586
    8ASN     CB  117   6.959   8.765   6.401
    8ASN    HB1  118   7.007   8.839   6.338
    8ASN    HB2  119   6.881   8.815   6.459
    8ASN     CG  120   6.898   8.661   6.308
    8ASN    OD1  121   6.969   8.574   6.257
    8ASN    ND2  122   6.768   8.662   6.275
    8ASN   HD21  123   6.711   8.740   6.306
    8ASN   HD22  124   6.730   8.599   6.206
    8ASN      C  125   7.019   8.582   6.573
    8ASN      O  126   6.929   8.579   6.657
    9GLY      N  127   7.095   8.474   6.553
    9GLY      H  128   7.172   8.488   6.489
    9GLY     CA  129   7.061   8.343   6.603
    9GLY    HA1  130   6.962   8.338   6.650
    9GLY    HA2  131   7.133   8.302   6.674
    9GLY      C  132   7.043   8.234   6.499
    9GLY      O  133   7.065   8.116   6.524
   10ALA      N  134   7.004   8.270   6.376
   10ALA      H  135   6.986   8.369   6.373
   10ALA     CA  136   6.949   8.188   6.270
   10ALA     HA  137   6.889   8.111   6.318
   10ALA     CB  138   6.858   8.262   6.171
   10ALA    HB1  139   6.911   8.331   6.106
   10ALA    HB2  140   6.807   8.189   6.109
   10ALA    HB3  141   6.782   8.317   6.226
   10ALA      C  142   7.049   8.112   6.187
   10ALA      O  143   7.153   8.154   6.137
   11LYS      N  144   7.007   7.989   6.156
   11LYS      H  145   6.923   7.961   6.204
   11LYS     CA  146   7.080   7.887   6.083
   11LYS     HA  147   7.185   7.913   6.092
   11LYS     CB  148   7.060   7.750   6.146
   11LYS    HB1  149   7.032   7.683   6.064
   11LYS    HB2  150   6.970   7.744   6.204
   11LYS     CG  151   7.182   7.706   6.228
   11LYS    HG1  152   7.280   7.710   6.182
   11LYS    HG2  153   7.163   7.599   6.239
   11LYS     CD  154   7.195   7.775   6.363
   11LYS    HD1  155   7.099   7.765   6.414
   11LYS    HD2  156   7.211   7.881   6.347
   11LYS     CE  157   7.308   7.717   6.449
   11LYS    HE1  158   7.396   7.773   6.417
   11LYS    HE2  159   7.324   7.614   6.417
   11LYS     NZ  160   7.290   7.715   6.595
   11LYS    HZ1  161   7.372   7.676   6.639
   11LYS    HZ2  162   7.279   7.802   6.645
   11LYS    HZ3  163   7.214   7.653   6.620
   11LYS      C  164   7.046   7.901   5.935
   11LYS      O  165   6.948   7.841   5.891
   12MET      N  166   7.119   7.987   5.864
   12MET      H  167   7.198   8.030   5.911
   12MET     CA  168   7.102   8.007   5.722
   12MET     HA  169   7.000   8.009   5.683
   12MET     CB  170   7.157   8.146   5.694
   12MET    HB1  171   7.259   8.148   5.732
   12MET    HB2  172   7.091   8.212   5.751
   12MET     CG  173   7.160   8.194   5.549
   12MET    HG1  174   7.060   8.173   5.510
   12MET    HG2  175   7.232   8.133   5.495
   12MET     SD  176   7.181   8.370   5.512
   12MET     CE  177   7.179   8.374   5.332
   12MET    HE1  178   7.255   8.308   5.288
   12MET    HE2  179   7.080   8.339   5.304
   12MET    HE3  180   7.198   8.478   5.303
   12MET      C  181   7.175   7.902   5.639
   12MET      O  182   7.285   7.862   5.675
   13PRO      N  183   7.132   7.860   5.520
   13PRO     CD  184   7.000   7.881   5.465
   13PRO    HD1  185   7.014   7.953   5.384
   13PRO    HD2  186   6.930   7.906   5.544
   13PRO     CG  187   6.964   7.740   5.417
   13PRO    HG1  188   6.893   7.740   5.335
   13PRO    HG2  189   6.935   7.674   5.499
   13PRO     CB  190   7.093   7.682   5.361
   13PRO    HB1  191   7.115   7.705   5.256
   13PRO    HB2  192   7.099   7.573   5.371
   13PRO     CA  193   7.197   7.753   5.446
   13PRO     HA  194   7.246   7.676   5.506
   13PRO      C  195   7.311   7.811   5.365
   13PRO      O  196   7.313   7.929   5.328
   14ILE      N  197   7.409   7.725   5.337
   14ILE      H  198   7.406   7.632   5.377
   14ILE     CA  199   7.530   7.762   5.266
   14ILE     HA  200   7.553   7.867   5.283
   14ILE     CB  201   7.650   7.686   5.322
   14ILE     HB  202   7.735   7.731   5.271
   14ILE    CG2  203   7.658   7.721   5.470
   14ILE   HG21  204   7.761   7.712   5.503
   14ILE   HG22  205   7.624   7.817   5.509
   14ILE   HG23  206   7.608   7.635   5.516
   14ILE    CG1  207   7.652   7.537   5.287
   14ILE   HG11  208   7.665   7.533   5.179
   14ILE   HG12  209   7.557   7.486   5.302
   14ILE     CD  210   7.774   7.475   5.354
   14ILE    HD1  211   7.745   7.448   5.456
   14ILE    HD2  212   7.789   7.380   5.303
   14ILE    HD3  213   7.858   7.544   5.349
   14ILE      C  214   7.524   7.757   5.114
   14ILE      O  215   7.623   7.779   5.045
   15LEU      N  216   7.406   7.722   5.064
   15LEU      H  217   7.327   7.710   5.126
   15LEU     CA  218   7.361   7.735   4.926
   15LEU     HA  219   7.433   7.785   4.862
   15LEU     CB  220   7.355   7.592   4.875
   15LEU    HB1  221   7.284   7.540   4.940
   15LEU    HB2  222   7.455   7.552   4.896
   15LEU     CG  223   7.328   7.560   4.728
   15LEU     HG  224   7.232   7.603   4.699
   15LEU    CD1  225   7.433   7.618   4.633
   15LEU   HD11  226   7.393   7.601   4.533
   15LEU   HD12  227   7.469   7.717   4.660
   15LEU   HD13  228   7.520   7.553   4.636
   15LEU    CD2  229   7.326   7.408   4.722
   15LEU   HD21  230   7.306   7.377   4.619
   15LEU   HD22  231   7.424   7.372   4.755
   15LEU   HD23  232   7.246   7.364   4.781
   15LEU      C  233   7.225   7.800   4.903
   15LEU      O  234   7.140   7.795   4.991
   16GLY      N  235   7.194   7.855   4.785
   16GLY      H  236   7.266   7.856   4.714
   16GLY     CA  237   7.062   7.874   4.729
   16GLY    HA1  238   7.021   7.971   4.758
   16GLY    HA2  239   6.997   7.797   4.770
   16GLY      C  240   7.057   7.877   4.577
   16GLY      O  241   7.159   7.909   4.516
   17LEU      N  242   6.942   7.853   4.512
   17LEU      H  243   6.862   7.847   4.573
   17LEU     CA  244   6.931   7.869   4.369
   17LEU     HA  245   7.010   7.810   4.323
   17LEU     CB  246   6.803   7.801   4.323
   17LEU    HB1  247   6.722   7.861   4.365
   17LEU    HB2  248   6.798   7.701   4.368
   17LEU     CG  249   6.787   7.789   4.172
   17LEU     HG  250   6.805   7.890   4.133
   17LEU    CD1  251   6.895   7.697   4.116
   17LEU   HD11  252   6.874   7.675   4.011
   17LEU   HD12  253   6.994   7.743   4.127
   17LEU   HD13  254   6.896   7.602   4.169
   17LEU    CD2  255   6.648   7.744   4.128
   17LEU   HD21  256   6.571   7.793   4.187
   17LEU   HD22  257   6.639   7.772   4.023
   17LEU   HD23  258   6.640   7.635   4.124
   17LEU      C  259   6.937   8.015   4.326
   17LEU      O  260   6.853   8.097   4.362
   18GLY      N  261   7.029   8.045   4.234
   18GLY      H  262   7.110   7.986   4.224
   18GLY     CA  263   7.028   8.167   4.155
   18GLY    HA1  264   7.125   8.173   4.107
   18GLY    HA2  265   7.002   8.249   4.222
   18GLY      C  266   6.924   8.157   4.045
   18GLY      O  267   6.910   8.060   3.970
   19THR      N  268   6.856   8.268   4.013
   19THR      H  269   6.879   8.344   4.076
   19THR     CA  270   6.744   8.280   3.923
   19THR     HA  271   6.737   8.191   3.860
   19THR     CB  272   6.608   8.282   3.993
   19THR     HB  273   6.527   8.268   3.921
   19THR    CG2  274   6.593   8.164   4.087
   19THR   HG21  275   6.593   8.074   4.025
   19THR   HG22  276   6.679   8.165   4.154
   19THR   HG23  277   6.500   8.173   4.145
   19THR    OG1  278   6.583   8.401   4.065
   19THR    HG1  279   6.626   8.389   4.150
   19THR      C  280   6.750   8.387   3.815
   19THR      O  281   6.672   8.385   3.720
   20TRP      N  282   6.850   8.474   3.828
   20TRP      H  283   6.919   8.456   3.899
   20TRP     CA  284   6.862   8.589   3.741
   20TRP     HA  285   6.762   8.630   3.726
   20TRP     CB  286   6.939   8.700   3.810
   20TRP    HB1  287   7.038   8.658   3.828
   20TRP    HB2  288   6.897   8.724   3.908
   20TRP     CG  289   6.968   8.818   3.723
   20TRP    CD1  290   6.878   8.909   3.678
   20TRP    HD1  291   6.771   8.908   3.696
   20TRP    NE1  292   6.951   9.003   3.608
   20TRP    HE1  293   6.913   9.088   3.569
   20TRP    CE2  294   7.082   8.968   3.587
   20TRP    CZ2  295   7.190   9.019   3.513
   20TRP    HZ2  296   7.168   9.097   3.442
   20TRP    CH2  297   7.320   8.967   3.525
   20TRP    HH2  298   7.407   9.013   3.482
   20TRP    CZ3  299   7.337   8.876   3.629
   20TRP    HZ3  300   7.435   8.842   3.660
   20TRP    CE3  301   7.232   8.821   3.703
   20TRP    HE3  302   7.242   8.738   3.772
   20TRP    CD2  303   7.100   8.860   3.678
   20TRP      C  304   6.922   8.552   3.606
   20TRP      O  305   7.014   8.470   3.598
   21LYS      N  306   6.883   8.626   3.502
   21LYS      H  307   6.827   8.710   3.513
   21LYS     CA  308   6.899   8.590   3.363
   21LYS     HA  309   6.851   8.668   3.303
   21LYS     CB  310   7.043   8.573   3.313
   21LYS    HB1  311   7.037   8.560   3.205
   21LYS    HB2  312   7.075   8.476   3.351
   21LYS     CG  313   7.146   8.681   3.344
   21LYS    HG1  314   7.142   8.705   3.451
   21LYS    HG2  315   7.122   8.766   3.280
   21LYS     CD  316   7.291   8.639   3.326
   21LYS    HD1  317   7.347   8.728   3.297
   21LYS    HD2  318   7.305   8.573   3.241
   21LYS     CE  319   7.350   8.574   3.452
   21LYS    HE1  320   7.355   8.651   3.529
   21LYS    HE2  321   7.452   8.548   3.427
   21LYS     NZ  322   7.274   8.453   3.488
   21LYS    HZ1  323   7.281   8.382   3.416
   21LYS    HZ2  324   7.322   8.410   3.565
   21LYS    HZ3  325   7.181   8.481   3.516
   21LYS      C  326   6.815   8.471   3.318
   21LYS      O  327   6.862   8.386   3.243
   22SER      N  328   6.688   8.465   3.358
   22SER      H  329   6.650   8.536   3.420
   22SER     CA  330   6.594   8.365   3.311
   22SER     HA  331   6.616   8.344   3.206
   22SER     CB  332   6.605   8.237   3.393
   22SER    HB1  333   6.528   8.171   3.351
   22SER    HB2  334   6.590   8.251   3.500
   22SER     OG  335   6.730   8.174   3.383
   22SER     HG  336   6.781   8.195   3.304
   22SER      C  337   6.446   8.402   3.310
   22SER      O  338   6.395   8.468   3.400
   23PRO      N  339   6.368   8.354   3.213
   23PRO     CD  340   6.403   8.279   3.094
   23PRO    HD1  341   6.425   8.175   3.121
   23PRO    HD2  342   6.485   8.322   3.037
   23PRO     CG  343   6.276   8.279   3.009
   23PRO    HG1  344   6.222   8.189   3.039
   23PRO    HG2  345   6.299   8.281   2.903
   23PRO     CB  346   6.195   8.397   3.060
   23PRO    HB1  347   6.089   8.383   3.037
   23PRO    HB2  348   6.242   8.485   3.014
   23PRO     CA  349   6.230   8.397   3.208
   23PRO     HA  350   6.227   8.502   3.235
   23PRO      C  351   6.136   8.317   3.299
   23PRO      O  352   6.168   8.202   3.329
   24PRO      N  353   6.018   8.369   3.331
   24PRO     CD  354   5.967   8.498   3.288
   24PRO    HD1  355   5.911   8.484   3.195
   24PRO    HD2  356   6.038   8.580   3.295
   24PRO     CG  357   5.861   8.545   3.388
   24PRO    HG1  358   5.777   8.600   3.347
   24PRO    HG2  359   5.913   8.615   3.454
   24PRO     CB  360   5.824   8.412   3.455
   24PRO    HB1  361   5.733   8.371   3.410
   24PRO    HB2  362   5.807   8.434   3.560
   24PRO     CA  363   5.939   8.313   3.439
   24PRO     HA  364   5.983   8.309   3.538
   24PRO      C  365   5.891   8.171   3.414
   24PRO      O  366   5.861   8.100   3.510
   25GLY      N  367   5.870   8.132   3.288
   25GLY      H  368   5.875   8.200   3.213
   25GLY     CA  369   5.817   8.002   3.253
   25GLY    HA1  370   5.800   7.987   3.147
   25GLY    HA2  371   5.724   7.982   3.307
   25GLY      C  372   5.903   7.884   3.297
   25GLY      O  373   5.858   7.771   3.311
   26GLN      N  374   6.033   7.917   3.301
   26GLN      H  375   6.043   8.017   3.292
   26GLN     CA  376   6.135   7.832   3.357
   26GLN     HA  377   6.104   7.729   3.336
   26GLN     CB  378   6.265   7.854   3.278
   26GLN    HB1  379   6.348   7.801   3.324
   26GLN    HB2  380   6.299   7.957   3.287
   26GLN     CG  381   6.258   7.817   3.131
   26GLN    HG1  382   6.205   7.900   3.084
   26GLN    HG2  383   6.213   7.717   3.127
   26GLN     CD  384   6.396   7.805   3.068
   26GLN    OE1  385   6.475   7.894   3.038
   26GLN    NE2  386   6.435   7.681   3.036
   26GLN   HE21  387   6.366   7.610   3.053
   26GLN   HE22  388   6.517   7.665   2.979
   26GLN      C  389   6.160   7.848   3.506
   26GLN      O  390   6.167   7.751   3.580
   27VAL      N  391   6.175   7.971   3.557
   27VAL      H  392   6.170   8.052   3.496
   27VAL     CA  393   6.205   7.997   3.696
   27VAL     HA  394   6.298   7.947   3.720
   27VAL     CB  395   6.239   8.145   3.715
   27VAL     HB  396   6.201   8.209   3.636
   27VAL    CG1  397   6.196   8.204   3.849
   27VAL   HG11  398   6.225   8.307   3.869
   27VAL   HG12  399   6.088   8.197   3.866
   27VAL   HG13  400   6.243   8.153   3.934
   27VAL    CG2  401   6.389   8.173   3.708
   27VAL   HG21  402   6.420   8.154   3.605
   27VAL   HG22  403   6.423   8.275   3.727
   27VAL   HG23  404   6.446   8.112   3.778
   27VAL      C  405   6.100   7.949   3.795
   27VAL      O  406   6.132   7.884   3.895
   28THR      N  407   5.972   7.952   3.757
   28THR      H  408   5.955   7.969   3.659
   28THR     CA  409   5.860   7.887   3.822
   28THR     HA  410   5.869   7.925   3.923
   28THR     CB  411   5.722   7.928   3.771
   28THR     HB  412   5.721   8.034   3.747
   28THR    CG2  413   5.676   7.844   3.653
   28THR   HG21  414   5.762   7.838   3.586
   28THR   HG22  415   5.643   7.746   3.688
   28THR   HG23  416   5.591   7.893   3.604
   28THR    OG1  417   5.631   7.930   3.879
   28THR    HG1  418   5.681   7.978   3.945
   28THR      C  419   5.871   7.735   3.834
   28THR      O  420   5.846   7.676   3.938
   29GLU      N  421   5.945   7.671   3.743
   29GLU      H  422   5.984   7.727   3.668
   29GLU     CA  423   5.976   7.530   3.752
   29GLU     HA  424   5.897   7.470   3.798
   29GLU     CB  425   5.987   7.469   3.612
   29GLU    HB1  426   6.006   7.365   3.638
   29GLU    HB2  427   6.073   7.505   3.556
   29GLU     CG  428   5.871   7.477   3.513
   29GLU    HG1  429   5.899   7.424   3.422
   29GLU    HG2  430   5.867   7.581   3.481
   29GLU     CD  431   5.736   7.431   3.566
   29GLU    OE1  432   5.681   7.328   3.522
   29GLU    OE2  433   5.669   7.504   3.641
   29GLU      C  434   6.107   7.494   3.821
   29GLU      O  435   6.111   7.389   3.885
   30ALA      N  436   6.209   7.579   3.809
   30ALA      H  437   6.194   7.657   3.746
   30ALA     CA  438   6.339   7.551   3.866
   30ALA     HA  439   6.375   7.458   3.822
   30ALA     CB  440   6.435   7.660   3.819
   30ALA    HB1  441   6.438   7.682   3.712
   30ALA    HB2  442   6.397   7.755   3.856
   30ALA    HB3  443   6.537   7.648   3.856
   30ALA      C  444   6.347   7.542   4.018
   30ALA      O  445   6.425   7.461   4.067
   31VAL      N  446   6.263   7.620   4.086
   31VAL      H  447   6.186   7.660   4.034
   31VAL     CA  448   6.242   7.627   4.229
   31VAL     HA  449   6.341   7.624   4.274
   31VAL     CB  450   6.178   7.758   4.274
   31VAL     HB  451   6.080   7.771   4.228
   31VAL    CG1  452   6.165   7.772   4.425
   31VAL   HG11  453   6.257   7.753   4.482
   31VAL   HG12  454   6.124   7.870   4.451
   31VAL   HG13  455   6.092   7.700   4.461
   31VAL    CG2  456   6.250   7.881   4.220
   31VAL   HG21  457   6.335   7.910   4.283
   31VAL   HG22  458   6.285   7.866   4.118
   31VAL   HG23  459   6.173   7.958   4.223
   31VAL      C  460   6.172   7.505   4.288
   31VAL      O  461   6.210   7.449   4.390
   32LYS      N  462   6.064   7.461   4.223
   32LYS      H  463   6.050   7.511   4.137
   32LYS     CA  464   5.989   7.340   4.252
   32LYS     HA  465   5.947   7.351   4.352
   32LYS     CB  466   5.871   7.314   4.158
   32LYS    HB1  467   5.819   7.221   4.185
   32LYS    HB2  468   5.905   7.300   4.056
   32LYS     CG  469   5.774   7.432   4.159
   32LYS    HG1  470   5.833   7.521   4.137
   32LYS    HG2  471   5.730   7.444   4.258
   32LYS     CD  472   5.663   7.423   4.054
   32LYS    HD1  473   5.598   7.339   4.080
   32LYS    HD2  474   5.704   7.383   3.961
   32LYS     CE  475   5.588   7.552   4.021
   32LYS    HE1  476   5.641   7.645   4.041
   32LYS    HE2  477   5.501   7.555   4.086
   32LYS     NZ  478   5.531   7.554   3.885
   32LYS    HZ1  479   5.455   7.488   3.876
   32LYS    HZ2  480   5.518   7.650   3.856
   32LYS    HZ3  481   5.605   7.528   3.822
   32LYS      C  482   6.086   7.223   4.251
   32LYS      O  483   6.077   7.136   4.338
   33VAL      N  484   6.177   7.215   4.154
   33VAL      H  485   6.166   7.277   4.074
   33VAL     CA  486   6.283   7.119   4.133
   33VAL     HA  487   6.247   7.016   4.131
   33VAL     CB  488   6.342   7.131   3.992
   33VAL     HB  489   6.369   7.236   3.984
   33VAL    CG1  490   6.474   7.054   3.988
   33VAL   HG11  491   6.465   6.962   4.046
   33VAL   HG12  492   6.483   7.026   3.883
   33VAL   HG13  493   6.551   7.123   4.022
   33VAL    CG2  494   6.245   7.082   3.884
   33VAL   HG21  495   6.274   7.099   3.780
   33VAL   HG22  496   6.230   6.975   3.897
   33VAL   HG23  497   6.142   7.116   3.894
   33VAL      C  498   6.387   7.130   4.244
   33VAL      O  499   6.413   7.031   4.311
   34ALA      N  500   6.443   7.249   4.264
   34ALA      H  501   6.413   7.328   4.209
   34ALA     CA  502   6.540   7.268   4.371
   34ALA     HA  503   6.630   7.208   4.356
   34ALA     CB  504   6.583   7.414   4.364
   34ALA    HB1  505   6.650   7.439   4.446
   34ALA    HB2  506   6.623   7.441   4.266
   34ALA    HB3  507   6.495   7.474   4.388
   34ALA      C  508   6.485   7.237   4.509
   34ALA      O  509   6.557   7.172   4.584
   35ILE      N  510   6.356   7.259   4.534
   35ILE      H  511   6.294   7.287   4.459
   35ILE     CA  512   6.293   7.215   4.657
   35ILE     HA  513   6.366   7.235   4.735
   35ILE     CB  514   6.170   7.298   4.692
   35ILE     HB  515   6.108   7.291   4.602
   35ILE    CG2  516   6.088   7.255   4.813
   35ILE   HG21  517   6.163   7.249   4.891
   35ILE   HG22  518   6.013   7.325   4.851
   35ILE   HG23  519   6.035   7.160   4.810
   35ILE    CG1  520   6.213   7.441   4.720
   35ILE   HG11  521   6.296   7.462   4.653
   35ILE   HG12  522   6.265   7.432   4.816
   35ILE     CD  523   6.106   7.550   4.717
   35ILE    HD1  524   6.036   7.512   4.643
   35ILE    HD2  525   6.063   7.553   4.817
   35ILE    HD3  526   6.149   7.649   4.700
   35ILE      C  527   6.273   7.064   4.670
   35ILE      O  528   6.302   7.007   4.775
   36ASP      N  529   6.233   6.991   4.566
   36ASP      H  530   6.208   7.039   4.480
   36ASP     CA  531   6.236   6.847   4.569
   36ASP     HA  532   6.185   6.809   4.657
   36ASP     CB  533   6.165   6.782   4.451
   36ASP    HB1  534   6.182   6.674   4.454
   36ASP    HB2  535   6.208   6.818   4.358
   36ASP     CG  536   6.013   6.798   4.445
   36ASP    OD1  537   5.956   6.860   4.536
   36ASP    OD2  538   5.947   6.740   4.356
   36ASP      C  539   6.375   6.785   4.576
   36ASP      O  540   6.390   6.679   4.635
   37VAL      N  541   6.477   6.852   4.521
   37VAL      H  542   6.449   6.937   4.475
   37VAL     CA  543   6.615   6.810   4.534
   37VAL     HA  544   6.616   6.704   4.510
   37VAL     CB  545   6.701   6.881   4.430
   37VAL     HB  546   6.667   6.984   4.439
   37VAL    CG1  547   6.852   6.870   4.446
   37VAL   HG11  548   6.894   6.770   4.430
   37VAL   HG12  549   6.906   6.933   4.375
   37VAL   HG13  550   6.873   6.910   4.545
   37VAL    CG2  551   6.668   6.816   4.295
   37VAL   HG21  552   6.708   6.715   4.299
   37VAL   HG22  553   6.561   6.807   4.282
   37VAL   HG23  554   6.697   6.877   4.209
   37VAL      C  555   6.675   6.822   4.673
   37VAL      O  556   6.713   6.719   4.729
   38GLY      N  557   6.682   6.943   4.730
   38GLY      H  558   6.638   7.023   4.686
   38GLY     CA  559   6.736   6.969   4.861
   38GLY    HA1  560   6.832   6.918   4.874
   38GLY    HA2  561   6.677   6.913   4.934
   38GLY      C  562   6.760   7.113   4.903
   38GLY      O  563   6.795   7.132   5.020
   39TYR      N  564   6.730   7.207   4.814
   39TYR      H  565   6.684   7.180   4.728
   39TYR     CA  566   6.742   7.350   4.835
   39TYR     HA  567   6.841   7.358   4.878
   39TYR     CB  568   6.758   7.423   4.703
   39TYR    HB1  569   6.776   7.528   4.727
   39TYR    HB2  570   6.666   7.414   4.644
   39TYR     CG  571   6.869   7.382   4.608
   39TYR    CD1  572   6.873   7.257   4.546
   39TYR    HD1  573   6.808   7.178   4.581
   39TYR    CE1  574   6.966   7.235   4.443
   39TYR    HE1  575   6.988   7.139   4.398
   39TYR     CZ  576   7.056   7.335   4.401
   39TYR     OH  577   7.147   7.311   4.303
   39TYR     HH  578   7.141   7.222   4.267
   39TYR    CE2  579   7.053   7.459   4.467
   39TYR    HE2  580   7.110   7.542   4.427
   39TYR    CD2  581   6.959   7.481   4.568
   39TYR    HD2  582   6.953   7.571   4.626
   39TYR      C  583   6.623   7.403   4.914
   39TYR      O  584   6.508   7.370   4.886
   40ARG      N  585   6.653   7.493   5.009
   40ARG      H  586   6.748   7.527   5.017
   40ARG     CA  587   6.558   7.565   5.091
   40ARG     HA  588   6.458   7.533   5.064
   40ARG     CB  589   6.580   7.515   5.233
   40ARG    HB1  590   6.519   7.577   5.299
   40ARG    HB2  591   6.685   7.519   5.262
   40ARG     CG  592   6.530   7.374   5.262
   40ARG    HG1  593   6.554   7.350   5.365
   40ARG    HG2  594   6.591   7.309   5.200
   40ARG     CD  595   6.383   7.347   5.232
   40ARG    HD1  596   6.359   7.382   5.131
   40ARG    HD2  597   6.311   7.395   5.297
   40ARG     NE  598   6.349   7.205   5.242
   40ARG     HE  599   6.302   7.173   5.326
   40ARG     CZ  600   6.357   7.114   5.144
   40ARG    NH1  601   6.415   7.138   5.026
   40ARG   HH11  602   6.462   7.226   5.010
   40ARG   HH12  603   6.412   7.066   4.955
   40ARG    NH2  604   6.302   6.994   5.163
   40ARG   HH21  605   6.271   6.972   5.257
   40ARG   HH22  606   6.280   6.925   5.093
   40ARG      C  607   6.556   7.717   5.079
   40ARG      O  608   6.466   7.780   5.135
   41HIS      N  609   6.645   7.774   4.998
   41HIS      H  610   6.680   7.714   4.924
   41HIS     CA  611   6.673   7.915   4.981
   41HIS     HA  612   6.585   7.966   5.019
   41HIS     CB  613   6.797   7.955   5.061
   41HIS    HB1  614   6.877   7.884   5.040
   41HIS    HB2  615   6.768   7.951   5.166
   41HIS     CG  616   6.863   8.086   5.029
   41HIS    ND1  617   6.795   8.203   4.998
   41HIS    CE1  618   6.890   8.294   4.974
   41HIS    HE1  619   6.865   8.392   4.937
   41HIS    NE2  620   7.012   8.241   4.991
   41HIS    HE2  621   7.101   8.287   4.979
   41HIS    CD2  622   6.998   8.111   5.034
   41HIS    HD2  623   7.065   8.028   5.053
   41HIS      C  624   6.691   7.952   4.834
   41HIS      O  625   6.748   7.868   4.765
   42ILE      N  626   6.633   8.065   4.792
   42ILE      H  627   6.585   8.118   4.863
   42ILE     CA  628   6.627   8.117   4.657
   42ILE     HA  629   6.693   8.070   4.585
   42ILE     CB  630   6.484   8.106   4.605
   42ILE     HB  631   6.416   8.171   4.659
   42ILE    CG2  632   6.487   8.154   4.460
   42ILE   HG21  633   6.570   8.115   4.401
   42ILE   HG22  634   6.393   8.131   4.411
   42ILE   HG23  635   6.508   8.257   4.433
   42ILE    CG1  636   6.419   7.968   4.610
   42ILE   HG11  637   6.321   7.975   4.563
   42ILE   HG12  638   6.392   7.947   4.713
   42ILE     CD  639   6.496   7.854   4.543
   42ILE    HD1  640   6.502   7.874   4.436
   42ILE    HD2  641   6.601   7.864   4.570
   42ILE    HD3  642   6.452   7.757   4.568
   42ILE      C  643   6.671   8.263   4.657
   42ILE      O  644   6.617   8.343   4.732
   43ASP      N  645   6.765   8.291   4.566
   43ASP      H  646   6.801   8.227   4.497
   43ASP     CA  647   6.795   8.431   4.543
   43ASP     HA  648   6.774   8.487   4.634
   43ASP     CB  649   6.941   8.439   4.500
   43ASP    HB1  650   6.965   8.380   4.411
   43ASP    HB2  651   7.001   8.409   4.586
   43ASP     CG  652   6.981   8.584   4.478
   43ASP    OD1  653   7.020   8.650   4.576
   43ASP    OD2  654   6.960   8.633   4.365
   43ASP      C  655   6.701   8.474   4.431
   43ASP      O  656   6.725   8.446   4.313
   44CYS      N  657   6.599   8.549   4.473
   44CYS      H  658   6.584   8.561   4.572
   44CYS     CA  659   6.495   8.615   4.396
   44CYS     HA  660   6.533   8.590   4.297
   44CYS     CB  661   6.361   8.554   4.438
   44CYS    HB1  662   6.368   8.445   4.446
   44CYS    HB2  663   6.297   8.578   4.353
   44CYS     SG  664   6.297   8.614   4.596
   44CYS     HG  665   6.231   8.723   4.557
   44CYS      C  666   6.502   8.766   4.414
   44CYS      O  667   6.551   8.815   4.515
   45ALA      N  668   6.454   8.837   4.312
   45ALA      H  669   6.404   8.783   4.243
   45ALA     CA  670   6.425   8.978   4.321
   45ALA     HA  671   6.382   8.992   4.420
   45ALA     CB  672   6.548   9.067   4.304
   45ALA    HB1  673   6.630   9.034   4.368
   45ALA    HB2  674   6.576   9.078   4.199
   45ALA    HB3  675   6.524   9.160   4.356
   45ALA      C  676   6.311   9.008   4.224
   45ALA      O  677   6.307   8.946   4.118
   46HIS      N  678   6.242   9.120   4.245
   46HIS      H  679   6.253   9.163   4.336
   46HIS     CA  680   6.147   9.179   4.153
   46HIS     HA  681   6.079   9.098   4.123
   46HIS     CB  682   6.073   9.283   4.236
   46HIS    HB1  683   6.147   9.341   4.290
   46HIS    HB2  684   6.011   9.243   4.316
   46HIS     CG  685   5.997   9.385   4.156
   46HIS    ND1  686   5.897   9.368   4.061
   46HIS    CE1  687   5.850   9.492   4.044
   46HIS    HE1  688   5.765   9.516   3.981
   46HIS    NE2  689   5.904   9.583   4.127
   46HIS    HE2  690   5.850   9.656   4.171
   46HIS    CD2  691   6.004   9.516   4.196
   46HIS    HD2  692   6.065   9.555   4.276
   46HIS      C  693   6.209   9.234   4.025
   46HIS      O  694   6.157   9.218   3.915
   47VAL      N  695   6.328   9.293   4.042
   47VAL      H  696   6.357   9.313   4.137
   47VAL     CA  697   6.400   9.347   3.929
   47VAL     HA  698   6.336   9.411   3.869
   47VAL     CB  699   6.506   9.446   3.977
   47VAL     HB  700   6.459   9.509   4.053
   47VAL    CG1  701   6.612   9.374   4.061
   47VAL   HG11  702   6.673   9.454   4.103
   47VAL   HG12  703   6.581   9.315   4.148
   47VAL   HG13  704   6.689   9.330   3.998
   47VAL    CG2  705   6.557   9.531   3.861
   47VAL   HG21  706   6.467   9.579   3.823
   47VAL   HG22  707   6.625   9.606   3.902
   47VAL   HG23  708   6.607   9.481   3.779
   47VAL      C  709   6.458   9.242   3.834
   47VAL      O  710   6.492   9.278   3.722
   48TYR      N  711   6.460   9.115   3.873
   48TYR      H  712   6.411   9.099   3.960
   48TYR     CA  713   6.482   9.001   3.785
   48TYR     HA  714   6.566   9.033   3.723
   48TYR     CB  715   6.516   8.883   3.875
   48TYR    HB1  716   6.544   8.800   3.810
   48TYR    HB2  717   6.426   8.851   3.928
   48TYR     CG  718   6.625   8.881   3.979
   48TYR    CD1  719   6.717   8.987   3.985
   48TYR    HD1  720   6.706   9.081   3.933
   48TYR    CE1  721   6.830   8.977   4.067
   48TYR    HE1  722   6.899   9.058   4.087
   48TYR     CZ  723   6.852   8.858   4.139
   48TYR     OH  724   6.951   8.854   4.232
   48TYR     HH  725   6.953   8.764   4.268
   48TYR    CE2  726   6.754   8.757   4.142
   48TYR    HE2  727   6.769   8.666   4.198
   48TYR    CD2  728   6.643   8.767   4.058
   48TYR    HD2  729   6.589   8.675   4.039
   48TYR      C  730   6.360   8.966   3.701
   48TYR      O  731   6.368   8.875   3.619
   49GLN      N  732   6.246   9.031   3.726
   49GLN      H  733   6.245   9.098   3.802
   49GLN     CA  734   6.124   9.002   3.654
   49GLN     HA  735   6.042   9.055   3.702
   49GLN     CB  736   6.127   9.070   3.517
   49GLN    HB1  737   6.028   9.062   3.472
   49GLN    HB2  738   6.210   9.041   3.453
   49GLN     CG  739   6.126   9.220   3.545
   49GLN    HG1  740   6.211   9.243   3.609
   49GLN    HG2  741   6.033   9.242   3.597
   49GLN     CD  742   6.150   9.293   3.413
   49GLN    OE1  743   6.262   9.317   3.370
   49GLN    NE2  744   6.046   9.347   3.348
   49GLN   HE21  745   5.955   9.312   3.374
   49GLN   HE22  746   6.058   9.407   3.267
   49GLN      C  747   6.061   8.863   3.654
   49GLN      O  748   5.973   8.835   3.573
   50ASN      N  749   6.106   8.780   3.749
   50ASN      H  750   6.183   8.810   3.806
   50ASN     CA  751   6.072   8.640   3.759
   50ASN     HA  752   5.984   8.619   3.699
   50ASN     CB  753   6.179   8.556   3.689
   50ASN    HB1  754   6.182   8.587   3.584
   50ASN    HB2  755   6.165   8.450   3.708
   50ASN     CG  756   6.320   8.586   3.737
   50ASN    OD1  757   6.342   8.620   3.854
   50ASN    ND2  758   6.422   8.564   3.654
   50ASN   HD21  759   6.409   8.533   3.559
   50ASN   HD22  760   6.505   8.538   3.707
   50ASN      C  761   6.035   8.594   3.900
   50ASN      O  762   6.009   8.474   3.912
   51GLU      N  763   6.027   8.676   4.004
   51GLU      H  764   6.035   8.773   3.976
   51GLU     CA  765   6.013   8.646   4.145
   51GLU     HA  766   6.078   8.565   4.179
   51GLU     CB  767   6.067   8.765   4.225
   51GLU    HB1  768   6.052   8.862   4.177
   51GLU    HB2  769   6.175   8.753   4.225
   51GLU     CG  770   6.028   8.767   4.372
   51GLU    HG1  771   6.067   8.677   4.419
   51GLU    HG2  772   5.919   8.770   4.379
   51GLU     CD  773   6.081   8.882   4.457
   51GLU    OE1  774   6.029   8.994   4.437
   51GLU    OE2  775   6.177   8.875   4.537
   51GLU      C  776   5.872   8.614   4.193
   51GLU      O  777   5.861   8.527   4.279
   52ASN      N  778   5.772   8.668   4.123
   52ASN      H  779   5.790   8.734   4.049
   52ASN     CA  780   5.637   8.621   4.148
   52ASN     HA  781   5.633   8.644   4.255
   52ASN     CB  782   5.533   8.702   4.072
   52ASN    HB1  783   5.548   8.689   3.965
   52ASN    HB2  784   5.543   8.808   4.096
   52ASN     CG  785   5.392   8.660   4.113
   52ASN    OD1  786   5.326   8.712   4.203
   52ASN    ND2  787   5.333   8.571   4.032
   52ASN   HD21  788   5.388   8.522   3.963
   52ASN   HD22  789   5.244   8.540   4.067
   52ASN      C  790   5.628   8.472   4.119
   52ASN      O  791   5.556   8.399   4.187
   53GLU      N  792   5.702   8.425   4.018
   53GLU      H  793   5.764   8.493   3.975
   53GLU     CA  794   5.701   8.289   3.968
   53GLU     HA  795   5.603   8.241   3.977
   53GLU     CB  796   5.744   8.299   3.822
   53GLU    HB1  797   5.813   8.219   3.796
   53GLU    HB2  798   5.789   8.396   3.799
   53GLU     CG  799   5.627   8.296   3.724
   53GLU    HG1  800   5.570   8.203   3.734
   53GLU    HG2  801   5.649   8.298   3.617
   53GLU     CD  802   5.527   8.410   3.740
   53GLU    OE1  803   5.569   8.518   3.695
   53GLU    OE2  804   5.422   8.393   3.806
   53GLU      C  805   5.793   8.205   4.055
   53GLU      O  806   5.775   8.084   4.065
   54VAL      N  807   5.883   8.257   4.139
   54VAL      H  808   5.920   8.349   4.121
   54VAL     CA  809   5.939   8.191   4.255
   54VAL     HA  810   5.977   8.098   4.214
   54VAL     CB  811   6.056   8.263   4.322
   54VAL     HB  812   6.017   8.361   4.349
   54VAL    CG1  813   6.113   8.189   4.443
   54VAL   HG11  814   6.193   8.253   4.480
   54VAL   HG12  815   6.045   8.185   4.529
   54VAL   HG13  816   6.156   8.092   4.418
   54VAL    CG2  817   6.171   8.288   4.225
   54VAL   HG21  818   6.141   8.351   4.141
   54VAL   HG22  819   6.241   8.351   4.279
   54VAL   HG23  820   6.208   8.190   4.193
   54VAL      C  821   5.835   8.171   4.365
   54VAL      O  822   5.825   8.064   4.424
   55GLY      N  823   5.759   8.277   4.391
   55GLY      H  824   5.775   8.361   4.337
   55GLY     CA  825   5.644   8.283   4.479
   55GLY    HA1  826   5.580   8.368   4.457
   55GLY    HA2  827   5.674   8.267   4.582
   55GLY      C  828   5.555   8.162   4.455
   55GLY      O  829   5.553   8.077   4.544
   56VAL      N  830   5.490   8.152   4.339
   56VAL      H  831   5.516   8.216   4.265
   56VAL     CA  832   5.393   8.046   4.319
   56VAL     HA  833   5.325   8.051   4.405
   56VAL     CB  834   5.306   8.063   4.194
   56VAL     HB  835   5.236   7.980   4.190
   56VAL    CG1  836   5.222   8.190   4.200
   56VAL   HG11  837   5.170   8.212   4.293
   56VAL   HG12  838   5.284   8.277   4.177
   56VAL   HG13  839   5.157   8.191   4.113
   56VAL    CG2  840   5.381   8.068   4.062
   56VAL   HG21  841   5.460   7.993   4.063
   56VAL   HG22  842   5.318   8.063   3.973
   56VAL   HG23  843   5.429   8.167   4.062
   56VAL      C  844   5.447   7.905   4.326
   56VAL      O  845   5.377   7.809   4.358
   57ALA      N  846   5.579   7.887   4.311
   57ALA      H  847   5.632   7.972   4.296
   57ALA     CA  848   5.654   7.765   4.328
   57ALA     HA  849   5.608   7.682   4.273
   57ALA     CB  850   5.790   7.772   4.258
   57ALA    HB1  851   5.761   7.778   4.153
   57ALA    HB2  852   5.848   7.860   4.284
   57ALA    HB3  853   5.850   7.684   4.279
   57ALA      C  854   5.667   7.725   4.474
   57ALA      O  855   5.623   7.615   4.507
   58ILE      N  856   5.732   7.808   4.555
   58ILE      H  857   5.745   7.901   4.517
   58ILE     CA  858   5.733   7.798   4.699
   58ILE     HA  859   5.796   7.712   4.724
   58ILE     CB  860   5.808   7.919   4.755
   58ILE     HB  861   5.758   8.006   4.714
   58ILE    CG2  862   5.792   7.933   4.906
   58ILE   HG21  863   5.840   7.850   4.960
   58ILE   HG22  864   5.841   8.024   4.941
   58ILE   HG23  865   5.688   7.927   4.938
   58ILE    CG1  866   5.957   7.913   4.720
   58ILE   HG11  867   5.965   7.944   4.616
   58ILE   HG12  868   6.001   7.814   4.727
   58ILE     CD  869   6.048   8.006   4.800
   58ILE    HD1  870   6.077   7.959   4.893
   58ILE    HD2  871   6.144   8.014   4.748
   58ILE    HD3  872   6.003   8.104   4.816
   58ILE      C  873   5.592   7.782   4.754
   58ILE      O  874   5.565   7.691   4.833
   59GLN      N  875   5.498   7.867   4.715
   59GLN      H  876   5.523   7.938   4.647
   59GLN     CA  877   5.358   7.863   4.753
   59GLN     HA  878   5.356   7.880   4.861
   59GLN     CB  879   5.289   7.968   4.666
   59GLN    HB1  880   5.300   7.926   4.566
   59GLN    HB2  881   5.336   8.066   4.675
   59GLN     CG  882   5.147   7.992   4.715
   59GLN    HG1  883   5.145   8.059   4.801
   59GLN    HG2  884   5.102   7.897   4.743
   59GLN     CD  885   5.056   8.046   4.606
   59GLN    OE1  886   5.088   8.099   4.499
   59GLN    NE2  887   4.926   8.048   4.637
   59GLN   HE21  888   4.884   8.006   4.719
   59GLN   HE22  889   4.875   8.110   4.576
   59GLN      C  890   5.288   7.729   4.732
   59GLN      O  891   5.225   7.680   4.825
   60GLU      N  892   5.313   7.662   4.619
   60GLU      H  893   5.364   7.706   4.544
   60GLU     CA  894   5.260   7.529   4.596
   60GLU     HA  895   5.156   7.532   4.627
   60GLU     CB  896   5.270   7.475   4.454
   60GLU    HB1  897   5.370   7.490   4.415
   60GLU    HB2  898   5.218   7.545   4.388
   60GLU     CG  899   5.212   7.338   4.420
   60GLU    HG1  900   5.125   7.311   4.480
   60GLU    HG2  901   5.286   7.265   4.451
   60GLU     CD  902   5.185   7.320   4.271
   60GLU    OE1  903   5.081   7.354   4.212
   60GLU    OE2  904   5.270   7.251   4.210
   60GLU      C  905   5.320   7.427   4.692
   60GLU      O  906   5.249   7.334   4.731
   61LYS      N  907   5.447   7.445   4.728
   61LYS      H  908   5.487   7.535   4.705
   61LYS     CA  909   5.529   7.354   4.806
   61LYS     HA  910   5.507   7.253   4.771
   61LYS     CB  911   5.677   7.370   4.773
   61LYS    HB1  912   5.738   7.313   4.843
   61LYS    HB2  913   5.701   7.476   4.780
   61LYS     CG  914   5.711   7.323   4.632
   61LYS    HG1  915   5.811   7.354   4.600
   61LYS    HG2  916   5.647   7.368   4.556
   61LYS     CD  917   5.715   7.173   4.610
   61LYS    HD1  918   5.614   7.133   4.621
   61LYS    HD2  919   5.790   7.122   4.671
   61LYS     CE  920   5.746   7.137   4.464
   61LYS    HE1  921   5.847   7.174   4.451
   61LYS    HE2  922   5.689   7.189   4.387
   61LYS     NZ  923   5.745   6.993   4.433
   61LYS    HZ1  924   5.763   6.995   4.333
   61LYS    HZ2  925   5.821   6.938   4.471
   61LYS    HZ3  926   5.653   6.958   4.453
   61LYS      C  927   5.497   7.348   4.955
   61LYS      O  928   5.500   7.250   5.028
   62LEU      N  929   5.465   7.469   5.001
   62LEU      H  930   5.474   7.550   4.942
   62LEU     CA  931   5.387   7.488   5.122
   62LEU     HA  932   5.433   7.429   5.202
   62LEU     CB  933   5.393   7.633   5.170
   62LEU    HB1  934   5.321   7.652   5.249
   62LEU    HB2  935   5.374   7.694   5.081
   62LEU     CG  936   5.529   7.694   5.205
   62LEU     HG  937   5.603   7.667   5.129
   62LEU    CD1  938   5.532   7.846   5.215
   62LEU   HD11  939   5.528   7.896   5.118
   62LEU   HD12  940   5.454   7.875   5.286
   62LEU   HD13  941   5.626   7.869   5.266
   62LEU    CD2  942   5.569   7.639   5.341
   62LEU   HD21  943   5.505   7.667   5.425
   62LEU   HD22  944   5.569   7.530   5.340
   62LEU   HD23  945   5.668   7.678   5.366
   62LEU      C  946   5.245   7.436   5.114
   62LEU      O  947   5.202   7.379   5.214
   63ARG      N  948   5.174   7.454   5.002
   63ARG      H  949   5.210   7.519   4.934
   63ARG     CA  950   5.036   7.411   4.993
   63ARG     HA  951   4.989   7.448   5.085
   63ARG     CB  952   4.970   7.474   4.871
   63ARG    HB1  953   5.017   7.429   4.783
   63ARG    HB2  954   4.983   7.582   4.870
   63ARG     CG  955   4.821   7.439   4.862
   63ARG    HG1  956   4.771   7.434   4.959
   63ARG    HG2  957   4.824   7.336   4.828
   63ARG     CD  958   4.741   7.519   4.760
   63ARG    HD1  959   4.732   7.616   4.808
   63ARG    HD2  960   4.638   7.481   4.756
   63ARG     NE  961   4.807   7.523   4.630
   63ARG     HE  962   4.859   7.610   4.622
   63ARG     CZ  963   4.802   7.448   4.519
   63ARG    NH1  964   4.738   7.331   4.508
   63ARG   HH11  965   4.714   7.281   4.592
   63ARG   HH12  966   4.765   7.278   4.426
   63ARG    NH2  967   4.860   7.501   4.410
   63ARG   HH21  968   4.916   7.584   4.413
   63ARG   HH22  969   4.879   7.442   4.330
   63ARG      C  970   5.010   7.261   4.996
   63ARG      O  971   4.938   7.212   5.082
   64GLU      N  972   5.080   7.181   4.916
   64GLU      H  973   5.136   7.224   4.843
   64GLU     CA  974   5.094   7.036   4.918
   64GLU     HA  975   4.990   7.003   4.914
   64GLU     CB  976   5.148   6.993   4.783
   64GLU    HB1  977   5.160   6.885   4.789
   64GLU    HB2  978   5.245   7.040   4.761
   64GLU     CG  979   5.069   7.025   4.657
   64GLU    HG1  980   5.063   7.134   4.647
   64GLU    HG2  981   4.968   6.987   4.674
   64GLU     CD  982   5.111   6.971   4.521
   64GLU    OE1  983   5.029   6.980   4.427
   64GLU    OE2  984   5.225   6.923   4.503
   64GLU      C  985   5.159   6.980   5.043
   64GLU      O  986   5.173   6.858   5.054
   65GLN      N  987   5.210   7.068   5.130
   65GLN      H  988   5.196   7.164   5.103
   65GLN     CA  989   5.264   7.033   5.260
   65GLN     HA  990   5.305   7.131   5.284
   65GLN     CB  991   5.149   6.998   5.354
   65GLN    HB1  992   5.142   6.889   5.355
   65GLN    HB2  993   5.052   7.035   5.320
   65GLN     CG  994   5.182   7.042   5.496
   65GLN    HG1  995   5.184   7.151   5.506
   65GLN    HG2  996   5.282   7.011   5.528
   65GLN     CD  997   5.077   6.978   5.585
   65GLN    OE1  998   5.106   6.875   5.646
   65GLN    NE2  999   4.959   7.035   5.611
   65GLN   HE21 1000   4.930   7.116   5.559
   65GLN   HE22 1001   4.898   6.979   5.669
   65GLN      C 1002   5.380   6.936   5.257
   65GLN      O 1003   5.409   6.872   5.359
   66VAL      N 1004   5.446   6.919   5.142
   66VAL      H 1005   5.416   6.983   5.070
   66VAL     CA 1006   5.573   6.850   5.132
   66VAL     HA 1007   5.558   6.752   5.178
   66VAL     CB 1008   5.609   6.826   4.986
   66VAL     HB 1009   5.524   6.780   4.936
   66VAL    CG1 1010   5.627   6.957   4.909
   66VAL   HG11 1011   5.649   6.928   4.806
   66VAL   HG12 1012   5.540   7.022   4.917
   66VAL   HG13 1013   5.715   7.012   4.944
   66VAL    CG2 1014   5.738   6.746   4.967
   66VAL   HG21 1015   5.822   6.806   5.002
   66VAL   HG22 1016   5.729   6.653   5.023
   66VAL   HG23 1017   5.756   6.721   4.863
   66VAL      C 1018   5.685   6.917   5.210
   66VAL      O 1019   5.777   6.846   5.251
   67VAL      N 1020   5.680   7.049   5.226
   67VAL      H 1021   5.599   7.093   5.184
   67VAL     CA 1022   5.769   7.130   5.307
   67VAL     HA 1023   5.814   7.053   5.370
   67VAL     CB 1024   5.876   7.199   5.224
   67VAL     HB 1025   5.927   7.261   5.298
   67VAL    CG1 1026   5.980   7.096   5.182
   67VAL   HG11 1027   5.944   7.012   5.123
   67VAL   HG12 1028   6.065   7.141   5.131
   67VAL   HG13 1029   6.018   7.052   5.274
   67VAL    CG2 1030   5.821   7.279   5.107
   67VAL   HG21 1031   5.774   7.366   5.153
   67VAL   HG22 1032   5.905   7.319   5.050
   67VAL   HG23 1033   5.752   7.227   5.041
   67VAL      C 1034   5.699   7.235   5.392
   67VAL      O 1035   5.583   7.266   5.364
   68LYS      N 1036   5.759   7.270   5.506
   68LYS      H 1037   5.851   7.231   5.525
   68LYS     CA 1038   5.705   7.366   5.600
   68LYS     HA 1039   5.618   7.407   5.549
   68LYS     CB 1040   5.662   7.302   5.732
   68LYS    HB1 1041   5.606   7.370   5.796
   68LYS    HB2 1042   5.749   7.272   5.790
   68LYS     CG 1043   5.568   7.183   5.713
   68LYS    HG1 1044   5.625   7.115   5.649
   68LYS    HG2 1045   5.479   7.226   5.667
   68LYS     CD 1046   5.535   7.095   5.833
   68LYS    HD1 1047   5.533   7.145   5.930
   68LYS    HD2 1048   5.616   7.024   5.843
   68LYS     CE 1049   5.410   7.008   5.834
   68LYS    HE1 1050   5.428   6.914   5.886
   68LYS    HE2 1051   5.393   6.971   5.733
   68LYS     NZ 1052   5.293   7.080   5.888
   68LYS    HZ1 1053   5.307   7.102   5.986
   68LYS    HZ2 1054   5.284   7.172   5.848
   68LYS    HZ3 1055   5.205   7.031   5.879
   68LYS      C 1056   5.794   7.486   5.624
   68LYS      O 1057   5.913   7.484   5.592
   69ARG      N 1058   5.733   7.595   5.672
   69ARG      H 1059   5.635   7.587   5.693
   69ARG     CA 1060   5.788   7.729   5.673
   69ARG     HA 1061   5.819   7.744   5.569
   69ARG     CB 1062   5.675   7.827   5.702
   69ARG    HB1 1063   5.642   7.802   5.803
   69ARG    HB2 1064   5.587   7.809   5.640
   69ARG     CG 1065   5.714   7.974   5.691
   69ARG    HG1 1066   5.798   7.991   5.759
   69ARG    HG2 1067   5.626   8.036   5.710
   69ARG     CD 1068   5.761   8.020   5.553
   69ARG    HD1 1069   5.679   8.019   5.482
   69ARG    HD2 1070   5.841   7.956   5.514
   69ARG     NE 1071   5.801   8.160   5.568
   69ARG     HE 1072   5.734   8.233   5.550
   69ARG     CZ 1073   5.930   8.196   5.575
   69ARG    NH1 1074   6.027   8.109   5.606
   69ARG   HH11 1075   6.012   8.014   5.634
   69ARG   HH12 1076   6.113   8.156   5.630
   69ARG    NH2 1077   5.962   8.326   5.571
   69ARG   HH21 1078   5.888   8.393   5.555
   69ARG   HH22 1079   6.059   8.343   5.593
   69ARG      C 1080   5.913   7.757   5.755
   69ARG      O 1081   5.993   7.845   5.725
   70GLU      N 1082   5.930   7.671   5.856
   70GLU      H 1083   5.858   7.601   5.864
   70GLU     CA 1084   6.054   7.662   5.931
   70GLU     HA 1085   6.084   7.766   5.945
   70GLU     CB 1086   6.036   7.596   6.068
   70GLU    HB1 1087   5.940   7.630   6.105
   70GLU    HB2 1088   6.114   7.629   6.136
   70GLU     CG 1089   6.045   7.445   6.088
   70GLU    HG1 1090   6.144   7.411   6.059
   70GLU    HG2 1091   5.979   7.387   6.023
   70GLU     CD 1092   6.021   7.407   6.233
   70GLU    OE1 1093   6.110   7.422   6.318
   70GLU    OE2 1094   5.905   7.369   6.262
   70GLU      C 1095   6.175   7.602   5.861
   70GLU      O 1096   6.289   7.616   5.906
   71GLU      N 1097   6.155   7.526   5.754
   71GLU      H 1098   6.063   7.512   5.714
   71GLU     CA 1099   6.265   7.493   5.665
   71GLU     HA 1100   6.342   7.458   5.734
   71GLU     CB 1101   6.219   7.373   5.583
   71GLU    HB1 1102   6.308   7.335   5.531
   71GLU    HB2 1103   6.160   7.417   5.503
   71GLU     CG 1104   6.158   7.249   5.648
   71GLU    HG1 1105   6.074   7.281   5.711
   71GLU    HG2 1106   6.229   7.196   5.711
   71GLU     CD 1107   6.105   7.154   5.542
   71GLU    OE1 1108   5.985   7.122   5.550
   71GLU    OE2 1109   6.183   7.108   5.455
   71GLU      C 1110   6.310   7.606   5.574
   71GLU      O 1111   6.430   7.629   5.561
   72LEU      N 1112   6.213   7.665   5.503
   72LEU      H 1113   6.122   7.628   5.526
   72LEU     CA 1114   6.230   7.762   5.397
   72LEU     HA 1115   6.302   7.717   5.328
   72LEU     CB 1116   6.096   7.802   5.336
   72LEU    HB1 1117   6.124   7.877   5.262
   72LEU    HB2 1118   6.028   7.845   5.409
   72LEU     CG 1119   6.030   7.697   5.247
   72LEU     HG 1120   6.009   7.605   5.301
   72LEU    CD1 1121   5.899   7.754   5.196
   72LEU   HD11 1122   5.853   7.693   5.118
   72LEU   HD12 1123   5.831   7.765   5.280
   72LEU   HD13 1124   5.921   7.857   5.166
   72LEU    CD2 1125   6.108   7.657   5.122
   72LEU   HD21 1126   6.040   7.618   5.046
   72LEU   HD22 1127   6.160   7.744   5.081
   72LEU   HD23 1128   6.184   7.585   5.150
   72LEU      C 1129   6.301   7.879   5.463
   72LEU      O 1130   6.279   7.910   5.580
   73PHE      N 1131   6.399   7.936   5.392
   73PHE      H 1132   6.419   7.905   5.298
   73PHE     CA 1133   6.487   8.045   5.430
   73PHE     HA 1134   6.452   8.088   5.524
   73PHE     CB 1135   6.630   8.001   5.455
   73PHE    HB1 1136   6.687   7.977   5.364
   73PHE    HB2 1137   6.629   7.908   5.512
   73PHE     CG 1138   6.707   8.107   5.529
   73PHE    CD1 1139   6.750   8.220   5.459
   73PHE    HD1 1140   6.739   8.227   5.351
   73PHE    CE1 1141   6.813   8.325   5.526
   73PHE    HE1 1142   6.850   8.406   5.464
   73PHE     CZ 1143   6.829   8.317   5.665
   73PHE     HZ 1144   6.863   8.407   5.716
   73PHE    CE2 1145   6.785   8.206   5.738
   73PHE    HE2 1146   6.790   8.205   5.846
   73PHE    CD2 1147   6.734   8.097   5.666
   73PHE    HD2 1148   6.723   8.003   5.719
   73PHE      C 1149   6.474   8.148   5.319
   73PHE      O 1150   6.520   8.123   5.208
   74ILE      N 1151   6.391   8.250   5.342
   74ILE      H 1152   6.339   8.252   5.428
   74ILE     CA 1153   6.339   8.334   5.236
   74ILE     HA 1154   6.367   8.285   5.143
   74ILE     CB 1155   6.189   8.355   5.256
   74ILE     HB 1156   6.180   8.429   5.336
   74ILE    CG2 1157   6.135   8.426   5.132
   74ILE   HG21 1158   6.032   8.459   5.141
   74ILE   HG22 1159   6.183   8.523   5.125
   74ILE   HG23 1160   6.153   8.372   5.039
   74ILE    CG1 1161   6.098   8.234   5.273
   74ILE   HG11 1162   5.998   8.275   5.284
   74ILE   HG12 1163   6.129   8.190   5.368
   74ILE     CD 1164   6.091   8.130   5.162
   74ILE    HD1 1165   6.189   8.085   5.145
   74ILE    HD2 1166   6.015   8.060   5.196
   74ILE    HD3 1167   6.058   8.175   5.068
   74ILE      C 1168   6.425   8.460   5.244
   74ILE      O 1169   6.441   8.525   5.347
   75VAL      N 1170   6.474   8.502   5.128
   75VAL      H 1171   6.465   8.448   5.043
   75VAL     CA 1172   6.553   8.621   5.101
   75VAL     HA 1173   6.549   8.679   5.194
   75VAL     CB 1174   6.702   8.594   5.086
   75VAL     HB 1175   6.711   8.547   4.989
   75VAL    CG1 1176   6.788   8.720   5.084
   75VAL   HG11 1177   6.895   8.701   5.092
   75VAL   HG12 1178   6.760   8.780   4.998
   75VAL   HG13 1179   6.773   8.778   5.176
   75VAL    CG2 1180   6.766   8.498   5.186
   75VAL   HG21 1181   6.874   8.500   5.172
   75VAL   HG22 1182   6.740   8.531   5.286
   75VAL   HG23 1183   6.728   8.396   5.189
   75VAL      C 1184   6.493   8.702   4.986
   75VAL      O 1185   6.458   8.645   4.883
   76SER      N 1186   6.490   8.835   4.991
   76SER      H 1187   6.528   8.879   5.073
   76SER     CA 1188   6.479   8.923   4.876
   76SER     HA 1189   6.524   8.882   4.786
   76SER     CB 1190   6.332   8.930   4.836
   76SER    HB1 1191   6.270   8.986   4.907
   76SER    HB2 1192   6.287   8.831   4.829
   76SER     OG 1193   6.320   8.994   4.711
   76SER     HG 1194   6.280   8.923   4.660
   76SER      C 1195   6.552   9.055   4.897
   76SER      O 1196   6.619   9.061   4.999
   77LYS      N 1197   6.548   9.145   4.798
   77LYS      H 1198   6.509   9.113   4.710
   77LYS     CA 1199   6.638   9.257   4.780
   77LYS     HA 1200   6.671   9.279   4.881
   77LYS     CB 1201   6.757   9.223   4.691
   77LYS    HB1 1202   6.833   9.301   4.693
   77LYS    HB2 1203   6.725   9.199   4.590
   77LYS     CG 1204   6.833   9.098   4.737
   77LYS    HG1 1205   6.764   9.014   4.751
   77LYS    HG2 1206   6.871   9.129   4.834
   77LYS     CD 1207   6.954   9.055   4.654
   77LYS    HD1 1208   7.004   8.976   4.708
   77LYS    HD2 1209   7.022   9.139   4.638
   77LYS     CE 1210   6.904   9.008   4.518
   77LYS    HE1 1211   6.983   9.006   4.443
   77LYS    HE2 1212   6.832   9.080   4.477
   77LYS     NZ 1213   6.841   8.875   4.528
   77LYS    HZ1 1214   6.765   8.867   4.594
   77LYS    HZ2 1215   6.803   8.856   4.436
   77LYS    HZ3 1216   6.902   8.799   4.553
   77LYS      C 1217   6.573   9.385   4.731
   77LYS      O 1218   6.515   9.396   4.623
   78LEU      N 1219   6.579   9.487   4.818
   78LEU      H 1220   6.639   9.471   4.897
   78LEU     CA 1221   6.530   9.622   4.795
   78LEU     HA 1222   6.427   9.609   4.761
   78LEU     CB 1223   6.528   9.682   4.935
   78LEU    HB1 1224   6.627   9.653   4.971
   78LEU    HB2 1225   6.460   9.621   4.995
   78LEU     CG 1226   6.492   9.830   4.933
   78LEU     HG 1227   6.535   9.877   4.844
   78LEU    CD1 1228   6.342   9.856   4.927
   78LEU   HD11 1229   6.296   9.782   4.862
   78LEU   HD12 1230   6.298   9.835   5.025
   78LEU   HD13 1231   6.317   9.957   4.895
   78LEU    CD2 1232   6.548   9.901   5.056
   78LEU   HD21 1233   6.535  10.007   5.035
   78LEU   HD22 1234   6.494   9.870   5.146
   78LEU   HD23 1235   6.654   9.877   5.055
   78LEU      C 1236   6.618   9.698   4.697
   78LEU      O 1237   6.726   9.746   4.729
   79TRP      N 1238   6.575   9.710   4.571
   79TRP      H 1239   6.485   9.668   4.551
   79TRP     CA 1240   6.653   9.752   4.456
   79TRP     HA 1241   6.755   9.716   4.467
   79TRP     CB 1242   6.596   9.694   4.327
   79TRP    HB1 1243   6.487   9.694   4.339
   79TRP    HB2 1244   6.629   9.590   4.314
   79TRP     CG 1245   6.631   9.744   4.191
   79TRP    CD1 1246   6.557   9.828   4.115
   79TRP    HD1 1247   6.459   9.865   4.141
   79TRP    NE1 1248   6.627   9.876   4.006
   79TRP    HE1 1249   6.599   9.955   3.951
   79TRP    CE2 1250   6.750   9.813   4.001
   79TRP    CZ2 1251   6.864   9.828   3.921
   79TRP    HZ2 1252   6.859   9.891   3.834
   79TRP    CH2 1253   6.984   9.764   3.957
   79TRP    HH2 1254   7.073   9.770   3.896
   79TRP    CZ3 1255   6.981   9.672   4.062
   79TRP    HZ3 1256   7.076   9.629   4.090
   79TRP    CE3 1257   6.866   9.647   4.138
   79TRP    HE3 1258   6.867   9.572   4.217
   79TRP    CD2 1259   6.753   9.726   4.113
   79TRP      C 1260   6.668   9.904   4.455
   79TRP      O 1261   6.604   9.980   4.527
   80CYS      N 1262   6.759   9.952   4.369
   80CYS      H 1263   6.791   9.882   4.304
   80CYS     CA 1264   6.819  10.083   4.359
   80CYS     HA 1265   6.897  10.092   4.434
   80CYS     CB 1266   6.890  10.094   4.224
   80CYS    HB1 1267   6.953  10.183   4.221
   80CYS    HB2 1268   6.824  10.078   4.138
   80CYS     SG 1269   7.009   9.958   4.219
   80CYS     HG 1270   7.026   9.960   4.087
   80CYS      C 1271   6.718  10.197   4.360
   80CYS      O 1272   6.751  10.311   4.393
   81THR      N 1273   6.598  10.171   4.307
   81THR      H 1274   6.575  10.077   4.278
   81THR     CA 1275   6.490  10.265   4.286
   81THR     HA 1276   6.534  10.362   4.268
   81THR     CB 1277   6.418  10.237   4.154
   81THR     HB 1278   6.330  10.301   4.145
   81THR    CG2 1279   6.505  10.262   4.031
   81THR   HG21 1280   6.519  10.367   4.005
   81THR   HG22 1281   6.603  10.214   4.032
   81THR   HG23 1282   6.458  10.224   3.940
   81THR    OG1 1283   6.387  10.100   4.157
   81THR    HG1 1284   6.314  10.085   4.097
   81THR      C 1285   6.398  10.287   4.406
   81THR      O 1286   6.316  10.377   4.397
   82TYR      N 1287   6.411  10.213   4.516
   82TYR      H 1288   6.473  10.133   4.509
   82TYR     CA 1289   6.323  10.227   4.630
   82TYR     HA 1290   6.255  10.311   4.614
   82TYR     CB 1291   6.238  10.101   4.634
   82TYR    HB1 1292   6.174  10.086   4.721
   82TYR    HB2 1293   6.307  10.017   4.646
   82TYR     CG 1294   6.146  10.079   4.516
   82TYR    CD1 1295   6.010  10.110   4.519
   82TYR    HD1 1296   5.969  10.168   4.601
   82TYR    CE1 1297   5.925  10.073   4.414
   82TYR    HE1 1298   5.820  10.097   4.419
   82TYR     CZ 1299   5.981  10.011   4.300
   82TYR     OH 1300   5.898   9.985   4.195
   82TYR     HH 1301   5.931   9.959   4.108
   82TYR    CE2 1302   6.118   9.979   4.296
   82TYR    HE2 1303   6.150   9.915   4.215
   82TYR    CD2 1304   6.197  10.003   4.409
   82TYR    HD2 1305   6.299   9.970   4.413
   82TYR      C 1306   6.403  10.250   4.758
   82TYR      O 1307   6.370  10.197   4.864
   83HIS      N 1308   6.521  10.312   4.759
   83HIS      H 1309   6.555  10.357   4.675
   83HIS     CA 1310   6.598  10.344   4.877
   83HIS     HA 1311   6.597  10.251   4.934
   83HIS     CB 1312   6.741  10.393   4.856
   83HIS    HB1 1313   6.779  10.411   4.956
   83HIS    HB2 1314   6.747  10.486   4.798
   83HIS     CG 1315   6.839  10.298   4.794
   83HIS    ND1 1316   6.970  10.337   4.765
   83HIS    CE1 1317   7.030  10.226   4.721
   83HIS    HE1 1318   7.137  10.214   4.713
   83HIS    NE2 1319   6.942  10.125   4.713
   83HIS    HE2 1320   6.964  10.026   4.710
   83HIS    CD2 1321   6.819  10.167   4.757
   83HIS    HD2 1322   6.734  10.103   4.775
   83HIS      C 1323   6.531  10.448   4.967
   83HIS      O 1324   6.560  10.454   5.086
   84GLU      N 1325   6.443  10.538   4.925
   84GLU      H 1326   6.422  10.545   4.826
   84GLU     CA 1327   6.369  10.637   5.001
   84GLU     HA 1328   6.430  10.713   5.049
   84GLU     CB 1329   6.274  10.712   4.907
   84GLU    HB1 1330   6.201  10.641   4.868
   84GLU    HB2 1331   6.337  10.755   4.830
   84GLU     CG 1332   6.186  10.821   4.969
   84GLU    HG1 1333   6.120  10.776   5.043
   84GLU    HG2 1334   6.114  10.859   4.897
   84GLU     CD 1335   6.263  10.945   5.012
   84GLU    OE1 1336   6.236  11.052   4.953
   84GLU    OE2 1337   6.338  10.935   5.112
   84GLU      C 1338   6.288  10.574   5.114
   84GLU      O 1339   6.232  10.466   5.095
   85LYS      N 1340   6.287  10.638   5.231
   85LYS      H 1341   6.334  10.726   5.245
   85LYS     CA 1342   6.230  10.585   5.354
   85LYS     HA 1343   6.277  10.491   5.381
   85LYS     CB 1344   6.242  10.690   5.464
   85LYS    HB1 1345   6.181  10.674   5.552
   85LYS    HB2 1346   6.209  10.788   5.429
   85LYS     CG 1347   6.388  10.715   5.502
   85LYS    HG1 1348   6.442  10.777   5.430
   85LYS    HG2 1349   6.429  10.615   5.510
   85LYS     CD 1350   6.389  10.784   5.638
   85LYS    HD1 1351   6.488  10.772   5.682
   85LYS    HD2 1352   6.318  10.738   5.706
   85LYS     CE 1353   6.346  10.930   5.622
   85LYS    HE1 1354   6.258  10.932   5.558
   85LYS    HE2 1355   6.414  10.978   5.552
   85LYS     NZ 1356   6.333  11.005   5.748
   85LYS    HZ1 1357   6.314  11.103   5.735
   85LYS    HZ2 1358   6.259  10.959   5.798
   85LYS    HZ3 1359   6.414  11.014   5.807
   85LYS      C 1360   6.082  10.553   5.337
   85LYS      O 1361   6.038  10.449   5.386
   86GLY      N 1362   6.003  10.627   5.258
   86GLY      H 1363   6.041  10.715   5.229
   86GLY     CA 1364   5.863  10.601   5.229
   86GLY    HA1 1365   5.811  10.688   5.190
   86GLY    HA2 1366   5.820  10.566   5.323
   86GLY      C 1367   5.839  10.494   5.123
   86GLY      O 1368   5.726  10.479   5.078
   87LEU      N 1369   5.944  10.429   5.072
   87LEU      H 1370   6.036  10.452   5.106
   87LEU     CA 1371   5.946  10.324   4.973
   87LEU     HA 1372   5.844  10.318   4.935
   87LEU     CB 1373   6.030  10.365   4.852
   87LEU    HB1 1374   6.038  10.285   4.779
   87LEU    HB2 1375   6.132  10.386   4.886
   87LEU     CG 1376   5.965  10.479   4.774
   87LEU     HG 1377   5.963  10.566   4.839
   87LEU    CD1 1378   6.045  10.510   4.648
   87LEU   HD11 1379   6.150  10.525   4.674
   87LEU   HD12 1380   6.036  10.425   4.580
   87LEU   HD13 1381   6.009  10.603   4.606
   87LEU    CD2 1382   5.822  10.451   4.726
   87LEU   HD21 1383   5.746  10.450   4.803
   87LEU   HD22 1384   5.795  10.528   4.654
   87LEU   HD23 1385   5.818  10.354   4.676
   87LEU      C 1386   5.982  10.186   5.025
   87LEU      O 1387   5.934  10.090   4.965
   88VAL      N 1388   6.047  10.172   5.141
   88VAL      H 1389   6.079  10.254   5.190
   88VAL     CA 1390   6.094  10.046   5.197
   88VAL     HA 1391   6.156   9.991   5.125
   88VAL     CB 1392   6.181  10.066   5.320
   88VAL     HB 1393   6.128  10.131   5.390
   88VAL    CG1 1394   6.212   9.933   5.388
   88VAL   HG11 1395   6.130   9.876   5.432
   88VAL   HG12 1396   6.266   9.873   5.315
   88VAL   HG13 1397   6.270   9.946   5.479
   88VAL    CG2 1398   6.314  10.126   5.275
   88VAL   HG21 1399   6.370  10.057   5.212
   88VAL   HG22 1400   6.298  10.219   5.220
   88VAL   HG23 1401   6.366  10.152   5.367
   88VAL      C 1402   5.985   9.944   5.223
   88VAL      O 1403   5.978   9.839   5.160
   89LYS      N 1404   5.887   9.997   5.297
   89LYS      H 1405   5.885  10.095   5.324
   89LYS     CA 1406   5.772   9.924   5.346
   89LYS     HA 1407   5.798   9.843   5.414
   89LYS     CB 1408   5.671  10.011   5.420
   89LYS    HB1 1409   5.612  10.059   5.342
   89LYS    HB2 1410   5.713  10.093   5.478
   89LYS     CG 1411   5.579   9.924   5.506
   89LYS    HG1 1412   5.642   9.890   5.588
   89LYS    HG2 1413   5.554   9.832   5.454
   89LYS     CD 1414   5.466  10.004   5.570
   89LYS    HD1 1415   5.391  10.035   5.497
   89LYS    HD2 1416   5.521  10.092   5.601
   89LYS     CE 1417   5.396   9.952   5.695
   89LYS    HE1 1418   5.438   9.854   5.715
   89LYS    HE2 1419   5.289   9.937   5.678
   89LYS     NZ 1420   5.424  10.034   5.815
   89LYS    HZ1 1421   5.382  10.125   5.812
   89LYS    HZ2 1422   5.394   9.981   5.895
   89LYS    HZ3 1423   5.524  10.043   5.828
   89LYS      C 1424   5.700   9.852   5.233
   89LYS      O 1425   5.669   9.733   5.243
   90GLY      N 1426   5.672   9.926   5.125
   90GLY      H 1427   5.705  10.021   5.132
   90GLY     CA 1428   5.589   9.883   5.014
   90GLY    HA1 1429   5.569   9.976   4.960
   90GLY    HA2 1430   5.496   9.841   5.050
   90GLY      C 1431   5.658   9.784   4.922
   90GLY      O 1432   5.593   9.694   4.870
   91ALA      N 1433   5.790   9.795   4.905
   91ALA      H 1434   5.854   9.847   4.964
   91ALA     CA 1435   5.860   9.699   4.822
   91ALA     HA 1436   5.793   9.684   4.737
   91ALA     CB 1437   5.996   9.762   4.793
   91ALA    HB1 1438   6.046   9.784   4.887
   91ALA    HB2 1439   6.058   9.688   4.743
   91ALA    HB3 1440   5.989   9.854   4.735
   91ALA      C 1441   5.866   9.563   4.890
   91ALA      O 1442   5.832   9.459   4.834
   92CYS      N 1443   5.905   9.563   5.018
   92CYS      H 1444   5.941   9.650   5.056
   92CYS     CA 1445   5.902   9.451   5.109
   92CYS     HA 1446   5.972   9.376   5.071
   92CYS     CB 1447   5.941   9.496   5.250
   92CYS    HB1 1448   5.878   9.579   5.284
   92CYS    HB2 1449   6.042   9.534   5.243
   92CYS     SG 1450   5.935   9.359   5.368
   92CYS     HG 1451   6.036   9.292   5.313
   92CYS      C 1452   5.766   9.384   5.112
   92CYS      O 1453   5.763   9.262   5.104
   93GLN      N 1454   5.656   9.460   5.117
   93GLN      H 1455   5.666   9.561   5.121
   93GLN     CA 1456   5.519   9.413   5.117
   93GLN     HA 1457   5.529   9.327   5.182
   93GLN     CB 1458   5.417   9.513   5.171
   93GLN    HB1 1459   5.321   9.483   5.130
   93GLN    HB2 1460   5.446   9.616   5.147
   93GLN     CG 1461   5.411   9.503   5.323
   93GLN    HG1 1462   5.510   9.526   5.363
   93GLN    HG2 1463   5.373   9.406   5.354
   93GLN     CD 1464   5.311   9.602   5.381
   93GLN    OE1 1465   5.339   9.721   5.394
   93GLN    NE2 1466   5.191   9.558   5.421
   93GLN   HE21 1467   5.173   9.459   5.414
   93GLN   HE22 1468   5.139   9.625   5.476
   93GLN      C 1469   5.474   9.366   4.979
   93GLN      O 1470   5.401   9.269   4.963
   94LYS      N 1471   5.531   9.427   4.875
   94LYS      H 1472   5.573   9.516   4.894
   94LYS     CA 1473   5.531   9.375   4.739
   94LYS     HA 1474   5.425   9.354   4.724
   94LYS     CB 1475   5.578   9.482   4.641
   94LYS    HB1 1476   5.685   9.499   4.657
   94LYS    HB2 1477   5.522   9.574   4.651
   94LYS     CG 1478   5.558   9.429   4.499
   94LYS    HG1 1479   5.624   9.346   4.476
   94LYS    HG2 1480   5.603   9.504   4.434
   94LYS     CD 1481   5.416   9.390   4.461
   94LYS    HD1 1482   5.351   9.472   4.493
   94LYS    HD2 1483   5.389   9.296   4.509
   94LYS     CE 1484   5.397   9.378   4.310
   94LYS    HE1 1485   5.437   9.280   4.281
   94LYS    HE2 1486   5.460   9.450   4.258
   94LYS     NZ 1487   5.259   9.406   4.266
   94LYS    HZ1 1488   5.246   9.504   4.250
   94LYS    HZ2 1489   5.227   9.357   4.183
   94LYS    HZ3 1490   5.196   9.385   4.342
   94LYS      C 1491   5.594   9.236   4.733
   94LYS      O 1492   5.528   9.148   4.677
   95THR      N 1493   5.714   9.218   4.787
   95THR      H 1494   5.762   9.301   4.821
   95THR     CA 1495   5.783   9.091   4.791
   95THR     HA 1496   5.802   9.052   4.690
   95THR     CB 1497   5.919   9.105   4.857
   95THR     HB 1498   5.918   9.130   4.963
   95THR    CG2 1499   6.001   8.978   4.833
   95THR   HG21 1500   6.041   8.972   4.731
   95THR   HG22 1501   6.080   8.977   4.908
   95THR   HG23 1502   5.938   8.897   4.869
   95THR    OG1 1503   5.995   9.216   4.816
   95THR    HG1 1504   6.012   9.194   4.724
   95THR      C 1505   5.700   8.985   4.862
   95THR      O 1506   5.685   8.871   4.817
   96LEU      N 1507   5.634   9.024   4.971
   96LEU      H 1508   5.645   9.117   5.008
   96LEU     CA 1509   5.548   8.933   5.045
   96LEU     HA 1510   5.605   8.843   5.068
   96LEU     CB 1511   5.503   8.986   5.180
   96LEU    HB1 1512   5.423   8.919   5.211
   96LEU    HB2 1513   5.453   9.079   5.152
   96LEU     CG 1514   5.608   8.998   5.290
   96LEU     HG 1515   5.694   9.060   5.266
   96LEU    CD1 1516   5.531   9.058   5.408
   96LEU   HD11 1517   5.492   9.157   5.385
   96LEU   HD12 1518   5.435   9.013   5.432
   96LEU   HD13 1519   5.593   9.059   5.497
   96LEU    CD2 1520   5.651   8.859   5.336
   96LEU   HD21 1521   5.562   8.805   5.369
   96LEU   HD22 1522   5.691   8.797   5.255
   96LEU   HD23 1523   5.726   8.876   5.412
   96LEU      C 1524   5.423   8.892   4.968
   96LEU      O 1525   5.374   8.781   4.981
   97SER      N 1526   5.369   8.982   4.885
   97SER      H 1527   5.420   9.068   4.874
   97SER     CA 1528   5.260   8.958   4.792
   97SER     HA 1529   5.186   8.902   4.848
   97SER     CB 1530   5.197   9.087   4.739
   97SER    HB1 1531   5.108   9.043   4.694
   97SER    HB2 1532   5.255   9.143   4.666
   97SER     OG 1533   5.165   9.168   4.850
   97SER     HG 1534   5.181   9.258   4.823
   97SER      C 1535   5.302   8.873   4.672
   97SER      O 1536   5.229   8.782   4.634
   98ASP      N 1537   5.418   8.900   4.612
   98ASP      H 1538   5.472   8.978   4.646
   98ASP     CA 1539   5.478   8.825   4.504
   98ASP     HA 1540   5.413   8.808   4.418
   98ASP     CB 1541   5.598   8.904   4.454
   98ASP    HB1 1542   5.653   8.847   4.379
   98ASP    HB2 1543   5.669   8.917   4.536
   98ASP     CG 1544   5.562   9.040   4.395
   98ASP    OD1 1545   5.445   9.057   4.354
   98ASP    OD2 1546   5.656   9.119   4.375
   98ASP      C 1547   5.524   8.687   4.550
   98ASP      O 1548   5.506   8.592   4.474
   99LEU      N 1549   5.569   8.670   4.674
   99LEU      H 1550   5.607   8.751   4.722
   99LEU     CA 1551   5.604   8.541   4.730
   99LEU     HA 1552   5.633   8.483   4.642
   99LEU     CB 1553   5.733   8.547   4.811
   99LEU    HB1 1554   5.762   8.456   4.864
   99LEU    HB2 1555   5.724   8.622   4.890
   99LEU     CG 1556   5.860   8.582   4.735
   99LEU     HG 1557   5.842   8.678   4.686
   99LEU    CD1 1558   5.980   8.603   4.826
   99LEU   HD11 1559   5.961   8.680   4.901
   99LEU   HD12 1560   6.007   8.508   4.871
   99LEU   HD13 1561   6.068   8.639   4.771
   99LEU    CD2 1562   5.897   8.476   4.632
   99LEU   HD21 1563   5.885   8.377   4.678
   99LEU   HD22 1564   5.835   8.486   4.542
   99LEU   HD23 1565   6.000   8.495   4.602
   99LEU      C 1566   5.494   8.470   4.808
   99LEU      O 1567   5.517   8.355   4.845
  100LYS      N 1568   5.382   8.538   4.834
  100LYS      H 1569   5.392   8.634   4.806
  100LYS     CA 1570   5.265   8.485   4.902
  100LYS     HA 1571   5.202   8.574   4.908
  100LYS     CB 1572   5.197   8.380   4.816
  100LYS    HB1 1573   5.109   8.346   4.871
  100LYS    HB2 1574   5.261   8.291   4.817
  100LYS     CG 1575   5.162   8.418   4.673
  100LYS    HG1 1576   5.150   8.527   4.670
  100LYS    HG2 1577   5.065   8.381   4.640
  100LYS     CD 1578   5.265   8.384   4.565
  100LYS    HD1 1579   5.270   8.275   4.565
  100LYS    HD2 1580   5.365   8.416   4.594
  100LYS     CE 1581   5.235   8.435   4.425
  100LYS    HE1 1582   5.140   8.391   4.393
  100LYS    HE2 1583   5.315   8.401   4.359
  100LYS     NZ 1584   5.215   8.581   4.419
  100LYS    HZ1 1585   5.128   8.614   4.457
  100LYS    HZ2 1586   5.294   8.625   4.465
  100LYS    HZ3 1587   5.215   8.607   4.322
  100LYS      C 1588   5.300   8.446   5.045
  100LYS      O 1589   5.268   8.333   5.081
  101LEU      N 1590   5.351   8.536   5.129
  101LEU      H 1591   5.366   8.628   5.090
  101LEU     CA 1592   5.398   8.510   5.264
  101LEU     HA 1593   5.348   8.425   5.310
  101LEU     CB 1594   5.549   8.493   5.267
  101LEU    HB1 1595   5.594   8.491   5.367
  101LEU    HB2 1596   5.600   8.580   5.227
  101LEU     CG 1597   5.600   8.367   5.197
  101LEU     HG 1598   5.559   8.365   5.097
  101LEU    CD1 1599   5.752   8.372   5.181
  101LEU   HD11 1600   5.793   8.374   5.282
  101LEU   HD12 1601   5.780   8.288   5.118
  101LEU   HD13 1602   5.785   8.467   5.138
  101LEU    CD2 1603   5.566   8.237   5.269
  101LEU   HD21 1604   5.457   8.229   5.271
  101LEU   HD22 1605   5.606   8.147   5.223
  101LEU   HD23 1606   5.600   8.246   5.373
  101LEU      C 1607   5.367   8.623   5.362
  101LEU      O 1608   5.334   8.737   5.329
  102ASP      N 1609   5.364   8.587   5.490
  102ASP      H 1610   5.384   8.491   5.516
  102ASP     CA 1611   5.348   8.678   5.601
  102ASP     HA 1612   5.298   8.769   5.568
  102ASP     CB 1613   5.240   8.620   5.692
  102ASP    HB1 1614   5.203   8.715   5.731
  102ASP    HB2 1615   5.277   8.553   5.769
  102ASP     CG 1616   5.124   8.557   5.615
  102ASP    OD1 1617   5.117   8.432   5.613
  102ASP    OD2 1618   5.035   8.623   5.558
  102ASP      C 1619   5.478   8.711   5.672
  102ASP      O 1620   5.473   8.803   5.753
  103TYR      N 1621   5.595   8.650   5.648
  103TYR      H 1622   5.595   8.571   5.585
  103TYR     CA 1623   5.722   8.716   5.669
  103TYR     HA 1624   5.701   8.820   5.641
  103TYR     CB 1625   5.775   8.698   5.811
  103TYR    HB1 1626   5.702   8.742   5.879
  103TYR    HB2 1627   5.864   8.760   5.820
  103TYR     CG 1628   5.807   8.555   5.847
  103TYR    CD1 1629   5.935   8.498   5.855
  103TYR    HD1 1630   6.019   8.559   5.828
  103TYR    CE1 1631   5.960   8.366   5.896
  103TYR    HE1 1632   6.057   8.322   5.912
  103TYR     CZ 1633   5.852   8.283   5.934
  103TYR     OH 1634   5.874   8.158   5.984
  103TYR     HH 1635   5.788   8.117   5.998
  103TYR    CE2 1636   5.722   8.337   5.932
  103TYR    HE2 1637   5.640   8.284   5.977
  103TYR    CD2 1638   5.705   8.471   5.895
  103TYR    HD2 1639   5.610   8.519   5.913
  103TYR      C 1640   5.835   8.675   5.576
  103TYR      O 1641   5.826   8.568   5.516
  104LEU      N 1642   5.944   8.751   5.572
  104LEU      H 1643   5.938   8.831   5.633
  104LEU     CA 1644   6.077   8.719   5.524
  104LEU     HA 1645   6.064   8.632   5.461
  104LEU     CB 1646   6.146   8.815   5.426
  104LEU    HB1 1647   6.223   8.753   5.381
  104LEU    HB2 1648   6.185   8.902   5.478
  104LEU     CG 1649   6.064   8.868   5.309
  104LEU     HG 1650   5.976   8.925   5.337
  104LEU    CD1 1651   6.153   8.957   5.223
  104LEU   HD11 1652   6.169   9.054   5.270
  104LEU   HD12 1653   6.246   8.906   5.197
  104LEU   HD13 1654   6.104   8.969   5.126
  104LEU    CD2 1655   6.000   8.755   5.227
  104LEU   HD21 1656   6.087   8.698   5.195
  104LEU   HD22 1657   5.929   8.692   5.279
  104LEU   HD23 1658   5.954   8.810   5.145
  104LEU      C 1659   6.171   8.680   5.637
  104LEU      O 1660   6.178   8.747   5.740
  105ASP      N 1661   6.250   8.575   5.613
  105ASP      H 1662   6.248   8.532   5.522
  105ASP     CA 1663   6.361   8.549   5.703
  105ASP     HA 1664   6.314   8.561   5.801
  105ASP     CB 1665   6.423   8.411   5.687
  105ASP    HB1 1666   6.511   8.419   5.750
  105ASP    HB2 1667   6.475   8.388   5.594
  105ASP     CG 1668   6.319   8.303   5.717
  105ASP    OD1 1669   6.311   8.251   5.830
  105ASP    OD2 1670   6.255   8.266   5.616
  105ASP      C 1671   6.472   8.652   5.693
  105ASP      O 1672   6.535   8.683   5.795
  106LEU      N 1673   6.495   8.714   5.577
  106LEU      H 1674   6.457   8.676   5.492
  106LEU     CA 1675   6.602   8.807   5.550
  106LEU     HA 1676   6.612   8.873   5.636
  106LEU     CB 1677   6.735   8.738   5.520
  106LEU    HB1 1678   6.721   8.683   5.427
  106LEU    HB2 1679   6.750   8.662   5.597
  106LEU     CG 1680   6.865   8.817   5.509
  106LEU     HG 1681   6.861   8.898   5.437
  106LEU    CD1 1682   6.919   8.867   5.643
  106LEU   HD11 1683   7.021   8.899   5.625
  106LEU   HD12 1684   6.854   8.949   5.673
  106LEU   HD13 1685   6.914   8.784   5.713
  106LEU    CD2 1686   6.962   8.716   5.447
  106LEU   HD21 1687   6.941   8.700   5.341
  106LEU   HD22 1688   7.063   8.755   5.453
  106LEU   HD23 1689   6.955   8.621   5.501
  106LEU      C 1690   6.567   8.899   5.433
  106LEU      O 1691   6.534   8.863   5.320
  107TYR      N 1692   6.601   9.027   5.451
  107TYR      H 1693   6.627   9.060   5.542
  107TYR     CA 1694   6.578   9.125   5.346
  107TYR     HA 1695   6.571   9.076   5.249
  107TYR     CB 1696   6.442   9.190   5.367
  107TYR    HB1 1697   6.438   9.245   5.462
  107TYR    HB2 1698   6.371   9.108   5.371
  107TYR     CG 1699   6.386   9.269   5.251
  107TYR    CD1 1700   6.367   9.407   5.259
  107TYR    HD1 1701   6.381   9.459   5.353
  107TYR    CE1 1702   6.304   9.468   5.149
  107TYR    HE1 1703   6.288   9.574   5.156
  107TYR     CZ 1704   6.264   9.403   5.031
  107TYR     OH 1705   6.219   9.477   4.925
  107TYR     HH 1706   6.223   9.426   4.844
  107TYR    CE2 1707   6.288   9.265   5.028
  107TYR    HE2 1708   6.259   9.212   4.938
  107TYR    CD2 1709   6.350   9.199   5.135
  107TYR    HD2 1710   6.362   9.093   5.115
  107TYR      C 1711   6.692   9.225   5.338
  107TYR      O 1712   6.741   9.268   5.442
  108LEU      N 1713   6.728   9.270   5.218
  108LEU      H 1714   6.666   9.264   5.138
  108LEU     CA 1715   6.860   9.324   5.194
  108LEU     HA 1716   6.905   9.357   5.288
  108LEU     CB 1717   6.935   9.211   5.125
  108LEU    HB1 1718   7.033   9.253   5.101
  108LEU    HB2 1719   6.891   9.216   5.025
  108LEU     CG 1720   6.957   9.070   5.178
  108LEU     HG 1721   6.860   9.020   5.173
  108LEU    CD1 1722   7.051   8.994   5.085
  108LEU   HD11 1723   6.991   8.983   4.995
  108LEU   HD12 1724   7.136   9.060   5.067
  108LEU   HD13 1725   7.073   8.895   5.125
  108LEU    CD2 1726   7.010   9.080   5.320
  108LEU   HD21 1727   7.099   9.143   5.313
  108LEU   HD22 1728   6.943   9.132   5.389
  108LEU   HD23 1729   7.046   8.985   5.359
  108LEU      C 1730   6.860   9.446   5.103
  108LEU      O 1731   6.796   9.448   4.998
  109ILE      N 1732   6.942   9.548   5.130
  109ILE      H 1733   6.980   9.545   5.223
  109ILE     CA 1734   6.971   9.660   5.042
  109ILE     HA 1735   6.878   9.693   4.996
  109ILE     CB 1736   7.021   9.787   5.111
  109ILE     HB 1737   7.119   9.762   5.152
  109ILE    CG2 1738   7.026   9.888   4.997
  109ILE   HG21 1739   7.075   9.866   4.903
  109ILE   HG22 1740   6.923   9.917   4.976
  109ILE   HG23 1741   7.073   9.979   5.033
  109ILE    CG1 1742   6.931   9.825   5.228
  109ILE   HG11 1743   6.903   9.741   5.292
  109ILE   HG12 1744   6.846   9.865   5.173
  109ILE     CD 1745   6.966   9.942   5.320
  109ILE    HD1 1746   6.906   9.941   5.411
  109ILE    HD2 1747   7.070   9.929   5.348
  109ILE    HD3 1748   6.960  10.040   5.273
  109ILE      C 1749   7.058   9.621   4.924
  109ILE      O 1750   7.176   9.591   4.943
  110HIS      N 1751   7.001   9.608   4.804
  110HIS      H 1752   6.904   9.633   4.801
  110HIS     CA 1753   7.057   9.532   4.694
  110HIS     HA 1754   7.065   9.426   4.718
  110HIS     CB 1755   6.955   9.541   4.580
  110HIS    HB1 1756   6.963   9.630   4.518
  110HIS    HB2 1757   6.853   9.541   4.618
  110HIS     CG 1758   6.947   9.434   4.475
  110HIS    ND1 1759   6.827   9.393   4.418
  110HIS    CE1 1760   6.861   9.324   4.309
  110HIS    HE1 1761   6.784   9.290   4.241
  110HIS    NE2 1762   6.995   9.318   4.301
  110HIS    HE2 1763   7.038   9.293   4.213
  110HIS    CD2 1764   7.055   9.388   4.404
  110HIS    HD2 1765   7.158   9.420   4.406
  110HIS      C 1766   7.192   9.576   4.639
  110HIS      O 1767   7.273   9.493   4.600
  111TRP      N 1768   7.204   9.709   4.641
  111TRP      H 1769   7.132   9.761   4.689
  111TRP     CA 1770   7.320   9.783   4.594
  111TRP     HA 1771   7.411   9.725   4.608
  111TRP     CB 1772   7.315   9.817   4.445
  111TRP    HB1 1773   7.392   9.894   4.436
  111TRP    HB2 1774   7.219   9.866   4.427
  111TRP     CG 1775   7.345   9.709   4.347
  111TRP    CD1 1776   7.252   9.622   4.301
  111TRP    HD1 1777   7.148   9.627   4.329
  111TRP    NE1 1778   7.315   9.529   4.220
  111TRP    HE1 1779   7.269   9.443   4.195
  111TRP    CE2 1780   7.451   9.551   4.212
  111TRP    CZ2 1781   7.556   9.483   4.148
  111TRP    HZ2 1782   7.535   9.392   4.095
  111TRP    CH2 1783   7.689   9.519   4.172
  111TRP    HH2 1784   7.765   9.457   4.127
  111TRP    CZ3 1785   7.703   9.643   4.237
  111TRP    HZ3 1786   7.802   9.686   4.245
  111TRP    CE3 1787   7.604   9.720   4.298
  111TRP    HE3 1788   7.629   9.813   4.346
  111TRP    CD2 1789   7.474   9.667   4.292
  111TRP      C 1790   7.319   9.914   4.673
  111TRP      O 1791   7.213   9.973   4.693
  112PRO      N 1792   7.433   9.971   4.711
  112PRO     CD 1793   7.567   9.915   4.701
  112PRO    HD1 1794   7.579   9.875   4.600
  112PRO    HD2 1795   7.574   9.831   4.772
  112PRO     CG 1796   7.660  10.030   4.736
  112PRO    HG1 1797   7.679  10.095   4.651
  112PRO    HG2 1798   7.757  10.008   4.779
  112PRO     CB 1799   7.577  10.113   4.834
  112PRO    HB1 1800   7.621  10.213   4.833
  112PRO    HB2 1801   7.584  10.068   4.933
  112PRO     CA 1802   7.434  10.096   4.784
  112PRO     HA 1803   7.360  10.088   4.864
  112PRO      C 1804   7.400  10.219   4.702
  112PRO      O 1805   7.392  10.325   4.764
  113THR      N 1806   7.381  10.207   4.570
  113THR      H 1807   7.390  10.112   4.538
  113THR     CA 1808   7.361  10.310   4.470
  113THR     HA 1809   7.410  10.400   4.506
  113THR     CB 1810   7.420  10.273   4.334
  113THR     HB 1811   7.389  10.354   4.268
  113THR    CG2 1812   7.570  10.248   4.335
  113THR   HG21 1813   7.595  10.229   4.230
  113THR   HG22 1814   7.630  10.336   4.361
  113THR   HG23 1815   7.600  10.170   4.404
  113THR    OG1 1816   7.376  10.143   4.302
  113THR    HG1 1817   7.280  10.144   4.314
  113THR      C 1818   7.213  10.339   4.448
  113THR      O 1819   7.142  10.249   4.403
  114GLY      N 1820   7.162  10.457   4.485
  114GLY      H 1821   7.211  10.524   4.542
  114GLY     CA 1822   7.019  10.477   4.480
  114GLY    HA1 1823   6.991  10.524   4.575
  114GLY    HA2 1824   6.968  10.381   4.475
  114GLY      C 1825   6.983  10.566   4.362
  114GLY      O 1826   7.025  10.682   4.353
  115PHE      N 1827   6.906  10.509   4.269
  115PHE      H 1828   6.867  10.418   4.287
  115PHE     CA 1829   6.865  10.567   4.142
  115PHE     HA 1830   6.949  10.627   4.108
  115PHE     CB 1831   6.844  10.455   4.040
  115PHE    HB1 1832   6.791  10.481   3.948
  115PHE    HB2 1833   6.779  10.381   4.086
  115PHE     CG 1834   6.963  10.369   4.005
  115PHE    CD1 1835   7.094  10.383   4.053
  115PHE    HD1 1836   7.120  10.475   4.104
  115PHE    CE1 1837   7.191  10.285   4.031
  115PHE    HE1 1838   7.292  10.304   4.064
  115PHE     CZ 1839   7.165  10.173   3.951
  115PHE     HZ 1840   7.237  10.094   3.936
  115PHE    CE2 1841   7.034  10.159   3.905
  115PHE    HE2 1842   7.014  10.067   3.852
  115PHE    CD2 1843   6.933  10.251   3.936
  115PHE    HD2 1844   6.832  10.222   3.910
  115PHE      C 1845   6.745  10.659   4.159
  115PHE      O 1846   6.679  10.660   4.263
  116LYS      N 1847   6.717  10.747   4.063
  116LYS      H 1848   6.769  10.752   3.977
  116LYS     CA 1849   6.595  10.825   4.069
  116LYS     HA 1850   6.602  10.891   4.156
  116LYS     CB 1851   6.586  10.912   3.944
  116LYS    HB1 1852   6.599  10.840   3.863
  116LYS    HB2 1853   6.669  10.982   3.936
  116LYS     CG 1854   6.455  10.989   3.930
  116LYS    HG1 1855   6.475  11.085   3.978
  116LYS    HG2 1856   6.373  10.941   3.983
  116LYS     CD 1857   6.418  11.037   3.790
  116LYS    HD1 1858   6.430  10.946   3.731
  116LYS    HD2 1859   6.494  11.105   3.751
  116LYS     CE 1860   6.278  11.097   3.788
  116LYS    HE1 1861   6.264  11.141   3.690
  116LYS    HE2 1862   6.270  11.160   3.877
  116LYS     NZ 1863   6.176  10.991   3.790
  116LYS    HZ1 1864   6.189  10.909   3.733
  116LYS    HZ2 1865   6.159  10.966   3.886
  116LYS    HZ3 1866   6.091  11.027   3.748
  116LYS      C 1867   6.478  10.729   4.087
  116LYS      O 1868   6.460  10.646   3.998
  117PRO      N 1869   6.389  10.745   4.185
  117PRO     CD 1870   6.402  10.850   4.284
  117PRO    HD1 1871   6.440  10.944   4.244
  117PRO    HD2 1872   6.472  10.811   4.358
  117PRO     CG 1873   6.260  10.874   4.335
  117PRO    HG1 1874   6.220  10.944   4.261
  117PRO    HG2 1875   6.256  10.910   4.438
  117PRO     CB 1876   6.195  10.737   4.322
  117PRO    HB1 1877   6.087  10.745   4.309
  117PRO    HB2 1878   6.217  10.684   4.414
  117PRO     CA 1879   6.262  10.676   4.199
  117PRO     HA 1880   6.282  10.570   4.214
  117PRO      C 1881   6.171  10.691   4.078
  117PRO      O 1882   6.156  10.800   4.023
  118GLY      N 1883   6.102  10.584   4.039
  118GLY      H 1884   6.114  10.492   4.079
  118GLY     CA 1885   6.017  10.592   3.922
  118GLY    HA1 1886   6.048  10.670   3.853
  118GLY    HA2 1887   5.920  10.622   3.959
  118GLY      C 1888   6.000  10.457   3.853
  118GLY      O 1889   6.041  10.350   3.897
  119LYS      N 1890   5.941  10.460   3.733
  119LYS      H 1891   5.891  10.545   3.710
  119LYS     CA 1892   5.897  10.345   3.658
  119LYS     HA 1893   5.829  10.283   3.718
  119LYS     CB 1894   5.817  10.387   3.534
  119LYS    HB1 1895   5.896  10.432   3.473
  119LYS    HB2 1896   5.745  10.464   3.561
  119LYS     CG 1897   5.744  10.289   3.443
  119LYS    HG1 1898   5.822  10.230   3.395
  119LYS    HG2 1899   5.695  10.351   3.368
  119LYS     CD 1900   5.634  10.200   3.501
  119LYS    HD1 1901   5.561  10.265   3.548
  119LYS    HD2 1902   5.685  10.131   3.568
  119LYS     CE 1903   5.567  10.124   3.387
  119LYS    HE1 1904   5.641  10.081   3.319
  119LYS    HE2 1905   5.503  10.195   3.334
  119LYS     NZ 1906   5.502  10.001   3.436
  119LYS    HZ1 1907   5.471   9.948   3.356
  119LYS    HZ2 1908   5.565   9.939   3.484
  119LYS    HZ3 1909   5.423  10.023   3.495
  119LYS      C 1910   6.012  10.259   3.608
  119LYS      O 1911   5.990  10.145   3.566
  120GLU      N 1912   6.128  10.319   3.585
  120GLU      H 1913   6.142  10.417   3.608
  120GLU     CA 1914   6.243  10.254   3.524
  120GLU     HA 1915   6.200  10.171   3.468
  120GLU     CB 1916   6.316  10.347   3.427
  120GLU    HB1 1917   6.424  10.330   3.421
  120GLU    HB2 1918   6.305  10.447   3.470
  120GLU     CG 1919   6.265  10.357   3.284
  120GLU    HG1 1920   6.156  10.349   3.283
  120GLU    HG2 1921   6.313  10.279   3.224
  120GLU     CD 1922   6.304  10.492   3.227
  120GLU    OE1 1923   6.418  10.517   3.183
  120GLU    OE2 1924   6.213  10.578   3.227
  120GLU      C 1925   6.345  10.198   3.622
  120GLU      O 1926   6.402  10.277   3.698
  121PHE      N 1927   6.371  10.068   3.625
  121PHE      H 1928   6.311  10.010   3.567
  121PHE     CA 1929   6.470   9.995   3.702
  121PHE     HA 1930   6.426   9.999   3.801
  121PHE     CB 1931   6.478   9.847   3.665
  121PHE    HB1 1932   6.554   9.801   3.728
  121PHE    HB2 1933   6.513   9.841   3.562
  121PHE     CG 1934   6.362   9.755   3.694
  121PHE    CD1 1935   6.292   9.764   3.815
  121PHE    HD1 1936   6.319   9.838   3.889
  121PHE    CE1 1937   6.179   9.684   3.837
  121PHE    HE1 1938   6.126   9.699   3.930
  121PHE     CZ 1939   6.142   9.591   3.739
  121PHE     HZ 1940   6.051   9.537   3.759
  121PHE    CE2 1941   6.206   9.589   3.615
  121PHE    HE2 1942   6.165   9.526   3.537
  121PHE    CD2 1943   6.321   9.667   3.593
  121PHE    HD2 1944   6.376   9.677   3.501
  121PHE      C 1945   6.605  10.065   3.696
  121PHE      O 1946   6.661  10.105   3.798
  122PHE      N 1947   6.652  10.082   3.572
  122PHE      H 1948   6.601  10.054   3.490
  122PHE     CA 1949   6.765  10.165   3.536
  122PHE     HA 1950   6.828  10.183   3.624
  122PHE     CB 1951   6.855  10.088   3.441
  122PHE    HB1 1952   6.934  10.155   3.408
  122PHE    HB2 1953   6.792  10.057   3.358
  122PHE     CG 1954   6.926   9.966   3.496
  122PHE    CD1 1955   7.047   9.973   3.566
  122PHE    HD1 1956   7.101  10.067   3.560
  122PHE    CE1 1957   7.101   9.865   3.637
  122PHE    HE1 1958   7.197   9.881   3.682
  122PHE     CZ 1959   7.030   9.744   3.645
  122PHE     HZ 1960   7.072   9.657   3.692
  122PHE    CE2 1961   6.910   9.732   3.575
  122PHE    HE2 1962   6.847   9.645   3.580
  122PHE    CD2 1963   6.865   9.840   3.497
  122PHE    HD2 1964   6.775   9.822   3.440
  122PHE      C 1965   6.720  10.292   3.465
  122PHE      O 1966   6.715  10.295   3.342
  123PRO      N 1967   6.687  10.401   3.534
  123PRO     CD 1968   6.691  10.426   3.677
  123PRO    HD1 1969   6.789  10.387   3.703
  123PRO    HD2 1970   6.613  10.371   3.728
  123PRO     CG 1971   6.672  10.577   3.696
  123PRO    HG1 1972   6.770  10.620   3.716
  123PRO    HG2 1973   6.604  10.588   3.780
  123PRO     CB 1974   6.611  10.625   3.565
  123PRO    HB1 1975   6.633  10.730   3.546
  123PRO    HB2 1976   6.502  10.613   3.567
  123PRO     CA 1977   6.676  10.528   3.466
  123PRO     HA 1978   6.614  10.516   3.378
  123PRO      C 1979   6.811  10.579   3.418
  123PRO      O 1980   6.907  10.575   3.495
  124LEU      N 1981   6.812  10.634   3.297
  124LEU      H 1982   6.729  10.647   3.240
  124LEU     CA 1983   6.936  10.678   3.236
  124LEU     HA 1984   7.019  10.674   3.307
  124LEU     CB 1985   6.966  10.584   3.120
  124LEU    HB1 1986   7.053  10.630   3.072
  124LEU    HB2 1987   6.879  10.581   3.055
  124LEU     CG 1988   6.998  10.442   3.167
  124LEU     HG 1989   6.913  10.401   3.221
  124LEU    CD1 1990   7.037  10.354   3.049
  124LEU   HD11 1991   7.082  10.259   3.076
  124LEU   HD12 1992   6.943  10.321   3.003
  124LEU   HD13 1993   7.099  10.400   2.971
  124LEU    CD2 1994   7.120  10.431   3.259
  124LEU   HD21 1995   7.130  10.327   3.290
  124LEU   HD22 1996   7.213  10.470   3.218
  124LEU   HD23 1997   7.095  10.482   3.352
  124LEU      C 1998   6.924  10.821   3.185
  124LEU      O 1999   6.817  10.870   3.151
  125ASP      N 2000   7.038  10.891   3.180
  125ASP      H 2001   7.122  10.844   3.212
  125ASP     CA 2002   7.058  11.027   3.134
  125ASP     HA 2003   6.966  11.078   3.161
  125ASP     CB 2004   7.169  11.106   3.203
  125ASP    HB1 2005   7.143  11.134   3.305
  125ASP    HB2 2006   7.160  11.202   3.153
  125ASP     CG 2007   7.311  11.053   3.194
  125ASP    OD1 2008   7.344  10.965   3.112
  125ASP    OD2 2009   7.393  11.100   3.277
  125ASP      C 2010   7.068  11.031   2.982
  125ASP      O 2011   7.044  10.930   2.915
  126GLU      N 2012   7.099  11.144   2.919
  126GLU      H 2013   7.120  11.228   2.971
  126GLU     CA 2014   7.133  11.150   2.778
  126GLU     HA 2015   7.045  11.111   2.727
  126GLU     CB 2016   7.145  11.294   2.729
  126GLU    HB1 2017   7.050  11.344   2.746
  126GLU    HB2 2018   7.146  11.286   2.620
  126GLU     CG 2019   7.258  11.383   2.780
  126GLU    HG1 2020   7.343  11.328   2.821
  126GLU    HG2 2021   7.229  11.455   2.857
  126GLU     CD 2022   7.306  11.471   2.665
  126GLU    OE1 2023   7.229  11.564   2.635
  126GLU    OE2 2024   7.413  11.441   2.608
  126GLU      C 2025   7.249  11.064   2.732
  126GLU      O 2026   7.255  11.022   2.617
  127SER      N 2027   7.346  11.048   2.823
  127SER      H 2028   7.336  11.082   2.918
  127SER     CA 2029   7.461  10.964   2.797
  127SER     HA 2030   7.489  10.979   2.693
  127SER     CB 2031   7.583  11.008   2.878
  127SER    HB1 2032   7.587  11.116   2.864
  127SER    HB2 2033   7.665  10.966   2.821
  127SER     OG 2034   7.587  10.964   3.012
  127SER     HG 2035   7.496  10.946   3.036
  127SER      C 2036   7.436  10.815   2.810
  127SER      O 2037   7.511  10.734   2.754
  128GLY      N 2038   7.330  10.772   2.878
  128GLY      H 2039   7.265  10.837   2.920
  128GLY     CA 2040   7.303  10.632   2.902
  128GLY    HA1 2041   7.349  10.576   2.821
  128GLY    HA2 2042   7.195  10.620   2.895
  128GLY      C 2043   7.370  10.582   3.029
  128GLY      O 2044   7.404  10.464   3.031
  129ASN      N 2045   7.390  10.663   3.133
  129ASN      H 2046   7.366  10.760   3.126
  129ASN     CA 2047   7.446  10.626   3.262
  129ASN     HA 2048   7.458  10.518   3.256
  129ASN     CB 2049   7.581  10.690   3.295
  129ASN    HB1 2050   7.618  10.664   3.395
  129ASN    HB2 2051   7.566  10.798   3.297
  129ASN     CG 2052   7.698  10.654   3.205
  129ASN    OD1 2053   7.765  10.553   3.225
  129ASN    ND2 2054   7.724  10.730   3.098
  129ASN   HD21 2055   7.667  10.810   3.077
  129ASN   HD22 2056   7.809  10.703   3.050
  129ASN      C 2057   7.340  10.656   3.367
  129ASN      O 2058   7.252  10.738   3.344
  130VAL      N 2059   7.334  10.581   3.477
  130VAL      H 2060   7.393  10.499   3.474
  130VAL     CA 2061   7.230  10.592   3.577
  130VAL     HA 2062   7.132  10.580   3.531
  130VAL     CB 2063   7.245  10.479   3.679
  130VAL     HB 2064   7.154  10.495   3.738
  130VAL    CG1 2065   7.242  10.343   3.611
  130VAL   HG11 2066   7.226  10.267   3.687
  130VAL   HG12 2067   7.158  10.332   3.542
  130VAL   HG13 2068   7.339  10.311   3.572
  130VAL    CG2 2069   7.366  10.488   3.771
  130VAL   HG21 2070   7.454  10.484   3.707
  130VAL   HG22 2071   7.361  10.584   3.822
  130VAL   HG23 2072   7.364  10.405   3.842
  130VAL      C 2073   7.205  10.730   3.636
  130VAL      O 2074   7.294  10.788   3.698
  131VAL      N 2075   7.083  10.783   3.622
  131VAL      H 2076   7.013  10.736   3.567
  131VAL     CA 2077   7.047  10.905   3.691
  131VAL     HA 2078   7.124  10.978   3.664
  131VAL     CB 2079   6.912  10.956   3.642
  131VAL     HB 2080   6.839  10.877   3.662
  131VAL    CG1 2081   6.852  11.085   3.698
  131VAL   HG11 2082   6.825  11.059   3.801
  131VAL   HG12 2083   6.917  11.172   3.695
  131VAL   HG13 2084   6.757  11.114   3.655
  131VAL    CG2 2085   6.935  10.979   3.493
  131VAL   HG21 2086   6.847  11.015   3.440
  131VAL   HG22 2087   7.024  11.040   3.479
  131VAL   HG23 2088   6.950  10.880   3.449
  131VAL      C 2089   7.043  10.877   3.840
  131VAL      O 2090   6.980  10.778   3.874
  132PRO      N 2091   7.112  10.954   3.925
  132PRO     CD 2092   7.199  11.065   3.891
  132PRO    HD1 2093   7.131  11.139   3.848
  132PRO    HD2 2094   7.281  11.031   3.828
  132PRO     CG 2095   7.258  11.111   4.024
  132PRO    HG1 2096   7.202  11.194   4.068
  132PRO    HG2 2097   7.356  11.153   4.005
  132PRO     CB 2098   7.247  10.988   4.114
  132PRO    HB1 2099   7.251  11.015   4.219
  132PRO    HB2 2100   7.329  10.921   4.090
  132PRO     CA 2101   7.116  10.924   4.067
  132PRO     HA 2102   7.121  10.817   4.085
  132PRO      C 2103   6.993  10.979   4.139
  132PRO      O 2104   6.895  11.013   4.073
  133SER      N 2105   7.002  10.994   4.271
  133SER      H 2106   7.064  10.930   4.318
  133SER     CA 2107   6.898  11.050   4.356
  133SER     HA 2108   6.847  11.133   4.307
  133SER     CB 2109   6.796  10.947   4.402
  133SER    HB1 2110   6.763  10.904   4.307
  133SER    HB2 2111   6.709  10.998   4.445
  133SER     OG 2112   6.850  10.846   4.484
  133SER     HG 2113   6.915  10.793   4.436
  133SER      C 2114   6.959  11.113   4.480
  133SER      O 2115   7.081  11.116   4.494
  134ASP      N 2116   6.881  11.176   4.568
  134ASP      H 2117   6.783  11.179   4.544
  134ASP     CA 2118   6.917  11.228   4.699
  134ASP     HA 2119   7.025  11.240   4.694
  134ASP     CB 2120   6.842  11.357   4.730
  134ASP    HB1 2121   6.890  11.409   4.812
  134ASP    HB2 2122   6.739  11.343   4.761
  134ASP     CG 2123   6.838  11.442   4.603
  134ASP    OD1 2124   6.942  11.508   4.584
  134ASP    OD2 2125   6.746  11.433   4.518
  134ASP      C 2126   6.899  11.129   4.813
  134ASP      O 2127   6.890  11.169   4.929
  135THR      N 2128   6.872  11.002   4.781
  135THR      H 2129   6.892  10.969   4.687
  135THR     CA 2130   6.856  10.899   4.882
  135THR     HA 2131   6.788  10.929   4.962
  135THR     CB 2132   6.780  10.779   4.826
  135THR     HB 2133   6.767  10.715   4.913
  135THR    CG2 2134   6.638  10.801   4.774
  135THR   HG21 2135   6.644  10.864   4.685
  135THR   HG22 2136   6.592  10.708   4.741
  135THR   HG23 2137   6.569  10.845   4.846
  135THR    OG1 2138   6.859  10.717   4.727
  135THR    HG1 2139   6.834  10.756   4.643
  135THR      C 2140   6.981  10.870   4.963
  135THR      O 2141   7.086  10.920   4.924
  136ASN      N 2142   6.965  10.807   5.080
  136ASN      H 2143   6.882  10.755   5.103
  136ASN     CA 2144   7.069  10.795   5.179
  136ASN     HA 2145   7.167  10.806   5.131
  136ASN     CB 2146   7.061  10.912   5.278
  136ASN    HB1 2147   6.957  10.920   5.309
  136ASN    HB2 2148   7.100  10.995   5.219
  136ASN     CG 2149   7.140  10.900   5.407
  136ASN    OD1 2150   7.219  10.807   5.423
  136ASN    ND2 2151   7.128  10.993   5.502
  136ASN   HD21 2152   7.072  11.076   5.489
  136ASN   HD22 2153   7.184  10.977   5.585
  136ASN      C 2154   7.061  10.655   5.239
  136ASN      O 2155   6.959  10.631   5.304
  137ILE      N 2156   7.165  10.572   5.238
  137ILE      H 2157   7.251  10.603   5.195
  137ILE     CA 2158   7.161  10.441   5.299
  137ILE     HA 2159   7.082  10.388   5.247
  137ILE     CB 2160   7.291  10.366   5.270
  137ILE     HB 2161   7.276  10.270   5.319
  137ILE    CG2 2162   7.304  10.349   5.119
  137ILE   HG21 2163   7.327  10.433   5.053
  137ILE   HG22 2164   7.374  10.268   5.094
  137ILE   HG23 2165   7.203  10.322   5.088
  137ILE    CG1 2166   7.409  10.426   5.346
  137ILE   HG11 2167   7.393  10.412   5.453
  137ILE   HG12 2168   7.419  10.533   5.326
  137ILE     CD 2169   7.545  10.361   5.321
  137ILE    HD1 2170   7.535  10.257   5.352
  137ILE    HD2 2171   7.582  10.370   5.219
  137ILE    HD3 2172   7.623  10.410   5.381
  137ILE      C 2173   7.134  10.436   5.449
  137ILE      O 2174   7.058  10.347   5.488
  138LEU      N 2175   7.173  10.535   5.529
  138LEU      H 2176   7.222  10.614   5.491
  138LEU     CA 2177   7.139  10.537   5.670
  138LEU     HA 2178   7.156  10.437   5.711
  138LEU     CB 2179   7.229  10.637   5.743
  138LEU    HB1 2180   7.181  10.641   5.841
  138LEU    HB2 2181   7.206  10.734   5.699
  138LEU     CG 2182   7.381  10.625   5.748
  138LEU     HG 2183   7.413  10.665   5.652
  138LEU    CD1 2184   7.448  10.714   5.851
  138LEU   HD11 2185   7.556  10.699   5.841
  138LEU   HD12 2186   7.428  10.819   5.829
  138LEU   HD13 2187   7.411  10.685   5.949
  138LEU    CD2 2188   7.415  10.476   5.761
  138LEU   HD21 2189   7.362  10.413   5.832
  138LEU   HD22 2190   7.388  10.439   5.662
  138LEU   HD23 2191   7.523  10.466   5.775
  138LEU      C 2192   6.992  10.565   5.693
  138LEU      O 2193   6.932  10.504   5.781
  139ASP      N 2194   6.935  10.653   5.609
  139ASP      H 2195   6.986  10.682   5.527
  139ASP     CA 2196   6.792  10.673   5.616
  139ASP     HA 2197   6.767  10.685   5.722
  139ASP     CB 2198   6.758  10.800   5.538
  139ASP    HB1 2199   6.650  10.801   5.525
  139ASP    HB2 2200   6.805  10.797   5.440
  139ASP     CG 2201   6.808  10.926   5.608
  139ASP    OD1 2202   6.811  11.030   5.538
  139ASP    OD2 2203   6.816  10.936   5.732
  139ASP      C 2204   6.712  10.552   5.571
  139ASP      O 2205   6.611  10.524   5.636
  140THR      N 2206   6.760  10.475   5.474
  140THR      H 2207   6.849  10.498   5.433
  140THR     CA 2208   6.698  10.351   5.430
  140THR     HA 2209   6.592  10.351   5.404
  140THR     CB 2210   6.771  10.285   5.313
  140THR     HB 2211   6.863  10.245   5.354
  140THR    CG2 2212   6.698  10.163   5.255
  140THR   HG21 2213   6.598  10.199   5.231
  140THR   HG22 2214   6.739  10.118   5.165
  140THR   HG23 2215   6.690  10.091   5.336
  140THR    OG1 2216   6.802  10.383   5.217
  140THR    HG1 2217   6.723  10.394   5.164
  140THR      C 2218   6.708  10.244   5.537
  140THR      O 2219   6.619  10.166   5.572
  141TRP      N 2220   6.824  10.234   5.603
  141TRP      H 2221   6.890  10.309   5.592
  141TRP     CA 2222   6.842  10.148   5.718
  141TRP     HA 2223   6.819  10.044   5.696
  141TRP     CB 2224   6.987  10.155   5.766
  141TRP    HB1 2225   7.003  10.251   5.815
  141TRP    HB2 2226   7.057  10.146   5.683
  141TRP     CG 2227   7.025  10.050   5.865
  141TRP    CD1 2228   7.019  10.053   6.000
  141TRP    HD1 2229   6.982  10.136   6.059
  141TRP    NE1 2230   7.035   9.924   6.048
  141TRP    HE1 2231   7.027   9.908   6.148
  141TRP    CE2 2232   7.064   9.834   5.948
  141TRP    CZ2 2233   7.089   9.697   5.946
  141TRP    HZ2 2234   7.086   9.641   6.038
  141TRP    CH2 2235   7.098   9.625   5.826
  141TRP    HH2 2236   7.102   9.518   5.813
  141TRP    CZ3 2237   7.097   9.700   5.708
  141TRP    HZ3 2238   7.122   9.650   5.616
  141TRP    CE3 2239   7.083   9.840   5.712
  141TRP    HE3 2240   7.083   9.894   5.618
  141TRP    CD2 2241   7.057   9.912   5.829
  141TRP      C 2242   6.747  10.177   5.833
  141TRP      O 2243   6.685  10.084   5.883
  142ALA      N 2244   6.727  10.305   5.867
  142ALA      H 2245   6.773  10.372   5.807
  142ALA     CA 2246   6.626  10.350   5.961
  142ALA     HA 2247   6.656  10.314   6.059
  142ALA     CB 2248   6.624  10.502   5.972
  142ALA    HB1 2249   6.535  10.539   6.023
  142ALA    HB2 2250   6.718  10.540   6.013
  142ALA    HB3 2251   6.613  10.549   5.874
  142ALA      C 2252   6.488  10.289   5.940
  142ALA      O 2253   6.406  10.287   6.032
  143ALA      N 2254   6.447  10.260   5.816
  143ALA      H 2255   6.513  10.284   5.742
  143ALA     CA 2256   6.324  10.205   5.764
  143ALA     HA 2257   6.237  10.222   5.828
  143ALA     CB 2258   6.293  10.272   5.631
  143ALA    HB1 2259   6.201  10.220   5.605
  143ALA    HB2 2260   6.274  10.378   5.647
  143ALA    HB3 2261   6.366  10.246   5.554
  143ALA      C 2262   6.326  10.054   5.745
  143ALA      O 2263   6.223   9.989   5.763
  144MET      N 2264   6.444   9.990   5.742
  144MET      H 2265   6.530  10.041   5.754
  144MET     CA 2266   6.464   9.847   5.736
  144MET     HA 2267   6.377   9.804   5.687
  144MET     CB 2268   6.587   9.811   5.653
  144MET    HB1 2269   6.604   9.704   5.658
  144MET    HB2 2270   6.678   9.852   5.698
  144MET     CG 2271   6.579   9.860   5.509
  144MET    HG1 2272   6.682   9.864   5.475
  144MET    HG2 2273   6.519   9.950   5.493
  144MET     SD 2274   6.489   9.730   5.421
  144MET     CE 2275   6.624   9.616   5.379
  144MET    HE1 2276   6.595   9.573   5.284
  144MET    HE2 2277   6.720   9.665   5.365
  144MET    HE3 2278   6.616   9.543   5.460
  144MET      C 2279   6.456   9.783   5.874
  144MET      O 2280   6.399   9.675   5.889
  145GLU      N 2281   6.509   9.847   5.978
  145GLU      H 2282   6.572   9.924   5.960
  145GLU     CA 2283   6.487   9.827   6.120
  145GLU     HA 2284   6.514   9.725   6.148
  145GLU     CB 2285   6.555   9.940   6.196
  145GLU    HB1 2286   6.528   9.940   6.302
  145GLU    HB2 2287   6.524  10.039   6.161
  145GLU     CG 2288   6.707   9.931   6.184
  145GLU    HG1 2289   6.747   9.947   6.084
  145GLU    HG2 2290   6.737   9.833   6.220
  145GLU     CD 2291   6.777  10.036   6.268
  145GLU    OE1 2292   6.791  10.150   6.218
  145GLU    OE2 2293   6.811  10.012   6.385
  145GLU      C 2294   6.342   9.838   6.163
  145GLU      O 2295   6.296   9.767   6.253
  146GLU      N 2296   6.264   9.914   6.086
  146GLU      H 2297   6.314   9.950   6.005
  146GLU     CA 2298   6.121   9.933   6.097
  146GLU     HA 2299   6.102   9.937   6.204
  146GLU     CB 2300   6.090  10.072   6.040
  146GLU    HB1 2301   6.079  10.076   5.932
  146GLU    HB2 2302   6.170  10.142   6.066
  146GLU     CG 2303   5.961  10.132   6.095
  146GLU    HG1 2304   5.969  10.124   6.203
  146GLU    HG2 2305   5.877  10.079   6.050
  146GLU     CD 2306   5.970  10.281   6.065
  146GLU    OE1 2307   5.955  10.314   5.945
  146GLU    OE2 2308   6.000  10.358   6.158
  146GLU      C 2309   6.032   9.822   6.043
  146GLU      O 2310   5.921   9.796   6.089
  147LEU      N 2311   6.090   9.743   5.952
  147LEU      H 2312   6.184   9.763   5.921
  147LEU     CA 2313   6.025   9.622   5.905
  147LEU     HA 2314   5.922   9.643   5.877
  147LEU     CB 2315   6.098   9.566   5.783
  147LEU    HB1 2316   6.052   9.470   5.758
  147LEU    HB2 2317   6.199   9.543   5.817
  147LEU     CG 2318   6.117   9.644   5.653
  147LEU     HG 2319   6.154   9.744   5.676
  147LEU    CD1 2320   6.213   9.564   5.565
  147LEU   HD11 2321   6.304   9.546   5.621
  147LEU   HD12 2322   6.166   9.470   5.538
  147LEU   HD13 2323   6.232   9.615   5.471
  147LEU    CD2 2324   5.983   9.658   5.581
  147LEU   HD21 2325   6.001   9.703   5.484
  147LEU   HD22 2326   5.924   9.568   5.564
  147LEU   HD23 2327   5.922   9.732   5.635
  147LEU      C 2328   6.029   9.505   6.001
  147LEU      O 2329   5.947   9.414   5.988
  148VAL      N 2330   6.116   9.508   6.103
  148VAL      H 2331   6.182   9.584   6.111
  148VAL     CA 2332   6.130   9.406   6.204
  148VAL     HA 2333   6.097   9.316   6.153
  148VAL     CB 2334   6.268   9.379   6.264
  148VAL     HB 2335   6.290   9.443   6.350
  148VAL    CG1 2336   6.285   9.235   6.311
  148VAL   HG11 2337   6.261   9.163   6.232
  148VAL   HG12 2338   6.382   9.220   6.358
  148VAL   HG13 2339   6.210   9.227   6.390
  148VAL    CG2 2340   6.386   9.405   6.171
  148VAL   HG21 2341   6.482   9.356   6.188
  148VAL   HG22 2342   6.362   9.353   6.078
  148VAL   HG23 2343   6.409   9.508   6.143
  148VAL      C 2344   6.029   9.427   6.316
  148VAL      O 2345   5.953   9.339   6.357
  149ASP      N 2346   6.020   9.551   6.364
  149ASP      H 2347   6.092   9.616   6.338
  149ASP     CA 2348   5.914   9.594   6.453
  149ASP     HA 2349   5.904   9.519   6.532
  149ASP     CB 2350   5.947   9.733   6.508
  149ASP    HB1 2351   5.865   9.776   6.565
  149ASP    HB2 2352   5.975   9.799   6.426
  149ASP     CG 2353   6.072   9.735   6.594
  149ASP    OD1 2354   6.120   9.628   6.636
  149ASP    OD2 2355   6.131   9.842   6.621
  149ASP      C 2356   5.776   9.591   6.389
  149ASP      O 2357   5.680   9.572   6.462
  150GLU      N 2358   5.769   9.591   6.255
  150GLU      H 2359   5.854   9.616   6.206
  150GLU     CA 2360   5.645   9.580   6.182
  150GLU     HA 2361   5.576   9.632   6.249
  150GLU     CB 2362   5.646   9.665   6.055
  150GLU    HB1 2363   5.714   9.624   5.981
  150GLU    HB2 2364   5.690   9.762   6.080
  150GLU     CG 2365   5.514   9.690   5.983
  150GLU    HG1 2366   5.461   9.598   5.959
  150GLU    HG2 2367   5.539   9.739   5.889
  150GLU     CD 2368   5.422   9.779   6.065
  150GLU    OE1 2369   5.419   9.902   6.042
  150GLU    OE2 2370   5.341   9.722   6.142
  150GLU      C 2371   5.601   9.436   6.163
  150GLU      O 2372   5.496   9.407   6.105
  151GLY      N 2373   5.677   9.336   6.209
  151GLY      H 2374   5.760   9.360   6.261
  151GLY     CA 2375   5.655   9.194   6.197
  151GLY    HA1 2376   5.551   9.182   6.230
  151GLY    HA2 2377   5.711   9.135   6.269
  151GLY      C 2378   5.677   9.141   6.056
  151GLY      O 2379   5.665   9.022   6.030
  152LEU      N 2380   5.716   9.225   5.959
  152LEU      H 2381   5.740   9.321   5.979
  152LEU     CA 2382   5.722   9.177   5.823
  152LEU     HA 2383   5.634   9.114   5.808
  152LEU     CB 2384   5.727   9.298   5.730
  152LEU    HB1 2385   5.740   9.268   5.626
  152LEU    HB2 2386   5.811   9.362   5.757
  152LEU     CG 2387   5.609   9.395   5.730
  152LEU     HG 2388   5.589   9.409   5.836
  152LEU    CD1 2389   5.652   9.532   5.677
  152LEU   HD11 2390   5.732   9.579   5.734
  152LEU   HD12 2391   5.679   9.522   5.572
  152LEU   HD13 2392   5.560   9.589   5.691
  152LEU    CD2 2393   5.482   9.345   5.663
  152LEU   HD21 2394   5.390   9.391   5.697
  152LEU   HD22 2395   5.492   9.362   5.555
  152LEU   HD23 2396   5.469   9.238   5.676
  152LEU      C 2397   5.841   9.087   5.796
  152LEU      O 2398   5.831   8.995   5.715
  153VAL      N 2399   5.957   9.114   5.857
  153VAL      H 2400   5.968   9.188   5.925
  153VAL     CA 2401   6.076   9.032   5.847
  153VAL     HA 2402   6.054   8.944   5.787
  153VAL     CB 2403   6.190   9.108   5.779
  153VAL     HB 2404   6.271   9.041   5.752
  153VAL    CG1 2405   6.132   9.167   5.650
  153VAL   HG11 2406   6.211   9.197   5.582
  153VAL   HG12 2407   6.065   9.100   5.597
  153VAL   HG13 2408   6.077   9.258   5.672
  153VAL    CG2 2409   6.246   9.223   5.862
  153VAL   HG21 2410   6.295   9.290   5.791
  153VAL   HG22 2411   6.159   9.275   5.901
  153VAL   HG23 2412   6.315   9.190   5.939
  153VAL      C 2413   6.123   8.976   5.980
  153VAL      O 2414   6.068   8.998   6.088
  154LYS      N 2415   6.234   8.901   5.973
  154LYS      H 2416   6.264   8.876   5.880
  154LYS     CA 2417   6.310   8.857   6.088
  154LYS     HA 2418   6.260   8.901   6.175
  154LYS     CB 2419   6.309   8.706   6.105
  154LYS    HB1 2420   6.388   8.677   6.175
  154LYS    HB2 2421   6.339   8.655   6.014
  154LYS     CG 2422   6.180   8.641   6.153
  154LYS    HG1 2423   6.096   8.682   6.097
  154LYS    HG2 2424   6.159   8.676   6.254
  154LYS     CD 2425   6.177   8.488   6.157
  154LYS    HD1 2426   6.270   8.470   6.211
  154LYS    HD2 2427   6.182   8.442   6.058
  154LYS     CE 2428   6.051   8.444   6.231
  154LYS    HE1 2429   5.968   8.454   6.162
  154LYS    HE2 2430   6.033   8.508   6.318
  154LYS     NZ 2431   6.052   8.304   6.274
  154LYS    HZ1 2432   6.131   8.275   6.329
  154LYS    HZ2 2433   5.964   8.282   6.319
  154LYS    HZ3 2434   6.052   8.247   6.191
  154LYS      C 2435   6.451   8.914   6.096
  154LYS      O 2436   6.489   8.980   6.192
  155ALA      N 2437   6.535   8.904   5.992
  155ALA      H 2438   6.507   8.849   5.912
  155ALA     CA 2439   6.664   8.967   5.977
  155ALA     HA 2440   6.686   9.029   6.064
  155ALA     CB 2441   6.774   8.861   5.971
  155ALA    HB1 2442   6.790   8.808   6.065
  155ALA    HB2 2443   6.742   8.785   5.900
  155ALA    HB3 2444   6.869   8.906   5.940
  155ALA      C 2445   6.673   9.061   5.858
  155ALA      O 2446   6.590   9.061   5.767
  156ILE      N 2447   6.774   9.148   5.865
  156ILE      H 2448   6.838   9.140   5.942
  156ILE     CA 2449   6.807   9.248   5.765
  156ILE     HA 2450   6.755   9.219   5.674
  156ILE     CB 2451   6.755   9.386   5.806
  156ILE     HB 2452   6.787   9.453   5.726
  156ILE    CG2 2453   6.603   9.386   5.792
  156ILE   HG21 2454   6.574   9.490   5.805
  156ILE   HG22 2455   6.567   9.349   5.697
  156ILE   HG23 2456   6.567   9.311   5.862
  156ILE    CG1 2457   6.799   9.442   5.941
  156ILE   HG11 2458   6.907   9.447   5.933
  156ILE   HG12 2459   6.761   9.376   6.019
  156ILE     CD 2460   6.759   9.585   5.976
  156ILE    HD1 2461   6.811   9.599   6.070
  156ILE    HD2 2462   6.785   9.656   5.897
  156ILE    HD3 2463   6.651   9.592   5.991
  156ILE      C 2464   6.955   9.259   5.730
  156ILE      O 2465   7.041   9.211   5.803
  157GLY      N 2466   6.993   9.307   5.612
  157GLY      H 2467   6.927   9.357   5.554
  157GLY     CA 2468   7.131   9.298   5.569
  157GLY    HA1 2469   7.162   9.197   5.543
  157GLY    HA2 2470   7.206   9.329   5.643
  157GLY      C 2471   7.153   9.385   5.446
  157GLY      O 2472   7.083   9.483   5.424
  158ILE      N 2473   7.261   9.366   5.371
  158ILE      H 2474   7.336   9.303   5.396
  158ILE     CA 2475   7.293   9.445   5.254
  158ILE     HA 2476   7.202   9.494   5.220
  158ILE     CB 2477   7.390   9.553   5.300
  158ILE     HB 2478   7.416   9.614   5.213
  158ILE    CG2 2479   7.335   9.664   5.390
  158ILE   HG21 2480   7.406   9.747   5.391
  158ILE   HG22 2481   7.243   9.700   5.344
  158ILE   HG23 2482   7.312   9.623   5.488
  158ILE    CG1 2483   7.518   9.491   5.356
  158ILE   HG11 2484   7.594   9.551   5.306
  158ILE   HG12 2485   7.533   9.385   5.335
  158ILE     CD 2486   7.559   9.502   5.503
  158ILE    HD1 2487   7.534   9.596   5.551
  158ILE    HD2 2488   7.507   9.419   5.551
  158ILE    HD3 2489   7.665   9.485   5.518
  158ILE      C 2490   7.340   9.358   5.139
  158ILE      O 2491   7.335   9.236   5.153
  159SER      N 2492   7.376   9.416   5.024
  159SER      H 2493   7.339   9.510   5.022
  159SER     CA 2494   7.449   9.359   4.912
  159SER     HA 2495   7.522   9.285   4.945
  159SER     CB 2496   7.343   9.291   4.826
  159SER    HB1 2497   7.393   9.248   4.739
  159SER    HB2 2498   7.259   9.352   4.792
  159SER     OG 2499   7.297   9.172   4.887
  159SER     HG 2500   7.294   9.186   4.982
  159SER      C 2501   7.525   9.464   4.832
  159SER      O 2502   7.475   9.574   4.808
  160ASN      N 2503   7.643   9.423   4.785
  160ASN      H 2504   7.678   9.333   4.816
  160ASN     CA 2505   7.741   9.504   4.716
  160ASN     HA 2506   7.839   9.457   4.707
  160ASN     CB 2507   7.692   9.521   4.573
  160ASN    HB1 2508   7.775   9.553   4.510
  160ASN    HB2 2509   7.623   9.600   4.544
  160ASN     CG 2510   7.639   9.392   4.512
  160ASN    OD1 2511   7.710   9.303   4.467
  160ASN    ND2 2512   7.507   9.378   4.505
  160ASN   HD21 2513   7.446   9.458   4.516
  160ASN   HD22 2514   7.466   9.293   4.469
  160ASN      C 2515   7.781   9.634   4.784
  160ASN      O 2516   7.859   9.710   4.725
  161PHE      N 2517   7.733   9.662   4.905
  161PHE      H 2518   7.681   9.587   4.950
  161PHE     CA 2519   7.788   9.764   4.991
  161PHE     HA 2520   7.791   9.859   4.936
  161PHE     CB 2521   7.718   9.780   5.126
  161PHE    HB1 2522   7.784   9.850   5.179
  161PHE    HB2 2523   7.713   9.684   5.176
  161PHE     CG 2524   7.586   9.853   5.134
  161PHE    CD1 2525   7.484   9.826   5.043
  161PHE    HD1 2526   7.497   9.769   4.951
  161PHE    CE1 2527   7.367   9.902   5.052
  161PHE    HE1 2528   7.296   9.888   4.972
  161PHE     CZ 2529   7.341   9.990   5.157
  161PHE     HZ 2530   7.244  10.037   5.164
  161PHE    CE2 2531   7.443  10.008   5.252
  161PHE    HE2 2532   7.431  10.081   5.331
  161PHE    CD2 2533   7.562   9.934   5.246
  161PHE    HD2 2534   7.641   9.956   5.315
  161PHE      C 2535   7.933   9.732   5.024
  161PHE      O 2536   7.973   9.618   5.043
  162ASN      N 2537   8.017   9.835   5.035
  162ASN      H 2538   7.967   9.922   5.022
  162ASN     CA 2539   8.155   9.829   5.079
  162ASN     HA 2540   8.182   9.725   5.062
  162ASN     CB 2541   8.245   9.917   4.993
  162ASN    HB1 2542   8.231   9.883   4.890
  162ASN    HB2 2543   8.348   9.883   5.006
  162ASN     CG 2544   8.231  10.067   5.013
  162ASN    OD1 2545   8.200  10.123   5.119
  162ASN    ND2 2546   8.270  10.142   4.910
  162ASN   HD21 2547   8.315  10.108   4.826
  162ASN   HD22 2548   8.273  10.240   4.933
  162ASN      C 2549   8.186   9.850   5.226
  162ASN      O 2550   8.099   9.885   5.305
  163HIS      N 2551   8.311   9.828   5.270
  163HIS      H 2552   8.384   9.787   5.214
  163HIS     CA 2553   8.353   9.840   5.408
  163HIS     HA 2554   8.291   9.779   5.473
  163HIS     CB 2555   8.500   9.798   5.412
  163HIS    HB1 2556   8.504   9.689   5.400
  163HIS    HB2 2557   8.551   9.817   5.506
  163HIS     CG 2558   8.589   9.864   5.311
  163HIS    ND1 2559   8.592   9.843   5.173
  163HIS    CE1 2560   8.689   9.921   5.124
  163HIS    HE1 2561   8.711   9.931   5.019
  163HIS    NE2 2562   8.747   9.988   5.225
  163HIS    HE2 2563   8.827  10.050   5.224
  163HIS    CD2 2564   8.686   9.956   5.344
  163HIS    HD2 2565   8.712   9.987   5.444
  163HIS      C 2566   8.326   9.978   5.468
  163HIS      O 2567   8.281   9.979   5.582
  164LEU      N 2568   8.345  10.092   5.401
  164LEU      H 2569   8.388  10.081   5.310
  164LEU     CA 2570   8.327  10.223   5.459
  164LEU     HA 2571   8.377  10.225   5.556
  164LEU     CB 2572   8.401  10.327   5.375
  164LEU    HB1 2573   8.399  10.426   5.421
  164LEU    HB2 2574   8.355  10.332   5.276
  164LEU     CG 2575   8.549  10.299   5.352
  164LEU     HG 2576   8.568  10.199   5.311
  164LEU    CD1 2577   8.616  10.399   5.259
  164LEU   HD11 2578   8.713  10.370   5.217
  164LEU   HD12 2579   8.551  10.414   5.172
  164LEU   HD13 2580   8.627  10.490   5.318
  164LEU    CD2 2581   8.624  10.294   5.485
  164LEU   HD21 2582   8.728  10.316   5.462
  164LEU   HD22 2583   8.586  10.356   5.566
  164LEU   HD23 2584   8.625  10.189   5.514
  164LEU      C 2585   8.179  10.250   5.476
  164LEU      O 2586   8.144  10.323   5.569
  165GLN      N 2587   8.098  10.218   5.374
  165GLN      H 2588   8.132  10.195   5.282
  165GLN     CA 2589   7.954  10.225   5.377
  165GLN     HA 2590   7.913  10.324   5.394
  165GLN     CB 2591   7.904  10.172   5.243
  165GLN    HB1 2592   7.796  10.156   5.238
  165GLN    HB2 2593   7.962  10.082   5.227
  165GLN     CG 2594   7.929  10.265   5.124
  165GLN    HG1 2595   8.032  10.302   5.132
  165GLN    HG2 2596   7.859  10.349   5.123
  165GLN     CD 2597   7.915  10.201   4.987
  165GLN    OE1 2598   7.913  10.079   4.976
  165GLN    NE2 2599   7.903  10.285   4.883
  165GLN   HE21 2600   7.915  10.381   4.911
  165GLN   HE22 2601   7.883  10.258   4.788
  165GLN      C 2602   7.886  10.140   5.484
  165GLN      O 2603   7.789  10.186   5.542
  166VAL      N 2604   7.940  10.020   5.511
  166VAL      H 2605   8.020   9.990   5.458
  166VAL     CA 2606   7.897   9.937   5.622
  166VAL     HA 2607   7.789   9.948   5.624
  166VAL     CB 2608   7.933   9.790   5.605
  166VAL     HB 2609   8.040   9.771   5.599
  166VAL    CG1 2610   7.875   9.703   5.717
  166VAL   HG11 2611   7.768   9.718   5.732
  166VAL   HG12 2612   7.894   9.597   5.702
  166VAL   HG13 2613   7.920   9.738   5.811
  166VAL    CG2 2614   7.864   9.742   5.478
  166VAL   HG21 2615   7.878   9.636   5.455
  166VAL   HG22 2616   7.756   9.758   5.476
  166VAL   HG23 2617   7.906   9.803   5.398
  166VAL      C 2618   7.937  10.000   5.755
  166VAL      O 2619   7.855  10.005   5.846
  167GLU      N 2620   8.053  10.064   5.769
  167GLU      H 2621   8.117  10.051   5.692
  167GLU     CA 2622   8.100  10.135   5.887
  167GLU     HA 2623   8.101  10.064   5.970
  167GLU     CB 2624   8.244  10.177   5.859
  167GLU    HB1 2625   8.250  10.270   5.801
  167GLU    HB2 2626   8.284  10.099   5.795
  167GLU     CG 2627   8.336  10.174   5.981
  167GLU    HG1 2628   8.319  10.259   6.048
  167GLU    HG2 2629   8.439  10.183   5.946
  167GLU     CD 2630   8.327  10.037   6.047
  167GLU    OE1 2631   8.355   9.939   5.975
  167GLU    OE2 2632   8.281  10.022   6.162
  167GLU      C 2633   8.017  10.257   5.923
  167GLU      O 2634   8.005  10.288   6.041
  168MET      N 2635   7.945  10.315   5.826
  168MET      H 2636   7.962  10.285   5.731
  168MET     CA 2637   7.843  10.417   5.843
  168MET     HA 2638   7.877  10.506   5.894
  168MET     CB 2639   7.789  10.462   5.707
  168MET    HB1 2640   7.710  10.534   5.729
  168MET    HB2 2641   7.739  10.384   5.649
  168MET     CG 2642   7.885  10.548   5.627
  168MET    HG1 2643   7.974  10.499   5.586
  168MET    HG2 2644   7.914  10.638   5.680
  168MET     SD 2645   7.808  10.591   5.469
  168MET     CE 2646   7.934  10.686   5.380
  168MET    HE1 2647   7.938  10.789   5.415
  168MET    HE2 2648   8.027  10.631   5.385
  168MET    HE3 2649   7.913  10.682   5.273
  168MET      C 2650   7.730  10.348   5.917
  168MET      O 2651   7.683  10.401   6.018
  169ILE      N 2652   7.681  10.231   5.875
  169ILE      H 2653   7.734  10.183   5.803
  169ILE     CA 2654   7.575  10.156   5.939
  169ILE     HA 2655   7.495  10.229   5.948
  169ILE     CB 2656   7.522  10.053   5.841
  169ILE     HB 2657   7.611  10.013   5.793
  169ILE    CG2 2658   7.432   9.948   5.907
  169ILE   HG21 2659   7.363   9.895   5.842
  169ILE   HG22 2660   7.497   9.871   5.948
  169ILE   HG23 2661   7.367   9.998   5.978
  169ILE    CG1 2662   7.447  10.130   5.732
  169ILE   HG11 2663   7.518  10.201   5.690
  169ILE   HG12 2664   7.365  10.182   5.780
  169ILE     CD 2665   7.391  10.046   5.618
  169ILE    HD1 2666   7.331  10.111   5.554
  169ILE    HD2 2667   7.472  10.001   5.559
  169ILE    HD3 2668   7.331   9.962   5.653
  169ILE      C 2669   7.606  10.105   6.079
  169ILE      O 2670   7.524  10.108   6.170
  170LEU      N 2671   7.731  10.061   6.099
  170LEU      H 2672   7.797  10.060   6.023
  170LEU     CA 2673   7.794  10.025   6.225
  170LEU     HA 2674   7.711   9.965   6.262
  170LEU     CB 2675   7.913   9.933   6.197
  170LEU    HB1 2676   7.947   9.897   6.294
  170LEU    HB2 2677   7.990   9.993   6.150
  170LEU     CG 2678   7.881   9.803   6.125
  170LEU     HG 2679   7.840   9.821   6.025
  170LEU    CD1 2680   8.012   9.732   6.092
  170LEU   HD11 2681   8.059   9.800   6.022
  170LEU   HD12 2682   8.077   9.704   6.175
  170LEU   HD13 2683   7.986   9.644   6.034
  170LEU    CD2 2684   7.784   9.712   6.200
  170LEU   HD21 2685   7.811   9.717   6.306
  170LEU   HD22 2686   7.688   9.764   6.200
  170LEU   HD23 2687   7.778   9.610   6.165
  170LEU      C 2688   7.811  10.138   6.325
  170LEU      O 2689   7.877  10.108   6.424
  171ASN      N 2690   7.762  10.259   6.298
  171ASN      H 2691   7.732  10.282   6.205
  171ASN     CA 2692   7.774  10.383   6.372
  171ASN     HA 2693   7.798  10.360   6.476
  171ASN     CB 2694   7.894  10.457   6.313
  171ASN    HB1 2695   7.878  10.471   6.206
  171ASN    HB2 2696   7.987  10.400   6.318
  171ASN     CG 2697   7.934  10.586   6.382
  171ASN    OD1 2698   8.006  10.596   6.481
  171ASN    ND2 2699   7.895  10.697   6.319
  171ASN   HD21 2700   7.839  10.693   6.235
  171ASN   HD22 2701   7.908  10.789   6.358
  171ASN      C 2702   7.638  10.452   6.373
  171ASN      O 2703   7.626  10.555   6.439
  172LYS      N 2704   7.528  10.397   6.321
  172LYS      H 2705   7.548  10.315   6.266
  172LYS     CA 2706   7.403  10.463   6.288
  172LYS     HA 2707   7.445  10.552   6.242
  172LYS     CB 2708   7.329  10.382   6.182
  172LYS    HB1 2709   7.337  10.276   6.205
  172LYS    HB2 2710   7.392  10.395   6.094
  172LYS     CG 2711   7.187  10.431   6.157
  172LYS    HG1 2712   7.167  10.408   6.052
  172LYS    HG2 2713   7.195  10.540   6.161
  172LYS     CD 2714   7.075  10.367   6.239
  172LYS    HD1 2715   7.105  10.384   6.343
  172LYS    HD2 2716   7.070  10.260   6.220
  172LYS     CE 2717   6.938  10.428   6.214
  172LYS    HE1 2718   6.907  10.411   6.111
  172LYS    HE2 2719   6.945  10.537   6.222
  172LYS     NZ 2720   6.841  10.389   6.318
  172LYS    HZ1 2721   6.836  10.288   6.320
  172LYS    HZ2 2722   6.872  10.427   6.406
  172LYS    HZ3 2723   6.750  10.426   6.297
  172LYS      C 2724   7.322  10.500   6.412
  172LYS      O 2725   7.325  10.417   6.503
  173PRO      N 2726   7.255  10.615   6.413
  173PRO     CD 2727   7.284  10.734   6.336
  173PRO    HD1 2728   7.204  10.727   6.262
  173PRO    HD2 2729   7.385  10.738   6.295
  173PRO     CG 2730   7.267  10.855   6.427
  173PRO    HG1 2731   7.220  10.939   6.376
  173PRO    HG2 2732   7.360  10.884   6.476
  173PRO     CB 2733   7.165  10.810   6.532
  173PRO    HB1 2734   7.062  10.838   6.510
  173PRO    HB2 2735   7.180  10.849   6.632
  173PRO     CA 2736   7.192  10.659   6.536
  173PRO     HA 2737   7.268  10.651   6.614
  173PRO      C 2738   7.068  10.583   6.580
  173PRO      O 2739   6.988  10.544   6.496
  174GLY      N 2740   7.069  10.536   6.705
  174GLY      H 2741   7.139  10.577   6.765
  174GLY     CA 2742   6.969  10.449   6.765
  174GLY    HA1 2743   6.873  10.501   6.754
  174GLY    HA2 2744   6.990  10.418   6.867
  174GLY      C 2745   6.955  10.316   6.693
  174GLY      O 2746   6.855  10.286   6.628
  175LEU      N 2747   7.070  10.249   6.688
  175LEU      H 2748   7.143  10.267   6.756
  175LEU     CA 2749   7.075  10.126   6.611
  175LEU     HA 2750   7.023  10.132   6.516
  175LEU     CB 2751   7.222  10.103   6.577
  175LEU    HB1 2752   7.283  10.083   6.665
  175LEU    HB2 2753   7.261  10.196   6.535
  175LEU     CG 2754   7.246   9.989   6.478
  175LEU     HG 2755   7.215   9.899   6.531
  175LEU    CD1 2756   7.178  10.005   6.342
  175LEU   HD11 2757   7.217  10.094   6.292
  175LEU   HD12 2758   7.205   9.917   6.284
  175LEU   HD13 2759   7.070  10.010   6.350
  175LEU    CD2 2760   7.396   9.975   6.456
  175LEU   HD21 2761   7.427  10.057   6.390
  175LEU   HD22 2762   7.443   9.967   6.554
  175LEU   HD23 2763   7.423   9.894   6.388
  175LEU      C 2764   7.013  10.012   6.691
  175LEU      O 2765   7.079   9.959   6.781
  176LYS      N 2766   6.893   9.970   6.652
  176LYS      H 2767   6.844  10.019   6.578
  176LYS     CA 2768   6.825   9.857   6.712
  176LYS     HA 2769   6.856   9.851   6.817
  176LYS     CB 2770   6.676   9.888   6.711
  176LYS    HB1 2771   6.639   9.881   6.609
  176LYS    HB2 2772   6.655   9.986   6.756
  176LYS     CG 2773   6.590   9.793   6.794
  176LYS    HG1 2774   6.619   9.806   6.899
  176LYS    HG2 2775   6.606   9.690   6.763
  176LYS     CD 2776   6.441   9.821   6.776
  176LYS    HD1 2777   6.406   9.800   6.675
  176LYS    HD2 2778   6.408   9.923   6.794
  176LYS     CE 2779   6.373   9.728   6.876
  176LYS    HE1 2780   6.405   9.759   6.976
  176LYS    HE2 2781   6.411   9.627   6.863
  176LYS     NZ 2782   6.228   9.738   6.860
  176LYS    HZ1 2783   6.202   9.733   6.763
  176LYS    HZ2 2784   6.184   9.661   6.909
  176LYS    HZ3 2785   6.198   9.831   6.887
  176LYS      C 2786   6.851   9.720   6.652
  176LYS      O 2787   6.888   9.634   6.733
  177TYR      N 2788   6.855   9.701   6.520
  177TYR      H 2789   6.843   9.784   6.464
  177TYR     CA 2790   6.897   9.581   6.450
  177TYR     HA 2791   6.923   9.501   6.519
  177TYR     CB 2792   6.773   9.537   6.372
  177TYR    HB1 2793   6.809   9.454   6.311
  177TYR    HB2 2794   6.747   9.616   6.301
  177TYR     CG 2795   6.645   9.505   6.445
  177TYR    CD1 2796   6.634   9.382   6.510
  177TYR    HD1 2797   6.709   9.306   6.493
  177TYR    CE1 2798   6.514   9.345   6.571
  177TYR    HE1 2799   6.513   9.247   6.615
  177TYR     CZ 2800   6.417   9.447   6.587
  177TYR     OH 2801   6.302   9.416   6.653
  177TYR     HH 2802   6.230   9.478   6.639
  177TYR    CE2 2803   6.433   9.576   6.532
  177TYR    HE2 2804   6.351   9.645   6.550
  177TYR    CD2 2805   6.544   9.602   6.452
  177TYR    HD2 2806   6.554   9.698   6.403
  177TYR      C 2807   7.016   9.605   6.359
  177TYR      O 2808   7.033   9.714   6.304
  178LYS      N 2809   7.097   9.501   6.338
  178LYS      H 2810   7.060   9.413   6.371
  178LYS     CA 2811   7.222   9.504   6.264
  178LYS     HA 2812   7.227   9.604   6.222
  178LYS     CB 2813   7.330   9.490   6.371
  178LYS    HB1 2814   7.330   9.583   6.428
  178LYS    HB2 2815   7.425   9.482   6.318
  178LYS     CG 2816   7.338   9.365   6.459
  178LYS    HG1 2817   7.369   9.286   6.391
  178LYS    HG2 2818   7.244   9.331   6.502
  178LYS     CD 2819   7.437   9.392   6.572
  178LYS    HD1 2820   7.455   9.300   6.627
  178LYS    HD2 2821   7.395   9.449   6.655
  178LYS     CE 2822   7.571   9.456   6.536
  178LYS    HE1 2823   7.550   9.557   6.500
  178LYS    HE2 2824   7.624   9.404   6.456
  178LYS     NZ 2825   7.668   9.454   6.646
  178LYS    HZ1 2826   7.654   9.510   6.729
  178LYS    HZ2 2827   7.691   9.360   6.674
  178LYS    HZ3 2828   7.756   9.491   6.612
  178LYS      C 2829   7.249   9.402   6.155
  178LYS      O 2830   7.187   9.297   6.164
  179PRO      N 2831   7.324   9.437   6.050
  179PRO     CD 2832   7.406   9.556   6.039
  179PRO    HD1 2833   7.463   9.582   6.128
  179PRO    HD2 2834   7.352   9.641   5.998
  179PRO     CG 2835   7.515   9.522   5.938
  179PRO    HG1 2836   7.594   9.467   5.989
  179PRO    HG2 2837   7.559   9.605   5.882
  179PRO     CB 2838   7.434   9.430   5.847
  179PRO    HB1 2839   7.500   9.360   5.796
  179PRO    HB2 2840   7.376   9.491   5.778
  179PRO     CA 2841   7.337   9.351   5.934
  179PRO     HA 2842   7.238   9.342   5.892
  179PRO      C 2843   7.379   9.207   5.964
  179PRO      O 2844   7.473   9.182   6.039
  180ALA      N 2845   7.311   9.109   5.905
  180ALA      H 2846   7.230   9.126   5.848
  180ALA     CA 2847   7.359   8.973   5.917
  180ALA     HA 2848   7.427   8.967   6.002
  180ALA     CB 2849   7.232   8.895   5.951
  180ALA    HB1 2850   7.189   8.948   6.036
  180ALA    HB2 2851   7.168   8.893   5.863
  180ALA    HB3 2852   7.255   8.792   5.980
  180ALA      C 2853   7.433   8.924   5.794
  180ALA      O 2854   7.541   8.865   5.801
  181VAL      N 2855   7.393   8.961   5.672
  181VAL      H 2856   7.313   9.023   5.666
  181VAL     CA 2857   7.450   8.925   5.544
  181VAL     HA 2858   7.539   8.866   5.565
  181VAL     CB 2859   7.353   8.834   5.469
  181VAL     HB 2860   7.253   8.877   5.467
  181VAL    CG1 2861   7.389   8.805   5.324
  181VAL   HG11 2862   7.385   8.896   5.265
  181VAL   HG12 2863   7.486   8.756   5.318
  181VAL   HG13 2864   7.310   8.739   5.287
  181VAL    CG2 2865   7.344   8.701   5.544
  181VAL   HG21 2866   7.297   8.726   5.639
  181VAL   HG22 2867   7.278   8.627   5.499
  181VAL   HG23 2868   7.440   8.650   5.548
  181VAL      C 2869   7.490   9.042   5.455
  181VAL      O 2870   7.428   9.147   5.462
  182ASN      N 2871   7.589   9.021   5.369
  182ASN      H 2872   7.634   8.930   5.372
  182ASN     CA 2873   7.617   9.101   5.251
  182ASN     HA 2874   7.537   9.173   5.236
  182ASN     CB 2875   7.755   9.163   5.271
  182ASN    HB1 2876   7.833   9.087   5.274
  182ASN    HB2 2877   7.752   9.206   5.370
  182ASN     CG 2878   7.787   9.271   5.169
  182ASN    OD1 2879   7.727   9.288   5.064
  182ASN    ND2 2880   7.890   9.350   5.200
  182ASN   HD21 2881   7.943   9.343   5.286
  182ASN   HD22 2882   7.905   9.431   5.142
  182ASN      C 2883   7.624   9.004   5.134
  182ASN      O 2884   7.705   8.912   5.131
  183GLN      N 2885   7.564   9.028   5.018
  183GLN      H 2886   7.505   9.110   5.007
  183GLN     CA 2887   7.592   8.952   4.898
  183GLN     HA 2888   7.647   8.863   4.928
  183GLN     CB 2889   7.466   8.906   4.824
  183GLN    HB1 2890   7.496   8.824   4.758
  183GLN    HB2 2891   7.426   8.987   4.763
  183GLN     CG 2892   7.353   8.855   4.913
  183GLN    HG1 2893   7.288   8.936   4.945
  183GLN    HG2 2894   7.400   8.803   4.997
  183GLN     CD 2895   7.259   8.760   4.841
  183GLN    OE1 2896   7.219   8.656   4.893
  183GLN    NE2 2897   7.204   8.795   4.725
  183GLN   HE21 2898   7.233   8.884   4.688
  183GLN   HE22 2899   7.136   8.735   4.681
  183GLN      C 2900   7.685   9.029   4.805
  183GLN      O 2901   7.662   9.144   4.770
  184ILE      N 2902   7.794   8.966   4.761
  184ILE      H 2903   7.802   8.869   4.787
  184ILE     CA 2904   7.892   9.019   4.668
  184ILE     HA 2905   7.843   9.100   4.615
  184ILE     CB 2906   8.010   9.068   4.751
  184ILE     HB 2907   8.066   9.131   4.682
  184ILE    CG2 2908   7.970   9.167   4.860
  184ILE   HG21 2909   7.891   9.236   4.830
  184ILE   HG22 2910   7.937   9.115   4.951
  184ILE   HG23 2911   8.058   9.217   4.900
  184ILE    CG1 2912   8.089   8.947   4.800
  184ILE   HG11 2913   8.126   8.885   4.718
  184ILE   HG12 2914   8.019   8.892   4.863
  184ILE     CD 2915   8.203   8.978   4.896
  184ILE    HD1 2916   8.281   9.033   4.843
  184ILE    HD2 2917   8.173   9.037   4.982
  184ILE    HD3 2918   8.255   8.889   4.932
  184ILE      C 2919   7.926   8.921   4.557
  184ILE      O 2920   7.926   8.799   4.571
  185GLU      N 2921   7.980   8.975   4.447
  185GLU      H 2922   7.994   9.074   4.434
  185GLU     CA 2923   8.045   8.889   4.350
  185GLU     HA 2924   7.978   8.805   4.329
  185GLU     CB 2925   8.064   8.970   4.223
  185GLU    HB1 2926   8.148   9.039   4.224
  185GLU    HB2 2927   7.976   9.032   4.208
  185GLU     CG 2928   8.077   8.874   4.104
  185GLU    HG1 2929   7.972   8.852   4.083
  185GLU    HG2 2930   8.148   8.797   4.132
  185GLU     CD 2931   8.118   8.942   3.974
  185GLU    OE1 2932   8.036   8.998   3.899
  185GLU    OE2 2933   8.239   8.941   3.945
  185GLU      C 2934   8.177   8.824   4.385
  185GLU      O 2935   8.268   8.899   4.422
  186CYS      N 2936   8.182   8.690   4.386
  186CYS      H 2937   8.099   8.639   4.358
  186CYS     CA 2938   8.303   8.614   4.409
  186CYS     HA 2939   8.386   8.675   4.373
  186CYS     CB 2940   8.307   8.612   4.562
  186CYS    HB1 2941   8.230   8.545   4.599
  186CYS    HB2 2942   8.280   8.707   4.608
  186CYS     SG 2943   8.468   8.550   4.618
  186CYS     HG 2944   8.542   8.602   4.520
  186CYS      C 2945   8.315   8.477   4.346
  186CYS      O 2946   8.215   8.405   4.343
  187HIS      N 2947   8.435   8.450   4.294
  187HIS      H 2948   8.507   8.521   4.296
  187HIS     CA 2949   8.484   8.340   4.213
  187HIS     HA 2950   8.453   8.247   4.260
  187HIS     CB 2951   8.412   8.353   4.079
  187HIS    HB1 2952   8.310   8.321   4.097
  187HIS    HB2 2953   8.451   8.282   4.006
  187HIS     CG 2954   8.419   8.484   4.006
  187HIS    ND1 2955   8.531   8.534   3.940
  187HIS    CE1 2956   8.507   8.662   3.911
  187HIS    HE1 2957   8.577   8.726   3.859
  187HIS    NE2 2958   8.381   8.692   3.945
  187HIS    HE2 2959   8.343   8.786   3.940
  187HIS    CD2 2960   8.324   8.583   4.008
  187HIS    HD2 2961   8.227   8.577   4.054
  187HIS      C 2962   8.635   8.344   4.199
  187HIS      O 2963   8.697   8.429   4.262
  188PRO      N 2964   8.699   8.254   4.124
  188PRO     CD 2965   8.643   8.128   4.079
  188PRO    HD1 2966   8.596   8.149   3.983
  188PRO    HD2 2967   8.581   8.083   4.157
  188PRO     CG 2968   8.759   8.030   4.064
  188PRO    HG1 2969   8.742   7.975   3.971
  188PRO    HG2 2970   8.765   7.955   4.143
  188PRO     CB 2971   8.878   8.124   4.045
  188PRO    HB1 2972   8.885   8.160   3.942
  188PRO    HB2 2973   8.968   8.076   4.082
  188PRO     CA 2974   8.843   8.241   4.137
  188PRO     HA 2975   8.861   8.231   4.244
  188PRO      C 2976   8.918   8.362   4.084
  188PRO      O 2977   9.032   8.381   4.125
  189TYR      N 2978   8.863   8.441   3.990
  189TYR      H 2979   8.763   8.440   3.977
  189TYR     CA 2980   8.932   8.559   3.943
  189TYR     HA 2981   9.037   8.531   3.933
  189TYR     CB 2982   8.885   8.588   3.801
  189TYR    HB1 2983   8.908   8.691   3.775
  189TYR    HB2 2984   8.777   8.579   3.797
  189TYR     CG 2985   8.948   8.505   3.691
  189TYR    CD1 2986   9.083   8.519   3.655
  189TYR    HD1 2987   9.144   8.591   3.708
  189TYR    CE1 2988   9.144   8.438   3.559
  189TYR    HE1 2989   9.247   8.466   3.539
  189TYR     CZ 2990   9.066   8.343   3.490
  189TYR     OH 2991   9.126   8.272   3.390
  189TYR     HH 2992   9.071   8.197   3.368
  189TYR    CE2 2993   8.932   8.326   3.530
  189TYR    HE2 2994   8.868   8.254   3.480
  189TYR    CD2 2995   8.873   8.405   3.629
  189TYR    HD2 2996   8.767   8.397   3.646
  189TYR      C 2997   8.913   8.681   4.032
  189TYR      O 2998   8.975   8.784   4.007
  190LEU      N 2999   8.833   8.668   4.138
  190LEU      H 3000   8.789   8.580   4.162
  190LEU     CA 3001   8.797   8.775   4.230
  190LEU     HA 3002   8.878   8.846   4.236
  190LEU     CB 3003   8.674   8.844   4.170
  190LEU    HB1 3004   8.594   8.771   4.170
  190LEU    HB2 3005   8.700   8.873   4.068
  190LEU     CG 3006   8.612   8.968   4.234
  190LEU     HG 3007   8.600   8.943   4.340
  190LEU    CD1 3008   8.697   9.092   4.213
  190LEU   HD11 3009   8.650   9.176   4.263
  190LEU   HD12 3010   8.794   9.078   4.261
  190LEU   HD13 3011   8.714   9.105   4.106
  190LEU    CD2 3012   8.475   8.983   4.168
  190LEU   HD21 3013   8.402   8.906   4.196
  190LEU   HD22 3014   8.437   9.084   4.177
  190LEU   HD23 3015   8.489   8.969   4.061
  190LEU      C 3016   8.772   8.715   4.368
  190LEU      O 3017   8.656   8.692   4.403
  191THR      N 3018   8.872   8.692   4.453
  191THR      H 3019   8.966   8.700   4.417
  191THR     CA 3020   8.863   8.613   4.573
  191THR     HA 3021   8.798   8.526   4.562
  191THR     CB 3022   8.996   8.561   4.627
  191THR     HB 3023   8.989   8.540   4.733
  191THR    CG2 3024   9.040   8.444   4.540
  191THR   HG21 3025   8.975   8.358   4.559
  191THR   HG22 3026   9.024   8.459   4.433
  191THR   HG23 3027   9.139   8.407   4.568
  191THR    OG1 3028   9.091   8.665   4.612
  191THR    HG1 3029   9.172   8.634   4.652
  191THR      C 3030   8.798   8.700   4.680
  191THR      O 3031   8.761   8.643   4.783
  192GLN      N 3032   8.787   8.832   4.668
  192GLN      H 3033   8.824   8.889   4.593
  192GLN     CA 3034   8.727   8.918   4.767
  192GLN     HA 3035   8.745   9.023   4.744
  192GLN     CB 3036   8.575   8.903   4.774
  192GLN    HB1 3037   8.535   8.971   4.849
  192GLN    HB2 3038   8.549   8.803   4.809
  192GLN     CG 3039   8.504   8.924   4.640
  192GLN    HG1 3040   8.400   8.890   4.652
  192GLN    HG2 3041   8.554   8.887   4.551
  192GLN     CD 3042   8.501   9.073   4.612
  192GLN    OE1 3043   8.567   9.156   4.675
  192GLN    NE2 3044   8.429   9.116   4.509
  192GLN   HE21 3045   8.375   9.044   4.462
  192GLN   HE22 3046   8.438   9.210   4.475
  192GLN      C 3047   8.790   8.903   4.905
  192GLN      O 3048   8.722   8.933   5.003
  193GLU      N 3049   8.917   8.864   4.916
  193GLU      H 3050   8.976   8.860   4.834
  193GLU     CA 3051   8.986   8.842   5.042
  193GLU     HA 3052   8.953   8.747   5.084
  193GLU     CB 3053   9.131   8.814   5.005
  193GLU    HB1 3054   9.189   8.902   4.979
  193GLU    HB2 3055   9.130   8.736   4.929
  193GLU     CG 3056   9.206   8.750   5.121
  193GLU    HG1 3057   9.146   8.662   5.145
  193GLU    HG2 3058   9.197   8.814   5.209
  193GLU     CD 3059   9.355   8.731   5.096
  193GLU    OE1 3060   9.437   8.812   5.143
  193GLU    OE2 3061   9.393   8.642   5.016
  193GLU      C 3062   8.969   8.955   5.142
  193GLU      O 3063   8.961   8.925   5.260
  194LYS      N 3064   8.970   9.079   5.091
  194LYS      H 3065   8.965   9.096   4.992
  194LYS     CA 3066   8.960   9.191   5.182
  194LYS     HA 3067   9.007   9.172   5.278
  194LYS     CB 3068   9.021   9.317   5.120
  194LYS    HB1 3069   9.011   9.398   5.193
  194LYS    HB2 3070   8.970   9.333   5.025
  194LYS     CG 3071   9.166   9.298   5.078
  194LYS    HG1 3072   9.172   9.225   4.997
  194LYS    HG2 3073   9.230   9.269   5.161
  194LYS     CD 3074   9.220   9.431   5.025
  194LYS    HD1 3075   9.231   9.500   5.108
  194LYS    HD2 3076   9.155   9.470   4.947
  194LYS     CE 3077   9.358   9.413   4.964
  194LYS    HE1 3078   9.341   9.364   4.868
  194LYS    HE2 3079   9.414   9.354   5.037
  194LYS     NZ 3080   9.415   9.546   4.942
  194LYS    HZ1 3081   9.407   9.590   5.032
  194LYS    HZ2 3082   9.511   9.549   4.910
  194LYS    HZ3 3083   9.372   9.619   4.887
  194LYS      C 3084   8.817   9.223   5.223
  194LYS      O 3085   8.805   9.269   5.337
  195LEU      N 3086   8.709   9.217   5.144
  195LEU      H 3087   8.708   9.187   5.048
  195LEU     CA 3088   8.576   9.235   5.199
  195LEU     HA 3089   8.584   9.322   5.264
  195LEU     CB 3090   8.479   9.250   5.082
  195LEU    HB1 3091   8.491   9.156   5.028
  195LEU    HB2 3092   8.524   9.325   5.017
  195LEU     CG 3093   8.333   9.293   5.098
  195LEU     HG 3094   8.273   9.204   5.116
  195LEU    CD1 3095   8.320   9.407   5.199
  195LEU   HD11 3096   8.354   9.376   5.297
  195LEU   HD12 3097   8.366   9.503   5.177
  195LEU   HD13 3098   8.212   9.415   5.210
  195LEU    CD2 3099   8.284   9.345   4.963
  195LEU   HD21 3100   8.295   9.262   4.892
  195LEU   HD22 3101   8.178   9.370   4.969
  195LEU   HD23 3102   8.345   9.431   4.935
  195LEU      C 3103   8.537   9.112   5.278
  195LEU      O 3104   8.462   9.128   5.374
  196ILE      N 3105   8.575   8.990   5.238
  196ILE      H 3106   8.633   8.982   5.156
  196ILE     CA 3107   8.554   8.878   5.328
  196ILE     HA 3108   8.448   8.852   5.330
  196ILE     CB 3109   8.618   8.751   5.272
  196ILE     HB 3110   8.719   8.766   5.234
  196ILE    CG2 3111   8.634   8.637   5.373
  196ILE   HG21 3112   8.725   8.656   5.430
  196ILE   HG22 3113   8.545   8.640   5.435
  196ILE   HG23 3114   8.635   8.539   5.327
  196ILE    CG1 3115   8.536   8.708   5.150
  196ILE   HG11 3116   8.519   8.800   5.093
  196ILE   HG12 3117   8.435   8.678   5.176
  196ILE     CD 3118   8.594   8.604   5.055
  196ILE    HD1 3119   8.533   8.595   4.966
  196ILE    HD2 3120   8.689   8.647   5.022
  196ILE    HD3 3121   8.616   8.508   5.104
  196ILE      C 3122   8.605   8.912   5.467
  196ILE      O 3123   8.529   8.903   5.563
  197GLN      N 3124   8.732   8.948   5.484
  197GLN      H 3125   8.786   8.958   5.399
  197GLN     CA 3126   8.800   8.969   5.610
  197GLN     HA 3127   8.786   8.879   5.670
  197GLN     CB 3128   8.949   8.993   5.588
  197GLN    HB1 3129   8.990   9.049   5.673
  197GLN    HB2 3130   8.966   9.064   5.507
  197GLN     CG 3131   9.028   8.864   5.569
  197GLN    HG1 3132   9.129   8.890   5.536
  197GLN    HG2 3133   8.973   8.809   5.492
  197GLN     CD 3134   9.031   8.770   5.689
  197GLN    OE1 3135   9.001   8.796   5.805
  197GLN    NE2 3136   9.076   8.647   5.661
  197GLN   HE21 3137   9.112   8.633   5.568
  197GLN   HE22 3138   9.091   8.580   5.735
  197GLN      C 3139   8.739   9.083   5.690
  197GLN      O 3140   8.722   9.072   5.811
  198TYR      N 3141   8.686   9.186   5.624
  198TYR      H 3142   8.680   9.192   5.523
  198TYR     CA 3143   8.600   9.280   5.694
  198TYR     HA 3144   8.667   9.313   5.774
  198TYR     CB 3145   8.574   9.386   5.588
  198TYR    HB1 3146   8.522   9.341   5.503
  198TYR    HB2 3147   8.672   9.423   5.557
  198TYR     CG 3148   8.481   9.491   5.643
  198TYR    CD1 3149   8.534   9.584   5.734
  198TYR    HD1 3150   8.640   9.592   5.753
  198TYR    CE1 3151   8.445   9.678   5.786
  198TYR    HE1 3152   8.485   9.760   5.844
  198TYR     CZ 3153   8.307   9.673   5.760
  198TYR     OH 3154   8.221   9.762   5.819
  198TYR     HH 3155   8.270   9.829   5.868
  198TYR    CE2 3156   8.255   9.576   5.673
  198TYR    HE2 3157   8.149   9.581   5.651
  198TYR    CD2 3158   8.345   9.489   5.610
  198TYR    HD2 3159   8.300   9.410   5.552
  198TYR      C 3160   8.474   9.215   5.750
  198TYR      O 3161   8.449   9.224   5.870
  199CYS      N 3162   8.392   9.144   5.673
  199CYS      H 3163   8.422   9.121   5.579
  199CYS     CA 3164   8.267   9.084   5.715
  199CYS     HA 3165   8.199   9.164   5.742
  199CYS     CB 3166   8.208   9.014   5.593
  199CYS    HB1 3167   8.123   8.954   5.626
  199CYS    HB2 3168   8.295   8.959   5.556
  199CYS     SG 3169   8.153   9.134   5.470
  199CYS     HG 3170   8.276   9.160   5.425
  199CYS      C 3171   8.293   8.994   5.835
  199CYS      O 3172   8.235   9.015   5.941
  200GLN      N 3173   8.384   8.898   5.817
  200GLN      H 3174   8.432   8.895   5.728
  200GLN     CA 3175   8.428   8.814   5.927
  200GLN     HA 3176   8.349   8.742   5.947
  200GLN     CB 3177   8.556   8.741   5.889
  200GLN    HB1 3178   8.597   8.682   5.971
  200GLN    HB2 3179   8.619   8.825   5.857
  200GLN     CG 3180   8.532   8.643   5.775
  200GLN    HG1 3181   8.501   8.698   5.686
  200GLN    HG2 3182   8.448   8.580   5.804
  200GLN     CD 3183   8.650   8.552   5.748
  200GLN    OE1 3184   8.757   8.571   5.806
  200GLN    NE2 3185   8.644   8.457   5.654
  200GLN   HE21 3186   8.553   8.426   5.623
  200GLN   HE22 3187   8.725   8.398   5.640
  200GLN      C 3188   8.461   8.888   6.055
  200GLN      O 3189   8.436   8.836   6.164
  201SER      N 3190   8.511   9.012   6.047
  201SER      H 3191   8.527   9.059   5.959
  201SER     CA 3192   8.546   9.081   6.169
  201SER     HA 3193   8.592   9.006   6.234
  201SER     CB 3194   8.656   9.181   6.138
  201SER    HB1 3195   8.731   9.130   6.077
  201SER    HB2 3196   8.701   9.227   6.226
  201SER     OG 3197   8.619   9.299   6.070
  201SER     HG 3198   8.577   9.288   5.985
  201SER      C 3199   8.432   9.152   6.239
  201SER      O 3200   8.447   9.187   6.356
  202LYS      N 3201   8.320   9.166   6.167
  202LYS      H 3202   8.312   9.136   6.071
  202LYS     CA 3203   8.201   9.236   6.206
  202LYS     HA 3204   8.218   9.283   6.303
  202LYS     CB 3205   8.169   9.354   6.113
  202LYS    HB1 3206   8.085   9.402   6.163
  202LYS    HB2 3207   8.140   9.302   6.022
  202LYS     CG 3208   8.287   9.448   6.092
  202LYS    HG1 3209   8.252   9.524   6.022
  202LYS    HG2 3210   8.370   9.396   6.044
  202LYS     CD 3211   8.350   9.530   6.204
  202LYS    HD1 3212   8.377   9.462   6.285
  202LYS    HD2 3213   8.279   9.603   6.242
  202LYS     CE 3214   8.473   9.610   6.164
  202LYS    HE1 3215   8.518   9.573   6.073
  202LYS    HE2 3216   8.551   9.611   6.241
  202LYS     NZ 3217   8.439   9.752   6.146
  202LYS    HZ1 3218   8.516   9.816   6.136
  202LYS    HZ2 3219   8.387   9.787   6.067
  202LYS    HZ3 3220   8.397   9.777   6.234
  202LYS      C 3221   8.081   9.144   6.223
  202LYS      O 3222   7.979   9.197   6.266
  203GLY      N 3223   8.091   9.012   6.206
  203GLY      H 3224   8.183   8.977   6.187
  203GLY     CA 3225   7.984   8.915   6.220
  203GLY    HA1 3226   7.912   8.940   6.298
  203GLY    HA2 3227   8.039   8.825   6.248
  203GLY      C 3228   7.892   8.898   6.100
  203GLY      O 3229   7.780   8.853   6.118
  204ILE      N 3230   7.931   8.959   5.987
  204ILE      H 3231   8.027   8.988   5.977
  204ILE     CA 3232   7.856   8.948   5.864
  204ILE     HA 3233   7.752   8.946   5.898
  204ILE     CB 3234   7.876   9.074   5.780
  204ILE     HB 3235   7.983   9.090   5.787
  204ILE    CG2 3236   7.830   9.054   5.635
  204ILE   HG21 3237   7.733   9.007   5.619
  204ILE   HG22 3238   7.830   9.153   5.588
  204ILE   HG23 3239   7.900   8.986   5.586
  204ILE    CG1 3240   7.802   9.191   5.843
  204ILE   HG11 3241   7.817   9.188   5.951
  204ILE   HG12 3242   7.694   9.189   5.829
  204ILE     CD 3243   7.855   9.324   5.791
  204ILE    HD1 3244   7.960   9.303   5.774
  204ILE    HD2 3245   7.806   9.343   5.695
  204ILE    HD3 3246   7.831   9.401   5.864
  204ILE      C 3247   7.899   8.821   5.792
  204ILE      O 3248   8.018   8.797   5.773
  205VAL      N 3249   7.795   8.742   5.764
  205VAL      H 3250   7.705   8.781   5.790
  205VAL     CA 3251   7.800   8.627   5.677
  205VAL     HA 3252   7.900   8.582   5.676
  205VAL     CB 3253   7.711   8.511   5.718
  205VAL     HB 3254   7.613   8.558   5.734
  205VAL    CG1 3255   7.689   8.392   5.624
  205VAL   HG11 3256   7.634   8.431   5.538
  205VAL   HG12 3257   7.774   8.335   5.589
  205VAL   HG13 3258   7.608   8.333   5.667
  205VAL    CG2 3259   7.753   8.455   5.854
  205VAL   HG21 3260   7.690   8.374   5.892
  205VAL   HG22 3261   7.855   8.422   5.837
  205VAL   HG23 3262   7.758   8.532   5.930
  205VAL      C 3263   7.782   8.660   5.529
  205VAL      O 3264   7.691   8.733   5.492
  206VAL      N 3265   7.875   8.615   5.444
  206VAL      H 3266   7.957   8.563   5.470
  206VAL     CA 3267   7.890   8.659   5.307
  206VAL     HA 3268   7.834   8.751   5.293
  206VAL     CB 3269   8.040   8.675   5.284
  206VAL     HB 3270   8.101   8.590   5.315
  206VAL    CG1 3271   8.078   8.700   5.138
  206VAL   HG11 3272   8.184   8.724   5.137
  206VAL   HG12 3273   8.067   8.608   5.081
  206VAL   HG13 3274   8.018   8.788   5.115
  206VAL    CG2 3275   8.098   8.794   5.360
  206VAL   HG21 3276   8.205   8.799   5.344
  206VAL   HG22 3277   8.047   8.880   5.317
  206VAL   HG23 3278   8.069   8.799   5.466
  206VAL      C 3279   7.827   8.558   5.212
  206VAL      O 3280   7.833   8.436   5.225
  207THR      N 3281   7.759   8.615   5.112
  207THR      H 3282   7.738   8.714   5.122
  207THR     CA 3283   7.719   8.546   4.991
  207THR     HA 3284   7.721   8.443   5.024
  207THR     CB 3285   7.572   8.571   4.964
  207THR     HB 3286   7.563   8.675   4.933
  207THR    CG2 3287   7.517   8.494   4.844
  207THR   HG21 3288   7.522   8.386   4.859
  207THR   HG22 3289   7.412   8.517   4.823
  207THR   HG23 3290   7.568   8.518   4.751
  207THR    OG1 3291   7.503   8.537   5.082
  207THR    HG1 3292   7.547   8.587   5.151
  207THR      C 3293   7.802   8.582   4.869
  207THR      O 3294   7.821   8.701   4.845
  208ALA      N 3295   7.831   8.475   4.795
  208ALA      H 3296   7.816   8.381   4.828
  208ALA     CA 3297   7.908   8.482   4.673
  208ALA     HA 3298   7.959   8.578   4.665
  208ALA     CB 3299   8.025   8.384   4.682
  208ALA    HB1 3300   8.065   8.362   4.583
  208ALA    HB2 3301   8.103   8.424   4.746
  208ALA    HB3 3302   7.991   8.289   4.724
  208ALA      C 3303   7.816   8.450   4.556
  208ALA      O 3304   7.747   8.349   4.550
  209TYR      N 3305   7.823   8.544   4.461
  209TYR      H 3306   7.885   8.623   4.462
  209TYR     CA 3307   7.757   8.526   4.333
  209TYR     HA 3308   7.714   8.426   4.333
  209TYR     CB 3309   7.643   8.628   4.324
  209TYR    HB1 3310   7.581   8.610   4.412
  209TYR    HB2 3311   7.576   8.593   4.246
  209TYR     CG 3312   7.675   8.775   4.311
  209TYR    CD1 3313   7.701   8.823   4.183
  209TYR    HD1 3314   7.710   8.753   4.101
  209TYR    CE1 3315   7.735   8.956   4.153
  209TYR    HE1 3316   7.766   8.989   4.055
  209TYR     CZ 3317   7.713   9.048   4.258
  209TYR     OH 3318   7.735   9.181   4.238
  209TYR     HH 3319   7.712   9.237   4.312
  209TYR    CE2 3320   7.677   9.003   4.386
  209TYR    HE2 3321   7.667   9.074   4.467
  209TYR    CD2 3322   7.661   8.867   4.416
  209TYR    HD2 3323   7.654   8.833   4.518
  209TYR      C 3324   7.852   8.532   4.215
  209TYR      O 3325   7.967   8.574   4.223
  210SER      N 3326   7.793   8.493   4.102
  210SER      H 3327   7.695   8.469   4.098
  210SER     CA 3328   7.866   8.454   3.983
  210SER     HA 3329   7.789   8.416   3.915
  210SER     CB 3330   7.930   8.573   3.912
  210SER    HB1 3331   7.967   8.535   3.817
  210SER    HB2 3332   8.011   8.620   3.967
  210SER     OG 3333   7.825   8.663   3.888
  210SER     HG 3334   7.866   8.749   3.903
  210SER      C 3335   7.975   8.352   4.013
  210SER      O 3336   8.085   8.368   3.960
  211PRO      N 3337   7.957   8.244   4.089
  211PRO     CD 3338   7.836   8.197   4.154
  211PRO    HD1 3339   7.749   8.193   4.090
  211PRO    HD2 3340   7.814   8.262   4.238
  211PRO     CG 3341   7.862   8.057   4.209
  211PRO    HG1 3342   7.855   7.976   4.136
  211PRO    HG2 3343   7.803   8.026   4.296
  211PRO     CB 3344   8.010   8.079   4.242
  211PRO    HB1 3345   8.057   7.982   4.255
  211PRO    HB2 3346   8.026   8.139   4.332
  211PRO     CA 3347   8.067   8.159   4.126
  211PRO     HA 3348   8.149   8.219   4.167
  211PRO      C 3349   8.117   8.066   4.015
  211PRO      O 3350   8.234   8.031   4.014
  212LEU      N 3351   8.032   8.035   3.917
  212LEU      H 3352   7.940   8.074   3.910
  212LEU     CA 3353   8.079   7.972   3.795
  212LEU     HA 3354   8.160   7.903   3.816
  212LEU     CB 3355   7.960   7.895   3.738
  212LEU    HB1 3356   7.991   7.850   3.644
  212LEU    HB2 3357   7.884   7.967   3.708
  212LEU     CG 3358   7.900   7.788   3.829
  212LEU     HG 3359   7.856   7.827   3.920
  212LEU    CD1 3360   7.786   7.722   3.751
  212LEU   HD11 3361   7.726   7.800   3.705
  212LEU   HD12 3362   7.826   7.656   3.674
  212LEU   HD13 3363   7.734   7.651   3.816
  212LEU    CD2 3364   7.999   7.681   3.872
  212LEU   HD21 3365   7.953   7.589   3.909
  212LEU   HD22 3366   8.051   7.657   3.780
  212LEU   HD23 3367   8.063   7.725   3.949
  212LEU      C 3368   8.135   8.068   3.691
  212LEU      O 3369   8.163   8.025   3.580
  213GLY      N 3370   8.137   8.198   3.723
  213GLY      H 3371   8.103   8.217   3.816
  213GLY     CA 3372   8.171   8.315   3.644
  213GLY    HA1 3373   8.258   8.284   3.585
  213GLY    HA2 3374   8.193   8.400   3.708
  213GLY      C 3375   8.065   8.367   3.548
  213GLY      O 3376   8.100   8.422   3.444
  214SER      N 3377   7.938   8.338   3.580
  214SER      H 3378   7.922   8.267   3.650
  214SER     CA 3379   7.826   8.380   3.498
  214SER     HA 3380   7.739   8.323   3.532
  214SER     CB 3381   7.792   8.522   3.542
  214SER    HB1 3382   7.864   8.590   3.495
  214SER    HB2 3383   7.816   8.530   3.648
  214SER     OG 3384   7.664   8.565   3.501
  214SER     HG 3385   7.611   8.542   3.577
  214SER      C 3386   7.853   8.353   3.351
  214SER      O 3387   7.882   8.445   3.274
  215PRO      N 3388   7.847   8.229   3.302
  215PRO     CD 3389   7.863   8.109   3.381
  215PRO    HD1 3390   7.762   8.091   3.418
  215PRO    HD2 3391   7.942   8.131   3.453
  215PRO     CG 3392   7.919   7.997   3.295
  215PRO    HG1 3393   7.892   7.899   3.336
  215PRO    HG2 3394   8.027   7.999   3.279
  215PRO     CB 3395   7.841   8.036   3.169
  215PRO    HB1 3396   7.735   8.013   3.177
  215PRO    HB2 3397   7.886   7.985   3.084
  215PRO     CA 3398   7.858   8.187   3.163
  215PRO     HA 3399   7.958   8.209   3.128
  215PRO      C 3400   7.748   8.244   3.074
  215PRO      O 3401   7.764   8.244   2.953
  216ASP      N 3402   7.632   8.287   3.125
  216ASP      H 3403   7.617   8.286   3.225
  216ASP     CA 3404   7.519   8.325   3.043
  216ASP     HA 3405   7.521   8.284   2.942
  216ASP     CB 3406   7.386   8.261   3.082
  216ASP    HB1 3407   7.375   8.155   3.059
  216ASP    HB2 3408   7.304   8.313   3.033
  216ASP     CG 3409   7.358   8.275   3.231
  216ASP    OD1 3410   7.446   8.280   3.319
  216ASP    OD2 3411   7.238   8.285   3.265
  216ASP      C 3412   7.504   8.475   3.022
  216ASP      O 3413   7.426   8.517   2.937
  217ARG      N 3414   7.586   8.551   3.094
  217ARG      H 3415   7.644   8.497   3.156
  217ARG     CA 3416   7.573   8.695   3.104
  217ARG     HA 3417   7.475   8.721   3.146
  217ARG     CB 3418   7.675   8.760   3.196
  217ARG    HB1 3419   7.664   8.700   3.286
  217ARG    HB2 3420   7.659   8.866   3.215
  217ARG     CG 3421   7.822   8.744   3.156
  217ARG    HG1 3422   7.847   8.820   3.083
  217ARG    HG2 3423   7.834   8.645   3.111
  217ARG     CD 3424   7.924   8.753   3.268
  217ARG    HD1 3425   7.923   8.661   3.326
  217ARG    HD2 3426   7.907   8.834   3.339
  217ARG     NE 3427   8.060   8.762   3.214
  217ARG     HE 3428   8.097   8.854   3.198
  217ARG     CZ 3429   8.144   8.666   3.172
  217ARG    NH1 3430   8.124   8.533   3.175
  217ARG   HH11 3431   8.046   8.500   3.230
  217ARG   HH12 3432   8.184   8.476   3.118
  217ARG    NH2 3433   8.266   8.696   3.125
  217ARG   HH21 3434   8.283   8.795   3.133
  217ARG   HH22 3435   8.336   8.628   3.097
  217ARG      C 3436   7.574   8.760   2.966
  217ARG      O 3437   7.665   8.731   2.889
  218PRO      N 3438   7.473   8.840   2.933
  218PRO     CD 3439   7.374   8.894   3.025
  218PRO    HD1 3440   7.428   8.966   3.088
  218PRO    HD2 3441   7.325   8.819   3.086
  218PRO     CG 3442   7.274   8.978   2.946
  218PRO    HG1 3443   7.240   9.072   2.989
  218PRO    HG2 3444   7.182   8.925   2.919
  218PRO     CB 3445   7.342   8.996   2.811
  218PRO    HB1 3446   7.364   9.102   2.797
  218PRO    HB2 3447   7.280   8.978   2.723
  218PRO     CA 3448   7.461   8.900   2.802
  218PRO     HA 3449   7.448   8.820   2.730
  218PRO      C 3450   7.583   8.971   2.744
  218PRO      O 3451   7.583   9.002   2.625
  219TRP      N 3452   7.685   9.010   2.820
  219TRP      H 3453   7.687   9.003   2.921
  219TRP     CA 3454   7.797   9.087   2.770
  219TRP     HA 3455   7.788   9.133   2.671
  219TRP     CB 3456   7.810   9.208   2.862
  219TRP    HB1 3457   7.735   9.285   2.844
  219TRP    HB2 3458   7.904   9.260   2.846
  219TRP     CG 3459   7.800   9.181   3.009
  219TRP    CD1 3460   7.899   9.148   3.095
  219TRP    HD1 3461   8.001   9.121   3.070
  219TRP    NE1 3462   7.840   9.123   3.217
  219TRP    HE1 3463   7.892   9.077   3.290
  219TRP    CE2 3464   7.706   9.156   3.222
  219TRP    CZ2 3465   7.609   9.166   3.322
  219TRP    HZ2 3466   7.635   9.150   3.426
  219TRP    CH2 3467   7.484   9.219   3.288
  219TRP    HH2 3468   7.410   9.236   3.365
  219TRP    CZ3 3469   7.450   9.245   3.154
  219TRP    HZ3 3470   7.353   9.284   3.125
  219TRP    CE3 3471   7.546   9.225   3.055
  219TRP    HE3 3472   7.532   9.262   2.954
  219TRP    CD2 3473   7.676   9.181   3.086
  219TRP      C 3474   7.931   9.015   2.761
  219TRP      O 3475   8.033   9.070   2.721
  220ALA      N 3476   7.932   8.885   2.792
  220ALA      H 3477   7.848   8.831   2.804
  220ALA     CA 3478   8.049   8.799   2.787
  220ALA     HA 3479   8.132   8.847   2.837
  220ALA     CB 3480   8.018   8.672   2.867
  220ALA    HB1 3481   7.976   8.701   2.963
  220ALA    HB2 3482   7.955   8.609   2.805
  220ALA    HB3 3483   8.109   8.614   2.881
  220ALA      C 3484   8.095   8.766   2.646
  220ALA      O 3485   8.010   8.761   2.557
  221LYS      N 3486   8.226   8.757   2.619
  221LYS      H 3487   8.289   8.779   2.695
  221LYS     CA 3488   8.291   8.740   2.491
  221LYS     HA 3489   8.218   8.742   2.410
  221LYS     CB 3490   8.387   8.858   2.482
  221LYS    HB1 3491   8.464   8.857   2.405
  221LYS    HB2 3492   8.444   8.859   2.575
  221LYS     CG 3493   8.319   8.995   2.478
  221LYS    HG1 3494   8.395   9.071   2.494
  221LYS    HG2 3495   8.246   9.000   2.559
  221LYS     CD 3496   8.247   9.032   2.349
  221LYS    HD1 3497   8.171   8.957   2.327
  221LYS    HD2 3498   8.319   9.029   2.267
  221LYS     CE 3499   8.173   9.166   2.342
  221LYS    HE1 3500   8.246   9.245   2.336
  221LYS    HE2 3501   8.109   9.182   2.429
  221LYS     NZ 3502   8.087   9.177   2.223
  221LYS    HZ1 3503   8.141   9.164   2.139
  221LYS    HZ2 3504   8.030   9.094   2.222
  221LYS    HZ3 3505   8.041   9.266   2.208
  221LYS      C 3506   8.374   8.612   2.489
  221LYS      O 3507   8.426   8.570   2.592
  222PRO      N 3508   8.421   8.566   2.372
  222PRO     CD 3509   8.355   8.585   2.245
  222PRO    HD1 3510   8.387   8.676   2.195
  222PRO    HD2 3511   8.248   8.574   2.260
  222PRO     CG 3512   8.398   8.467   2.158
  222PRO    HG1 3513   8.408   8.499   2.055
  222PRO    HG2 3514   8.314   8.396   2.158
  222PRO     CB 3515   8.517   8.397   2.222
  222PRO    HB1 3516   8.605   8.432   2.168
  222PRO    HB2 3517   8.511   8.288   2.223
  222PRO     CA 3518   8.518   8.459   2.362
  222PRO     HA 3519   8.483   8.373   2.419
  222PRO      C 3520   8.659   8.491   2.411
  222PRO      O 3521   8.739   8.405   2.446
  223GLU      N 3522   8.692   8.621   2.402
  223GLU      H 3523   8.617   8.685   2.381
  223GLU     CA 3524   8.818   8.666   2.457
  223GLU     HA 3525   8.900   8.602   2.425
  223GLU     CB 3526   8.844   8.805   2.398
  223GLU    HB1 3527   8.919   8.860   2.455
  223GLU    HB2 3528   8.752   8.863   2.402
  223GLU     CG 3529   8.899   8.801   2.256
  223GLU    HG1 3530   8.841   8.732   2.195
  223GLU    HG2 3531   8.998   8.757   2.268
  223GLU     CD 3532   8.904   8.934   2.182
  223GLU    OE1 3533   8.977   9.022   2.232
  223GLU    OE2 3534   8.847   8.943   2.071
  223GLU      C 3535   8.827   8.669   2.609
  223GLU      O 3536   8.932   8.685   2.671
  224ASP      N 3537   8.713   8.667   2.678
  224ASP      H 3538   8.629   8.646   2.626
  224ASP     CA 3539   8.702   8.639   2.820
  224ASP     HA 3540   8.778   8.701   2.868
  224ASP     CB 3541   8.562   8.679   2.867
  224ASP    HB1 3542   8.563   8.688   2.975
  224ASP    HB2 3543   8.485   8.607   2.838
  224ASP     CG 3544   8.525   8.825   2.844
  224ASP    OD1 3545   8.402   8.844   2.830
  224ASP    OD2 3546   8.615   8.912   2.846
  224ASP      C 3547   8.731   8.495   2.857
  224ASP      O 3548   8.681   8.404   2.791
  225PRO      N 3549   8.808   8.466   2.962
  225PRO     CD 3550   8.871   8.555   3.059
  225PRO    HD1 3551   8.802   8.633   3.090
  225PRO    HD2 3552   8.948   8.608   3.003
  225PRO     CG 3553   8.920   8.469   3.175
  225PRO    HG1 3554   8.850   8.461   3.259
  225PRO    HG2 3555   9.016   8.511   3.204
  225PRO     CB 3556   8.955   8.341   3.100
  225PRO    HB1 3557   8.958   8.264   3.178
  225PRO    HB2 3558   9.049   8.349   3.046
  225PRO     CA 3559   8.838   8.331   3.003
  225PRO     HA 3560   8.878   8.273   2.919
  225PRO      C 3561   8.718   8.258   3.060
  225PRO      O 3562   8.649   8.319   3.142
  226SER      N 3563   8.688   8.135   3.016
  226SER      H 3564   8.738   8.104   2.934
  226SER     CA 3565   8.600   8.044   3.085
  226SER     HA 3566   8.512   8.098   3.117
  226SER     CB 3567   8.546   7.949   2.978
  226SER    HB1 3568   8.624   7.904   2.918
  226SER    HB2 3569   8.496   8.001   2.896
  226SER     OG 3570   8.469   7.845   3.035
  226SER     HG 3571   8.390   7.829   2.984
  226SER      C 3572   8.665   7.973   3.203
  226SER      O 3573   8.781   7.934   3.196
  227LEU      N 3574   8.590   7.954   3.312
  227LEU      H 3575   8.495   7.984   3.296
  227LEU     CA 3576   8.625   7.866   3.422
  227LEU     HA 3577   8.733   7.856   3.425
  227LEU     CB 3578   8.571   7.912   3.557
  227LEU    HB1 3579   8.589   7.830   3.626
  227LEU    HB2 3580   8.463   7.925   3.548
  227LEU     CG 3581   8.634   8.042   3.605
  227LEU     HG 3582   8.642   8.118   3.527
  227LEU    CD1 3583   8.555   8.098   3.723
  227LEU   HD11 3584   8.447   8.102   3.708
  227LEU   HD12 3585   8.580   8.040   3.812
  227LEU   HD13 3586   8.575   8.203   3.747
  227LEU    CD2 3587   8.777   8.027   3.656
  227LEU   HD21 3588   8.780   7.963   3.745
  227LEU   HD22 3589   8.843   7.982   3.581
  227LEU   HD23 3590   8.809   8.125   3.690
  227LEU      C 3591   8.573   7.724   3.397
  227LEU      O 3592   8.631   7.626   3.443
  228LEU      N 3593   8.460   7.710   3.328
  228LEU      H 3594   8.409   7.797   3.318
  228LEU     CA 3595   8.400   7.578   3.316
  228LEU     HA 3596   8.396   7.536   3.416
  228LEU     CB 3597   8.258   7.585   3.263
  228LEU    HB1 3598   8.223   7.484   3.244
  228LEU    HB2 3599   8.259   7.631   3.164
  228LEU     CG 3600   8.157   7.668   3.342
  228LEU     HG 3601   8.176   7.775   3.336
  228LEU    CD1 3602   8.020   7.649   3.279
  228LEU   HD11 3603   7.937   7.659   3.349
  228LEU   HD12 3604   8.013   7.709   3.188
  228LEU   HD13 3605   7.998   7.553   3.231
  228LEU    CD2 3606   8.144   7.621   3.487
  228LEU   HD21 3607   8.239   7.636   3.537
  228LEU   HD22 3608   8.060   7.680   3.522
  228LEU   HD23 3609   8.122   7.514   3.488
  228LEU      C 3610   8.483   7.480   3.235
  228LEU      O 3611   8.493   7.360   3.261
  229GLU      N 3612   8.551   7.538   3.136
  229GLU      H 3613   8.542   7.638   3.120
  229GLU     CA 3614   8.640   7.468   3.046
  229GLU     HA 3615   8.612   7.362   3.044
  229GLU     CB 3616   8.623   7.519   2.903
  229GLU    HB1 3617   8.684   7.450   2.845
  229GLU    HB2 3618   8.672   7.616   2.895
  229GLU     CG 3619   8.485   7.511   2.840
  229GLU    HG1 3620   8.419   7.573   2.900
  229GLU    HG2 3621   8.439   7.412   2.837
  229GLU     CD 3622   8.483   7.578   2.703
  229GLU    OE1 3623   8.588   7.580   2.634
  229GLU    OE2 3624   8.371   7.624   2.671
  229GLU      C 3625   8.787   7.474   3.082
  229GLU      O 3626   8.871   7.420   3.010
  230ASP      N 3627   8.826   7.534   3.195
  230ASP      H 3628   8.755   7.590   3.239
  230ASP     CA 3629   8.965   7.552   3.231
  230ASP     HA 3630   9.013   7.594   3.143
  230ASP     CB 3631   8.977   7.648   3.350
  230ASP    HB1 3632   8.931   7.612   3.442
  230ASP    HB2 3633   8.915   7.735   3.327
  230ASP     CG 3634   9.123   7.689   3.355
  230ASP    OD1 3635   9.215   7.604   3.358
  230ASP    OD2 3636   9.140   7.811   3.376
  230ASP      C 3637   9.035   7.420   3.259
  230ASP      O 3638   9.006   7.351   3.356
  231PRO      N 3639   9.136   7.383   3.179
  231PRO     CD 3640   9.180   7.442   3.055
  231PRO    HD1 3641   9.254   7.521   3.073
  231PRO    HD2 3642   9.093   7.469   2.996
  231PRO     CG 3643   9.247   7.335   2.969
  231PRO    HG1 3644   9.319   7.374   2.897
  231PRO    HG2 3645   9.180   7.269   2.914
  231PRO     CB 3646   9.311   7.249   3.078
  231PRO    HB1 3647   9.402   7.296   3.115
  231PRO    HB2 3648   9.334   7.146   3.051
  231PRO     CA 3649   9.210   7.260   3.192
  231PRO     HA 3650   9.133   7.183   3.179
  231PRO      C 3651   9.272   7.224   3.326
  231PRO      O 3652   9.264   7.109   3.368
  232ARG      N 3653   9.317   7.327   3.398
  232ARG      H 3654   9.291   7.419   3.365
  232ARG     CA 3655   9.378   7.318   3.529
  232ARG     HA 3656   9.429   7.222   3.530
  232ARG     CB 3657   9.480   7.429   3.554
  232ARG    HB1 3658   9.506   7.438   3.660
  232ARG    HB2 3659   9.433   7.516   3.509
  232ARG     CG 3660   9.610   7.398   3.481
  232ARG    HG1 3661   9.594   7.368   3.378
  232ARG    HG2 3662   9.664   7.313   3.525
  232ARG     CD 3663   9.704   7.518   3.477
  232ARG    HD1 3664   9.726   7.552   3.578
  232ARG    HD2 3665   9.644   7.597   3.432
  232ARG     NE 3666   9.824   7.501   3.395
  232ARG     HE 3667   9.911   7.483   3.443
  232ARG     CZ 3668   9.839   7.494   3.262
  232ARG    NH1 3669   9.741   7.514   3.172
  232ARG   HH11 3670   9.654   7.551   3.207
  232ARG   HH12 3671   9.756   7.493   3.074
  232ARG    NH2 3672   9.963   7.481   3.213
  232ARG   HH21 3673  10.049   7.479   3.266
  232ARG   HH22 3674   9.967   7.462   3.114
  232ARG      C 3675   9.277   7.298   3.641
  232ARG      O 3676   9.306   7.227   3.738
  233ILE      N 3677   9.157   7.358   3.634
  233ILE      H 3678   9.147   7.439   3.575
  233ILE     CA 3679   9.046   7.324   3.720
  233ILE     HA 3680   9.085   7.303   3.820
  233ILE     CB 3681   8.945   7.438   3.738
  233ILE     HB 3682   8.885   7.448   3.648
  233ILE    CG2 3683   8.865   7.413   3.865
  233ILE   HG21 3684   8.785   7.486   3.871
  233ILE   HG22 3685   8.808   7.321   3.850
  233ILE   HG23 3686   8.915   7.411   3.962
  233ILE    CG1 3687   9.008   7.576   3.759
  233ILE   HG11 3688   9.066   7.590   3.668
  233ILE   HG12 3689   9.076   7.582   3.843
  233ILE     CD 3690   8.906   7.689   3.763
  233ILE    HD1 3691   8.858   7.697   3.861
  233ILE    HD2 3692   8.968   7.779   3.762
  233ILE    HD3 3693   8.831   7.690   3.684
  233ILE      C 3694   8.978   7.195   3.675
  233ILE      O 3695   8.932   7.126   3.765
  234LYS      N 3696   8.980   7.159   3.547
  234LYS      H 3697   9.017   7.227   3.483
  234LYS     CA 3698   8.925   7.031   3.504
  234LYS     HA 3699   8.823   7.044   3.540
  234LYS     CB 3700   8.918   7.032   3.352
  234LYS    HB1 3701   9.018   7.038   3.307
  234LYS    HB2 3702   8.850   7.112   3.324
  234LYS     CG 3703   8.856   6.902   3.301
  234LYS    HG1 3704   8.767   6.886   3.362
  234LYS    HG2 3705   8.922   6.818   3.318
  234LYS     CD 3706   8.812   6.908   3.155
  234LYS    HD1 3707   8.786   7.008   3.122
  234LYS    HD2 3708   8.731   6.835   3.164
  234LYS     CE 3709   8.916   6.851   3.059
  234LYS    HE1 3710   8.948   6.756   3.102
  234LYS    HE2 3711   9.002   6.918   3.072
  234LYS     NZ 3712   8.865   6.844   2.922
  234LYS    HZ1 3713   8.765   6.830   2.917
  234LYS    HZ2 3714   8.882   6.932   2.876
  234LYS    HZ3 3715   8.897   6.766   2.866
  234LYS      C 3716   8.994   6.915   3.574
  234LYS      O 3717   8.934   6.813   3.609
  235ALA      N 3718   9.124   6.930   3.599
  235ALA      H 3719   9.162   7.023   3.587
  235ALA     CA 3720   9.205   6.834   3.672
  235ALA     HA 3721   9.180   6.739   3.626
  235ALA     CB 3722   9.350   6.877   3.654
  235ALA    HB1 3723   9.351   6.981   3.684
  235ALA    HB2 3724   9.431   6.835   3.713
  235ALA    HB3 3725   9.367   6.862   3.547
  235ALA      C 3726   9.170   6.819   3.820
  235ALA      O 3727   9.165   6.705   3.863
  236ILE      N 3728   9.129   6.928   3.885
  236ILE      H 3729   9.099   7.006   3.828
  236ILE     CA 3730   9.067   6.927   4.016
  236ILE     HA 3731   9.129   6.866   4.081
  236ILE     CB 3732   9.058   7.063   4.084
  236ILE     HB 3733   8.990   7.125   4.026
  236ILE    CG2 3734   9.001   7.054   4.225
  236ILE   HG21 3735   8.901   7.012   4.243
  236ILE   HG22 3736   9.068   6.998   4.290
  236ILE   HG23 3737   8.995   7.157   4.261
  236ILE    CG1 3738   9.190   7.139   4.098
  236ILE   HG11 3739   9.251   7.117   4.011
  236ILE   HG12 3740   9.253   7.096   4.176
  236ILE     CD 3741   9.184   7.291   4.103
  236ILE    HD1 3742   9.083   7.331   4.116
  236ILE    HD2 3743   9.250   7.324   4.183
  236ILE    HD3 3744   9.213   7.335   4.008
  236ILE      C 3745   8.930   6.861   4.021
  236ILE      O 3746   8.906   6.776   4.107
  237ALA      N 3747   8.856   6.887   3.913
  237ALA      H 3748   8.886   6.956   3.847
  237ALA     CA 3749   8.732   6.813   3.896
  237ALA     HA 3750   8.671   6.824   3.985
  237ALA     CB 3751   8.651   6.875   3.783
  237ALA    HB1 3752   8.563   6.813   3.765
  237ALA    HB2 3753   8.614   6.973   3.812
  237ALA    HB3 3754   8.711   6.869   3.692
  237ALA      C 3755   8.750   6.663   3.873
  237ALA      O 3756   8.693   6.579   3.942
  238ALA      N 3757   8.845   6.625   3.788
  238ALA      H 3758   8.879   6.692   3.720
  238ALA     CA 3759   8.890   6.489   3.767
  238ALA     HA 3760   8.799   6.433   3.742
  238ALA     CB 3761   8.982   6.488   3.646
  238ALA    HB1 3762   8.985   6.386   3.606
  238ALA    HB2 3763   8.947   6.563   3.575
  238ALA    HB3 3764   9.085   6.511   3.676
  238ALA      C 3765   8.953   6.419   3.887
  238ALA      O 3766   8.918   6.304   3.910
  239LYS      N 3767   9.033   6.484   3.972
  239LYS      H 3768   9.062   6.578   3.952
  239LYS     CA 3769   9.079   6.436   4.100
  239LYS     HA 3770   9.142   6.350   4.074
  239LYS     CB 3771   9.161   6.545   4.169
  239LYS    HB1 3772   9.092   6.627   4.189
  239LYS    HB2 3773   9.228   6.599   4.103
  239LYS     CG 3774   9.230   6.508   4.299
  239LYS    HG1 3775   9.295   6.422   4.286
  239LYS    HG2 3776   9.158   6.481   4.376
  239LYS     CD 3777   9.314   6.629   4.341
  239LYS    HD1 3778   9.259   6.721   4.320
  239LYS    HD2 3779   9.408   6.630   4.286
  239LYS     CE 3780   9.360   6.626   4.486
  239LYS    HE1 3781   9.411   6.533   4.509
  239LYS    HE2 3782   9.264   6.622   4.536
  239LYS     NZ 3783   9.437   6.744   4.527
  239LYS    HZ1 3784   9.446   6.760   4.626
  239LYS    HZ2 3785   9.531   6.738   4.489
  239LYS    HZ3 3786   9.394   6.825   4.483
  239LYS      C 3787   8.970   6.383   4.192
  239LYS      O 3788   8.974   6.271   4.242
  240HIS      N 3789   8.868   6.467   4.207
  240HIS      H 3790   8.873   6.549   4.149
  240HIS     CA 3791   8.750   6.445   4.289
  240HIS     HA 3792   8.776   6.384   4.376
  240HIS     CB 3793   8.708   6.581   4.344
  240HIS    HB1 3794   8.618   6.564   4.403
  240HIS    HB2 3795   8.692   6.650   4.261
  240HIS     CG 3796   8.813   6.638   4.436
  240HIS    ND1 3797   8.846   6.595   4.564
  240HIS    CE1 3798   8.955   6.660   4.607
  240HIS    HE1 3799   9.004   6.639   4.701
  240HIS    NE2 3800   8.981   6.761   4.523
  240HIS    HE2 3801   9.047   6.837   4.537
  240HIS    CD2 3802   8.897   6.745   4.414
  240HIS    HD2 3803   8.896   6.801   4.322
  240HIS      C 3804   8.635   6.371   4.223
  240HIS      O 3805   8.534   6.336   4.283
  241ASN      N 3806   8.645   6.335   4.094
  241ASN      H 3807   8.722   6.370   4.038
  241ASN     CA 3808   8.548   6.264   4.014
  241ASN     HA 3809   8.585   6.267   3.912
  241ASN     CB 3810   8.559   6.117   4.055
  241ASN    HB1 3811   8.479   6.067   4.001
  241ASN    HB2 3812   8.535   6.107   4.161
  241ASN     CG 3813   8.688   6.040   4.033
  241ASN    OD1 3814   8.733   5.965   4.120
  241ASN    ND2 3815   8.739   6.054   3.911
  241ASN   HD21 3816   8.680   6.109   3.851
  241ASN   HD22 3817   8.839   6.043   3.902
  241ASN      C 3818   8.408   6.323   4.001
  241ASN      O 3819   8.304   6.259   4.013
  242LYS      N 3820   8.407   6.456   3.992
  242LYS      H 3821   8.501   6.494   3.987
  242LYS     CA 3822   8.312   6.564   3.983
  242LYS     HA 3823   8.210   6.526   3.983
  242LYS     CB 3824   8.331   6.646   4.110
  242LYS    HB1 3825   8.263   6.732   4.105
  242LYS    HB2 3826   8.437   6.669   4.118
  242LYS     CG 3827   8.288   6.586   4.243
  242LYS    HG1 3828   8.317   6.649   4.327
  242LYS    HG2 3829   8.338   6.490   4.255
  242LYS     CD 3830   8.139   6.564   4.263
  242LYS    HD1 3831   8.090   6.505   4.186
  242LYS    HD2 3832   8.103   6.667   4.263
  242LYS     CE 3833   8.111   6.494   4.396
  242LYS    HE1 3834   8.162   6.547   4.477
  242LYS    HE2 3835   8.142   6.391   4.384
  242LYS     NZ 3836   7.968   6.478   4.427
  242LYS    HZ1 3837   7.923   6.403   4.377
  242LYS    HZ2 3838   7.946   6.467   4.525
  242LYS    HZ3 3839   7.923   6.566   4.404
  242LYS      C 3840   8.317   6.654   3.860
  242LYS      O 3841   8.403   6.638   3.773
  243THR      N 3842   8.223   6.747   3.842
  243THR      H 3843   8.153   6.758   3.914
  243THR     CA 3844   8.229   6.852   3.742
  243THR     HA 3845   8.277   6.815   3.652
  243THR     CB 3846   8.091   6.880   3.683
  243THR     HB 3847   8.104   6.961   3.611
  243THR    CG2 3848   8.037   6.763   3.602
  243THR   HG21 3849   8.111   6.740   3.525
  243THR   HG22 3850   8.032   6.678   3.670
  243THR   HG23 3851   7.941   6.786   3.555
  243THR    OG1 3852   8.010   6.951   3.775
  243THR    HG1 3853   7.921   6.949   3.737
  243THR      C 3854   8.303   6.979   3.782
  243THR      O 3855   8.316   7.015   3.899
  244THR      N 3856   8.351   7.056   3.685
  244THR      H 3857   8.330   7.035   3.588
  244THR     CA 3858   8.415   7.184   3.709
  244THR     HA 3859   8.492   7.157   3.780
  244THR     CB 3860   8.482   7.249   3.588
  244THR     HB 3861   8.516   7.348   3.618
  244THR    CG2 3862   8.604   7.172   3.539
  244THR   HG21 3863   8.592   7.064   3.546
  244THR   HG22 3864   8.626   7.209   3.439
  244THR   HG23 3865   8.685   7.198   3.608
  244THR    OG1 3866   8.377   7.258   3.494
  244THR    HG1 3867   8.424   7.271   3.411
  244THR      C 3868   8.324   7.283   3.779
  244THR      O 3869   8.366   7.350   3.873
  245ALA      N 3870   8.192   7.277   3.757
  245ALA      H 3871   8.158   7.212   3.687
  245ALA     CA 3872   8.089   7.346   3.832
  245ALA     HA 3873   8.110   7.453   3.822
  245ALA     CB 3874   7.956   7.313   3.766
  245ALA    HB1 3875   7.958   7.355   3.666
  245ALA    HB2 3876   7.942   7.205   3.763
  245ALA    HB3 3877   7.877   7.369   3.816
  245ALA      C 3878   8.085   7.313   3.981
  245ALA      O 3879   8.099   7.402   4.064
  246GLN      N 3880   8.073   7.184   4.013
  246GLN      H 3881   8.056   7.118   3.939
  246GLN     CA 3882   8.077   7.140   4.151
  246GLN     HA 3883   7.993   7.181   4.206
  246GLN     CB 3884   8.065   6.988   4.148
  246GLN    HB1 3885   8.094   6.953   4.247
  246GLN    HB2 3886   8.137   6.943   4.079
  246GLN     CG 3887   7.927   6.939   4.106
  246GLN    HG1 3888   7.893   6.987   4.014
  246GLN    HG2 3889   7.856   6.971   4.182
  246GLN     CD 3890   7.918   6.788   4.090
  246GLN    OE1 3891   8.014   6.730   4.038
  246GLN    NE2 3892   7.809   6.722   4.129
  246GLN   HE21 3893   7.730   6.773   4.165
  246GLN   HE22 3894   7.806   6.621   4.130
  246GLN      C 3895   8.203   7.183   4.225
  246GLN      O 3896   8.203   7.200   4.347
  247VAL      N 3897   8.319   7.196   4.159
  247VAL      H 3898   8.321   7.190   4.059
  247VAL     CA 3899   8.442   7.249   4.213
  247VAL     HA 3900   8.453   7.194   4.306
  247VAL     CB 3901   8.561   7.209   4.125
  247VAL     HB 3902   8.554   7.234   4.019
  247VAL    CG1 3903   8.682   7.291   4.169
  247VAL   HG11 3904   8.666   7.397   4.148
  247VAL   HG12 3905   8.697   7.281   4.277
  247VAL   HG13 3906   8.768   7.252   4.115
  247VAL    CG2 3907   8.593   7.062   4.147
  247VAL   HG21 3908   8.676   7.027   4.085
  247VAL   HG22 3909   8.608   7.035   4.251
  247VAL   HG23 3910   8.509   7.009   4.101
  247VAL      C 3911   8.427   7.397   4.246
  247VAL      O 3912   8.474   7.436   4.353
  248LEU      N 3913   8.372   7.470   4.150
  248LEU      H 3914   8.316   7.423   4.079
  248LEU     CA 3915   8.357   7.614   4.163
  248LEU     HA 3916   8.449   7.656   4.202
  248LEU     CB 3917   8.334   7.665   4.021
  248LEU    HB1 3918   8.282   7.760   4.021
  248LEU    HB2 3919   8.265   7.597   3.971
  248LEU     CG 3920   8.459   7.675   3.934
  248LEU     HG 3921   8.508   7.578   3.940
  248LEU    CD1 3922   8.413   7.685   3.789
  248LEU   HD11 3923   8.370   7.785   3.775
  248LEU   HD12 3924   8.487   7.679   3.710
  248LEU   HD13 3925   8.341   7.607   3.763
  248LEU    CD2 3926   8.551   7.793   3.965
  248LEU   HD21 3927   8.616   7.789   3.879
  248LEU   HD22 3928   8.497   7.888   3.966
  248LEU   HD23 3929   8.611   7.777   4.055
  248LEU      C 3930   8.243   7.664   4.252
  248LEU      O 3931   8.250   7.772   4.309
  249ILE      N 3932   8.157   7.574   4.300
  249ILE      H 3933   8.156   7.488   4.246
  249ILE     CA 3934   8.055   7.591   4.401
  249ILE     HA 3935   8.043   7.699   4.413
  249ILE     CB 3936   7.925   7.533   4.347
  249ILE     HB 3937   7.951   7.430   4.322
  249ILE    CG2 3938   7.820   7.520   4.457
  249ILE   HG21 3939   7.791   7.619   4.495
  249ILE   HG22 3940   7.730   7.471   4.419
  249ILE   HG23 3941   7.852   7.459   4.541
  249ILE    CG1 3942   7.884   7.620   4.229
  249ILE   HG11 3943   7.968   7.649   4.166
  249ILE   HG12 3944   7.832   7.707   4.269
  249ILE     CD 3945   7.783   7.562   4.131
  249ILE    HD1 3946   7.757   7.628   4.048
  249ILE    HD2 3947   7.810   7.463   4.097
  249ILE    HD3 3948   7.686   7.565   4.179
  249ILE      C 3949   8.087   7.525   4.534
  249ILE      O 3950   8.061   7.591   4.635
  250ARG      N 3951   8.154   7.409   4.546
  250ARG      H 3952   8.160   7.350   4.464
  250ARG     CA 3953   8.223   7.378   4.669
  250ARG     HA 3954   8.156   7.378   4.755
  250ARG     CB 3955   8.290   7.241   4.657
  250ARG    HB1 3956   8.375   7.230   4.589
  250ARG    HB2 3957   8.211   7.180   4.613
  250ARG     CG 3958   8.317   7.176   4.792
  250ARG    HG1 3959   8.399   7.230   4.840
  250ARG    HG2 3960   8.355   7.075   4.786
  250ARG     CD 3961   8.196   7.163   4.885
  250ARG    HD1 3962   8.100   7.168   4.833
  250ARG    HD2 3963   8.190   7.258   4.939
  250ARG     NE 3964   8.196   7.048   4.975
  250ARG     HE 3965   8.223   6.958   4.938
  250ARG     CZ 3966   8.171   7.046   5.106
  250ARG    NH1 3967   8.105   7.148   5.163
  250ARG   HH11 3968   8.084   7.234   5.114
  250ARG   HH12 3969   8.083   7.148   5.262
  250ARG    NH2 3970   8.205   6.933   5.170
  250ARG   HH21 3971   8.255   6.866   5.114
  250ARG   HH22 3972   8.207   6.939   5.271
  250ARG      C 3973   8.326   7.481   4.711
  250ARG      O 3974   8.338   7.497   4.832
  251PHE      N 3975   8.394   7.551   4.620
  251PHE      H 3976   8.394   7.523   4.523
  251PHE     CA 3977   8.505   7.636   4.659
  251PHE     HA 3978   8.568   7.564   4.712
  251PHE     CB 3979   8.577   7.689   4.535
  251PHE    HB1 3980   8.508   7.710   4.453
  251PHE    HB2 3981   8.641   7.608   4.501
  251PHE     CG 3982   8.663   7.812   4.550
  251PHE    CD1 3983   8.785   7.798   4.617
  251PHE    HD1 3984   8.813   7.706   4.666
  251PHE    CE1 3985   8.878   7.902   4.612
  251PHE    HE1 3986   8.978   7.894   4.653
  251PHE     CZ 3987   8.847   8.019   4.542
  251PHE     HZ 3988   8.919   8.099   4.541
  251PHE    CE2 3989   8.723   8.032   4.478
  251PHE    HE2 3990   8.701   8.126   4.428
  251PHE    CD2 3991   8.627   7.931   4.484
  251PHE    HD2 3992   8.532   7.951   4.437
  251PHE      C 3993   8.463   7.746   4.756
  251PHE      O 3994   8.531   7.763   4.857
  252PRO      N 3995   8.363   7.830   4.729
  252PRO     CD 3996   8.289   7.848   4.605
  252PRO    HD1 3997   8.201   7.785   4.610
  252PRO    HD2 3998   8.348   7.837   4.514
  252PRO     CG 3999   8.251   7.996   4.596
  252PRO    HG1 4000   8.167   8.000   4.526
  252PRO    HG2 4001   8.335   8.050   4.553
  252PRO     CB 4002   8.220   8.025   4.743
  252PRO    HB1 4003   8.121   7.983   4.756
  252PRO    HB2 4004   8.221   8.130   4.771
  252PRO     CA 4005   8.323   7.939   4.816
  252PRO     HA 4006   8.413   7.996   4.837
  252PRO      C 4007   8.264   7.895   4.949
  252PRO      O 4008   8.278   7.965   5.048
  253MET      N 4009   8.195   7.780   4.948
  253MET      H 4010   8.162   7.742   4.861
  253MET     CA 4011   8.148   7.727   5.074
  253MET     HA 4012   8.120   7.818   5.127
  253MET     CB 4013   8.024   7.641   5.052
  253MET    HB1 4014   7.941   7.697   5.009
  253MET    HB2 4015   7.993   7.614   5.153
  253MET     CG 4016   8.053   7.527   4.955
  253MET    HG1 4017   8.148   7.491   4.995
  253MET    HG2 4018   8.076   7.566   4.857
  253MET     SD 4019   7.933   7.392   4.942
  253MET     CE 4020   7.788   7.489   4.894
  253MET    HE1 4021   7.708   7.416   4.876
  253MET    HE2 4022   7.754   7.553   4.976
  253MET    HE3 4023   7.812   7.557   4.813
  253MET      C 4024   8.250   7.662   5.166
  253MET      O 4025   8.241   7.679   5.288
  254GLN      N 4026   8.356   7.612   5.103
  254GLN      H 4027   8.358   7.602   5.002
  254GLN     CA 4028   8.474   7.575   5.178
  254GLN     HA 4029   8.441   7.523   5.268
  254GLN     CB 4030   8.564   7.472   5.111
  254GLN    HB1 4031   8.670   7.485   5.134
  254GLN    HB2 4032   8.543   7.465   5.004
  254GLN     CG 4033   8.528   7.334   5.164
  254GLN    HG1 4034   8.424   7.310   5.140
  254GLN    HG2 4035   8.551   7.333   5.271
  254GLN     CD 4036   8.617   7.232   5.094
  254GLN    OE1 4037   8.581   7.155   5.006
  254GLN    NE2 4038   8.744   7.229   5.137
  254GLN   HE21 4039   8.774   7.297   5.205
  254GLN   HE22 4040   8.808   7.166   5.091
  254GLN      C 4041   8.553   7.694   5.233
  254GLN      O 4042   8.616   7.687   5.339
  255ARG      N 4043   8.545   7.813   5.175
  255ARG      H 4044   8.487   7.822   5.092
  255ARG     CA 4045   8.598   7.936   5.232
  255ARG     HA 4046   8.698   7.932   5.274
  255ARG     CB 4047   8.622   8.030   5.114
  255ARG    HB1 4048   8.638   8.129   5.156
  255ARG    HB2 4049   8.531   8.035   5.054
  255ARG     CG 4050   8.741   7.988   5.028
  255ARG    HG1 4051   8.716   7.890   4.988
  255ARG    HG2 4052   8.833   7.994   5.087
  255ARG     CD 4053   8.763   8.083   4.911
  255ARG    HD1 4054   8.670   8.087   4.855
  255ARG    HD2 4055   8.838   8.041   4.844
  255ARG     NE 4056   8.806   8.210   4.969
  255ARG     HE 4057   8.859   8.210   5.055
  255ARG     CZ 4058   8.785   8.328   4.909
  255ARG    NH1 4059   8.703   8.352   4.806
  255ARG   HH11 4060   8.636   8.279   4.786
  255ARG   HH12 4061   8.683   8.446   4.773
  255ARG    NH2 4062   8.858   8.430   4.958
  255ARG   HH21 4063   8.920   8.432   5.038
  255ARG   HH22 4064   8.826   8.514   4.912
  255ARG      C 4065   8.501   7.999   5.330
  255ARG      O 4066   8.513   8.117   5.361
  256ASN      N 4067   8.415   7.912   5.385
  256ASN      H 4068   8.425   7.815   5.360
  256ASN     CA 4069   8.309   7.946   5.477
  256ASN     HA 4070   8.253   7.853   5.467
  256ASN     CB 4071   8.346   7.965   5.624
  256ASN    HB1 4072   8.255   7.960   5.685
  256ASN    HB2 4073   8.386   8.066   5.635
  256ASN     CG 4074   8.447   7.864   5.675
  256ASN    OD1 4075   8.569   7.880   5.685
  256ASN    ND2 4076   8.395   7.745   5.707
  256ASN   HD21 4077   8.299   7.729   5.680
  256ASN   HD22 4078   8.458   7.676   5.744
  256ASN      C 4079   8.213   8.054   5.428
  256ASN      O 4080   8.150   8.125   5.506
  257LEU      N 4081   8.186   8.064   5.298
  257LEU      H 4082   8.229   7.993   5.240
  257LEU     CA 4083   8.088   8.156   5.242
  257LEU     HA 4084   8.070   8.232   5.318
  257LEU     CB 4085   8.146   8.235   5.125
  257LEU    HB1 4086   8.088   8.325   5.108
  257LEU    HB2 4087   8.138   8.170   5.038
  257LEU     CG 4088   8.290   8.286   5.132
  257LEU     HG 4089   8.357   8.201   5.145
  257LEU    CD1 4090   8.326   8.340   4.995
  257LEU   HD11 4091   8.329   8.261   4.920
  257LEU   HD12 4092   8.254   8.414   4.959
  257LEU   HD13 4093   8.423   8.388   5.007
  257LEU    CD2 4094   8.302   8.380   5.252
  257LEU   HD21 4095   8.261   8.348   5.347
  257LEU   HD22 4096   8.406   8.399   5.278
  257LEU   HD23 4097   8.269   8.482   5.234
  257LEU      C 4098   7.958   8.081   5.221
  257LEU      O 4099   7.948   7.958   5.214
  258VAL      N 4100   7.846   8.151   5.203
  258VAL      H 4101   7.860   8.250   5.220
  258VAL     CA 4102   7.721   8.123   5.135
  258VAL     HA 4103   7.704   8.016   5.148
  258VAL     CB 4104   7.602   8.203   5.187
  258VAL     HB 4105   7.616   8.310   5.173
  258VAL    CG1 4106   7.478   8.160   5.109
  258VAL   HG11 4107   7.383   8.193   5.152
  258VAL   HG12 4108   7.473   8.199   5.007
  258VAL   HG13 4109   7.476   8.052   5.096
  258VAL    CG2 4110   7.594   8.173   5.336
  258VAL   HG21 4111   7.573   8.066   5.347
  258VAL   HG22 4112   7.677   8.211   5.394
  258VAL   HG23 4113   7.502   8.211   5.382
  258VAL      C 4114   7.736   8.146   4.986
  258VAL      O 4115   7.825   8.217   4.940
  259VAL      N 4116   7.675   8.056   4.908
  259VAL      H 4117   7.614   7.982   4.939
  259VAL     CA 4118   7.684   8.080   4.765
  259VAL     HA 4119   7.708   8.183   4.739
  259VAL     CB 4120   7.803   7.999   4.714
  259VAL     HB 4121   7.889   8.023   4.777
  259VAL    CG1 4122   7.781   7.848   4.707
  259VAL   HG11 4123   7.695   7.825   4.644
  259VAL   HG12 4124   7.877   7.801   4.685
  259VAL   HG13 4125   7.766   7.805   4.806
  259VAL    CG2 4126   7.854   8.043   4.578
  259VAL   HG21 4127   7.938   7.979   4.550
  259VAL   HG22 4128   7.785   8.056   4.494
  259VAL   HG23 4129   7.890   8.146   4.575
  259VAL      C 4130   7.559   8.046   4.685
  259VAL      O 4131   7.475   7.962   4.718
  260ILE      N 4132   7.544   8.121   4.576
  260ILE      H 4133   7.615   8.192   4.566
  260ILE     CA 4134   7.426   8.134   4.493
  260ILE     HA 4135   7.358   8.051   4.514
  260ILE     CB 4136   7.339   8.254   4.529
  260ILE     HB 4137   7.257   8.249   4.459
  260ILE    CG2 4138   7.273   8.230   4.665
  260ILE   HG21 4139   7.348   8.225   4.744
  260ILE   HG22 4140   7.202   8.311   4.678
  260ILE   HG23 4141   7.211   8.141   4.654
  260ILE    CG1 4142   7.414   8.385   4.505
  260ILE   HG11 4143   7.450   8.395   4.403
  260ILE   HG12 4144   7.500   8.392   4.572
  260ILE     CD 4145   7.319   8.502   4.529
  260ILE    HD1 4146   7.283   8.504   4.632
  260ILE    HD2 4147   7.366   8.595   4.498
  260ILE    HD3 4148   7.233   8.485   4.463
  260ILE      C 4149   7.451   8.116   4.344
  260ILE      O 4150   7.436   8.210   4.266
  261PRO      N 4151   7.480   7.994   4.297
  261PRO     CD 4152   7.493   7.875   4.378
  261PRO    HD1 4153   7.401   7.859   4.433
  261PRO    HD2 4154   7.580   7.864   4.443
  261PRO     CG 4155   7.513   7.757   4.283
  261PRO    HG1 4156   7.416   7.710   4.265
  261PRO    HG2 4157   7.582   7.680   4.317
  261PRO     CB 4158   7.557   7.830   4.155
  261PRO    HB1 4159   7.537   7.763   4.071
  261PRO    HB2 4160   7.664   7.841   4.171
  261PRO     CA 4161   7.476   7.959   4.157
  261PRO     HA 4162   7.524   8.028   4.087
  261PRO      C 4163   7.334   7.935   4.107
  261PRO      O 4164   7.240   7.885   4.169
  262LYS      N 4165   7.312   7.965   3.979
  262LYS      H 4166   7.394   7.995   3.928
  262LYS     CA 4167   7.198   7.952   3.891
  262LYS     HA 4168   7.106   7.957   3.950
  262LYS     CB 4169   7.199   8.064   3.788
  262LYS    HB1 4170   7.300   8.073   3.750
  262LYS    HB2 4171   7.167   8.158   3.833
  262LYS     CG 4172   7.111   8.029   3.668
  262LYS    HG1 4173   7.015   8.001   3.711
  262LYS    HG2 4174   7.151   7.948   3.606
  262LYS     CD 4175   7.097   8.159   3.590
  262LYS    HD1 4176   7.198   8.184   3.558
  262LYS    HD2 4177   7.067   8.235   3.662
  262LYS     CE 4178   7.006   8.151   3.468
  262LYS    HE1 4179   6.978   8.251   3.434
  262LYS    HE2 4180   6.917   8.100   3.505
  262LYS     NZ 4181   7.067   8.071   3.360
  262LYS    HZ1 4182   7.001   8.057   3.284
  262LYS    HZ2 4183   7.150   8.114   3.323
  262LYS    HZ3 4184   7.092   7.977   3.386
  262LYS      C 4185   7.202   7.818   3.820
  262LYS      O 4186   7.304   7.770   3.772
  263SER      N 4187   7.079   7.766   3.809
  263SER      H 4188   7.008   7.804   3.869
  263SER     CA 4189   7.042   7.692   3.690
  263SER     HA 4190   7.079   7.750   3.606
  263SER     CB 4191   7.110   7.557   3.665
  263SER    HB1 4192   7.072   7.483   3.736
  263SER    HB2 4193   7.216   7.557   3.691
  263SER     OG 4194   7.089   7.517   3.532
  263SER     HG 4195   7.116   7.586   3.472
  263SER      C 4196   6.892   7.672   3.678
  263SER      O 4197   6.820   7.651   3.776
  264VAL      N 4198   6.838   7.683   3.557
  264VAL      H 4199   6.896   7.700   3.475
  264VAL     CA 4200   6.701   7.648   3.527
  264VAL     HA 4201   6.639   7.678   3.611
  264VAL     CB 4202   6.656   7.732   3.408
  264VAL     HB 4203   6.555   7.695   3.387
  264VAL    CG1 4204   6.639   7.880   3.440
  264VAL   HG11 4205   6.551   7.895   3.502
  264VAL   HG12 4206   6.731   7.920   3.484
  264VAL   HG13 4207   6.638   7.933   3.345
  264VAL    CG2 4208   6.714   7.700   3.271
  264VAL   HG21 4209   6.708   7.594   3.249
  264VAL   HG22 4210   6.666   7.762   3.195
  264VAL   HG23 4211   6.817   7.735   3.282
  264VAL      C 4212   6.684   7.499   3.497
  264VAL      O 4213   6.579   7.435   3.494
  265THR      N 4214   6.798   7.435   3.469
  265THR      H 4215   6.882   7.485   3.496
  265THR     CA 4216   6.805   7.305   3.406
  265THR     HA 4217   6.723   7.282   3.338
  265THR     CB 4218   6.940   7.288   3.338
  265THR     HB 4219   7.021   7.312   3.407
  265THR    CG2 4220   6.941   7.150   3.272
  265THR   HG21 4221   6.924   7.065   3.338
  265THR   HG22 4222   6.870   7.152   3.190
  265THR   HG23 4223   7.039   7.137   3.226
  265THR    OG1 4224   6.953   7.384   3.235
  265THR    HG1 4225   7.003   7.463   3.257
  265THR      C 4226   6.795   7.208   3.523
  265THR      O 4227   6.876   7.215   3.615
  266PRO      N 4228   6.701   7.113   3.519
  266PRO     CD 4229   6.583   7.106   3.436
  266PRO    HD1 4230   6.611   7.066   3.339
  266PRO    HD2 4231   6.535   7.202   3.414
  266PRO     CG 4232   6.485   7.011   3.504
  266PRO    HG1 4233   6.430   6.950   3.433
  266PRO    HG2 4234   6.426   7.070   3.574
  266PRO     CB 4235   6.574   6.922   3.591
  266PRO    HB1 4236   6.592   6.836   3.526
  266PRO    HB2 4237   6.510   6.897   3.675
  266PRO     CA 4238   6.695   7.010   3.621
  266PRO     HA 4239   6.676   7.064   3.714
  266PRO      C 4240   6.825   6.935   3.645
  266PRO      O 4241   6.859   6.903   3.759
  267GLU      N 4242   6.889   6.891   3.537
  267GLU      H 4243   6.846   6.893   3.446
  267GLU     CA 4244   7.014   6.817   3.547
  267GLU     HA 4245   6.984   6.730   3.605
  267GLU     CB 4246   7.071   6.775   3.412
  267GLU    HB1 4247   7.099   6.863   3.354
  267GLU    HB2 4248   6.987   6.724   3.364
  267GLU     CG 4249   7.185   6.674   3.417
  267GLU    HG1 4250   7.160   6.590   3.481
  267GLU    HG2 4251   7.276   6.723   3.451
  267GLU     CD 4252   7.218   6.625   3.276
  267GLU    OE1 4253   7.323   6.670   3.226
  267GLU    OE2 4254   7.152   6.535   3.219
  267GLU      C 4255   7.116   6.896   3.628
  267GLU      O 4256   7.175   6.840   3.720
  268ARG      N 4257   7.126   7.027   3.602
  268ARG      H 4258   7.053   7.067   3.545
  268ARG     CA 4259   7.222   7.115   3.665
  268ARG     HA 4260   7.315   7.058   3.668
  268ARG     CB 4261   7.247   7.238   3.578
  268ARG    HB1 4262   7.315   7.301   3.635
  268ARG    HB2 4263   7.151   7.288   3.564
  268ARG     CG 4264   7.307   7.204   3.443
  268ARG    HG1 4265   7.247   7.130   3.389
  268ARG    HG2 4266   7.403   7.152   3.452
  268ARG     CD 4267   7.316   7.323   3.348
  268ARG    HD1 4268   7.381   7.399   3.392
  268ARG    HD2 4269   7.222   7.377   3.347
  268ARG     NE 4270   7.368   7.304   3.212
  268ARG     HE 4271   7.398   7.213   3.181
  268ARG     CZ 4272   7.388   7.398   3.119
  268ARG    NH1 4273   7.354   7.527   3.131
  268ARG   HH11 4274   7.300   7.560   3.210
  268ARG   HH12 4275   7.365   7.591   3.054
  268ARG    NH2 4276   7.452   7.365   3.006
  268ARG   HH21 4277   7.494   7.274   2.996
  268ARG   HH22 4278   7.445   7.432   2.930
  268ARG      C 4279   7.189   7.137   3.812
  268ARG      O 4280   7.277   7.153   3.896
  269ILE      N 4281   7.061   7.164   3.841
  269ILE      H 4282   6.992   7.154   3.768
  269ILE     CA 4283   7.015   7.169   3.978
  269ILE     HA 4284   7.067   7.253   4.024
  269ILE     CB 4285   6.866   7.203   3.976
  269ILE     HB 4286   6.813   7.125   3.921
  269ILE    CG2 4287   6.816   7.212   4.120
  269ILE   HG21 4288   6.711   7.242   4.125
  269ILE   HG22 4289   6.824   7.109   4.156
  269ILE   HG23 4290   6.879   7.275   4.183
  269ILE    CG1 4291   6.845   7.337   3.907
  269ILE   HG11 4292   6.895   7.337   3.811
  269ILE   HG12 4293   6.886   7.417   3.968
  269ILE     CD 4294   6.696   7.363   3.887
  269ILE    HD1 4295   6.653   7.386   3.984
  269ILE    HD2 4296   6.681   7.446   3.817
  269ILE    HD3 4297   6.654   7.275   3.837
  269ILE      C 4298   7.055   7.050   4.064
  269ILE      O 4299   7.101   7.062   4.178
  270ALA      N 4300   7.030   6.934   4.003
  270ALA      H 4301   7.009   6.928   3.904
  270ALA     CA 4302   7.063   6.808   4.066
  270ALA     HA 4303   7.016   6.803   4.165
  270ALA     CB 4304   7.005   6.696   3.980
  270ALA    HB1 4305   6.899   6.722   3.978
  270ALA    HB2 4306   7.044   6.690   3.879
  270ALA    HB3 4307   7.019   6.600   4.030
  270ALA      C 4308   7.212   6.790   4.091
  270ALA      O 4309   7.259   6.760   4.201
  271GLU      N 4310   7.286   6.829   3.988
  271GLU      H 4311   7.234   6.849   3.904
  271GLU     CA 4312   7.431   6.822   3.981
  271GLU     HA 4313   7.465   6.722   4.006
  271GLU     CB 4314   7.483   6.854   3.841
  271GLU    HB1 4315   7.469   6.962   3.842
  271GLU    HB2 4316   7.427   6.810   3.758
  271GLU     CG 4317   7.633   6.834   3.828
  271GLU    HG1 4318   7.659   6.730   3.844
  271GLU    HG2 4319   7.688   6.898   3.897
  271GLU     CD 4320   7.686   6.870   3.690
  271GLU    OE1 4321   7.627   6.820   3.592
  271GLU    OE2 4322   7.776   6.955   3.672
  271GLU      C 4323   7.495   6.916   4.081
  271GLU      O 4324   7.581   6.873   4.158
  272ASN      N 4325   7.451   7.040   4.105
  272ASN      H 4326   7.370   7.077   4.057
  272ASN     CA 4327   7.511   7.126   4.205
  272ASN     HA 4328   7.619   7.115   4.202
  272ASN     CB 4329   7.490   7.269   4.155
  272ASN    HB1 4330   7.522   7.339   4.232
  272ASN    HB2 4331   7.384   7.287   4.141
  272ASN     CG 4332   7.554   7.301   4.020
  272ASN    OD1 4333   7.664   7.261   3.985
  272ASN    ND2 4334   7.486   7.385   3.942
  272ASN   HD21 4335   7.390   7.410   3.963
  272ASN   HD22 4336   7.522   7.408   3.850
  272ASN      C 4337   7.470   7.095   4.348
  272ASN      O 4338   7.545   7.122   4.442
  273PHE      N 4339   7.364   7.018   4.374
  273PHE      H 4340   7.312   6.981   4.297
  273PHE     CA 4341   7.332   6.971   4.507
  273PHE     HA 4342   7.321   7.052   4.579
  273PHE     CB 4343   7.192   6.911   4.518
  273PHE    HB1 4344   7.194   6.832   4.443
  273PHE    HB2 4345   7.118   6.985   4.491
  273PHE     CG 4346   7.144   6.857   4.651
  273PHE    CD1 4347   7.109   6.946   4.753
  273PHE    HD1 4348   7.095   7.050   4.728
  273PHE    CE1 4349   7.093   6.897   4.883
  273PHE    HE1 4350   7.050   6.963   4.957
  273PHE     CZ 4351   7.105   6.761   4.914
  273PHE     HZ 4352   7.073   6.721   5.009
  273PHE    CE2 4353   7.140   6.674   4.811
  273PHE    HE2 4354   7.139   6.568   4.833
  273PHE    CD2 4355   7.151   6.720   4.679
  273PHE    HD2 4356   7.182   6.645   4.608
  273PHE      C 4357   7.435   6.874   4.563
  273PHE      O 4358   7.476   6.877   4.679
  274LYS      N 4359   7.490   6.791   4.474
  274LYS      H 4360   7.477   6.813   4.376
  274LYS     CA 4361   7.587   6.688   4.507
  274LYS     HA 4362   7.567   6.654   4.608
  274LYS     CB 4363   7.570   6.576   4.404
  274LYS    HB1 4364   7.641   6.497   4.427
  274LYS    HB2 4365   7.592   6.615   4.305
  274LYS     CG 4366   7.432   6.510   4.405
  274LYS    HG1 4367   7.349   6.580   4.412
  274LYS    HG2 4368   7.436   6.454   4.499
  274LYS     CD 4369   7.422   6.403   4.296
  274LYS    HD1 4370   7.504   6.333   4.305
  274LYS    HD2 4371   7.427   6.458   4.202
  274LYS     CE 4372   7.286   6.334   4.305
  274LYS    HE1 4373   7.221   6.418   4.282
  274LYS    HE2 4374   7.278   6.284   4.401
  274LYS     NZ 4375   7.265   6.233   4.200
  274LYS    HZ1 4376   7.343   6.169   4.193
  274LYS    HZ2 4377   7.181   6.181   4.217
  274LYS    HZ3 4378   7.251   6.281   4.112
  274LYS      C 4379   7.729   6.744   4.510
  274LYS      O 4380   7.818   6.704   4.436
  275VAL      N 4381   7.745   6.831   4.609
  275VAL      H 4382   7.661   6.857   4.659
  275VAL     CA 4383   7.870   6.887   4.657
  275VAL     HA 4384   7.947   6.835   4.600
  275VAL     CB 4385   7.893   7.036   4.634
  275VAL     HB 4386   7.988   7.070   4.675
  275VAL    CG1 4387   7.915   7.065   4.486
  275VAL   HG11 4388   7.820   7.051   4.434
  275VAL   HG12 4389   7.953   7.164   4.464
  275VAL   HG13 4390   7.983   6.988   4.449
  275VAL    CG2 4391   7.786   7.125   4.698
  275VAL   HG21 4392   7.688   7.113   4.651
  275VAL   HG22 4393   7.778   7.118   4.806
  275VAL   HG23 4394   7.815   7.228   4.674
  275VAL      C 4395   7.903   6.853   4.802
  275VAL      O 4396   8.016   6.863   4.847
  276PHE      N 4397   7.808   6.804   4.882
  276PHE      H 4398   7.719   6.781   4.839
  276PHE     CA 4399   7.822   6.791   5.026
  276PHE     HA 4400   7.882   6.870   5.070
  276PHE     CB 4401   7.686   6.817   5.090
  276PHE    HB1 4402   7.716   6.821   5.194
  276PHE    HB2 4403   7.613   6.739   5.068
  276PHE     CG 4404   7.621   6.951   5.063
  276PHE    CD1 4405   7.650   7.061   5.145
  276PHE    HD1 4406   7.729   7.051   5.218
  276PHE    CE1 4407   7.585   7.183   5.124
  276PHE    HE1 4408   7.621   7.266   5.182
  276PHE     CZ 4409   7.491   7.193   5.020
  276PHE     HZ 4410   7.448   7.288   4.993
  276PHE    CE2 4411   7.468   7.085   4.934
  276PHE    HE2 4412   7.414   7.102   4.843
  276PHE    CD2 4413   7.525   6.960   4.962
  276PHE    HD2 4414   7.493   6.870   4.911
  276PHE      C 4415   7.894   6.662   5.064
  276PHE      O 4416   7.915   6.636   5.182
  277ASP      N 4417   7.922   6.584   4.959
  277ASP      H 4418   7.886   6.610   4.868
  277ASP     CA 4419   7.986   6.455   4.966
  277ASP     HA 4420   8.000   6.423   5.070
  277ASP     CB 4421   7.898   6.351   4.898
  277ASP    HB1 4422   7.803   6.350   4.951
  277ASP    HB2 4423   7.940   6.250   4.897
  277ASP     CG 4424   7.851   6.381   4.756
  277ASP    OD1 4425   7.894   6.483   4.699
  277ASP    OD2 4426   7.785   6.295   4.694
  277ASP      C 4427   8.126   6.457   4.907
  277ASP      O 4428   8.176   6.350   4.873
  278PHE      N 4429   8.197   6.570   4.898
  278PHE      H 4430   8.150   6.648   4.942
  278PHE     CA 4431   8.337   6.577   4.864
  278PHE     HA 4432   8.389   6.489   4.901
  278PHE     CB 4433   8.371   6.579   4.715
  278PHE    HB1 4434   8.298   6.514   4.667
  278PHE    HB2 4435   8.469   6.534   4.701
  278PHE     CG 4436   8.378   6.713   4.645
  278PHE    CD1 4437   8.261   6.788   4.628
  278PHE    HD1 4438   8.169   6.766   4.679
  278PHE    CE1 4439   8.268   6.905   4.550
  278PHE    HE1 4440   8.177   6.962   4.534
  278PHE     CZ 4441   8.387   6.950   4.492
  278PHE     HZ 4442   8.383   7.049   4.449
  278PHE    CE2 4443   8.501   6.871   4.505
  278PHE    HE2 4444   8.599   6.899   4.469
  278PHE    CD2 4445   8.497   6.755   4.585
  278PHE    HD2 4446   8.590   6.702   4.594
  278PHE      C 4447   8.411   6.694   4.928
  278PHE      O 4448   8.344   6.782   4.982
  279GLU      N 4449   8.544   6.695   4.922
  279GLU      H 4450   8.595   6.620   4.877
  279GLU     CA 4451   8.626   6.797   4.983
  279GLU     HA 4452   8.568   6.889   4.987
  279GLU     CB 4453   8.658   6.750   5.125
  279GLU    HB1 4454   8.743   6.681   5.127
  279GLU    HB2 4455   8.570   6.711   5.175
  279GLU     CG 4456   8.694   6.879   5.199
  279GLU    HG1 4457   8.599   6.932   5.199
  279GLU    HG2 4458   8.778   6.930   5.153
  279GLU     CD 4459   8.729   6.840   5.342
  279GLU    OE1 4460   8.848   6.823   5.375
  279GLU    OE2 4461   8.645   6.843   5.435
  279GLU      C 4462   8.754   6.829   4.907
  279GLU      O 4463   8.838   6.742   4.888
  280LEU      N 4464   8.764   6.958   4.871
  280LEU      H 4465   8.678   7.010   4.883
  280LEU     CA 4466   8.884   7.021   4.821
  280LEU     HA 4467   8.916   6.961   4.736
  280LEU     CB 4468   8.845   7.159   4.769
  280LEU    HB1 4469   8.940   7.208   4.747
  280LEU    HB2 4470   8.808   7.215   4.855
  280LEU     CG 4471   8.750   7.167   4.650
  280LEU     HG 4472   8.657   7.116   4.676
  280LEU    CD1 4473   8.702   7.307   4.613
  280LEU   HD11 4474   8.784   7.372   4.585
  280LEU   HD12 4475   8.626   7.308   4.535
  280LEU   HD13 4476   8.662   7.348   4.706
  280LEU    CD2 4477   8.802   7.111   4.518
  280LEU   HD21 4478   8.852   7.018   4.542
  280LEU   HD22 4479   8.722   7.092   4.446
  280LEU   HD23 4480   8.866   7.179   4.461
  280LEU      C 4481   9.001   7.029   4.918
  280LEU      O 4482   8.990   7.075   5.031
  281SER      N 4483   9.117   6.980   4.874
  281SER      H 4484   9.115   6.948   4.778
  281SER     CA 4485   9.243   6.973   4.945
  281SER     HA 4486   9.212   6.947   5.046
  281SER     CB 4487   9.335   6.864   4.892
  281SER    HB1 4488   9.297   6.762   4.902
  281SER    HB2 4489   9.425   6.875   4.954
  281SER     OG 4490   9.382   6.887   4.761
  281SER     HG 4491   9.312   6.883   4.696
  281SER      C 4492   9.315   7.106   4.955
  281SER      O 4493   9.282   7.196   4.878
  282SER      N 4494   9.417   7.111   5.042
  282SER      H 4495   9.423   7.031   5.103
  282SER     CA 4496   9.487   7.236   5.064
  282SER     HA 4497   9.420   7.316   5.093
  282SER     CB 4498   9.590   7.214   5.174
  282SER    HB1 4499   9.674   7.282   5.163
  282SER    HB2 4500   9.629   7.112   5.166
  282SER     OG 4501   9.531   7.215   5.302
  282SER     HG 4502   9.436   7.226   5.300
  282SER      C 4503   9.555   7.286   4.937
  282SER      O 4504   9.571   7.406   4.918
  283GLN      N 4505   9.585   7.199   4.840
  283GLN      H 4506   9.553   7.106   4.862
  283GLN     CA 4507   9.651   7.233   4.716
  283GLN     HA 4508   9.720   7.314   4.742
  283GLN     CB 4509   9.741   7.119   4.667
  283GLN    HB1 4510   9.675   7.038   4.637
  283GLN    HB2 4511   9.802   7.080   4.748
  283GLN     CG 4512   9.830   7.152   4.548
  283GLN    HG1 4513   9.762   7.185   4.469
  283GLN    HG2 4514   9.875   7.065   4.500
  283GLN     CD 4515   9.932   7.260   4.582
  283GLN    OE1 4516   9.983   7.267   4.694
  283GLN    NE2 4517   9.965   7.352   4.492
  283GLN   HE21 4518   9.939   7.336   4.395
  283GLN   HE22 4519  10.028   7.426   4.518
  283GLN      C 4520   9.545   7.281   4.618
  283GLN      O 4521   9.574   7.372   4.541
  284ASP      N 4522   9.421   7.232   4.625
  284ASP      H 4523   9.403   7.158   4.691
  284ASP     CA 4524   9.317   7.269   4.531
  284ASP     HA 4525   9.352   7.272   4.428
  284ASP     CB 4526   9.205   7.166   4.538
  284ASP    HB1 4527   9.124   7.190   4.468
  284ASP    HB2 4528   9.156   7.167   4.635
  284ASP     CG 4529   9.243   7.020   4.522
  284ASP    OD1 4530   9.338   6.991   4.447
  284ASP    OD2 4531   9.177   6.934   4.585
  284ASP      C 4532   9.265   7.407   4.570
  284ASP      O 4533   9.247   7.489   4.481
  285MET      N 4534   9.251   7.436   4.700
  285MET      H 4535   9.264   7.358   4.762
  285MET     CA 4536   9.227   7.567   4.758
  285MET     HA 4537   9.134   7.612   4.722
  285MET     CB 4538   9.212   7.551   4.909
  285MET    HB1 4539   9.210   7.648   4.959
  285MET    HB2 4540   9.298   7.493   4.943
  285MET     CG 4541   9.088   7.473   4.952
  285MET    HG1 4542   9.114   7.449   5.055
  285MET    HG2 4543   9.086   7.372   4.913
  285MET     SD 4544   8.926   7.552   4.941
  285MET     CE 4545   8.916   7.643   5.098
  285MET    HE1 4546   8.949   7.578   5.178
  285MET    HE2 4547   8.982   7.729   5.096
  285MET    HE3 4548   8.816   7.685   5.108
  285MET      C 4549   9.337   7.662   4.713
  285MET      O 4550   9.303   7.768   4.660
  286THR      N 4551   9.465   7.628   4.725
  286THR      H 4552   9.482   7.538   4.767
  286THR     CA 4553   9.577   7.709   4.681
  286THR     HA 4554   9.558   7.801   4.736
  286THR     CB 4555   9.707   7.639   4.718
  286THR     HB 4556   9.709   7.547   4.659
  286THR    CG2 4557   9.831   7.718   4.677
  286THR   HG21 4558   9.817   7.824   4.698
  286THR   HG22 4559   9.922   7.674   4.719
  286THR   HG23 4560   9.845   7.707   4.570
  286THR    OG1 4561   9.718   7.604   4.854
  286THR    HG1 4562   9.662   7.530   4.880
  286THR      C 4563   9.567   7.751   4.535
  286THR      O 4564   9.588   7.866   4.495
  287THR      N 4565   9.535   7.651   4.453
  287THR      H 4566   9.522   7.562   4.499
  287THR     CA 4567   9.515   7.662   4.310
  287THR     HA 4568   9.599   7.712   4.264
  287THR     CB 4569   9.509   7.524   4.244
  287THR     HB 4570   9.427   7.464   4.282
  287THR    CG2 4571   9.494   7.531   4.092
  287THR   HG21 4572   9.470   7.430   4.056
  287THR   HG22 4573   9.411   7.598   4.071
  287THR   HG23 4574   9.582   7.567   4.040
  287THR    OG1 4575   9.626   7.450   4.270
  287THR    HG1 4576   9.612   7.419   4.360
  287THR      C 4577   9.391   7.742   4.274
  287THR      O 4578   9.397   7.832   4.190
  288LEU      N 4579   9.270   7.729   4.329
  288LEU      H 4580   9.255   7.662   4.403
  288LEU     CA 4581   9.159   7.815   4.295
  288LEU     HA 4582   9.136   7.822   4.189
  288LEU     CB 4583   9.034   7.748   4.352
  288LEU    HB1 4584   8.954   7.820   4.364
  288LEU    HB2 4585   9.047   7.713   4.454
  288LEU     CG 4586   8.986   7.629   4.269
  288LEU     HG 4587   9.075   7.583   4.226
  288LEU    CD1 4588   8.921   7.522   4.356
  288LEU   HD11 4589   8.965   7.502   4.453
  288LEU   HD12 4590   8.816   7.548   4.372
  288LEU   HD13 4591   8.924   7.431   4.295
  288LEU    CD2 4592   8.893   7.675   4.156
  288LEU   HD21 4593   8.847   7.582   4.121
  288LEU   HD22 4594   8.817   7.735   4.206
  288LEU   HD23 4595   8.946   7.716   4.071
  288LEU      C 4596   9.175   7.958   4.344
  288LEU      O 4597   9.105   8.047   4.294
  289LEU      N 4598   9.268   7.979   4.437
  289LEU      H 4599   9.316   7.899   4.477
  289LEU     CA 4600   9.307   8.112   4.482
  289LEU     HA 4601   9.226   8.182   4.464
  289LEU     CB 4602   9.351   8.106   4.628
  289LEU    HB1 4603   9.392   8.201   4.663
  289LEU    HB2 4604   9.433   8.034   4.628
  289LEU     CG 4605   9.244   8.065   4.729
  289LEU     HG 4606   9.195   7.978   4.687
  289LEU    CD1 4607   9.311   8.025   4.860
  289LEU   HD11 4608   9.240   7.975   4.926
  289LEU   HD12 4609   9.399   7.961   4.854
  289LEU   HD13 4610   9.336   8.112   4.920
  289LEU    CD2 4611   9.148   8.176   4.769
  289LEU   HD21 4612   9.211   8.263   4.786
  289LEU   HD22 4613   9.075   8.187   4.688
  289LEU   HD23 4614   9.092   8.146   4.858
  289LEU      C 4615   9.413   8.177   4.394
  289LEU      O 4616   9.415   8.298   4.374
  290SER      N 4617   9.492   8.096   4.324
  290SER      H 4618   9.478   7.996   4.333
  290SER     CA 4619   9.591   8.133   4.225
  290SER     HA 4620   9.662   8.206   4.265
  290SER     CB 4621   9.673   8.011   4.184
  290SER    HB1 4622   9.746   8.031   4.105
  290SER    HB2 4623   9.606   7.937   4.141
  290SER     OG 4624   9.762   7.960   4.281
  290SER     HG 4625   9.715   7.940   4.362
  290SER      C 4626   9.535   8.184   4.093
  290SER      O 4627   9.609   8.201   3.996
  291TYR      N 4628   9.407   8.221   4.087
  291TYR      H 4629   9.355   8.197   4.170
  291TYR     CA 4630   9.333   8.279   3.977
  291TYR     HA 4631   9.385   8.276   3.881
  291TYR     CB 4632   9.204   8.201   3.960
  291TYR    HB1 4633   9.123   8.264   3.922
  291TYR    HB2 4634   9.170   8.163   4.056
  291TYR     CG 4635   9.215   8.079   3.872
  291TYR    CD1 4636   9.236   7.951   3.925
  291TYR    HD1 4637   9.251   7.936   4.031
  291TYR    CE1 4638   9.271   7.847   3.838
  291TYR    HE1 4639   9.298   7.752   3.882
  291TYR     CZ 4640   9.276   7.863   3.698
  291TYR     OH 4641   9.313   7.758   3.619
  291TYR     HH 4642   9.274   7.754   3.532
  291TYR    CE2 4643   9.224   7.985   3.650
  291TYR    HE2 4644   9.225   8.007   3.545
  291TYR    CD2 4645   9.205   8.097   3.733
  291TYR    HD2 4646   9.180   8.196   3.699
  291TYR      C 4647   9.307   8.429   3.991
  291TYR      O 4648   9.287   8.492   3.887
  292ASN      N 4649   9.323   8.483   4.112
  292ASN      H 4650   9.378   8.436   4.183
  292ASN     CA 4651   9.286   8.622   4.130
  292ASN     HA 4652   9.182   8.635   4.100
  292ASN     CB 4653   9.287   8.650   4.280
  292ASN    HB1 4654   9.390   8.661   4.315
  292ASN    HB2 4655   9.231   8.585   4.347
  292ASN     CG 4656   9.221   8.783   4.314
  292ASN    OD1 4657   9.101   8.792   4.287
  292ASN    ND2 4658   9.290   8.881   4.373
  292ASN   HD21 4659   9.391   8.877   4.375
  292ASN   HD22 4660   9.237   8.963   4.395
  292ASN      C 4661   9.370   8.725   4.056
  292ASN      O 4662   9.485   8.750   4.091
  293ARG      N 4663   9.295   8.812   3.989
  293ARG      H 4664   9.195   8.797   3.985
  293ARG     CA 4665   9.344   8.944   3.956
  293ARG     HA 4666   9.416   8.978   4.031
  293ARG     CB 4667   9.411   8.941   3.819
  293ARG    HB1 4668   9.501   8.880   3.814
  293ARG    HB2 4669   9.449   9.040   3.794
  293ARG     CG 4670   9.326   8.902   3.698
  293ARG    HG1 4671   9.238   8.966   3.696
  293ARG    HG2 4672   9.287   8.801   3.711
  293ARG     CD 4673   9.395   8.915   3.563
  293ARG    HD1 4674   9.482   8.850   3.558
  293ARG    HD2 4675   9.447   9.011   3.562
  293ARG     NE 4676   9.308   8.891   3.448
  293ARG     HE 4677   9.292   8.977   3.398
  293ARG     CZ 4678   9.273   8.775   3.391
  293ARG    NH1 4679   9.324   8.658   3.432
  293ARG   HH11 4680   9.406   8.656   3.491
  293ARG   HH12 4681   9.304   8.576   3.377
  293ARG    NH2 4682   9.188   8.760   3.289
  293ARG   HH21 4683   9.124   8.835   3.265
  293ARG   HH22 4684   9.183   8.675   3.235
  293ARG      C 4685   9.236   9.051   3.966
  293ARG      O 4686   9.252   9.154   3.901
  294ASN      N 4687   9.133   9.030   4.048
  294ASN      H 4688   9.107   8.936   4.075
  294ASN     CA 4689   9.026   9.123   4.081
  294ASN     HA 4690   8.965   9.073   4.156
  294ASN     CB 4691   9.080   9.247   4.151
  294ASN    HB1 4692   8.995   9.310   4.179
  294ASN    HB2 4693   9.134   9.309   4.079
  294ASN     CG 4694   9.167   9.216   4.271
  294ASN    OD1 4695   9.133   9.122   4.343
  294ASN    ND2 4696   9.273   9.293   4.298
  294ASN   HD21 4697   9.299   9.369   4.238
  294ASN   HD22 4698   9.319   9.262   4.383
  294ASN      C 4699   8.933   9.158   3.966
  294ASN      O 4700   8.887   9.272   3.958
  295TRP      N 4701   8.902   9.058   3.883
  295TRP      H 4702   8.919   8.962   3.907
  295TRP     CA 4703   8.824   9.082   3.763
  295TRP     HA 4704   8.826   9.183   3.721
  295TRP     CB 4705   8.883   8.992   3.656
  295TRP    HB1 4706   8.884   8.887   3.685
  295TRP    HB2 4707   8.978   9.041   3.632
  295TRP     CG 4708   8.795   8.992   3.535
  295TRP    CD1 4709   8.759   9.107   3.475
  295TRP    HD1 4710   8.793   9.204   3.511
  295TRP    NE1 4711   8.676   9.087   3.367
  295TRP    HE1 4712   8.629   9.165   3.324
  295TRP    CE2 4713   8.659   8.951   3.351
  295TRP    CZ2 4714   8.574   8.868   3.277
  295TRP    HZ2 4715   8.508   8.919   3.207
  295TRP    CH2 4716   8.565   8.728   3.285
  295TRP    HH2 4717   8.501   8.676   3.215
  295TRP    CZ3 4718   8.635   8.667   3.389
  295TRP    HZ3 4719   8.621   8.560   3.399
  295TRP    CE3 4720   8.711   8.749   3.472
  295TRP    HE3 4721   8.751   8.705   3.562
  295TRP    CD2 4722   8.731   8.887   3.455
  295TRP      C 4723   8.677   9.053   3.788
  295TRP      O 4724   8.634   8.947   3.831
  296ARG      N 4725   8.587   9.144   3.750
  296ARG      H 4726   8.635   9.218   3.700
  296ARG     CA 4727   8.447   9.145   3.783
  296ARG     HA 4728   8.420   9.067   3.854
  296ARG     CB 4729   8.412   9.278   3.848
  296ARG    HB1 4730   8.435   9.352   3.771
  296ARG    HB2 4731   8.478   9.297   3.932
  296ARG     CG 4732   8.269   9.290   3.902
  296ARG    HG1 4733   8.236   9.212   3.971
  296ARG    HG2 4734   8.199   9.281   3.819
  296ARG     CD 4735   8.237   9.422   3.970
  296ARG    HD1 4736   8.130   9.442   3.965
  296ARG    HD2 4737   8.280   9.508   3.918
  296ARG     NE 4738   8.279   9.414   4.110
  296ARG     HE 4739   8.368   9.453   4.136
  296ARG     CZ 4740   8.218   9.351   4.212
  296ARG    NH1 4741   8.093   9.303   4.202
  296ARG   HH11 4742   8.040   9.315   4.117
  296ARG   HH12 4743   8.056   9.253   4.282
  296ARG    NH2 4744   8.278   9.332   4.330
  296ARG   HH21 4745   8.367   9.378   4.344
  296ARG   HH22 4746   8.219   9.301   4.406
  296ARG      C 4747   8.359   9.119   3.662
  296ARG      O 4748   8.361   9.191   3.562
  297VAL      N 4749   8.281   9.011   3.669
  297VAL      H 4750   8.288   8.953   3.752
  297VAL     CA 4751   8.212   8.954   3.555
  297VAL     HA 4752   8.279   8.992   3.477
  297VAL     CB 4753   8.213   8.802   3.562
  297VAL     HB 4754   8.170   8.769   3.468
  297VAL    CG1 4755   8.344   8.730   3.593
  297VAL   HG11 4756   8.350   8.638   3.535
  297VAL   HG12 4757   8.424   8.793   3.555
  297VAL   HG13 4758   8.360   8.716   3.700
  297VAL    CG2 4759   8.114   8.756   3.670
  297VAL   HG21 4760   8.113   8.648   3.682
  297VAL   HG22 4761   8.145   8.793   3.768
  297VAL   HG23 4762   8.015   8.793   3.645
  297VAL      C 4763   8.079   9.016   3.514
  297VAL      O 4764   8.051   9.030   3.395
  298CYS      N 4765   8.003   9.064   3.612
  298CYS      H 4766   8.038   9.059   3.707
  298CYS     CA 4767   7.879   9.136   3.590
  298CYS     HA 4768   7.848   9.120   3.487
  298CYS     CB 4769   7.771   9.087   3.685
  298CYS    HB1 4770   7.681   9.149   3.680
  298CYS    HB2 4771   7.808   9.088   3.788
  298CYS     SG 4772   7.724   8.916   3.646
  298CYS     HG 4773   7.614   8.893   3.717
  298CYS      C 4774   7.911   9.284   3.609
  298CYS      O 4775   7.849   9.340   3.699
  299ALA      N 4776   7.993   9.347   3.525
  299ALA      H 4777   8.026   9.289   3.449
  299ALA     CA 4778   8.027   9.487   3.510
  299ALA     HA 4779   7.961   9.545   3.575
  299ALA     CB 4780   8.172   9.509   3.553
  299ALA    HB1 4781   8.242   9.454   3.491
  299ALA    HB2 4782   8.195   9.616   3.556
  299ALA    HB3 4783   8.181   9.481   3.658
  299ALA      C 4784   8.003   9.556   3.377
  299ALA      O 4785   8.024   9.493   3.273
  300LEU      N 4786   7.952   9.679   3.379
  300LEU      H 4787   7.922   9.712   3.469
  300LEU     CA 4788   7.901   9.757   3.267
  300LEU     HA 4789   7.959   9.729   3.179
  300LEU     CB 4790   7.754   9.729   3.241
  300LEU    HB1 4791   7.706   9.820   3.205
  300LEU    HB2 4792   7.711   9.705   3.339
  300LEU     CG 4793   7.718   9.613   3.148
  300LEU     HG 4794   7.759   9.519   3.185
  300LEU    CD1 4795   7.566   9.598   3.150
  300LEU   HD11 4796   7.529   9.680   3.087
  300LEU   HD12 4797   7.545   9.501   3.104
  300LEU   HD13 4798   7.523   9.596   3.250
  300LEU    CD2 4799   7.768   9.642   3.007
  300LEU   HD21 4800   7.723   9.567   2.943
  300LEU   HD22 4801   7.725   9.737   2.975
  300LEU   HD23 4802   7.877   9.643   2.994
  300LEU      C 4803   7.922   9.904   3.297
  300LEU      O 4804   7.896   9.945   3.410
  301LEU      N 4805   7.962   9.980   3.194
  301LEU      H 4806   7.988   9.931   3.109
  301LEU     CA 4807   8.001  10.119   3.199
  301LEU     HA 4808   8.091  10.133   3.259
  301LEU     CB 4809   8.038  10.164   3.057
  301LEU    HB1 4810   8.001  10.266   3.048
  301LEU    HB2 4811   7.981  10.101   2.989
  301LEU     CG 4812   8.188  10.162   3.028
  301LEU     HG 4813   8.225  10.067   3.065
  301LEU    CD1 4814   8.223  10.193   2.883
  301LEU   HD11 4815   8.181  10.288   2.850
  301LEU   HD12 4816   8.331  10.181   2.878
  301LEU   HD13 4817   8.183  10.115   2.818
  301LEU    CD2 4818   8.255  10.281   3.098
  301LEU   HD21 4819   8.237  10.377   3.051
  301LEU   HD22 4820   8.221  10.294   3.201
  301LEU   HD23 4821   8.363  10.268   3.095
  301LEU      C 4822   7.892  10.203   3.262
  301LEU      O 4823   7.917  10.279   3.356
  302ARG      N 4824   7.766  10.187   3.221
  302ARG      H 4825   7.758  10.111   3.156
  302ARG     CA 4826   7.643  10.250   3.265
  302ARG     HA 4827   7.626  10.338   3.202
  302ARG     CB 4828   7.530  10.151   3.238
  302ARG    HB1 4829   7.555  10.060   3.294
  302ARG    HB2 4830   7.542  10.124   3.133
  302ARG     CG 4831   7.386  10.195   3.257
  302ARG    HG1 4832   7.360  10.277   3.189
  302ARG    HG2 4833   7.382  10.224   3.362
  302ARG     CD 4834   7.291  10.077   3.236
  302ARG    HD1 4835   7.301  10.042   3.133
  302ARG    HD2 4836   7.188  10.108   3.252
  302ARG     NE 4837   7.329   9.974   3.333
  302ARG     HE 4838   7.400   9.992   3.401
  302ARG     CZ 4839   7.297   9.845   3.318
  302ARG    NH1 4840   7.215   9.800   3.221
  302ARG   HH11 4841   7.179   9.868   3.156
  302ARG   HH12 4842   7.199   9.701   3.210
  302ARG    NH2 4843   7.345   9.753   3.403
  302ARG   HH21 4844   7.404   9.784   3.479
  302ARG   HH22 4845   7.311   9.658   3.403
  302ARG      C 4846   7.640  10.283   3.414
  302ARG      O 4847   7.616  10.399   3.446
  303ASP      N 4848   7.678  10.195   3.508
  303ASP      H 4849   7.714  10.110   3.468
  303ASP     CA 4850   7.659  10.206   3.651
  303ASP     HA 4851   7.576  10.275   3.669
  303ASP     CB 4852   7.620  10.066   3.698
  303ASP    HB1 4853   7.570  10.081   3.794
  303ASP    HB2 4854   7.711  10.007   3.707
  303ASP     CG 4855   7.518   9.997   3.609
  303ASP    OD1 4856   7.549   9.888   3.557
  303ASP    OD2 4857   7.412  10.059   3.585
  303ASP      C 4858   7.775  10.261   3.732
  303ASP      O 4859   7.765  10.290   3.851
  304THR      N 4860   7.889  10.269   3.662
  304THR      H 4861   7.878  10.235   3.567
  304THR     CA 4862   8.018  10.315   3.709
  304THR     HA 4863   8.033  10.267   3.805
  304THR     CB 4864   8.137  10.275   3.621
  304THR     HB 4865   8.170  10.360   3.562
  304THR    CG2 4866   8.255  10.222   3.701
  304THR   HG21 4867   8.339  10.209   3.633
  304THR   HG22 4868   8.277  10.300   3.774
  304THR   HG23 4869   8.228  10.123   3.739
  304THR    OG1 4870   8.102  10.173   3.529
  304THR    HG1 4871   8.052  10.218   3.461
  304THR      C 4872   8.039  10.463   3.739
  304THR      O 4873   8.135  10.501   3.804
  305SER      N 4874   7.949  10.549   3.691
  305SER      H 4875   7.868  10.522   3.637
  305SER     CA 4876   7.958  10.690   3.726
  305SER     HA 4877   8.053  10.728   3.763
  305SER     CB 4878   7.916  10.779   3.609
  305SER    HB1 4879   7.984  10.754   3.528
  305SER    HB2 4880   7.924  10.885   3.633
  305SER     OG 4881   7.790  10.759   3.549
  305SER     HG 4882   7.779  10.842   3.503
  305SER      C 4883   7.872  10.730   3.845
  305SER      O 4884   7.879  10.844   3.890
  306HIS      N 4885   7.792  10.640   3.902
  306HIS      H 4886   7.784  10.557   3.846
  306HIS     CA 4887   7.711  10.671   4.019
  306HIS     HA 4888   7.661  10.763   3.987
  306HIS     CB 4889   7.624  10.553   4.059
  306HIS    HB1 4890   7.695  10.484   4.104
  306HIS    HB2 4891   7.586  10.506   3.968
  306HIS     CG 4892   7.519  10.591   4.160
  306HIS    ND1 4893   7.534  10.586   4.299
  306HIS    CE1 4894   7.418  10.632   4.347
  306HIS    HE1 4895   7.399  10.680   4.442
  306HIS    NE2 4896   7.328  10.644   4.248
  306HIS    HE2 4897   7.234  10.676   4.269
  306HIS    CD2 4898   7.390  10.623   4.127
  306HIS    HD2 4899   7.338  10.620   4.032
  306HIS      C 4900   7.798  10.722   4.133
  306HIS      O 4901   7.912  10.678   4.148
  307LYS      N 4902   7.741  10.810   4.215
  307LYS      H 4903   7.651  10.851   4.192
  307LYS     CA 4904   7.810  10.876   4.324
  307LYS     HA 4905   7.905  10.918   4.292
  307LYS     CB 4906   7.726  10.991   4.380
  307LYS    HB1 4907   7.741  11.068   4.305
  307LYS    HB2 4908   7.778  11.039   4.463
  307LYS     CG 4909   7.580  10.957   4.408
  307LYS    HG1 4910   7.575  10.866   4.469
  307LYS    HG2 4911   7.524  10.937   4.317
  307LYS     CD 4912   7.503  11.069   4.477
  307LYS    HD1 4913   7.399  11.041   4.497
  307LYS    HD2 4914   7.517  11.150   4.405
  307LYS     CE 4915   7.569  11.095   4.612
  307LYS    HE1 4916   7.548  11.195   4.650
  307LYS    HE2 4917   7.676  11.113   4.604
  307LYS     NZ 4918   7.541  10.984   4.704
  307LYS    HZ1 4919   7.449  10.983   4.747
  307LYS    HZ2 4920   7.543  10.892   4.663
  307LYS    HZ3 4921   7.606  10.983   4.781
  307LYS      C 4922   7.848  10.774   4.431
  307LYS      O 4923   7.938  10.807   4.507
  308ASP      N 4924   7.780  10.661   4.451
  308ASP      H 4925   7.707  10.639   4.385
  308ASP     CA 4926   7.806  10.577   4.567
  308ASP     HA 4927   7.872  10.630   4.636
  308ASP     CB 4928   7.683  10.549   4.652
  308ASP    HB1 4929   7.697  10.486   4.740
  308ASP    HB2 4930   7.610  10.495   4.591
  308ASP     CG 4931   7.630  10.684   4.698
  308ASP    OD1 4932   7.521  10.724   4.651
  308ASP    OD2 4933   7.690  10.749   4.786
  308ASP      C 4934   7.872  10.446   4.525
  308ASP      O 4935   7.865  10.343   4.592
  309TYR      N 4936   7.924  10.449   4.402
  309TYR      H 4937   7.921  10.539   4.355
  309TYR     CA 4938   7.981  10.339   4.328
  309TYR     HA 4939   7.896  10.273   4.310
  309TYR     CB 4940   8.034  10.375   4.189
  309TYR    HB1 4941   8.082  10.472   4.190
  309TYR    HB2 4942   7.948  10.384   4.122
  309TYR     CG 4943   8.138  10.277   4.140
  309TYR    CD1 4944   8.096  10.168   4.062
  309TYR    HD1 4945   7.992  10.143   4.047
  309TYR    CE1 4946   8.188  10.080   4.003
  309TYR    HE1 4947   8.148   9.995   3.950
  309TYR     CZ 4948   8.324  10.107   4.024
  309TYR     OH 4949   8.417  10.020   3.974
  309TYR     HH 4950   8.500  10.068   3.968
  309TYR    CE2 4951   8.367  10.212   4.107
  309TYR    HE2 4952   8.472  10.236   4.112
  309TYR    CD2 4953   8.273  10.298   4.166
  309TYR    HD2 4954   8.310  10.377   4.230
  309TYR      C 4955   8.085  10.279   4.422
  309TYR      O 4956   8.174  10.353   4.465
  310PRO      N 4957   8.075  10.151   4.460
  310PRO     CD 4958   7.974  10.057   4.417
  310PRO    HD1 4959   7.989  10.017   4.317
  310PRO    HD2 4960   7.873  10.098   4.422
  310PRO     CG 4961   7.982   9.946   4.522
  310PRO    HG1 4962   8.039   9.859   4.492
  310PRO    HG2 4963   7.885   9.904   4.550
  310PRO     CB 4964   8.049  10.007   4.645
  310PRO    HB1 4965   8.110   9.936   4.702
  310PRO    HB2 4966   7.978  10.049   4.715
  310PRO     CA 4967   8.144  10.106   4.578
  310PRO     HA 4968   8.168  10.186   4.648
  310PRO      C 4969   8.279  10.040   4.554
  310PRO      O 4970   8.338  10.012   4.658
  311PHE      N 4971   8.331  10.026   4.431
  311PHE      H 4972   8.275  10.036   4.348
  311PHE     CA 4973   8.455   9.953   4.413
  311PHE     HA 4974   8.483   9.903   4.506
  311PHE     CB 4975   8.431   9.858   4.297
  311PHE    HB1 4976   8.515   9.789   4.295
  311PHE    HB2 4977   8.433   9.909   4.200
  311PHE     CG 4978   8.304   9.778   4.309
  311PHE    CD1 4979   8.274   9.716   4.431
  311PHE    HD1 4980   8.337   9.732   4.517
  311PHE    CE1 4981   8.151   9.651   4.447
  311PHE    HE1 4982   8.128   9.611   4.545
  311PHE     CZ 4983   8.059   9.629   4.344
  311PHE     HZ 4984   7.965   9.580   4.366
  311PHE    CE2 4985   8.095   9.689   4.222
  311PHE    HE2 4986   8.022   9.680   4.143
  311PHE    CD2 4987   8.214   9.760   4.203
  311PHE    HD2 4988   8.230   9.798   4.103
  311PHE      C 4989   8.573  10.045   4.384
  311PHE      O 4990   8.681   9.996   4.354
  312HIS      N 4991   8.555  10.177   4.394
  312HIS      H 4992   8.466  10.212   4.424
  312HIS     CA 4993   8.666  10.268   4.377
  312HIS     HA 4994   8.744  10.222   4.316
  312HIS     CB 4995   8.636  10.403   4.312
  312HIS    HB1 4996   8.551  10.398   4.244
  312HIS    HB2 4997   8.718  10.425   4.244
  312HIS     CG 4998   8.600  10.525   4.391
  312HIS    ND1 4999   8.481  10.547   4.460
  312HIS    CE1 5000   8.498  10.662   4.526
  312HIS    HE1 5001   8.429  10.710   4.593
  312HIS    NE2 5002   8.606  10.724   4.475
  312HIS    HE2 5003   8.638  10.816   4.502
  312HIS    CD2 5004   8.675  10.640   4.391
  312HIS    HD2 5005   8.763  10.651   4.330
  312HIS      C 5006   8.733  10.286   4.513
  312HIS      O 5007   8.852  10.318   4.514
  313GLU      N 5008   8.663  10.259   4.623
  313GLU      H 5009   8.576  10.210   4.610
  313GLU     CA 5010   8.703  10.292   4.758
  313GLU     HA 5011   8.757  10.386   4.746
  313GLU     CB 5012   8.578  10.307   4.844
  313GLU    HB1 5013   8.607  10.357   4.937
  313GLU    HB2 5014   8.535  10.209   4.864
  313GLU     CG 5015   8.471  10.401   4.789
  313GLU    HG1 5016   8.405  10.352   4.717
  313GLU    HG2 5017   8.525  10.482   4.740
  313GLU     CD 5018   8.388  10.469   4.897
  313GLU    OE1 5019   8.432  10.575   4.946
  313GLU    OE2 5020   8.278  10.417   4.925
  313GLU      C 5021   8.787  10.178   4.813
  313GLU      O 5022   8.751  10.061   4.804
  314GLU      N 5023   8.907  10.212   4.861
  314GLU      H 5024   8.927  10.311   4.866
  314GLU     CA 5025   9.010  10.114   4.888
  314GLU     HA 5026   8.988  10.019   4.838
  314GLU     CB 5027   9.139  10.166   4.825
  314GLU    HB1 5028   9.123  10.177   4.718
  314GLU    HB2 5029   9.223  10.097   4.832
  314GLU     CG 5030   9.185  10.297   4.887
  314GLU    HG1 5031   9.164  10.313   4.993
  314GLU    HG2 5032   9.143  10.382   4.833
  314GLU     CD 5033   9.337  10.310   4.879
  314GLU    OE1 5034   9.405  10.265   4.974
  314GLU    OE2 5035   9.395  10.370   4.786
  314GLU      C 5036   9.020  10.076   5.035
  314GLU      O 5037   8.949  10.130   5.119
  315PHE      N 5038   9.094   9.968   5.065
  315PHE      H 5039   9.141   9.914   4.994
  315PHE     CA 5040   9.111   9.911   5.196
  315PHE     HA 5041   9.029   9.941   5.262
  315PHE     CB 5042   9.123   9.759   5.184
  315PHE    HB1 5043   9.158   9.710   5.275
  315PHE    HB2 5044   9.197   9.739   5.107
  315PHE     CG 5045   8.993   9.690   5.150
  315PHE    CD1 5046   8.949   9.682   5.018
  315PHE    HD1 5047   9.015   9.720   4.941
  315PHE    CE1 5048   8.830   9.618   4.981
  315PHE    HE1 5049   8.803   9.613   4.876
  315PHE     CZ 5050   8.748   9.570   5.083
  315PHE     HZ 5051   8.657   9.522   5.052
  315PHE    CE2 5052   8.792   9.571   5.216
  315PHE    HE2 5053   8.730   9.536   5.298
  315PHE    CD2 5054   8.912   9.634   5.251
  315PHE    HD2 5055   8.944   9.627   5.354
  315PHE      C 5056   9.230   9.974   5.267
  315PHE    OC1 5057   9.193  10.061   5.348
  315PHE    OC2 5058   9.345   9.937   5.235
  316LIG     C1 5059   5.055   2.579   3.903
  316LIG      N 5060   5.089   2.485   3.815
  316LIG     C2 5061   4.976   2.420   3.786
  316LIG     C3 5062   4.993   2.297   3.702
  316LIG    H31 5063   5.073   2.229   3.734
  316LIG    H32 5064   5.030   2.324   3.603
  316LIG     N2 5065   4.868   2.224   3.689
  316LIG     C4 5066   4.836   2.146   3.795
  316LIG     O1 5067   4.915   2.118   3.881
  316LIG     N3 5068   4.711   2.096   3.800
  316LIG     C5 5069   4.668   2.014   3.913
  316LIG    H51 5070   4.744   1.944   3.948
  316LIG    H52 5071   4.588   1.945   3.886
  316LIG     C6 5072   4.623   2.096   4.032
  316LIG     O2 5073   4.686   2.106   4.135
  316LIG     O3 5074   4.513   2.146   4.019
  316LIG     C7 5075   4.614   2.125   3.706
  316LIG     H7 5076   4.516   2.083   3.723
  316LIG     C8 5077   4.650   2.205   3.600
  316LIG     H8 5078   4.576   2.239   3.528
  316LIG     C9 5079   4.788   2.250   3.584
  316LIG     O4 5080   4.827   2.310   3.486
  316LIG      S 5081   4.823   2.477   3.845
  316LIG    C10 5082   4.919   2.603   3.924
  316LIG    C12 5083   4.874   2.702   4.009
  316LIG    H12 5084   4.766   2.709   4.024
  316LIG    C13 5085   4.965   2.791   4.063
  316LIG    H13 5086   4.933   2.882   4.114
  316LIG    C14 5087   5.100   2.774   4.034
  316LIG     CL 5088   5.219   2.885   4.094
  316LIG    C15 5089   5.146   2.669   3.956
  316LIG    H15 5090   5.248   2.663   3.918
  317NAP     PA 5091   7.647   8.173   3.770
  317NAP    O2A 5092   7.785   8.174   3.826
  317NAP    O1A 5093   7.549   8.108   3.859
  317NAP    O5B 5094   7.638   8.097   3.629
  317NAP    C5B 5095   7.512   8.051   3.577
  317NAP   H51A 5096   7.443   8.135   3.567
  317NAP   H52A 5097   7.474   7.977   3.648
  317NAP    C4B 5098   7.536   7.979   3.443
  317NAP    H4B 5099   7.581   8.047   3.370
  317NAP    O4B 5100   7.609   7.856   3.455
  317NAP    C3B 5101   7.403   7.935   3.381
  317NAP    H3B 5102   7.319   7.992   3.420
  317NAP    O3B 5103   7.402   7.960   3.240
  317NAP   HO3A 5104   7.316   7.922   3.217
  317NAP    C2B 5105   7.395   7.788   3.424
  317NAP    H2B 5106   7.359   7.789   3.527
  317NAP    O2B 5107   7.310   7.701   3.347
  317NAP    C1B 5108   7.539   7.736   3.417
  317NAP    H1B 5109   7.573   7.712   3.315
  317NAP    N9A 5110   7.573   7.621   3.498
  317NAP    C8A 5111   7.533   7.604   3.628
  317NAP    H8A 5112   7.497   7.689   3.685
  317NAP    N7A 5113   7.545   7.479   3.671
  317NAP    C5A 5114   7.597   7.415   3.566
  317NAP    C6A 5115   7.629   7.282   3.546
  317NAP    N6A 5116   7.614   7.180   3.636
  317NAP   H62A 5117   7.682   7.105   3.629
  317NAP   H61A 5118   7.621   7.214   3.731
  317NAP    N1A 5119   7.674   7.232   3.430
  317NAP    C2A 5120   7.679   7.324   3.333
  317NAP    H2A 5121   7.720   7.295   3.236
  317NAP    N3A 5122   7.644   7.454   3.334
  317NAP    C4A 5123   7.607   7.498   3.455
  317NAP     O3 5124   7.604   8.323   3.734
  317NAP     PN 5125   7.475   8.411   3.772
  317NAP    O1N 5126   7.348   8.345   3.736
  317NAP    O2N 5127   7.479   8.538   3.696
  317NAP    O5D 5128   7.486   8.441   3.929
  317NAP    C5D 5129   7.422   8.362   4.031
  317NAP   H51N 5130   7.500   8.351   4.106
  317NAP   H52N 5131   7.391   8.262   4.001
  317NAP    C4D 5132   7.298   8.434   4.088
  317NAP    H4D 5133   7.224   8.365   4.128
  317NAP    O4D 5134   7.339   8.529   4.188
  317NAP    C3D 5135   7.211   8.516   3.991
  317NAP    H3D 5136   7.276   8.586   3.938
  317NAP    O3D 5137   7.144   8.430   3.899
  317NAP   HO3N 5138   7.210   8.413   3.831
  317NAP    C2D 5139   7.124   8.580   4.100
  317NAP    H2D 5140   7.081   8.669   4.053
  317NAP    O2D 5141   7.024   8.496   4.157
  317NAP   HO2N 5142   6.993   8.539   4.238
  317NAP    C1D 5143   7.230   8.623   4.203
  317NAP    H1D 5144   7.193   8.611   4.306
  317NAP    N1N 5145   7.284   8.757   4.188
  317NAP    C2N 5146   7.265   8.846   4.288
  317NAP    H2N 5147   7.198   8.816   4.368
  317NAP    C3N 5148   7.318   8.974   4.287
  317NAP    C7N 5149   7.293   9.065   4.402
  317NAP    O7N 5150   7.281   9.033   4.518
  317NAP    N7N 5151   7.300   9.198   4.380
  317NAP   H72N 5152   7.273   9.259   4.456
  317NAP   H71N 5153   7.303   9.218   4.281
  317NAP    C4N 5154   7.402   9.011   4.183
  317NAP    H4N 5155   7.451   9.108   4.178
  317NAP    C5N 5156   7.428   8.916   4.085
  317NAP    H5N 5157   7.502   8.923   4.006
  317NAP    C6N 5158   7.376   8.788   4.094
  317NAP    H6N 5159   7.422   8.708   4.036
  317NAP    P2B 5160   7.163   7.741   3.297
  317NAP    O1X 5161   7.077   7.799   3.403
  317NAP    O2X 5162   7.179   7.844   3.192
  317NAP    O3X 5163   7.105   7.619   3.236
  318SOL     OW 5164   5.207   5.105   1.638
  318SOL    HW1 5165   5.157   5.028   1.611
  318SOL    HW2 5166   5.276   5.113   1.572
  319SOL     OW 5167   3.164   5.518   4.000
  319SOL    HW1 5168   3.197   5.563   3.923
  319SOL    HW2 5169   3.215   5.553   4.073
  320SOL     OW 5170   2.347   1.816   1.159
  320SOL    HW1 5171   2.324   1.863   1.079
  320SOL    HW2 5172   2.361   1.726   1.131
  321SOL     OW 5173  -0.768   5.754   6.146
  321SOL    HW1 5174  -0.783   5.761   6.240
  321SOL    HW2 5175  -0.688   5.701   6.139
  322SOL     OW 5176   2.089   2.064   2.023
  322SOL    HW1 5177   2.029   2.043   2.095
  322SOL    HW2 5178   2.059   2.010   1.950
  323SOL     OW 5179   2.845   5.868   0.284
  323SOL    HW1 5180   2.871   5.805   0.216
  323SOL    HW2 5181   2.894   5.948   0.262
  324SOL     OW 5182   3.451   4.905   4.126
  324SOL    HW1 5183   3.386   4.928   4.059
  324SOL    HW2 5184   3.535   4.916   4.082
  325SOL     OW 5185   7.810   3.968   0.679
  325SOL    HW1 5186   7.795   4.038   0.742
  325SOL    HW2 5187   7.725   3.955   0.637
  326SOL     OW 5188   8.539   4.453   0.244
  326SOL    HW1 5189   8.618   4.494   0.279
  326SOL    HW2 5190   8.509   4.394   0.313
  327SOL     OW 5191   2.635   1.275   1.906
  327SOL    HW1 5192   2.582   1.355   1.907
  327SOL    HW2 5193   2.666   1.267   1.996
  328SOL     OW 5194   2.441   3.118   2.007
  328SOL    HW1 5195   2.413   3.209   2.020
  328SOL    HW2 5196   2.362   3.066   2.019
  329SOL     OW 5197   2.758   2.494   2.842
  329SOL    HW1 5198   2.708   2.434   2.897
  329SOL    HW2 5199   2.758   2.453   2.755
  330SOL     OW 5200   4.152   6.196   3.952
  330SOL    HW1 5201   4.217   6.200   4.022
  330SOL    HW2 5202   4.185   6.256   3.885
  331SOL     OW 5203   5.825   5.016   2.935
  331SOL    HW1 5204   5.827   5.108   2.910
  331SOL    HW2 5205   5.748   5.009   2.992
  332SOL     OW 5206   3.250   6.775   4.686
  332SOL    HW1 5207   3.340   6.773   4.720
  332SOL    HW2 5208   3.226   6.682   4.679
  333SOL     OW 5209   3.724   7.494   5.929
  333SOL    HW1 5210   3.681   7.539   5.856
  333SOL    HW2 5211   3.804   7.545   5.943
  334SOL     OW 5212   1.769   5.794   5.625
  334SOL    HW1 5213   1.851   5.749   5.645
  334SOL    HW2 5214   1.702   5.739   5.667
  335SOL     OW 5215   4.895   6.866   1.109
  335SOL    HW1 5216   4.946   6.789   1.088
  335SOL    HW2 5217   4.837   6.879   1.034
  336SOL     OW 5218   4.246   7.898   1.877
  336SOL    HW1 5219   4.272   7.881   1.786
  336SOL    HW2 5220   4.327   7.884   1.927
  337SOL     OW 5221   6.934   7.408   1.056
  337SOL    HW1 5222   6.896   7.364   1.132
  337SOL    HW2 5223   7.000   7.466   1.092
  338SOL     OW 5224   3.283   4.981   3.939
  338SOL    HW1 5225   3.259   5.069   3.967
  338SOL    HW2 5226   3.278   4.983   3.843
  339SOL     OW 5227   2.677   1.834   1.219
  339SOL    HW1 5228   2.713   1.888   1.289
  339SOL    HW2 5229   2.584   1.827   1.239
  340SOL     OW 5230   3.054   7.735   4.054
  340SOL    HW1 5231   3.117   7.735   3.981
  340SOL    HW2 5232   3.029   7.643   4.064
  341SOL     OW 5233   2.649   3.559   5.365
  341SOL    HW1 5234   2.737   3.535   5.395
  341SOL    HW2 5235   2.626   3.636   5.417
  342SOL     OW 5236   6.229   3.699   2.585
  342SOL    HW1 5237   6.236   3.793   2.568
  342SOL    HW2 5238   6.316   3.664   2.563
  343SOL     OW 5239   5.791   8.584   2.744
  343SOL    HW1 5240   5.800   8.678   2.725
  343SOL    HW2 5241   5.698   8.566   2.731
  344SOL     OW 5242   2.362   6.718   4.256
  344SOL    HW1 5243   2.422   6.660   4.209
  344SOL    HW2 5244   2.345   6.790   4.195
  345SOL     OW 5245   4.149   4.786   5.892
  345SOL    HW1 5246   4.076   4.725   5.879
  345SOL    HW2 5247   4.168   4.781   5.985
  346SOL     OW 5248   4.157   4.373   3.285
  346SOL    HW1 5249   4.167   4.292   3.235
  346SOL    HW2 5250   4.063   4.392   3.282
  347SOL     OW 5251   1.792   4.707   1.891
  347SOL    HW1 5252   1.821   4.723   1.801
  347SOL    HW2 5253   1.822   4.618   1.910
  348SOL     OW 5254   3.430   6.081   3.011
  348SOL    HW1 5255   3.424   6.097   3.105
  348SOL    HW2 5256   3.456   6.166   2.974
  349SOL     OW 5257   6.162   5.187   4.384
  349SOL    HW1 5258   6.147   5.240   4.306
  349SOL    HW2 5259   6.075   5.164   4.415
  350SOL     OW 5260   1.370   4.681   4.704
  350SOL    HW1 5261   1.322   4.700   4.785
  350SOL    HW2 5262   1.302   4.665   4.639
  351SOL     OW 5263   8.973   4.997   0.287
  351SOL    HW1 5264   9.002   4.953   0.207
  351SOL    HW2 5265   8.969   5.090   0.264
  352SOL     OW 5266   5.181   9.456   4.810
  352SOL    HW1 5267   5.195   9.547   4.838
  352SOL    HW2 5268   5.085   9.445   4.813
  353SOL     OW 5269   4.683   8.583   3.371
  353SOL    HW1 5270   4.737   8.514   3.409
  353SOL    HW2 5271   4.716   8.592   3.281
  354SOL     OW 5272   1.320   3.622   3.287
  354SOL    HW1 5273   1.256   3.615   3.217
  354SOL    HW2 5274   1.374   3.544   3.279
  355SOL     OW 5275   7.845   5.828   1.989
  355SOL    HW1 5276   7.933   5.824   2.027
  355SOL    HW2 5277   7.851   5.774   1.910
  356SOL     OW 5278   6.830   2.520   2.252
  356SOL    HW1 5279   6.834   2.481   2.165
  356SOL    HW2 5280   6.737   2.516   2.276
  357SOL     OW 5281  -1.074   3.268   5.593
  357SOL    HW1 5282  -1.094   3.220   5.513
  357SOL    HW2 5283  -1.032   3.203   5.650
  358SOL     OW 5284   2.276   3.209   0.212
  358SOL    HW1 5285   2.327   3.189   0.290
  358SOL    HW2 5286   2.337   3.194   0.139
  359SOL     OW 5287   3.856   7.656   4.233
  359SOL    HW1 5288   3.795   7.720   4.271
  359SOL    HW2 5289   3.852   7.673   4.139
  360SOL     OW 5290   5.773   5.279   4.284
  360SOL    HW1 5291   5.691   5.326   4.299
  360SOL    HW2 5292   5.841   5.337   4.319
  361SOL     OW 5293   0.696   4.027   2.159
  361SOL    HW1 5294   0.623   3.970   2.137
  361SOL    HW2 5295   0.657   4.096   2.213
  362SOL     OW 5296   7.991   7.527   2.588
  362SOL    HW1 5297   7.978   7.615   2.552
  362SOL    HW2 5298   8.013   7.541   2.680
  363SOL     OW 5299   2.216   7.912   3.529
  363SOL    HW1 5300   2.227   7.905   3.434
  363SOL    HW2 5301   2.302   7.889   3.565
  364SOL     OW 5302   2.143   6.225   1.487
  364SOL    HW1 5303   2.070   6.207   1.427
  364SOL    HW2 5304   2.210   6.162   1.463
  365SOL     OW 5305   4.153   9.273   4.883
  365SOL    HW1 5306   4.133   9.224   4.803
  365SOL    HW2 5307   4.067   9.293   4.920
  366SOL     OW 5308   3.284   1.848   0.506
  366SOL    HW1 5309   3.314   1.800   0.429
  366SOL    HW2 5310   3.210   1.900   0.474
  367SOL     OW 5311   1.420   6.767   5.924
  367SOL    HW1 5312   1.391   6.824   5.995
  367SOL    HW2 5313   1.342   6.753   5.871
  368SOL     OW 5314   1.790   2.219   2.089
  368SOL    HW1 5315   1.747   2.283   2.146
  368SOL    HW2 5316   1.824   2.271   2.016
  369SOL     OW 5317   5.657   7.548   5.979
  369SOL    HW1 5318   5.684   7.606   6.050
  369SOL    HW2 5319   5.650   7.462   6.020
  370SOL     OW 5320   1.509   3.432   4.880
  370SOL    HW1 5321   1.463   3.379   4.815
  370SOL    HW2 5322   1.447   3.440   4.953
  371SOL     OW 5323   5.350   7.105   3.396
  371SOL    HW1 5324   5.341   7.044   3.469
  371SOL    HW2 5325   5.298   7.066   3.325
  372SOL     OW 5326  -1.003   3.034   3.495
  372SOL    HW1 5327  -0.931   3.012   3.555
  372SOL    HW2 5328  -0.961   3.087   3.427
  373SOL     OW 5329   4.203   5.165   0.467
  373SOL    HW1 5330   4.278   5.127   0.421
  373SOL    HW2 5331   4.209   5.259   0.452
  374SOL     OW 5332  -0.772   3.289   5.473
  374SOL    HW1 5333  -0.748   3.217   5.531
  374SOL    HW2 5334  -0.815   3.247   5.399
  375SOL     OW 5335   0.169   3.395   3.607
  375SOL    HW1 5336   0.178   3.308   3.645
  375SOL    HW2 5337   0.250   3.440   3.633
  376SOL     OW 5338   8.597   7.633   2.362
  376SOL    HW1 5339   8.599   7.625   2.457
  376SOL    HW2 5340   8.684   7.603   2.334
  377SOL     OW 5341   3.801   9.136   4.766
  377SOL    HW1 5342   3.797   9.070   4.696
  377SOL    HW2 5343   3.761   9.214   4.727
  378SOL     OW 5344   2.901   7.010   2.280
  378SOL    HW1 5345   2.978   7.018   2.337
  378SOL    HW2 5346   2.935   6.969   2.200
  379SOL     OW 5347   7.268   5.953   3.434
  379SOL    HW1 5348   7.180   5.918   3.425
  379SOL    HW2 5349   7.303   5.955   3.345
  380SOL     OW 5350   5.074   1.267   0.523
  380SOL    HW1 5351   5.162   1.306   0.530
  380SOL    HW2 5352   5.090   1.173   0.524
  381SOL     OW 5353   6.558   6.925   5.316
  381SOL    HW1 5354   6.469   6.935   5.351
  381SOL    HW2 5355   6.552   6.851   5.256
  382SOL     OW 5356   1.798   4.651   2.304
  382SOL    HW1 5357   1.793   4.747   2.302
  382SOL    HW2 5358   1.892   4.632   2.303
  383SOL     OW 5359  -0.875   5.267   6.135
  383SOL    HW1 5360  -0.874   5.211   6.213
  383SOL    HW2 5361  -0.886   5.206   6.062
  384SOL     OW 5362   4.173   6.307   5.199
  384SOL    HW1 5363   4.191   6.292   5.291
  384SOL    HW2 5364   4.127   6.391   5.197
  385SOL     OW 5365   2.870   0.284   0.231
  385SOL    HW1 5366   2.794   0.274   0.288
  385SOL    HW2 5367   2.939   0.233   0.273
  386SOL     OW 5368   8.584   5.186   0.995
  386SOL    HW1 5369   8.603   5.093   0.999
  386SOL    HW2 5370   8.664   5.228   1.026
  387SOL     OW 5371   4.555   7.021   3.830
  387SOL    HW1 5372   4.530   7.011   3.739
  387SOL    HW2 5373   4.478   7.061   3.872
  388SOL     OW 5374   4.469   5.443   1.624
  388SOL    HW1 5375   4.500   5.480   1.706
  388SOL    HW2 5376   4.374   5.459   1.624
  389SOL     OW 5377   3.972   8.449   2.450
  389SOL    HW1 5378   4.021   8.529   2.469
  389SOL    HW2 5379   3.882   8.470   2.473
  390SOL     OW 5380   9.074   6.875   0.142
  390SOL    HW1 5381   9.043   6.786   0.124
  390SOL    HW2 5382   8.994   6.928   0.143
  391SOL     OW 5383   5.443   4.308   5.559
  391SOL    HW1 5384   5.456   4.312   5.654
  391SOL    HW2 5385   5.509   4.246   5.528
  392SOL     OW 5386   6.484   5.278   1.840
  392SOL    HW1 5387   6.401   5.229   1.845
  392SOL    HW2 5388   6.514   5.282   1.930
  393SOL     OW 5389   2.878   3.419   1.499
  393SOL    HW1 5390   2.789   3.387   1.511
  393SOL    HW2 5391   2.930   3.340   1.482
  394SOL     OW 5392   3.855   5.816   5.327
  394SOL    HW1 5393   3.878   5.909   5.332
  394SOL    HW2 5394   3.781   5.806   5.386
  395SOL     OW 5395   7.119   2.962   1.437
  395SOL    HW1 5396   7.195   2.957   1.494
  395SOL    HW2 5397   7.117   3.053   1.408
  396SOL     OW 5398   2.737   4.470   1.269
  396SOL    HW1 5399   2.653   4.444   1.229
  396SOL    HW2 5400   2.800   4.462   1.198
  397SOL     OW 5401   0.212   3.370   4.651
  397SOL    HW1 5402   0.255   3.284   4.641
  397SOL    HW2 5403   0.283   3.429   4.675
  398SOL     OW 5404   6.221   3.460   2.034
  398SOL    HW1 5405   6.185   3.500   1.955
  398SOL    HW2 5406   6.221   3.531   2.099
  399SOL     OW 5407  -0.393   4.273   5.998
  399SOL    HW1 5408  -0.460   4.205   5.987
  399SOL    HW2 5409  -0.378   4.276   6.093
  400SOL     OW 5410  -0.042   3.364   2.206
  400SOL    HW1 5411  -0.089   3.442   2.235
  400SOL    HW2 5412  -0.111   3.304   2.177
  401SOL     OW 5413   4.759   4.157   1.641
  401SOL    HW1 5414   4.704   4.221   1.685
  401SOL    HW2 5415   4.788   4.098   1.710
  402SOL     OW 5416   0.315   0.461   0.399
  402SOL    HW1 5417   0.302   0.555   0.388
  402SOL    HW2 5418   0.400   0.453   0.442
  403SOL     OW 5419   1.981   2.103   3.169
  403SOL    HW1 5420   1.915   2.088   3.102
  403SOL    HW2 5421   2.046   2.034   3.156
  404SOL     OW 5422   2.509   4.800   2.622
  404SOL    HW1 5423   2.458   4.881   2.617
  404SOL    HW2 5424   2.452   4.733   2.584
  405SOL     OW 5425  -0.457   3.865   3.030
  405SOL    HW1 5426  -0.511   3.902   3.100
  405SOL    HW2 5427  -0.452   3.934   2.963
  406SOL     OW 5428   1.315   3.319   3.035
  406SOL    HW1 5429   1.380   3.365   2.981
  406SOL    HW2 5430   1.250   3.385   3.056
  407SOL     OW 5431   5.321   5.621   3.857
  407SOL    HW1 5432   5.363   5.562   3.793
  407SOL    HW2 5433   5.393   5.673   3.892
  408SOL     OW 5434   5.759   3.551   2.528
  408SOL    HW1 5435   5.836   3.584   2.482
  408SOL    HW2 5436   5.782   3.559   2.621
  409SOL     OW 5437   0.716   3.774   5.913
  409SOL    HW1 5438   0.721   3.866   5.942
  409SOL    HW2 5439   0.807   3.749   5.898
  410SOL     OW 5440   0.362   3.100   1.271
  410SOL    HW1 5441   0.307   3.069   1.199
  410SOL    HW2 5442   0.307   3.094   1.348
  411SOL     OW 5443   5.500   4.346   1.861
  411SOL    HW1 5444   5.470   4.433   1.834
  411SOL    HW2 5445   5.423   4.306   1.901
  412SOL     OW 5446   5.687   8.245   2.869
  412SOL    HW1 5447   5.725   8.183   2.807
  412SOL    HW2 5448   5.605   8.272   2.828
  413SOL     OW 5449  -1.189   5.162   5.453
  413SOL    HW1 5450  -1.205   5.076   5.492
  413SOL    HW2 5451  -1.124   5.203   5.510
  414SOL     OW 5452   0.538   3.556   5.819
  414SOL    HW1 5453   0.469   3.603   5.866
  414SOL    HW2 5454   0.605   3.622   5.802
  415SOL     OW 5455   2.224   9.618   5.239
  415SOL    HW1 5456   2.302   9.668   5.263
  415SOL    HW2 5457   2.212   9.555   5.309
  416SOL     OW 5458   3.121   5.400   1.130
  416SOL    HW1 5459   3.062   5.470   1.102
  416SOL    HW2 5460   3.086   5.372   1.215
  417SOL     OW 5461   3.114   8.264   4.047
  417SOL    HW1 5462   3.055   8.266   4.122
  417SOL    HW2 5463   3.154   8.177   4.049
  418SOL     OW 5464   6.765   2.055   2.326
  418SOL    HW1 5465   6.719   2.042   2.243
  418SOL    HW2 5466   6.854   2.077   2.300
  419SOL     OW 5467   5.758   6.047   1.233
  419SOL    HW1 5468   5.806   6.089   1.304
  419SOL    HW2 5469   5.813   5.974   1.206
  420SOL     OW 5470   3.470   9.082   3.838
  420SOL    HW1 5471   3.553   9.036   3.821
  420SOL    HW2 5472   3.471   9.157   3.778
  421SOL     OW 5473   4.270   4.397   1.867
  421SOL    HW1 5474   4.232   4.316   1.832
  421SOL    HW2 5475   4.228   4.409   1.952
  422SOL     OW 5476   3.715   1.534   2.119
  422SOL    HW1 5477   3.625   1.529   2.087
  422SOL    HW2 5478   3.710   1.512   2.212
  423SOL     OW 5479   4.432   2.776   1.030
  423SOL    HW1 5480   4.473   2.863   1.035
  423SOL    HW2 5481   4.505   2.717   1.010
  424SOL     OW 5482   5.859   7.800   2.919
  424SOL    HW1 5483   5.854   7.741   2.995
  424SOL    HW2 5484   5.770   7.801   2.884
  425SOL     OW 5485   1.566   4.417   1.138
  425SOL    HW1 5486   1.609   4.406   1.054
  425SOL    HW2 5487   1.569   4.511   1.154
  426SOL     OW 5488   1.682   2.877   2.578
  426SOL    HW1 5489   1.677   2.893   2.484
  426SOL    HW2 5490   1.635   2.795   2.591
  427SOL     OW 5491   2.864   4.069   2.478
  427SOL    HW1 5492   2.875   4.136   2.546
  427SOL    HW2 5493   2.830   4.117   2.403
  428SOL     OW 5494   5.068   6.166   5.821
  428SOL    HW1 5495   5.038   6.251   5.790
  428SOL    HW2 5496   5.037   6.160   5.911
  429SOL     OW 5497   2.093   5.830   2.251
  429SOL    HW1 5498   2.167   5.844   2.191
  429SOL    HW2 5499   2.131   5.841   2.338
  430SOL     OW 5500   6.090   4.982   3.824
  430SOL    HW1 5501   6.135   4.900   3.803
  430SOL    HW2 5502   6.160   5.041   3.851
  431SOL     OW 5503  -0.126   2.281   3.003
  431SOL    HW1 5504  -0.150   2.278   2.910
  431SOL    HW2 5505  -0.076   2.361   3.013
  432SOL     OW 5506   4.396   5.790   2.616
  432SOL    HW1 5507   4.422   5.843   2.541
  432SOL    HW2 5508   4.472   5.792   2.675
  433SOL     OW 5509   2.150   9.100   5.893
  433SOL    HW1 5510   2.243   9.113   5.909
  433SOL    HW2 5511   2.111   9.186   5.911
  434SOL     OW 5512   5.113   4.786   1.123
  434SOL    HW1 5513   5.089   4.747   1.039
  434SOL    HW2 5514   5.030   4.794   1.170
  435SOL     OW 5515   2.284   6.260   5.578
  435SOL    HW1 5516   2.321   6.279   5.492
  435SOL    HW2 5517   2.331   6.318   5.638
  436SOL     OW 5518  -0.091   2.465   3.673
  436SOL    HW1 5519  -0.141   2.507   3.743
  436SOL    HW2 5520  -0.096   2.372   3.692
  437SOL     OW 5521   5.911   7.021   3.709
  437SOL    HW1 5522   5.980   7.066   3.660
  437SOL    HW2 5523   5.956   6.947   3.749
  438SOL     OW 5524   6.650   8.076   1.933
  438SOL    HW1 5525   6.743   8.093   1.948
  438SOL    HW2 5526   6.612   8.071   2.021
  439SOL     OW 5527   5.515   6.823   0.233
  439SOL    HW1 5528   5.442   6.775   0.193
  439SOL    HW2 5529   5.480   6.911   0.247
  440SOL     OW 5530   5.864   1.839   1.995
  440SOL    HW1 5531   5.864   1.922   1.947
  440SOL    HW2 5532   5.781   1.798   1.973
  441SOL     OW 5533   0.719   3.983   2.651
  441SOL    HW1 5534   0.760   3.952   2.570
  441SOL    HW2 5535   0.627   3.992   2.630
  442SOL     OW 5536   1.884   7.846   1.720
  442SOL    HW1 5537   1.951   7.833   1.787
  442SOL    HW2 5538   1.801   7.832   1.766
  443SOL     OW 5539   5.871   6.937   2.319
  443SOL    HW1 5540   5.899   6.929   2.227
  443SOL    HW2 5541   5.798   6.875   2.327
  444SOL     OW 5542   3.644   6.337   2.555
  444SOL    HW1 5543   3.550   6.345   2.540
  444SOL    HW2 5544   3.650   6.291   2.639
  445SOL     OW 5545   6.637   1.286   0.854
  445SOL    HW1 5546   6.685   1.332   0.786
  445SOL    HW2 5547   6.559   1.340   0.870
  446SOL     OW 5548   2.894   6.424   1.425
  446SOL    HW1 5549   2.927   6.458   1.508
  446SOL    HW2 5550   2.887   6.501   1.368
  447SOL     OW 5551   7.531   5.279   0.040
  447SOL    HW1 5552   7.605   5.323   0.081
  447SOL    HW2 5553   7.485   5.348  -0.007
  448SOL     OW 5554   2.839   4.091   4.273
  448SOL    HW1 5555   2.745   4.093   4.291
  448SOL    HW2 5556   2.879   4.138   4.346
  449SOL     OW 5557   6.018   2.388   0.179
  449SOL    HW1 5558   5.957   2.423   0.243
  449SOL    HW2 5559   6.026   2.457   0.113
  450SOL     OW 5560   3.353   4.378   1.887
  450SOL    HW1 5561   3.433   4.394   1.838
  450SOL    HW2 5562   3.314   4.301   1.846
  451SOL     OW 5563   4.002   1.667   2.208
  451SOL    HW1 5564   3.988   1.632   2.120
  451SOL    HW2 5565   3.997   1.591   2.265
  452SOL     OW 5566   2.947   8.400   3.661
  452SOL    HW1 5567   2.954   8.305   3.665
  452SOL    HW2 5568   2.893   8.423   3.737
  453SOL     OW 5569   0.220   4.827   3.492
  453SOL    HW1 5570   0.288   4.803   3.555
  453SOL    HW2 5571   0.234   4.920   3.476
  454SOL     OW 5572   3.361   5.486   6.019
  454SOL    HW1 5573   3.417   5.423   6.065
  454SOL    HW2 5574   3.408   5.569   6.026
  455SOL     OW 5575   4.143   4.843   0.015
  455SOL    HW1 5576   4.158   4.938   0.011
  455SOL    HW2 5577   4.064   4.834   0.068
  456SOL     OW 5578   5.080   2.058   0.100
  456SOL    HW1 5579   5.166   2.092   0.124
  456SOL    HW2 5580   5.093   1.963   0.094
  457SOL     OW 5581   3.109   4.267   3.697
  457SOL    HW1 5582   3.185   4.211   3.715
  457SOL    HW2 5583   3.147   4.349   3.665
  458SOL     OW 5584   6.003   5.450   1.828
  458SOL    HW1 5585   6.025   5.495   1.746
  458SOL    HW2 5586   6.085   5.448   1.877
  459SOL     OW 5587   2.246   9.286   4.976
  459SOL    HW1 5588   2.322   9.331   5.013
  459SOL    HW2 5589   2.190   9.268   5.052
  460SOL     OW 5590   3.860   2.370   2.789
  460SOL    HW1 5591   3.825   2.320   2.716
  460SOL    HW2 5592   3.816   2.334   2.866
  461SOL     OW 5593   7.044   3.751   0.622
  461SOL    HW1 5594   6.969   3.772   0.678
  461SOL    HW2 5595   7.033   3.658   0.602
  462SOL     OW 5596   5.700  10.407   5.839
  462SOL    HW1 5597   5.787  10.378   5.866
  462SOL    HW2 5598   5.680  10.479   5.898
  463SOL     OW 5599   4.416   5.368   2.021
  463SOL    HW1 5600   4.458   5.439   1.972
  463SOL    HW2 5601   4.332   5.355   1.976
  464SOL     OW 5602   2.819   3.916   4.710
  464SOL    HW1 5603   2.878   3.842   4.697
  464SOL    HW2 5604   2.846   3.954   4.794
  465SOL     OW 5605   5.594   5.239   0.963
  465SOL    HW1 5606   5.620   5.331   0.954
  465SOL    HW2 5607   5.499   5.242   0.971
  466SOL     OW 5608   2.847   3.639   1.261
  466SOL    HW1 5609   2.853   3.588   1.341
  466SOL    HW2 5610   2.808   3.579   1.197
  467SOL     OW 5611   3.056   1.287   2.151
  467SOL    HW1 5612   3.047   1.241   2.234
  467SOL    HW2 5613   3.101   1.369   2.173
  468SOL     OW 5614   1.312   3.819   2.473
  468SOL    HW1 5615   1.370   3.877   2.424
  468SOL    HW2 5616   1.327   3.842   2.565
  469SOL     OW 5617  -0.077   5.108   3.456
  469SOL    HW1 5618  -0.135   5.113   3.531
  469SOL    HW2 5619  -0.135   5.108   3.380
  470SOL     OW 5620   4.477   4.667   0.399
  470SOL    HW1 5621   4.468   4.760   0.375
  470SOL    HW2 5622   4.391   4.643   0.432
  471SOL     OW 5623   2.626   2.594   3.420
  471SOL    HW1 5624   2.699   2.551   3.376
  471SOL    HW2 5625   2.597   2.530   3.485
  472SOL     OW 5626   4.979   6.000   5.291
  472SOL    HW1 5627   5.020   5.915   5.277
  472SOL    HW2 5628   4.927   5.989   5.371
  473SOL     OW 5629   0.757   3.910   4.600
  473SOL    HW1 5630   0.670   3.903   4.562
  473SOL    HW2 5631   0.751   3.984   4.661
  474SOL     OW 5632   1.366   5.515   2.390
  474SOL    HW1 5633   1.454   5.479   2.398
  474SOL    HW2 5634   1.343   5.542   2.478
  475SOL     OW 5635   2.626   1.553   2.165
  475SOL    HW1 5636   2.651   1.537   2.256
  475SOL    HW2 5637   2.706   1.537   2.115
  476SOL     OW 5638   2.203   3.457   4.305
  476SOL    HW1 5639   2.229   3.465   4.397
  476SOL    HW2 5640   2.125   3.402   4.307
  477SOL     OW 5641   4.642   7.575   5.303
  477SOL    HW1 5642   4.700   7.597   5.231
  477SOL    HW2 5643   4.696   7.519   5.361
  478SOL     OW 5644   3.835   4.742   3.529
  478SOL    HW1 5645   3.792   4.786   3.456
  478SOL    HW2 5646   3.763   4.707   3.582
  479SOL     OW 5647   2.366   3.137   4.107
  479SOL    HW1 5648   2.290   3.092   4.070
  479SOL    HW2 5649   2.388   3.087   4.185
  480SOL     OW 5650   6.740   1.131   1.759
  480SOL    HW1 5651   6.697   1.195   1.703
  480SOL    HW2 5652   6.768   1.062   1.698
  481SOL     OW 5653   2.166   6.800   3.563
  481SOL    HW1 5654   2.212   6.730   3.517
  481SOL    HW2 5655   2.119   6.756   3.634
  482SOL     OW 5656   1.284   2.888   2.944
  482SOL    HW1 5657   1.348   2.857   3.008
  482SOL    HW2 5658   1.336   2.935   2.879
  483SOL     OW 5659   3.857   5.853   0.333
  483SOL    HW1 5660   3.777   5.872   0.381
  483SOL    HW2 5661   3.874   5.760   0.349
  484SOL     OW 5662   4.036   2.582   2.052
  484SOL    HW1 5663   4.111   2.589   2.111
  484SOL    HW2 5664   4.035   2.490   2.025
  485SOL     OW 5665   3.696   6.232   3.335
  485SOL    HW1 5666   3.683   6.156   3.278
  485SOL    HW2 5667   3.619   6.233   3.391
  486SOL     OW 5668   6.009   4.726   0.666
  486SOL    HW1 5669   5.930   4.756   0.711
  486SOL    HW2 5670   6.076   4.790   0.689
  487SOL     OW 5671   4.350   8.696   5.743
  487SOL    HW1 5672   4.300   8.778   5.734
  487SOL    HW2 5673   4.309   8.651   5.817
  488SOL     OW 5674   1.809   2.651   0.467
  488SOL    HW1 5675   1.793   2.730   0.518
  488SOL    HW2 5676   1.889   2.670   0.418
  489SOL     OW 5677   2.411   5.051   1.122
  489SOL    HW1 5678   2.330   5.000   1.116
  489SOL    HW2 5679   2.409   5.088   1.210
  490SOL     OW 5680   6.583   6.004   1.068
  490SOL    HW1 5681   6.518   6.032   1.004
  490SOL    HW2 5682   6.584   5.908   1.061
  491SOL     OW 5683   4.231   6.810   2.057
  491SOL    HW1 5684   4.212   6.891   2.103
  491SOL    HW2 5685   4.184   6.818   1.974
  492SOL     OW 5686   2.203   5.498   4.661
  492SOL    HW1 5687   2.117   5.457   4.650
  492SOL    HW2 5688   2.254   5.434   4.711
  493SOL     OW 5689   6.895   7.315   0.417
  493SOL    HW1 5690   6.854   7.393   0.381
  493SOL    HW2 5691   6.979   7.346   0.452
  494SOL     OW 5692   4.651   6.075   5.411
  494SOL    HW1 5693   4.555   6.079   5.408
  494SOL    HW2 5694   4.675   6.146   5.471
  495SOL     OW 5695   2.538   6.066   5.557
  495SOL    HW1 5696   2.543   6.131   5.627
  495SOL    HW2 5697   2.468   6.098   5.500
  496SOL     OW 5698  -1.373   6.719   6.142
  496SOL    HW1 5699  -1.277   6.726   6.146
  496SOL    HW2 5700  -1.393   6.639   6.191
  497SOL     OW 5701  -0.508   5.165   5.139
  497SOL    HW1 5702  -0.599   5.176   5.112
  497SOL    HW2 5703  -0.512   5.098   5.208
  498SOL     OW 5704   4.169   4.705   2.494
  498SOL    HW1 5705   4.135   4.732   2.579
  498SOL    HW2 5706   4.118   4.627   2.472
  499SOL     OW 5707   9.229   5.415   0.161
  499SOL    HW1 5708   9.303   5.468   0.133
  499SOL    HW2 5709   9.156   5.443   0.106
  500SOL     OW 5710   0.073   2.585   1.670
  500SOL    HW1 5711  -0.007   2.545   1.703
  500SOL    HW2 5712   0.071   2.675   1.703
  501SOL     OW 5713   3.189   6.655   3.181
  501SOL    HW1 5714   3.255   6.686   3.119
  501SOL    HW2 5715   3.187   6.723   3.249
  502SOL     OW 5716   0.600   5.108   3.091
  502SOL    HW1 5717   0.626   5.073   3.006
  502SOL    HW2 5718   0.544   5.040   3.129
  503SOL     OW 5719   6.993   6.725   1.506
  503SOL    HW1 5720   7.047   6.692   1.577
  503SOL    HW2 5721   6.911   6.751   1.548
  504SOL     OW 5722   3.823   9.579   5.314
  504SOL    HW1 5723   3.803   9.492   5.349
  504SOL    HW2 5724   3.807   9.638   5.387
  505SOL     OW 5725   4.279   1.263   0.008
  505SOL    HW1 5726   4.234   1.199   0.065
  505SOL    HW2 5727   4.351   1.296   0.061
  506SOL     OW 5728   0.206   1.148   1.008
  506SOL    HW1 5729   0.221   1.235   0.970
  506SOL    HW2 5730   0.286   1.129   1.057
  507SOL     OW 5731   5.001   8.729   5.986
  507SOL    HW1 5732   4.985   8.767   6.072
  507SOL    HW2 5733   5.057   8.793   5.941
  508SOL     OW 5734   3.917   3.795   2.006
  508SOL    HW1 5735   3.950   3.777   2.094
  508SOL    HW2 5736   3.828   3.829   2.020
  509SOL     OW 5737   8.020   5.785   0.306
  509SOL    HW1 5738   8.078   5.859   0.322
  509SOL    HW2 5739   7.933   5.818   0.328
  510SOL     OW 5740   1.905   5.636   0.991
  510SOL    HW1 5741   1.959   5.715   0.997
  510SOL    HW2 5742   1.867   5.640   0.903
  511SOL     OW 5743   6.799   3.522   3.255
  511SOL    HW1 5744   6.792   3.615   3.277
  511SOL    HW2 5745   6.759   3.515   3.168
  512SOL     OW 5746   7.794   3.361   1.549
  512SOL    HW1 5747   7.740   3.433   1.583
  512SOL    HW2 5748   7.839   3.399   1.473
  513SOL     OW 5749   4.040   8.656   3.556
  513SOL    HW1 5750   4.084   8.637   3.639
  513SOL    HW2 5751   3.954   8.688   3.582
  514SOL     OW 5752   1.719   3.293   3.288
  514SOL    HW1 5753   1.765   3.254   3.214
  514SOL    HW2 5754   1.782   3.291   3.360
  515SOL     OW 5755   3.812   7.309   3.843
  515SOL    HW1 5756   3.892   7.257   3.848
  515SOL    HW2 5757   3.833   7.380   3.782
  516SOL     OW 5758  -0.157   4.514   3.152
  516SOL    HW1 5759  -0.139   4.608   3.154
  516SOL    HW2 5760  -0.218   4.500   3.225
  517SOL     OW 5761   0.349   5.043   3.818
  517SOL    HW1 5762   0.296   4.966   3.835
  517SOL    HW2 5763   0.436   5.020   3.852
  518SOL     OW 5764   3.673   0.854   1.007
  518SOL    HW1 5765   3.619   0.819   0.936
  518SOL    HW2 5766   3.610   0.893   1.067
  519SOL     OW 5767   8.123   3.386   0.708
  519SOL    HW1 5768   8.155   3.454   0.767
  519SOL    HW2 5769   8.040   3.422   0.674
  520SOL     OW 5770   8.236   7.154   2.102
  520SOL    HW1 5771   8.235   7.097   2.179
  520SOL    HW2 5772   8.295   7.226   2.126
  521SOL     OW 5773   4.915   9.084   6.115
  521SOL    HW1 5774   4.971   9.158   6.137
  521SOL    HW2 5775   4.879   9.106   6.029
  522SOL     OW 5776   2.688   5.171   0.522
  522SOL    HW1 5777   2.733   5.106   0.467
  522SOL    HW2 5778   2.644   5.119   0.589
  523SOL     OW 5779   3.418   1.166   1.804
  523SOL    HW1 5780   3.452   1.083   1.771
  523SOL    HW2 5781   3.496   1.220   1.819
  524SOL     OW 5782   3.576   5.943   2.682
  524SOL    HW1 5783   3.628   5.865   2.700
  524SOL    HW2 5784   3.536   5.927   2.596
  525SOL     OW 5785   4.624   2.187   1.506
  525SOL    HW1 5786   4.676   2.210   1.582
  525SOL    HW2 5787   4.550   2.248   1.508
  526SOL     OW 5788   6.231   4.505   0.407
  526SOL    HW1 5789   6.321   4.481   0.387
  526SOL    HW2 5790   6.221   4.593   0.373
  527SOL     OW 5791   3.037   6.076   0.238
  527SOL    HW1 5792   3.080   6.155   0.205
  527SOL    HW2 5793   3.108   6.019   0.267
  528SOL     OW 5794   5.755   8.681   3.809
  528SOL    HW1 5795   5.712   8.761   3.782
  528SOL    HW2 5796   5.702   8.611   3.770
  529SOL     OW 5797   0.608   3.177   1.189
  529SOL    HW1 5798   0.606   3.201   1.097
  529SOL    HW2 5799   0.527   3.129   1.204
  530SOL     OW 5800   3.380   6.907   4.996
  530SOL    HW1 5801   3.380   6.816   4.968
  530SOL    HW2 5802   3.310   6.913   5.060
  531SOL     OW 5803   2.869   1.758   2.001
  531SOL    HW1 5804   2.812   1.685   1.977
  531SOL    HW2 5805   2.921   1.726   2.074
  532SOL     OW 5806   2.086   6.754   3.014
  532SOL    HW1 5807   2.123   6.671   3.044
  532SOL    HW2 5808   2.161   6.802   2.979
  533SOL     OW 5809   6.193   7.662   2.256
  533SOL    HW1 5810   6.279   7.640   2.292
  533SOL    HW2 5811   6.150   7.577   2.244
  534SOL     OW 5812   2.900   8.864   3.935
  534SOL    HW1 5813   2.832   8.861   4.002
  534SOL    HW2 5814   2.880   8.942   3.883
  535SOL     OW 5815   2.854   1.455   2.037
  535SOL    HW1 5816   2.884   1.400   2.109
  535SOL    HW2 5817   2.874   1.404   1.958
  536SOL     OW 5818   4.628   7.589   5.769
  536SOL    HW1 5819   4.652   7.646   5.696
  536SOL    HW2 5820   4.702   7.528   5.778
  537SOL     OW 5821  -1.601   2.423   4.128
  537SOL    HW1 5822  -1.551   2.367   4.069
  537SOL    HW2 5823  -1.588   2.512   4.094
  538SOL     OW 5824   4.739   2.290   0.721
  538SOL    HW1 5825   4.716   2.339   0.642
  538SOL    HW2 5826   4.835   2.289   0.722
  539SOL     OW 5827   4.549   8.998   4.554
  539SOL    HW1 5828   4.635   9.040   4.561
  539SOL    HW2 5829   4.566   8.913   4.515
  540SOL     OW 5830   1.634   7.231   2.206
  540SOL    HW1 5831   1.724   7.196   2.203
  540SOL    HW2 5832   1.640   7.308   2.261
  541SOL     OW 5833   1.235   3.057   3.977
  541SOL    HW1 5834   1.176   2.994   4.017
  541SOL    HW2 5835   1.313   3.056   4.032
  542SOL     OW 5836   4.793   6.294   2.695
  542SOL    HW1 5837   4.763   6.207   2.671
  542SOL    HW2 5838   4.815   6.335   2.611
  543SOL     OW 5839   8.788   4.626   0.619
  543SOL    HW1 5840   8.724   4.568   0.659
  543SOL    HW2 5841   8.786   4.705   0.674
  544SOL     OW 5842   5.918   2.208   0.736
  544SOL    HW1 5843   5.934   2.272   0.667
  544SOL    HW2 5844   5.980   2.230   0.805
  545SOL     OW 5845   2.416   6.658   5.950
  545SOL    HW1 5846   2.344   6.597   5.963
  545SOL    HW2 5847   2.471   6.649   6.028
  546SOL     OW 5848   2.957   6.408   1.045
  546SOL    HW1 5849   2.908   6.482   1.081
  546SOL    HW2 5850   2.916   6.331   1.084
  547SOL     OW 5851   0.317   2.141   2.238
  547SOL    HW1 5852   0.407   2.162   2.213
  547SOL    HW2 5853   0.315   2.045   2.242
  548SOL     OW 5854   6.415   5.982   3.209
  548SOL    HW1 5855   6.361   6.056   3.184
  548SOL    HW2 5856   6.503   6.006   3.180
  549SOL     OW 5857   2.221   0.266   0.125
  549SOL    HW1 5858   2.163   0.202   0.084
  549SOL    HW2 5859   2.261   0.220   0.199
  550SOL     OW 5860   3.626   8.142   5.988
  550SOL    HW1 5861   3.636   8.047   5.977
  550SOL    HW2 5862   3.642   8.157   6.081
  551SOL     OW 5863   2.776   7.548   4.254
  551SOL    HW1 5864   2.735   7.462   4.254
  551SOL    HW2 5865   2.861   7.534   4.213
  552SOL     OW 5866   6.781   9.268   3.668
  552SOL    HW1 5867   6.804   9.344   3.721
  552SOL    HW2 5868   6.686   9.260   3.676
  553SOL     OW 5869  -0.135   6.026   4.188
  553SOL    HW1 5870  -0.196   5.953   4.179
  553SOL    HW2 5871  -0.056   5.996   4.143
  554SOL     OW 5872   0.035   4.441   5.094
  554SOL    HW1 5873  -0.045   4.394   5.069
  554SOL    HW2 5874   0.082   4.455   5.012
  555SOL     OW 5875   4.167   4.885   4.295
  555SOL    HW1 5876   4.209   4.891   4.381
  555SOL    HW2 5877   4.166   4.792   4.275
  556SOL     OW 5878   3.275   5.838   5.757
  556SOL    HW1 5879   3.193   5.868   5.719
  556SOL    HW2 5880   3.257   5.831   5.851
  557SOL     OW 5881   2.646   1.646   0.704
  557SOL    HW1 5882   2.721   1.674   0.651
  557SOL    HW2 5883   2.570   1.663   0.649
  558SOL     OW 5884   5.787   6.038   1.910
  558SOL    HW1 5885   5.831   5.969   1.862
  558SOL    HW2 5886   5.851   6.109   1.914
  559SOL     OW 5887   7.133   7.057   0.021
  559SOL    HW1 5888   7.083   7.111   0.082
  559SOL    HW2 5889   7.069   7.025  -0.042
  560SOL     OW 5890   1.201   1.658   2.537
  560SOL    HW1 5891   1.242   1.701   2.461
  560SOL    HW2 5892   1.164   1.577   2.501
  561SOL     OW 5893   6.083   5.490   3.288
  561SOL    HW1 5894   6.046   5.451   3.368
  561SOL    HW2 5895   6.048   5.579   3.287
  562SOL     OW 5896   4.162   5.459   0.449
  562SOL    HW1 5897   4.146   5.433   0.358
  562SOL    HW2 5898   4.229   5.528   0.443
  563SOL     OW 5899  -0.003   6.175   4.970
  563SOL    HW1 5900  -0.064   6.104   4.991
  563SOL    HW2 5901  -0.032   6.208   4.885
  564SOL     OW 5902   6.245   5.898   2.721
  564SOL    HW1 5903   6.223   5.975   2.774
  564SOL    HW2 5904   6.336   5.880   2.742
  565SOL     OW 5905   1.812   2.927   0.672
  565SOL    HW1 5906   1.825   2.858   0.737
  565SOL    HW2 5907   1.833   3.008   0.719
  566SOL     OW 5908   1.958   4.454   3.816
  566SOL    HW1 5909   1.948   4.542   3.851
  566SOL    HW2 5910   2.047   4.452   3.781
  567SOL     OW 5911   1.918   5.516   5.344
  567SOL    HW1 5912   1.822   5.515   5.338
  567SOL    HW2 5913   1.945   5.439   5.293
  568SOL     OW 5914   2.323   3.478   4.921
  568SOL    HW1 5915   2.349   3.441   5.005
  568SOL    HW2 5916   2.228   3.488   4.927
  569SOL     OW 5917   5.287   1.920   2.283
  569SOL    HW1 5918   5.242   1.843   2.317
  569SOL    HW2 5919   5.234   1.947   2.208
  570SOL     OW 5920   5.440   9.091   4.084
  570SOL    HW1 5921   5.511   9.154   4.069
  570SOL    HW2 5922   5.448   9.066   4.176
  571SOL     OW 5923   6.251   4.299   1.041
  571SOL    HW1 5924   6.314   4.276   1.110
  571SOL    HW2 5925   6.245   4.221   0.987
  572SOL     OW 5926   3.964   4.968   0.200
  572SOL    HW1 5927   4.029   5.038   0.207
  572SOL    HW2 5928   3.891   4.997   0.255
  573SOL     OW 5929   5.651   4.368   2.535
  573SOL    HW1 5930   5.569   4.417   2.544
  573SOL    HW2 5931   5.645   4.297   2.598
  574SOL     OW 5932   4.155   7.929   2.724
  574SOL    HW1 5933   4.074   7.910   2.677
  574SOL    HW2 5934   4.127   7.969   2.806
  575SOL     OW 5935   3.781   8.908   3.119
  575SOL    HW1 5936   3.693   8.897   3.083
  575SOL    HW2 5937   3.768   8.910   3.214
  576SOL     OW 5938   2.790   8.954   5.533
  576SOL    HW1 5939   2.740   9.023   5.577
  576SOL    HW2 5940   2.738   8.875   5.548
  577SOL     OW 5941   5.386   3.431   4.976
  577SOL    HW1 5942   5.402   3.500   4.912
  577SOL    HW2 5943   5.468   3.424   5.025
  578SOL     OW 5944   6.285   6.804   2.883
  578SOL    HW1 5945   6.308   6.722   2.927
  578SOL    HW2 5946   6.227   6.777   2.812
  579SOL     OW 5947   3.826   6.595   3.488
  579SOL    HW1 5948   3.792   6.588   3.399
  579SOL    HW2 5949   3.921   6.594   3.478
  580SOL     OW 5950   1.230   4.288   4.836
  580SOL    HW1 5951   1.255   4.196   4.846
  580SOL    HW2 5952   1.293   4.336   4.889
  581SOL     OW 5953   0.909   7.096   3.207
  581SOL    HW1 5954   0.874   7.110   3.119
  581SOL    HW2 5955   0.916   7.184   3.244
  582SOL     OW 5956   7.859   4.666   1.995
  582SOL    HW1 5957   7.775   4.622   1.986
  582SOL    HW2 5958   7.849   4.724   2.070
  583SOL     OW 5959   2.051   4.380   4.073
  583SOL    HW1 5960   2.032   4.366   3.980
  583SOL    HW2 5961   2.050   4.292   4.111
  584SOL     OW 5962   3.409   4.241   5.503
  584SOL    HW1 5963   3.464   4.315   5.529
  584SOL    HW2 5964   3.464   4.189   5.445
  585SOL     OW 5965   2.413   3.947   0.079
  585SOL    HW1 5966   2.437   3.941   0.172
  585SOL    HW2 5967   2.346   3.879   0.067
  586SOL     OW 5968   5.893   4.450   1.083
  586SOL    HW1 5969   5.947   4.409   1.151
  586SOL    HW2 5970   5.957   4.484   1.020
  587SOL     OW 5971   0.776   3.379   2.404
  587SOL    HW1 5972   0.794   3.286   2.386
  587SOL    HW2 5973   0.681   3.386   2.396
  588SOL     OW 5974   4.828   4.356   0.912
  588SOL    HW1 5975   4.819   4.363   1.007
  588SOL    HW2 5976   4.799   4.441   0.879
  589SOL     OW 5977   1.574   2.902   2.957
  589SOL    HW1 5978   1.668   2.886   2.956
  589SOL    HW2 5979   1.546   2.872   3.044
  590SOL     OW 5980   7.742   6.677   2.627
  590SOL    HW1 5981   7.732   6.706   2.717
  590SOL    HW2 5982   7.732   6.757   2.575
  591SOL     OW 5983   7.093   6.135   0.977
  591SOL    HW1 5984   7.068   6.049   1.011
  591SOL    HW2 5985   7.179   6.152   1.015
  592SOL     OW 5986   6.473   7.585   1.775
  592SOL    HW1 5987   6.386   7.578   1.734
  592SOL    HW2 5988   6.469   7.666   1.825
  593SOL     OW 5989   5.739   6.677   2.947
  593SOL    HW1 5990   5.735   6.654   3.039
  593SOL    HW2 5991   5.655   6.649   2.911
  594SOL     OW 5992  -0.625   4.278   4.741
  594SOL    HW1 5993  -0.711   4.277   4.783
  594SOL    HW2 5994  -0.643   4.299   4.650
  595SOL     OW 5995   6.633   6.515   1.333
  595SOL    HW1 5996   6.670   6.603   1.326
  595SOL    HW2 5997   6.708   6.459   1.351
  596SOL     OW 5998   2.448   3.698   6.167
  596SOL    HW1 5999   2.448   3.608   6.201
  596SOL    HW2 6000   2.372   3.701   6.108
  597SOL     OW 6001   1.692   4.817   0.306
  597SOL    HW1 6002   1.731   4.889   0.357
  597SOL    HW2 6003   1.625   4.859   0.252
  598SOL     OW 6004   4.852   6.210   4.814
  598SOL    HW1 6005   4.844   6.229   4.907
  598SOL    HW2 6006   4.847   6.295   4.771
  599SOL     OW 6007   5.099   3.977   3.753
  599SOL    HW1 6008   5.075   3.888   3.725
  599SOL    HW2 6009   5.174   4.000   3.699
  600SOL     OW 6010   1.943   2.913   3.371
  600SOL    HW1 6011   2.028   2.948   3.399
  600SOL    HW2 6012   1.917   2.970   3.299
  601SOL     OW 6013   3.674   5.531   2.932
  601SOL    HW1 6014   3.700   5.599   2.870
  601SOL    HW2 6015   3.691   5.449   2.885
  602SOL     OW 6016   2.001   8.914   6.053
  602SOL    HW1 6017   2.052   8.966   5.990
  602SOL    HW2 6018   2.047   8.925   6.136
  603SOL     OW 6019   6.417   6.468   1.640
  603SOL    HW1 6020   6.356   6.520   1.691
  603SOL    HW2 6021   6.456   6.407   1.703
  604SOL     OW 6022   2.083   3.107   3.699
  604SOL    HW1 6023   1.990   3.108   3.725
  604SOL    HW2 6024   2.124   3.173   3.755
  605SOL     OW 6025   7.087   1.268   0.489
  605SOL    HW1 6026   7.090   1.356   0.527
  605SOL    HW2 6027   7.007   1.268   0.436
  606SOL     OW 6028   1.940   3.202   2.513
  606SOL    HW1 6029   1.915   3.286   2.552
  606SOL    HW2 6030   2.031   3.189   2.541
  607SOL     OW 6031   4.699   4.841   3.801
  607SOL    HW1 6032   4.769   4.776   3.790
  607SOL    HW2 6033   4.618   4.792   3.787
  608SOL     OW 6034   0.804   4.234   5.487
  608SOL    HW1 6035   0.806   4.140   5.504
  608SOL    HW2 6036   0.875   4.249   5.425
  609SOL     OW 6037   4.244   1.720   0.277
  609SOL    HW1 6038   4.194   1.793   0.240
  609SOL    HW2 6039   4.335   1.747   0.269
  610SOL     OW 6040   5.105   3.006   2.686
  610SOL    HW1 6041   5.059   3.063   2.747
  610SOL    HW2 6042   5.120   3.061   2.609
  611SOL     OW 6043  -1.156   4.682   5.473
  611SOL    HW1 6044  -1.113   4.714   5.394
  611SOL    HW2 6045  -1.241   4.649   5.442
  612SOL     OW 6046   6.604   2.789   0.881
  612SOL    HW1 6047   6.603   2.803   0.976
  612SOL    HW2 6048   6.696   2.796   0.857
  613SOL     OW 6049   3.910   4.965   2.835
  613SOL    HW1 6050   3.886   4.986   2.745
  613SOL    HW2 6051   3.991   4.914   2.827
  614SOL     OW 6052   2.376   6.376   2.475
  614SOL    HW1 6053   2.381   6.466   2.442
  614SOL    HW2 6054   2.343   6.325   2.401
  615SOL     OW 6055   1.300   2.458   1.065
  615SOL    HW1 6056   1.336   2.374   1.095
  615SOL    HW2 6057   1.206   2.451   1.082
  616SOL     OW 6058   1.004   5.485   2.528
  616SOL    HW1 6059   0.987   5.570   2.489
  616SOL    HW2 6060   1.023   5.428   2.453
  617SOL     OW 6061   6.096   6.734   2.015
  617SOL    HW1 6062   6.060   6.692   1.937
  617SOL    HW2 6063   6.029   6.796   2.043
  618SOL     OW 6064   2.341   8.141   1.842
  618SOL    HW1 6065   2.314   8.091   1.765
  618SOL    HW2 6066   2.260   8.182   1.873
  619SOL     OW 6067   5.205   7.027   6.166
  619SOL    HW1 6068   5.222   7.025   6.260
  619SOL    HW2 6069   5.115   6.996   6.157
  620SOL     OW 6070   6.366   7.300   1.409
  620SOL    HW1 6071   6.434   7.353   1.451
  620SOL    HW2 6072   6.392   7.295   1.317
  621SOL     OW 6073   4.633   4.325   0.463
  621SOL    HW1 6074   4.552   4.374   0.450
  621SOL    HW2 6075   4.637   4.311   0.558
  622SOL     OW 6076   2.920   1.931   1.772
  622SOL    HW1 6077   2.870   1.904   1.694
  622SOL    HW2 6078   2.889   1.873   1.842
  623SOL     OW 6079   7.919   5.589   0.661
  623SOL    HW1 6080   7.869   5.663   0.627
  623SOL    HW2 6081   7.868   5.512   0.636
  624SOL     OW 6082   7.773   5.504   1.388
  624SOL    HW1 6083   7.705   5.553   1.341
  624SOL    HW2 6084   7.749   5.412   1.376
  625SOL     OW 6085   5.312   5.334   2.035
  625SOL    HW1 6086   5.369   5.356   2.109
  625SOL    HW2 6087   5.367   5.282   1.976
  626SOL     OW 6088  -0.747   1.226   1.995
  626SOL    HW1 6089  -0.799   1.174   2.057
  626SOL    HW2 6090  -0.759   1.181   1.911
  627SOL     OW 6091   6.567   6.580   2.906
  627SOL    HW1 6092   6.565   6.558   2.813
  627SOL    HW2 6093   6.612   6.665   2.910
  628SOL     OW 6094   3.111   3.470   2.866
  628SOL    HW1 6095   3.042   3.423   2.818
  628SOL    HW2 6096   3.188   3.463   2.809
  629SOL     OW 6097   5.772   5.015   5.460
  629SOL    HW1 6098   5.762   5.096   5.411
  629SOL    HW2 6099   5.847   4.972   5.421
  630SOL     OW 6100   2.033   6.169   4.894
  630SOL    HW1 6101   1.963   6.114   4.856
  630SOL    HW2 6102   2.029   6.150   4.988
  631SOL     OW 6103   4.532   8.281   5.994
  631SOL    HW1 6104   4.598   8.336   6.035
  631SOL    HW2 6105   4.530   8.311   5.903
  632SOL     OW 6106   2.325   6.842   5.759
  632SOL    HW1 6107   2.230   6.859   5.763
  632SOL    HW2 6108   2.345   6.796   5.840
  633SOL     OW 6109   3.415   4.807   5.135
  633SOL    HW1 6110   3.501   4.765   5.143
  633SOL    HW2 6111   3.433   4.901   5.147
  634SOL     OW 6112   8.547   4.171   0.771
  634SOL    HW1 6113   8.540   4.084   0.732
  634SOL    HW2 6114   8.524   4.157   0.863
  635SOL     OW 6115   8.048   5.162   0.256
  635SOL    HW1 6116   8.078   5.198   0.339
  635SOL    HW2 6117   7.963   5.204   0.241
  636SOL     OW 6118   2.595   4.577   1.897
  636SOL    HW1 6119   2.684   4.549   1.915
  636SOL    HW2 6120   2.546   4.559   1.977
  637SOL     OW 6121   2.472   6.821   1.932
  637SOL    HW1 6122   2.494   6.858   1.847
  637SOL    HW2 6123   2.547   6.842   1.988
  638SOL     OW 6124   1.461   4.098   1.898
  638SOL    HW1 6125   1.383   4.122   1.947
  638SOL    HW2 6126   1.429   4.039   1.829
  639SOL     OW 6127   2.861   2.718   2.926
  639SOL    HW1 6128   2.816   2.635   2.910
  639SOL    HW2 6129   2.799   2.784   2.896
  640SOL     OW 6130   6.441   4.861   1.260
  640SOL    HW1 6131   6.352   4.885   1.285
  640SOL    HW2 6132   6.481   4.944   1.232
  641SOL     OW 6133   5.709   7.101   2.548
  641SOL    HW1 6134   5.732   7.100   2.455
  641SOL    HW2 6135   5.625   7.146   2.551
  642SOL     OW 6136   1.033   3.943   1.301
  642SOL    HW1 6137   1.045   3.915   1.210
  642SOL    HW2 6138   1.069   4.032   1.303
  643SOL     OW 6139   3.914   9.823   5.895
  643SOL    HW1 6140   3.826   9.787   5.884
  643SOL    HW2 6141   3.965   9.783   5.825
  644SOL     OW 6142   3.177   9.117   3.939
  644SOL    HW1 6143   3.186   9.022   3.943
  644SOL    HW2 6144   3.246   9.145   3.878
  645SOL     OW 6145   2.255   7.845   1.390
  645SOL    HW1 6146   2.178   7.890   1.423
  645SOL    HW2 6147   2.324   7.868   1.452
  646SOL     OW 6148   4.828   5.770   0.878
  646SOL    HW1 6149   4.841   5.801   0.968
  646SOL    HW2 6150   4.913   5.736   0.852
  647SOL     OW 6151   7.959   5.537   2.503
  647SOL    HW1 6152   8.037   5.488   2.528
  647SOL    HW2 6153   7.894   5.513   2.569
  648SOL     OW 6154   2.890   7.061   4.384
  648SOL    HW1 6155   2.919   7.142   4.425
  648SOL    HW2 6156   2.947   6.994   4.420
  649SOL     OW 6157   4.261   1.112   0.816
  649SOL    HW1 6158   4.351   1.137   0.840
  649SOL    HW2 6159   4.266   1.018   0.801
  650SOL     OW 6160   5.255   6.740   1.557
  650SOL    HW1 6161   5.235   6.823   1.602
  650SOL    HW2 6162   5.349   6.728   1.571
  651SOL     OW 6163   1.561   2.410   3.643
  651SOL    HW1 6164   1.486   2.416   3.585
  651SOL    HW2 6165   1.569   2.317   3.664
  652SOL     OW 6166   8.643   7.846   1.733
  652SOL    HW1 6167   8.707   7.877   1.797
  652SOL    HW2 6168   8.558   7.871   1.770
  653SOL     OW 6169   2.954   3.356   4.639
  653SOL    HW1 6170   2.867   3.315   4.640
  653SOL    HW2 6171   2.939   3.445   4.671
  654SOL     OW 6172   1.778   5.017   3.108
  654SOL    HW1 6173   1.734   4.996   3.190
  654SOL    HW2 6174   1.715   4.993   3.040
  655SOL     OW 6175   6.916   5.520   2.247
  655SOL    HW1 6176   6.959   5.458   2.188
  655SOL    HW2 6177   6.879   5.465   2.316
  656SOL     OW 6178   5.546   5.759   3.904
  656SOL    HW1 6179   5.609   5.796   3.966
  656SOL    HW2 6180   5.570   5.797   3.820
  657SOL     OW 6181   5.105   5.308   3.930
  657SOL    HW1 6182   5.127   5.367   3.858
  657SOL    HW2 6183   5.189   5.283   3.968
  658SOL     OW 6184   4.240   4.788   1.686
  658SOL    HW1 6185   4.298   4.715   1.663
  658SOL    HW2 6186   4.162   4.747   1.723
  659SOL     OW 6187   4.257   4.954   0.784
  659SOL    HW1 6188   4.260   5.014   0.859
  659SOL    HW2 6189   4.171   4.969   0.746
  660SOL     OW 6190   2.908   6.371   4.889
  660SOL    HW1 6191   2.898   6.288   4.843
  660SOL    HW2 6192   2.859   6.434   4.835
  661SOL     OW 6193   1.412   6.804   1.645
  661SOL    HW1 6194   1.434   6.782   1.735
  661SOL    HW2 6195   1.477   6.757   1.592
  662SOL     OW 6196   0.996   7.029   2.817
  662SOL    HW1 6197   0.970   6.939   2.837
  662SOL    HW2 6198   1.041   7.022   2.732
  663SOL     OW 6199   2.381   6.281   4.114
  663SOL    HW1 6200   2.427   6.205   4.079
  663SOL    HW2 6201   2.366   6.260   4.206
  664SOL     OW 6202   3.403   8.242   2.035
  664SOL    HW1 6203   3.444   8.167   1.991
  664SOL    HW2 6204   3.370   8.207   2.117
  665SOL     OW 6205   4.804   6.196   5.204
  665SOL    HW1 6206   4.740   6.167   5.270
  665SOL    HW2 6207   4.882   6.143   5.222
  666SOL     OW 6208  -1.103   2.232   3.688
  666SOL    HW1 6209  -1.116   2.243   3.594
  666SOL    HW2 6210  -1.041   2.159   3.695
  667SOL     OW 6211   0.106   5.814   4.656
  667SOL    HW1 6212   0.165   5.890   4.652
  667SOL    HW2 6213   0.063   5.822   4.741
  668SOL     OW 6214   4.263   4.397   2.534
  668SOL    HW1 6215   4.318   4.361   2.464
  668SOL    HW2 6216   4.315   4.469   2.571
  669SOL     OW 6217  -0.074   1.251   1.084
  669SOL    HW1 6218   0.002   1.213   1.040
  669SOL    HW2 6219  -0.050   1.254   1.176
  670SOL     OW 6220   1.208   8.079   5.437
  670SOL    HW1 6221   1.115   8.102   5.438
  670SOL    HW2 6222   1.217   8.009   5.502
  671SOL     OW 6223   0.734   6.121   5.853
  671SOL    HW1 6224   0.659   6.083   5.899
  671SOL    HW2 6225   0.740   6.211   5.887
  672SOL     OW 6226   5.918   4.071   1.042
  672SOL    HW1 6227   5.889   4.151   0.997
  672SOL    HW2 6228   5.880   4.000   0.991
  673SOL     OW 6229   0.294   5.932   3.715
  673SOL    HW1 6230   0.270   6.015   3.756
  673SOL    HW2 6231   0.232   5.868   3.751
  674SOL     OW 6232   1.900   6.760   5.608
  674SOL    HW1 6233   1.827   6.722   5.656
  674SOL    HW2 6234   1.950   6.809   5.674
  675SOL     OW 6235   5.658   3.335   0.631
  675SOL    HW1 6236   5.638   3.429   0.639
  675SOL    HW2 6237   5.614   3.295   0.706
  676SOL     OW 6238   3.096   7.770   1.142
  676SOL    HW1 6239   3.178   7.777   1.190
  676SOL    HW2 6240   3.097   7.844   1.081
  677SOL     OW 6241  -0.211   4.012   4.418
  677SOL    HW1 6242  -0.288   3.988   4.469
  677SOL    HW2 6243  -0.188   3.932   4.372
  678SOL     OW 6244   5.774   2.324   0.415
  678SOL    HW1 6245   5.850   2.363   0.458
  678SOL    HW2 6246   5.719   2.398   0.390
  679SOL     OW 6247   2.933   6.885   4.797
  679SOL    HW1 6248   2.839   6.865   4.789
  679SOL    HW2 6249   2.963   6.896   4.706
  680SOL     OW 6250   6.556   5.760   1.837
  680SOL    HW1 6251   6.498   5.750   1.761
  680SOL    HW2 6252   6.536   5.685   1.892
  681SOL     OW 6253   2.261   8.439   3.067
  681SOL    HW1 6254   2.183   8.487   3.095
  681SOL    HW2 6255   2.270   8.461   2.974
  682SOL     OW 6256   7.333   0.453   0.521
  682SOL    HW1 6257   7.364   0.392   0.588
  682SOL    HW2 6258   7.363   0.538   0.551
  683SOL     OW 6259   0.098   5.543   4.609
  683SOL    HW1 6260   0.071   5.633   4.626
  683SOL    HW2 6261   0.153   5.549   4.531
  684SOL     OW 6262   2.815   5.045   5.405
  684SOL    HW1 6263   2.848   5.135   5.402
  684SOL    HW2 6264   2.767   5.039   5.487
  685SOL     OW 6265   1.999   1.527   0.810
  685SOL    HW1 6266   1.916   1.542   0.765
  685SOL    HW2 6267   2.009   1.432   0.813
  686SOL     OW 6268   6.049   7.386   1.989
  686SOL    HW1 6269   5.982   7.402   2.055
  686SOL    HW2 6270   6.117   7.337   2.036
  687SOL     OW 6271   7.145   7.638   2.488
  687SOL    HW1 6272   7.110   7.577   2.553
  687SOL    HW2 6273   7.240   7.630   2.496
  688SOL     OW 6274   1.843   8.452   2.321
  688SOL    HW1 6275   1.913   8.451   2.256
  688SOL    HW2 6276   1.763   8.436   2.270
  689SOL     OW 6277   3.626   6.628   1.526
  689SOL    HW1 6278   3.575   6.707   1.506
  689SOL    HW2 6279   3.564   6.569   1.569
  690SOL     OW 6280  -0.367   2.337   3.244
  690SOL    HW1 6281  -0.353   2.271   3.176
  690SOL    HW2 6282  -0.328   2.298   3.323
  691SOL     OW 6283   2.683   5.811   3.159
  691SOL    HW1 6284   2.605   5.765   3.128
  691SOL    HW2 6285   2.652   5.863   3.234
  692SOL     OW 6286   2.325   7.124   5.590
  692SOL    HW1 6287   2.342   7.129   5.684
  692SOL    HW2 6288   2.387   7.185   5.551
  693SOL     OW 6289   5.837   6.599   5.238
  693SOL    HW1 6290   5.905   6.577   5.302
  693SOL    HW2 6291   5.819   6.692   5.253
  694SOL     OW 6292   5.963   4.756   0.400
  694SOL    HW1 6293   5.921   4.679   0.363
  694SOL    HW2 6294   5.978   4.734   0.492
  695SOL     OW 6295   2.142   7.790   5.066
  695SOL    HW1 6296   2.134   7.728   4.993
  695SOL    HW2 6297   2.090   7.751   5.136
  696SOL     OW 6298   1.245   6.146   4.935
  696SOL    HW1 6299   1.282   6.079   4.878
  696SOL    HW2 6300   1.177   6.188   4.883
  697SOL     OW 6301   1.955   1.873   2.853
  697SOL    HW1 6302   1.873   1.828   2.872
  697SOL    HW2 6303   1.982   1.839   2.767
  698SOL     OW 6304   3.482   2.454   2.185
  698SOL    HW1 6305   3.467   2.365   2.215
  698SOL    HW2 6306   3.470   2.509   2.263
  699SOL     OW 6307   3.773  10.229   5.420
  699SOL    HW1 6308   3.712  10.285   5.371
  699SOL    HW2 6309   3.859  10.253   5.386
  700SOL     OW 6310   0.239   0.679   1.000
  700SOL    HW1 6311   0.144   0.679   0.984
  700SOL    HW2 6312   0.256   0.590   1.033
  701SOL     OW 6313   3.439   5.839   2.915
  701SOL    HW1 6314   3.477   5.851   2.828
  701SOL    HW2 6315   3.438   5.927   2.953
  702SOL     OW 6316   5.804   3.706   1.482
  702SOL    HW1 6317   5.848   3.791   1.472
  702SOL    HW2 6318   5.773   3.707   1.572
  703SOL     OW 6319   3.656   8.914   4.936
  703SOL    HW1 6320   3.598   8.986   4.962
  703SOL    HW2 6321   3.713   8.951   4.869
  704SOL     OW 6322   0.771   5.040   5.720
  704SOL    HW1 6323   0.711   5.026   5.647
  704SOL    HW2 6324   0.841   4.977   5.706
  705SOL     OW 6325   1.981   7.462   2.627
  705SOL    HW1 6326   2.030   7.484   2.548
  705SOL    HW2 6327   1.913   7.529   2.632
  706SOL     OW 6328   4.331   3.653   2.761
  706SOL    HW1 6329   4.267   3.724   2.752
  706SOL    HW2 6330   4.382   3.676   2.838
  707SOL     OW 6331   3.092   5.072   0.264
  707SOL    HW1 6332   3.118   4.999   0.320
  707SOL    HW2 6333   3.107   5.150   0.318
  708SOL     OW 6334  -1.129   5.166   5.199
  708SOL    HW1 6335  -1.133   5.196   5.289
  708SOL    HW2 6336  -1.185   5.089   5.196
  709SOL     OW 6337   3.068   5.832   4.251
  709SOL    HW1 6338   3.008   5.789   4.190
  709SOL    HW2 6339   3.011   5.882   4.309
  710SOL     OW 6340   6.405   6.651   5.549
  710SOL    HW1 6341   6.320   6.608   5.559
  710SOL    HW2 6342   6.385   6.733   5.504
  711SOL     OW 6343   2.963   5.403   2.693
  711SOL    HW1 6344   3.052   5.370   2.704
  711SOL    HW2 6345   2.931   5.419   2.781
  712SOL     OW 6346   4.287   7.280   3.743
  712SOL    HW1 6347   4.262   7.231   3.821
  712SOL    HW2 6348   4.321   7.363   3.776
  713SOL     OW 6349   1.521   0.533   0.834
  713SOL    HW1 6350   1.480   0.605   0.787
  713SOL    HW2 6351   1.448   0.482   0.869
  714SOL     OW 6352   6.786   5.468   3.122
  714SOL    HW1 6353   6.771   5.490   3.214
  714SOL    HW2 6354   6.731   5.391   3.107
  715SOL     OW 6355   5.049   4.726   2.711
  715SOL    HW1 6356   5.011   4.753   2.795
  715SOL    HW2 6357   4.973   4.699   2.658
  716SOL     OW 6358   5.389   3.101   0.025
  716SOL    HW1 6359   5.363   3.193   0.021
  716SOL    HW2 6360   5.432   3.092   0.110
  717SOL     OW 6361   4.411   4.702   2.385
  717SOL    HW1 6362   4.461   4.630   2.423
  717SOL    HW2 6363   4.320   4.681   2.405
  718SOL     OW 6364   4.107   6.967   4.873
  718SOL    HW1 6365   4.116   6.875   4.896
  718SOL    HW2 6366   4.129   6.970   4.780
  719SOL     OW 6367   2.689   5.292   4.443
  719SOL    HW1 6368   2.723   5.298   4.533
  719SOL    HW2 6369   2.718   5.206   4.412
  720SOL     OW 6370   3.028   7.397   5.917
  720SOL    HW1 6371   3.119   7.422   5.902
  720SOL    HW2 6372   2.979   7.479   5.910
  721SOL     OW 6373   2.916   7.225   2.692
  721SOL    HW1 6374   2.859   7.170   2.639
  721SOL    HW2 6375   2.990   7.169   2.715
  722SOL     OW 6376   3.806   2.145   1.997
  722SOL    HW1 6377   3.855   2.169   2.075
  722SOL    HW2 6378   3.813   2.050   1.993
  723SOL     OW 6379   4.931   0.814   1.304
  723SOL    HW1 6380   4.975   0.779   1.226
  723SOL    HW2 6381   4.971   0.767   1.377
  724SOL     OW 6382   6.269   4.699   3.301
  724SOL    HW1 6383   6.268   4.604   3.317
  724SOL    HW2 6384   6.324   4.709   3.222
  725SOL     OW 6385   5.239   4.208   0.853
  725SOL    HW1 6386   5.218   4.295   0.820
  725SOL    HW2 6387   5.323   4.187   0.813
  726SOL     OW 6388   2.992   2.033   2.967
  726SOL    HW1 6389   2.910   2.014   2.921
  726SOL    HW2 6390   2.994   2.128   2.975
  727SOL     OW 6391   6.585   5.992   3.861
  727SOL    HW1 6392   6.641   5.958   3.931
  727SOL    HW2 6393   6.622   5.956   3.781
  728SOL     OW 6394   4.200   7.143   6.049
  728SOL    HW1 6395   4.162   7.154   5.962
  728SOL    HW2 6396   4.238   7.228   6.069
  729SOL     OW 6397   0.942   5.062   5.411
  729SOL    HW1 6398   0.972   4.985   5.363
  729SOL    HW2 6399   0.847   5.050   5.417
  730SOL     OW 6400   1.279   4.992   4.590
  730SOL    HW1 6401   1.196   4.948   4.576
  730SOL    HW2 6402   1.306   4.967   4.679
  731SOL     OW 6403   6.152   5.390   5.385
  731SOL    HW1 6404   6.095   5.436   5.447
  731SOL    HW2 6405   6.240   5.413   5.412
  732SOL     OW 6406   0.444   0.543   0.695
  732SOL    HW1 6407   0.451   0.626   0.740
  732SOL    HW2 6408   0.368   0.500   0.735
  733SOL     OW 6409   4.509   5.064   3.616
  733SOL    HW1 6410   4.457   5.144   3.617
  733SOL    HW2 6411   4.516   5.039   3.709
  734SOL     OW 6412   4.203   1.808   2.730
  734SOL    HW1 6413   4.185   1.898   2.705
  734SOL    HW2 6414   4.229   1.765   2.648
  735SOL     OW 6415   1.690   4.652   5.607
  735SOL    HW1 6416   1.674   4.711   5.680
  735SOL    HW2 6417   1.777   4.675   5.575
  736SOL     OW 6418   1.502   4.819   3.982
  736SOL    HW1 6419   1.424   4.769   4.007
  736SOL    HW2 6420   1.574   4.756   3.990
  737SOL     OW 6421   6.727   4.572   1.687
  737SOL    HW1 6422   6.805   4.571   1.743
  737SOL    HW2 6423   6.654   4.562   1.748
  738SOL     OW 6424   7.383   3.228   0.107
  738SOL    HW1 6425   7.423   3.252   0.190
  738SOL    HW2 6426   7.409   3.297   0.046
  739SOL     OW 6427   2.320   8.253   5.887
  739SOL    HW1 6428   2.251   8.201   5.929
  739SOL    HW2 6429   2.398   8.237   5.940
  740SOL     OW 6430   8.305   7.422   1.237
  740SOL    HW1 6431   8.295   7.372   1.156
  740SOL    HW2 6432   8.241   7.493   1.229
  741SOL     OW 6433   2.879   8.430   6.093
  741SOL    HW1 6434   2.831   8.480   6.159
  741SOL    HW2 6435   2.933   8.369   6.144
  742SOL     OW 6436  -1.555   5.612   6.192
  742SOL    HW1 6437  -1.480   5.664   6.165
  742SOL    HW2 6438  -1.521   5.551   6.257
  743SOL     OW 6439   6.719   1.179  -0.000
  743SOL    HW1 6440   6.813   1.170  -0.013
  743SOL    HW2 6441   6.695   1.101   0.051
  744SOL     OW 6442   3.460   5.190   1.352
  744SOL    HW1 6443   3.428   5.218   1.266
  744SOL    HW2 6444   3.529   5.127   1.332
  745SOL     OW 6445   1.496   4.373   4.403
  745SOL    HW1 6446   1.488   4.324   4.322
  745SOL    HW2 6447   1.461   4.460   4.382
  746SOL     OW 6448   4.667   4.056   5.012
  746SOL    HW1 6449   4.574   4.032   5.004
  746SOL    HW2 6450   4.666   4.152   5.015
  747SOL     OW 6451  -0.699   2.725   4.218
  747SOL    HW1 6452  -0.697   2.819   4.202
  747SOL    HW2 6453  -0.666   2.686   4.137
  748SOL     OW 6454   4.896   3.603   2.395
  748SOL    HW1 6455   4.950   3.546   2.340
  748SOL    HW2 6456   4.957   3.668   2.430
  749SOL     OW 6457   6.507   5.139   0.367
  749SOL    HW1 6458   6.455   5.085   0.426
  749SOL    HW2 6459   6.596   5.133   0.402
  750SOL     OW 6460   1.520   6.345   4.705
  750SOL    HW1 6461   1.435   6.366   4.666
  750SOL    HW2 6462   1.557   6.430   4.729
  751SOL     OW 6463   3.294   3.327   2.762
  751SOL    HW1 6464   3.368   3.309   2.821
  751SOL    HW2 6465   3.277   3.243   2.719
  752SOL     OW 6466   5.280   8.179   3.722
  752SOL    HW1 6467   5.322   8.154   3.640
  752SOL    HW2 6468   5.327   8.257   3.750
  753SOL     OW 6469   7.025   0.566   0.556
  753SOL    HW1 6470   7.114   0.602   0.552
  753SOL    HW2 6471   7.022   0.503   0.485
  754SOL     OW 6472   5.294   6.623   3.124
  754SOL    HW1 6473   5.227   6.595   3.185
  754SOL    HW2 6474   5.357   6.671   3.177
  755SOL     OW 6475   3.102   0.770   0.016
  755SOL    HW1 6476   3.010   0.741   0.014
  755SOL    HW2 6477   3.133   0.745   0.103
  756SOL     OW 6478   4.272   4.070   0.059
  756SOL    HW1 6479   4.311   4.157   0.045
  756SOL    HW2 6480   4.318   4.035   0.135
  757SOL     OW 6481   4.772   7.044   0.027
  757SOL    HW1 6482   4.832   6.999  -0.032
  757SOL    HW2 6483   4.820   7.050   0.110
  758SOL     OW 6484   3.379   3.164   1.758
  758SOL    HW1 6485   3.389   3.213   1.676
  758SOL    HW2 6486   3.459   3.112   1.765
  759SOL     OW 6487   6.936   4.722   0.798
  759SOL    HW1 6488   6.870   4.748   0.861
  759SOL    HW2 6489   6.919   4.778   0.721
  760SOL     OW 6490   6.014   8.026   2.964
  760SOL    HW1 6491   6.098   8.010   2.920
  760SOL    HW2 6492   5.960   7.951   2.941
  761SOL     OW 6493   4.364   2.670   1.857
  761SOL    HW1 6494   4.427   2.643   1.791
  761SOL    HW2 6495   4.308   2.734   1.812
  762SOL     OW 6496   5.684   0.981   1.028
  762SOL    HW1 6497   5.668   1.028   0.947
  762SOL    HW2 6498   5.769   0.937   1.015
  763SOL     OW 6499   2.299   8.639   3.457
  763SOL    HW1 6500   2.292   8.592   3.540
  763SOL    HW2 6501   2.358   8.712   3.476
  764SOL     OW 6502   2.409   9.875   5.189
  764SOL    HW1 6503   2.454   9.852   5.107
  764SOL    HW2 6504   2.319   9.895   5.162
  765SOL     OW 6505   2.102   1.311   0.086
  765SOL    HW1 6506   2.126   1.276   0.000
  765SOL    HW2 6507   2.010   1.335   0.077
  766SOL     OW 6508   5.645   2.535   0.619
  766SOL    HW1 6509   5.695   2.611   0.589
  766SOL    HW2 6510   5.635   2.481   0.540
  767SOL     OW 6511  -0.075   3.167   3.449
  767SOL    HW1 6512  -0.026   3.103   3.398
  767SOL    HW2 6513  -0.012   3.197   3.516
  768SOL     OW 6514   4.536   6.805   0.670
  768SOL    HW1 6515   4.465   6.745   0.692
  768SOL    HW2 6516   4.587   6.813   0.751
  769SOL     OW 6517   6.090   1.890   2.621
  769SOL    HW1 6518   6.062   1.837   2.696
  769SOL    HW2 6519   6.088   1.980   2.653
  770SOL     OW 6520   6.477   5.453   4.222
  770SOL    HW1 6521   6.524   5.484   4.299
  770SOL    HW2 6522   6.459   5.361   4.241
  771SOL     OW 6523   1.279   3.502   1.769
  771SOL    HW1 6524   1.313   3.512   1.680
  771SOL    HW2 6525   1.193   3.544   1.767
  772SOL     OW 6526   5.030   9.748   4.584
  772SOL    HW1 6527   4.948   9.703   4.603
  772SOL    HW2 6528   5.079   9.743   4.666
  773SOL     OW 6529   1.617   3.064   3.862
  773SOL    HW1 6530   1.654   3.147   3.833
  773SOL    HW2 6531   1.567   3.032   3.786
  774SOL     OW 6532   3.524   6.904   4.762
  774SOL    HW1 6533   3.492   6.983   4.719
  774SOL    HW2 6534   3.478   6.902   4.846
  775SOL     OW 6535   5.101   4.200   1.124
  775SOL    HW1 6536   5.183   4.247   1.119
  775SOL    HW2 6537   5.034   4.268   1.126
  776SOL     OW 6538   1.485   4.240   2.274
  776SOL    HW1 6539   1.548   4.249   2.203
  776SOL    HW2 6540   1.473   4.329   2.308
  777SOL     OW 6541   3.973   5.796   1.832
  777SOL    HW1 6542   3.971   5.718   1.888
  777SOL    HW2 6543   4.039   5.777   1.766
  778SOL     OW 6544   4.612   4.049   0.559
  778SOL    HW1 6545   4.606   4.125   0.617
  778SOL    HW2 6546   4.706   4.037   0.545
  779SOL     OW 6547   4.152   7.143   2.727
  779SOL    HW1 6548   4.124   7.052   2.715
  779SOL    HW2 6549   4.239   7.136   2.767
  780SOL     OW 6550   0.280   4.535   4.228
  780SOL    HW1 6551   0.199   4.511   4.273
  780SOL    HW2 6552   0.326   4.451   4.216
  781SOL     OW 6553   2.265   1.078   0.619
  781SOL    HW1 6554   2.183   1.031   0.607
  781SOL    HW2 6555   2.322   1.017   0.665
  782SOL     OW 6556   0.788   1.469   1.423
  782SOL    HW1 6557   0.837   1.389   1.406
  782SOL    HW2 6558   0.748   1.455   1.508
  783SOL     OW 6559   1.408   6.408   5.618
  783SOL    HW1 6560   1.330   6.355   5.638
  783SOL    HW2 6561   1.402   6.424   5.524
  784SOL     OW 6562   4.583   7.238   1.662
  784SOL    HW1 6563   4.585   7.334   1.663
  784SOL    HW2 6564   4.493   7.216   1.636
  785SOL     OW 6565   5.311   5.855   4.667
  785SOL    HW1 6566   5.313   5.817   4.579
  785SOL    HW2 6567   5.254   5.931   4.659
  786SOL     OW 6568   1.955   3.037   4.968
  786SOL    HW1 6569   1.876   3.089   4.982
  786SOL    HW2 6570   1.926   2.946   4.974
  787SOL     OW 6571   3.084   5.667   3.770
  787SOL    HW1 6572   3.160   5.696   3.720
  787SOL    HW2 6573   3.022   5.636   3.704
  788SOL     OW 6574   7.549   7.862   2.354
  788SOL    HW1 6575   7.620   7.801   2.333
  788SOL    HW2 6576   7.551   7.926   2.283
  789SOL     OW 6577   2.398   6.609   5.495
  789SOL    HW1 6578   2.310   6.590   5.529
  789SOL    HW2 6579   2.391   6.699   5.461
  790SOL     OW 6580   1.773   1.116   1.152
  790SOL    HW1 6581   1.804   1.068   1.229
  790SOL    HW2 6582   1.695   1.069   1.124
  791SOL     OW 6583   1.295   3.164   1.850
  791SOL    HW1 6584   1.280   3.159   1.756
  791SOL    HW2 6585   1.265   3.251   1.875
  792SOL     OW 6586   5.366   7.381   3.412
  792SOL    HW1 6587   5.369   7.285   3.414
  792SOL    HW2 6588   5.273   7.402   3.413
  793SOL     OW 6589   2.738   7.227   3.259
  793SOL    HW1 6590   2.793   7.305   3.253
  793SOL    HW2 6591   2.740   7.190   3.171
  794SOL     OW 6592   3.648   7.292   5.270
  794SOL    HW1 6593   3.631   7.199   5.281
  794SOL    HW2 6594   3.572   7.336   5.307
  795SOL     OW 6595   6.713   0.501   0.222
  795SOL    HW1 6596   6.704   0.579   0.277
  795SOL    HW2 6597   6.635   0.448   0.242
  796SOL     OW 6598   3.400   8.377   2.922
  796SOL    HW1 6599   3.404   8.359   3.016
  796SOL    HW2 6600   3.401   8.473   2.916
  797SOL     OW 6601   4.591   5.716   3.402
  797SOL    HW1 6602   4.615   5.789   3.344
  797SOL    HW2 6603   4.645   5.730   3.481
  798SOL     OW 6604   3.651   5.744   0.489
  798SOL    HW1 6605   3.628   5.732   0.581
  798SOL    HW2 6606   3.630   5.660   0.447
  799SOL     OW 6607   5.420   1.665   1.492
  799SOL    HW1 6608   5.406   1.691   1.401
  799SOL    HW2 6609   5.381   1.736   1.543
  800SOL     OW 6610   7.930   4.130   0.456
  800SOL    HW1 6611   7.932   4.056   0.517
  800SOL    HW2 6612   7.846   4.172   0.473
  801SOL     OW 6613  -1.219   4.923   6.037
  801SOL    HW1 6614  -1.269   4.842   6.029
  801SOL    HW2 6615  -1.232   4.950   6.128
  802SOL     OW 6616   2.472   1.869   0.691
  802SOL    HW1 6617   2.507   1.943   0.742
  802SOL    HW2 6618   2.401   1.834   0.745
  803SOL     OW 6619   3.403   6.518   5.954
  803SOL    HW1 6620   3.335   6.584   5.967
  803SOL    HW2 6621   3.410   6.508   5.859
  804SOL     OW 6622   6.392   2.966   3.308
  804SOL    HW1 6623   6.452   3.023   3.356
  804SOL    HW2 6624   6.445   2.888   3.288
  805SOL     OW 6625   2.860   5.591   2.097
  805SOL    HW1 6626   2.867   5.583   2.192
  805SOL    HW2 6627   2.923   5.527   2.063
  806SOL     OW 6628  -0.108   2.478   2.493
  806SOL    HW1 6629  -0.155   2.395   2.492
  806SOL    HW2 6630  -0.024   2.458   2.451
  807SOL     OW 6631   4.003   1.010   0.087
  807SOL    HW1 6632   4.008   0.916   0.068
  807SOL    HW2 6633   3.992   1.014   0.182
  808SOL     OW 6634   0.953   8.462   6.065
  808SOL    HW1 6635   0.874   8.436   6.111
  808SOL    HW2 6636   1.023   8.452   6.129
  809SOL     OW 6637   0.843   9.396   4.676
  809SOL    HW1 6638   0.921   9.451   4.675
  809SOL    HW2 6639   0.875   9.309   4.701
  810SOL     OW 6640   3.092   4.239   0.956
  810SOL    HW1 6641   3.119   4.173   1.019
  810SOL    HW2 6642   3.041   4.191   0.890
  811SOL     OW 6643   4.306   1.805   2.026
  811SOL    HW1 6644   4.388   1.796   1.977
  811SOL    HW2 6645   4.312   1.740   2.096
  812SOL     OW 6646   2.170   3.148   4.666
  812SOL    HW1 6647   2.239   3.156   4.732
  812SOL    HW2 6648   2.123   3.068   4.690
  813SOL     OW 6649   3.831   6.797   0.286
  813SOL    HW1 6650   3.880   6.813   0.206
  813SOL    HW2 6651   3.777   6.720   0.267
  814SOL     OW 6652   2.100   2.347   3.160
  814SOL    HW1 6653   2.057   2.261   3.164
  814SOL    HW2 6654   2.193   2.326   3.151
  815SOL     OW 6655  -1.634   3.945   5.903
  815SOL    HW1 6656  -1.546   3.908   5.902
  815SOL    HW2 6657  -1.623   4.030   5.947
  816SOL     OW 6658   2.311   4.674   1.196
  816SOL    HW1 6659   2.391   4.687   1.248
  816SOL    HW2 6660   2.288   4.582   1.211
  817SOL     OW 6661   2.521   1.171   0.428
  817SOL    HW1 6662   2.474   1.088   0.440
  817SOL    HW2 6663   2.454   1.232   0.396
  818SOL     OW 6664   6.522   4.600   1.301
  818SOL    HW1 6665   6.529   4.695   1.310
  818SOL    HW2 6666   6.475   4.586   1.220
  819SOL     OW 6667   4.149   7.946   5.338
  819SOL    HW1 6668   4.155   8.039   5.315
  819SOL    HW2 6669   4.239   7.921   5.361
  820SOL     OW 6670   1.925   4.158   4.528
  820SOL    HW1 6671   1.906   4.106   4.449
  820SOL    HW2 6672   1.840   4.174   4.567
  821SOL     OW 6673   8.079   6.530   0.483
  821SOL    HW1 6674   8.030   6.495   0.408
  821SOL    HW2 6675   8.027   6.503   0.559
  822SOL     OW 6676   3.061   6.025   4.779
  822SOL    HW1 6677   3.081   6.110   4.740
  822SOL    HW2 6678   3.092   5.961   4.715
  823SOL     OW 6679   1.068   2.018   0.506
  823SOL    HW1 6680   1.028   2.103   0.485
  823SOL    HW2 6681   0.995   1.962   0.530
  824SOL     OW 6682   7.234   4.344   0.263
  824SOL    HW1 6683   7.213   4.368   0.353
  824SOL    HW2 6684   7.278   4.260   0.269
  825SOL     OW 6685   6.007   4.142   2.122
  825SOL    HW1 6686   6.054   4.059   2.122
  825SOL    HW2 6687   5.983   4.156   2.214
  826SOL     OW 6688   6.037   1.206   0.616
  826SOL    HW1 6689   5.962   1.196   0.557
  826SOL    HW2 6690   6.032   1.131   0.675
  827SOL     OW 6691   6.427   4.287   1.547
  827SOL    HW1 6692   6.336   4.285   1.578
  827SOL    HW2 6693   6.449   4.380   1.546
  828SOL     OW 6694   7.957   8.316   2.800
  828SOL    HW1 6695   7.881   8.290   2.852
  828SOL    HW2 6696   8.032   8.298   2.857
  829SOL     OW 6697   4.154   3.209   2.842
  829SOL    HW1 6698   4.091   3.272   2.806
  829SOL    HW2 6699   4.128   3.200   2.934
  830SOL     OW 6700   3.970   1.883   0.409
  830SOL    HW1 6701   4.025   1.953   0.372
  830SOL    HW2 6702   3.983   1.890   0.503
  831SOL     OW 6703   3.444   8.595   3.261
  831SOL    HW1 6704   3.464   8.602   3.354
  831SOL    HW2 6705   3.391   8.516   3.254
  832SOL     OW 6706   5.650   9.279   4.150
  832SOL    HW1 6707   5.669   9.226   4.228
  832SOL    HW2 6708   5.736   9.303   4.116
  833SOL     OW 6709   3.321   0.128   0.110
  833SOL    HW1 6710   3.367   0.211   0.096
  833SOL    HW2 6711   3.391   0.064   0.124
  834SOL     OW 6712   2.492   3.455   3.837
  834SOL    HW1 6713   2.575   3.502   3.847
  834SOL    HW2 6714   2.449   3.463   3.922
  835SOL     OW 6715   4.416   6.645   5.377
  835SOL    HW1 6716   4.480   6.686   5.319
  835SOL    HW2 6717   4.376   6.719   5.423
  836SOL     OW 6718   3.648   7.875   2.251
  836SOL    HW1 6719   3.716   7.816   2.219
  836SOL    HW2 6720   3.675   7.962   2.222
  837SOL     OW 6721   6.282   5.146   3.907
  837SOL    HW1 6722   6.280   5.237   3.878
  837SOL    HW2 6723   6.367   5.137   3.952
  838SOL     OW 6724   2.910   3.425   3.573
  838SOL    HW1 6725   2.843   3.361   3.551
  838SOL    HW2 6726   2.932   3.466   3.489
  839SOL     OW 6727  -0.714   3.566   5.446
  839SOL    HW1 6728  -0.794   3.613   5.421
  839SOL    HW2 6729  -0.739   3.473   5.444
  840SOL     OW 6730   0.994   2.453   0.821
  840SOL    HW1 6731   0.902   2.432   0.802
  840SOL    HW2 6732   1.005   2.430   0.913
  841SOL     OW 6733   0.980   3.475   3.890
  841SOL    HW1 6734   1.026   3.470   3.806
  841SOL    HW2 6735   1.009   3.397   3.938
  842SOL     OW 6736   0.838   2.342   2.145
  842SOL    HW1 6737   0.890   2.366   2.069
  842SOL    HW2 6738   0.756   2.390   2.134
  843SOL     OW 6739   2.656   6.421   0.859
  843SOL    HW1 6740   2.746   6.452   0.857
  843SOL    HW2 6741   2.609   6.488   0.909
  844SOL     OW 6742   7.198   2.977   0.883
  844SOL    HW1 6743   7.158   3.051   0.929
  844SOL    HW2 6744   7.198   2.906   0.947
  845SOL     OW 6745   4.183   5.721   1.660
  845SOL    HW1 6746   4.253   5.786   1.663
  845SOL    HW2 6747   4.134   5.741   1.580
  846SOL     OW 6748   2.362   5.113   0.842
  846SOL    HW1 6749   2.363   5.072   0.928
  846SOL    HW2 6750   2.288   5.072   0.797
  847SOL     OW 6751   2.959   9.027   3.692
  847SOL    HW1 6752   2.894   9.090   3.723
  847SOL    HW2 6753   2.914   8.978   3.623
  848SOL     OW 6754   6.115   3.846   4.584
  848SOL    HW1 6755   6.155   3.920   4.628
  848SOL    HW2 6756   6.154   3.846   4.496
  849SOL     OW 6757   7.580   2.874   0.815
  849SOL    HW1 6758   7.577   2.950   0.757
  849SOL    HW2 6759   7.672   2.847   0.813
  850SOL     OW 6760   7.302   5.586   1.685
  850SOL    HW1 6761   7.320   5.511   1.741
  850SOL    HW2 6762   7.212   5.573   1.655
  851SOL     OW 6763   5.645   4.345   2.146
  851SOL    HW1 6764   5.607   4.384   2.068
  851SOL    HW2 6765   5.682   4.419   2.195
  852SOL     OW 6766   3.670   5.458   2.607
  852SOL    HW1 6767   3.754   5.502   2.603
  852SOL    HW2 6768   3.606   5.529   2.596
  853SOL     OW 6769   4.546   7.518   1.678
  853SOL    HW1 6770   4.631   7.562   1.677
  853SOL    HW2 6771   4.489   7.574   1.626
  854SOL     OW 6772   3.898   6.593   2.185
  854SOL    HW1 6773   3.936   6.521   2.135
  854SOL    HW2 6774   3.844   6.640   2.121
  855SOL     OW 6775   3.176   4.287   4.425
  855SOL    HW1 6776   3.142   4.375   4.411
  855SOL    HW2 6777   3.185   4.250   4.337
  856SOL     OW 6778   3.152   5.378   5.846
  856SOL    HW1 6779   3.122   5.467   5.863
  856SOL    HW2 6780   3.213   5.359   5.917
  857SOL     OW 6781   2.911   7.046   4.098
  857SOL    HW1 6782   3.005   7.062   4.109
  857SOL    HW2 6783   2.883   7.006   4.180
  858SOL     OW 6784   1.775   3.879   5.066
  858SOL    HW1 6785   1.841   3.894   4.999
  858SOL    HW2 6786   1.727   3.802   5.035
  859SOL     OW 6787   6.850   5.944   2.114
  859SOL    HW1 6788   6.797   6.024   2.118
  859SOL    HW2 6789   6.870   5.932   2.021
  860SOL     OW 6790  -0.647   3.666   5.008
  860SOL    HW1 6791  -0.628   3.582   4.967
  860SOL    HW2 6792  -0.674   3.644   5.098
  861SOL     OW 6793   5.186   5.965   5.050
  861SOL    HW1 6794   5.165   5.875   5.074
  861SOL    HW2 6795   5.101   6.006   5.035
  862SOL     OW 6796   3.047   1.810   0.818
  862SOL    HW1 6797   2.983   1.873   0.851
  862SOL    HW2 6798   3.109   1.800   0.891
  863SOL     OW 6799   1.705   5.453   3.321
  863SOL    HW1 6800   1.629   5.398   3.342
  863SOL    HW2 6801   1.769   5.392   3.285
  864SOL     OW 6802   5.162   3.854   5.340
  864SOL    HW1 6803   5.113   3.822   5.264
  864SOL    HW2 6804   5.110   3.827   5.415
  865SOL     OW 6805   4.199   0.787   1.058
  865SOL    HW1 6806   4.137   0.803   0.987
  865SOL    HW2 6807   4.239   0.703   1.038
  866SOL     OW 6808   3.299   4.474   2.556
  866SOL    HW1 6809   3.355   4.540   2.597
  866SOL    HW2 6810   3.256   4.431   2.630
  867SOL     OW 6811   1.945   3.253   1.641
  867SOL    HW1 6812   2.014   3.258   1.708
  867SOL    HW2 6813   1.867   3.288   1.684
  868SOL     OW 6814   0.729   2.285   0.980
  868SOL    HW1 6815   0.711   2.335   1.060
  868SOL    HW2 6816   0.682   2.203   0.993
  869SOL     OW 6817   2.701   7.197   5.423
  869SOL    HW1 6818   2.740   7.278   5.391
  869SOL    HW2 6819   2.670   7.152   5.344
  870SOL     OW 6820   3.754   7.214   5.582
  870SOL    HW1 6821   3.661   7.239   5.586
  870SOL    HW2 6822   3.762   7.168   5.498
  871SOL     OW 6823   4.305   5.496   5.647
  871SOL    HW1 6824   4.388   5.449   5.643
  871SOL    HW2 6825   4.241   5.433   5.614
  872SOL     OW 6826   5.813   4.219   5.248
  872SOL    HW1 6827   5.834   4.164   5.173
  872SOL    HW2 6828   5.846   4.170   5.323
  873SOL     OW 6829   2.462   7.343   5.380
  873SOL    HW1 6830   2.484   7.275   5.316
  873SOL    HW2 6831   2.519   7.325   5.454
  874SOL     OW 6832   0.141   3.829   3.801
  874SOL    HW1 6833   0.175   3.846   3.713
  874SOL    HW2 6834   0.113   3.915   3.833
  875SOL     OW 6835   2.068   3.487   3.228
  875SOL    HW1 6836   2.036   3.495   3.318
  875SOL    HW2 6837   2.013   3.547   3.178
  876SOL     OW 6838   4.880   4.740   1.359
  876SOL    HW1 6839   4.881   4.695   1.443
  876SOL    HW2 6840   4.827   4.684   1.302
  877SOL     OW 6841   1.127   6.528   3.402
  877SOL    HW1 6842   1.086   6.577   3.473
  877SOL    HW2 6843   1.177   6.460   3.446
  878SOL     OW 6844   1.956   6.580   5.107
  878SOL    HW1 6845   1.994   6.542   5.186
  878SOL    HW2 6846   1.863   6.591   5.126
  879SOL     OW 6847   7.660   8.082   2.175
  879SOL    HW1 6848   7.670   8.171   2.210
  879SOL    HW2 6849   7.741   8.066   2.127
  880SOL     OW 6850   4.498   1.603   1.570
  880SOL    HW1 6851   4.410   1.641   1.572
  880SOL    HW2 6852   4.527   1.606   1.661
  881SOL     OW 6853   5.444   1.790   1.840
  881SOL    HW1 6854   5.483   1.736   1.909
  881SOL    HW2 6855   5.351   1.772   1.846
  882SOL     OW 6856   6.657   4.848   0.885
  882SOL    HW1 6857   6.677   4.780   0.950
  882SOL    HW2 6858   6.569   4.877   0.908
  883SOL     OW 6859   5.546   9.027   3.336
  883SOL    HW1 6860   5.586   9.082   3.268
  883SOL    HW2 6861   5.616   8.967   3.362
  884SOL     OW 6862   4.629   4.256   0.744
  884SOL    HW1 6863   4.682   4.311   0.801
  884SOL    HW2 6864   4.546   4.247   0.791
  885SOL     OW 6865   1.533   1.074   0.737
  885SOL    HW1 6866   1.623   1.045   0.720
  885SOL    HW2 6867   1.520   1.147   0.677
  886SOL     OW 6868  -1.921   3.788   5.483
  886SOL    HW1 6869  -1.849   3.846   5.506
  886SOL    HW2 6870  -2.000   3.842   5.494
  887SOL     OW 6871   6.238   6.331   0.598
  887SOL    HW1 6872   6.250   6.423   0.574
  887SOL    HW2 6873   6.146   6.313   0.577
  888SOL     OW 6874   3.210   6.823   0.377
  888SOL    HW1 6875   3.216   6.728   0.375
  888SOL    HW2 6876   3.137   6.841   0.438
  889SOL     OW 6877   9.319   7.691   1.240
  889SOL    HW1 6878   9.226   7.681   1.258
  889SOL    HW2 6879   9.327   7.675   1.146
  890SOL     OW 6880   3.788   7.646   4.639
  890SOL    HW1 6881   3.712   7.679   4.592
  890SOL    HW2 6882   3.751   7.602   4.716
  891SOL     OW 6883   0.571   5.562   5.803
  891SOL    HW1 6884   0.631   5.603   5.741
  891SOL    HW2 6885   0.521   5.500   5.751
  892SOL     OW 6886   2.297   3.352   1.353
  892SOL    HW1 6887   2.278   3.440   1.321
  892SOL    HW2 6888   2.210   3.311   1.363
  893SOL     OW 6889  -0.195   7.092   5.938
  893SOL    HW1 6890  -0.272   7.115   5.887
  893SOL    HW2 6891  -0.165   7.175   5.976
  894SOL     OW 6892   1.256   5.474   4.432
  894SOL    HW1 6893   1.342   5.470   4.391
  894SOL    HW2 6894   1.258   5.404   4.498
  895SOL     OW 6895   3.737   1.919   0.290
  895SOL    HW1 6896   3.674   1.971   0.341
  895SOL    HW2 6897   3.822   1.945   0.324
  896SOL     OW 6898  -0.329   4.113   2.965
  896SOL    HW1 6899  -0.338   4.113   2.869
  896SOL    HW2 6900  -0.307   4.204   2.986
  897SOL     OW 6901   7.067   5.484   1.574
  897SOL    HW1 6902   7.064   5.389   1.583
  897SOL    HW2 6903   6.977   5.513   1.588
  898SOL     OW 6904   0.452   4.194   3.902
  898SOL    HW1 6905   0.403   4.114   3.923
  898SOL    HW2 6906   0.537   4.162   3.872
  899SOL     OW 6907   3.137   5.739   3.284
  899SOL    HW1 6908   3.166   5.650   3.263
  899SOL    HW2 6909   3.214   5.782   3.320
  900SOL     OW 6910   3.977   4.914   5.246
  900SOL    HW1 6911   3.896   4.962   5.264
  900SOL    HW2 6912   4.010   4.952   5.165
  901SOL     OW 6913   3.080   0.892   0.699
  901SOL    HW1 6914   3.015   0.830   0.731
  901SOL    HW2 6915   3.031   0.953   0.644
  902SOL     OW 6916   3.440   3.332   3.171
  902SOL    HW1 6917   3.449   3.335   3.075
  902SOL    HW2 6918   3.521   3.371   3.204
  903SOL     OW 6919   4.173   7.076   2.123
  903SOL    HW1 6920   4.137   7.123   2.047
  903SOL    HW2 6921   4.219   7.144   2.173
  904SOL     OW 6922   0.789   3.632   2.247
  904SOL    HW1 6923   0.800   3.563   2.312
  904SOL    HW2 6924   0.779   3.586   2.164
  905SOL     OW 6925   5.314   6.821   0.607
  905SOL    HW1 6926   5.282   6.795   0.693
  905SOL    HW2 6927   5.305   6.742   0.553
  906SOL     OW 6928   5.398   3.160   0.293
  906SOL    HW1 6929   5.331   3.227   0.308
  906SOL    HW2 6930   5.480   3.208   0.288
  907SOL     OW 6931   4.601   2.386   0.985
  907SOL    HW1 6932   4.648   2.335   0.918
  907SOL    HW2 6933   4.605   2.331   1.063
  908SOL     OW 6934   5.427   5.962   4.907
  908SOL    HW1 6935   5.369   6.019   4.957
  908SOL    HW2 6936   5.370   5.892   4.875
  909SOL     OW 6937   4.181   5.051   2.960
  909SOL    HW1 6938   4.221   4.977   3.005
  909SOL    HW2 6939   4.095   5.061   3.000
  910SOL     OW 6940   0.323   7.712   6.016
  910SOL    HW1 6941   0.291   7.780   6.076
  910SOL    HW2 6942   0.289   7.630   6.053
  911SOL     OW 6943   2.142   9.314   4.504
  911SOL    HW1 6944   2.172   9.404   4.516
  911SOL    HW2 6945   2.174   9.268   4.581
  912SOL     OW 6946   3.086   4.046   5.752
  912SOL    HW1 6947   3.179   4.066   5.746
  912SOL    HW2 6948   3.081   3.975   5.816
  913SOL     OW 6949   8.114   6.823   1.015
  913SOL    HW1 6950   8.139   6.800   1.104
  913SOL    HW2 6951   8.023   6.851   1.022
  914SOL     OW 6952   6.341   7.570   0.859
  914SOL    HW1 6953   6.429   7.533   0.864
  914SOL    HW2 6954   6.338   7.632   0.933
  915SOL     OW 6955   5.263   5.034   3.672
  915SOL    HW1 6956   5.192   5.071   3.725
  915SOL    HW2 6957   5.242   4.941   3.665
  916SOL     OW 6958   0.674   3.594   3.193
  916SOL    HW1 6959   0.613   3.667   3.203
  916SOL    HW2 6960   0.741   3.611   3.260
  917SOL     OW 6961   5.032   7.408   1.176
  917SOL    HW1 6962   5.043   7.329   1.229
  917SOL    HW2 6963   4.967   7.384   1.109
  918SOL     OW 6964   7.950   5.837   1.172
  918SOL    HW1 6965   7.862   5.831   1.133
  918SOL    HW2 6966   7.941   5.903   1.240
  919SOL     OW 6967  -0.819   4.206   5.298
  919SOL    HW1 6968  -0.907   4.221   5.330
  919SOL    HW2 6969  -0.818   4.245   5.210
  920SOL     OW 6970   3.967   1.593   0.417
  920SOL    HW1 6971   4.022   1.662   0.380
  920SOL    HW2 6972   3.887   1.596   0.366
  921SOL     OW 6973   0.523   6.508   5.771
  921SOL    HW1 6974   0.586   6.579   5.782
  921SOL    HW2 6975   0.438   6.546   5.794
  922SOL     OW 6976   1.972   5.314   3.782
  922SOL    HW1 6977   1.999   5.230   3.819
  922SOL    HW2 6978   1.920   5.354   3.852
  923SOL     OW 6979   2.876   2.913   1.717
  923SOL    HW1 6980   2.964   2.947   1.735
  923SOL    HW2 6981   2.819   2.964   1.774
  924SOL     OW 6982   6.134   0.784   1.299
  924SOL    HW1 6983   6.092   0.698   1.311
  924SOL    HW2 6984   6.211   0.766   1.246
  925SOL     OW 6985   5.415   7.831   3.370
  925SOL    HW1 6986   5.492   7.821   3.314
  925SOL    HW2 6987   5.405   7.745   3.412
  926SOL     OW 6988   1.843   2.560   4.404
  926SOL    HW1 6989   1.934   2.576   4.429
  926SOL    HW2 6990   1.831   2.612   4.324
  927SOL     OW 6991  -0.814   5.401   5.837
  927SOL    HW1 6992  -0.758   5.381   5.912
  927SOL    HW2 6993  -0.879   5.329   5.837
  928SOL     OW 6994   3.285   5.449   3.536
  928SOL    HW1 6995   3.380   5.441   3.521
  928SOL    HW2 6996   3.276   5.529   3.589
  929SOL     OW 6997   0.173   1.454   1.277
  929SOL    HW1 6998   0.158   1.362   1.300
  929SOL    HW2 6999   0.199   1.495   1.360
  930SOL     OW 7000   5.058   1.692   1.161
  930SOL    HW1 7001   5.035   1.732   1.245
  930SOL    HW2 7002   5.046   1.598   1.176
  931SOL     OW 7003  -0.488   1.554   2.363
  931SOL    HW1 7004  -0.534   1.625   2.319
  931SOL    HW2 7005  -0.522   1.474   2.322
  932SOL     OW 7006   6.773   5.434   1.916
  932SOL    HW1 7007   6.808   5.390   1.994
  932SOL    HW2 7008   6.682   5.451   1.938
  933SOL     OW 7009   7.608   3.819   1.011
  933SOL    HW1 7010   7.567   3.862   1.086
  933SOL    HW2 7011   7.658   3.747   1.050
  934SOL     OW 7012   1.389   4.742   2.765
  934SOL    HW1 7013   1.383   4.835   2.742
  934SOL    HW2 7014   1.357   4.696   2.687
  935SOL     OW 7015   1.844   2.808   2.958
  935SOL    HW1 7016   1.884   2.878   3.009
  935SOL    HW2 7017   1.858   2.832   2.867
  936SOL     OW 7018   2.226   4.046   5.427
  936SOL    HW1 7019   2.206   4.033   5.520
  936SOL    HW2 7020   2.284   3.973   5.405
  937SOL     OW 7021   3.050   3.027   4.877
  937SOL    HW1 7022   3.070   3.021   4.970
  937SOL    HW2 7023   2.963   3.067   4.873
  938SOL     OW 7024   2.123   6.070   5.466
  938SOL    HW1 7025   2.154   6.148   5.512
  938SOL    HW2 7026   2.150   5.997   5.521
  939SOL     OW 7027  -0.429   3.171   2.866
  939SOL    HW1 7028  -0.360   3.116   2.903
  939SOL    HW2 7029  -0.409   3.175   2.772
  940SOL     OW 7030   1.145   3.953   4.988
  940SOL    HW1 7031   1.104   3.867   4.979
  940SOL    HW2 7032   1.186   3.951   5.074
  941SOL     OW 7033  -1.383   4.192   5.135
  941SOL    HW1 7034  -1.333   4.156   5.062
  941SOL    HW2 7035  -1.414   4.277   5.103
  942SOL     OW 7036   6.294   2.102   3.141
  942SOL    HW1 7037   6.236   2.172   3.113
  942SOL    HW2 7038   6.248   2.021   3.116
  943SOL     OW 7039   3.693   7.346   2.025
  943SOL    HW1 7040   3.726   7.287   2.093
  943SOL    HW2 7041   3.673   7.428   2.071
  944SOL     OW 7042   1.796   3.580   3.153
  944SOL    HW1 7043   1.795   3.509   3.089
  944SOL    HW2 7044   1.774   3.539   3.236
  945SOL     OW 7045   5.320   4.384   1.067
  945SOL    HW1 7046   5.345   4.328   0.993
  945SOL    HW2 7047   5.302   4.469   1.027
  946SOL     OW 7048   1.856   2.916   0.232
  946SOL    HW1 7049   1.825   2.858   0.162
  946SOL    HW2 7050   1.950   2.900   0.236
  947SOL     OW 7051   6.118   6.412   5.788
  947SOL    HW1 7052   6.080   6.373   5.866
  947SOL    HW2 7053   6.103   6.506   5.799
  948SOL     OW 7054   6.733   4.200   0.030
  948SOL    HW1 7055   6.820   4.207  -0.009
  948SOL    HW2 7056   6.717   4.106   0.038
  949SOL     OW 7057   7.564   4.819   2.585
  949SOL    HW1 7058   7.635   4.878   2.610
  949SOL    HW2 7059   7.598   4.731   2.602
  950SOL     OW 7060   4.418  10.190   5.332
  950SOL    HW1 7061   4.492  10.173   5.390
  950SOL    HW2 7062   4.389  10.104   5.304
  951SOL     OW 7063   2.077   2.190   2.555
  951SOL    HW1 7064   2.063   2.253   2.626
  951SOL    HW2 7065   2.096   2.244   2.478
  952SOL     OW 7066   6.369   1.346   1.783
  952SOL    HW1 7067   6.317   1.414   1.825
  952SOL    HW2 7068   6.347   1.266   1.829
  953SOL     OW 7069   1.392   4.510   0.442
  953SOL    HW1 7070   1.325   4.518   0.510
  953SOL    HW2 7071   1.473   4.537   0.485
  954SOL     OW 7072   4.194   6.945   0.154
  954SOL    HW1 7073   4.232   7.010   0.213
  954SOL    HW2 7074   4.263   6.880   0.143
  955SOL     OW 7075   5.134   4.624   4.883
  955SOL    HW1 7076   5.193   4.613   4.809
  955SOL    HW2 7077   5.073   4.551   4.876
  956SOL     OW 7078   7.857   6.536   1.896
  956SOL    HW1 7079   7.798   6.534   1.820
  956SOL    HW2 7080   7.944   6.542   1.857
  957SOL     OW 7081  -0.272   5.093   4.367
  957SOL    HW1 7082  -0.247   5.027   4.431
  957SOL    HW2 7083  -0.195   5.150   4.360
  958SOL     OW 7084   1.149   5.200   3.628
  958SOL    HW1 7085   1.056   5.199   3.606
  958SOL    HW2 7086   1.173   5.293   3.627
  959SOL     OW 7087   4.018   5.392   1.015
  959SOL    HW1 7088   4.029   5.487   1.022
  959SOL    HW2 7089   3.996   5.364   1.104
  960SOL     OW 7090   3.942   5.314   2.089
  960SOL    HW1 7091   3.866   5.256   2.090
  960SOL    HW2 7092   4.017   5.255   2.083
  961SOL     OW 7093   6.484   4.231   2.777
  961SOL    HW1 7094   6.441   4.191   2.852
  961SOL    HW2 7095   6.454   4.322   2.777
  962SOL     OW 7096   0.131   2.717   2.902
  962SOL    HW1 7097   0.219   2.755   2.905
  962SOL    HW2 7098   0.078   2.784   2.859
  963SOL     OW 7099   4.212   8.424   2.608
  963SOL    HW1 7100   4.134   8.422   2.553
  963SOL    HW2 7101   4.186   8.475   2.685
  964SOL     OW 7102   6.131   5.850   5.508
  964SOL    HW1 7103   6.068   5.856   5.436
  964SOL    HW2 7104   6.079   5.821   5.583
  965SOL     OW 7105   5.261   2.925   0.232
  965SOL    HW1 7106   5.329   2.867   0.197
  965SOL    HW2 7107   5.308   3.005   0.254
  966SOL     OW 7108   8.423   8.459   3.109
  966SOL    HW1 7109   8.373   8.378   3.110
  966SOL    HW2 7110   8.515   8.431   3.103
  967SOL     OW 7111   0.560   9.380   4.641
  967SOL    HW1 7112   0.654   9.362   4.644
  967SOL    HW2 7113   0.546   9.442   4.713
  968SOL     OW 7114   5.180   6.607   1.961
  968SOL    HW1 7115   5.185   6.518   1.925
  968SOL    HW2 7116   5.263   6.648   1.934
  969SOL     OW 7117   4.288   5.452   4.216
  969SOL    HW1 7118   4.232   5.375   4.212
  969SOL    HW2 7119   4.290   5.485   4.126
  970SOL     OW 7120   4.701   3.156   2.289
  970SOL    HW1 7121   4.672   3.195   2.371
  970SOL    HW2 7122   4.731   3.230   2.236
  971SOL     OW 7123   6.553   6.266   1.772
  971SOL    HW1 7124   6.579   6.276   1.863
  971SOL    HW2 7125   6.500   6.186   1.771
  972SOL     OW 7126   5.431   8.122   2.532
  972SOL    HW1 7127   5.405   8.047   2.585
  972SOL    HW2 7128   5.478   8.084   2.458
  973SOL     OW 7129   0.138   1.274   1.677
  973SOL    HW1 7130   0.138   1.235   1.589
  973SOL    HW2 7131   0.064   1.334   1.677
  974SOL     OW 7132   2.025   6.178   1.234
  974SOL    HW1 7133   1.980   6.230   1.168
  974SOL    HW2 7134   2.116   6.176   1.204
  975SOL     OW 7135   6.050   1.135   1.905
  975SOL    HW1 7136   6.029   1.096   1.820
  975SOL    HW2 7137   5.969   1.178   1.932
  976SOL     OW 7138   5.621   7.280   0.262
  976SOL    HW1 7139   5.683   7.265   0.191
  976SOL    HW2 7140   5.674   7.277   0.342
  977SOL     OW 7141   3.479   8.128   2.728
  977SOL    HW1 7142   3.463   8.193   2.797
  977SOL    HW2 7143   3.514   8.053   2.775
  978SOL     OW 7144   2.599   8.841   5.113
  978SOL    HW1 7145   2.571   8.929   5.137
  978SOL    HW2 7146   2.536   8.783   5.157
  979SOL     OW 7147   4.250   6.921   1.178
  979SOL    HW1 7148   4.159   6.915   1.149
  979SOL    HW2 7149   4.295   6.849   1.134
  980SOL     OW 7150   4.499   6.057   3.522
  980SOL    HW1 7151   4.487   6.152   3.517
  980SOL    HW2 7152   4.586   6.045   3.559
  981SOL     OW 7153   6.798   5.208   1.512
  981SOL    HW1 7154   6.828   5.272   1.447
  981SOL    HW2 7155   6.703   5.204   1.499
  982SOL     OW 7156   5.806   7.406   2.850
  982SOL    HW1 7157   5.851   7.458   2.916
  982SOL    HW2 7158   5.849   7.321   2.853
  983SOL     OW 7159   4.356   6.683   1.022
  983SOL    HW1 7160   4.450   6.677   1.001
  983SOL    HW2 7161   4.338   6.603   1.071
  984SOL     OW 7162   2.867   4.740   5.993
  984SOL    HW1 7163   2.932   4.729   5.924
  984SOL    HW2 7164   2.806   4.667   5.981
  985SOL     OW 7165   4.773   3.603   0.613
  985SOL    HW1 7166   4.775   3.543   0.539
  985SOL    HW2 7167   4.791   3.689   0.575
  986SOL     OW 7168   5.444   7.575   5.632
  986SOL    HW1 7169   5.411   7.503   5.578
  986SOL    HW2 7170   5.399   7.652   5.598
  987SOL     OW 7171  -0.368   4.105   3.864
  987SOL    HW1 7172  -0.280   4.096   3.899
  987SOL    HW2 7173  -0.424   4.111   3.941
  988SOL     OW 7174  -0.162   3.801   4.681
  988SOL    HW1 7175  -0.220   3.747   4.627
  988SOL    HW2 7176  -0.135   3.743   4.753
  989SOL     OW 7177   8.181   2.755   0.329
  989SOL    HW1 7178   8.089   2.726   0.334
  989SOL    HW2 7179   8.178   2.833   0.274
  990SOL     OW 7180   2.770   6.398   5.938
  990SOL    HW1 7181   2.815   6.473   5.899
  990SOL    HW2 7182   2.703   6.437   5.994
  991SOL     OW 7183  -1.065   3.433   5.954
  991SOL    HW1 7184  -1.032   3.490   6.024
  991SOL    HW2 7185  -1.080   3.492   5.880
  992SOL     OW 7186   0.579   2.191   2.243
  992SOL    HW1 7187   0.598   2.278   2.279
  992SOL    HW2 7188   0.570   2.135   2.321
  993SOL     OW 7189   5.449   2.750   1.583
  993SOL    HW1 7190   5.482   2.687   1.647
  993SOL    HW2 7191   5.514   2.751   1.514
  994SOL     OW 7192   1.371   2.552   3.023
  994SOL    HW1 7193   1.393   2.462   3.047
  994SOL    HW2 7194   1.326   2.587   3.100
  995SOL     OW 7195   6.599   6.769   0.449
  995SOL    HW1 7196   6.532   6.734   0.507
  995SOL    HW2 7197   6.556   6.843   0.405
  996SOL     OW 7198   3.343   3.542   3.345
  996SOL    HW1 7199   3.267   3.580   3.300
  996SOL    HW2 7200   3.373   3.472   3.287
  997SOL     OW 7201   3.274   5.647   4.236
  997SOL    HW1 7202   3.232   5.732   4.223
  997SOL    HW2 7203   3.357   5.654   4.188
  998SOL     OW 7204   3.954   5.728   4.003
  998SOL    HW1 7205   3.905   5.750   4.082
  998SOL    HW2 7206   3.983   5.813   3.969
  999SOL     OW 7207   2.410   7.424   0.681
  999SOL    HW1 7208   2.476   7.441   0.613
  999SOL    HW2 7209   2.460   7.422   0.762
 1000SOL     OW 7210   1.894   1.610   1.087
 1000SOL    HW1 7211   1.944   1.600   1.006
 1000SOL    HW2 7212   1.859   1.699   1.084
 1001SOL     OW 7213   6.228   7.898   2.089
 1001SOL    HW1 7214   6.196   7.833   2.152
 1001SOL    HW2 7215   6.197   7.867   2.004
 1002SOL     OW 7216   2.776   1.951   0.643
 1002SOL    HW1 7217   2.741   2.003   0.571
 1002SOL    HW2 7218   2.730   1.867   0.637
 1003SOL     OW 7219   1.065   2.455   2.946
 1003SOL    HW1 7220   1.116   2.533   2.926
 1003SOL    HW2 7221   1.109   2.416   3.022
 1004SOL     OW 7222   7.083   5.733   1.983
 1004SOL    HW1 7223   7.094   5.641   1.961
 1004SOL    HW2 7224   7.126   5.743   2.068
 1005SOL     OW 7225  -1.004   6.801   5.712
 1005SOL    HW1 7226  -0.944   6.751   5.656
 1005SOL    HW2 7227  -1.091   6.765   5.692
 1006SOL     OW 7228   5.597   4.968   3.090
 1006SOL    HW1 7229   5.581   4.874   3.101
 1006SOL    HW2 7230   5.527   4.998   3.031
 1007SOL     OW 7231   6.358   2.389   2.545
 1007SOL    HW1 7232   6.359   2.317   2.482
 1007SOL    HW2 7233   6.390   2.350   2.626
 1008SOL     OW 7234   5.976  10.010   5.640
 1008SOL    HW1 7235   6.072  10.002   5.645
 1008SOL    HW2 7236   5.960  10.104   5.649
 1009SOL     OW 7237   7.326   5.745   0.805
 1009SOL    HW1 7238   7.285   5.671   0.851
 1009SOL    HW2 7239   7.403   5.707   0.763
 1010SOL     OW 7240   5.472   9.439   3.989
 1010SOL    HW1 7241   5.512   9.402   4.068
 1010SOL    HW2 7242   5.462   9.365   3.929
 1011SOL     OW 7243   0.602   3.401   4.182
 1011SOL    HW1 7244   0.694   3.379   4.170
 1011SOL    HW2 7245   0.557   3.317   4.188
 1012SOL     OW 7246   5.018   9.295   5.926
 1012SOL    HW1 7247   5.112   9.286   5.915
 1012SOL    HW2 7248   4.984   9.306   5.838
 1013SOL     OW 7249   2.561   8.804   6.165
 1013SOL    HW1 7250   2.563   8.763   6.079
 1013SOL    HW2 7251   2.548   8.897   6.147
 1014SOL     OW 7252   4.653   2.914   2.566
 1014SOL    HW1 7253   4.647   2.998   2.612
 1014SOL    HW2 7254   4.691   2.936   2.481
 1015SOL     OW 7255   3.608   2.287   0.315
 1015SOL    HW1 7256   3.568   2.374   0.324
 1015SOL    HW2 7257   3.539   2.233   0.277
 1016SOL     OW 7258   8.204   6.791   1.829
 1016SOL    HW1 7259   8.153   6.847   1.887
 1016SOL    HW2 7260   8.231   6.849   1.758
 1017SOL     OW 7261   5.063   5.040   1.391
 1017SOL    HW1 7262   4.969   5.029   1.373
 1017SOL    HW2 7263   5.083   4.972   1.455
 1018SOL     OW 7264   3.136   8.546   4.114
 1018SOL    HW1 7265   3.107   8.456   4.128
 1018SOL    HW2 7266   3.221   8.551   4.157
 1019SOL     OW 7267   3.609   5.893   1.495
 1019SOL    HW1 7268   3.521   5.879   1.530
 1019SOL    HW2 7269   3.641   5.969   1.543
 1020SOL     OW 7270   2.202   4.394   2.310
 1020SOL    HW1 7271   2.212   4.299   2.307
 1020SOL    HW2 7272   2.169   4.412   2.398
 1021SOL     OW 7273   6.720   6.761   1.594
 1021SOL    HW1 7274   6.654   6.807   1.543
 1021SOL    HW2 7275   6.727   6.811   1.675
 1022SOL     OW 7276   2.582   1.300   0.997
 1022SOL    HW1 7277   2.550   1.312   1.087
 1022SOL    HW2 7278   2.573   1.206   0.981
 1023SOL     OW 7279   3.532   0.751   0.038
 1023SOL    HW1 7280   3.462   0.745   0.104
 1023SOL    HW2 7281   3.604   0.793   0.084
 1024SOL     OW 7282   4.530   3.948   1.680
 1024SOL    HW1 7283   4.570   3.861   1.682
 1024SOL    HW2 7284   4.570   3.991   1.604
 1025SOL     OW 7285   2.023   2.339   1.195
 1025SOL    HW1 7286   1.970   2.407   1.236
 1025SOL    HW2 7287   2.054   2.285   1.268
 1026SOL     OW 7288   2.552   7.396   1.821
 1026SOL    HW1 7289   2.615   7.467   1.833
 1026SOL    HW2 7290   2.490   7.406   1.893
 1027SOL     OW 7291   5.440   2.737   0.119
 1027SOL    HW1 7292   5.406   2.689   0.044
 1027SOL    HW2 7293   5.527   2.701   0.135
 1028SOL     OW 7294   4.876   4.611   2.526
 1028SOL    HW1 7295   4.962   4.570   2.518
 1028SOL    HW2 7296   4.817   4.538   2.545
 1029SOL     OW 7297   9.298   7.110   0.100
 1029SOL    HW1 7298   9.305   7.129   0.194
 1029SOL    HW2 7299   9.205   7.122   0.081
 1030SOL     OW 7300   0.355   3.148   5.032
 1030SOL    HW1 7301   0.431   3.201   5.007
 1030SOL    HW2 7302   0.377   3.060   5.001
 1031SOL     OW 7303   5.961   3.247   3.345
 1031SOL    HW1 7304   5.928   3.299   3.418
 1031SOL    HW2 7305   5.922   3.160   3.358
 1032SOL     OW 7306   2.258   6.884   5.486
 1032SOL    HW1 7307   2.283   6.832   5.563
 1032SOL    HW2 7308   2.288   6.973   5.506
 1033SOL     OW 7309  -0.031   4.308   6.102
 1033SOL    HW1 7310  -0.048   4.400   6.081
 1033SOL    HW2 7311  -0.057   4.260   6.023
 1034SOL     OW 7312  -0.064   2.086   3.166
 1034SOL    HW1 7313  -0.088   2.160   3.110
 1034SOL    HW2 7314  -0.115   2.012   3.132
 1035SOL     OW 7315   5.212   7.973   5.100
 1035SOL    HW1 7316   5.205   8.029   5.177
 1035SOL    HW2 7317   5.292   8.003   5.056
 1036SOL     OW 7318  -0.712   4.290   3.796
 1036SOL    HW1 7319  -0.729   4.240   3.717
 1036SOL    HW2 7320  -0.623   4.264   3.823
 1037SOL     OW 7321   4.552   4.193   5.608
 1037SOL    HW1 7322   4.511   4.123   5.659
 1037SOL    HW2 7323   4.600   4.245   5.672
 1038SOL     OW 7324   5.287   5.271   0.960
 1038SOL    HW1 7325   5.249   5.199   1.010
 1038SOL    HW2 7326   5.279   5.244   0.869
 1039SOL     OW 7327   6.547   2.647   0.539
 1039SOL    HW1 7328   6.485   2.637   0.612
 1039SOL    HW2 7329   6.598   2.725   0.563
 1040SOL     OW 7330   2.728   1.015   1.232
 1040SOL    HW1 7331   2.714   0.988   1.142
 1040SOL    HW2 7332   2.816   0.983   1.254
 1041SOL     OW 7333   2.954   7.015   1.033
 1041SOL    HW1 7334   2.876   6.970   0.999
 1041SOL    HW2 7335   3.027   6.979   0.982
 1042SOL     OW 7336   4.576   9.381   4.248
 1042SOL    HW1 7337   4.624   9.430   4.181
 1042SOL    HW2 7338   4.508   9.335   4.199
 1043SOL     OW 7339   3.500   5.971   2.200
 1043SOL    HW1 7340   3.550   5.918   2.263
 1043SOL    HW2 7341   3.512   5.926   2.117
 1044SOL     OW 7342   4.506   2.866   1.278
 1044SOL    HW1 7343   4.529   2.939   1.221
 1044SOL    HW2 7344   4.469   2.800   1.218
 1045SOL     OW 7345   4.397   9.930   5.004
 1045SOL    HW1 7346   4.339   9.893   4.937
 1045SOL    HW2 7347   4.371   9.885   5.085
 1046SOL     OW 7348   4.340   8.623   4.397
 1046SOL    HW1 7349   4.268   8.686   4.389
 1046SOL    HW2 7350   4.314   8.550   4.340
 1047SOL     OW 7351   5.111   5.354   6.141
 1047SOL    HW1 7352   5.042   5.330   6.079
 1047SOL    HW2 7353   5.191   5.318   6.103
 1048SOL     OW 7354  -0.141   2.216   3.754
 1048SOL    HW1 7355  -0.209   2.224   3.822
 1048SOL    HW2 7356  -0.071   2.167   3.796
 1049SOL     OW 7357   2.671   7.072   1.202
 1049SOL    HW1 7358   2.736   7.105   1.139
 1049SOL    HW2 7359   2.642   7.149   1.250
 1050SOL     OW 7360  -0.350   2.710   2.609
 1050SOL    HW1 7361  -0.293   2.652   2.659
 1050SOL    HW2 7362  -0.407   2.751   2.675
 1051SOL     OW 7363   2.267   3.642   0.411
 1051SOL    HW1 7364   2.187   3.656   0.462
 1051SOL    HW2 7365   2.242   3.579   0.344
 1052SOL     OW 7366   3.462   5.064   3.017
 1052SOL    HW1 7367   3.438   5.061   2.924
 1052SOL    HW2 7368   3.527   4.995   3.028
 1053SOL     OW 7369   3.498   6.053   4.989
 1053SOL    HW1 7370   3.441   6.097   5.052
 1053SOL    HW2 7371   3.445   5.983   4.953
 1054SOL     OW 7372   1.898   4.888   3.832
 1054SOL    HW1 7373   1.979   4.837   3.826
 1054SOL    HW2 7374   1.925   4.970   3.874
 1055SOL     OW 7375   5.755   5.878   4.053
 1055SOL    HW1 7376   5.754   5.966   4.013
 1055SOL    HW2 7377   5.833   5.836   4.016
 1056SOL     OW 7378   2.776   3.893   1.344
 1056SOL    HW1 7379   2.802   3.813   1.297
 1056SOL    HW2 7380   2.784   3.869   1.436
 1057SOL     OW 7381   0.871   7.784   6.125
 1057SOL    HW1 7382   0.857   7.690   6.115
 1057SOL    HW2 7383   0.954   7.801   6.082
 1058SOL     OW 7384   6.710   5.724   2.228
 1058SOL    HW1 7385   6.782   5.664   2.248
 1058SOL    HW2 7386   6.750   5.794   2.178
 1059SOL     OW 7387   1.288   8.060   2.769
 1059SOL    HW1 7388   1.252   8.028   2.687
 1059SOL    HW2 7389   1.336   8.139   2.744
 1060SOL     OW 7390   4.142   7.581   1.749
 1060SOL    HW1 7391   4.148   7.530   1.668
 1060SOL    HW2 7392   4.049   7.583   1.770
 1061SOL     OW 7393   4.061   1.342   1.739
 1061SOL    HW1 7394   4.005   1.419   1.753
 1061SOL    HW2 7395   4.035   1.309   1.653
 1062SOL     OW 7396  -0.006   4.988   4.688
 1062SOL    HW1 7397  -0.025   4.978   4.595
 1062SOL    HW2 7398  -0.086   5.025   4.725
 1063SOL     OW 7399   6.199   2.057   0.419
 1063SOL    HW1 7400   6.160   2.014   0.343
 1063SOL    HW2 7401   6.173   2.002   0.493
 1064SOL     OW 7402   4.749   3.892   4.802
 1064SOL    HW1 7403   4.690   3.828   4.840
 1064SOL    HW2 7404   4.755   3.962   4.868
 1065SOL     OW 7405   1.633   1.397   2.159
 1065SOL    HW1 7406   1.618   1.303   2.149
 1065SOL    HW2 7407   1.710   1.415   2.104
 1066SOL     OW 7408   3.289   7.815   1.931
 1066SOL    HW1 7409   3.246   7.793   1.848
 1066SOL    HW2 7410   3.380   7.790   1.917
 1067SOL     OW 7411   3.811   5.366   0.609
 1067SOL    HW1 7412   3.829   5.334   0.521
 1067SOL    HW2 7413   3.722   5.335   0.628
 1068SOL     OW 7414   4.891   7.706   3.366
 1068SOL    HW1 7415   4.890   7.756   3.448
 1068SOL    HW2 7416   4.823   7.639   3.378
 1069SOL     OW 7417   1.466   6.401   1.583
 1069SOL    HW1 7418   1.434   6.311   1.573
 1069SOL    HW2 7419   1.454   6.421   1.676
 1070SOL     OW 7420   5.144   1.271   0.006
 1070SOL    HW1 7421   5.206   1.249  -0.064
 1070SOL    HW2 7422   5.197   1.268   0.086
 1071SOL     OW 7423   0.682   4.587   1.809
 1071SOL    HW1 7424   0.728   4.550   1.734
 1071SOL    HW2 7425   0.632   4.513   1.845
 1072SOL     OW 7426   8.300   6.268   1.642
 1072SOL    HW1 7427   8.321   6.323   1.718
 1072SOL    HW2 7428   8.288   6.330   1.570
 1073SOL     OW 7429   6.399   5.034   2.165
 1073SOL    HW1 7430   6.453   4.991   2.232
 1073SOL    HW2 7431   6.311   4.999   2.180
 1074SOL     OW 7432   5.529   7.988   1.527
 1074SOL    HW1 7433   5.589   8.014   1.597
 1074SOL    HW2 7434   5.585   7.978   1.450
 1075SOL     OW 7435   2.607   7.618   5.357
 1075SOL    HW1 7436   2.604   7.702   5.405
 1075SOL    HW2 7437   2.516   7.602   5.331
 1076SOL     OW 7438   5.322   6.489   6.187
 1076SOL    HW1 7439   5.355   6.558   6.244
 1076SOL    HW2 7440   5.238   6.464   6.225
 1077SOL     OW 7441   8.006   6.180   0.315
 1077SOL    HW1 7442   7.978   6.141   0.397
 1077SOL    HW2 7443   8.093   6.143   0.299
 1078SOL     OW 7444   3.943   4.724   1.723
 1078SOL    HW1 7445   3.854   4.744   1.693
 1078SOL    HW2 7446   3.931   4.658   1.791
 1079SOL     OW 7447   3.192   4.314   3.307
 1079SOL    HW1 7448   3.224   4.225   3.291
 1079SOL    HW2 7449   3.235   4.367   3.239
 1080SOL     OW 7450   4.950   8.840   4.705
 1080SOL    HW1 7451   4.863   8.810   4.680
 1080SOL    HW2 7452   5.010   8.793   4.647
 1081SOL     OW 7453   2.786   1.864   0.151
 1081SOL    HW1 7454   2.823   1.776   0.138
 1081SOL    HW2 7455   2.768   1.868   0.245
 1082SOL     OW 7456   3.724   5.993   3.493
 1082SOL    HW1 7457   3.795   6.023   3.437
 1082SOL    HW2 7458   3.761   5.918   3.541
 1083SOL     OW 7459   3.267   4.030   2.026
 1083SOL    HW1 7460   3.181   4.041   2.066
 1083SOL    HW2 7461   3.327   4.078   2.084
 1084SOL     OW 7462   4.204   7.327   0.907
 1084SOL    HW1 7463   4.296   7.324   0.879
 1084SOL    HW2 7464   4.180   7.236   0.920
 1085SOL     OW 7465   5.797   1.868   0.327
 1085SOL    HW1 7466   5.768   1.956   0.305
 1085SOL    HW2 7467   5.770   1.814   0.253
 1086SOL     OW 7468   5.694   4.400   1.350
 1086SOL    HW1 7469   5.786   4.397   1.324
 1086SOL    HW2 7470   5.696   4.396   1.445
 1087SOL     OW 7471   6.802   1.540   1.244
 1087SOL    HW1 7472   6.800   1.512   1.152
 1087SOL    HW2 7473   6.712   1.564   1.264
 1088SOL     OW 7474   2.974   2.389   1.288
 1088SOL    HW1 7475   2.904   2.354   1.343
 1088SOL    HW2 7476   3.044   2.323   1.293
 1089SOL     OW 7477   5.175   5.834   1.703
 1089SOL    HW1 7478   5.143   5.867   1.618
 1089SOL    HW2 7479   5.256   5.882   1.719
 1090SOL     OW 7480  -0.193   2.437   1.806
 1090SOL    HW1 7481  -0.191   2.464   1.898
 1090SOL    HW2 7482  -0.284   2.449   1.779
 1091SOL     OW 7483   3.123   2.783   3.771
 1091SOL    HW1 7484   3.099   2.831   3.851
 1091SOL    HW2 7485   3.042   2.779   3.720
 1092SOL     OW 7486   6.294   7.962   5.849
 1092SOL    HW1 7487   6.263   7.937   5.762
 1092SOL    HW2 7488   6.296   8.058   5.847
 1093SOL     OW 7489   3.591   6.018   0.562
 1093SOL    HW1 7490   3.555   6.030   0.650
 1093SOL    HW2 7491   3.585   5.923   0.547
 1094SOL     OW 7492   4.983   6.578   2.183
 1094SOL    HW1 7493   4.902   6.583   2.131
 1094SOL    HW2 7494   5.052   6.561   2.118
 1095SOL     OW 7495   0.453   3.982   4.249
 1095SOL    HW1 7496   0.432   3.983   4.342
 1095SOL    HW2 7497   0.489   3.895   4.233
 1096SOL     OW 7498   3.256   8.092   2.546
 1096SOL    HW1 7499   3.291   8.024   2.488
 1096SOL    HW2 7500   3.300   8.077   2.630
 1097SOL     OW 7501   2.281   8.287   4.133
 1097SOL    HW1 7502   2.201   8.339   4.140
 1097SOL    HW2 7503   2.320   8.290   4.221
 1098SOL     OW 7504   3.885   2.045   1.498
 1098SOL    HW1 7505   3.955   2.066   1.560
 1098SOL    HW2 7506   3.922   2.069   1.412
 1099SOL     OW 7507  -0.037   8.720   6.058
 1099SOL    HW1 7508   0.017   8.790   6.095
 1099SOL    HW2 7509  -0.027   8.730   5.963
 1100SOL     OW 7510   1.668   5.196   5.059
 1100SOL    HW1 7511   1.663   5.172   4.967
 1100SOL    HW2 7512   1.577   5.216   5.084
 1101SOL     OW 7513   0.508   3.437   5.286
 1101SOL    HW1 7514   0.441   3.418   5.220
 1101SOL    HW2 7515   0.543   3.352   5.310
 1102SOL     OW 7516   1.893   3.050   4.517
 1102SOL    HW1 7517   1.840   2.971   4.528
 1102SOL    HW2 7518   1.963   3.040   4.582
 1103SOL     OW 7519   2.772   5.267   4.702
 1103SOL    HW1 7520   2.859   5.227   4.701
 1103SOL    HW2 7521   2.779   5.335   4.770
 1104SOL     OW 7522   3.622   1.545   2.518
 1104SOL    HW1 7523   3.531   1.547   2.487
 1104SOL    HW2 7524   3.667   1.488   2.456
 1105SOL     OW 7525   7.467   5.827   1.756
 1105SOL    HW1 7526   7.537   5.807   1.818
 1105SOL    HW2 7527   7.410   5.751   1.758
 1106SOL     OW 7528   6.428   5.638   2.591
 1106SOL    HW1 7529   6.401   5.627   2.499
 1106SOL    HW2 7530   6.349   5.621   2.641
 1107SOL     OW 7531   7.514   7.161   2.178
 1107SOL    HW1 7532   7.527   7.196   2.090
 1107SOL    HW2 7533   7.448   7.093   2.168
 1108SOL     OW 7534   8.018   8.414   2.211
 1108SOL    HW1 7535   7.997   8.497   2.255
 1108SOL    HW2 7536   8.038   8.440   2.121
 1109SOL     OW 7537   3.074   2.652   1.493
 1109SOL    HW1 7538   3.111   2.694   1.571
 1109SOL    HW2 7539   3.142   2.591   1.465
 1110SOL     OW 7540   2.360   7.515   5.027
 1110SOL    HW1 7541   2.351   7.422   5.006
 1110SOL    HW2 7542   2.333   7.561   4.947
 1111SOL     OW 7543   5.415   4.357   4.112
 1111SOL    HW1 7544   5.342   4.305   4.146
 1111SOL    HW2 7545   5.432   4.321   4.025
 1112SOL     OW 7546   4.555   3.998   2.002
 1112SOL    HW1 7547   4.575   3.978   2.093
 1112SOL    HW2 7548   4.488   3.934   1.977
 1113SOL     OW 7549   0.964   3.532   2.512
 1113SOL    HW1 7550   0.922   3.464   2.460
 1113SOL    HW2 7551   0.928   3.522   2.600
 1114SOL     OW 7552   6.564   3.928   0.111
 1114SOL    HW1 7553   6.515   4.009   0.130
 1114SOL    HW2 7554   6.500   3.871   0.070
 1115SOL     OW 7555   5.014   4.061   2.512
 1115SOL    HW1 7556   4.960   4.133   2.544
 1115SOL    HW2 7557   5.093   4.065   2.566
 1116SOL     OW 7558   4.050   1.287   0.688
 1116SOL    HW1 7559   4.066   1.270   0.596
 1116SOL    HW2 7560   4.118   1.238   0.734
 1117SOL     OW 7561   7.183   5.045   0.228
 1117SOL    HW1 7562   7.275   5.056   0.204
 1117SOL    HW2 7563   7.182   5.058   0.322
 1118SOL     OW 7564   3.319  10.537   6.151
 1118SOL    HW1 7565   3.387  10.580   6.098
 1118SOL    HW2 7566   3.253  10.605   6.164
 1119SOL     OW 7567   6.781   3.312   2.001
 1119SOL    HW1 7568   6.766   3.406   1.998
 1119SOL    HW2 7569   6.856   3.301   2.059
 1120SOL     OW 7570   2.563   7.968   1.944
 1120SOL    HW1 7571   2.624   8.020   1.891
 1120SOL    HW2 7572   2.479   8.013   1.936
 1121SOL     OW 7573   2.409   6.922   4.037
 1121SOL    HW1 7574   2.442   6.870   3.964
 1121SOL    HW2 7575   2.322   6.950   4.010
 1122SOL     OW 7576   5.528   6.716   1.684
 1122SOL    HW1 7577   5.590   6.708   1.612
 1122SOL    HW2 7578   5.524   6.629   1.722
 1123SOL     OW 7579   3.610   3.032   1.776
 1123SOL    HW1 7580   3.680   2.967   1.782
 1123SOL    HW2 7581   3.638   3.089   1.704
 1124SOL     OW 7582   2.962   4.507   4.891
 1124SOL    HW1 7583   3.052   4.509   4.858
 1124SOL    HW2 7584   2.969   4.537   4.982
 1125SOL     OW 7585   2.527   4.468   4.435
 1125SOL    HW1 7586   2.510   4.506   4.521
 1125SOL    HW2 7587   2.496   4.378   4.443
 1126SOL     OW 7588   0.991   0.649   0.080
 1126SOL    HW1 7589   0.965   0.560   0.057
 1126SOL    HW2 7590   0.932   0.705   0.029
 1127SOL     OW 7591   4.612   5.998   4.982
 1127SOL    HW1 7592   4.682   6.011   5.046
 1127SOL    HW2 7593   4.534   5.981   5.034
 1128SOL     OW 7594   1.735   4.595   4.789
 1128SOL    HW1 7595   1.722   4.574   4.881
 1128SOL    HW2 7596   1.693   4.524   4.741
 1129SOL     OW 7597   3.211   3.532   3.672
 1129SOL    HW1 7598   3.124   3.505   3.643
 1129SOL    HW2 7599   3.236   3.602   3.611
 1130SOL     OW 7600   4.114   6.518   4.237
 1130SOL    HW1 7601   4.098   6.439   4.289
 1130SOL    HW2 7602   4.203   6.507   4.203
 1131SOL     OW 7603   5.914   6.122   2.768
 1131SOL    HW1 7604   5.848   6.189   2.786
 1131SOL    HW2 7605   5.944   6.093   2.854
 1132SOL     OW 7606   3.445   9.089   4.340
 1132SOL    HW1 7607   3.374   9.136   4.382
 1132SOL    HW2 7608   3.414   8.999   4.332
 1133SOL     OW 7609   5.479   8.161   3.263
 1133SOL    HW1 7610   5.447   8.076   3.232
 1133SOL    HW2 7611   5.534   8.193   3.192
 1134SOL     OW 7612   3.002   6.908   0.518
 1134SOL    HW1 7613   2.928   6.849   0.537
 1134SOL    HW2 7614   2.984   6.941   0.430
 1135SOL     OW 7615   7.412   1.479   0.997
 1135SOL    HW1 7616   7.416   1.391   1.035
 1135SOL    HW2 7617   7.445   1.537   1.067
 1136SOL     OW 7618   4.536   0.333   0.139
 1136SOL    HW1 7619   4.534   0.350   0.045
 1136SOL    HW2 7620   4.626   0.306   0.157
 1137SOL     OW 7621   4.011   4.293   5.628
 1137SOL    HW1 7622   3.974   4.285   5.540
 1137SOL    HW2 7623   4.079   4.226   5.631
 1138SOL     OW 7624  -0.411   5.145   3.864
 1138SOL    HW1 7625  -0.360   5.125   3.942
 1138SOL    HW2 7626  -0.485   5.196   3.896
 1139SOL     OW 7627   1.567   9.443   5.783
 1139SOL    HW1 7628   1.476   9.465   5.764
 1139SOL    HW2 7629   1.608   9.432   5.696
 1140SOL     OW 7630   1.917   3.697   0.788
 1140SOL    HW1 7631   1.825   3.680   0.769
 1140SOL    HW2 7632   1.950   3.613   0.821
 1141SOL     OW 7633   0.553   3.272   2.857
 1141SOL    HW1 7634   0.582   3.267   2.766
 1141SOL    HW2 7635   0.591   3.354   2.890
 1142SOL     OW 7636   5.117   4.495   1.665
 1142SOL    HW1 7637   5.165   4.464   1.742
 1142SOL    HW2 7638   5.181   4.492   1.594
 1143SOL     OW 7639   4.942   9.328   5.155
 1143SOL    HW1 7640   4.937   9.418   5.125
 1143SOL    HW2 7641   4.999   9.332   5.233
 1144SOL     OW 7642   2.339   2.249   0.905
 1144SOL    HW1 7643   2.396   2.207   0.969
 1144SOL    HW2 7644   2.383   2.237   0.821
 1145SOL     OW 7645   3.761   8.203   2.826
 1145SOL    HW1 7646   3.782   8.249   2.745
 1145SOL    HW2 7647   3.767   8.270   2.894
 1146SOL     OW 7648   5.188   4.793   3.638
 1146SOL    HW1 7649   5.190   4.715   3.693
 1146SOL    HW2 7650   5.109   4.783   3.584
 1147SOL     OW 7651   2.883   7.302   2.237
 1147SOL    HW1 7652   2.855   7.325   2.325
 1147SOL    HW2 7653   2.851   7.213   2.224
 1148SOL     OW 7654   2.599   2.722   1.891
 1148SOL    HW1 7655   2.523   2.667   1.874
 1148SOL    HW2 7656   2.671   2.678   1.847
 1149SOL     OW 7657   2.046   6.681   3.769
 1149SOL    HW1 7658   2.014   6.727   3.846
 1149SOL    HW2 7659   1.968   6.640   3.731
 1150SOL     OW 7660   1.219   4.345   1.641
 1150SOL    HW1 7661   1.200   4.420   1.697
 1150SOL    HW2 7662   1.314   4.337   1.644
 1151SOL     OW 7663   3.871   0.635   1.043
 1151SOL    HW1 7664   3.873   0.627   1.138
 1151SOL    HW2 7665   3.801   0.698   1.025
 1152SOL     OW 7666   5.938   4.676   5.242
 1152SOL    HW1 7667   5.973   4.765   5.241
 1152SOL    HW2 7668   5.849   4.686   5.275
 1153SOL     OW 7669   2.193   6.855   1.842
 1153SOL    HW1 7670   2.281   6.884   1.819
 1153SOL    HW2 7671   2.207   6.776   1.894
 1154SOL     OW 7672   1.946   4.289   3.455
 1154SOL    HW1 7673   2.023   4.346   3.464
 1154SOL    HW2 7674   1.928   4.287   3.361
 1155SOL     OW 7675  -0.899   4.221   4.782
 1155SOL    HW1 7676  -0.877   4.151   4.722
 1155SOL    HW2 7677  -0.963   4.275   4.735
 1156SOL     OW 7678   5.527   7.579   2.846
 1156SOL    HW1 7679   5.577   7.500   2.868
 1156SOL    HW2 7680   5.500   7.615   2.931
 1157SOL     OW 7681   1.001   0.881   0.944
 1157SOL    HW1 7682   0.961   0.814   0.888
 1157SOL    HW2 7683   1.092   0.884   0.915
 1158SOL     OW 7684   4.500   8.324   2.244
 1158SOL    HW1 7685   4.547   8.387   2.190
 1158SOL    HW2 7686   4.456   8.266   2.181
 1159SOL     OW 7687   5.733   1.376   0.735
 1159SOL    HW1 7688   5.755   1.322   0.660
 1159SOL    HW2 7689   5.676   1.444   0.700
 1160SOL     OW 7690   0.931   3.726   5.263
 1160SOL    HW1 7691   1.010   3.730   5.317
 1160SOL    HW2 7692   0.864   3.692   5.321
 1161SOL     OW 7693   2.146   5.724   4.806
 1161SOL    HW1 7694   2.128   5.673   4.885
 1161SOL    HW2 7695   2.171   5.660   4.740
 1162SOL     OW 7696   6.417   0.701   0.511
 1162SOL    HW1 7697   6.328   0.726   0.487
 1162SOL    HW2 7698   6.410   0.608   0.536
 1163SOL     OW 7699   2.968   3.498   3.324
 1163SOL    HW1 7700   2.896   3.490   3.262
 1163SOL    HW2 7701   3.045   3.513   3.269
 1164SOL     OW 7702   7.474   8.292   2.679
 1164SOL    HW1 7703   7.556   8.262   2.638
 1164SOL    HW2 7704   7.432   8.212   2.709
 1165SOL     OW 7705   1.812   5.099   5.292
 1165SOL    HW1 7706   1.754   5.174   5.304
 1165SOL    HW2 7707   1.753   5.023   5.290
 1166SOL     OW 7708   5.997   7.657   2.729
 1166SOL    HW1 7709   5.950   7.725   2.777
 1166SOL    HW2 7710   5.971   7.670   2.637
 1167SOL     OW 7711   7.070   4.374   1.650
 1167SOL    HW1 7712   7.002   4.369   1.718
 1167SOL    HW2 7713   7.021   4.368   1.568
 1168SOL     OW 7714   4.494   8.360   5.359
 1168SOL    HW1 7715   4.573   8.394   5.402
 1168SOL    HW2 7716   4.493   8.267   5.380
 1169SOL     OW 7717   6.579   4.220   0.640
 1169SOL    HW1 7718   6.660   4.228   0.692
 1169SOL    HW2 7719   6.608   4.236   0.550
 1170SOL     OW 7720   0.914   4.357   1.250
 1170SOL    HW1 7721   0.963   4.384   1.327
 1170SOL    HW2 7722   0.881   4.269   1.271
 1171SOL     OW 7723   3.413   4.996   3.434
 1171SOL    HW1 7724   3.356   5.021   3.362
 1171SOL    HW2 7725   3.502   5.008   3.400
 1172SOL     OW 7726   2.816   2.189   1.381
 1172SOL    HW1 7727   2.882   2.136   1.336
 1172SOL    HW2 7728   2.770   2.127   1.437
 1173SOL     OW 7729   2.120   4.039   2.218
 1173SOL    HW1 7730   2.054   4.028   2.287
 1173SOL    HW2 7731   2.069   4.064   2.141
 1174SOL     OW 7732   0.849   7.000   5.463
 1174SOL    HW1 7733   0.919   6.942   5.492
 1174SOL    HW2 7734   0.888   7.088   5.466
 1175SOL     OW 7735   2.669   4.058   4.939
 1175SOL    HW1 7736   2.724   4.137   4.937
 1175SOL    HW2 7737   2.704   4.007   5.013
 1176SOL     OW 7738   1.763   4.671   4.435
 1176SOL    HW1 7739   1.700   4.606   4.464
 1176SOL    HW2 7740   1.728   4.703   4.351
 1177SOL     OW 7741   5.109   3.702   1.462
 1177SOL    HW1 7742   5.044   3.649   1.507
 1177SOL    HW2 7743   5.151   3.641   1.401
 1178SOL     OW 7744   3.187   8.555   3.627
 1178SOL    HW1 7745   3.148   8.468   3.618
 1178SOL    HW2 7746   3.124   8.605   3.680
 1179SOL     OW 7747  -0.200   5.999   4.569
 1179SOL    HW1 7748  -0.285   6.033   4.541
 1179SOL    HW2 7749  -0.221   5.918   4.616
 1180SOL     OW 7750   2.497   5.142   3.958
 1180SOL    HW1 7751   2.566   5.205   3.937
 1180SOL    HW2 7752   2.543   5.061   3.979
 1181SOL     OW 7753   0.550   6.332   6.135
 1181SOL    HW1 7754   0.614   6.340   6.065
 1181SOL    HW2 7755   0.568   6.246   6.174
 1182SOL     OW 7756   2.806   5.488   5.471
 1182SOL    HW1 7757   2.837   5.442   5.549
 1182SOL    HW2 7758   2.712   5.497   5.484
 1183SOL     OW 7759   2.179   2.832   2.888
 1183SOL    HW1 7760   2.092   2.872   2.899
 1183SOL    HW2 7761   2.240   2.896   2.925
 1184SOL     OW 7762   1.130   3.505   5.178
 1184SOL    HW1 7763   1.145   3.541   5.266
 1184SOL    HW2 7764   1.217   3.500   5.139
 1185SOL     OW 7765   0.916   5.877   5.537
 1185SOL    HW1 7766   0.989   5.873   5.475
 1185SOL    HW2 7767   0.957   5.865   5.623
 1186SOL     OW 7768   2.017   3.909   1.119
 1186SOL    HW1 7769   2.077   3.912   1.193
 1186SOL    HW2 7770   2.055   3.846   1.058
 1187SOL     OW 7771   2.209   5.898   3.979
 1187SOL    HW1 7772   2.158   5.971   4.015
 1187SOL    HW2 7773   2.178   5.890   3.888
 1188SOL     OW 7774   4.073   6.327   2.638
 1188SOL    HW1 7775   4.019   6.354   2.563
 1188SOL    HW2 7776   4.020   6.352   2.714
 1189SOL     OW 7777   2.328   4.854   5.932
 1189SOL    HW1 7778   2.309   4.915   6.003
 1189SOL    HW2 7779   2.422   4.864   5.916
 1190SOL     OW 7780   8.293   8.365   2.726
 1190SOL    HW1 7781   8.357   8.435   2.709
 1190SOL    HW2 7782   8.218   8.388   2.672
 1191SOL     OW 7783   7.177   4.971   1.651
 1191SOL    HW1 7784   7.140   4.889   1.681
 1191SOL    HW2 7785   7.243   4.994   1.716
 1192SOL     OW 7786   6.710   5.791   1.579
 1192SOL    HW1 7787   6.699   5.787   1.674
 1192SOL    HW2 7788   6.714   5.884   1.559
 1193SOL     OW 7789   2.387   2.368   2.838
 1193SOL    HW1 7790   2.314   2.428   2.823
 1193SOL    HW2 7791   2.454   2.422   2.881
 1194SOL     OW 7792   1.956   0.734   0.313
 1194SOL    HW1 7793   1.939   0.664   0.249
 1194SOL    HW2 7794   1.958   0.689   0.397
 1195SOL     OW 7795   2.659   4.650   5.247
 1195SOL    HW1 7796   2.585   4.635   5.305
 1195SOL    HW2 7797   2.653   4.580   5.182
 1196SOL     OW 7798   5.751   0.538   0.475
 1196SOL    HW1 7799   5.715   0.569   0.391
 1196SOL    HW2 7800   5.675   0.508   0.524
 1197SOL     OW 7801   4.852   9.234   3.659
 1197SOL    HW1 7802   4.793   9.199   3.592
 1197SOL    HW2 7803   4.928   9.175   3.656
 1198SOL     OW 7804   0.243   5.870   5.217
 1198SOL    HW1 7805   0.324   5.893   5.263
 1198SOL    HW2 7806   0.245   5.921   5.136
 1199SOL     OW 7807   0.678   4.038   1.853
 1199SOL    HW1 7808   0.587   4.042   1.883
 1199SOL    HW2 7809   0.675   4.064   1.762
 1200SOL     OW 7810   3.116   5.076   2.103
 1200SOL    HW1 7811   3.117   5.013   2.030
 1200SOL    HW2 7812   3.080   5.026   2.176
 1201SOL     OW 7813   1.568   5.843   1.858
 1201SOL    HW1 7814   1.633   5.869   1.923
 1201SOL    HW2 7815   1.596   5.884   1.777
 1202SOL     OW 7816   6.224   5.585   4.083
 1202SOL    HW1 7817   6.256   5.614   3.998
 1202SOL    HW2 7818   6.300   5.546   4.126
 1203SOL     OW 7819   8.698   4.682   0.339
 1203SOL    HW1 7820   8.761   4.683   0.411
 1203SOL    HW2 7821   8.614   4.663   0.381
 1204SOL     OW 7822   8.831   7.933   2.199
 1204SOL    HW1 7823   8.905   7.888   2.238
 1204SOL    HW2 7824   8.825   8.015   2.248
 1205SOL     OW 7825  -0.761   5.222   5.520
 1205SOL    HW1 7826  -0.779   5.136   5.482
 1205SOL    HW2 7827  -0.712   5.202   5.600
 1206SOL     OW 7828   0.233   2.520   2.675
 1206SOL    HW1 7829   0.246   2.505   2.769
 1206SOL    HW2 7830   0.188   2.442   2.644
 1207SOL     OW 7831   1.937  10.045   5.409
 1207SOL    HW1 7832   1.949   9.960   5.452
 1207SOL    HW2 7833   1.859  10.034   5.356
 1208SOL     OW 7834   5.788   6.048   5.723
 1208SOL    HW1 7835   5.821   6.138   5.729
 1208SOL    HW2 7836   5.694   6.056   5.735
 1209SOL     OW 7837   0.081   5.616   5.070
 1209SOL    HW1 7838   0.100   5.632   5.162
 1209SOL    HW2 7839   0.092   5.521   5.059
 1210SOL     OW 7840  -0.522   2.383   2.376
 1210SOL    HW1 7841  -0.483   2.360   2.292
 1210SOL    HW2 7842  -0.610   2.348   2.372
 1211SOL     OW 7843   7.586   8.568   2.689
 1211SOL    HW1 7844   7.575   8.480   2.724
 1211SOL    HW2 7845   7.642   8.613   2.752
 1212SOL     OW 7846   1.760   3.557   0.221
 1212SOL    HW1 7847   1.723   3.469   0.235
 1212SOL    HW2 7848   1.742   3.603   0.303
 1213SOL     OW 7849   1.368   8.980   3.240
 1213SOL    HW1 7850   1.306   8.999   3.311
 1213SOL    HW2 7851   1.314   8.975   3.162
 1214SOL     OW 7852   4.703   4.876   4.664
 1214SOL    HW1 7853   4.694   4.801   4.605
 1214SOL    HW2 7854   4.753   4.842   4.738
 1215SOL     OW 7855   1.536   6.061   1.399
 1215SOL    HW1 7856   1.516   6.155   1.395
 1215SOL    HW2 7857   1.472   6.026   1.461
 1216SOL     OW 7858   7.991   4.402   1.559
 1216SOL    HW1 7859   7.909   4.439   1.526
 1216SOL    HW2 7860   8.058   4.436   1.500
 1217SOL     OW 7861   4.275   6.849   2.799
 1217SOL    HW1 7862   4.190   6.855   2.756
 1217SOL    HW2 7863   4.338   6.838   2.728
 1218SOL     OW 7864   3.104   0.405   0.105
 1218SOL    HW1 7865   3.168   0.471   0.134
 1218SOL    HW2 7866   3.097   0.345   0.179
 1219SOL     OW 7867   2.702   4.223   1.927
 1219SOL    HW1 7868   2.616   4.226   1.968
 1219SOL    HW2 7869   2.744   4.305   1.955
 1220SOL     OW 7870   1.265   2.414   3.737
 1220SOL    HW1 7871   1.276   2.402   3.831
 1220SOL    HW2 7872   1.299   2.333   3.698
 1221SOL     OW 7873   4.811   0.244   0.185
 1221SOL    HW1 7874   4.813   0.152   0.210
 1221SOL    HW2 7875   4.872   0.250   0.111
 1222SOL     OW 7876   2.252   4.554   0.682
 1222SOL    HW1 7877   2.268   4.636   0.635
 1222SOL    HW2 7878   2.334   4.537   0.729
 1223SOL     OW 7879   2.803   6.156   5.505
 1223SOL    HW1 7880   2.719   6.122   5.535
 1223SOL    HW2 7881   2.853   6.171   5.585
 1224SOL     OW 7882   3.938   9.053   3.521
 1224SOL    HW1 7883   4.009   9.086   3.466
 1224SOL    HW2 7884   3.981   8.998   3.586
 1225SOL     OW 7885   7.132   8.394   2.577
 1225SOL    HW1 7886   7.095   8.315   2.615
 1225SOL    HW2 7887   7.087   8.404   2.494
 1226SOL     OW 7888   1.613   7.532   2.618
 1226SOL    HW1 7889   1.689   7.580   2.652
 1226SOL    HW2 7890   1.540   7.566   2.670
 1227SOL     OW 7891   6.285   5.959   4.747
 1227SOL    HW1 7892   6.324   6.025   4.691
 1227SOL    HW2 7893   6.286   5.998   4.835
 1228SOL     OW 7894   0.672   5.466   2.543
 1228SOL    HW1 7895   0.684   5.400   2.611
 1228SOL    HW2 7896   0.699   5.423   2.462
 1229SOL     OW 7897   3.186   3.244   0.069
 1229SOL    HW1 7898   3.188   3.148   0.071
 1229SOL    HW2 7899   3.143   3.269   0.151
 1230SOL     OW 7900   4.726   3.399   0.092
 1230SOL    HW1 7901   4.797   3.336   0.103
 1230SOL    HW2 7902   4.648   3.353   0.125
 1231SOL     OW 7903   3.185   5.575   2.195
 1231SOL    HW1 7904   3.159   5.489   2.163
 1231SOL    HW2 7905   3.246   5.608   2.129
 1232SOL     OW 7906   6.473   5.581   0.110
 1232SOL    HW1 7907   6.440   5.509   0.164
 1232SOL    HW2 7908   6.411   5.653   0.125
 1233SOL     OW 7909   1.447   5.530   6.085
 1233SOL    HW1 7910   1.363   5.560   6.118
 1233SOL    HW2 7911   1.486   5.608   6.045
 1234SOL     OW 7912   1.583   2.279   1.703
 1234SOL    HW1 7913   1.509   2.284   1.643
 1234SOL    HW2 7914   1.602   2.370   1.726
 1235SOL     OW 7915   2.826   3.174   3.933
 1235SOL    HW1 7916   2.766   3.222   3.990
 1235SOL    HW2 7917   2.784   3.089   3.920
 1236SOL     OW 7918   1.412   2.665   0.813
 1236SOL    HW1 7919   1.317   2.676   0.815
 1236SOL    HW2 7920   1.426   2.591   0.754
 1237SOL     OW 7921   1.955   4.642   4.194
 1237SOL    HW1 7922   1.883   4.666   4.135
 1237SOL    HW2 7923   1.976   4.552   4.171
 1238SOL     OW 7924   3.065   6.904   4.542
 1238SOL    HW1 7925   3.133   6.867   4.599
 1238SOL    HW2 7926   3.046   6.834   4.479
 1239SOL     OW 7927   6.870   3.494   2.618
 1239SOL    HW1 7928   6.777   3.502   2.640
 1239SOL    HW2 7929   6.885   3.400   2.609
 1240SOL     OW 7930  -0.898   3.695   3.646
 1240SOL    HW1 7931  -0.965   3.734   3.701
 1240SOL    HW2 7932  -0.934   3.611   3.618
 1241SOL     OW 7933   5.185   7.663   4.035
 1241SOL    HW1 7934   5.203   7.572   4.010
 1241SOL    HW2 7935   5.259   7.712   4.001
 1242SOL     OW 7936   2.307   7.550   5.291
 1242SOL    HW1 7937   2.335   7.565   5.200
 1242SOL    HW2 7938   2.365   7.481   5.322
 1243SOL     OW 7939   0.444   4.452   1.941
 1243SOL    HW1 7940   0.395   4.526   1.976
 1243SOL    HW2 7941   0.380   4.403   1.889
 1244SOL     OW 7942   4.550   5.373   0.755
 1244SOL    HW1 7943   4.474   5.431   0.760
 1244SOL    HW2 7944   4.610   5.406   0.822
 1245SOL     OW 7945   3.274   1.578   1.354
 1245SOL    HW1 7946   3.362   1.604   1.326
 1245SOL    HW2 7947   3.284   1.557   1.447
 1246SOL     OW 7948   0.399   3.177   4.675
 1246SOL    HW1 7949   0.452   3.245   4.716
 1246SOL    HW2 7950   0.364   3.126   4.748
 1247SOL     OW 7951   3.866   6.193   2.918
 1247SOL    HW1 7952   3.882   6.285   2.898
 1247SOL    HW2 7953   3.879   6.186   3.012
 1248SOL     OW 7954   6.029   8.221   2.782
 1248SOL    HW1 7955   6.030   8.315   2.764
 1248SOL    HW2 7956   6.004   8.214   2.874
 1249SOL     OW 7957   0.961   3.098   1.851
 1249SOL    HW1 7958   0.873   3.080   1.885
 1249SOL    HW2 7959   0.986   3.017   1.807
 1250SOL     OW 7960   5.929   8.972   3.986
 1250SOL    HW1 7961   5.907   9.057   3.948
 1250SOL    HW2 7962   5.894   8.976   4.075
 1251SOL     OW 7963   3.427   7.760   6.173
 1251SOL    HW1 7964   3.458   7.775   6.084
 1251SOL    HW2 7965   3.388   7.672   6.170
 1252SOL     OW 7966   4.617   6.606   4.268
 1252SOL    HW1 7967   4.607   6.642   4.356
 1252SOL    HW2 7968   4.680   6.535   4.278
 1253SOL     OW 7969   6.100   4.498   0.913
 1253SOL    HW1 7970   6.124   4.491   0.821
 1253SOL    HW2 7971   6.143   4.423   0.954
 1254SOL     OW 7972   4.161   4.345   2.169
 1254SOL    HW1 7973   4.131   4.302   2.248
 1254SOL    HW2 7974   4.147   4.281   2.099
 1255SOL     OW 7975   0.415   2.400   1.403
 1255SOL    HW1 7976   0.365   2.333   1.358
 1255SOL    HW2 7977   0.454   2.355   1.478
 1256SOL     OW 7978   3.033   3.476   0.983
 1256SOL    HW1 7979   3.104   3.429   0.940
 1256SOL    HW2 7980   3.018   3.428   1.064
 1257SOL     OW 7981  -2.205   4.039   6.185
 1257SOL    HW1 7982  -2.275   4.100   6.208
 1257SOL    HW2 7983  -2.251   3.961   6.153
 1258SOL     OW 7984   6.284   2.157   1.200
 1258SOL    HW1 7985   6.332   2.169   1.118
 1258SOL    HW2 7986   6.244   2.070   1.192
 1259SOL     OW 7987   7.990   3.760   0.100
 1259SOL    HW1 7988   8.078   3.736   0.071
 1259SOL    HW2 7989   7.998   3.850   0.132
 1260SOL     OW 7990   6.395   4.130   0.128
 1260SOL    HW1 7991   6.407   4.105   0.219
 1260SOL    HW2 7992   6.302   4.153   0.121
 1261SOL     OW 7993   5.069   8.183   1.821
 1261SOL    HW1 7994   5.105   8.270   1.843
 1261SOL    HW2 7995   5.136   8.121   1.849
 1262SOL     OW 7996   3.638   9.570   4.731
 1262SOL    HW1 7997   3.650   9.592   4.639
 1262SOL    HW2 7998   3.722   9.592   4.772
 1263SOL     OW 7999   3.407   5.470   4.559
 1263SOL    HW1 8000   3.316   5.496   4.546
 1263SOL    HW2 8001   3.457   5.535   4.510
 1264SOL     OW 8002   3.413   3.740   5.464
 1264SOL    HW1 8003   3.371   3.684   5.529
 1264SOL    HW2 8004   3.358   3.732   5.386
 1265SOL     OW 8005   3.016   8.977   5.118
 1265SOL    HW1 8006   2.959   9.054   5.112
 1265SOL    HW2 8007   3.094   9.001   5.068
 1266SOL     OW 8008   1.773   6.078   5.167
 1266SOL    HW1 8009   1.800   6.045   5.252
 1266SOL    HW2 8010   1.753   5.999   5.116
 1267SOL     OW 8011   6.267   6.583   5.187
 1267SOL    HW1 8012   6.230   6.650   5.129
 1267SOL    HW2 8013   6.358   6.609   5.198
 1268SOL     OW 8014   3.783   8.631   4.266
 1268SOL    HW1 8015   3.723   8.561   4.240
 1268SOL    HW2 8016   3.790   8.687   4.188
 1269SOL     OW 8017   4.781   7.138   1.461
 1269SOL    HW1 8018   4.711   7.183   1.413
 1269SOL    HW2 8019   4.741   7.115   1.545
 1270SOL     OW 8020   8.342   7.912   2.713
 1270SOL    HW1 8021   8.320   7.921   2.621
 1270SOL    HW2 8022   8.354   7.817   2.725
 1271SOL     OW 8023   4.356   7.367   1.289
 1271SOL    HW1 8024   4.324   7.279   1.307
 1271SOL    HW2 8025   4.449   7.355   1.269
 1272SOL     OW 8026   2.763   4.262   0.907
 1272SOL    HW1 8027   2.818   4.200   0.956
 1272SOL    HW2 8028   2.790   4.348   0.940
 1273SOL     OW 8029   1.405  10.227   5.380
 1273SOL    HW1 8030   1.480  10.169   5.387
 1273SOL    HW2 8031   1.375  10.219   5.290
 1274SOL     OW 8032   3.970   7.770   5.251
 1274SOL    HW1 8033   3.909   7.794   5.321
 1274SOL    HW2 8034   4.041   7.835   5.258
 1275SOL     OW 8035   2.068   2.528   1.570
 1275SOL    HW1 8036   2.114   2.550   1.651
 1275SOL    HW2 8037   2.025   2.445   1.588
 1276SOL     OW 8038   3.293   6.410   4.930
 1276SOL    HW1 8039   3.223   6.470   4.906
 1276SOL    HW2 8040   3.363   6.467   4.962
 1277SOL     OW 8041   7.340   8.556   2.543
 1277SOL    HW1 8042   7.416   8.551   2.601
 1277SOL    HW2 8043   7.285   8.481   2.567
 1278SOL     OW 8044   0.597   2.487   4.245
 1278SOL    HW1 8045   0.621   2.394   4.246
 1278SOL    HW2 8046   0.680   2.534   4.253
 1279SOL     OW 8047   6.435   3.555   0.958
 1279SOL    HW1 8048   6.427   3.460   0.944
 1279SOL    HW2 8049   6.442   3.591   0.869
 1280SOL     OW 8050   2.240   7.641   2.183
 1280SOL    HW1 8051   2.220   7.733   2.166
 1280SOL    HW2 8052   2.292   7.642   2.264
 1281SOL     OW 8053   8.215   4.229   1.387
 1281SOL    HW1 8054   8.218   4.324   1.382
 1281SOL    HW2 8055   8.180   4.201   1.303
 1282SOL     OW 8056   1.439   7.861   2.382
 1282SOL    HW1 8057   1.437   7.771   2.415
 1282SOL    HW2 8058   1.417   7.914   2.458
 1283SOL     OW 8059   3.314   0.861   0.514
 1283SOL    HW1 8060   3.232   0.840   0.559
 1283SOL    HW2 8061   3.344   0.942   0.555
 1284SOL     OW 8062   7.579   7.036   1.522
 1284SOL    HW1 8063   7.505   7.039   1.461
 1284SOL    HW2 8064   7.605   7.127   1.533
 1285SOL     OW 8065   0.756   2.969   3.306
 1285SOL    HW1 8066   0.772   2.905   3.375
 1285SOL    HW2 8067   0.719   3.045   3.352
 1286SOL     OW 8068  -0.280   4.759   4.203
 1286SOL    HW1 8069  -0.266   4.683   4.147
 1286SOL    HW2 8070  -0.207   4.818   4.183
 1287SOL     OW 8071   4.147   7.532   2.909
 1287SOL    HW1 8072   4.211   7.467   2.879
 1287SOL    HW2 8073   4.144   7.520   3.004
 1288SOL     OW 8074   5.427  10.299   5.788
 1288SOL    HW1 8075   5.387  10.332   5.707
 1288SOL    HW2 8076   5.506  10.352   5.799
 1289SOL     OW 8077   7.648   7.105   2.948
 1289SOL    HW1 8078   7.669   7.038   3.013
 1289SOL    HW2 8079   7.697   7.079   2.870
 1290SOL     OW 8080   1.634   3.377   2.154
 1290SOL    HW1 8081   1.644   3.378   2.249
 1290SOL    HW2 8082   1.543   3.402   2.138
 1291SOL     OW 8083   1.831   5.744   2.293
 1291SOL    HW1 8084   1.855   5.659   2.256
 1291SOL    HW2 8085   1.903   5.802   2.269
 1292SOL     OW 8086   2.582   7.406   3.419
 1292SOL    HW1 8087   2.624   7.328   3.382
 1292SOL    HW2 8088   2.522   7.371   3.485
 1293SOL     OW 8089   4.609   0.853   0.036
 1293SOL    HW1 8090   4.515   0.855   0.052
 1293SOL    HW2 8091   4.623   0.913  -0.037
 1294SOL     OW 8092   4.164   6.089   3.335
 1294SOL    HW1 8093   4.179   6.105   3.428
 1294SOL    HW2 8094   4.252   6.080   3.297
 1295SOL     OW 8095   7.318   4.819   2.012
 1295SOL    HW1 8096   7.331   4.891   1.949
 1295SOL    HW2 8097   7.323   4.740   1.959
 1296SOL     OW 8098   4.164   8.521   4.778
 1296SOL    HW1 8099   4.165   8.465   4.700
 1296SOL    HW2 8100   4.134   8.463   4.848
 1297SOL     OW 8101   1.748   3.685   1.135
 1297SOL    HW1 8102   1.778   3.736   1.210
 1297SOL    HW2 8103   1.814   3.617   1.124
 1298SOL     OW 8104   1.170   4.998   4.150
 1298SOL    HW1 8105   1.153   5.059   4.078
 1298SOL    HW2 8106   1.239   4.941   4.117
 1299SOL     OW 8107   5.552   2.806   1.978
 1299SOL    HW1 8108   5.546   2.879   1.916
 1299SOL    HW2 8109   5.462   2.782   1.996
 1300SOL     OW 8110   2.550   7.252   2.695
 1300SOL    HW1 8111   2.563   7.302   2.776
 1300SOL    HW2 8112   2.601   7.172   2.708
 1301SOL     OW 8113   4.723   0.509   0.755
 1301SOL    HW1 8114   4.786   0.581   0.753
 1301SOL    HW2 8115   4.710   0.487   0.662
 1302SOL     OW 8116   4.891   9.593   5.106
 1302SOL    HW1 8117   4.854   9.628   5.187
 1302SOL    HW2 8118   4.980   9.629   5.103
 1303SOL     OW 8119   7.074   3.044   1.875
 1303SOL    HW1 8120   7.122   2.961   1.868
 1303SOL    HW2 8121   7.139   3.107   1.905
 1304SOL     OW 8122   0.022   1.965   2.826
 1304SOL    HW1 8123  -0.065   2.005   2.827
 1304SOL    HW2 8124   0.008   1.877   2.792
 1305SOL     OW 8125   4.876   2.133   2.204
 1305SOL    HW1 8126   4.802   2.089   2.163
 1305SOL    HW2 8127   4.860   2.226   2.189
 1306SOL     OW 8128   0.546   5.362   4.262
 1306SOL    HW1 8129   0.470   5.367   4.320
 1306SOL    HW2 8130   0.539   5.276   4.220
 1307SOL     OW 8131   3.595   5.725   0.766
 1307SOL    HW1 8132   3.647   5.682   0.833
 1307SOL    HW2 8133   3.545   5.792   0.814
 1308SOL     OW 8134   2.245   9.633   5.784
 1308SOL    HW1 8135   2.163   9.594   5.755
 1308SOL    HW2 8136   2.223   9.676   5.867
 1309SOL     OW 8137   2.544   3.905   2.915
 1309SOL    HW1 8138   2.565   3.919   2.822
 1309SOL    HW2 8139   2.619   3.940   2.962
 1310SOL     OW 8140   0.628   2.241   1.676
 1310SOL    HW1 8141   0.629   2.216   1.769
 1310SOL    HW2 8142   0.639   2.159   1.629
 1311SOL     OW 8143   6.765   5.242   3.836
 1311SOL    HW1 8144   6.728   5.206   3.755
 1311SOL    HW2 8145   6.852   5.273   3.811
 1312SOL     OW 8146   6.951   0.773   1.184
 1312SOL    HW1 8147   6.928   0.754   1.093
 1312SOL    HW2 8148   6.927   0.693   1.231
 1313SOL     OW 8149   1.763   3.778   3.875
 1313SOL    HW1 8150   1.725   3.724   3.805
 1313SOL    HW2 8151   1.833   3.724   3.911
 1314SOL     OW 8152   5.928   3.328   0.647
 1314SOL    HW1 8153   5.833   3.331   0.646
 1314SOL    HW2 8154   5.950   3.237   0.666
 1315SOL     OW 8155   1.678   3.134   4.273
 1315SOL    HW1 8156   1.749   3.098   4.326
 1315SOL    HW2 8157   1.694   3.228   4.273
 1316SOL     OW 8158   2.970   8.838   5.374
 1316SOL    HW1 8159   2.957   8.902   5.304
 1316SOL    HW2 8160   2.915   8.869   5.445
 1317SOL     OW 8161   5.300   5.546   0.693
 1317SOL    HW1 8162   5.368   5.587   0.640
 1317SOL    HW2 8163   5.289   5.459   0.655
 1318SOL     OW 8164   5.962   6.159   5.362
 1318SOL    HW1 8165   5.973   6.185   5.454
 1318SOL    HW2 8166   5.867   6.148   5.352
 1319SOL     OW 8167   0.093   3.078   3.728
 1319SOL    HW1 8168   0.013   3.126   3.750
 1319SOL    HW2 8169   0.061   2.996   3.690
 1320SOL     OW 8170   7.557   3.876   2.203
 1320SOL    HW1 8171   7.567   3.927   2.122
 1320SOL    HW2 8172   7.646   3.865   2.235
 1321SOL     OW 8173   2.312   7.809   3.251
 1321SOL    HW1 8174   2.358   7.885   3.215
 1321SOL    HW2 8175   2.366   7.734   3.223
 1322SOL     OW 8176   7.215   2.507   0.608
 1322SOL    HW1 8177   7.157   2.581   0.587
 1322SOL    HW2 8178   7.295   2.548   0.642
 1323SOL     OW 8179   3.879   2.284   0.997
 1323SOL    HW1 8180   3.830   2.204   0.977
 1323SOL    HW2 8181   3.834   2.321   1.073
 1324SOL     OW 8182   3.529   8.583   5.671
 1324SOL    HW1 8183   3.560   8.550   5.587
 1324SOL    HW2 8184   3.476   8.659   5.649
 1325SOL     OW 8185   5.638   1.480   1.248
 1325SOL    HW1 8186   5.643   1.435   1.163
 1325SOL    HW2 8187   5.577   1.427   1.299
 1326SOL     OW 8188   2.234   5.679   4.441
 1326SOL    HW1 8189   2.267   5.602   4.486
 1326SOL    HW2 8190   2.141   5.660   4.426
 1327SOL     OW 8191   4.427   6.707   0.146
 1327SOL    HW1 8192   4.443   6.618   0.177
 1327SOL    HW2 8193   4.489   6.761   0.194
 1328SOL     OW 8194   2.056   5.964   3.044
 1328SOL    HW1 8195   1.978   6.007   3.078
 1328SOL    HW2 8196   2.023   5.911   2.970
 1329SOL     OW 8197   5.356   1.347   0.485
 1329SOL    HW1 8198   5.385   1.407   0.554
 1329SOL    HW2 8199   5.406   1.267   0.501
 1330SOL     OW 8200   6.602   3.386   2.605
 1330SOL    HW1 8201   6.578   3.366   2.515
 1330SOL    HW2 8202   6.670   3.322   2.628
 1331SOL     OW 8203   3.921   3.014   0.092
 1331SOL    HW1 8204   3.843   3.058   0.125
 1331SOL    HW2 8205   3.950   3.068   0.019
 1332SOL     OW 8206   2.203   6.990   2.529
 1332SOL    HW1 8207   2.167   6.912   2.486
 1332SOL    HW2 8208   2.136   7.016   2.591
 1333SOL     OW 8209   3.010   7.271   0.428
 1333SOL    HW1 8210   3.010   7.186   0.384
 1333SOL    HW2 8211   2.987   7.333   0.359
 1334SOL     OW 8212   6.805   3.540   1.001
 1334SOL    HW1 8213   6.870   3.510   0.938
 1334SOL    HW2 8214   6.780   3.462   1.049
 1335SOL     OW 8215   1.164   6.937   2.338
 1335SOL    HW1 8216   1.195   6.881   2.409
 1335SOL    HW2 8217   1.208   7.021   2.353
 1336SOL     OW 8218   8.403   7.049   1.149
 1336SOL    HW1 8219   8.483   7.097   1.126
 1336SOL    HW2 8220   8.434   6.971   1.196
 1337SOL     OW 8221   4.584   3.490   0.773
 1337SOL    HW1 8222   4.533   3.568   0.795
 1337SOL    HW2 8223   4.663   3.524   0.732
 1338SOL     OW 8224   3.780   6.355   4.341
 1338SOL    HW1 8225   3.814   6.305   4.267
 1338SOL    HW2 8226   3.856   6.372   4.397
 1339SOL     OW 8227   1.369   4.812   2.198
 1339SOL    HW1 8228   1.400   4.753   2.129
 1339SOL    HW2 8229   1.392   4.900   2.166
 1340SOL     OW 8230   7.221   6.408   2.668
 1340SOL    HW1 8231   7.182   6.321   2.659
 1340SOL    HW2 8232   7.239   6.416   2.762
 1341SOL     OW 8233   7.176   8.181   2.211
 1341SOL    HW1 8234   7.238   8.143   2.274
 1341SOL    HW2 8235   7.229   8.240   2.159
 1342SOL     OW 8236   3.375   0.327   0.533
 1342SOL    HW1 8237   3.413   0.281   0.607
 1342SOL    HW2 8238   3.444   0.328   0.467
 1343SOL     OW 8239   5.330   3.831   1.362
 1343SOL    HW1 8240   5.382   3.754   1.340
 1343SOL    HW2 8241   5.259   3.797   1.417
 1344SOL     OW 8242   0.324   3.499   1.917
 1344SOL    HW1 8243   0.262   3.426   1.924
 1344SOL    HW2 8244   0.281   3.571   1.965
 1345SOL     OW 8245   2.781   9.560   5.470
 1345SOL    HW1 8246   2.870   9.585   5.495
 1345SOL    HW2 8247   2.729   9.570   5.550
 1346SOL     OW 8248   0.806   2.758   3.507
 1346SOL    HW1 8249   0.889   2.779   3.549
 1346SOL    HW2 8250   0.743   2.755   3.578
 1347SOL     OW 8251   1.973   0.482   0.182
 1347SOL    HW1 8252   1.989   0.419   0.253
 1347SOL    HW2 8253   2.061   0.504   0.150
 1348SOL     OW 8254   2.549   5.269   1.766
 1348SOL    HW1 8255   2.575   5.182   1.737
 1348SOL    HW2 8256   2.625   5.302   1.814
 1349SOL     OW 8257   1.338   5.171   5.116
 1349SOL    HW1 8258   1.346   5.191   5.022
 1349SOL    HW2 8259   1.317   5.255   5.157
 1350SOL     OW 8260   0.814   8.331   5.577
 1350SOL    HW1 8261   0.799   8.242   5.546
 1350SOL    HW2 8262   0.740   8.349   5.634
 1351SOL     OW 8263   1.432   5.144   3.658
 1351SOL    HW1 8264   1.339   5.142   3.637
 1351SOL    HW2 8265   1.451   5.057   3.693
 1352SOL     OW 8266   4.548   7.803   3.609
 1352SOL    HW1 8267   4.513   7.839   3.527
 1352SOL    HW2 8268   4.520   7.865   3.676
 1353SOL     OW 8269   3.469   4.862   4.589
 1353SOL    HW1 8270   3.391   4.814   4.617
 1353SOL    HW2 8271   3.525   4.866   4.666
 1354SOL     OW 8272   3.396   8.926   5.852
 1354SOL    HW1 8273   3.414   8.984   5.778
 1354SOL    HW2 8274   3.333   8.863   5.818
 1355SOL     OW 8275   7.303   2.253   0.662
 1355SOL    HW1 8276   7.275   2.339   0.630
 1355SOL    HW2 8277   7.393   2.244   0.631
 1356SOL     OW 8278  -1.012   5.290   5.620
 1356SOL    HW1 8279  -0.917   5.290   5.608
 1356SOL    HW2 8280  -1.025   5.255   5.709
 1357SOL     OW 8281   3.746   4.241   2.311
 1357SOL    HW1 8282   3.782   4.239   2.399
 1357SOL    HW2 8283   3.701   4.157   2.301
 1358SOL     OW 8284   5.850   6.521   3.630
 1358SOL    HW1 8285   5.897   6.468   3.694
 1358SOL    HW2 8286   5.766   6.540   3.671
 1359SOL     OW 8287   8.715   5.945   1.401
 1359SOL    HW1 8288   8.658   6.000   1.455
 1359SOL    HW2 8289   8.702   5.856   1.434
 1360SOL     OW 8290   5.997   7.102   1.296
 1360SOL    HW1 8291   6.058   7.059   1.236
 1360SOL    HW2 8292   5.911   7.066   1.274
 1361SOL     OW 8293   6.403   4.592   4.085
 1361SOL    HW1 8294   6.408   4.609   3.991
 1361SOL    HW2 8295   6.379   4.677   4.123
 1362SOL     OW 8296   1.056   2.563   3.598
 1362SOL    HW1 8297   1.103   2.499   3.651
 1362SOL    HW2 8298   1.021   2.513   3.525
 1363SOL     OW 8299  -0.019   6.693   5.694
 1363SOL    HW1 8300   0.071   6.711   5.667
 1363SOL    HW2 8301  -0.016   6.605   5.731
 1364SOL     OW 8302   1.828   5.240   0.645
 1364SOL    HW1 8303   1.756   5.275   0.592
 1364SOL    HW2 8304   1.879   5.317   0.669
 1365SOL     OW 8305   4.678   5.217   1.386
 1365SOL    HW1 8306   4.679   5.149   1.319
 1365SOL    HW2 8307   4.751   5.275   1.363
 1366SOL     OW 8308   6.315   5.735   4.580
 1366SOL    HW1 8309   6.323   5.795   4.507
 1366SOL    HW2 8310   6.306   5.791   4.657
 1367SOL     OW 8311   2.913  10.415   5.803
 1367SOL    HW1 8312   2.918  10.369   5.887
 1367SOL    HW2 8313   2.922  10.345   5.737
 1368SOL     OW 8314  -0.422   4.374   4.896
 1368SOL    HW1 8315  -0.429   4.469   4.898
 1368SOL    HW2 8316  -0.501   4.345   4.851
 1369SOL     OW 8317  -1.192   3.755   6.031
 1369SOL    HW1 8318  -1.251   3.692   6.072
 1369SOL    HW2 8319  -1.172   3.718   5.945
 1370SOL     OW 8320   0.148   3.646   4.696
 1370SOL    HW1 8321   0.085   3.595   4.646
 1370SOL    HW2 8322   0.233   3.612   4.669
 1371SOL     OW 8323   2.188   2.906   0.466
 1371SOL    HW1 8324   2.246   2.838   0.500
 1371SOL    HW2 8325   2.131   2.861   0.404
 1372SOL     OW 8326   3.476   8.899   4.677
 1372SOL    HW1 8327   3.518   8.880   4.593
 1372SOL    HW2 8328   3.479   8.816   4.724
 1373SOL     OW 8329   2.249   4.822   5.145
 1373SOL    HW1 8330   2.163   4.861   5.162
 1373SOL    HW2 8331   2.289   4.813   5.232
 1374SOL     OW 8332   2.139   7.018   3.977
 1374SOL    HW1 8333   2.090   7.084   4.026
 1374SOL    HW2 8334   2.129   7.044   3.885
 1375SOL     OW 8335   5.900   2.386   2.786
 1375SOL    HW1 8336   5.991   2.364   2.808
 1375SOL    HW2 8337   5.898   2.481   2.788
 1376SOL     OW 8338   7.524   3.506   1.337
 1376SOL    HW1 8339   7.606   3.540   1.302
 1376SOL    HW2 8340   7.467   3.499   1.261
 1377SOL     OW 8341   6.427   1.093   0.670
 1377SOL    HW1 8342   6.399   1.062   0.583
 1377SOL    HW2 8343   6.428   1.188   0.662
 1378SOL     OW 8344   7.071   4.252   2.479
 1378SOL    HW1 8345   6.995   4.196   2.462
 1378SOL    HW2 8346   7.041   4.341   2.461
 1379SOL     OW 8347  -0.235   5.771   4.129
 1379SOL    HW1 8348  -0.153   5.721   4.134
 1379SOL    HW2 8349  -0.303   5.704   4.123
 1380SOL     OW 8350   4.958   5.866   3.972
 1380SOL    HW1 8351   4.908   5.937   4.013
 1380SOL    HW2 8352   5.049   5.886   3.995
 1381SOL     OW 8353   5.171   6.358   0.336
 1381SOL    HW1 8354   5.256   6.341   0.377
 1381SOL    HW2 8355   5.115   6.288   0.368
 1382SOL     OW 8356   2.412   7.635   5.594
 1382SOL    HW1 8357   2.409   7.683   5.676
 1382SOL    HW2 8358   2.390   7.700   5.527
 1383SOL     OW 8359   1.623   5.400   2.354
 1383SOL    HW1 8360   1.579   5.416   2.270
 1383SOL    HW2 8361   1.626   5.305   2.363
 1384SOL     OW 8362   7.188   1.018   0.493
 1384SOL    HW1 8363   7.140   1.100   0.478
 1384SOL    HW2 8364   7.208   1.018   0.586
 1385SOL     OW 8365   5.968   5.381   3.493
 1385SOL    HW1 8366   5.907   5.428   3.551
 1385SOL    HW2 8367   6.005   5.312   3.547
 1386SOL     OW 8368   7.947   7.160   2.334
 1386SOL    HW1 8369   8.025   7.211   2.357
 1386SOL    HW2 8370   7.881   7.190   2.397
 1387SOL     OW 8371   6.805   6.496   4.593
 1387SOL    HW1 8372   6.727   6.487   4.539
 1387SOL    HW2 8373   6.794   6.579   4.639
 1388SOL     OW 8374   3.437   8.878   3.292
 1388SOL    HW1 8375   3.436   8.783   3.282
 1388SOL    HW2 8376   3.456   8.911   3.204
 1389SOL     OW 8377   1.968   6.802   3.263
 1389SOL    HW1 8378   1.975   6.708   3.278
 1389SOL    HW2 8379   2.024   6.819   3.187
 1390SOL     OW 8380   2.797   2.845   4.200
 1390SOL    HW1 8381   2.880   2.868   4.240
 1390SOL    HW2 8382   2.819   2.819   4.110
 1391SOL     OW 8383   7.486   3.872   0.180
 1391SOL    HW1 8384   7.571   3.898   0.145
 1391SOL    HW2 8385   7.424   3.932   0.139
 1392SOL     OW 8386   1.657   8.568   5.924
 1392SOL    HW1 8387   1.623   8.501   5.982
 1392SOL    HW2 8388   1.742   8.592   5.962
 1393SOL     OW 8389   4.106   0.543   0.114
 1393SOL    HW1 8390   4.156   0.515   0.191
 1393SOL    HW2 8391   4.159   0.513   0.039
 1394SOL     OW 8392   4.917   6.758   5.236
 1394SOL    HW1 8393   4.888   6.772   5.326
 1394SOL    HW2 8394   4.983   6.688   5.243
 1395SOL     OW 8395   4.446   7.106   3.532
 1395SOL    HW1 8396   4.526   7.156   3.515
 1395SOL    HW2 8397   4.381   7.173   3.553
 1396SOL     OW 8398   4.669   6.007   4.434
 1396SOL    HW1 8399   4.575   6.020   4.445
 1396SOL    HW2 8400   4.704   6.002   4.523
 1397SOL     OW 8401   4.426   6.547   1.349
 1397SOL    HW1 8402   4.375   6.568   1.428
 1397SOL    HW2 8403   4.494   6.614   1.346
 1398SOL     OW 8404   5.866   9.200   4.496
 1398SOL    HW1 8405   5.782   9.170   4.462
 1398SOL    HW2 8406   5.930   9.141   4.458
 1399SOL     OW 8407   5.976   2.305   1.494
 1399SOL    HW1 8408   6.056   2.347   1.461
 1399SOL    HW2 8409   5.989   2.301   1.588
 1400SOL     OW 8410   4.269   6.323   6.158
 1400SOL    HW1 8411   4.258   6.295   6.249
 1400SOL    HW2 8412   4.221   6.405   6.153
 1401SOL     OW 8413   0.984   3.285   1.292
 1401SOL    HW1 8414   0.938   3.262   1.212
 1401SOL    HW2 8415   1.040   3.358   1.268
 1402SOL     OW 8416   3.586   4.100   5.375
 1402SOL    HW1 8417   3.548   4.089   5.288
 1402SOL    HW2 8418   3.657   4.035   5.379
 1403SOL     OW 8419   5.440   6.874   1.114
 1403SOL    HW1 8420   5.505   6.908   1.176
 1403SOL    HW2 8421   5.414   6.790   1.150
 1404SOL     OW 8422   0.336   3.222   3.820
 1404SOL    HW1 8423   0.257   3.171   3.804
 1404SOL    HW2 8424   0.320   3.266   3.903
 1405SOL     OW 8425   8.579   7.509   1.936
 1405SOL    HW1 8426   8.528   7.569   1.990
 1405SOL    HW2 8427   8.668   7.544   1.938
 1406SOL     OW 8428   2.383   7.074   2.106
 1406SOL    HW1 8429   2.322   7.015   2.152
 1406SOL    HW2 8430   2.373   7.050   2.014
 1407SOL     OW 8431   8.106   7.336   1.832
 1407SOL    HW1 8432   8.150   7.415   1.862
 1407SOL    HW2 8433   8.018   7.342   1.867
 1408SOL     OW 8434   3.272   3.011   1.357
 1408SOL    HW1 8435   3.362   2.988   1.381
 1408SOL    HW2 8436   3.222   2.931   1.371
 1409SOL     OW 8437   1.102   2.809   4.542
 1409SOL    HW1 8438   1.160   2.814   4.466
 1409SOL    HW2 8439   1.018   2.845   4.510
 1410SOL     OW 8440   2.304   7.436   2.944
 1410SOL    HW1 8441   2.371   7.485   2.897
 1410SOL    HW2 8442   2.257   7.389   2.875
 1411SOL     OW 8443   6.935   0.325   0.202
 1411SOL    HW1 8444   7.000   0.362   0.261
 1411SOL    HW2 8445   6.878   0.399   0.180
 1412SOL     OW 8446   4.863   2.024   1.494
 1412SOL    HW1 8447   4.783   2.061   1.458
 1412SOL    HW2 8448   4.865   2.055   1.585
 1413SOL     OW 8449   5.241   7.027   2.959
 1413SOL    HW1 8450   5.195   7.108   2.980
 1413SOL    HW2 8451   5.213   7.006   2.870
 1414SOL     OW 8452   3.703   7.759   1.184
 1414SOL    HW1 8453   3.790   7.798   1.172
 1414SOL    HW2 8454   3.643   7.833   1.179
 1415SOL     OW 8455   3.123   8.443   4.801
 1415SOL    HW1 8456   3.076   8.480   4.726
 1415SOL    HW2 8457   3.084   8.356   4.814
 1416SOL     OW 8458   1.105   5.643   4.722
 1416SOL    HW1 8459   1.028   5.615   4.672
 1416SOL    HW2 8460   1.077   5.640   4.813
 1417SOL     OW 8461   6.086   4.677   2.644
 1417SOL    HW1 8462   6.076   4.602   2.703
 1417SOL    HW2 8463   6.138   4.740   2.695
 1418SOL     OW 8464   7.345   8.094   2.422
 1418SOL    HW1 8465   7.362   8.144   2.502
 1418SOL    HW2 8466   7.404   8.020   2.427
 1419SOL     OW 8467   4.614   6.226   4.223
 1419SOL    HW1 8468   4.676   6.154   4.227
 1419SOL    HW2 8469   4.633   6.279   4.300
 1420SOL     OW 8470   7.014   2.413   0.035
 1420SOL    HW1 8471   7.042   2.373   0.116
 1420SOL    HW2 8472   6.919   2.408   0.037
 1421SOL     OW 8473   6.230   3.984   1.675
 1421SOL    HW1 8474   6.203   4.076   1.680
 1421SOL    HW2 8475   6.324   3.986   1.696
 1422SOL     OW 8476   2.020   8.158   5.388
 1422SOL    HW1 8477   1.974   8.242   5.386
 1422SOL    HW2 8478   1.984   8.109   5.314
 1423SOL     OW 8479   4.946   8.242   5.022
 1423SOL    HW1 8480   5.039   8.236   5.045
 1423SOL    HW2 8481   4.940   8.321   4.969
 1424SOL     OW 8482   2.192   3.743   0.727
 1424SOL    HW1 8483   2.234   3.818   0.684
 1424SOL    HW2 8484   2.103   3.774   0.746
 1425SOL     OW 8485   1.350   6.946   6.116
 1425SOL    HW1 8486   1.346   7.034   6.079
 1425SOL    HW2 8487   1.306   6.952   6.200
 1426SOL     OW 8488   4.992   6.050   0.469
 1426SOL    HW1 8489   5.025   6.037   0.380
 1426SOL    HW2 8490   5.070   6.057   0.523
 1427SOL     OW 8491   6.409   5.434   1.248
 1427SOL    HW1 8492   6.439   5.452   1.159
 1427SOL    HW2 8493   6.489   5.413   1.296
 1428SOL     OW 8494   4.179   2.704   1.078
 1428SOL    HW1 8495   4.188   2.637   1.145
 1428SOL    HW2 8496   4.269   2.733   1.061
 1429SOL     OW 8497   2.531   7.234   2.288
 1429SOL    HW1 8498   2.490   7.206   2.206
 1429SOL    HW2 8499   2.460   7.228   2.352
 1430SOL     OW 8500   3.875   4.806   2.429
 1430SOL    HW1 8501   3.925   4.746   2.484
 1430SOL    HW2 8502   3.837   4.751   2.361
 1431SOL     OW 8503   2.679   3.770   4.339
 1431SOL    HW1 8504   2.637   3.825   4.406
 1431SOL    HW2 8505   2.645   3.682   4.356
 1432SOL     OW 8506   1.752   3.447   5.584
 1432SOL    HW1 8507   1.822   3.381   5.583
 1432SOL    HW2 8508   1.732   3.458   5.677
 1433SOL     OW 8509   3.070   2.209   0.936
 1433SOL    HW1 8510   2.998   2.148   0.920
 1433SOL    HW2 8511   3.138   2.155   0.977
 1434SOL     OW 8512   1.526   4.574   3.521
 1434SOL    HW1 8513   1.510   4.663   3.489
 1434SOL    HW2 8514   1.439   4.536   3.533
 1435SOL     OW 8515   2.383   4.789   5.387
 1435SOL    HW1 8516   2.363   4.767   5.478
 1435SOL    HW2 8517   2.452   4.855   5.393
 1436SOL     OW 8518  -0.533   1.396   2.090
 1436SOL    HW1 8519  -0.514   1.467   2.029
 1436SOL    HW2 8520  -0.606   1.348   2.050
 1437SOL     OW 8521   3.082   8.660   5.225
 1437SOL    HW1 8522   3.002   8.646   5.175
 1437SOL    HW2 8523   3.055   8.717   5.297
 1438SOL     OW 8524   4.342   8.779   4.937
 1438SOL    HW1 8525   4.329   8.835   4.860
 1438SOL    HW2 8526   4.412   8.719   4.913
 1439SOL     OW 8527   2.143   4.143   3.140
 1439SOL    HW1 8528   2.084   4.077   3.177
 1439SOL    HW2 8529   2.225   4.096   3.125
 1440SOL     OW 8530   1.703   4.025   1.785
 1440SOL    HW1 8531   1.680   3.978   1.704
 1440SOL    HW2 8532   1.620   4.029   1.833
 1441SOL     OW 8533   3.073   6.573   4.907
 1441SOL    HW1 8534   3.041   6.484   4.892
 1441SOL    HW2 8535   3.002   6.629   4.877
 1442SOL     OW 8536   5.466   4.561   0.809
 1442SOL    HW1 8537   5.488   4.653   0.798
 1442SOL    HW2 8538   5.534   4.526   0.867
 1443SOL     OW 8539   2.523   7.557   2.816
 1443SOL    HW1 8540   2.616   7.539   2.827
 1443SOL    HW2 8541   2.518   7.617   2.742
 1444SOL     OW 8542   8.477   4.104   0.456
 1444SOL    HW1 8543   8.547   4.082   0.395
 1444SOL    HW2 8544   8.404   4.048   0.430
 1445SOL     OW 8545   2.738   9.381   5.944
 1445SOL    HW1 8546   2.782   9.465   5.959
 1445SOL    HW2 8547   2.710   9.353   6.031
 1446SOL     OW 8548   2.381   3.086   0.802
 1446SOL    HW1 8549   2.446   3.137   0.850
 1446SOL    HW2 8550   2.428   3.006   0.777
 1447SOL     OW 8551   2.225   4.371   3.433
 1447SOL    HW1 8552   2.302   4.325   3.465
 1447SOL    HW2 8553   2.245   4.392   3.342
 1448SOL     OW 8554   5.421   5.757   3.355
 1448SOL    HW1 8555   5.369   5.776   3.433
 1448SOL    HW2 8556   5.468   5.838   3.337
 1449SOL     OW 8557   5.634   3.402   5.111
 1449SOL    HW1 8558   5.712   3.440   5.153
 1449SOL    HW2 8559   5.669   3.349   5.039
 1450SOL     OW 8560   6.572   7.466   1.530
 1450SOL    HW1 8561   6.539   7.505   1.611
 1450SOL    HW2 8562   6.665   7.450   1.548
 1451SOL     OW 8563   2.821   4.730   3.127
 1451SOL    HW1 8564   2.851   4.741   3.217
 1451SOL    HW2 8565   2.748   4.792   3.118
 1452SOL     OW 8566   4.296   5.144   5.078
 1452SOL    HW1 8567   4.340   5.229   5.087
 1452SOL    HW2 8568   4.204   5.167   5.060
 1453SOL     OW 8569   8.078   7.191   0.759
 1453SOL    HW1 8570   8.134   7.176   0.683
 1453SOL    HW2 8571   8.140   7.210   0.830
 1454SOL     OW 8572   0.953   3.068   3.686
 1454SOL    HW1 8573   1.000   3.137   3.639
 1454SOL    HW2 8574   0.990   2.986   3.652
 1455SOL     OW 8575   4.553   6.522   0.506
 1455SOL    HW1 8576   4.643   6.552   0.495
 1455SOL    HW2 8577   4.521   6.571   0.582
 1456SOL     OW 8578   2.584   5.001   0.702
 1456SOL    HW1 8579   2.604   4.943   0.776
 1456SOL    HW2 8580   2.514   5.057   0.734
 1457SOL     OW 8581   4.363   8.875   3.195
 1457SOL    HW1 8582   4.334   8.884   3.104
 1457SOL    HW2 8583   4.283   8.853   3.243
 1458SOL     OW 8584   3.395   3.585   2.000
 1458SOL    HW1 8585   3.485   3.571   1.969
 1458SOL    HW2 8586   3.340   3.536   1.939
 1459SOL     OW 8587   2.685   3.939   5.653
 1459SOL    HW1 8588   2.731   3.985   5.583
 1459SOL    HW2 8589   2.670   4.005   5.720
 1460SOL     OW 8590   3.883   7.543   3.367
 1460SOL    HW1 8591   3.874   7.623   3.419
 1460SOL    HW2 8592   3.793   7.523   3.339
 1461SOL     OW 8593   2.248   1.674   0.753
 1461SOL    HW1 8594   2.159   1.641   0.760
 1461SOL    HW2 8595   2.278   1.647   0.666
 1462SOL     OW 8596   7.021   5.353   3.872
 1462SOL    HW1 8597   7.066   5.426   3.830
 1462SOL    HW2 8598   6.957   5.395   3.930
 1463SOL     OW 8599   3.958   2.975   0.578
 1463SOL    HW1 8600   3.980   3.061   0.542
 1463SOL    HW2 8601   3.894   2.994   0.647
 1464SOL     OW 8602   4.139   7.481   4.844
 1464SOL    HW1 8603   4.213   7.473   4.783
 1464SOL    HW2 8604   4.136   7.396   4.888
 1465SOL     OW 8605   5.193   5.903   6.082
 1465SOL    HW1 8606   5.265   5.887   6.143
 1465SOL    HW2 8607   5.178   5.818   6.040
 1466SOL     OW 8608   1.836   3.353   2.950
 1466SOL    HW1 8609   1.832   3.271   2.999
 1466SOL    HW2 8610   1.909   3.341   2.889
 1467SOL     OW 8611   5.979   4.093   0.704
 1467SOL    HW1 8612   5.906   4.032   0.690
 1467SOL    HW2 8613   6.031   4.086   0.623
 1468SOL     OW 8614   1.177   5.545   5.808
 1468SOL    HW1 8615   1.200   5.638   5.819
 1468SOL    HW2 8616   1.187   5.508   5.896
 1469SOL     OW 8617   2.413   6.158   5.331
 1469SOL    HW1 8618   2.503   6.178   5.306
 1469SOL    HW2 8619   2.367   6.148   5.248
 1470SOL     OW 8620   2.331   8.888   3.114
 1470SOL    HW1 8621   2.272   8.826   3.072
 1470SOL    HW2 8622   2.419   8.852   3.101
 1471SOL     OW 8623   1.523   1.197   1.703
 1471SOL    HW1 8624   1.538   1.214   1.610
 1471SOL    HW2 8625   1.449   1.253   1.727
 1472SOL     OW 8626   7.450   0.686   0.567
 1472SOL    HW1 8627   7.419   0.702   0.657
 1472SOL    HW2 8628   7.537   0.725   0.564
 1473SOL     OW 8629   1.070   4.922   2.043
 1473SOL    HW1 8630   1.152   4.881   2.014
 1473SOL    HW2 8631   1.004   4.854   2.031
 1474SOL     OW 8632   1.301   6.022   4.342
 1474SOL    HW1 8633   1.254   5.995   4.263
 1474SOL    HW2 8634   1.317   6.115   4.330
 1475SOL     OW 8635   4.222   2.552   1.285
 1475SOL    HW1 8636   4.314   2.546   1.311
 1475SOL    HW2 8637   4.173   2.534   1.364
 1476SOL     OW 8638   6.308   1.149   1.960
 1476SOL    HW1 8639   6.338   1.106   2.041
 1476SOL    HW2 8640   6.215   1.125   1.955
 1477SOL     OW 8641   2.344   2.636   0.860
 1477SOL    HW1 8642   2.280   2.577   0.901
 1477SOL    HW2 8643   2.406   2.657   0.929
 1478SOL     OW 8644   4.595   2.801   2.986
 1478SOL    HW1 8645   4.653   2.869   2.952
 1478SOL    HW2 8646   4.597   2.733   2.919
 1479SOL     OW 8647   3.803   7.998   5.518
 1479SOL    HW1 8648   3.884   8.017   5.564
 1479SOL    HW2 8649   3.808   7.904   5.499
 1480SOL     OW 8650   1.610   6.570   2.635
 1480SOL    HW1 8651   1.582   6.529   2.553
 1480SOL    HW2 8652   1.688   6.521   2.661
 1481SOL     OW 8653   9.073   7.248   1.478
 1481SOL    HW1 8654   9.086   7.247   1.573
 1481SOL    HW2 8655   9.044   7.159   1.457
 1482SOL     OW 8656   3.414   7.898   4.714
 1482SOL    HW1 8657   3.355   7.962   4.753
 1482SOL    HW2 8658   3.367   7.815   4.719
 1483SOL     OW 8659   1.720   3.231   0.505
 1483SOL    HW1 8660   1.680   3.263   0.585
 1483SOL    HW2 8661   1.810   3.209   0.530
 1484SOL     OW 8662   5.605   6.798   0.517
 1484SOL    HW1 8663   5.569   6.823   0.433
 1484SOL    HW2 8664   5.533   6.755   0.563
 1485SOL     OW 8665   3.584   8.459   4.207
 1485SOL    HW1 8666   3.527   8.447   4.282
 1485SOL    HW2 8667   3.526   8.483   4.135
 1486SOL     OW 8668   3.826   3.135   0.959
 1486SOL    HW1 8669   3.763   3.130   1.030
 1486SOL    HW2 8670   3.858   3.046   0.948
 1487SOL     OW 8671   5.933   2.981   3.371
 1487SOL    HW1 8672   6.020   2.954   3.401
 1487SOL    HW2 8673   5.877   2.906   3.391
 1488SOL     OW 8674   3.387   6.466   3.274
 1488SOL    HW1 8675   3.315   6.523   3.246
 1488SOL    HW2 8676   3.466   6.514   3.248
 1489SOL     OW 8677   1.372   4.272   6.173
 1489SOL    HW1 8678   1.324   4.272   6.256
 1489SOL    HW2 8679   1.432   4.198   6.179
 1490SOL     OW 8680   0.679   4.574   2.837
 1490SOL    HW1 8681   0.612   4.622   2.789
 1490SOL    HW2 8682   0.634   4.539   2.914
 1491SOL     OW 8683  -0.190   1.910   2.457
 1491SOL    HW1 8684  -0.220   1.908   2.548
 1491SOL    HW2 8685  -0.095   1.904   2.463
 1492SOL     OW 8686   4.235   5.017   4.066
 1492SOL    HW1 8687   4.150   5.005   4.022
 1492SOL    HW2 8688   4.233   4.956   4.140
 1493SOL     OW 8689   6.966   7.143   0.219
 1493SOL    HW1 8690   6.969   7.195   0.299
 1493SOL    HW2 8691   6.889   7.177   0.172
 1494SOL     OW 8692   6.913   9.153   6.115
 1494SOL    HW1 8693   6.993   9.179   6.070
 1494SOL    HW2 8694   6.936   9.151   6.208
 1495SOL     OW 8695   6.168   3.035   1.546
 1495SOL    HW1 8696   6.122   3.087   1.480
 1495SOL    HW2 8697   6.099   3.004   1.605
 1496SOL     OW 8698   5.959   8.099   2.402
 1496SOL    HW1 8699   5.872   8.115   2.365
 1496SOL    HW2 8700   5.993   8.187   2.420
 1497SOL     OW 8701   5.213   1.700   2.431
 1497SOL    HW1 8702   5.293   1.681   2.480
 1497SOL    HW2 8703   5.153   1.736   2.495
 1498SOL     OW 8704   2.758   8.264   5.917
 1498SOL    HW1 8705   2.799   8.307   5.992
 1498SOL    HW2 8706   2.688   8.211   5.954
 1499SOL     OW 8707   7.576   6.904   1.757
 1499SOL    HW1 8708   7.576   6.934   1.666
 1499SOL    HW2 8709   7.629   6.825   1.757
 1500SOL     OW 8710   4.876   4.930   3.996
 1500SOL    HW1 8711   4.804   4.887   3.950
 1500SOL    HW2 8712   4.940   4.860   4.010
 1501SOL     OW 8713   0.863   2.357   1.878
 1501SOL    HW1 8714   0.770   2.331   1.878
 1501SOL    HW2 8715   0.907   2.285   1.832
 1502SOL     OW 8716   2.896   3.141   0.955
 1502SOL    HW1 8717   2.965   3.121   0.892
 1502SOL    HW2 8718   2.861   3.055   0.980
 1503SOL     OW 8719   4.413   1.288   0.257
 1503SOL    HW1 8720   4.495   1.303   0.209
 1503SOL    HW2 8721   4.416   1.350   0.329
 1504SOL     OW 8722   1.119   6.262   2.086
 1504SOL    HW1 8723   1.061   6.326   2.044
 1504SOL    HW2 8724   1.078   6.177   2.069
 1505SOL     OW 8725   7.313   1.844   0.728
 1505SOL    HW1 8726   7.304   1.763   0.778
 1505SOL    HW2 8727   7.305   1.816   0.637
 1506SOL     OW 8728   0.396   2.743   1.808
 1506SOL    HW1 8729   0.437   2.662   1.838
 1506SOL    HW2 8730   0.383   2.793   1.888
 1507SOL     OW 8731   4.195   3.177   1.807
 1507SOL    HW1 8732   4.100   3.180   1.797
 1507SOL    HW2 8733   4.219   3.266   1.834
 1508SOL     OW 8734   3.904   0.992   0.342
 1508SOL    HW1 8735   3.957   0.996   0.422
 1508SOL    HW2 8736   3.855   1.074   0.342
 1509SOL     OW 8737   2.614   4.240   1.648
 1509SOL    HW1 8738   2.628   4.239   1.743
 1509SOL    HW2 8739   2.545   4.175   1.633
 1510SOL     OW 8740   6.456   6.637   0.177
 1510SOL    HW1 8741   6.456   6.654   0.083
 1510SOL    HW2 8742   6.375   6.678   0.209
 1511SOL     OW 8743   3.384   7.194   4.854
 1511SOL    HW1 8744   3.415   7.173   4.766
 1511SOL    HW2 8745   3.370   7.108   4.895
 1512SOL     OW 8746   5.366   4.124   3.298
 1512SOL    HW1 8747   5.392   4.166   3.216
 1512SOL    HW2 8748   5.331   4.039   3.272
 1513SOL     OW 8749   6.888   3.926   1.849
 1513SOL    HW1 8750   6.866   4.017   1.869
 1513SOL    HW2 8751   6.889   3.922   1.753
 1514SOL     OW 8752   2.186   7.254   1.687
 1514SOL    HW1 8753   2.123   7.260   1.615
 1514SOL    HW2 8754   2.134   7.270   1.766
 1515SOL     OW 8755   2.864   2.913   3.743
 1515SOL    HW1 8756   2.787   2.955   3.704
 1515SOL    HW2 8757   2.831   2.875   3.824
 1516SOL     OW 8758   4.376   6.569   4.117
 1516SOL    HW1 8759   4.393   6.620   4.039
 1516SOL    HW2 8760   4.459   6.571   4.166
 1517SOL     OW 8761   8.926   3.907   0.010
 1517SOL    HW1 8762   8.840   3.882   0.042
 1517SOL    HW2 8763   8.932   3.867  -0.077
 1518SOL     OW 8764   0.408   2.279   3.168
 1518SOL    HW1 8765   0.407   2.187   3.196
 1518SOL    HW2 8766   0.497   2.291   3.133
 1519SOL     OW 8767   8.677   7.976   2.539
 1519SOL    HW1 8768   8.613   7.931   2.483
 1519SOL    HW2 8769   8.630   8.053   2.570
 1520SOL     OW 8770   7.824   6.680   2.124
 1520SOL    HW1 8771   7.913   6.700   2.154
 1520SOL    HW2 8772   7.836   6.627   2.046
 1521SOL     OW 8773   3.964   5.583   2.030
 1521SOL    HW1 8774   3.968   5.488   2.045
 1521SOL    HW2 8775   3.911   5.617   2.102
 1522SOL     OW 8776   6.851   4.877   2.991
 1522SOL    HW1 8777   6.868   4.889   3.084
 1522SOL    HW2 8778   6.926   4.828   2.959
 1523SOL     OW 8779   8.184   5.597   0.623
 1523SOL    HW1 8780   8.192   5.678   0.573
 1523SOL    HW2 8781   8.091   5.577   0.623
 1524SOL     OW 8782   2.619   4.235   3.128
 1524SOL    HW1 8783   2.672   4.286   3.188
 1524SOL    HW2 8784   2.549   4.294   3.100
 1525SOL     OW 8785   2.680   5.586   0.199
 1525SOL    HW1 8786   2.769   5.577   0.164
 1525SOL    HW2 8787   2.692   5.595   0.293
 1526SOL     OW 8788   2.762   5.905   3.430
 1526SOL    HW1 8789   2.685   5.954   3.399
 1526SOL    HW2 8790   2.819   5.971   3.468
 1527SOL     OW 8791   2.439   2.297   1.666
 1527SOL    HW1 8792   2.410   2.360   1.600
 1527SOL    HW2 8793   2.494   2.348   1.725
 1528SOL     OW 8794   1.673   2.851   4.554
 1528SOL    HW1 8795   1.632   2.822   4.473
 1528SOL    HW2 8796   1.613   2.917   4.589
 1529SOL     OW 8797   0.616   4.050   6.038
 1529SOL    HW1 8798   0.605   4.014   6.125
 1529SOL    HW2 8799   0.563   4.129   6.037
 1530SOL     OW 8800   6.050   6.901   3.193
 1530SOL    HW1 8801   6.100   6.849   3.131
 1530SOL    HW2 8802   6.116   6.948   3.244
 1531SOL     OW 8803   0.570   2.710   3.640
 1531SOL    HW1 8804   0.509   2.783   3.631
 1531SOL    HW2 8805   0.576   2.695   3.734
 1532SOL     OW 8806   6.019   6.571   1.279
 1532SOL    HW1 8807   5.973   6.559   1.196
 1532SOL    HW2 8808   6.073   6.492   1.288
 1533SOL     OW 8809   3.317   4.716   3.741
 1533SOL    HW1 8810   3.404   4.709   3.781
 1533SOL    HW2 8811   3.258   4.731   3.815
 1534SOL     OW 8812   5.239   4.859   4.515
 1534SOL    HW1 8813   5.282   4.932   4.560
 1534SOL    HW2 8814   5.311   4.806   4.482
 1535SOL     OW 8815   7.310   4.961   0.691
 1535SOL    HW1 8816   7.244   4.969   0.761
 1535SOL    HW2 8817   7.318   4.867   0.677
 1536SOL     OW 8818   3.021   2.551   3.124
 1536SOL    HW1 8819   3.077   2.617   3.083
 1536SOL    HW2 8820   2.956   2.602   3.173
 1537SOL     OW 8821   4.111   7.715   4.311
 1537SOL    HW1 8822   4.015   7.710   4.308
 1537SOL    HW2 8823   4.137   7.731   4.220
 1538SOL     OW 8824   7.055   3.181   1.297
 1538SOL    HW1 8825   7.001   3.248   1.339
 1538SOL    HW2 8826   7.028   3.181   1.206
 1539SOL     OW 8827   2.420   9.032   3.412
 1539SOL    HW1 8828   2.462   8.946   3.422
 1539SOL    HW2 8829   2.455   9.067   3.330
 1540SOL     OW 8830   7.588   7.137   1.041
 1540SOL    HW1 8831   7.610   7.078   0.969
 1540SOL    HW2 8832   7.518   7.092   1.088
 1541SOL     OW 8833   4.913   5.704   5.454
 1541SOL    HW1 8834   4.971   5.721   5.528
 1541SOL    HW2 8835   4.965   5.724   5.376
 1542SOL     OW 8836   4.687   5.381   0.066
 1542SOL    HW1 8837   4.689   5.310   0.131
 1542SOL    HW2 8838   4.631   5.448   0.105
 1543SOL     OW 8839   2.843   6.760   0.924
 1543SOL    HW1 8840   2.937   6.766   0.909
 1543SOL    HW2 8841   2.804   6.783   0.840
 1544SOL     OW 8842   1.891   2.719   3.550
 1544SOL    HW1 8843   1.890   2.806   3.510
 1544SOL    HW2 8844   1.882   2.658   3.477
 1545SOL     OW 8845   2.226   3.826   4.517
 1545SOL    HW1 8846   2.238   3.762   4.588
 1545SOL    HW2 8847   2.192   3.904   4.560
 1546SOL     OW 8848   0.746   5.923   5.179
 1546SOL    HW1 8849   0.752   5.827   5.173
 1546SOL    HW2 8850   0.669   5.945   5.127
 1547SOL     OW 8851   2.306   6.247   1.855
 1547SOL    HW1 8852   2.342   6.260   1.943
 1547SOL    HW2 8853   2.355   6.309   1.800
 1548SOL     OW 8854   7.323   2.378   0.064
 1548SOL    HW1 8855   7.254   2.444   0.075
 1548SOL    HW2 8856   7.275   2.295   0.060
 1549SOL     OW 8857  -0.019   3.592   2.657
 1549SOL    HW1 8858   0.032   3.519   2.623
 1549SOL    HW2 8859  -0.075   3.552   2.724
 1550SOL     OW 8860   5.742   5.355   1.544
 1550SOL    HW1 8861   5.721   5.441   1.508
 1550SOL    HW2 8862   5.699   5.354   1.630
 1551SOL     OW 8863   5.438   3.636   4.813
 1551SOL    HW1 8864   5.347   3.615   4.792
 1551SOL    HW2 8865   5.433   3.690   4.892
 1552SOL     OW 8866   0.620   1.869   2.053
 1552SOL    HW1 8867   0.685   1.935   2.077
 1552SOL    HW2 8868   0.627   1.803   2.122
 1553SOL     OW 8869   9.124   5.786   0.800
 1553SOL    HW1 8870   9.106   5.769   0.893
 1553SOL    HW2 8871   9.038   5.784   0.758
 1554SOL     OW 8872   1.315   2.370   4.001
 1554SOL    HW1 8873   1.247   2.366   4.069
 1554SOL    HW2 8874   1.370   2.444   4.027
 1555SOL     OW 8875   5.822   4.500   2.972
 1555SOL    HW1 8876   5.827   4.519   3.066
 1555SOL    HW2 8877   5.786   4.580   2.934
 1556SOL     OW 8878   7.308   6.801   0.963
 1556SOL    HW1 8879   7.358   6.827   0.887
 1556SOL    HW2 8880   7.218   6.829   0.944
 1557SOL     OW 8881   5.598   7.448   1.994
 1557SOL    HW1 8882   5.556   7.362   1.988
 1557SOL    HW2 8883   5.676   7.440   1.939
 1558SOL     OW 8884   4.043   8.464   3.843
 1558SOL    HW1 8885   4.091   8.397   3.795
 1558SOL    HW2 8886   4.088   8.546   3.820
 1559SOL     OW 8887   4.855   6.728   5.495
[truncated: 1,125,542 more chars]
