# Supplementary material for: Improvement in predicting drug sensitivity changes associated with protein mutations using a molecular dynamics based alchemical mutation method
Source: Sci Rep. 2020 Feb 7;10:2161. doi: 10.1038/s41598-020-58877-9 (PMC7005789; doi:10.1038/s41598-020-58877-9)
Supplement: Supplementary file 2 — Supplementary Information. [file 41598_2020_58877_MOESM2_ESM.zip › S1_input/MP-CAFEE/ALR2/47D/S302R_C303D_47D/complex_gpu/topol_ed.top]

;
;	File 'topol.top' was generated
;	By user: fono (1034)
;	On host: login.iib
;	At date: Thu Nov 28 09:20:06 2019

;
;	This is a standalone topology file
;
;	Created by:
;	                 :-) GROMACS - gmx pdb2gmx, VERSION 5.1.4 (-:
;	
;	Executable:   /home/apps/gromacs/gromacsv5.1.4/bin/gmx
;	Data prefix:  /home/apps/gromacs/gromacsv5.1.4
;	Command line:
;	  gmx pdb2gmx -f ../structure/2PDG_refined_S302R_C303D.pdb -o pdb2gmx.gro -ignh -renum
;	Force field was read from the standard GROMACS share directory.
;

; Include forcefield parameters
#include "amber99sb-ildn.ff/forcefield.itp"
; Include ligand topology
#include "../structure/2PDG_NAP_GMX.itp"

; Include ligand topology
#include "../structure/2PDG_47D_GMX.itp"


[ moleculetype ]
; Name            nrexcl
Protein_chain_A     3

[ atoms ]
;   nr       type  resnr residue  atom   cgnr     charge       mass  typeB    chargeB      massB
; residue   1 ACE rtp ACE  q  0.0
     1         CT      1    ACE    CH3      1    -0.3662      12.01   ; qtot -0.3662
     2         HC      1    ACE   HH31      2     0.1123      1.008   ; qtot -0.2539
     3         HC      1    ACE   HH32      3     0.1123      1.008   ; qtot -0.1416
     4         HC      1    ACE   HH33      4     0.1123      1.008   ; qtot -0.0293
     5          C      1    ACE      C      5     0.5972      12.01   ; qtot 0.5679
     6          O      1    ACE      O      6    -0.5679         16   ; qtot 0
; residue   2 SER rtp SER  q  0.0
     7          N      2    SER      N      7    -0.4157      14.01   ; qtot -0.4157
     8          H      2    SER      H      8     0.2719      1.008   ; qtot -0.1438
     9         CT      2    SER     CA      9    -0.0249      12.01   ; qtot -0.1687
    10         H1      2    SER     HA     10     0.0843      1.008   ; qtot -0.0844
    11         CT      2    SER     CB     11     0.2117      12.01   ; qtot 0.1273
    12         H1      2    SER    HB1     12     0.0352      1.008   ; qtot 0.1625
    13         H1      2    SER    HB2     13     0.0352      1.008   ; qtot 0.1977
    14         OH      2    SER     OG     14    -0.6546         16   ; qtot -0.4569
    15         HO      2    SER     HG     15     0.4275      1.008   ; qtot -0.0294
    16          C      2    SER      C     16     0.5973      12.01   ; qtot 0.5679
    17          O      2    SER      O     17    -0.5679         16   ; qtot 0
; residue   3 ARG rtp ARG  q +1.0
    18          N      3    ARG      N     18    -0.3479      14.01   ; qtot -0.3479
    19          H      3    ARG      H     19     0.2747      1.008   ; qtot -0.0732
    20         CT      3    ARG     CA     20    -0.2637      12.01   ; qtot -0.3369
    21         H1      3    ARG     HA     21      0.156      1.008   ; qtot -0.1809
    22         CT      3    ARG     CB     22    -0.0007      12.01   ; qtot -0.1816
    23         HC      3    ARG    HB1     23     0.0327      1.008   ; qtot -0.1489
    24         HC      3    ARG    HB2     24     0.0327      1.008   ; qtot -0.1162
    25         CT      3    ARG     CG     25      0.039      12.01   ; qtot -0.0772
    26         HC      3    ARG    HG1     26     0.0285      1.008   ; qtot -0.0487
    27         HC      3    ARG    HG2     27     0.0285      1.008   ; qtot -0.0202
    28         CT      3    ARG     CD     28     0.0486      12.01   ; qtot 0.0284
    29         H1      3    ARG    HD1     29     0.0687      1.008   ; qtot 0.0971
    30         H1      3    ARG    HD2     30     0.0687      1.008   ; qtot 0.1658
    31         N2      3    ARG     NE     31    -0.5295      14.01   ; qtot -0.3637
    32          H      3    ARG     HE     32     0.3456      1.008   ; qtot -0.0181
    33         CA      3    ARG     CZ     33     0.8076      12.01   ; qtot 0.7895
    34         N2      3    ARG    NH1     34    -0.8627      14.01   ; qtot -0.0732
    35          H      3    ARG   HH11     35     0.4478      1.008   ; qtot 0.3746
    36          H      3    ARG   HH12     36     0.4478      1.008   ; qtot 0.8224
    37         N2      3    ARG    NH2     37    -0.8627      14.01   ; qtot -0.0403
    38          H      3    ARG   HH21     38     0.4478      1.008   ; qtot 0.4075
    39          H      3    ARG   HH22     39     0.4478      1.008   ; qtot 0.8553
    40          C      3    ARG      C     40     0.7341      12.01   ; qtot 1.589
    41          O      3    ARG      O     41    -0.5894         16   ; qtot 1
; residue   4 ILE rtp ILE  q  0.0
    42          N      4    ILE      N     42    -0.4157      14.01   ; qtot 0.5843
    43          H      4    ILE      H     43     0.2719      1.008   ; qtot 0.8562
    44         CT      4    ILE     CA     44    -0.0597      12.01   ; qtot 0.7965
    45         H1      4    ILE     HA     45     0.0869      1.008   ; qtot 0.8834
    46         CT      4    ILE     CB     46     0.1303      12.01   ; qtot 1.014
    47         HC      4    ILE     HB     47     0.0187      1.008   ; qtot 1.032
    48         CT      4    ILE    CG2     48    -0.3204      12.01   ; qtot 0.712
    49         HC      4    ILE   HG21     49     0.0882      1.008   ; qtot 0.8002
    50         HC      4    ILE   HG22     50     0.0882      1.008   ; qtot 0.8884
    51         HC      4    ILE   HG23     51     0.0882      1.008   ; qtot 0.9766
    52         CT      4    ILE    CG1     52     -0.043      12.01   ; qtot 0.9336
    53         HC      4    ILE   HG11     53     0.0236      1.008   ; qtot 0.9572
    54         HC      4    ILE   HG12     54     0.0236      1.008   ; qtot 0.9808
    55         CT      4    ILE     CD     55     -0.066      12.01   ; qtot 0.9148
    56         HC      4    ILE    HD1     56     0.0186      1.008   ; qtot 0.9334
    57         HC      4    ILE    HD2     57     0.0186      1.008   ; qtot 0.952
    58         HC      4    ILE    HD3     58     0.0186      1.008   ; qtot 0.9706
    59          C      4    ILE      C     59     0.5973      12.01   ; qtot 1.568
    60          O      4    ILE      O     60    -0.5679         16   ; qtot 1
; residue   5 LEU rtp LEU  q  0.0
    61          N      5    LEU      N     61    -0.4157      14.01   ; qtot 0.5843
    62          H      5    LEU      H     62     0.2719      1.008   ; qtot 0.8562
    63         CT      5    LEU     CA     63    -0.0518      12.01   ; qtot 0.8044
    64         H1      5    LEU     HA     64     0.0922      1.008   ; qtot 0.8966
    65         CT      5    LEU     CB     65    -0.1102      12.01   ; qtot 0.7864
    66         HC      5    LEU    HB1     66     0.0457      1.008   ; qtot 0.8321
    67         HC      5    LEU    HB2     67     0.0457      1.008   ; qtot 0.8778
    68         CT      5    LEU     CG     68     0.3531      12.01   ; qtot 1.231
    69         HC      5    LEU     HG     69    -0.0361      1.008   ; qtot 1.195
    70         CT      5    LEU    CD1     70    -0.4121      12.01   ; qtot 0.7827
    71         HC      5    LEU   HD11     71        0.1      1.008   ; qtot 0.8827
    72         HC      5    LEU   HD12     72        0.1      1.008   ; qtot 0.9827
    73         HC      5    LEU   HD13     73        0.1      1.008   ; qtot 1.083
    74         CT      5    LEU    CD2     74    -0.4121      12.01   ; qtot 0.6706
    75         HC      5    LEU   HD21     75        0.1      1.008   ; qtot 0.7706
    76         HC      5    LEU   HD22     76        0.1      1.008   ; qtot 0.8706
    77         HC      5    LEU   HD23     77        0.1      1.008   ; qtot 0.9706
    78          C      5    LEU      C     78     0.5973      12.01   ; qtot 1.568
    79          O      5    LEU      O     79    -0.5679         16   ; qtot 1
; residue   6 LEU rtp LEU  q  0.0
    80          N      6    LEU      N     80    -0.4157      14.01   ; qtot 0.5843
    81          H      6    LEU      H     81     0.2719      1.008   ; qtot 0.8562
    82         CT      6    LEU     CA     82    -0.0518      12.01   ; qtot 0.8044
    83         H1      6    LEU     HA     83     0.0922      1.008   ; qtot 0.8966
    84         CT      6    LEU     CB     84    -0.1102      12.01   ; qtot 0.7864
    85         HC      6    LEU    HB1     85     0.0457      1.008   ; qtot 0.8321
    86         HC      6    LEU    HB2     86     0.0457      1.008   ; qtot 0.8778
    87         CT      6    LEU     CG     87     0.3531      12.01   ; qtot 1.231
    88         HC      6    LEU     HG     88    -0.0361      1.008   ; qtot 1.195
    89         CT      6    LEU    CD1     89    -0.4121      12.01   ; qtot 0.7827
    90         HC      6    LEU   HD11     90        0.1      1.008   ; qtot 0.8827
    91         HC      6    LEU   HD12     91        0.1      1.008   ; qtot 0.9827
    92         HC      6    LEU   HD13     92        0.1      1.008   ; qtot 1.083
    93         CT      6    LEU    CD2     93    -0.4121      12.01   ; qtot 0.6706
    94         HC      6    LEU   HD21     94        0.1      1.008   ; qtot 0.7706
    95         HC      6    LEU   HD22     95        0.1      1.008   ; qtot 0.8706
    96         HC      6    LEU   HD23     96        0.1      1.008   ; qtot 0.9706
    97          C      6    LEU      C     97     0.5973      12.01   ; qtot 1.568
    98          O      6    LEU      O     98    -0.5679         16   ; qtot 1
; residue   7 ASN rtp ASN  q  0.0
    99          N      7    ASN      N     99    -0.4157      14.01   ; qtot 0.5843
   100          H      7    ASN      H    100     0.2719      1.008   ; qtot 0.8562
   101         CT      7    ASN     CA    101     0.0143      12.01   ; qtot 0.8705
   102         H1      7    ASN     HA    102     0.1048      1.008   ; qtot 0.9753
   103         CT      7    ASN     CB    103    -0.2041      12.01   ; qtot 0.7712
   104         HC      7    ASN    HB1    104     0.0797      1.008   ; qtot 0.8509
   105         HC      7    ASN    HB2    105     0.0797      1.008   ; qtot 0.9306
   106          C      7    ASN     CG    106      0.713      12.01   ; qtot 1.644
   107          O      7    ASN    OD1    107    -0.5931         16   ; qtot 1.051
   108          N      7    ASN    ND2    108    -0.9191      14.01   ; qtot 0.1314
   109          H      7    ASN   HD21    109     0.4196      1.008   ; qtot 0.551
   110          H      7    ASN   HD22    110     0.4196      1.008   ; qtot 0.9706
   111          C      7    ASN      C    111     0.5973      12.01   ; qtot 1.568
   112          O      7    ASN      O    112    -0.5679         16   ; qtot 1
; residue   8 ASN rtp ASN  q  0.0
   113          N      8    ASN      N    113    -0.4157      14.01   ; qtot 0.5843
   114          H      8    ASN      H    114     0.2719      1.008   ; qtot 0.8562
   115         CT      8    ASN     CA    115     0.0143      12.01   ; qtot 0.8705
   116         H1      8    ASN     HA    116     0.1048      1.008   ; qtot 0.9753
   117         CT      8    ASN     CB    117    -0.2041      12.01   ; qtot 0.7712
   118         HC      8    ASN    HB1    118     0.0797      1.008   ; qtot 0.8509
   119         HC      8    ASN    HB2    119     0.0797      1.008   ; qtot 0.9306
   120          C      8    ASN     CG    120      0.713      12.01   ; qtot 1.644
   121          O      8    ASN    OD1    121    -0.5931         16   ; qtot 1.051
   122          N      8    ASN    ND2    122    -0.9191      14.01   ; qtot 0.1314
   123          H      8    ASN   HD21    123     0.4196      1.008   ; qtot 0.551
   124          H      8    ASN   HD22    124     0.4196      1.008   ; qtot 0.9706
   125          C      8    ASN      C    125     0.5973      12.01   ; qtot 1.568
   126          O      8    ASN      O    126    -0.5679         16   ; qtot 1
; residue   9 GLY rtp GLY  q  0.0
   127          N      9    GLY      N    127    -0.4157      14.01   ; qtot 0.5843
   128          H      9    GLY      H    128     0.2719      1.008   ; qtot 0.8562
   129         CT      9    GLY     CA    129    -0.0252      12.01   ; qtot 0.831
   130         H1      9    GLY    HA1    130     0.0698      1.008   ; qtot 0.9008
   131         H1      9    GLY    HA2    131     0.0698      1.008   ; qtot 0.9706
   132          C      9    GLY      C    132     0.5973      12.01   ; qtot 1.568
   133          O      9    GLY      O    133    -0.5679         16   ; qtot 1
; residue  10 ALA rtp ALA  q  0.0
   134          N     10    ALA      N    134    -0.4157      14.01   ; qtot 0.5843
   135          H     10    ALA      H    135     0.2719      1.008   ; qtot 0.8562
   136         CT     10    ALA     CA    136     0.0337      12.01   ; qtot 0.8899
   137         H1     10    ALA     HA    137     0.0823      1.008   ; qtot 0.9722
   138         CT     10    ALA     CB    138    -0.1825      12.01   ; qtot 0.7897
   139         HC     10    ALA    HB1    139     0.0603      1.008   ; qtot 0.85
   140         HC     10    ALA    HB2    140     0.0603      1.008   ; qtot 0.9103
   141         HC     10    ALA    HB3    141     0.0603      1.008   ; qtot 0.9706
   142          C     10    ALA      C    142     0.5973      12.01   ; qtot 1.568
   143          O     10    ALA      O    143    -0.5679         16   ; qtot 1
; residue  11 LYS rtp LYS  q +1.0
   144          N     11    LYS      N    144    -0.3479      14.01   ; qtot 0.6521
   145          H     11    LYS      H    145     0.2747      1.008   ; qtot 0.9268
   146         CT     11    LYS     CA    146      -0.24      12.01   ; qtot 0.6868
   147         H1     11    LYS     HA    147     0.1426      1.008   ; qtot 0.8294
   148         CT     11    LYS     CB    148    -0.0094      12.01   ; qtot 0.82
   149         HC     11    LYS    HB1    149     0.0362      1.008   ; qtot 0.8562
   150         HC     11    LYS    HB2    150     0.0362      1.008   ; qtot 0.8924
   151         CT     11    LYS     CG    151     0.0187      12.01   ; qtot 0.9111
   152         HC     11    LYS    HG1    152     0.0103      1.008   ; qtot 0.9214
   153         HC     11    LYS    HG2    153     0.0103      1.008   ; qtot 0.9317
   154         CT     11    LYS     CD    154    -0.0479      12.01   ; qtot 0.8838
   155         HC     11    LYS    HD1    155     0.0621      1.008   ; qtot 0.9459
   156         HC     11    LYS    HD2    156     0.0621      1.008   ; qtot 1.008
   157         CT     11    LYS     CE    157    -0.0143      12.01   ; qtot 0.9937
   158         HP     11    LYS    HE1    158     0.1135      1.008   ; qtot 1.107
   159         HP     11    LYS    HE2    159     0.1135      1.008   ; qtot 1.221
   160         N3     11    LYS     NZ    160    -0.3854      14.01   ; qtot 0.8353
   161          H     11    LYS    HZ1    161       0.34      1.008   ; qtot 1.175
   162          H     11    LYS    HZ2    162       0.34      1.008   ; qtot 1.515
   163          H     11    LYS    HZ3    163       0.34      1.008   ; qtot 1.855
   164          C     11    LYS      C    164     0.7341      12.01   ; qtot 2.589
   165          O     11    LYS      O    165    -0.5894         16   ; qtot 2
; residue  12 MET rtp MET  q  0.0
   166          N     12    MET      N    166    -0.4157      14.01   ; qtot 1.584
   167          H     12    MET      H    167     0.2719      1.008   ; qtot 1.856
   168         CT     12    MET     CA    168    -0.0237      12.01   ; qtot 1.833
   169         H1     12    MET     HA    169      0.088      1.008   ; qtot 1.921
   170         CT     12    MET     CB    170     0.0342      12.01   ; qtot 1.955
   171         HC     12    MET    HB1    171     0.0241      1.008   ; qtot 1.979
   172         HC     12    MET    HB2    172     0.0241      1.008   ; qtot 2.003
   173         CT     12    MET     CG    173     0.0018      12.01   ; qtot 2.005
   174         H1     12    MET    HG1    174      0.044      1.008   ; qtot 2.049
   175         H1     12    MET    HG2    175      0.044      1.008   ; qtot 2.093
   176          S     12    MET     SD    176    -0.2737      32.06   ; qtot 1.819
   177         CT     12    MET     CE    177    -0.0536      12.01   ; qtot 1.765
   178         H1     12    MET    HE1    178     0.0684      1.008   ; qtot 1.834
   179         H1     12    MET    HE2    179     0.0684      1.008   ; qtot 1.902
   180         H1     12    MET    HE3    180     0.0684      1.008   ; qtot 1.971
   181          C     12    MET      C    181     0.5973      12.01   ; qtot 2.568
   182          O     12    MET      O    182    -0.5679         16   ; qtot 2
; residue  13 PRO rtp PRO  q  0.0
   183          N     13    PRO      N    183    -0.2548      14.01   ; qtot 1.745
   184         CT     13    PRO     CD    184     0.0192      12.01   ; qtot 1.764
   185         H1     13    PRO    HD1    185     0.0391      1.008   ; qtot 1.804
   186         H1     13    PRO    HD2    186     0.0391      1.008   ; qtot 1.843
   187         CT     13    PRO     CG    187     0.0189      12.01   ; qtot 1.862
   188         HC     13    PRO    HG1    188     0.0213      1.008   ; qtot 1.883
   189         HC     13    PRO    HG2    189     0.0213      1.008   ; qtot 1.904
   190         CT     13    PRO     CB    190     -0.007      12.01   ; qtot 1.897
   191         HC     13    PRO    HB1    191     0.0253      1.008   ; qtot 1.922
   192         HC     13    PRO    HB2    192     0.0253      1.008   ; qtot 1.948
   193         CT     13    PRO     CA    193    -0.0266      12.01   ; qtot 1.921
   194         H1     13    PRO     HA    194     0.0641      1.008   ; qtot 1.985
   195          C     13    PRO      C    195     0.5896      12.01   ; qtot 2.575
   196          O     13    PRO      O    196    -0.5748         16   ; qtot 2
; residue  14 ILE rtp ILE  q  0.0
   197          N     14    ILE      N    197    -0.4157      14.01   ; qtot 1.584
   198          H     14    ILE      H    198     0.2719      1.008   ; qtot 1.856
   199         CT     14    ILE     CA    199    -0.0597      12.01   ; qtot 1.797
   200         H1     14    ILE     HA    200     0.0869      1.008   ; qtot 1.883
   201         CT     14    ILE     CB    201     0.1303      12.01   ; qtot 2.014
   202         HC     14    ILE     HB    202     0.0187      1.008   ; qtot 2.032
   203         CT     14    ILE    CG2    203    -0.3204      12.01   ; qtot 1.712
   204         HC     14    ILE   HG21    204     0.0882      1.008   ; qtot 1.8
   205         HC     14    ILE   HG22    205     0.0882      1.008   ; qtot 1.888
   206         HC     14    ILE   HG23    206     0.0882      1.008   ; qtot 1.977
   207         CT     14    ILE    CG1    207     -0.043      12.01   ; qtot 1.934
   208         HC     14    ILE   HG11    208     0.0236      1.008   ; qtot 1.957
   209         HC     14    ILE   HG12    209     0.0236      1.008   ; qtot 1.981
   210         CT     14    ILE     CD    210     -0.066      12.01   ; qtot 1.915
   211         HC     14    ILE    HD1    211     0.0186      1.008   ; qtot 1.933
   212         HC     14    ILE    HD2    212     0.0186      1.008   ; qtot 1.952
   213         HC     14    ILE    HD3    213     0.0186      1.008   ; qtot 1.971
   214          C     14    ILE      C    214     0.5973      12.01   ; qtot 2.568
   215          O     14    ILE      O    215    -0.5679         16   ; qtot 2
; residue  15 LEU rtp LEU  q  0.0
   216          N     15    LEU      N    216    -0.4157      14.01   ; qtot 1.584
   217          H     15    LEU      H    217     0.2719      1.008   ; qtot 1.856
   218         CT     15    LEU     CA    218    -0.0518      12.01   ; qtot 1.804
   219         H1     15    LEU     HA    219     0.0922      1.008   ; qtot 1.897
   220         CT     15    LEU     CB    220    -0.1102      12.01   ; qtot 1.786
   221         HC     15    LEU    HB1    221     0.0457      1.008   ; qtot 1.832
   222         HC     15    LEU    HB2    222     0.0457      1.008   ; qtot 1.878
   223         CT     15    LEU     CG    223     0.3531      12.01   ; qtot 2.231
   224         HC     15    LEU     HG    224    -0.0361      1.008   ; qtot 2.195
   225         CT     15    LEU    CD1    225    -0.4121      12.01   ; qtot 1.783
   226         HC     15    LEU   HD11    226        0.1      1.008   ; qtot 1.883
   227         HC     15    LEU   HD12    227        0.1      1.008   ; qtot 1.983
   228         HC     15    LEU   HD13    228        0.1      1.008   ; qtot 2.083
   229         CT     15    LEU    CD2    229    -0.4121      12.01   ; qtot 1.671
   230         HC     15    LEU   HD21    230        0.1      1.008   ; qtot 1.771
   231         HC     15    LEU   HD22    231        0.1      1.008   ; qtot 1.871
   232         HC     15    LEU   HD23    232        0.1      1.008   ; qtot 1.971
   233          C     15    LEU      C    233     0.5973      12.01   ; qtot 2.568
   234          O     15    LEU      O    234    -0.5679         16   ; qtot 2
; residue  16 GLY rtp GLY  q  0.0
   235          N     16    GLY      N    235    -0.4157      14.01   ; qtot 1.584
   236          H     16    GLY      H    236     0.2719      1.008   ; qtot 1.856
   237         CT     16    GLY     CA    237    -0.0252      12.01   ; qtot 1.831
   238         H1     16    GLY    HA1    238     0.0698      1.008   ; qtot 1.901
   239         H1     16    GLY    HA2    239     0.0698      1.008   ; qtot 1.971
   240          C     16    GLY      C    240     0.5973      12.01   ; qtot 2.568
   241          O     16    GLY      O    241    -0.5679         16   ; qtot 2
; residue  17 LEU rtp LEU  q  0.0
   242          N     17    LEU      N    242    -0.4157      14.01   ; qtot 1.584
   243          H     17    LEU      H    243     0.2719      1.008   ; qtot 1.856
   244         CT     17    LEU     CA    244    -0.0518      12.01   ; qtot 1.804
   245         H1     17    LEU     HA    245     0.0922      1.008   ; qtot 1.897
   246         CT     17    LEU     CB    246    -0.1102      12.01   ; qtot 1.786
   247         HC     17    LEU    HB1    247     0.0457      1.008   ; qtot 1.832
   248         HC     17    LEU    HB2    248     0.0457      1.008   ; qtot 1.878
   249         CT     17    LEU     CG    249     0.3531      12.01   ; qtot 2.231
   250         HC     17    LEU     HG    250    -0.0361      1.008   ; qtot 2.195
   251         CT     17    LEU    CD1    251    -0.4121      12.01   ; qtot 1.783
   252         HC     17    LEU   HD11    252        0.1      1.008   ; qtot 1.883
   253         HC     17    LEU   HD12    253        0.1      1.008   ; qtot 1.983
   254         HC     17    LEU   HD13    254        0.1      1.008   ; qtot 2.083
   255         CT     17    LEU    CD2    255    -0.4121      12.01   ; qtot 1.671
   256         HC     17    LEU   HD21    256        0.1      1.008   ; qtot 1.771
   257         HC     17    LEU   HD22    257        0.1      1.008   ; qtot 1.871
   258         HC     17    LEU   HD23    258        0.1      1.008   ; qtot 1.971
   259          C     17    LEU      C    259     0.5973      12.01   ; qtot 2.568
   260          O     17    LEU      O    260    -0.5679         16   ; qtot 2
; residue  18 GLY rtp GLY  q  0.0
   261          N     18    GLY      N    261    -0.4157      14.01   ; qtot 1.584
   262          H     18    GLY      H    262     0.2719      1.008   ; qtot 1.856
   263         CT     18    GLY     CA    263    -0.0252      12.01   ; qtot 1.831
   264         H1     18    GLY    HA1    264     0.0698      1.008   ; qtot 1.901
   265         H1     18    GLY    HA2    265     0.0698      1.008   ; qtot 1.971
   266          C     18    GLY      C    266     0.5973      12.01   ; qtot 2.568
   267          O     18    GLY      O    267    -0.5679         16   ; qtot 2
; residue  19 THR rtp THR  q  0.0
   268          N     19    THR      N    268    -0.4157      14.01   ; qtot 1.584
   269          H     19    THR      H    269     0.2719      1.008   ; qtot 1.856
   270         CT     19    THR     CA    270    -0.0389      12.01   ; qtot 1.817
   271         H1     19    THR     HA    271     0.1007      1.008   ; qtot 1.918
   272         CT     19    THR     CB    272     0.3654      12.01   ; qtot 2.283
   273         H1     19    THR     HB    273     0.0043      1.008   ; qtot 2.288
   274         CT     19    THR    CG2    274    -0.2438      12.01   ; qtot 2.044
   275         HC     19    THR   HG21    275     0.0642      1.008   ; qtot 2.108
   276         HC     19    THR   HG22    276     0.0642      1.008   ; qtot 2.172
   277         HC     19    THR   HG23    277     0.0642      1.008   ; qtot 2.237
   278         OH     19    THR    OG1    278    -0.6761         16   ; qtot 1.56
   279         HO     19    THR    HG1    279     0.4102      1.008   ; qtot 1.971
   280          C     19    THR      C    280     0.5973      12.01   ; qtot 2.568
   281          O     19    THR      O    281    -0.5679         16   ; qtot 2
; residue  20 TRP rtp TRP  q  0.0
   282          N     20    TRP      N    282    -0.4157      14.01   ; qtot 1.584
   283          H     20    TRP      H    283     0.2719      1.008   ; qtot 1.856
   284         CT     20    TRP     CA    284    -0.0275      12.01   ; qtot 1.829
   285         H1     20    TRP     HA    285     0.1123      1.008   ; qtot 1.941
   286         CT     20    TRP     CB    286     -0.005      12.01   ; qtot 1.936
   287         HC     20    TRP    HB1    287     0.0339      1.008   ; qtot 1.97
   288         HC     20    TRP    HB2    288     0.0339      1.008   ; qtot 2.004
   289         C*     20    TRP     CG    289    -0.1415      12.01   ; qtot 1.862
   290         CW     20    TRP    CD1    290    -0.1638      12.01   ; qtot 1.699
   291         H4     20    TRP    HD1    291     0.2062      1.008   ; qtot 1.905
   292         NA     20    TRP    NE1    292    -0.3418      14.01   ; qtot 1.563
   293          H     20    TRP    HE1    293     0.3412      1.008   ; qtot 1.904
   294         CN     20    TRP    CE2    294      0.138      12.01   ; qtot 2.042
   295         CA     20    TRP    CZ2    295    -0.2601      12.01   ; qtot 1.782
   296         HA     20    TRP    HZ2    296     0.1572      1.008   ; qtot 1.939
   297         CA     20    TRP    CH2    297    -0.1134      12.01   ; qtot 1.826
   298         HA     20    TRP    HH2    298     0.1417      1.008   ; qtot 1.968
   299         CA     20    TRP    CZ3    299    -0.1972      12.01   ; qtot 1.77
   300         HA     20    TRP    HZ3    300     0.1447      1.008   ; qtot 1.915
   301         CA     20    TRP    CE3    301    -0.2387      12.01   ; qtot 1.676
   302         HA     20    TRP    HE3    302       0.17      1.008   ; qtot 1.846
   303         CB     20    TRP    CD2    303     0.1243      12.01   ; qtot 1.971
   304          C     20    TRP      C    304     0.5973      12.01   ; qtot 2.568
   305          O     20    TRP      O    305    -0.5679         16   ; qtot 2
; residue  21 LYS rtp LYS  q +1.0
   306          N     21    LYS      N    306    -0.3479      14.01   ; qtot 1.652
   307          H     21    LYS      H    307     0.2747      1.008   ; qtot 1.927
   308         CT     21    LYS     CA    308      -0.24      12.01   ; qtot 1.687
   309         H1     21    LYS     HA    309     0.1426      1.008   ; qtot 1.829
   310         CT     21    LYS     CB    310    -0.0094      12.01   ; qtot 1.82
   311         HC     21    LYS    HB1    311     0.0362      1.008   ; qtot 1.856
   312         HC     21    LYS    HB2    312     0.0362      1.008   ; qtot 1.892
   313         CT     21    LYS     CG    313     0.0187      12.01   ; qtot 1.911
   314         HC     21    LYS    HG1    314     0.0103      1.008   ; qtot 1.921
   315         HC     21    LYS    HG2    315     0.0103      1.008   ; qtot 1.932
   316         CT     21    LYS     CD    316    -0.0479      12.01   ; qtot 1.884
   317         HC     21    LYS    HD1    317     0.0621      1.008   ; qtot 1.946
   318         HC     21    LYS    HD2    318     0.0621      1.008   ; qtot 2.008
   319         CT     21    LYS     CE    319    -0.0143      12.01   ; qtot 1.994
   320         HP     21    LYS    HE1    320     0.1135      1.008   ; qtot 2.107
   321         HP     21    LYS    HE2    321     0.1135      1.008   ; qtot 2.221
   322         N3     21    LYS     NZ    322    -0.3854      14.01   ; qtot 1.835
   323          H     21    LYS    HZ1    323       0.34      1.008   ; qtot 2.175
   324          H     21    LYS    HZ2    324       0.34      1.008   ; qtot 2.515
   325          H     21    LYS    HZ3    325       0.34      1.008   ; qtot 2.855
   326          C     21    LYS      C    326     0.7341      12.01   ; qtot 3.589
   327          O     21    LYS      O    327    -0.5894         16   ; qtot 3
; residue  22 SER rtp SER  q  0.0
   328          N     22    SER      N    328    -0.4157      14.01   ; qtot 2.584
   329          H     22    SER      H    329     0.2719      1.008   ; qtot 2.856
   330         CT     22    SER     CA    330    -0.0249      12.01   ; qtot 2.831
   331         H1     22    SER     HA    331     0.0843      1.008   ; qtot 2.916
   332         CT     22    SER     CB    332     0.2117      12.01   ; qtot 3.127
   333         H1     22    SER    HB1    333     0.0352      1.008   ; qtot 3.163
   334         H1     22    SER    HB2    334     0.0352      1.008   ; qtot 3.198
   335         OH     22    SER     OG    335    -0.6546         16   ; qtot 2.543
   336         HO     22    SER     HG    336     0.4275      1.008   ; qtot 2.971
   337          C     22    SER      C    337     0.5973      12.01   ; qtot 3.568
   338          O     22    SER      O    338    -0.5679         16   ; qtot 3
; residue  23 PRO rtp PRO  q  0.0
   339          N     23    PRO      N    339    -0.2548      14.01   ; qtot 2.745
   340         CT     23    PRO     CD    340     0.0192      12.01   ; qtot 2.764
   341         H1     23    PRO    HD1    341     0.0391      1.008   ; qtot 2.804
   342         H1     23    PRO    HD2    342     0.0391      1.008   ; qtot 2.843
   343         CT     23    PRO     CG    343     0.0189      12.01   ; qtot 2.862
   344         HC     23    PRO    HG1    344     0.0213      1.008   ; qtot 2.883
   345         HC     23    PRO    HG2    345     0.0213      1.008   ; qtot 2.904
   346         CT     23    PRO     CB    346     -0.007      12.01   ; qtot 2.897
   347         HC     23    PRO    HB1    347     0.0253      1.008   ; qtot 2.922
   348         HC     23    PRO    HB2    348     0.0253      1.008   ; qtot 2.948
   349         CT     23    PRO     CA    349    -0.0266      12.01   ; qtot 2.921
   350         H1     23    PRO     HA    350     0.0641      1.008   ; qtot 2.985
   351          C     23    PRO      C    351     0.5896      12.01   ; qtot 3.575
   352          O     23    PRO      O    352    -0.5748         16   ; qtot 3
; residue  24 PRO rtp PRO  q  0.0
   353          N     24    PRO      N    353    -0.2548      14.01   ; qtot 2.745
   354         CT     24    PRO     CD    354     0.0192      12.01   ; qtot 2.764
   355         H1     24    PRO    HD1    355     0.0391      1.008   ; qtot 2.804
   356         H1     24    PRO    HD2    356     0.0391      1.008   ; qtot 2.843
   357         CT     24    PRO     CG    357     0.0189      12.01   ; qtot 2.862
   358         HC     24    PRO    HG1    358     0.0213      1.008   ; qtot 2.883
   359         HC     24    PRO    HG2    359     0.0213      1.008   ; qtot 2.904
   360         CT     24    PRO     CB    360     -0.007      12.01   ; qtot 2.897
   361         HC     24    PRO    HB1    361     0.0253      1.008   ; qtot 2.922
   362         HC     24    PRO    HB2    362     0.0253      1.008   ; qtot 2.948
   363         CT     24    PRO     CA    363    -0.0266      12.01   ; qtot 2.921
   364         H1     24    PRO     HA    364     0.0641      1.008   ; qtot 2.985
   365          C     24    PRO      C    365     0.5896      12.01   ; qtot 3.575
   366          O     24    PRO      O    366    -0.5748         16   ; qtot 3
; residue  25 GLY rtp GLY  q  0.0
   367          N     25    GLY      N    367    -0.4157      14.01   ; qtot 2.584
   368          H     25    GLY      H    368     0.2719      1.008   ; qtot 2.856
   369         CT     25    GLY     CA    369    -0.0252      12.01   ; qtot 2.831
   370         H1     25    GLY    HA1    370     0.0698      1.008   ; qtot 2.901
   371         H1     25    GLY    HA2    371     0.0698      1.008   ; qtot 2.971
   372          C     25    GLY      C    372     0.5973      12.01   ; qtot 3.568
   373          O     25    GLY      O    373    -0.5679         16   ; qtot 3
; residue  26 GLN rtp GLN  q  0.0
   374          N     26    GLN      N    374    -0.4157      14.01   ; qtot 2.584
   375          H     26    GLN      H    375     0.2719      1.008   ; qtot 2.856
   376         CT     26    GLN     CA    376    -0.0031      12.01   ; qtot 2.853
   377         H1     26    GLN     HA    377      0.085      1.008   ; qtot 2.938
   378         CT     26    GLN     CB    378    -0.0036      12.01   ; qtot 2.935
   379         HC     26    GLN    HB1    379     0.0171      1.008   ; qtot 2.952
   380         HC     26    GLN    HB2    380     0.0171      1.008   ; qtot 2.969
   381         CT     26    GLN     CG    381    -0.0645      12.01   ; qtot 2.904
   382         HC     26    GLN    HG1    382     0.0352      1.008   ; qtot 2.939
   383         HC     26    GLN    HG2    383     0.0352      1.008   ; qtot 2.975
   384          C     26    GLN     CD    384     0.6951      12.01   ; qtot 3.67
   385          O     26    GLN    OE1    385    -0.6086         16   ; qtot 3.061
   386          N     26    GLN    NE2    386    -0.9407      14.01   ; qtot 2.12
   387          H     26    GLN   HE21    387     0.4251      1.008   ; qtot 2.546
   388          H     26    GLN   HE22    388     0.4251      1.008   ; qtot 2.971
   389          C     26    GLN      C    389     0.5973      12.01   ; qtot 3.568
   390          O     26    GLN      O    390    -0.5679         16   ; qtot 3
; residue  27 VAL rtp VAL  q  0.0
   391          N     27    VAL      N    391    -0.4157      14.01   ; qtot 2.584
   392          H     27    VAL      H    392     0.2719      1.008   ; qtot 2.856
   393         CT     27    VAL     CA    393    -0.0875      12.01   ; qtot 2.769
   394         H1     27    VAL     HA    394     0.0969      1.008   ; qtot 2.866
   395         CT     27    VAL     CB    395     0.2985      12.01   ; qtot 3.164
   396         HC     27    VAL     HB    396    -0.0297      1.008   ; qtot 3.134
   397         CT     27    VAL    CG1    397    -0.3192      12.01   ; qtot 2.815
   398         HC     27    VAL   HG11    398     0.0791      1.008   ; qtot 2.894
   399         HC     27    VAL   HG12    399     0.0791      1.008   ; qtot 2.973
   400         HC     27    VAL   HG13    400     0.0791      1.008   ; qtot 3.053
   401         CT     27    VAL    CG2    401    -0.3192      12.01   ; qtot 2.733
   402         HC     27    VAL   HG21    402     0.0791      1.008   ; qtot 2.812
   403         HC     27    VAL   HG22    403     0.0791      1.008   ; qtot 2.892
   404         HC     27    VAL   HG23    404     0.0791      1.008   ; qtot 2.971
   405          C     27    VAL      C    405     0.5973      12.01   ; qtot 3.568
   406          O     27    VAL      O    406    -0.5679         16   ; qtot 3
; residue  28 THR rtp THR  q  0.0
   407          N     28    THR      N    407    -0.4157      14.01   ; qtot 2.584
   408          H     28    THR      H    408     0.2719      1.008   ; qtot 2.856
   409         CT     28    THR     CA    409    -0.0389      12.01   ; qtot 2.817
   410         H1     28    THR     HA    410     0.1007      1.008   ; qtot 2.918
   411         CT     28    THR     CB    411     0.3654      12.01   ; qtot 3.283
   412         H1     28    THR     HB    412     0.0043      1.008   ; qtot 3.288
   413         CT     28    THR    CG2    413    -0.2438      12.01   ; qtot 3.044
   414         HC     28    THR   HG21    414     0.0642      1.008   ; qtot 3.108
   415         HC     28    THR   HG22    415     0.0642      1.008   ; qtot 3.172
   416         HC     28    THR   HG23    416     0.0642      1.008   ; qtot 3.237
   417         OH     28    THR    OG1    417    -0.6761         16   ; qtot 2.56
   418         HO     28    THR    HG1    418     0.4102      1.008   ; qtot 2.971
   419          C     28    THR      C    419     0.5973      12.01   ; qtot 3.568
   420          O     28    THR      O    420    -0.5679         16   ; qtot 3
; residue  29 GLU rtp GLU  q -1.0
   421          N     29    GLU      N    421    -0.5163      14.01   ; qtot 2.484
   422          H     29    GLU      H    422     0.2936      1.008   ; qtot 2.777
   423         CT     29    GLU     CA    423     0.0397      12.01   ; qtot 2.817
   424         H1     29    GLU     HA    424     0.1105      1.008   ; qtot 2.928
   425         CT     29    GLU     CB    425      0.056      12.01   ; qtot 2.984
   426         HC     29    GLU    HB1    426    -0.0173      1.008   ; qtot 2.966
   427         HC     29    GLU    HB2    427    -0.0173      1.008   ; qtot 2.949
   428         CT     29    GLU     CG    428     0.0136      12.01   ; qtot 2.963
   429         HC     29    GLU    HG1    429    -0.0425      1.008   ; qtot 2.92
   430         HC     29    GLU    HG2    430    -0.0425      1.008   ; qtot 2.878
   431          C     29    GLU     CD    431     0.8054      12.01   ; qtot 3.683
   432         O2     29    GLU    OE1    432    -0.8188         16   ; qtot 2.864
   433         O2     29    GLU    OE2    433    -0.8188         16   ; qtot 2.045
   434          C     29    GLU      C    434     0.5366      12.01   ; qtot 2.582
   435          O     29    GLU      O    435    -0.5819         16   ; qtot 2
; residue  30 ALA rtp ALA  q  0.0
   436          N     30    ALA      N    436    -0.4157      14.01   ; qtot 1.584
   437          H     30    ALA      H    437     0.2719      1.008   ; qtot 1.856
   438         CT     30    ALA     CA    438     0.0337      12.01   ; qtot 1.89
   439         H1     30    ALA     HA    439     0.0823      1.008   ; qtot 1.972
   440         CT     30    ALA     CB    440    -0.1825      12.01   ; qtot 1.79
   441         HC     30    ALA    HB1    441     0.0603      1.008   ; qtot 1.85
   442         HC     30    ALA    HB2    442     0.0603      1.008   ; qtot 1.91
   443         HC     30    ALA    HB3    443     0.0603      1.008   ; qtot 1.971
   444          C     30    ALA      C    444     0.5973      12.01   ; qtot 2.568
   445          O     30    ALA      O    445    -0.5679         16   ; qtot 2
; residue  31 VAL rtp VAL  q  0.0
   446          N     31    VAL      N    446    -0.4157      14.01   ; qtot 1.584
   447          H     31    VAL      H    447     0.2719      1.008   ; qtot 1.856
   448         CT     31    VAL     CA    448    -0.0875      12.01   ; qtot 1.769
   449         H1     31    VAL     HA    449     0.0969      1.008   ; qtot 1.866
   450         CT     31    VAL     CB    450     0.2985      12.01   ; qtot 2.164
   451         HC     31    VAL     HB    451    -0.0297      1.008   ; qtot 2.134
   452         CT     31    VAL    CG1    452    -0.3192      12.01   ; qtot 1.815
   453         HC     31    VAL   HG11    453     0.0791      1.008   ; qtot 1.894
   454         HC     31    VAL   HG12    454     0.0791      1.008   ; qtot 1.973
   455         HC     31    VAL   HG13    455     0.0791      1.008   ; qtot 2.053
   456         CT     31    VAL    CG2    456    -0.3192      12.01   ; qtot 1.733
   457         HC     31    VAL   HG21    457     0.0791      1.008   ; qtot 1.812
   458         HC     31    VAL   HG22    458     0.0791      1.008   ; qtot 1.892
   459         HC     31    VAL   HG23    459     0.0791      1.008   ; qtot 1.971
   460          C     31    VAL      C    460     0.5973      12.01   ; qtot 2.568
   461          O     31    VAL      O    461    -0.5679         16   ; qtot 2
; residue  32 LYS rtp LYS  q +1.0
   462          N     32    LYS      N    462    -0.3479      14.01   ; qtot 1.652
   463          H     32    LYS      H    463     0.2747      1.008   ; qtot 1.927
   464         CT     32    LYS     CA    464      -0.24      12.01   ; qtot 1.687
   465         H1     32    LYS     HA    465     0.1426      1.008   ; qtot 1.829
   466         CT     32    LYS     CB    466    -0.0094      12.01   ; qtot 1.82
   467         HC     32    LYS    HB1    467     0.0362      1.008   ; qtot 1.856
   468         HC     32    LYS    HB2    468     0.0362      1.008   ; qtot 1.892
   469         CT     32    LYS     CG    469     0.0187      12.01   ; qtot 1.911
   470         HC     32    LYS    HG1    470     0.0103      1.008   ; qtot 1.921
   471         HC     32    LYS    HG2    471     0.0103      1.008   ; qtot 1.932
   472         CT     32    LYS     CD    472    -0.0479      12.01   ; qtot 1.884
   473         HC     32    LYS    HD1    473     0.0621      1.008   ; qtot 1.946
   474         HC     32    LYS    HD2    474     0.0621      1.008   ; qtot 2.008
   475         CT     32    LYS     CE    475    -0.0143      12.01   ; qtot 1.994
   476         HP     32    LYS    HE1    476     0.1135      1.008   ; qtot 2.107
   477         HP     32    LYS    HE2    477     0.1135      1.008   ; qtot 2.221
   478         N3     32    LYS     NZ    478    -0.3854      14.01   ; qtot 1.835
   479          H     32    LYS    HZ1    479       0.34      1.008   ; qtot 2.175
   480          H     32    LYS    HZ2    480       0.34      1.008   ; qtot 2.515
   481          H     32    LYS    HZ3    481       0.34      1.008   ; qtot 2.855
   482          C     32    LYS      C    482     0.7341      12.01   ; qtot 3.589
   483          O     32    LYS      O    483    -0.5894         16   ; qtot 3
; residue  33 VAL rtp VAL  q  0.0
   484          N     33    VAL      N    484    -0.4157      14.01   ; qtot 2.584
   485          H     33    VAL      H    485     0.2719      1.008   ; qtot 2.856
   486         CT     33    VAL     CA    486    -0.0875      12.01   ; qtot 2.769
   487         H1     33    VAL     HA    487     0.0969      1.008   ; qtot 2.866
   488         CT     33    VAL     CB    488     0.2985      12.01   ; qtot 3.164
   489         HC     33    VAL     HB    489    -0.0297      1.008   ; qtot 3.134
   490         CT     33    VAL    CG1    490    -0.3192      12.01   ; qtot 2.815
   491         HC     33    VAL   HG11    491     0.0791      1.008   ; qtot 2.894
   492         HC     33    VAL   HG12    492     0.0791      1.008   ; qtot 2.973
   493         HC     33    VAL   HG13    493     0.0791      1.008   ; qtot 3.053
   494         CT     33    VAL    CG2    494    -0.3192      12.01   ; qtot 2.733
   495         HC     33    VAL   HG21    495     0.0791      1.008   ; qtot 2.812
   496         HC     33    VAL   HG22    496     0.0791      1.008   ; qtot 2.892
   497         HC     33    VAL   HG23    497     0.0791      1.008   ; qtot 2.971
   498          C     33    VAL      C    498     0.5973      12.01   ; qtot 3.568
   499          O     33    VAL      O    499    -0.5679         16   ; qtot 3
; residue  34 ALA rtp ALA  q  0.0
   500          N     34    ALA      N    500    -0.4157      14.01   ; qtot 2.584
   501          H     34    ALA      H    501     0.2719      1.008   ; qtot 2.856
   502         CT     34    ALA     CA    502     0.0337      12.01   ; qtot 2.89
   503         H1     34    ALA     HA    503     0.0823      1.008   ; qtot 2.972
   504         CT     34    ALA     CB    504    -0.1825      12.01   ; qtot 2.79
   505         HC     34    ALA    HB1    505     0.0603      1.008   ; qtot 2.85
   506         HC     34    ALA    HB2    506     0.0603      1.008   ; qtot 2.91
   507         HC     34    ALA    HB3    507     0.0603      1.008   ; qtot 2.971
   508          C     34    ALA      C    508     0.5973      12.01   ; qtot 3.568
   509          O     34    ALA      O    509    -0.5679         16   ; qtot 3
; residue  35 ILE rtp ILE  q  0.0
   510          N     35    ILE      N    510    -0.4157      14.01   ; qtot 2.584
   511          H     35    ILE      H    511     0.2719      1.008   ; qtot 2.856
   512         CT     35    ILE     CA    512    -0.0597      12.01   ; qtot 2.797
   513         H1     35    ILE     HA    513     0.0869      1.008   ; qtot 2.883
   514         CT     35    ILE     CB    514     0.1303      12.01   ; qtot 3.014
   515         HC     35    ILE     HB    515     0.0187      1.008   ; qtot 3.032
   516         CT     35    ILE    CG2    516    -0.3204      12.01   ; qtot 2.712
   517         HC     35    ILE   HG21    517     0.0882      1.008   ; qtot 2.8
   518         HC     35    ILE   HG22    518     0.0882      1.008   ; qtot 2.888
   519         HC     35    ILE   HG23    519     0.0882      1.008   ; qtot 2.977
   520         CT     35    ILE    CG1    520     -0.043      12.01   ; qtot 2.934
   521         HC     35    ILE   HG11    521     0.0236      1.008   ; qtot 2.957
   522         HC     35    ILE   HG12    522     0.0236      1.008   ; qtot 2.981
   523         CT     35    ILE     CD    523     -0.066      12.01   ; qtot 2.915
   524         HC     35    ILE    HD1    524     0.0186      1.008   ; qtot 2.933
   525         HC     35    ILE    HD2    525     0.0186      1.008   ; qtot 2.952
   526         HC     35    ILE    HD3    526     0.0186      1.008   ; qtot 2.971
   527          C     35    ILE      C    527     0.5973      12.01   ; qtot 3.568
   528          O     35    ILE      O    528    -0.5679         16   ; qtot 3
; residue  36 ASP rtp ASP  q -1.0
   529          N     36    ASP      N    529    -0.5163      14.01   ; qtot 2.484
   530          H     36    ASP      H    530     0.2936      1.008   ; qtot 2.777
   531         CT     36    ASP     CA    531     0.0381      12.01   ; qtot 2.815
   532         H1     36    ASP     HA    532      0.088      1.008   ; qtot 2.903
   533         CT     36    ASP     CB    533    -0.0303      12.01   ; qtot 2.873
   534         HC     36    ASP    HB1    534    -0.0122      1.008   ; qtot 2.861
   535         HC     36    ASP    HB2    535    -0.0122      1.008   ; qtot 2.849
   536          C     36    ASP     CG    536     0.7994      12.01   ; qtot 3.648
   537         O2     36    ASP    OD1    537    -0.8014         16   ; qtot 2.847
   538         O2     36    ASP    OD2    538    -0.8014         16   ; qtot 2.045
   539          C     36    ASP      C    539     0.5366      12.01   ; qtot 2.582
   540          O     36    ASP      O    540    -0.5819         16   ; qtot 2
; residue  37 VAL rtp VAL  q  0.0
   541          N     37    VAL      N    541    -0.4157      14.01   ; qtot 1.584
   542          H     37    VAL      H    542     0.2719      1.008   ; qtot 1.856
   543         CT     37    VAL     CA    543    -0.0875      12.01   ; qtot 1.769
   544         H1     37    VAL     HA    544     0.0969      1.008   ; qtot 1.866
   545         CT     37    VAL     CB    545     0.2985      12.01   ; qtot 2.164
   546         HC     37    VAL     HB    546    -0.0297      1.008   ; qtot 2.134
   547         CT     37    VAL    CG1    547    -0.3192      12.01   ; qtot 1.815
   548         HC     37    VAL   HG11    548     0.0791      1.008   ; qtot 1.894
   549         HC     37    VAL   HG12    549     0.0791      1.008   ; qtot 1.973
   550         HC     37    VAL   HG13    550     0.0791      1.008   ; qtot 2.053
   551         CT     37    VAL    CG2    551    -0.3192      12.01   ; qtot 1.733
   552         HC     37    VAL   HG21    552     0.0791      1.008   ; qtot 1.812
   553         HC     37    VAL   HG22    553     0.0791      1.008   ; qtot 1.892
   554         HC     37    VAL   HG23    554     0.0791      1.008   ; qtot 1.971
   555          C     37    VAL      C    555     0.5973      12.01   ; qtot 2.568
   556          O     37    VAL      O    556    -0.5679         16   ; qtot 2
; residue  38 GLY rtp GLY  q  0.0
   557          N     38    GLY      N    557    -0.4157      14.01   ; qtot 1.584
   558          H     38    GLY      H    558     0.2719      1.008   ; qtot 1.856
   559         CT     38    GLY     CA    559    -0.0252      12.01   ; qtot 1.831
   560         H1     38    GLY    HA1    560     0.0698      1.008   ; qtot 1.901
   561         H1     38    GLY    HA2    561     0.0698      1.008   ; qtot 1.971
   562          C     38    GLY      C    562     0.5973      12.01   ; qtot 2.568
   563          O     38    GLY      O    563    -0.5679         16   ; qtot 2
; residue  39 TYR rtp TYR  q  0.0
   564          N     39    TYR      N    564    -0.4157      14.01   ; qtot 1.584
   565          H     39    TYR      H    565     0.2719      1.008   ; qtot 1.856
   566         CT     39    TYR     CA    566    -0.0014      12.01   ; qtot 1.855
   567         H1     39    TYR     HA    567     0.0876      1.008   ; qtot 1.942
   568         CT     39    TYR     CB    568    -0.0152      12.01   ; qtot 1.927
   569         HC     39    TYR    HB1    569     0.0295      1.008   ; qtot 1.957
   570         HC     39    TYR    HB2    570     0.0295      1.008   ; qtot 1.986
   571         CA     39    TYR     CG    571    -0.0011      12.01   ; qtot 1.985
   572         CA     39    TYR    CD1    572    -0.1906      12.01   ; qtot 1.795
   573         HA     39    TYR    HD1    573     0.1699      1.008   ; qtot 1.964
   574         CA     39    TYR    CE1    574    -0.2341      12.01   ; qtot 1.73
   575         HA     39    TYR    HE1    575     0.1656      1.008   ; qtot 1.896
   576          C     39    TYR     CZ    576     0.3226      12.01   ; qtot 2.219
   577         OH     39    TYR     OH    577    -0.5579         16   ; qtot 1.661
   578         HO     39    TYR     HH    578     0.3992      1.008   ; qtot 2.06
   579         CA     39    TYR    CE2    579    -0.2341      12.01   ; qtot 1.826
   580         HA     39    TYR    HE2    580     0.1656      1.008   ; qtot 1.991
   581         CA     39    TYR    CD2    581    -0.1906      12.01   ; qtot 1.801
   582         HA     39    TYR    HD2    582     0.1699      1.008   ; qtot 1.971
   583          C     39    TYR      C    583     0.5973      12.01   ; qtot 2.568
   584          O     39    TYR      O    584    -0.5679         16   ; qtot 2
; residue  40 ARG rtp ARG  q +1.0
   585          N     40    ARG      N    585    -0.3479      14.01   ; qtot 1.652
   586          H     40    ARG      H    586     0.2747      1.008   ; qtot 1.927
   587         CT     40    ARG     CA    587    -0.2637      12.01   ; qtot 1.663
   588         H1     40    ARG     HA    588      0.156      1.008   ; qtot 1.819
   589         CT     40    ARG     CB    589    -0.0007      12.01   ; qtot 1.818
   590         HC     40    ARG    HB1    590     0.0327      1.008   ; qtot 1.851
   591         HC     40    ARG    HB2    591     0.0327      1.008   ; qtot 1.884
   592         CT     40    ARG     CG    592      0.039      12.01   ; qtot 1.923
   593         HC     40    ARG    HG1    593     0.0285      1.008   ; qtot 1.951
   594         HC     40    ARG    HG2    594     0.0285      1.008   ; qtot 1.98
   595         CT     40    ARG     CD    595     0.0486      12.01   ; qtot 2.028
   596         H1     40    ARG    HD1    596     0.0687      1.008   ; qtot 2.097
   597         H1     40    ARG    HD2    597     0.0687      1.008   ; qtot 2.166
   598         N2     40    ARG     NE    598    -0.5295      14.01   ; qtot 1.636
   599          H     40    ARG     HE    599     0.3456      1.008   ; qtot 1.982
   600         CA     40    ARG     CZ    600     0.8076      12.01   ; qtot 2.79
   601         N2     40    ARG    NH1    601    -0.8627      14.01   ; qtot 1.927
   602          H     40    ARG   HH11    602     0.4478      1.008   ; qtot 2.375
   603          H     40    ARG   HH12    603     0.4478      1.008   ; qtot 2.822
   604         N2     40    ARG    NH2    604    -0.8627      14.01   ; qtot 1.96
   605          H     40    ARG   HH21    605     0.4478      1.008   ; qtot 2.408
   606          H     40    ARG   HH22    606     0.4478      1.008   ; qtot 2.855
   607          C     40    ARG      C    607     0.7341      12.01   ; qtot 3.589
   608          O     40    ARG      O    608    -0.5894         16   ; qtot 3
; residue  41 HIS rtp HIE  q  0.0
   609          N     41    HIS      N    609    -0.4157      14.01   ; qtot 2.584
   610          H     41    HIS      H    610     0.2719      1.008   ; qtot 2.856
   611         CT     41    HIS     CA    611    -0.0581      12.01   ; qtot 2.798
   612         H1     41    HIS     HA    612      0.136      1.008   ; qtot 2.934
   613         CT     41    HIS     CB    613    -0.0074      12.01   ; qtot 2.927
   614         HC     41    HIS    HB1    614     0.0367      1.008   ; qtot 2.963
   615         HC     41    HIS    HB2    615     0.0367      1.008   ; qtot 3
   616         CC     41    HIS     CG    616     0.1868      12.01   ; qtot 3.187
   617         NB     41    HIS    ND1    617    -0.5432      14.01   ; qtot 2.644
   618         CR     41    HIS    CE1    618     0.1635      12.01   ; qtot 2.807
   619         H5     41    HIS    HE1    619     0.1435      1.008   ; qtot 2.951
   620         NA     41    HIS    NE2    620    -0.2795      14.01   ; qtot 2.671
   621          H     41    HIS    HE2    621     0.3339      1.008   ; qtot 3.005
   622         CW     41    HIS    CD2    622    -0.2207      12.01   ; qtot 2.784
   623         H4     41    HIS    HD2    623     0.1862      1.008   ; qtot 2.971
   624          C     41    HIS      C    624     0.5973      12.01   ; qtot 3.568
   625          O     41    HIS      O    625    -0.5679         16   ; qtot 3
; residue  42 ILE rtp ILE  q  0.0
   626          N     42    ILE      N    626    -0.4157      14.01   ; qtot 2.584
   627          H     42    ILE      H    627     0.2719      1.008   ; qtot 2.856
   628         CT     42    ILE     CA    628    -0.0597      12.01   ; qtot 2.797
   629         H1     42    ILE     HA    629     0.0869      1.008   ; qtot 2.883
   630         CT     42    ILE     CB    630     0.1303      12.01   ; qtot 3.014
   631         HC     42    ILE     HB    631     0.0187      1.008   ; qtot 3.032
   632         CT     42    ILE    CG2    632    -0.3204      12.01   ; qtot 2.712
   633         HC     42    ILE   HG21    633     0.0882      1.008   ; qtot 2.8
   634         HC     42    ILE   HG22    634     0.0882      1.008   ; qtot 2.888
   635         HC     42    ILE   HG23    635     0.0882      1.008   ; qtot 2.977
   636         CT     42    ILE    CG1    636     -0.043      12.01   ; qtot 2.934
   637         HC     42    ILE   HG11    637     0.0236      1.008   ; qtot 2.957
   638         HC     42    ILE   HG12    638     0.0236      1.008   ; qtot 2.981
   639         CT     42    ILE     CD    639     -0.066      12.01   ; qtot 2.915
   640         HC     42    ILE    HD1    640     0.0186      1.008   ; qtot 2.933
   641         HC     42    ILE    HD2    641     0.0186      1.008   ; qtot 2.952
   642         HC     42    ILE    HD3    642     0.0186      1.008   ; qtot 2.971
   643          C     42    ILE      C    643     0.5973      12.01   ; qtot 3.568
   644          O     42    ILE      O    644    -0.5679         16   ; qtot 3
; residue  43 ASP rtp ASP  q -1.0
   645          N     43    ASP      N    645    -0.5163      14.01   ; qtot 2.484
   646          H     43    ASP      H    646     0.2936      1.008   ; qtot 2.777
   647         CT     43    ASP     CA    647     0.0381      12.01   ; qtot 2.815
   648         H1     43    ASP     HA    648      0.088      1.008   ; qtot 2.903
   649         CT     43    ASP     CB    649    -0.0303      12.01   ; qtot 2.873
   650         HC     43    ASP    HB1    650    -0.0122      1.008   ; qtot 2.861
   651         HC     43    ASP    HB2    651    -0.0122      1.008   ; qtot 2.849
   652          C     43    ASP     CG    652     0.7994      12.01   ; qtot 3.648
   653         O2     43    ASP    OD1    653    -0.8014         16   ; qtot 2.847
   654         O2     43    ASP    OD2    654    -0.8014         16   ; qtot 2.045
   655          C     43    ASP      C    655     0.5366      12.01   ; qtot 2.582
   656          O     43    ASP      O    656    -0.5819         16   ; qtot 2
; residue  44 CYS rtp CYS  q  0.0
   657          N     44    CYS      N    657    -0.4157      14.01   ; qtot 1.584
   658          H     44    CYS      H    658     0.2719      1.008   ; qtot 1.856
   659         CT     44    CYS     CA    659     0.0213      12.01   ; qtot 1.878
   660         H1     44    CYS     HA    660     0.1124      1.008   ; qtot 1.99
   661         CT     44    CYS     CB    661    -0.1231      12.01   ; qtot 1.867
   662         H1     44    CYS    HB1    662     0.1112      1.008   ; qtot 1.978
   663         H1     44    CYS    HB2    663     0.1112      1.008   ; qtot 2.089
   664         SH     44    CYS     SG    664    -0.3119      32.06   ; qtot 1.777
   665         HS     44    CYS     HG    665     0.1933      1.008   ; qtot 1.971
   666          C     44    CYS      C    666     0.5973      12.01   ; qtot 2.568
   667          O     44    CYS      O    667    -0.5679         16   ; qtot 2
; residue  45 ALA rtp ALA  q  0.0
   668          N     45    ALA      N    668    -0.4157      14.01   ; qtot 1.584
   669          H     45    ALA      H    669     0.2719      1.008   ; qtot 1.856
   670         CT     45    ALA     CA    670     0.0337      12.01   ; qtot 1.89
   671         H1     45    ALA     HA    671     0.0823      1.008   ; qtot 1.972
   672         CT     45    ALA     CB    672    -0.1825      12.01   ; qtot 1.79
   673         HC     45    ALA    HB1    673     0.0603      1.008   ; qtot 1.85
   674         HC     45    ALA    HB2    674     0.0603      1.008   ; qtot 1.91
   675         HC     45    ALA    HB3    675     0.0603      1.008   ; qtot 1.971
   676          C     45    ALA      C    676     0.5973      12.01   ; qtot 2.568
   677          O     45    ALA      O    677    -0.5679         16   ; qtot 2
; residue  46 HIS rtp HIE  q  0.0
   678          N     46    HIS      N    678    -0.4157      14.01   ; qtot 1.584
   679          H     46    HIS      H    679     0.2719      1.008   ; qtot 1.856
   680         CT     46    HIS     CA    680    -0.0581      12.01   ; qtot 1.798
   681         H1     46    HIS     HA    681      0.136      1.008   ; qtot 1.934
   682         CT     46    HIS     CB    682    -0.0074      12.01   ; qtot 1.927
   683         HC     46    HIS    HB1    683     0.0367      1.008   ; qtot 1.963
   684         HC     46    HIS    HB2    684     0.0367      1.008   ; qtot 2
   685         CC     46    HIS     CG    685     0.1868      12.01   ; qtot 2.187
   686         NB     46    HIS    ND1    686    -0.5432      14.01   ; qtot 1.644
   687         CR     46    HIS    CE1    687     0.1635      12.01   ; qtot 1.807
   688         H5     46    HIS    HE1    688     0.1435      1.008   ; qtot 1.951
   689         NA     46    HIS    NE2    689    -0.2795      14.01   ; qtot 1.671
   690          H     46    HIS    HE2    690     0.3339      1.008   ; qtot 2.005
   691         CW     46    HIS    CD2    691    -0.2207      12.01   ; qtot 1.784
   692         H4     46    HIS    HD2    692     0.1862      1.008   ; qtot 1.971
   693          C     46    HIS      C    693     0.5973      12.01   ; qtot 2.568
   694          O     46    HIS      O    694    -0.5679         16   ; qtot 2
; residue  47 VAL rtp VAL  q  0.0
   695          N     47    VAL      N    695    -0.4157      14.01   ; qtot 1.584
   696          H     47    VAL      H    696     0.2719      1.008   ; qtot 1.856
   697         CT     47    VAL     CA    697    -0.0875      12.01   ; qtot 1.769
   698         H1     47    VAL     HA    698     0.0969      1.008   ; qtot 1.866
   699         CT     47    VAL     CB    699     0.2985      12.01   ; qtot 2.164
   700         HC     47    VAL     HB    700    -0.0297      1.008   ; qtot 2.134
   701         CT     47    VAL    CG1    701    -0.3192      12.01   ; qtot 1.815
   702         HC     47    VAL   HG11    702     0.0791      1.008   ; qtot 1.894
   703         HC     47    VAL   HG12    703     0.0791      1.008   ; qtot 1.973
   704         HC     47    VAL   HG13    704     0.0791      1.008   ; qtot 2.053
   705         CT     47    VAL    CG2    705    -0.3192      12.01   ; qtot 1.733
   706         HC     47    VAL   HG21    706     0.0791      1.008   ; qtot 1.812
   707         HC     47    VAL   HG22    707     0.0791      1.008   ; qtot 1.892
   708         HC     47    VAL   HG23    708     0.0791      1.008   ; qtot 1.971
   709          C     47    VAL      C    709     0.5973      12.01   ; qtot 2.568
   710          O     47    VAL      O    710    -0.5679         16   ; qtot 2
; residue  48 TYR rtp TYR  q  0.0
   711          N     48    TYR      N    711    -0.4157      14.01   ; qtot 1.584
   712          H     48    TYR      H    712     0.2719      1.008   ; qtot 1.856
   713         CT     48    TYR     CA    713    -0.0014      12.01   ; qtot 1.855
   714         H1     48    TYR     HA    714     0.0876      1.008   ; qtot 1.942
   715         CT     48    TYR     CB    715    -0.0152      12.01   ; qtot 1.927
   716         HC     48    TYR    HB1    716     0.0295      1.008   ; qtot 1.957
   717         HC     48    TYR    HB2    717     0.0295      1.008   ; qtot 1.986
   718         CA     48    TYR     CG    718    -0.0011      12.01   ; qtot 1.985
   719         CA     48    TYR    CD1    719    -0.1906      12.01   ; qtot 1.795
   720         HA     48    TYR    HD1    720     0.1699      1.008   ; qtot 1.964
   721         CA     48    TYR    CE1    721    -0.2341      12.01   ; qtot 1.73
   722         HA     48    TYR    HE1    722     0.1656      1.008   ; qtot 1.896
   723          C     48    TYR     CZ    723     0.3226      12.01   ; qtot 2.219
   724         OH     48    TYR     OH    724    -0.5579         16   ; qtot 1.661
   725         HO     48    TYR     HH    725     0.3992      1.008   ; qtot 2.06
   726         CA     48    TYR    CE2    726    -0.2341      12.01   ; qtot 1.826
   727         HA     48    TYR    HE2    727     0.1656      1.008   ; qtot 1.991
   728         CA     48    TYR    CD2    728    -0.1906      12.01   ; qtot 1.801
   729         HA     48    TYR    HD2    729     0.1699      1.008   ; qtot 1.971
   730          C     48    TYR      C    730     0.5973      12.01   ; qtot 2.568
   731          O     48    TYR      O    731    -0.5679         16   ; qtot 2
; residue  49 GLN rtp GLN  q  0.0
   732          N     49    GLN      N    732    -0.4157      14.01   ; qtot 1.584
   733          H     49    GLN      H    733     0.2719      1.008   ; qtot 1.856
   734         CT     49    GLN     CA    734    -0.0031      12.01   ; qtot 1.853
   735         H1     49    GLN     HA    735      0.085      1.008   ; qtot 1.938
   736         CT     49    GLN     CB    736    -0.0036      12.01   ; qtot 1.935
   737         HC     49    GLN    HB1    737     0.0171      1.008   ; qtot 1.952
   738         HC     49    GLN    HB2    738     0.0171      1.008   ; qtot 1.969
   739         CT     49    GLN     CG    739    -0.0645      12.01   ; qtot 1.904
   740         HC     49    GLN    HG1    740     0.0352      1.008   ; qtot 1.939
   741         HC     49    GLN    HG2    741     0.0352      1.008   ; qtot 1.975
   742          C     49    GLN     CD    742     0.6951      12.01   ; qtot 2.67
   743          O     49    GLN    OE1    743    -0.6086         16   ; qtot 2.061
   744          N     49    GLN    NE2    744    -0.9407      14.01   ; qtot 1.12
   745          H     49    GLN   HE21    745     0.4251      1.008   ; qtot 1.546
   746          H     49    GLN   HE22    746     0.4251      1.008   ; qtot 1.971
   747          C     49    GLN      C    747     0.5973      12.01   ; qtot 2.568
   748          O     49    GLN      O    748    -0.5679         16   ; qtot 2
; residue  50 ASN rtp ASN  q  0.0
   749          N     50    ASN      N    749    -0.4157      14.01   ; qtot 1.584
   750          H     50    ASN      H    750     0.2719      1.008   ; qtot 1.856
   751         CT     50    ASN     CA    751     0.0143      12.01   ; qtot 1.871
   752         H1     50    ASN     HA    752     0.1048      1.008   ; qtot 1.975
   753         CT     50    ASN     CB    753    -0.2041      12.01   ; qtot 1.771
   754         HC     50    ASN    HB1    754     0.0797      1.008   ; qtot 1.851
   755         HC     50    ASN    HB2    755     0.0797      1.008   ; qtot 1.931
   756          C     50    ASN     CG    756      0.713      12.01   ; qtot 2.644
   757          O     50    ASN    OD1    757    -0.5931         16   ; qtot 2.051
   758          N     50    ASN    ND2    758    -0.9191      14.01   ; qtot 1.131
   759          H     50    ASN   HD21    759     0.4196      1.008   ; qtot 1.551
   760          H     50    ASN   HD22    760     0.4196      1.008   ; qtot 1.971
   761          C     50    ASN      C    761     0.5973      12.01   ; qtot 2.568
   762          O     50    ASN      O    762    -0.5679         16   ; qtot 2
; residue  51 GLU rtp GLU  q -1.0
   763          N     51    GLU      N    763    -0.5163      14.01   ; qtot 1.484
   764          H     51    GLU      H    764     0.2936      1.008   ; qtot 1.777
   765         CT     51    GLU     CA    765     0.0397      12.01   ; qtot 1.817
   766         H1     51    GLU     HA    766     0.1105      1.008   ; qtot 1.928
   767         CT     51    GLU     CB    767      0.056      12.01   ; qtot 1.984
   768         HC     51    GLU    HB1    768    -0.0173      1.008   ; qtot 1.966
   769         HC     51    GLU    HB2    769    -0.0173      1.008   ; qtot 1.949
   770         CT     51    GLU     CG    770     0.0136      12.01   ; qtot 1.963
   771         HC     51    GLU    HG1    771    -0.0425      1.008   ; qtot 1.92
   772         HC     51    GLU    HG2    772    -0.0425      1.008   ; qtot 1.878
   773          C     51    GLU     CD    773     0.8054      12.01   ; qtot 2.683
   774         O2     51    GLU    OE1    774    -0.8188         16   ; qtot 1.864
   775         O2     51    GLU    OE2    775    -0.8188         16   ; qtot 1.045
   776          C     51    GLU      C    776     0.5366      12.01   ; qtot 1.582
   777          O     51    GLU      O    777    -0.5819         16   ; qtot 1
; residue  52 ASN rtp ASN  q  0.0
   778          N     52    ASN      N    778    -0.4157      14.01   ; qtot 0.5843
   779          H     52    ASN      H    779     0.2719      1.008   ; qtot 0.8562
   780         CT     52    ASN     CA    780     0.0143      12.01   ; qtot 0.8705
   781         H1     52    ASN     HA    781     0.1048      1.008   ; qtot 0.9753
   782         CT     52    ASN     CB    782    -0.2041      12.01   ; qtot 0.7712
   783         HC     52    ASN    HB1    783     0.0797      1.008   ; qtot 0.8509
   784         HC     52    ASN    HB2    784     0.0797      1.008   ; qtot 0.9306
   785          C     52    ASN     CG    785      0.713      12.01   ; qtot 1.644
   786          O     52    ASN    OD1    786    -0.5931         16   ; qtot 1.051
   787          N     52    ASN    ND2    787    -0.9191      14.01   ; qtot 0.1314
   788          H     52    ASN   HD21    788     0.4196      1.008   ; qtot 0.551
   789          H     52    ASN   HD22    789     0.4196      1.008   ; qtot 0.9706
   790          C     52    ASN      C    790     0.5973      12.01   ; qtot 1.568
   791          O     52    ASN      O    791    -0.5679         16   ; qtot 1
; residue  53 GLU rtp GLU  q -1.0
   792          N     53    GLU      N    792    -0.5163      14.01   ; qtot 0.4837
   793          H     53    GLU      H    793     0.2936      1.008   ; qtot 0.7773
   794         CT     53    GLU     CA    794     0.0397      12.01   ; qtot 0.817
   795         H1     53    GLU     HA    795     0.1105      1.008   ; qtot 0.9275
   796         CT     53    GLU     CB    796      0.056      12.01   ; qtot 0.9835
   797         HC     53    GLU    HB1    797    -0.0173      1.008   ; qtot 0.9662
   798         HC     53    GLU    HB2    798    -0.0173      1.008   ; qtot 0.9489
   799         CT     53    GLU     CG    799     0.0136      12.01   ; qtot 0.9625
   800         HC     53    GLU    HG1    800    -0.0425      1.008   ; qtot 0.92
   801         HC     53    GLU    HG2    801    -0.0425      1.008   ; qtot 0.8775
   802          C     53    GLU     CD    802     0.8054      12.01   ; qtot 1.683
   803         O2     53    GLU    OE1    803    -0.8188         16   ; qtot 0.8641
   804         O2     53    GLU    OE2    804    -0.8188         16   ; qtot 0.0453
   805          C     53    GLU      C    805     0.5366      12.01   ; qtot 0.5819
   806          O     53    GLU      O    806    -0.5819         16   ; qtot 0
; residue  54 VAL rtp VAL  q  0.0
   807          N     54    VAL      N    807    -0.4157      14.01   ; qtot -0.4157
   808          H     54    VAL      H    808     0.2719      1.008   ; qtot -0.1438
   809         CT     54    VAL     CA    809    -0.0875      12.01   ; qtot -0.2313
   810         H1     54    VAL     HA    810     0.0969      1.008   ; qtot -0.1344
   811         CT     54    VAL     CB    811     0.2985      12.01   ; qtot 0.1641
   812         HC     54    VAL     HB    812    -0.0297      1.008   ; qtot 0.1344
   813         CT     54    VAL    CG1    813    -0.3192      12.01   ; qtot -0.1848
   814         HC     54    VAL   HG11    814     0.0791      1.008   ; qtot -0.1057
   815         HC     54    VAL   HG12    815     0.0791      1.008   ; qtot -0.0266
   816         HC     54    VAL   HG13    816     0.0791      1.008   ; qtot 0.0525
   817         CT     54    VAL    CG2    817    -0.3192      12.01   ; qtot -0.2667
   818         HC     54    VAL   HG21    818     0.0791      1.008   ; qtot -0.1876
   819         HC     54    VAL   HG22    819     0.0791      1.008   ; qtot -0.1085
   820         HC     54    VAL   HG23    820     0.0791      1.008   ; qtot -0.0294
   821          C     54    VAL      C    821     0.5973      12.01   ; qtot 0.5679
   822          O     54    VAL      O    822    -0.5679         16   ; qtot 0
; residue  55 GLY rtp GLY  q  0.0
   823          N     55    GLY      N    823    -0.4157      14.01   ; qtot -0.4157
   824          H     55    GLY      H    824     0.2719      1.008   ; qtot -0.1438
   825         CT     55    GLY     CA    825    -0.0252      12.01   ; qtot -0.169
   826         H1     55    GLY    HA1    826     0.0698      1.008   ; qtot -0.0992
   827         H1     55    GLY    HA2    827     0.0698      1.008   ; qtot -0.0294
   828          C     55    GLY      C    828     0.5973      12.01   ; qtot 0.5679
   829          O     55    GLY      O    829    -0.5679         16   ; qtot 0
; residue  56 VAL rtp VAL  q  0.0
   830          N     56    VAL      N    830    -0.4157      14.01   ; qtot -0.4157
   831          H     56    VAL      H    831     0.2719      1.008   ; qtot -0.1438
   832         CT     56    VAL     CA    832    -0.0875      12.01   ; qtot -0.2313
   833         H1     56    VAL     HA    833     0.0969      1.008   ; qtot -0.1344
   834         CT     56    VAL     CB    834     0.2985      12.01   ; qtot 0.1641
   835         HC     56    VAL     HB    835    -0.0297      1.008   ; qtot 0.1344
   836         CT     56    VAL    CG1    836    -0.3192      12.01   ; qtot -0.1848
   837         HC     56    VAL   HG11    837     0.0791      1.008   ; qtot -0.1057
   838         HC     56    VAL   HG12    838     0.0791      1.008   ; qtot -0.0266
   839         HC     56    VAL   HG13    839     0.0791      1.008   ; qtot 0.0525
   840         CT     56    VAL    CG2    840    -0.3192      12.01   ; qtot -0.2667
   841         HC     56    VAL   HG21    841     0.0791      1.008   ; qtot -0.1876
   842         HC     56    VAL   HG22    842     0.0791      1.008   ; qtot -0.1085
   843         HC     56    VAL   HG23    843     0.0791      1.008   ; qtot -0.0294
   844          C     56    VAL      C    844     0.5973      12.01   ; qtot 0.5679
   845          O     56    VAL      O    845    -0.5679         16   ; qtot 0
; residue  57 ALA rtp ALA  q  0.0
   846          N     57    ALA      N    846    -0.4157      14.01   ; qtot -0.4157
   847          H     57    ALA      H    847     0.2719      1.008   ; qtot -0.1438
   848         CT     57    ALA     CA    848     0.0337      12.01   ; qtot -0.1101
   849         H1     57    ALA     HA    849     0.0823      1.008   ; qtot -0.0278
   850         CT     57    ALA     CB    850    -0.1825      12.01   ; qtot -0.2103
   851         HC     57    ALA    HB1    851     0.0603      1.008   ; qtot -0.15
   852         HC     57    ALA    HB2    852     0.0603      1.008   ; qtot -0.0897
   853         HC     57    ALA    HB3    853     0.0603      1.008   ; qtot -0.0294
   854          C     57    ALA      C    854     0.5973      12.01   ; qtot 0.5679
   855          O     57    ALA      O    855    -0.5679         16   ; qtot 0
; residue  58 ILE rtp ILE  q  0.0
   856          N     58    ILE      N    856    -0.4157      14.01   ; qtot -0.4157
   857          H     58    ILE      H    857     0.2719      1.008   ; qtot -0.1438
   858         CT     58    ILE     CA    858    -0.0597      12.01   ; qtot -0.2035
   859         H1     58    ILE     HA    859     0.0869      1.008   ; qtot -0.1166
   860         CT     58    ILE     CB    860     0.1303      12.01   ; qtot 0.0137
   861         HC     58    ILE     HB    861     0.0187      1.008   ; qtot 0.0324
   862         CT     58    ILE    CG2    862    -0.3204      12.01   ; qtot -0.288
   863         HC     58    ILE   HG21    863     0.0882      1.008   ; qtot -0.1998
   864         HC     58    ILE   HG22    864     0.0882      1.008   ; qtot -0.1116
   865         HC     58    ILE   HG23    865     0.0882      1.008   ; qtot -0.0234
   866         CT     58    ILE    CG1    866     -0.043      12.01   ; qtot -0.0664
   867         HC     58    ILE   HG11    867     0.0236      1.008   ; qtot -0.0428
   868         HC     58    ILE   HG12    868     0.0236      1.008   ; qtot -0.0192
   869         CT     58    ILE     CD    869     -0.066      12.01   ; qtot -0.0852
   870         HC     58    ILE    HD1    870     0.0186      1.008   ; qtot -0.0666
   871         HC     58    ILE    HD2    871     0.0186      1.008   ; qtot -0.048
   872         HC     58    ILE    HD3    872     0.0186      1.008   ; qtot -0.0294
   873          C     58    ILE      C    873     0.5973      12.01   ; qtot 0.5679
   874          O     58    ILE      O    874    -0.5679         16   ; qtot 0
; residue  59 GLN rtp GLN  q  0.0
   875          N     59    GLN      N    875    -0.4157      14.01   ; qtot -0.4157
   876          H     59    GLN      H    876     0.2719      1.008   ; qtot -0.1438
   877         CT     59    GLN     CA    877    -0.0031      12.01   ; qtot -0.1469
   878         H1     59    GLN     HA    878      0.085      1.008   ; qtot -0.0619
   879         CT     59    GLN     CB    879    -0.0036      12.01   ; qtot -0.0655
   880         HC     59    GLN    HB1    880     0.0171      1.008   ; qtot -0.0484
   881         HC     59    GLN    HB2    881     0.0171      1.008   ; qtot -0.0313
   882         CT     59    GLN     CG    882    -0.0645      12.01   ; qtot -0.0958
   883         HC     59    GLN    HG1    883     0.0352      1.008   ; qtot -0.0606
   884         HC     59    GLN    HG2    884     0.0352      1.008   ; qtot -0.0254
   885          C     59    GLN     CD    885     0.6951      12.01   ; qtot 0.6697
   886          O     59    GLN    OE1    886    -0.6086         16   ; qtot 0.0611
   887          N     59    GLN    NE2    887    -0.9407      14.01   ; qtot -0.8796
   888          H     59    GLN   HE21    888     0.4251      1.008   ; qtot -0.4545
   889          H     59    GLN   HE22    889     0.4251      1.008   ; qtot -0.0294
   890          C     59    GLN      C    890     0.5973      12.01   ; qtot 0.5679
   891          O     59    GLN      O    891    -0.5679         16   ; qtot 0
; residue  60 GLU rtp GLU  q -1.0
   892          N     60    GLU      N    892    -0.5163      14.01   ; qtot -0.5163
   893          H     60    GLU      H    893     0.2936      1.008   ; qtot -0.2227
   894         CT     60    GLU     CA    894     0.0397      12.01   ; qtot -0.183
   895         H1     60    GLU     HA    895     0.1105      1.008   ; qtot -0.0725
   896         CT     60    GLU     CB    896      0.056      12.01   ; qtot -0.0165
   897         HC     60    GLU    HB1    897    -0.0173      1.008   ; qtot -0.0338
   898         HC     60    GLU    HB2    898    -0.0173      1.008   ; qtot -0.0511
   899         CT     60    GLU     CG    899     0.0136      12.01   ; qtot -0.0375
   900         HC     60    GLU    HG1    900    -0.0425      1.008   ; qtot -0.08
   901         HC     60    GLU    HG2    901    -0.0425      1.008   ; qtot -0.1225
   902          C     60    GLU     CD    902     0.8054      12.01   ; qtot 0.6829
   903         O2     60    GLU    OE1    903    -0.8188         16   ; qtot -0.1359
   904         O2     60    GLU    OE2    904    -0.8188         16   ; qtot -0.9547
   905          C     60    GLU      C    905     0.5366      12.01   ; qtot -0.4181
   906          O     60    GLU      O    906    -0.5819         16   ; qtot -1
; residue  61 LYS rtp LYS  q +1.0
   907          N     61    LYS      N    907    -0.3479      14.01   ; qtot -1.348
   908          H     61    LYS      H    908     0.2747      1.008   ; qtot -1.073
   909         CT     61    LYS     CA    909      -0.24      12.01   ; qtot -1.313
   910         H1     61    LYS     HA    910     0.1426      1.008   ; qtot -1.171
   911         CT     61    LYS     CB    911    -0.0094      12.01   ; qtot -1.18
   912         HC     61    LYS    HB1    912     0.0362      1.008   ; qtot -1.144
   913         HC     61    LYS    HB2    913     0.0362      1.008   ; qtot -1.108
   914         CT     61    LYS     CG    914     0.0187      12.01   ; qtot -1.089
   915         HC     61    LYS    HG1    915     0.0103      1.008   ; qtot -1.079
   916         HC     61    LYS    HG2    916     0.0103      1.008   ; qtot -1.068
   917         CT     61    LYS     CD    917    -0.0479      12.01   ; qtot -1.116
   918         HC     61    LYS    HD1    918     0.0621      1.008   ; qtot -1.054
   919         HC     61    LYS    HD2    919     0.0621      1.008   ; qtot -0.992
   920         CT     61    LYS     CE    920    -0.0143      12.01   ; qtot -1.006
   921         HP     61    LYS    HE1    921     0.1135      1.008   ; qtot -0.8928
   922         HP     61    LYS    HE2    922     0.1135      1.008   ; qtot -0.7793
   923         N3     61    LYS     NZ    923    -0.3854      14.01   ; qtot -1.165
   924          H     61    LYS    HZ1    924       0.34      1.008   ; qtot -0.8247
   925          H     61    LYS    HZ2    925       0.34      1.008   ; qtot -0.4847
   926          H     61    LYS    HZ3    926       0.34      1.008   ; qtot -0.1447
   927          C     61    LYS      C    927     0.7341      12.01   ; qtot 0.5894
   928          O     61    LYS      O    928    -0.5894         16   ; qtot 0
; residue  62 LEU rtp LEU  q  0.0
   929          N     62    LEU      N    929    -0.4157      14.01   ; qtot -0.4157
   930          H     62    LEU      H    930     0.2719      1.008   ; qtot -0.1438
   931         CT     62    LEU     CA    931    -0.0518      12.01   ; qtot -0.1956
   932         H1     62    LEU     HA    932     0.0922      1.008   ; qtot -0.1034
   933         CT     62    LEU     CB    933    -0.1102      12.01   ; qtot -0.2136
   934         HC     62    LEU    HB1    934     0.0457      1.008   ; qtot -0.1679
   935         HC     62    LEU    HB2    935     0.0457      1.008   ; qtot -0.1222
   936         CT     62    LEU     CG    936     0.3531      12.01   ; qtot 0.2309
   937         HC     62    LEU     HG    937    -0.0361      1.008   ; qtot 0.1948
   938         CT     62    LEU    CD1    938    -0.4121      12.01   ; qtot -0.2173
   939         HC     62    LEU   HD11    939        0.1      1.008   ; qtot -0.1173
   940         HC     62    LEU   HD12    940        0.1      1.008   ; qtot -0.0173
   941         HC     62    LEU   HD13    941        0.1      1.008   ; qtot 0.0827
   942         CT     62    LEU    CD2    942    -0.4121      12.01   ; qtot -0.3294
   943         HC     62    LEU   HD21    943        0.1      1.008   ; qtot -0.2294
   944         HC     62    LEU   HD22    944        0.1      1.008   ; qtot -0.1294
   945         HC     62    LEU   HD23    945        0.1      1.008   ; qtot -0.0294
   946          C     62    LEU      C    946     0.5973      12.01   ; qtot 0.5679
   947          O     62    LEU      O    947    -0.5679         16   ; qtot 0
; residue  63 ARG rtp ARG  q +1.0
   948          N     63    ARG      N    948    -0.3479      14.01   ; qtot -0.3479
   949          H     63    ARG      H    949     0.2747      1.008   ; qtot -0.0732
   950         CT     63    ARG     CA    950    -0.2637      12.01   ; qtot -0.3369
   951         H1     63    ARG     HA    951      0.156      1.008   ; qtot -0.1809
   952         CT     63    ARG     CB    952    -0.0007      12.01   ; qtot -0.1816
   953         HC     63    ARG    HB1    953     0.0327      1.008   ; qtot -0.1489
   954         HC     63    ARG    HB2    954     0.0327      1.008   ; qtot -0.1162
   955         CT     63    ARG     CG    955      0.039      12.01   ; qtot -0.0772
   956         HC     63    ARG    HG1    956     0.0285      1.008   ; qtot -0.0487
   957         HC     63    ARG    HG2    957     0.0285      1.008   ; qtot -0.0202
   958         CT     63    ARG     CD    958     0.0486      12.01   ; qtot 0.0284
   959         H1     63    ARG    HD1    959     0.0687      1.008   ; qtot 0.0971
   960         H1     63    ARG    HD2    960     0.0687      1.008   ; qtot 0.1658
   961         N2     63    ARG     NE    961    -0.5295      14.01   ; qtot -0.3637
   962          H     63    ARG     HE    962     0.3456      1.008   ; qtot -0.0181
   963         CA     63    ARG     CZ    963     0.8076      12.01   ; qtot 0.7895
   964         N2     63    ARG    NH1    964    -0.8627      14.01   ; qtot -0.0732
   965          H     63    ARG   HH11    965     0.4478      1.008   ; qtot 0.3746
   966          H     63    ARG   HH12    966     0.4478      1.008   ; qtot 0.8224
   967         N2     63    ARG    NH2    967    -0.8627      14.01   ; qtot -0.0403
   968          H     63    ARG   HH21    968     0.4478      1.008   ; qtot 0.4075
   969          H     63    ARG   HH22    969     0.4478      1.008   ; qtot 0.8553
   970          C     63    ARG      C    970     0.7341      12.01   ; qtot 1.589
   971          O     63    ARG      O    971    -0.5894         16   ; qtot 1
; residue  64 GLU rtp GLU  q -1.0
   972          N     64    GLU      N    972    -0.5163      14.01   ; qtot 0.4837
   973          H     64    GLU      H    973     0.2936      1.008   ; qtot 0.7773
   974         CT     64    GLU     CA    974     0.0397      12.01   ; qtot 0.817
   975         H1     64    GLU     HA    975     0.1105      1.008   ; qtot 0.9275
   976         CT     64    GLU     CB    976      0.056      12.01   ; qtot 0.9835
   977         HC     64    GLU    HB1    977    -0.0173      1.008   ; qtot 0.9662
   978         HC     64    GLU    HB2    978    -0.0173      1.008   ; qtot 0.9489
   979         CT     64    GLU     CG    979     0.0136      12.01   ; qtot 0.9625
   980         HC     64    GLU    HG1    980    -0.0425      1.008   ; qtot 0.92
   981         HC     64    GLU    HG2    981    -0.0425      1.008   ; qtot 0.8775
   982          C     64    GLU     CD    982     0.8054      12.01   ; qtot 1.683
   983         O2     64    GLU    OE1    983    -0.8188         16   ; qtot 0.8641
   984         O2     64    GLU    OE2    984    -0.8188         16   ; qtot 0.0453
   985          C     64    GLU      C    985     0.5366      12.01   ; qtot 0.5819
   986          O     64    GLU      O    986    -0.5819         16   ; qtot 0
; residue  65 GLN rtp GLN  q  0.0
   987          N     65    GLN      N    987    -0.4157      14.01   ; qtot -0.4157
   988          H     65    GLN      H    988     0.2719      1.008   ; qtot -0.1438
   989         CT     65    GLN     CA    989    -0.0031      12.01   ; qtot -0.1469
   990         H1     65    GLN     HA    990      0.085      1.008   ; qtot -0.0619
   991         CT     65    GLN     CB    991    -0.0036      12.01   ; qtot -0.0655
   992         HC     65    GLN    HB1    992     0.0171      1.008   ; qtot -0.0484
   993         HC     65    GLN    HB2    993     0.0171      1.008   ; qtot -0.0313
   994         CT     65    GLN     CG    994    -0.0645      12.01   ; qtot -0.0958
   995         HC     65    GLN    HG1    995     0.0352      1.008   ; qtot -0.0606
   996         HC     65    GLN    HG2    996     0.0352      1.008   ; qtot -0.0254
   997          C     65    GLN     CD    997     0.6951      12.01   ; qtot 0.6697
   998          O     65    GLN    OE1    998    -0.6086         16   ; qtot 0.0611
   999          N     65    GLN    NE2    999    -0.9407      14.01   ; qtot -0.8796
  1000          H     65    GLN   HE21   1000     0.4251      1.008   ; qtot -0.4545
  1001          H     65    GLN   HE22   1001     0.4251      1.008   ; qtot -0.0294
  1002          C     65    GLN      C   1002     0.5973      12.01   ; qtot 0.5679
  1003          O     65    GLN      O   1003    -0.5679         16   ; qtot 0
; residue  66 VAL rtp VAL  q  0.0
  1004          N     66    VAL      N   1004    -0.4157      14.01   ; qtot -0.4157
  1005          H     66    VAL      H   1005     0.2719      1.008   ; qtot -0.1438
  1006         CT     66    VAL     CA   1006    -0.0875      12.01   ; qtot -0.2313
  1007         H1     66    VAL     HA   1007     0.0969      1.008   ; qtot -0.1344
  1008         CT     66    VAL     CB   1008     0.2985      12.01   ; qtot 0.1641
  1009         HC     66    VAL     HB   1009    -0.0297      1.008   ; qtot 0.1344
  1010         CT     66    VAL    CG1   1010    -0.3192      12.01   ; qtot -0.1848
  1011         HC     66    VAL   HG11   1011     0.0791      1.008   ; qtot -0.1057
  1012         HC     66    VAL   HG12   1012     0.0791      1.008   ; qtot -0.0266
  1013         HC     66    VAL   HG13   1013     0.0791      1.008   ; qtot 0.0525
  1014         CT     66    VAL    CG2   1014    -0.3192      12.01   ; qtot -0.2667
  1015         HC     66    VAL   HG21   1015     0.0791      1.008   ; qtot -0.1876
  1016         HC     66    VAL   HG22   1016     0.0791      1.008   ; qtot -0.1085
  1017         HC     66    VAL   HG23   1017     0.0791      1.008   ; qtot -0.0294
  1018          C     66    VAL      C   1018     0.5973      12.01   ; qtot 0.5679
  1019          O     66    VAL      O   1019    -0.5679         16   ; qtot 0
; residue  67 VAL rtp VAL  q  0.0
  1020          N     67    VAL      N   1020    -0.4157      14.01   ; qtot -0.4157
  1021          H     67    VAL      H   1021     0.2719      1.008   ; qtot -0.1438
  1022         CT     67    VAL     CA   1022    -0.0875      12.01   ; qtot -0.2313
  1023         H1     67    VAL     HA   1023     0.0969      1.008   ; qtot -0.1344
  1024         CT     67    VAL     CB   1024     0.2985      12.01   ; qtot 0.1641
  1025         HC     67    VAL     HB   1025    -0.0297      1.008   ; qtot 0.1344
  1026         CT     67    VAL    CG1   1026    -0.3192      12.01   ; qtot -0.1848
  1027         HC     67    VAL   HG11   1027     0.0791      1.008   ; qtot -0.1057
  1028         HC     67    VAL   HG12   1028     0.0791      1.008   ; qtot -0.0266
  1029         HC     67    VAL   HG13   1029     0.0791      1.008   ; qtot 0.0525
  1030         CT     67    VAL    CG2   1030    -0.3192      12.01   ; qtot -0.2667
  1031         HC     67    VAL   HG21   1031     0.0791      1.008   ; qtot -0.1876
  1032         HC     67    VAL   HG22   1032     0.0791      1.008   ; qtot -0.1085
  1033         HC     67    VAL   HG23   1033     0.0791      1.008   ; qtot -0.0294
  1034          C     67    VAL      C   1034     0.5973      12.01   ; qtot 0.5679
  1035          O     67    VAL      O   1035    -0.5679         16   ; qtot 0
; residue  68 LYS rtp LYS  q +1.0
  1036          N     68    LYS      N   1036    -0.3479      14.01   ; qtot -0.3479
  1037          H     68    LYS      H   1037     0.2747      1.008   ; qtot -0.0732
  1038         CT     68    LYS     CA   1038      -0.24      12.01   ; qtot -0.3132
  1039         H1     68    LYS     HA   1039     0.1426      1.008   ; qtot -0.1706
  1040         CT     68    LYS     CB   1040    -0.0094      12.01   ; qtot -0.18
  1041         HC     68    LYS    HB1   1041     0.0362      1.008   ; qtot -0.1438
  1042         HC     68    LYS    HB2   1042     0.0362      1.008   ; qtot -0.1076
  1043         CT     68    LYS     CG   1043     0.0187      12.01   ; qtot -0.0889
  1044         HC     68    LYS    HG1   1044     0.0103      1.008   ; qtot -0.0786
  1045         HC     68    LYS    HG2   1045     0.0103      1.008   ; qtot -0.0683
  1046         CT     68    LYS     CD   1046    -0.0479      12.01   ; qtot -0.1162
  1047         HC     68    LYS    HD1   1047     0.0621      1.008   ; qtot -0.0541
  1048         HC     68    LYS    HD2   1048     0.0621      1.008   ; qtot 0.008
  1049         CT     68    LYS     CE   1049    -0.0143      12.01   ; qtot -0.0063
  1050         HP     68    LYS    HE1   1050     0.1135      1.008   ; qtot 0.1072
  1051         HP     68    LYS    HE2   1051     0.1135      1.008   ; qtot 0.2207
  1052         N3     68    LYS     NZ   1052    -0.3854      14.01   ; qtot -0.1647
  1053          H     68    LYS    HZ1   1053       0.34      1.008   ; qtot 0.1753
  1054          H     68    LYS    HZ2   1054       0.34      1.008   ; qtot 0.5153
  1055          H     68    LYS    HZ3   1055       0.34      1.008   ; qtot 0.8553
  1056          C     68    LYS      C   1056     0.7341      12.01   ; qtot 1.589
  1057          O     68    LYS      O   1057    -0.5894         16   ; qtot 1
; residue  69 ARG rtp ARG  q +1.0
  1058          N     69    ARG      N   1058    -0.3479      14.01   ; qtot 0.6521
  1059          H     69    ARG      H   1059     0.2747      1.008   ; qtot 0.9268
  1060         CT     69    ARG     CA   1060    -0.2637      12.01   ; qtot 0.6631
  1061         H1     69    ARG     HA   1061      0.156      1.008   ; qtot 0.8191
  1062         CT     69    ARG     CB   1062    -0.0007      12.01   ; qtot 0.8184
  1063         HC     69    ARG    HB1   1063     0.0327      1.008   ; qtot 0.8511
  1064         HC     69    ARG    HB2   1064     0.0327      1.008   ; qtot 0.8838
  1065         CT     69    ARG     CG   1065      0.039      12.01   ; qtot 0.9228
  1066         HC     69    ARG    HG1   1066     0.0285      1.008   ; qtot 0.9513
  1067         HC     69    ARG    HG2   1067     0.0285      1.008   ; qtot 0.9798
  1068         CT     69    ARG     CD   1068     0.0486      12.01   ; qtot 1.028
  1069         H1     69    ARG    HD1   1069     0.0687      1.008   ; qtot 1.097
  1070         H1     69    ARG    HD2   1070     0.0687      1.008   ; qtot 1.166
  1071         N2     69    ARG     NE   1071    -0.5295      14.01   ; qtot 0.6363
  1072          H     69    ARG     HE   1072     0.3456      1.008   ; qtot 0.9819
  1073         CA     69    ARG     CZ   1073     0.8076      12.01   ; qtot 1.789
  1074         N2     69    ARG    NH1   1074    -0.8627      14.01   ; qtot 0.9268
  1075          H     69    ARG   HH11   1075     0.4478      1.008   ; qtot 1.375
  1076          H     69    ARG   HH12   1076     0.4478      1.008   ; qtot 1.822
  1077         N2     69    ARG    NH2   1077    -0.8627      14.01   ; qtot 0.9597
  1078          H     69    ARG   HH21   1078     0.4478      1.008   ; qtot 1.408
  1079          H     69    ARG   HH22   1079     0.4478      1.008   ; qtot 1.855
  1080          C     69    ARG      C   1080     0.7341      12.01   ; qtot 2.589
  1081          O     69    ARG      O   1081    -0.5894         16   ; qtot 2
; residue  70 GLU rtp GLU  q -1.0
  1082          N     70    GLU      N   1082    -0.5163      14.01   ; qtot 1.484
  1083          H     70    GLU      H   1083     0.2936      1.008   ; qtot 1.777
  1084         CT     70    GLU     CA   1084     0.0397      12.01   ; qtot 1.817
  1085         H1     70    GLU     HA   1085     0.1105      1.008   ; qtot 1.928
  1086         CT     70    GLU     CB   1086      0.056      12.01   ; qtot 1.984
  1087         HC     70    GLU    HB1   1087    -0.0173      1.008   ; qtot 1.966
  1088         HC     70    GLU    HB2   1088    -0.0173      1.008   ; qtot 1.949
  1089         CT     70    GLU     CG   1089     0.0136      12.01   ; qtot 1.963
  1090         HC     70    GLU    HG1   1090    -0.0425      1.008   ; qtot 1.92
  1091         HC     70    GLU    HG2   1091    -0.0425      1.008   ; qtot 1.878
  1092          C     70    GLU     CD   1092     0.8054      12.01   ; qtot 2.683
  1093         O2     70    GLU    OE1   1093    -0.8188         16   ; qtot 1.864
  1094         O2     70    GLU    OE2   1094    -0.8188         16   ; qtot 1.045
  1095          C     70    GLU      C   1095     0.5366      12.01   ; qtot 1.582
  1096          O     70    GLU      O   1096    -0.5819         16   ; qtot 1
; residue  71 GLU rtp GLU  q -1.0
  1097          N     71    GLU      N   1097    -0.5163      14.01   ; qtot 0.4837
  1098          H     71    GLU      H   1098     0.2936      1.008   ; qtot 0.7773
  1099         CT     71    GLU     CA   1099     0.0397      12.01   ; qtot 0.817
  1100         H1     71    GLU     HA   1100     0.1105      1.008   ; qtot 0.9275
  1101         CT     71    GLU     CB   1101      0.056      12.01   ; qtot 0.9835
  1102         HC     71    GLU    HB1   1102    -0.0173      1.008   ; qtot 0.9662
  1103         HC     71    GLU    HB2   1103    -0.0173      1.008   ; qtot 0.9489
  1104         CT     71    GLU     CG   1104     0.0136      12.01   ; qtot 0.9625
  1105         HC     71    GLU    HG1   1105    -0.0425      1.008   ; qtot 0.92
  1106         HC     71    GLU    HG2   1106    -0.0425      1.008   ; qtot 0.8775
  1107          C     71    GLU     CD   1107     0.8054      12.01   ; qtot 1.683
  1108         O2     71    GLU    OE1   1108    -0.8188         16   ; qtot 0.8641
  1109         O2     71    GLU    OE2   1109    -0.8188         16   ; qtot 0.0453
  1110          C     71    GLU      C   1110     0.5366      12.01   ; qtot 0.5819
  1111          O     71    GLU      O   1111    -0.5819         16   ; qtot 0
; residue  72 LEU rtp LEU  q  0.0
  1112          N     72    LEU      N   1112    -0.4157      14.01   ; qtot -0.4157
  1113          H     72    LEU      H   1113     0.2719      1.008   ; qtot -0.1438
  1114         CT     72    LEU     CA   1114    -0.0518      12.01   ; qtot -0.1956
  1115         H1     72    LEU     HA   1115     0.0922      1.008   ; qtot -0.1034
  1116         CT     72    LEU     CB   1116    -0.1102      12.01   ; qtot -0.2136
  1117         HC     72    LEU    HB1   1117     0.0457      1.008   ; qtot -0.1679
  1118         HC     72    LEU    HB2   1118     0.0457      1.008   ; qtot -0.1222
  1119         CT     72    LEU     CG   1119     0.3531      12.01   ; qtot 0.2309
  1120         HC     72    LEU     HG   1120    -0.0361      1.008   ; qtot 0.1948
  1121         CT     72    LEU    CD1   1121    -0.4121      12.01   ; qtot -0.2173
  1122         HC     72    LEU   HD11   1122        0.1      1.008   ; qtot -0.1173
  1123         HC     72    LEU   HD12   1123        0.1      1.008   ; qtot -0.0173
  1124         HC     72    LEU   HD13   1124        0.1      1.008   ; qtot 0.0827
  1125         CT     72    LEU    CD2   1125    -0.4121      12.01   ; qtot -0.3294
  1126         HC     72    LEU   HD21   1126        0.1      1.008   ; qtot -0.2294
  1127         HC     72    LEU   HD22   1127        0.1      1.008   ; qtot -0.1294
  1128         HC     72    LEU   HD23   1128        0.1      1.008   ; qtot -0.0294
  1129          C     72    LEU      C   1129     0.5973      12.01   ; qtot 0.5679
  1130          O     72    LEU      O   1130    -0.5679         16   ; qtot 0
; residue  73 PHE rtp PHE  q  0.0
  1131          N     73    PHE      N   1131    -0.4157      14.01   ; qtot -0.4157
  1132          H     73    PHE      H   1132     0.2719      1.008   ; qtot -0.1438
  1133         CT     73    PHE     CA   1133    -0.0024      12.01   ; qtot -0.1462
  1134         H1     73    PHE     HA   1134     0.0978      1.008   ; qtot -0.0484
  1135         CT     73    PHE     CB   1135    -0.0343      12.01   ; qtot -0.0827
  1136         HC     73    PHE    HB1   1136     0.0295      1.008   ; qtot -0.0532
  1137         HC     73    PHE    HB2   1137     0.0295      1.008   ; qtot -0.0237
  1138         CA     73    PHE     CG   1138     0.0118      12.01   ; qtot -0.0119
  1139         CA     73    PHE    CD1   1139    -0.1256      12.01   ; qtot -0.1375
  1140         HA     73    PHE    HD1   1140      0.133      1.008   ; qtot -0.0045
  1141         CA     73    PHE    CE1   1141    -0.1704      12.01   ; qtot -0.1749
  1142         HA     73    PHE    HE1   1142      0.143      1.008   ; qtot -0.0319
  1143         CA     73    PHE     CZ   1143    -0.1072      12.01   ; qtot -0.1391
  1144         HA     73    PHE     HZ   1144     0.1297      1.008   ; qtot -0.0094
  1145         CA     73    PHE    CE2   1145    -0.1704      12.01   ; qtot -0.1798
  1146         HA     73    PHE    HE2   1146      0.143      1.008   ; qtot -0.0368
  1147         CA     73    PHE    CD2   1147    -0.1256      12.01   ; qtot -0.1624
  1148         HA     73    PHE    HD2   1148      0.133      1.008   ; qtot -0.0294
  1149          C     73    PHE      C   1149     0.5973      12.01   ; qtot 0.5679
  1150          O     73    PHE      O   1150    -0.5679         16   ; qtot 0
; residue  74 ILE rtp ILE  q  0.0
  1151          N     74    ILE      N   1151    -0.4157      14.01   ; qtot -0.4157
  1152          H     74    ILE      H   1152     0.2719      1.008   ; qtot -0.1438
  1153         CT     74    ILE     CA   1153    -0.0597      12.01   ; qtot -0.2035
  1154         H1     74    ILE     HA   1154     0.0869      1.008   ; qtot -0.1166
  1155         CT     74    ILE     CB   1155     0.1303      12.01   ; qtot 0.0137
  1156         HC     74    ILE     HB   1156     0.0187      1.008   ; qtot 0.0324
  1157         CT     74    ILE    CG2   1157    -0.3204      12.01   ; qtot -0.288
  1158         HC     74    ILE   HG21   1158     0.0882      1.008   ; qtot -0.1998
  1159         HC     74    ILE   HG22   1159     0.0882      1.008   ; qtot -0.1116
  1160         HC     74    ILE   HG23   1160     0.0882      1.008   ; qtot -0.0234
  1161         CT     74    ILE    CG1   1161     -0.043      12.01   ; qtot -0.0664
  1162         HC     74    ILE   HG11   1162     0.0236      1.008   ; qtot -0.0428
  1163         HC     74    ILE   HG12   1163     0.0236      1.008   ; qtot -0.0192
  1164         CT     74    ILE     CD   1164     -0.066      12.01   ; qtot -0.0852
  1165         HC     74    ILE    HD1   1165     0.0186      1.008   ; qtot -0.0666
  1166         HC     74    ILE    HD2   1166     0.0186      1.008   ; qtot -0.048
  1167         HC     74    ILE    HD3   1167     0.0186      1.008   ; qtot -0.0294
  1168          C     74    ILE      C   1168     0.5973      12.01   ; qtot 0.5679
  1169          O     74    ILE      O   1169    -0.5679         16   ; qtot 0
; residue  75 VAL rtp VAL  q  0.0
  1170          N     75    VAL      N   1170    -0.4157      14.01   ; qtot -0.4157
  1171          H     75    VAL      H   1171     0.2719      1.008   ; qtot -0.1438
  1172         CT     75    VAL     CA   1172    -0.0875      12.01   ; qtot -0.2313
  1173         H1     75    VAL     HA   1173     0.0969      1.008   ; qtot -0.1344
  1174         CT     75    VAL     CB   1174     0.2985      12.01   ; qtot 0.1641
  1175         HC     75    VAL     HB   1175    -0.0297      1.008   ; qtot 0.1344
  1176         CT     75    VAL    CG1   1176    -0.3192      12.01   ; qtot -0.1848
  1177         HC     75    VAL   HG11   1177     0.0791      1.008   ; qtot -0.1057
  1178         HC     75    VAL   HG12   1178     0.0791      1.008   ; qtot -0.0266
  1179         HC     75    VAL   HG13   1179     0.0791      1.008   ; qtot 0.0525
  1180         CT     75    VAL    CG2   1180    -0.3192      12.01   ; qtot -0.2667
  1181         HC     75    VAL   HG21   1181     0.0791      1.008   ; qtot -0.1876
  1182         HC     75    VAL   HG22   1182     0.0791      1.008   ; qtot -0.1085
  1183         HC     75    VAL   HG23   1183     0.0791      1.008   ; qtot -0.0294
  1184          C     75    VAL      C   1184     0.5973      12.01   ; qtot 0.5679
  1185          O     75    VAL      O   1185    -0.5679         16   ; qtot 0
; residue  76 SER rtp SER  q  0.0
  1186          N     76    SER      N   1186    -0.4157      14.01   ; qtot -0.4157
  1187          H     76    SER      H   1187     0.2719      1.008   ; qtot -0.1438
  1188         CT     76    SER     CA   1188    -0.0249      12.01   ; qtot -0.1687
  1189         H1     76    SER     HA   1189     0.0843      1.008   ; qtot -0.0844
  1190         CT     76    SER     CB   1190     0.2117      12.01   ; qtot 0.1273
  1191         H1     76    SER    HB1   1191     0.0352      1.008   ; qtot 0.1625
  1192         H1     76    SER    HB2   1192     0.0352      1.008   ; qtot 0.1977
  1193         OH     76    SER     OG   1193    -0.6546         16   ; qtot -0.4569
  1194         HO     76    SER     HG   1194     0.4275      1.008   ; qtot -0.0294
  1195          C     76    SER      C   1195     0.5973      12.01   ; qtot 0.5679
  1196          O     76    SER      O   1196    -0.5679         16   ; qtot 0
; residue  77 LYS rtp LYS  q +1.0
  1197          N     77    LYS      N   1197    -0.3479      14.01   ; qtot -0.3479
  1198          H     77    LYS      H   1198     0.2747      1.008   ; qtot -0.0732
  1199         CT     77    LYS     CA   1199      -0.24      12.01   ; qtot -0.3132
  1200         H1     77    LYS     HA   1200     0.1426      1.008   ; qtot -0.1706
  1201         CT     77    LYS     CB   1201    -0.0094      12.01   ; qtot -0.18
  1202         HC     77    LYS    HB1   1202     0.0362      1.008   ; qtot -0.1438
  1203         HC     77    LYS    HB2   1203     0.0362      1.008   ; qtot -0.1076
  1204         CT     77    LYS     CG   1204     0.0187      12.01   ; qtot -0.0889
  1205         HC     77    LYS    HG1   1205     0.0103      1.008   ; qtot -0.0786
  1206         HC     77    LYS    HG2   1206     0.0103      1.008   ; qtot -0.0683
  1207         CT     77    LYS     CD   1207    -0.0479      12.01   ; qtot -0.1162
  1208         HC     77    LYS    HD1   1208     0.0621      1.008   ; qtot -0.0541
  1209         HC     77    LYS    HD2   1209     0.0621      1.008   ; qtot 0.008
  1210         CT     77    LYS     CE   1210    -0.0143      12.01   ; qtot -0.0063
  1211         HP     77    LYS    HE1   1211     0.1135      1.008   ; qtot 0.1072
  1212         HP     77    LYS    HE2   1212     0.1135      1.008   ; qtot 0.2207
  1213         N3     77    LYS     NZ   1213    -0.3854      14.01   ; qtot -0.1647
  1214          H     77    LYS    HZ1   1214       0.34      1.008   ; qtot 0.1753
  1215          H     77    LYS    HZ2   1215       0.34      1.008   ; qtot 0.5153
  1216          H     77    LYS    HZ3   1216       0.34      1.008   ; qtot 0.8553
  1217          C     77    LYS      C   1217     0.7341      12.01   ; qtot 1.589
  1218          O     77    LYS      O   1218    -0.5894         16   ; qtot 1
; residue  78 LEU rtp LEU  q  0.0
  1219          N     78    LEU      N   1219    -0.4157      14.01   ; qtot 0.5843
  1220          H     78    LEU      H   1220     0.2719      1.008   ; qtot 0.8562
  1221         CT     78    LEU     CA   1221    -0.0518      12.01   ; qtot 0.8044
  1222         H1     78    LEU     HA   1222     0.0922      1.008   ; qtot 0.8966
  1223         CT     78    LEU     CB   1223    -0.1102      12.01   ; qtot 0.7864
  1224         HC     78    LEU    HB1   1224     0.0457      1.008   ; qtot 0.8321
  1225         HC     78    LEU    HB2   1225     0.0457      1.008   ; qtot 0.8778
  1226         CT     78    LEU     CG   1226     0.3531      12.01   ; qtot 1.231
  1227         HC     78    LEU     HG   1227    -0.0361      1.008   ; qtot 1.195
  1228         CT     78    LEU    CD1   1228    -0.4121      12.01   ; qtot 0.7827
  1229         HC     78    LEU   HD11   1229        0.1      1.008   ; qtot 0.8827
  1230         HC     78    LEU   HD12   1230        0.1      1.008   ; qtot 0.9827
  1231         HC     78    LEU   HD13   1231        0.1      1.008   ; qtot 1.083
  1232         CT     78    LEU    CD2   1232    -0.4121      12.01   ; qtot 0.6706
  1233         HC     78    LEU   HD21   1233        0.1      1.008   ; qtot 0.7706
  1234         HC     78    LEU   HD22   1234        0.1      1.008   ; qtot 0.8706
  1235         HC     78    LEU   HD23   1235        0.1      1.008   ; qtot 0.9706
  1236          C     78    LEU      C   1236     0.5973      12.01   ; qtot 1.568
  1237          O     78    LEU      O   1237    -0.5679         16   ; qtot 1
; residue  79 TRP rtp TRP  q  0.0
  1238          N     79    TRP      N   1238    -0.4157      14.01   ; qtot 0.5843
  1239          H     79    TRP      H   1239     0.2719      1.008   ; qtot 0.8562
  1240         CT     79    TRP     CA   1240    -0.0275      12.01   ; qtot 0.8287
  1241         H1     79    TRP     HA   1241     0.1123      1.008   ; qtot 0.941
  1242         CT     79    TRP     CB   1242     -0.005      12.01   ; qtot 0.936
  1243         HC     79    TRP    HB1   1243     0.0339      1.008   ; qtot 0.9699
  1244         HC     79    TRP    HB2   1244     0.0339      1.008   ; qtot 1.004
  1245         C*     79    TRP     CG   1245    -0.1415      12.01   ; qtot 0.8623
  1246         CW     79    TRP    CD1   1246    -0.1638      12.01   ; qtot 0.6985
  1247         H4     79    TRP    HD1   1247     0.2062      1.008   ; qtot 0.9047
  1248         NA     79    TRP    NE1   1248    -0.3418      14.01   ; qtot 0.5629
  1249          H     79    TRP    HE1   1249     0.3412      1.008   ; qtot 0.9041
  1250         CN     79    TRP    CE2   1250      0.138      12.01   ; qtot 1.042
  1251         CA     79    TRP    CZ2   1251    -0.2601      12.01   ; qtot 0.782
  1252         HA     79    TRP    HZ2   1252     0.1572      1.008   ; qtot 0.9392
  1253         CA     79    TRP    CH2   1253    -0.1134      12.01   ; qtot 0.8258
  1254         HA     79    TRP    HH2   1254     0.1417      1.008   ; qtot 0.9675
  1255         CA     79    TRP    CZ3   1255    -0.1972      12.01   ; qtot 0.7703
  1256         HA     79    TRP    HZ3   1256     0.1447      1.008   ; qtot 0.915
  1257         CA     79    TRP    CE3   1257    -0.2387      12.01   ; qtot 0.6763
  1258         HA     79    TRP    HE3   1258       0.17      1.008   ; qtot 0.8463
  1259         CB     79    TRP    CD2   1259     0.1243      12.01   ; qtot 0.9706
  1260          C     79    TRP      C   1260     0.5973      12.01   ; qtot 1.568
  1261          O     79    TRP      O   1261    -0.5679         16   ; qtot 1
; residue  80 CYS rtp CYS  q  0.0
  1262          N     80    CYS      N   1262    -0.4157      14.01   ; qtot 0.5843
  1263          H     80    CYS      H   1263     0.2719      1.008   ; qtot 0.8562
  1264         CT     80    CYS     CA   1264     0.0213      12.01   ; qtot 0.8775
  1265         H1     80    CYS     HA   1265     0.1124      1.008   ; qtot 0.9899
  1266         CT     80    CYS     CB   1266    -0.1231      12.01   ; qtot 0.8668
  1267         H1     80    CYS    HB1   1267     0.1112      1.008   ; qtot 0.978
  1268         H1     80    CYS    HB2   1268     0.1112      1.008   ; qtot 1.089
  1269         SH     80    CYS     SG   1269    -0.3119      32.06   ; qtot 0.7773
  1270         HS     80    CYS     HG   1270     0.1933      1.008   ; qtot 0.9706
  1271          C     80    CYS      C   1271     0.5973      12.01   ; qtot 1.568
  1272          O     80    CYS      O   1272    -0.5679         16   ; qtot 1
; residue  81 THR rtp THR  q  0.0
  1273          N     81    THR      N   1273    -0.4157      14.01   ; qtot 0.5843
  1274          H     81    THR      H   1274     0.2719      1.008   ; qtot 0.8562
  1275         CT     81    THR     CA   1275    -0.0389      12.01   ; qtot 0.8173
  1276         H1     81    THR     HA   1276     0.1007      1.008   ; qtot 0.918
  1277         CT     81    THR     CB   1277     0.3654      12.01   ; qtot 1.283
  1278         H1     81    THR     HB   1278     0.0043      1.008   ; qtot 1.288
  1279         CT     81    THR    CG2   1279    -0.2438      12.01   ; qtot 1.044
  1280         HC     81    THR   HG21   1280     0.0642      1.008   ; qtot 1.108
  1281         HC     81    THR   HG22   1281     0.0642      1.008   ; qtot 1.172
  1282         HC     81    THR   HG23   1282     0.0642      1.008   ; qtot 1.237
  1283         OH     81    THR    OG1   1283    -0.6761         16   ; qtot 0.5604
  1284         HO     81    THR    HG1   1284     0.4102      1.008   ; qtot 0.9706
  1285          C     81    THR      C   1285     0.5973      12.01   ; qtot 1.568
  1286          O     81    THR      O   1286    -0.5679         16   ; qtot 1
; residue  82 TYR rtp TYR  q  0.0
  1287          N     82    TYR      N   1287    -0.4157      14.01   ; qtot 0.5843
  1288          H     82    TYR      H   1288     0.2719      1.008   ; qtot 0.8562
  1289         CT     82    TYR     CA   1289    -0.0014      12.01   ; qtot 0.8548
  1290         H1     82    TYR     HA   1290     0.0876      1.008   ; qtot 0.9424
  1291         CT     82    TYR     CB   1291    -0.0152      12.01   ; qtot 0.9272
  1292         HC     82    TYR    HB1   1292     0.0295      1.008   ; qtot 0.9567
  1293         HC     82    TYR    HB2   1293     0.0295      1.008   ; qtot 0.9862
  1294         CA     82    TYR     CG   1294    -0.0011      12.01   ; qtot 0.9851
  1295         CA     82    TYR    CD1   1295    -0.1906      12.01   ; qtot 0.7945
  1296         HA     82    TYR    HD1   1296     0.1699      1.008   ; qtot 0.9644
  1297         CA     82    TYR    CE1   1297    -0.2341      12.01   ; qtot 0.7303
  1298         HA     82    TYR    HE1   1298     0.1656      1.008   ; qtot 0.8959
  1299          C     82    TYR     CZ   1299     0.3226      12.01   ; qtot 1.219
  1300         OH     82    TYR     OH   1300    -0.5579         16   ; qtot 0.6606
  1301         HO     82    TYR     HH   1301     0.3992      1.008   ; qtot 1.06
  1302         CA     82    TYR    CE2   1302    -0.2341      12.01   ; qtot 0.8257
  1303         HA     82    TYR    HE2   1303     0.1656      1.008   ; qtot 0.9913
  1304         CA     82    TYR    CD2   1304    -0.1906      12.01   ; qtot 0.8007
  1305         HA     82    TYR    HD2   1305     0.1699      1.008   ; qtot 0.9706
  1306          C     82    TYR      C   1306     0.5973      12.01   ; qtot 1.568
  1307          O     82    TYR      O   1307    -0.5679         16   ; qtot 1
; residue  83 HIS rtp HIE  q  0.0
  1308          N     83    HIS      N   1308    -0.4157      14.01   ; qtot 0.5843
  1309          H     83    HIS      H   1309     0.2719      1.008   ; qtot 0.8562
  1310         CT     83    HIS     CA   1310    -0.0581      12.01   ; qtot 0.7981
  1311         H1     83    HIS     HA   1311      0.136      1.008   ; qtot 0.9341
  1312         CT     83    HIS     CB   1312    -0.0074      12.01   ; qtot 0.9267
  1313         HC     83    HIS    HB1   1313     0.0367      1.008   ; qtot 0.9634
  1314         HC     83    HIS    HB2   1314     0.0367      1.008   ; qtot 1
  1315         CC     83    HIS     CG   1315     0.1868      12.01   ; qtot 1.187
  1316         NB     83    HIS    ND1   1316    -0.5432      14.01   ; qtot 0.6437
  1317         CR     83    HIS    CE1   1317     0.1635      12.01   ; qtot 0.8072
  1318         H5     83    HIS    HE1   1318     0.1435      1.008   ; qtot 0.9507
  1319         NA     83    HIS    NE2   1319    -0.2795      14.01   ; qtot 0.6712
  1320          H     83    HIS    HE2   1320     0.3339      1.008   ; qtot 1.005
  1321         CW     83    HIS    CD2   1321    -0.2207      12.01   ; qtot 0.7844
  1322         H4     83    HIS    HD2   1322     0.1862      1.008   ; qtot 0.9706
  1323          C     83    HIS      C   1323     0.5973      12.01   ; qtot 1.568
  1324          O     83    HIS      O   1324    -0.5679         16   ; qtot 1
; residue  84 GLU rtp GLU  q -1.0
  1325          N     84    GLU      N   1325    -0.5163      14.01   ; qtot 0.4837
  1326          H     84    GLU      H   1326     0.2936      1.008   ; qtot 0.7773
  1327         CT     84    GLU     CA   1327     0.0397      12.01   ; qtot 0.817
  1328         H1     84    GLU     HA   1328     0.1105      1.008   ; qtot 0.9275
  1329         CT     84    GLU     CB   1329      0.056      12.01   ; qtot 0.9835
  1330         HC     84    GLU    HB1   1330    -0.0173      1.008   ; qtot 0.9662
  1331         HC     84    GLU    HB2   1331    -0.0173      1.008   ; qtot 0.9489
  1332         CT     84    GLU     CG   1332     0.0136      12.01   ; qtot 0.9625
  1333         HC     84    GLU    HG1   1333    -0.0425      1.008   ; qtot 0.92
  1334         HC     84    GLU    HG2   1334    -0.0425      1.008   ; qtot 0.8775
  1335          C     84    GLU     CD   1335     0.8054      12.01   ; qtot 1.683
  1336         O2     84    GLU    OE1   1336    -0.8188         16   ; qtot 0.8641
  1337         O2     84    GLU    OE2   1337    -0.8188         16   ; qtot 0.0453
  1338          C     84    GLU      C   1338     0.5366      12.01   ; qtot 0.5819
  1339          O     84    GLU      O   1339    -0.5819         16   ; qtot 0
; residue  85 LYS rtp LYS  q +1.0
  1340          N     85    LYS      N   1340    -0.3479      14.01   ; qtot -0.3479
  1341          H     85    LYS      H   1341     0.2747      1.008   ; qtot -0.0732
  1342         CT     85    LYS     CA   1342      -0.24      12.01   ; qtot -0.3132
  1343         H1     85    LYS     HA   1343     0.1426      1.008   ; qtot -0.1706
  1344         CT     85    LYS     CB   1344    -0.0094      12.01   ; qtot -0.18
  1345         HC     85    LYS    HB1   1345     0.0362      1.008   ; qtot -0.1438
  1346         HC     85    LYS    HB2   1346     0.0362      1.008   ; qtot -0.1076
  1347         CT     85    LYS     CG   1347     0.0187      12.01   ; qtot -0.0889
  1348         HC     85    LYS    HG1   1348     0.0103      1.008   ; qtot -0.0786
  1349         HC     85    LYS    HG2   1349     0.0103      1.008   ; qtot -0.0683
  1350         CT     85    LYS     CD   1350    -0.0479      12.01   ; qtot -0.1162
  1351         HC     85    LYS    HD1   1351     0.0621      1.008   ; qtot -0.0541
  1352         HC     85    LYS    HD2   1352     0.0621      1.008   ; qtot 0.008
  1353         CT     85    LYS     CE   1353    -0.0143      12.01   ; qtot -0.0063
  1354         HP     85    LYS    HE1   1354     0.1135      1.008   ; qtot 0.1072
  1355         HP     85    LYS    HE2   1355     0.1135      1.008   ; qtot 0.2207
  1356         N3     85    LYS     NZ   1356    -0.3854      14.01   ; qtot -0.1647
  1357          H     85    LYS    HZ1   1357       0.34      1.008   ; qtot 0.1753
  1358          H     85    LYS    HZ2   1358       0.34      1.008   ; qtot 0.5153
  1359          H     85    LYS    HZ3   1359       0.34      1.008   ; qtot 0.8553
  1360          C     85    LYS      C   1360     0.7341      12.01   ; qtot 1.589
  1361          O     85    LYS      O   1361    -0.5894         16   ; qtot 1
; residue  86 GLY rtp GLY  q  0.0
  1362          N     86    GLY      N   1362    -0.4157      14.01   ; qtot 0.5843
  1363          H     86    GLY      H   1363     0.2719      1.008   ; qtot 0.8562
  1364         CT     86    GLY     CA   1364    -0.0252      12.01   ; qtot 0.831
  1365         H1     86    GLY    HA1   1365     0.0698      1.008   ; qtot 0.9008
  1366         H1     86    GLY    HA2   1366     0.0698      1.008   ; qtot 0.9706
  1367          C     86    GLY      C   1367     0.5973      12.01   ; qtot 1.568
  1368          O     86    GLY      O   1368    -0.5679         16   ; qtot 1
; residue  87 LEU rtp LEU  q  0.0
  1369          N     87    LEU      N   1369    -0.4157      14.01   ; qtot 0.5843
  1370          H     87    LEU      H   1370     0.2719      1.008   ; qtot 0.8562
  1371         CT     87    LEU     CA   1371    -0.0518      12.01   ; qtot 0.8044
  1372         H1     87    LEU     HA   1372     0.0922      1.008   ; qtot 0.8966
  1373         CT     87    LEU     CB   1373    -0.1102      12.01   ; qtot 0.7864
  1374         HC     87    LEU    HB1   1374     0.0457      1.008   ; qtot 0.8321
  1375         HC     87    LEU    HB2   1375     0.0457      1.008   ; qtot 0.8778
  1376         CT     87    LEU     CG   1376     0.3531      12.01   ; qtot 1.231
  1377         HC     87    LEU     HG   1377    -0.0361      1.008   ; qtot 1.195
  1378         CT     87    LEU    CD1   1378    -0.4121      12.01   ; qtot 0.7827
  1379         HC     87    LEU   HD11   1379        0.1      1.008   ; qtot 0.8827
  1380         HC     87    LEU   HD12   1380        0.1      1.008   ; qtot 0.9827
  1381         HC     87    LEU   HD13   1381        0.1      1.008   ; qtot 1.083
  1382         CT     87    LEU    CD2   1382    -0.4121      12.01   ; qtot 0.6706
  1383         HC     87    LEU   HD21   1383        0.1      1.008   ; qtot 0.7706
  1384         HC     87    LEU   HD22   1384        0.1      1.008   ; qtot 0.8706
  1385         HC     87    LEU   HD23   1385        0.1      1.008   ; qtot 0.9706
  1386          C     87    LEU      C   1386     0.5973      12.01   ; qtot 1.568
  1387          O     87    LEU      O   1387    -0.5679         16   ; qtot 1
; residue  88 VAL rtp VAL  q  0.0
  1388          N     88    VAL      N   1388    -0.4157      14.01   ; qtot 0.5843
  1389          H     88    VAL      H   1389     0.2719      1.008   ; qtot 0.8562
  1390         CT     88    VAL     CA   1390    -0.0875      12.01   ; qtot 0.7687
  1391         H1     88    VAL     HA   1391     0.0969      1.008   ; qtot 0.8656
  1392         CT     88    VAL     CB   1392     0.2985      12.01   ; qtot 1.164
  1393         HC     88    VAL     HB   1393    -0.0297      1.008   ; qtot 1.134
  1394         CT     88    VAL    CG1   1394    -0.3192      12.01   ; qtot 0.8152
  1395         HC     88    VAL   HG11   1395     0.0791      1.008   ; qtot 0.8943
  1396         HC     88    VAL   HG12   1396     0.0791      1.008   ; qtot 0.9734
  1397         HC     88    VAL   HG13   1397     0.0791      1.008   ; qtot 1.053
  1398         CT     88    VAL    CG2   1398    -0.3192      12.01   ; qtot 0.7333
  1399         HC     88    VAL   HG21   1399     0.0791      1.008   ; qtot 0.8124
  1400         HC     88    VAL   HG22   1400     0.0791      1.008   ; qtot 0.8915
  1401         HC     88    VAL   HG23   1401     0.0791      1.008   ; qtot 0.9706
  1402          C     88    VAL      C   1402     0.5973      12.01   ; qtot 1.568
  1403          O     88    VAL      O   1403    -0.5679         16   ; qtot 1
; residue  89 LYS rtp LYS  q +1.0
  1404          N     89    LYS      N   1404    -0.3479      14.01   ; qtot 0.6521
  1405          H     89    LYS      H   1405     0.2747      1.008   ; qtot 0.9268
  1406         CT     89    LYS     CA   1406      -0.24      12.01   ; qtot 0.6868
  1407         H1     89    LYS     HA   1407     0.1426      1.008   ; qtot 0.8294
  1408         CT     89    LYS     CB   1408    -0.0094      12.01   ; qtot 0.82
  1409         HC     89    LYS    HB1   1409     0.0362      1.008   ; qtot 0.8562
  1410         HC     89    LYS    HB2   1410     0.0362      1.008   ; qtot 0.8924
  1411         CT     89    LYS     CG   1411     0.0187      12.01   ; qtot 0.9111
  1412         HC     89    LYS    HG1   1412     0.0103      1.008   ; qtot 0.9214
  1413         HC     89    LYS    HG2   1413     0.0103      1.008   ; qtot 0.9317
  1414         CT     89    LYS     CD   1414    -0.0479      12.01   ; qtot 0.8838
  1415         HC     89    LYS    HD1   1415     0.0621      1.008   ; qtot 0.9459
  1416         HC     89    LYS    HD2   1416     0.0621      1.008   ; qtot 1.008
  1417         CT     89    LYS     CE   1417    -0.0143      12.01   ; qtot 0.9937
  1418         HP     89    LYS    HE1   1418     0.1135      1.008   ; qtot 1.107
  1419         HP     89    LYS    HE2   1419     0.1135      1.008   ; qtot 1.221
  1420         N3     89    LYS     NZ   1420    -0.3854      14.01   ; qtot 0.8353
  1421          H     89    LYS    HZ1   1421       0.34      1.008   ; qtot 1.175
  1422          H     89    LYS    HZ2   1422       0.34      1.008   ; qtot 1.515
  1423          H     89    LYS    HZ3   1423       0.34      1.008   ; qtot 1.855
  1424          C     89    LYS      C   1424     0.7341      12.01   ; qtot 2.589
  1425          O     89    LYS      O   1425    -0.5894         16   ; qtot 2
; residue  90 GLY rtp GLY  q  0.0
  1426          N     90    GLY      N   1426    -0.4157      14.01   ; qtot 1.584
  1427          H     90    GLY      H   1427     0.2719      1.008   ; qtot 1.856
  1428         CT     90    GLY     CA   1428    -0.0252      12.01   ; qtot 1.831
  1429         H1     90    GLY    HA1   1429     0.0698      1.008   ; qtot 1.901
  1430         H1     90    GLY    HA2   1430     0.0698      1.008   ; qtot 1.971
  1431          C     90    GLY      C   1431     0.5973      12.01   ; qtot 2.568
  1432          O     90    GLY      O   1432    -0.5679         16   ; qtot 2
; residue  91 ALA rtp ALA  q  0.0
  1433          N     91    ALA      N   1433    -0.4157      14.01   ; qtot 1.584
  1434          H     91    ALA      H   1434     0.2719      1.008   ; qtot 1.856
  1435         CT     91    ALA     CA   1435     0.0337      12.01   ; qtot 1.89
  1436         H1     91    ALA     HA   1436     0.0823      1.008   ; qtot 1.972
  1437         CT     91    ALA     CB   1437    -0.1825      12.01   ; qtot 1.79
  1438         HC     91    ALA    HB1   1438     0.0603      1.008   ; qtot 1.85
  1439         HC     91    ALA    HB2   1439     0.0603      1.008   ; qtot 1.91
  1440         HC     91    ALA    HB3   1440     0.0603      1.008   ; qtot 1.971
  1441          C     91    ALA      C   1441     0.5973      12.01   ; qtot 2.568
  1442          O     91    ALA      O   1442    -0.5679         16   ; qtot 2
; residue  92 CYS rtp CYS  q  0.0
  1443          N     92    CYS      N   1443    -0.4157      14.01   ; qtot 1.584
  1444          H     92    CYS      H   1444     0.2719      1.008   ; qtot 1.856
  1445         CT     92    CYS     CA   1445     0.0213      12.01   ; qtot 1.877
  1446         H1     92    CYS     HA   1446     0.1124      1.008   ; qtot 1.99
  1447         CT     92    CYS     CB   1447    -0.1231      12.01   ; qtot 1.867
  1448         H1     92    CYS    HB1   1448     0.1112      1.008   ; qtot 1.978
  1449         H1     92    CYS    HB2   1449     0.1112      1.008   ; qtot 2.089
  1450         SH     92    CYS     SG   1450    -0.3119      32.06   ; qtot 1.777
  1451         HS     92    CYS     HG   1451     0.1933      1.008   ; qtot 1.971
  1452          C     92    CYS      C   1452     0.5973      12.01   ; qtot 2.568
  1453          O     92    CYS      O   1453    -0.5679         16   ; qtot 2
; residue  93 GLN rtp GLN  q  0.0
  1454          N     93    GLN      N   1454    -0.4157      14.01   ; qtot 1.584
  1455          H     93    GLN      H   1455     0.2719      1.008   ; qtot 1.856
  1456         CT     93    GLN     CA   1456    -0.0031      12.01   ; qtot 1.853
  1457         H1     93    GLN     HA   1457      0.085      1.008   ; qtot 1.938
  1458         CT     93    GLN     CB   1458    -0.0036      12.01   ; qtot 1.935
  1459         HC     93    GLN    HB1   1459     0.0171      1.008   ; qtot 1.952
  1460         HC     93    GLN    HB2   1460     0.0171      1.008   ; qtot 1.969
  1461         CT     93    GLN     CG   1461    -0.0645      12.01   ; qtot 1.904
  1462         HC     93    GLN    HG1   1462     0.0352      1.008   ; qtot 1.939
  1463         HC     93    GLN    HG2   1463     0.0352      1.008   ; qtot 1.975
  1464          C     93    GLN     CD   1464     0.6951      12.01   ; qtot 2.67
  1465          O     93    GLN    OE1   1465    -0.6086         16   ; qtot 2.061
  1466          N     93    GLN    NE2   1466    -0.9407      14.01   ; qtot 1.12
  1467          H     93    GLN   HE21   1467     0.4251      1.008   ; qtot 1.545
  1468          H     93    GLN   HE22   1468     0.4251      1.008   ; qtot 1.971
  1469          C     93    GLN      C   1469     0.5973      12.01   ; qtot 2.568
  1470          O     93    GLN      O   1470    -0.5679         16   ; qtot 2
; residue  94 LYS rtp LYS  q +1.0
  1471          N     94    LYS      N   1471    -0.3479      14.01   ; qtot 1.652
  1472          H     94    LYS      H   1472     0.2747      1.008   ; qtot 1.927
  1473         CT     94    LYS     CA   1473      -0.24      12.01   ; qtot 1.687
  1474         H1     94    LYS     HA   1474     0.1426      1.008   ; qtot 1.829
  1475         CT     94    LYS     CB   1475    -0.0094      12.01   ; qtot 1.82
  1476         HC     94    LYS    HB1   1476     0.0362      1.008   ; qtot 1.856
  1477         HC     94    LYS    HB2   1477     0.0362      1.008   ; qtot 1.892
  1478         CT     94    LYS     CG   1478     0.0187      12.01   ; qtot 1.911
  1479         HC     94    LYS    HG1   1479     0.0103      1.008   ; qtot 1.921
  1480         HC     94    LYS    HG2   1480     0.0103      1.008   ; qtot 1.932
  1481         CT     94    LYS     CD   1481    -0.0479      12.01   ; qtot 1.884
  1482         HC     94    LYS    HD1   1482     0.0621      1.008   ; qtot 1.946
  1483         HC     94    LYS    HD2   1483     0.0621      1.008   ; qtot 2.008
  1484         CT     94    LYS     CE   1484    -0.0143      12.01   ; qtot 1.994
  1485         HP     94    LYS    HE1   1485     0.1135      1.008   ; qtot 2.107
  1486         HP     94    LYS    HE2   1486     0.1135      1.008   ; qtot 2.221
  1487         N3     94    LYS     NZ   1487    -0.3854      14.01   ; qtot 1.835
  1488          H     94    LYS    HZ1   1488       0.34      1.008   ; qtot 2.175
  1489          H     94    LYS    HZ2   1489       0.34      1.008   ; qtot 2.515
  1490          H     94    LYS    HZ3   1490       0.34      1.008   ; qtot 2.855
  1491          C     94    LYS      C   1491     0.7341      12.01   ; qtot 3.589
  1492          O     94    LYS      O   1492    -0.5894         16   ; qtot 3
; residue  95 THR rtp THR  q  0.0
  1493          N     95    THR      N   1493    -0.4157      14.01   ; qtot 2.584
  1494          H     95    THR      H   1494     0.2719      1.008   ; qtot 2.856
  1495         CT     95    THR     CA   1495    -0.0389      12.01   ; qtot 2.817
  1496         H1     95    THR     HA   1496     0.1007      1.008   ; qtot 2.918
  1497         CT     95    THR     CB   1497     0.3654      12.01   ; qtot 3.283
  1498         H1     95    THR     HB   1498     0.0043      1.008   ; qtot 3.288
  1499         CT     95    THR    CG2   1499    -0.2438      12.01   ; qtot 3.044
  1500         HC     95    THR   HG21   1500     0.0642      1.008   ; qtot 3.108
  1501         HC     95    THR   HG22   1501     0.0642      1.008   ; qtot 3.172
  1502         HC     95    THR   HG23   1502     0.0642      1.008   ; qtot 3.236
  1503         OH     95    THR    OG1   1503    -0.6761         16   ; qtot 2.56
  1504         HO     95    THR    HG1   1504     0.4102      1.008   ; qtot 2.971
  1505          C     95    THR      C   1505     0.5973      12.01   ; qtot 3.568
  1506          O     95    THR      O   1506    -0.5679         16   ; qtot 3
; residue  96 LEU rtp LEU  q  0.0
  1507          N     96    LEU      N   1507    -0.4157      14.01   ; qtot 2.584
  1508          H     96    LEU      H   1508     0.2719      1.008   ; qtot 2.856
  1509         CT     96    LEU     CA   1509    -0.0518      12.01   ; qtot 2.804
  1510         H1     96    LEU     HA   1510     0.0922      1.008   ; qtot 2.897
  1511         CT     96    LEU     CB   1511    -0.1102      12.01   ; qtot 2.786
  1512         HC     96    LEU    HB1   1512     0.0457      1.008   ; qtot 2.832
  1513         HC     96    LEU    HB2   1513     0.0457      1.008   ; qtot 2.878
  1514         CT     96    LEU     CG   1514     0.3531      12.01   ; qtot 3.231
  1515         HC     96    LEU     HG   1515    -0.0361      1.008   ; qtot 3.195
  1516         CT     96    LEU    CD1   1516    -0.4121      12.01   ; qtot 2.783
  1517         HC     96    LEU   HD11   1517        0.1      1.008   ; qtot 2.883
  1518         HC     96    LEU   HD12   1518        0.1      1.008   ; qtot 2.983
  1519         HC     96    LEU   HD13   1519        0.1      1.008   ; qtot 3.083
  1520         CT     96    LEU    CD2   1520    -0.4121      12.01   ; qtot 2.671
  1521         HC     96    LEU   HD21   1521        0.1      1.008   ; qtot 2.771
  1522         HC     96    LEU   HD22   1522        0.1      1.008   ; qtot 2.871
  1523         HC     96    LEU   HD23   1523        0.1      1.008   ; qtot 2.971
  1524          C     96    LEU      C   1524     0.5973      12.01   ; qtot 3.568
  1525          O     96    LEU      O   1525    -0.5679         16   ; qtot 3
; residue  97 SER rtp SER  q  0.0
  1526          N     97    SER      N   1526    -0.4157      14.01   ; qtot 2.584
  1527          H     97    SER      H   1527     0.2719      1.008   ; qtot 2.856
  1528         CT     97    SER     CA   1528    -0.0249      12.01   ; qtot 2.831
  1529         H1     97    SER     HA   1529     0.0843      1.008   ; qtot 2.916
  1530         CT     97    SER     CB   1530     0.2117      12.01   ; qtot 3.127
  1531         H1     97    SER    HB1   1531     0.0352      1.008   ; qtot 3.163
  1532         H1     97    SER    HB2   1532     0.0352      1.008   ; qtot 3.198
  1533         OH     97    SER     OG   1533    -0.6546         16   ; qtot 2.543
  1534         HO     97    SER     HG   1534     0.4275      1.008   ; qtot 2.971
  1535          C     97    SER      C   1535     0.5973      12.01   ; qtot 3.568
  1536          O     97    SER      O   1536    -0.5679         16   ; qtot 3
; residue  98 ASP rtp ASP  q -1.0
  1537          N     98    ASP      N   1537    -0.5163      14.01   ; qtot 2.484
  1538          H     98    ASP      H   1538     0.2936      1.008   ; qtot 2.777
  1539         CT     98    ASP     CA   1539     0.0381      12.01   ; qtot 2.815
  1540         H1     98    ASP     HA   1540      0.088      1.008   ; qtot 2.903
  1541         CT     98    ASP     CB   1541    -0.0303      12.01   ; qtot 2.873
  1542         HC     98    ASP    HB1   1542    -0.0122      1.008   ; qtot 2.861
  1543         HC     98    ASP    HB2   1543    -0.0122      1.008   ; qtot 2.849
  1544          C     98    ASP     CG   1544     0.7994      12.01   ; qtot 3.648
  1545         O2     98    ASP    OD1   1545    -0.8014         16   ; qtot 2.847
  1546         O2     98    ASP    OD2   1546    -0.8014         16   ; qtot 2.045
  1547          C     98    ASP      C   1547     0.5366      12.01   ; qtot 2.582
  1548          O     98    ASP      O   1548    -0.5819         16   ; qtot 2
; residue  99 LEU rtp LEU  q  0.0
  1549          N     99    LEU      N   1549    -0.4157      14.01   ; qtot 1.584
  1550          H     99    LEU      H   1550     0.2719      1.008   ; qtot 1.856
  1551         CT     99    LEU     CA   1551    -0.0518      12.01   ; qtot 1.804
  1552         H1     99    LEU     HA   1552     0.0922      1.008   ; qtot 1.897
  1553         CT     99    LEU     CB   1553    -0.1102      12.01   ; qtot 1.786
  1554         HC     99    LEU    HB1   1554     0.0457      1.008   ; qtot 1.832
  1555         HC     99    LEU    HB2   1555     0.0457      1.008   ; qtot 1.878
  1556         CT     99    LEU     CG   1556     0.3531      12.01   ; qtot 2.231
  1557         HC     99    LEU     HG   1557    -0.0361      1.008   ; qtot 2.195
  1558         CT     99    LEU    CD1   1558    -0.4121      12.01   ; qtot 1.783
  1559         HC     99    LEU   HD11   1559        0.1      1.008   ; qtot 1.883
  1560         HC     99    LEU   HD12   1560        0.1      1.008   ; qtot 1.983
  1561         HC     99    LEU   HD13   1561        0.1      1.008   ; qtot 2.083
  1562         CT     99    LEU    CD2   1562    -0.4121      12.01   ; qtot 1.671
  1563         HC     99    LEU   HD21   1563        0.1      1.008   ; qtot 1.771
  1564         HC     99    LEU   HD22   1564        0.1      1.008   ; qtot 1.871
  1565         HC     99    LEU   HD23   1565        0.1      1.008   ; qtot 1.971
  1566          C     99    LEU      C   1566     0.5973      12.01   ; qtot 2.568
  1567          O     99    LEU      O   1567    -0.5679         16   ; qtot 2
; residue 100 LYS rtp LYS  q +1.0
  1568          N    100    LYS      N   1568    -0.3479      14.01   ; qtot 1.652
  1569          H    100    LYS      H   1569     0.2747      1.008   ; qtot 1.927
  1570         CT    100    LYS     CA   1570      -0.24      12.01   ; qtot 1.687
  1571         H1    100    LYS     HA   1571     0.1426      1.008   ; qtot 1.829
  1572         CT    100    LYS     CB   1572    -0.0094      12.01   ; qtot 1.82
  1573         HC    100    LYS    HB1   1573     0.0362      1.008   ; qtot 1.856
  1574         HC    100    LYS    HB2   1574     0.0362      1.008   ; qtot 1.892
  1575         CT    100    LYS     CG   1575     0.0187      12.01   ; qtot 1.911
  1576         HC    100    LYS    HG1   1576     0.0103      1.008   ; qtot 1.921
  1577         HC    100    LYS    HG2   1577     0.0103      1.008   ; qtot 1.932
  1578         CT    100    LYS     CD   1578    -0.0479      12.01   ; qtot 1.884
  1579         HC    100    LYS    HD1   1579     0.0621      1.008   ; qtot 1.946
  1580         HC    100    LYS    HD2   1580     0.0621      1.008   ; qtot 2.008
  1581         CT    100    LYS     CE   1581    -0.0143      12.01   ; qtot 1.994
  1582         HP    100    LYS    HE1   1582     0.1135      1.008   ; qtot 2.107
  1583         HP    100    LYS    HE2   1583     0.1135      1.008   ; qtot 2.221
  1584         N3    100    LYS     NZ   1584    -0.3854      14.01   ; qtot 1.835
  1585          H    100    LYS    HZ1   1585       0.34      1.008   ; qtot 2.175
  1586          H    100    LYS    HZ2   1586       0.34      1.008   ; qtot 2.515
  1587          H    100    LYS    HZ3   1587       0.34      1.008   ; qtot 2.855
  1588          C    100    LYS      C   1588     0.7341      12.01   ; qtot 3.589
  1589          O    100    LYS      O   1589    -0.5894         16   ; qtot 3
; residue 101 LEU rtp LEU  q  0.0
  1590          N    101    LEU      N   1590    -0.4157      14.01   ; qtot 2.584
  1591          H    101    LEU      H   1591     0.2719      1.008   ; qtot 2.856
  1592         CT    101    LEU     CA   1592    -0.0518      12.01   ; qtot 2.804
  1593         H1    101    LEU     HA   1593     0.0922      1.008   ; qtot 2.897
  1594         CT    101    LEU     CB   1594    -0.1102      12.01   ; qtot 2.786
  1595         HC    101    LEU    HB1   1595     0.0457      1.008   ; qtot 2.832
  1596         HC    101    LEU    HB2   1596     0.0457      1.008   ; qtot 2.878
  1597         CT    101    LEU     CG   1597     0.3531      12.01   ; qtot 3.231
  1598         HC    101    LEU     HG   1598    -0.0361      1.008   ; qtot 3.195
  1599         CT    101    LEU    CD1   1599    -0.4121      12.01   ; qtot 2.783
  1600         HC    101    LEU   HD11   1600        0.1      1.008   ; qtot 2.883
  1601         HC    101    LEU   HD12   1601        0.1      1.008   ; qtot 2.983
  1602         HC    101    LEU   HD13   1602        0.1      1.008   ; qtot 3.083
  1603         CT    101    LEU    CD2   1603    -0.4121      12.01   ; qtot 2.671
  1604         HC    101    LEU   HD21   1604        0.1      1.008   ; qtot 2.771
  1605         HC    101    LEU   HD22   1605        0.1      1.008   ; qtot 2.871
  1606         HC    101    LEU   HD23   1606        0.1      1.008   ; qtot 2.971
  1607          C    101    LEU      C   1607     0.5973      12.01   ; qtot 3.568
  1608          O    101    LEU      O   1608    -0.5679         16   ; qtot 3
; residue 102 ASP rtp ASP  q -1.0
  1609          N    102    ASP      N   1609    -0.5163      14.01   ; qtot 2.484
  1610          H    102    ASP      H   1610     0.2936      1.008   ; qtot 2.777
  1611         CT    102    ASP     CA   1611     0.0381      12.01   ; qtot 2.815
  1612         H1    102    ASP     HA   1612      0.088      1.008   ; qtot 2.903
  1613         CT    102    ASP     CB   1613    -0.0303      12.01   ; qtot 2.873
  1614         HC    102    ASP    HB1   1614    -0.0122      1.008   ; qtot 2.861
  1615         HC    102    ASP    HB2   1615    -0.0122      1.008   ; qtot 2.849
  1616          C    102    ASP     CG   1616     0.7994      12.01   ; qtot 3.648
  1617         O2    102    ASP    OD1   1617    -0.8014         16   ; qtot 2.847
  1618         O2    102    ASP    OD2   1618    -0.8014         16   ; qtot 2.045
  1619          C    102    ASP      C   1619     0.5366      12.01   ; qtot 2.582
  1620          O    102    ASP      O   1620    -0.5819         16   ; qtot 2
; residue 103 TYR rtp TYR  q  0.0
  1621          N    103    TYR      N   1621    -0.4157      14.01   ; qtot 1.584
  1622          H    103    TYR      H   1622     0.2719      1.008   ; qtot 1.856
  1623         CT    103    TYR     CA   1623    -0.0014      12.01   ; qtot 1.855
  1624         H1    103    TYR     HA   1624     0.0876      1.008   ; qtot 1.942
  1625         CT    103    TYR     CB   1625    -0.0152      12.01   ; qtot 1.927
  1626         HC    103    TYR    HB1   1626     0.0295      1.008   ; qtot 1.957
  1627         HC    103    TYR    HB2   1627     0.0295      1.008   ; qtot 1.986
  1628         CA    103    TYR     CG   1628    -0.0011      12.01   ; qtot 1.985
  1629         CA    103    TYR    CD1   1629    -0.1906      12.01   ; qtot 1.794
  1630         HA    103    TYR    HD1   1630     0.1699      1.008   ; qtot 1.964
  1631         CA    103    TYR    CE1   1631    -0.2341      12.01   ; qtot 1.73
  1632         HA    103    TYR    HE1   1632     0.1656      1.008   ; qtot 1.896
  1633          C    103    TYR     CZ   1633     0.3226      12.01   ; qtot 2.218
  1634         OH    103    TYR     OH   1634    -0.5579         16   ; qtot 1.661
  1635         HO    103    TYR     HH   1635     0.3992      1.008   ; qtot 2.06
  1636         CA    103    TYR    CE2   1636    -0.2341      12.01   ; qtot 1.826
  1637         HA    103    TYR    HE2   1637     0.1656      1.008   ; qtot 1.991
  1638         CA    103    TYR    CD2   1638    -0.1906      12.01   ; qtot 1.801
  1639         HA    103    TYR    HD2   1639     0.1699      1.008   ; qtot 1.971
  1640          C    103    TYR      C   1640     0.5973      12.01   ; qtot 2.568
  1641          O    103    TYR      O   1641    -0.5679         16   ; qtot 2
; residue 104 LEU rtp LEU  q  0.0
  1642          N    104    LEU      N   1642    -0.4157      14.01   ; qtot 1.584
  1643          H    104    LEU      H   1643     0.2719      1.008   ; qtot 1.856
  1644         CT    104    LEU     CA   1644    -0.0518      12.01   ; qtot 1.804
  1645         H1    104    LEU     HA   1645     0.0922      1.008   ; qtot 1.897
  1646         CT    104    LEU     CB   1646    -0.1102      12.01   ; qtot 1.786
  1647         HC    104    LEU    HB1   1647     0.0457      1.008   ; qtot 1.832
  1648         HC    104    LEU    HB2   1648     0.0457      1.008   ; qtot 1.878
  1649         CT    104    LEU     CG   1649     0.3531      12.01   ; qtot 2.231
  1650         HC    104    LEU     HG   1650    -0.0361      1.008   ; qtot 2.195
  1651         CT    104    LEU    CD1   1651    -0.4121      12.01   ; qtot 1.783
  1652         HC    104    LEU   HD11   1652        0.1      1.008   ; qtot 1.883
  1653         HC    104    LEU   HD12   1653        0.1      1.008   ; qtot 1.983
  1654         HC    104    LEU   HD13   1654        0.1      1.008   ; qtot 2.083
  1655         CT    104    LEU    CD2   1655    -0.4121      12.01   ; qtot 1.671
  1656         HC    104    LEU   HD21   1656        0.1      1.008   ; qtot 1.771
  1657         HC    104    LEU   HD22   1657        0.1      1.008   ; qtot 1.871
  1658         HC    104    LEU   HD23   1658        0.1      1.008   ; qtot 1.971
  1659          C    104    LEU      C   1659     0.5973      12.01   ; qtot 2.568
  1660          O    104    LEU      O   1660    -0.5679         16   ; qtot 2
; residue 105 ASP rtp ASP  q -1.0
  1661          N    105    ASP      N   1661    -0.5163      14.01   ; qtot 1.484
  1662          H    105    ASP      H   1662     0.2936      1.008   ; qtot 1.777
  1663         CT    105    ASP     CA   1663     0.0381      12.01   ; qtot 1.815
  1664         H1    105    ASP     HA   1664      0.088      1.008   ; qtot 1.903
  1665         CT    105    ASP     CB   1665    -0.0303      12.01   ; qtot 1.873
  1666         HC    105    ASP    HB1   1666    -0.0122      1.008   ; qtot 1.861
  1667         HC    105    ASP    HB2   1667    -0.0122      1.008   ; qtot 1.849
  1668          C    105    ASP     CG   1668     0.7994      12.01   ; qtot 2.648
  1669         O2    105    ASP    OD1   1669    -0.8014         16   ; qtot 1.847
  1670         O2    105    ASP    OD2   1670    -0.8014         16   ; qtot 1.045
  1671          C    105    ASP      C   1671     0.5366      12.01   ; qtot 1.582
  1672          O    105    ASP      O   1672    -0.5819         16   ; qtot 1
; residue 106 LEU rtp LEU  q  0.0
  1673          N    106    LEU      N   1673    -0.4157      14.01   ; qtot 0.5843
  1674          H    106    LEU      H   1674     0.2719      1.008   ; qtot 0.8562
  1675         CT    106    LEU     CA   1675    -0.0518      12.01   ; qtot 0.8044
  1676         H1    106    LEU     HA   1676     0.0922      1.008   ; qtot 0.8966
  1677         CT    106    LEU     CB   1677    -0.1102      12.01   ; qtot 0.7864
  1678         HC    106    LEU    HB1   1678     0.0457      1.008   ; qtot 0.8321
  1679         HC    106    LEU    HB2   1679     0.0457      1.008   ; qtot 0.8778
  1680         CT    106    LEU     CG   1680     0.3531      12.01   ; qtot 1.231
  1681         HC    106    LEU     HG   1681    -0.0361      1.008   ; qtot 1.195
  1682         CT    106    LEU    CD1   1682    -0.4121      12.01   ; qtot 0.7827
  1683         HC    106    LEU   HD11   1683        0.1      1.008   ; qtot 0.8827
  1684         HC    106    LEU   HD12   1684        0.1      1.008   ; qtot 0.9827
  1685         HC    106    LEU   HD13   1685        0.1      1.008   ; qtot 1.083
  1686         CT    106    LEU    CD2   1686    -0.4121      12.01   ; qtot 0.6706
  1687         HC    106    LEU   HD21   1687        0.1      1.008   ; qtot 0.7706
  1688         HC    106    LEU   HD22   1688        0.1      1.008   ; qtot 0.8706
  1689         HC    106    LEU   HD23   1689        0.1      1.008   ; qtot 0.9706
  1690          C    106    LEU      C   1690     0.5973      12.01   ; qtot 1.568
  1691          O    106    LEU      O   1691    -0.5679         16   ; qtot 1
; residue 107 TYR rtp TYR  q  0.0
  1692          N    107    TYR      N   1692    -0.4157      14.01   ; qtot 0.5843
  1693          H    107    TYR      H   1693     0.2719      1.008   ; qtot 0.8562
  1694         CT    107    TYR     CA   1694    -0.0014      12.01   ; qtot 0.8548
  1695         H1    107    TYR     HA   1695     0.0876      1.008   ; qtot 0.9424
  1696         CT    107    TYR     CB   1696    -0.0152      12.01   ; qtot 0.9272
  1697         HC    107    TYR    HB1   1697     0.0295      1.008   ; qtot 0.9567
  1698         HC    107    TYR    HB2   1698     0.0295      1.008   ; qtot 0.9862
  1699         CA    107    TYR     CG   1699    -0.0011      12.01   ; qtot 0.9851
  1700         CA    107    TYR    CD1   1700    -0.1906      12.01   ; qtot 0.7945
  1701         HA    107    TYR    HD1   1701     0.1699      1.008   ; qtot 0.9644
  1702         CA    107    TYR    CE1   1702    -0.2341      12.01   ; qtot 0.7303
  1703         HA    107    TYR    HE1   1703     0.1656      1.008   ; qtot 0.8959
  1704          C    107    TYR     CZ   1704     0.3226      12.01   ; qtot 1.218
  1705         OH    107    TYR     OH   1705    -0.5579         16   ; qtot 0.6606
  1706         HO    107    TYR     HH   1706     0.3992      1.008   ; qtot 1.06
  1707         CA    107    TYR    CE2   1707    -0.2341      12.01   ; qtot 0.8257
  1708         HA    107    TYR    HE2   1708     0.1656      1.008   ; qtot 0.9913
  1709         CA    107    TYR    CD2   1709    -0.1906      12.01   ; qtot 0.8007
  1710         HA    107    TYR    HD2   1710     0.1699      1.008   ; qtot 0.9706
  1711          C    107    TYR      C   1711     0.5973      12.01   ; qtot 1.568
  1712          O    107    TYR      O   1712    -0.5679         16   ; qtot 1
; residue 108 LEU rtp LEU  q  0.0
  1713          N    108    LEU      N   1713    -0.4157      14.01   ; qtot 0.5843
  1714          H    108    LEU      H   1714     0.2719      1.008   ; qtot 0.8562
  1715         CT    108    LEU     CA   1715    -0.0518      12.01   ; qtot 0.8044
  1716         H1    108    LEU     HA   1716     0.0922      1.008   ; qtot 0.8966
  1717         CT    108    LEU     CB   1717    -0.1102      12.01   ; qtot 0.7864
  1718         HC    108    LEU    HB1   1718     0.0457      1.008   ; qtot 0.8321
  1719         HC    108    LEU    HB2   1719     0.0457      1.008   ; qtot 0.8778
  1720         CT    108    LEU     CG   1720     0.3531      12.01   ; qtot 1.231
  1721         HC    108    LEU     HG   1721    -0.0361      1.008   ; qtot 1.195
  1722         CT    108    LEU    CD1   1722    -0.4121      12.01   ; qtot 0.7827
  1723         HC    108    LEU   HD11   1723        0.1      1.008   ; qtot 0.8827
  1724         HC    108    LEU   HD12   1724        0.1      1.008   ; qtot 0.9827
  1725         HC    108    LEU   HD13   1725        0.1      1.008   ; qtot 1.083
  1726         CT    108    LEU    CD2   1726    -0.4121      12.01   ; qtot 0.6706
  1727         HC    108    LEU   HD21   1727        0.1      1.008   ; qtot 0.7706
  1728         HC    108    LEU   HD22   1728        0.1      1.008   ; qtot 0.8706
  1729         HC    108    LEU   HD23   1729        0.1      1.008   ; qtot 0.9706
  1730          C    108    LEU      C   1730     0.5973      12.01   ; qtot 1.568
  1731          O    108    LEU      O   1731    -0.5679         16   ; qtot 1
; residue 109 ILE rtp ILE  q  0.0
  1732          N    109    ILE      N   1732    -0.4157      14.01   ; qtot 0.5843
  1733          H    109    ILE      H   1733     0.2719      1.008   ; qtot 0.8562
  1734         CT    109    ILE     CA   1734    -0.0597      12.01   ; qtot 0.7965
  1735         H1    109    ILE     HA   1735     0.0869      1.008   ; qtot 0.8834
  1736         CT    109    ILE     CB   1736     0.1303      12.01   ; qtot 1.014
  1737         HC    109    ILE     HB   1737     0.0187      1.008   ; qtot 1.032
  1738         CT    109    ILE    CG2   1738    -0.3204      12.01   ; qtot 0.712
  1739         HC    109    ILE   HG21   1739     0.0882      1.008   ; qtot 0.8002
  1740         HC    109    ILE   HG22   1740     0.0882      1.008   ; qtot 0.8884
  1741         HC    109    ILE   HG23   1741     0.0882      1.008   ; qtot 0.9766
  1742         CT    109    ILE    CG1   1742     -0.043      12.01   ; qtot 0.9336
  1743         HC    109    ILE   HG11   1743     0.0236      1.008   ; qtot 0.9572
  1744         HC    109    ILE   HG12   1744     0.0236      1.008   ; qtot 0.9808
  1745         CT    109    ILE     CD   1745     -0.066      12.01   ; qtot 0.9148
  1746         HC    109    ILE    HD1   1746     0.0186      1.008   ; qtot 0.9334
  1747         HC    109    ILE    HD2   1747     0.0186      1.008   ; qtot 0.952
  1748         HC    109    ILE    HD3   1748     0.0186      1.008   ; qtot 0.9706
  1749          C    109    ILE      C   1749     0.5973      12.01   ; qtot 1.568
  1750          O    109    ILE      O   1750    -0.5679         16   ; qtot 1
; residue 110 HIS rtp HIE  q  0.0
  1751          N    110    HIS      N   1751    -0.4157      14.01   ; qtot 0.5843
  1752          H    110    HIS      H   1752     0.2719      1.008   ; qtot 0.8562
  1753         CT    110    HIS     CA   1753    -0.0581      12.01   ; qtot 0.7981
  1754         H1    110    HIS     HA   1754      0.136      1.008   ; qtot 0.9341
  1755         CT    110    HIS     CB   1755    -0.0074      12.01   ; qtot 0.9267
  1756         HC    110    HIS    HB1   1756     0.0367      1.008   ; qtot 0.9634
  1757         HC    110    HIS    HB2   1757     0.0367      1.008   ; qtot 1
  1758         CC    110    HIS     CG   1758     0.1868      12.01   ; qtot 1.187
  1759         NB    110    HIS    ND1   1759    -0.5432      14.01   ; qtot 0.6437
  1760         CR    110    HIS    CE1   1760     0.1635      12.01   ; qtot 0.8072
  1761         H5    110    HIS    HE1   1761     0.1435      1.008   ; qtot 0.9507
  1762         NA    110    HIS    NE2   1762    -0.2795      14.01   ; qtot 0.6712
  1763          H    110    HIS    HE2   1763     0.3339      1.008   ; qtot 1.005
  1764         CW    110    HIS    CD2   1764    -0.2207      12.01   ; qtot 0.7844
  1765         H4    110    HIS    HD2   1765     0.1862      1.008   ; qtot 0.9706
  1766          C    110    HIS      C   1766     0.5973      12.01   ; qtot 1.568
  1767          O    110    HIS      O   1767    -0.5679         16   ; qtot 1
; residue 111 TRP rtp TRP  q  0.0
  1768          N    111    TRP      N   1768    -0.4157      14.01   ; qtot 0.5843
  1769          H    111    TRP      H   1769     0.2719      1.008   ; qtot 0.8562
  1770         CT    111    TRP     CA   1770    -0.0275      12.01   ; qtot 0.8287
  1771         H1    111    TRP     HA   1771     0.1123      1.008   ; qtot 0.941
  1772         CT    111    TRP     CB   1772     -0.005      12.01   ; qtot 0.936
  1773         HC    111    TRP    HB1   1773     0.0339      1.008   ; qtot 0.9699
  1774         HC    111    TRP    HB2   1774     0.0339      1.008   ; qtot 1.004
  1775         C*    111    TRP     CG   1775    -0.1415      12.01   ; qtot 0.8623
  1776         CW    111    TRP    CD1   1776    -0.1638      12.01   ; qtot 0.6985
  1777         H4    111    TRP    HD1   1777     0.2062      1.008   ; qtot 0.9047
  1778         NA    111    TRP    NE1   1778    -0.3418      14.01   ; qtot 0.5629
  1779          H    111    TRP    HE1   1779     0.3412      1.008   ; qtot 0.9041
  1780         CN    111    TRP    CE2   1780      0.138      12.01   ; qtot 1.042
  1781         CA    111    TRP    CZ2   1781    -0.2601      12.01   ; qtot 0.782
  1782         HA    111    TRP    HZ2   1782     0.1572      1.008   ; qtot 0.9392
  1783         CA    111    TRP    CH2   1783    -0.1134      12.01   ; qtot 0.8258
  1784         HA    111    TRP    HH2   1784     0.1417      1.008   ; qtot 0.9675
  1785         CA    111    TRP    CZ3   1785    -0.1972      12.01   ; qtot 0.7703
  1786         HA    111    TRP    HZ3   1786     0.1447      1.008   ; qtot 0.915
  1787         CA    111    TRP    CE3   1787    -0.2387      12.01   ; qtot 0.6763
  1788         HA    111    TRP    HE3   1788       0.17      1.008   ; qtot 0.8463
  1789         CB    111    TRP    CD2   1789     0.1243      12.01   ; qtot 0.9706
  1790          C    111    TRP      C   1790     0.5973      12.01   ; qtot 1.568
  1791          O    111    TRP      O   1791    -0.5679         16   ; qtot 1
; residue 112 PRO rtp PRO  q  0.0
  1792          N    112    PRO      N   1792    -0.2548      14.01   ; qtot 0.7452
  1793         CT    112    PRO     CD   1793     0.0192      12.01   ; qtot 0.7644
  1794         H1    112    PRO    HD1   1794     0.0391      1.008   ; qtot 0.8035
  1795         H1    112    PRO    HD2   1795     0.0391      1.008   ; qtot 0.8426
  1796         CT    112    PRO     CG   1796     0.0189      12.01   ; qtot 0.8615
  1797         HC    112    PRO    HG1   1797     0.0213      1.008   ; qtot 0.8828
  1798         HC    112    PRO    HG2   1798     0.0213      1.008   ; qtot 0.9041
  1799         CT    112    PRO     CB   1799     -0.007      12.01   ; qtot 0.8971
  1800         HC    112    PRO    HB1   1800     0.0253      1.008   ; qtot 0.9224
  1801         HC    112    PRO    HB2   1801     0.0253      1.008   ; qtot 0.9477
  1802         CT    112    PRO     CA   1802    -0.0266      12.01   ; qtot 0.9211
  1803         H1    112    PRO     HA   1803     0.0641      1.008   ; qtot 0.9852
  1804          C    112    PRO      C   1804     0.5896      12.01   ; qtot 1.575
  1805          O    112    PRO      O   1805    -0.5748         16   ; qtot 1
; residue 113 THR rtp THR  q  0.0
  1806          N    113    THR      N   1806    -0.4157      14.01   ; qtot 0.5843
  1807          H    113    THR      H   1807     0.2719      1.008   ; qtot 0.8562
  1808         CT    113    THR     CA   1808    -0.0389      12.01   ; qtot 0.8173
  1809         H1    113    THR     HA   1809     0.1007      1.008   ; qtot 0.918
  1810         CT    113    THR     CB   1810     0.3654      12.01   ; qtot 1.283
  1811         H1    113    THR     HB   1811     0.0043      1.008   ; qtot 1.288
  1812         CT    113    THR    CG2   1812    -0.2438      12.01   ; qtot 1.044
  1813         HC    113    THR   HG21   1813     0.0642      1.008   ; qtot 1.108
  1814         HC    113    THR   HG22   1814     0.0642      1.008   ; qtot 1.172
  1815         HC    113    THR   HG23   1815     0.0642      1.008   ; qtot 1.236
  1816         OH    113    THR    OG1   1816    -0.6761         16   ; qtot 0.5604
  1817         HO    113    THR    HG1   1817     0.4102      1.008   ; qtot 0.9706
  1818          C    113    THR      C   1818     0.5973      12.01   ; qtot 1.568
  1819          O    113    THR      O   1819    -0.5679         16   ; qtot 1
; residue 114 GLY rtp GLY  q  0.0
  1820          N    114    GLY      N   1820    -0.4157      14.01   ; qtot 0.5843
  1821          H    114    GLY      H   1821     0.2719      1.008   ; qtot 0.8562
  1822         CT    114    GLY     CA   1822    -0.0252      12.01   ; qtot 0.831
  1823         H1    114    GLY    HA1   1823     0.0698      1.008   ; qtot 0.9008
  1824         H1    114    GLY    HA2   1824     0.0698      1.008   ; qtot 0.9706
  1825          C    114    GLY      C   1825     0.5973      12.01   ; qtot 1.568
  1826          O    114    GLY      O   1826    -0.5679         16   ; qtot 1
; residue 115 PHE rtp PHE  q  0.0
  1827          N    115    PHE      N   1827    -0.4157      14.01   ; qtot 0.5843
  1828          H    115    PHE      H   1828     0.2719      1.008   ; qtot 0.8562
  1829         CT    115    PHE     CA   1829    -0.0024      12.01   ; qtot 0.8538
  1830         H1    115    PHE     HA   1830     0.0978      1.008   ; qtot 0.9516
  1831         CT    115    PHE     CB   1831    -0.0343      12.01   ; qtot 0.9173
  1832         HC    115    PHE    HB1   1832     0.0295      1.008   ; qtot 0.9468
  1833         HC    115    PHE    HB2   1833     0.0295      1.008   ; qtot 0.9763
  1834         CA    115    PHE     CG   1834     0.0118      12.01   ; qtot 0.9881
  1835         CA    115    PHE    CD1   1835    -0.1256      12.01   ; qtot 0.8625
  1836         HA    115    PHE    HD1   1836      0.133      1.008   ; qtot 0.9955
  1837         CA    115    PHE    CE1   1837    -0.1704      12.01   ; qtot 0.8251
  1838         HA    115    PHE    HE1   1838      0.143      1.008   ; qtot 0.9681
  1839         CA    115    PHE     CZ   1839    -0.1072      12.01   ; qtot 0.8609
  1840         HA    115    PHE     HZ   1840     0.1297      1.008   ; qtot 0.9906
  1841         CA    115    PHE    CE2   1841    -0.1704      12.01   ; qtot 0.8202
  1842         HA    115    PHE    HE2   1842      0.143      1.008   ; qtot 0.9632
  1843         CA    115    PHE    CD2   1843    -0.1256      12.01   ; qtot 0.8376
  1844         HA    115    PHE    HD2   1844      0.133      1.008   ; qtot 0.9706
  1845          C    115    PHE      C   1845     0.5973      12.01   ; qtot 1.568
  1846          O    115    PHE      O   1846    -0.5679         16   ; qtot 1
; residue 116 LYS rtp LYS  q +1.0
  1847          N    116    LYS      N   1847    -0.3479      14.01   ; qtot 0.6521
  1848          H    116    LYS      H   1848     0.2747      1.008   ; qtot 0.9268
  1849         CT    116    LYS     CA   1849      -0.24      12.01   ; qtot 0.6868
  1850         H1    116    LYS     HA   1850     0.1426      1.008   ; qtot 0.8294
  1851         CT    116    LYS     CB   1851    -0.0094      12.01   ; qtot 0.82
  1852         HC    116    LYS    HB1   1852     0.0362      1.008   ; qtot 0.8562
  1853         HC    116    LYS    HB2   1853     0.0362      1.008   ; qtot 0.8924
  1854         CT    116    LYS     CG   1854     0.0187      12.01   ; qtot 0.9111
  1855         HC    116    LYS    HG1   1855     0.0103      1.008   ; qtot 0.9214
  1856         HC    116    LYS    HG2   1856     0.0103      1.008   ; qtot 0.9317
  1857         CT    116    LYS     CD   1857    -0.0479      12.01   ; qtot 0.8838
  1858         HC    116    LYS    HD1   1858     0.0621      1.008   ; qtot 0.9459
  1859         HC    116    LYS    HD2   1859     0.0621      1.008   ; qtot 1.008
  1860         CT    116    LYS     CE   1860    -0.0143      12.01   ; qtot 0.9937
  1861         HP    116    LYS    HE1   1861     0.1135      1.008   ; qtot 1.107
  1862         HP    116    LYS    HE2   1862     0.1135      1.008   ; qtot 1.221
  1863         N3    116    LYS     NZ   1863    -0.3854      14.01   ; qtot 0.8353
  1864          H    116    LYS    HZ1   1864       0.34      1.008   ; qtot 1.175
  1865          H    116    LYS    HZ2   1865       0.34      1.008   ; qtot 1.515
  1866          H    116    LYS    HZ3   1866       0.34      1.008   ; qtot 1.855
  1867          C    116    LYS      C   1867     0.7341      12.01   ; qtot 2.589
  1868          O    116    LYS      O   1868    -0.5894         16   ; qtot 2
; residue 117 PRO rtp PRO  q  0.0
  1869          N    117    PRO      N   1869    -0.2548      14.01   ; qtot 1.745
  1870         CT    117    PRO     CD   1870     0.0192      12.01   ; qtot 1.764
  1871         H1    117    PRO    HD1   1871     0.0391      1.008   ; qtot 1.803
  1872         H1    117    PRO    HD2   1872     0.0391      1.008   ; qtot 1.843
  1873         CT    117    PRO     CG   1873     0.0189      12.01   ; qtot 1.861
  1874         HC    117    PRO    HG1   1874     0.0213      1.008   ; qtot 1.883
  1875         HC    117    PRO    HG2   1875     0.0213      1.008   ; qtot 1.904
  1876         CT    117    PRO     CB   1876     -0.007      12.01   ; qtot 1.897
  1877         HC    117    PRO    HB1   1877     0.0253      1.008   ; qtot 1.922
  1878         HC    117    PRO    HB2   1878     0.0253      1.008   ; qtot 1.948
  1879         CT    117    PRO     CA   1879    -0.0266      12.01   ; qtot 1.921
  1880         H1    117    PRO     HA   1880     0.0641      1.008   ; qtot 1.985
  1881          C    117    PRO      C   1881     0.5896      12.01   ; qtot 2.575
  1882          O    117    PRO      O   1882    -0.5748         16   ; qtot 2
; residue 118 GLY rtp GLY  q  0.0
  1883          N    118    GLY      N   1883    -0.4157      14.01   ; qtot 1.584
  1884          H    118    GLY      H   1884     0.2719      1.008   ; qtot 1.856
  1885         CT    118    GLY     CA   1885    -0.0252      12.01   ; qtot 1.831
  1886         H1    118    GLY    HA1   1886     0.0698      1.008   ; qtot 1.901
  1887         H1    118    GLY    HA2   1887     0.0698      1.008   ; qtot 1.971
  1888          C    118    GLY      C   1888     0.5973      12.01   ; qtot 2.568
  1889          O    118    GLY      O   1889    -0.5679         16   ; qtot 2
; residue 119 LYS rtp LYS  q +1.0
  1890          N    119    LYS      N   1890    -0.3479      14.01   ; qtot 1.652
  1891          H    119    LYS      H   1891     0.2747      1.008   ; qtot 1.927
  1892         CT    119    LYS     CA   1892      -0.24      12.01   ; qtot 1.687
  1893         H1    119    LYS     HA   1893     0.1426      1.008   ; qtot 1.829
  1894         CT    119    LYS     CB   1894    -0.0094      12.01   ; qtot 1.82
  1895         HC    119    LYS    HB1   1895     0.0362      1.008   ; qtot 1.856
  1896         HC    119    LYS    HB2   1896     0.0362      1.008   ; qtot 1.892
  1897         CT    119    LYS     CG   1897     0.0187      12.01   ; qtot 1.911
  1898         HC    119    LYS    HG1   1898     0.0103      1.008   ; qtot 1.921
  1899         HC    119    LYS    HG2   1899     0.0103      1.008   ; qtot 1.932
  1900         CT    119    LYS     CD   1900    -0.0479      12.01   ; qtot 1.884
  1901         HC    119    LYS    HD1   1901     0.0621      1.008   ; qtot 1.946
  1902         HC    119    LYS    HD2   1902     0.0621      1.008   ; qtot 2.008
  1903         CT    119    LYS     CE   1903    -0.0143      12.01   ; qtot 1.994
  1904         HP    119    LYS    HE1   1904     0.1135      1.008   ; qtot 2.107
  1905         HP    119    LYS    HE2   1905     0.1135      1.008   ; qtot 2.221
  1906         N3    119    LYS     NZ   1906    -0.3854      14.01   ; qtot 1.835
  1907          H    119    LYS    HZ1   1907       0.34      1.008   ; qtot 2.175
  1908          H    119    LYS    HZ2   1908       0.34      1.008   ; qtot 2.515
  1909          H    119    LYS    HZ3   1909       0.34      1.008   ; qtot 2.855
  1910          C    119    LYS      C   1910     0.7341      12.01   ; qtot 3.589
  1911          O    119    LYS      O   1911    -0.5894         16   ; qtot 3
; residue 120 GLU rtp GLU  q -1.0
  1912          N    120    GLU      N   1912    -0.5163      14.01   ; qtot 2.484
  1913          H    120    GLU      H   1913     0.2936      1.008   ; qtot 2.777
  1914         CT    120    GLU     CA   1914     0.0397      12.01   ; qtot 2.817
  1915         H1    120    GLU     HA   1915     0.1105      1.008   ; qtot 2.927
  1916         CT    120    GLU     CB   1916      0.056      12.01   ; qtot 2.983
  1917         HC    120    GLU    HB1   1917    -0.0173      1.008   ; qtot 2.966
  1918         HC    120    GLU    HB2   1918    -0.0173      1.008   ; qtot 2.949
  1919         CT    120    GLU     CG   1919     0.0136      12.01   ; qtot 2.962
  1920         HC    120    GLU    HG1   1920    -0.0425      1.008   ; qtot 2.92
  1921         HC    120    GLU    HG2   1921    -0.0425      1.008   ; qtot 2.877
  1922          C    120    GLU     CD   1922     0.8054      12.01   ; qtot 3.683
  1923         O2    120    GLU    OE1   1923    -0.8188         16   ; qtot 2.864
  1924         O2    120    GLU    OE2   1924    -0.8188         16   ; qtot 2.045
  1925          C    120    GLU      C   1925     0.5366      12.01   ; qtot 2.582
  1926          O    120    GLU      O   1926    -0.5819         16   ; qtot 2
; residue 121 PHE rtp PHE  q  0.0
  1927          N    121    PHE      N   1927    -0.4157      14.01   ; qtot 1.584
  1928          H    121    PHE      H   1928     0.2719      1.008   ; qtot 1.856
  1929         CT    121    PHE     CA   1929    -0.0024      12.01   ; qtot 1.854
  1930         H1    121    PHE     HA   1930     0.0978      1.008   ; qtot 1.952
  1931         CT    121    PHE     CB   1931    -0.0343      12.01   ; qtot 1.917
  1932         HC    121    PHE    HB1   1932     0.0295      1.008   ; qtot 1.947
  1933         HC    121    PHE    HB2   1933     0.0295      1.008   ; qtot 1.976
  1934         CA    121    PHE     CG   1934     0.0118      12.01   ; qtot 1.988
  1935         CA    121    PHE    CD1   1935    -0.1256      12.01   ; qtot 1.862
  1936         HA    121    PHE    HD1   1936      0.133      1.008   ; qtot 1.996
  1937         CA    121    PHE    CE1   1937    -0.1704      12.01   ; qtot 1.825
  1938         HA    121    PHE    HE1   1938      0.143      1.008   ; qtot 1.968
  1939         CA    121    PHE     CZ   1939    -0.1072      12.01   ; qtot 1.861
  1940         HA    121    PHE     HZ   1940     0.1297      1.008   ; qtot 1.991
  1941         CA    121    PHE    CE2   1941    -0.1704      12.01   ; qtot 1.82
  1942         HA    121    PHE    HE2   1942      0.143      1.008   ; qtot 1.963
  1943         CA    121    PHE    CD2   1943    -0.1256      12.01   ; qtot 1.838
  1944         HA    121    PHE    HD2   1944      0.133      1.008   ; qtot 1.971
  1945          C    121    PHE      C   1945     0.5973      12.01   ; qtot 2.568
  1946          O    121    PHE      O   1946    -0.5679         16   ; qtot 2
; residue 122 PHE rtp PHE  q  0.0
  1947          N    122    PHE      N   1947    -0.4157      14.01   ; qtot 1.584
  1948          H    122    PHE      H   1948     0.2719      1.008   ; qtot 1.856
  1949         CT    122    PHE     CA   1949    -0.0024      12.01   ; qtot 1.854
  1950         H1    122    PHE     HA   1950     0.0978      1.008   ; qtot 1.952
  1951         CT    122    PHE     CB   1951    -0.0343      12.01   ; qtot 1.917
  1952         HC    122    PHE    HB1   1952     0.0295      1.008   ; qtot 1.947
  1953         HC    122    PHE    HB2   1953     0.0295      1.008   ; qtot 1.976
  1954         CA    122    PHE     CG   1954     0.0118      12.01   ; qtot 1.988
  1955         CA    122    PHE    CD1   1955    -0.1256      12.01   ; qtot 1.863
  1956         HA    122    PHE    HD1   1956      0.133      1.008   ; qtot 1.996
  1957         CA    122    PHE    CE1   1957    -0.1704      12.01   ; qtot 1.825
  1958         HA    122    PHE    HE1   1958      0.143      1.008   ; qtot 1.968
  1959         CA    122    PHE     CZ   1959    -0.1072      12.01   ; qtot 1.861
  1960         HA    122    PHE     HZ   1960     0.1297      1.008   ; qtot 1.991
  1961         CA    122    PHE    CE2   1961    -0.1704      12.01   ; qtot 1.82
  1962         HA    122    PHE    HE2   1962      0.143      1.008   ; qtot 1.963
  1963         CA    122    PHE    CD2   1963    -0.1256      12.01   ; qtot 1.838
  1964         HA    122    PHE    HD2   1964      0.133      1.008   ; qtot 1.971
  1965          C    122    PHE      C   1965     0.5973      12.01   ; qtot 2.568
  1966          O    122    PHE      O   1966    -0.5679         16   ; qtot 2
; residue 123 PRO rtp PRO  q  0.0
  1967          N    123    PRO      N   1967    -0.2548      14.01   ; qtot 1.745
  1968         CT    123    PRO     CD   1968     0.0192      12.01   ; qtot 1.764
  1969         H1    123    PRO    HD1   1969     0.0391      1.008   ; qtot 1.804
  1970         H1    123    PRO    HD2   1970     0.0391      1.008   ; qtot 1.843
  1971         CT    123    PRO     CG   1971     0.0189      12.01   ; qtot 1.862
  1972         HC    123    PRO    HG1   1972     0.0213      1.008   ; qtot 1.883
  1973         HC    123    PRO    HG2   1973     0.0213      1.008   ; qtot 1.904
  1974         CT    123    PRO     CB   1974     -0.007      12.01   ; qtot 1.897
  1975         HC    123    PRO    HB1   1975     0.0253      1.008   ; qtot 1.922
  1976         HC    123    PRO    HB2   1976     0.0253      1.008   ; qtot 1.948
  1977         CT    123    PRO     CA   1977    -0.0266      12.01   ; qtot 1.921
  1978         H1    123    PRO     HA   1978     0.0641      1.008   ; qtot 1.985
  1979          C    123    PRO      C   1979     0.5896      12.01   ; qtot 2.575
  1980          O    123    PRO      O   1980    -0.5748         16   ; qtot 2
; residue 124 LEU rtp LEU  q  0.0
  1981          N    124    LEU      N   1981    -0.4157      14.01   ; qtot 1.584
  1982          H    124    LEU      H   1982     0.2719      1.008   ; qtot 1.856
  1983         CT    124    LEU     CA   1983    -0.0518      12.01   ; qtot 1.804
  1984         H1    124    LEU     HA   1984     0.0922      1.008   ; qtot 1.897
  1985         CT    124    LEU     CB   1985    -0.1102      12.01   ; qtot 1.786
  1986         HC    124    LEU    HB1   1986     0.0457      1.008   ; qtot 1.832
  1987         HC    124    LEU    HB2   1987     0.0457      1.008   ; qtot 1.878
  1988         CT    124    LEU     CG   1988     0.3531      12.01   ; qtot 2.231
  1989         HC    124    LEU     HG   1989    -0.0361      1.008   ; qtot 2.195
  1990         CT    124    LEU    CD1   1990    -0.4121      12.01   ; qtot 1.783
  1991         HC    124    LEU   HD11   1991        0.1      1.008   ; qtot 1.883
  1992         HC    124    LEU   HD12   1992        0.1      1.008   ; qtot 1.983
  1993         HC    124    LEU   HD13   1993        0.1      1.008   ; qtot 2.083
  1994         CT    124    LEU    CD2   1994    -0.4121      12.01   ; qtot 1.671
  1995         HC    124    LEU   HD21   1995        0.1      1.008   ; qtot 1.771
  1996         HC    124    LEU   HD22   1996        0.1      1.008   ; qtot 1.871
  1997         HC    124    LEU   HD23   1997        0.1      1.008   ; qtot 1.971
  1998          C    124    LEU      C   1998     0.5973      12.01   ; qtot 2.568
  1999          O    124    LEU      O   1999    -0.5679         16   ; qtot 2
; residue 125 ASP rtp ASP  q -1.0
  2000          N    125    ASP      N   2000    -0.5163      14.01   ; qtot 1.484
  2001          H    125    ASP      H   2001     0.2936      1.008   ; qtot 1.777
  2002         CT    125    ASP     CA   2002     0.0381      12.01   ; qtot 1.815
  2003         H1    125    ASP     HA   2003      0.088      1.008   ; qtot 1.903
  2004         CT    125    ASP     CB   2004    -0.0303      12.01   ; qtot 1.873
  2005         HC    125    ASP    HB1   2005    -0.0122      1.008   ; qtot 1.861
  2006         HC    125    ASP    HB2   2006    -0.0122      1.008   ; qtot 1.849
  2007          C    125    ASP     CG   2007     0.7994      12.01   ; qtot 2.648
  2008         O2    125    ASP    OD1   2008    -0.8014         16   ; qtot 1.847
  2009         O2    125    ASP    OD2   2009    -0.8014         16   ; qtot 1.045
  2010          C    125    ASP      C   2010     0.5366      12.01   ; qtot 1.582
  2011          O    125    ASP      O   2011    -0.5819         16   ; qtot 1
; residue 126 GLU rtp GLU  q -1.0
  2012          N    126    GLU      N   2012    -0.5163      14.01   ; qtot 0.4837
  2013          H    126    GLU      H   2013     0.2936      1.008   ; qtot 0.7773
  2014         CT    126    GLU     CA   2014     0.0397      12.01   ; qtot 0.817
  2015         H1    126    GLU     HA   2015     0.1105      1.008   ; qtot 0.9275
  2016         CT    126    GLU     CB   2016      0.056      12.01   ; qtot 0.9835
  2017         HC    126    GLU    HB1   2017    -0.0173      1.008   ; qtot 0.9662
  2018         HC    126    GLU    HB2   2018    -0.0173      1.008   ; qtot 0.9489
  2019         CT    126    GLU     CG   2019     0.0136      12.01   ; qtot 0.9625
  2020         HC    126    GLU    HG1   2020    -0.0425      1.008   ; qtot 0.92
  2021         HC    126    GLU    HG2   2021    -0.0425      1.008   ; qtot 0.8775
  2022          C    126    GLU     CD   2022     0.8054      12.01   ; qtot 1.683
  2023         O2    126    GLU    OE1   2023    -0.8188         16   ; qtot 0.8641
  2024         O2    126    GLU    OE2   2024    -0.8188         16   ; qtot 0.0453
  2025          C    126    GLU      C   2025     0.5366      12.01   ; qtot 0.5819
  2026          O    126    GLU      O   2026    -0.5819         16   ; qtot 0
; residue 127 SER rtp SER  q  0.0
  2027          N    127    SER      N   2027    -0.4157      14.01   ; qtot -0.4157
  2028          H    127    SER      H   2028     0.2719      1.008   ; qtot -0.1438
  2029         CT    127    SER     CA   2029    -0.0249      12.01   ; qtot -0.1687
  2030         H1    127    SER     HA   2030     0.0843      1.008   ; qtot -0.0844
  2031         CT    127    SER     CB   2031     0.2117      12.01   ; qtot 0.1273
  2032         H1    127    SER    HB1   2032     0.0352      1.008   ; qtot 0.1625
  2033         H1    127    SER    HB2   2033     0.0352      1.008   ; qtot 0.1977
  2034         OH    127    SER     OG   2034    -0.6546         16   ; qtot -0.4569
  2035         HO    127    SER     HG   2035     0.4275      1.008   ; qtot -0.0294
  2036          C    127    SER      C   2036     0.5973      12.01   ; qtot 0.5679
  2037          O    127    SER      O   2037    -0.5679         16   ; qtot 0
; residue 128 GLY rtp GLY  q  0.0
  2038          N    128    GLY      N   2038    -0.4157      14.01   ; qtot -0.4157
  2039          H    128    GLY      H   2039     0.2719      1.008   ; qtot -0.1438
  2040         CT    128    GLY     CA   2040    -0.0252      12.01   ; qtot -0.169
  2041         H1    128    GLY    HA1   2041     0.0698      1.008   ; qtot -0.0992
  2042         H1    128    GLY    HA2   2042     0.0698      1.008   ; qtot -0.0294
  2043          C    128    GLY      C   2043     0.5973      12.01   ; qtot 0.5679
  2044          O    128    GLY      O   2044    -0.5679         16   ; qtot 0
; residue 129 ASN rtp ASN  q  0.0
  2045          N    129    ASN      N   2045    -0.4157      14.01   ; qtot -0.4157
  2046          H    129    ASN      H   2046     0.2719      1.008   ; qtot -0.1438
  2047         CT    129    ASN     CA   2047     0.0143      12.01   ; qtot -0.1295
  2048         H1    129    ASN     HA   2048     0.1048      1.008   ; qtot -0.0247
  2049         CT    129    ASN     CB   2049    -0.2041      12.01   ; qtot -0.2288
  2050         HC    129    ASN    HB1   2050     0.0797      1.008   ; qtot -0.1491
  2051         HC    129    ASN    HB2   2051     0.0797      1.008   ; qtot -0.0694
  2052          C    129    ASN     CG   2052      0.713      12.01   ; qtot 0.6436
  2053          O    129    ASN    OD1   2053    -0.5931         16   ; qtot 0.0505
  2054          N    129    ASN    ND2   2054    -0.9191      14.01   ; qtot -0.8686
  2055          H    129    ASN   HD21   2055     0.4196      1.008   ; qtot -0.449
  2056          H    129    ASN   HD22   2056     0.4196      1.008   ; qtot -0.0294
  2057          C    129    ASN      C   2057     0.5973      12.01   ; qtot 0.5679
  2058          O    129    ASN      O   2058    -0.5679         16   ; qtot 0
; residue 130 VAL rtp VAL  q  0.0
  2059          N    130    VAL      N   2059    -0.4157      14.01   ; qtot -0.4157
  2060          H    130    VAL      H   2060     0.2719      1.008   ; qtot -0.1438
  2061         CT    130    VAL     CA   2061    -0.0875      12.01   ; qtot -0.2313
  2062         H1    130    VAL     HA   2062     0.0969      1.008   ; qtot -0.1344
  2063         CT    130    VAL     CB   2063     0.2985      12.01   ; qtot 0.1641
  2064         HC    130    VAL     HB   2064    -0.0297      1.008   ; qtot 0.1344
  2065         CT    130    VAL    CG1   2065    -0.3192      12.01   ; qtot -0.1848
  2066         HC    130    VAL   HG11   2066     0.0791      1.008   ; qtot -0.1057
  2067         HC    130    VAL   HG12   2067     0.0791      1.008   ; qtot -0.0266
  2068         HC    130    VAL   HG13   2068     0.0791      1.008   ; qtot 0.0525
  2069         CT    130    VAL    CG2   2069    -0.3192      12.01   ; qtot -0.2667
  2070         HC    130    VAL   HG21   2070     0.0791      1.008   ; qtot -0.1876
  2071         HC    130    VAL   HG22   2071     0.0791      1.008   ; qtot -0.1085
  2072         HC    130    VAL   HG23   2072     0.0791      1.008   ; qtot -0.0294
  2073          C    130    VAL      C   2073     0.5973      12.01   ; qtot 0.5679
  2074          O    130    VAL      O   2074    -0.5679         16   ; qtot 0
; residue 131 VAL rtp VAL  q  0.0
  2075          N    131    VAL      N   2075    -0.4157      14.01   ; qtot -0.4157
  2076          H    131    VAL      H   2076     0.2719      1.008   ; qtot -0.1438
  2077         CT    131    VAL     CA   2077    -0.0875      12.01   ; qtot -0.2313
  2078         H1    131    VAL     HA   2078     0.0969      1.008   ; qtot -0.1344
  2079         CT    131    VAL     CB   2079     0.2985      12.01   ; qtot 0.1641
  2080         HC    131    VAL     HB   2080    -0.0297      1.008   ; qtot 0.1344
  2081         CT    131    VAL    CG1   2081    -0.3192      12.01   ; qtot -0.1848
  2082         HC    131    VAL   HG11   2082     0.0791      1.008   ; qtot -0.1057
  2083         HC    131    VAL   HG12   2083     0.0791      1.008   ; qtot -0.0266
  2084         HC    131    VAL   HG13   2084     0.0791      1.008   ; qtot 0.0525
  2085         CT    131    VAL    CG2   2085    -0.3192      12.01   ; qtot -0.2667
  2086         HC    131    VAL   HG21   2086     0.0791      1.008   ; qtot -0.1876
  2087         HC    131    VAL   HG22   2087     0.0791      1.008   ; qtot -0.1085
  2088         HC    131    VAL   HG23   2088     0.0791      1.008   ; qtot -0.0294
  2089          C    131    VAL      C   2089     0.5973      12.01   ; qtot 0.5679
  2090          O    131    VAL      O   2090    -0.5679         16   ; qtot 0
; residue 132 PRO rtp PRO  q  0.0
  2091          N    132    PRO      N   2091    -0.2548      14.01   ; qtot -0.2548
  2092         CT    132    PRO     CD   2092     0.0192      12.01   ; qtot -0.2356
  2093         H1    132    PRO    HD1   2093     0.0391      1.008   ; qtot -0.1965
  2094         H1    132    PRO    HD2   2094     0.0391      1.008   ; qtot -0.1574
  2095         CT    132    PRO     CG   2095     0.0189      12.01   ; qtot -0.1385
  2096         HC    132    PRO    HG1   2096     0.0213      1.008   ; qtot -0.1172
  2097         HC    132    PRO    HG2   2097     0.0213      1.008   ; qtot -0.0959
  2098         CT    132    PRO     CB   2098     -0.007      12.01   ; qtot -0.1029
  2099         HC    132    PRO    HB1   2099     0.0253      1.008   ; qtot -0.0776
  2100         HC    132    PRO    HB2   2100     0.0253      1.008   ; qtot -0.0523
  2101         CT    132    PRO     CA   2101    -0.0266      12.01   ; qtot -0.0789
  2102         H1    132    PRO     HA   2102     0.0641      1.008   ; qtot -0.0148
  2103          C    132    PRO      C   2103     0.5896      12.01   ; qtot 0.5748
  2104          O    132    PRO      O   2104    -0.5748         16   ; qtot 0
; residue 133 SER rtp SER  q  0.0
  2105          N    133    SER      N   2105    -0.4157      14.01   ; qtot -0.4157
  2106          H    133    SER      H   2106     0.2719      1.008   ; qtot -0.1438
  2107         CT    133    SER     CA   2107    -0.0249      12.01   ; qtot -0.1687
  2108         H1    133    SER     HA   2108     0.0843      1.008   ; qtot -0.0844
  2109         CT    133    SER     CB   2109     0.2117      12.01   ; qtot 0.1273
  2110         H1    133    SER    HB1   2110     0.0352      1.008   ; qtot 0.1625
  2111         H1    133    SER    HB2   2111     0.0352      1.008   ; qtot 0.1977
  2112         OH    133    SER     OG   2112    -0.6546         16   ; qtot -0.4569
  2113         HO    133    SER     HG   2113     0.4275      1.008   ; qtot -0.0294
  2114          C    133    SER      C   2114     0.5973      12.01   ; qtot 0.5679
  2115          O    133    SER      O   2115    -0.5679         16   ; qtot 0
; residue 134 ASP rtp ASP  q -1.0
  2116          N    134    ASP      N   2116    -0.5163      14.01   ; qtot -0.5163
  2117          H    134    ASP      H   2117     0.2936      1.008   ; qtot -0.2227
  2118         CT    134    ASP     CA   2118     0.0381      12.01   ; qtot -0.1846
  2119         H1    134    ASP     HA   2119      0.088      1.008   ; qtot -0.0966
  2120         CT    134    ASP     CB   2120    -0.0303      12.01   ; qtot -0.1269
  2121         HC    134    ASP    HB1   2121    -0.0122      1.008   ; qtot -0.1391
  2122         HC    134    ASP    HB2   2122    -0.0122      1.008   ; qtot -0.1513
  2123          C    134    ASP     CG   2123     0.7994      12.01   ; qtot 0.6481
  2124         O2    134    ASP    OD1   2124    -0.8014         16   ; qtot -0.1533
  2125         O2    134    ASP    OD2   2125    -0.8014         16   ; qtot -0.9547
  2126          C    134    ASP      C   2126     0.5366      12.01   ; qtot -0.4181
  2127          O    134    ASP      O   2127    -0.5819         16   ; qtot -1
; residue 135 THR rtp THR  q  0.0
  2128          N    135    THR      N   2128    -0.4157      14.01   ; qtot -1.416
  2129          H    135    THR      H   2129     0.2719      1.008   ; qtot -1.144
  2130         CT    135    THR     CA   2130    -0.0389      12.01   ; qtot -1.183
  2131         H1    135    THR     HA   2131     0.1007      1.008   ; qtot -1.082
  2132         CT    135    THR     CB   2132     0.3654      12.01   ; qtot -0.7166
  2133         H1    135    THR     HB   2133     0.0043      1.008   ; qtot -0.7123
  2134         CT    135    THR    CG2   2134    -0.2438      12.01   ; qtot -0.9561
  2135         HC    135    THR   HG21   2135     0.0642      1.008   ; qtot -0.8919
  2136         HC    135    THR   HG22   2136     0.0642      1.008   ; qtot -0.8277
  2137         HC    135    THR   HG23   2137     0.0642      1.008   ; qtot -0.7635
  2138         OH    135    THR    OG1   2138    -0.6761         16   ; qtot -1.44
  2139         HO    135    THR    HG1   2139     0.4102      1.008   ; qtot -1.029
  2140          C    135    THR      C   2140     0.5973      12.01   ; qtot -0.4321
  2141          O    135    THR      O   2141    -0.5679         16   ; qtot -1
; residue 136 ASN rtp ASN  q  0.0
  2142          N    136    ASN      N   2142    -0.4157      14.01   ; qtot -1.416
  2143          H    136    ASN      H   2143     0.2719      1.008   ; qtot -1.144
  2144         CT    136    ASN     CA   2144     0.0143      12.01   ; qtot -1.13
  2145         H1    136    ASN     HA   2145     0.1048      1.008   ; qtot -1.025
  2146         CT    136    ASN     CB   2146    -0.2041      12.01   ; qtot -1.229
  2147         HC    136    ASN    HB1   2147     0.0797      1.008   ; qtot -1.149
  2148         HC    136    ASN    HB2   2148     0.0797      1.008   ; qtot -1.069
  2149          C    136    ASN     CG   2149      0.713      12.01   ; qtot -0.3564
  2150          O    136    ASN    OD1   2150    -0.5931         16   ; qtot -0.9495
  2151          N    136    ASN    ND2   2151    -0.9191      14.01   ; qtot -1.869
  2152          H    136    ASN   HD21   2152     0.4196      1.008   ; qtot -1.449
  2153          H    136    ASN   HD22   2153     0.4196      1.008   ; qtot -1.029
  2154          C    136    ASN      C   2154     0.5973      12.01   ; qtot -0.4321
  2155          O    136    ASN      O   2155    -0.5679         16   ; qtot -1
; residue 137 ILE rtp ILE  q  0.0
  2156          N    137    ILE      N   2156    -0.4157      14.01   ; qtot -1.416
  2157          H    137    ILE      H   2157     0.2719      1.008   ; qtot -1.144
  2158         CT    137    ILE     CA   2158    -0.0597      12.01   ; qtot -1.204
  2159         H1    137    ILE     HA   2159     0.0869      1.008   ; qtot -1.117
  2160         CT    137    ILE     CB   2160     0.1303      12.01   ; qtot -0.9863
  2161         HC    137    ILE     HB   2161     0.0187      1.008   ; qtot -0.9676
  2162         CT    137    ILE    CG2   2162    -0.3204      12.01   ; qtot -1.288
  2163         HC    137    ILE   HG21   2163     0.0882      1.008   ; qtot -1.2
  2164         HC    137    ILE   HG22   2164     0.0882      1.008   ; qtot -1.112
  2165         HC    137    ILE   HG23   2165     0.0882      1.008   ; qtot -1.023
  2166         CT    137    ILE    CG1   2166     -0.043      12.01   ; qtot -1.066
  2167         HC    137    ILE   HG11   2167     0.0236      1.008   ; qtot -1.043
  2168         HC    137    ILE   HG12   2168     0.0236      1.008   ; qtot -1.019
  2169         CT    137    ILE     CD   2169     -0.066      12.01   ; qtot -1.085
  2170         HC    137    ILE    HD1   2170     0.0186      1.008   ; qtot -1.067
  2171         HC    137    ILE    HD2   2171     0.0186      1.008   ; qtot -1.048
  2172         HC    137    ILE    HD3   2172     0.0186      1.008   ; qtot -1.029
  2173          C    137    ILE      C   2173     0.5973      12.01   ; qtot -0.4321
  2174          O    137    ILE      O   2174    -0.5679         16   ; qtot -1
; residue 138 LEU rtp LEU  q  0.0
  2175          N    138    LEU      N   2175    -0.4157      14.01   ; qtot -1.416
  2176          H    138    LEU      H   2176     0.2719      1.008   ; qtot -1.144
  2177         CT    138    LEU     CA   2177    -0.0518      12.01   ; qtot -1.196
  2178         H1    138    LEU     HA   2178     0.0922      1.008   ; qtot -1.103
  2179         CT    138    LEU     CB   2179    -0.1102      12.01   ; qtot -1.214
  2180         HC    138    LEU    HB1   2180     0.0457      1.008   ; qtot -1.168
  2181         HC    138    LEU    HB2   2181     0.0457      1.008   ; qtot -1.122
  2182         CT    138    LEU     CG   2182     0.3531      12.01   ; qtot -0.7691
  2183         HC    138    LEU     HG   2183    -0.0361      1.008   ; qtot -0.8052
  2184         CT    138    LEU    CD1   2184    -0.4121      12.01   ; qtot -1.217
  2185         HC    138    LEU   HD11   2185        0.1      1.008   ; qtot -1.117
  2186         HC    138    LEU   HD12   2186        0.1      1.008   ; qtot -1.017
  2187         HC    138    LEU   HD13   2187        0.1      1.008   ; qtot -0.9173
  2188         CT    138    LEU    CD2   2188    -0.4121      12.01   ; qtot -1.329
  2189         HC    138    LEU   HD21   2189        0.1      1.008   ; qtot -1.229
  2190         HC    138    LEU   HD22   2190        0.1      1.008   ; qtot -1.129
  2191         HC    138    LEU   HD23   2191        0.1      1.008   ; qtot -1.029
  2192          C    138    LEU      C   2192     0.5973      12.01   ; qtot -0.4321
  2193          O    138    LEU      O   2193    -0.5679         16   ; qtot -1
; residue 139 ASP rtp ASP  q -1.0
  2194          N    139    ASP      N   2194    -0.5163      14.01   ; qtot -1.516
  2195          H    139    ASP      H   2195     0.2936      1.008   ; qtot -1.223
  2196         CT    139    ASP     CA   2196     0.0381      12.01   ; qtot -1.185
  2197         H1    139    ASP     HA   2197      0.088      1.008   ; qtot -1.097
  2198         CT    139    ASP     CB   2198    -0.0303      12.01   ; qtot -1.127
  2199         HC    139    ASP    HB1   2199    -0.0122      1.008   ; qtot -1.139
  2200         HC    139    ASP    HB2   2200    -0.0122      1.008   ; qtot -1.151
  2201          C    139    ASP     CG   2201     0.7994      12.01   ; qtot -0.3519
  2202         O2    139    ASP    OD1   2202    -0.8014         16   ; qtot -1.153
  2203         O2    139    ASP    OD2   2203    -0.8014         16   ; qtot -1.955
  2204          C    139    ASP      C   2204     0.5366      12.01   ; qtot -1.418
  2205          O    139    ASP      O   2205    -0.5819         16   ; qtot -2
; residue 140 THR rtp THR  q  0.0
  2206          N    140    THR      N   2206    -0.4157      14.01   ; qtot -2.416
  2207          H    140    THR      H   2207     0.2719      1.008   ; qtot -2.144
  2208         CT    140    THR     CA   2208    -0.0389      12.01   ; qtot -2.183
  2209         H1    140    THR     HA   2209     0.1007      1.008   ; qtot -2.082
  2210         CT    140    THR     CB   2210     0.3654      12.01   ; qtot -1.717
  2211         H1    140    THR     HB   2211     0.0043      1.008   ; qtot -1.712
  2212         CT    140    THR    CG2   2212    -0.2438      12.01   ; qtot -1.956
  2213         HC    140    THR   HG21   2213     0.0642      1.008   ; qtot -1.892
  2214         HC    140    THR   HG22   2214     0.0642      1.008   ; qtot -1.828
  2215         HC    140    THR   HG23   2215     0.0642      1.008   ; qtot -1.764
  2216         OH    140    THR    OG1   2216    -0.6761         16   ; qtot -2.44
  2217         HO    140    THR    HG1   2217     0.4102      1.008   ; qtot -2.029
  2218          C    140    THR      C   2218     0.5973      12.01   ; qtot -1.432
  2219          O    140    THR      O   2219    -0.5679         16   ; qtot -2
; residue 141 TRP rtp TRP  q  0.0
  2220          N    141    TRP      N   2220    -0.4157      14.01   ; qtot -2.416
  2221          H    141    TRP      H   2221     0.2719      1.008   ; qtot -2.144
  2222         CT    141    TRP     CA   2222    -0.0275      12.01   ; qtot -2.171
  2223         H1    141    TRP     HA   2223     0.1123      1.008   ; qtot -2.059
  2224         CT    141    TRP     CB   2224     -0.005      12.01   ; qtot -2.064
  2225         HC    141    TRP    HB1   2225     0.0339      1.008   ; qtot -2.03
  2226         HC    141    TRP    HB2   2226     0.0339      1.008   ; qtot -1.996
  2227         C*    141    TRP     CG   2227    -0.1415      12.01   ; qtot -2.138
  2228         CW    141    TRP    CD1   2228    -0.1638      12.01   ; qtot -2.302
  2229         H4    141    TRP    HD1   2229     0.2062      1.008   ; qtot -2.095
  2230         NA    141    TRP    NE1   2230    -0.3418      14.01   ; qtot -2.437
  2231          H    141    TRP    HE1   2231     0.3412      1.008   ; qtot -2.096
  2232         CN    141    TRP    CE2   2232      0.138      12.01   ; qtot -1.958
  2233         CA    141    TRP    CZ2   2233    -0.2601      12.01   ; qtot -2.218
  2234         HA    141    TRP    HZ2   2234     0.1572      1.008   ; qtot -2.061
  2235         CA    141    TRP    CH2   2235    -0.1134      12.01   ; qtot -2.174
  2236         HA    141    TRP    HH2   2236     0.1417      1.008   ; qtot -2.033
  2237         CA    141    TRP    CZ3   2237    -0.1972      12.01   ; qtot -2.23
  2238         HA    141    TRP    HZ3   2238     0.1447      1.008   ; qtot -2.085
  2239         CA    141    TRP    CE3   2239    -0.2387      12.01   ; qtot -2.324
  2240         HA    141    TRP    HE3   2240       0.17      1.008   ; qtot -2.154
  2241         CB    141    TRP    CD2   2241     0.1243      12.01   ; qtot -2.029
  2242          C    141    TRP      C   2242     0.5973      12.01   ; qtot -1.432
  2243          O    141    TRP      O   2243    -0.5679         16   ; qtot -2
; residue 142 ALA rtp ALA  q  0.0
  2244          N    142    ALA      N   2244    -0.4157      14.01   ; qtot -2.416
  2245          H    142    ALA      H   2245     0.2719      1.008   ; qtot -2.144
  2246         CT    142    ALA     CA   2246     0.0337      12.01   ; qtot -2.11
  2247         H1    142    ALA     HA   2247     0.0823      1.008   ; qtot -2.028
  2248         CT    142    ALA     CB   2248    -0.1825      12.01   ; qtot -2.21
  2249         HC    142    ALA    HB1   2249     0.0603      1.008   ; qtot -2.15
  2250         HC    142    ALA    HB2   2250     0.0603      1.008   ; qtot -2.09
  2251         HC    142    ALA    HB3   2251     0.0603      1.008   ; qtot -2.029
  2252          C    142    ALA      C   2252     0.5973      12.01   ; qtot -1.432
  2253          O    142    ALA      O   2253    -0.5679         16   ; qtot -2
; residue 143 ALA rtp ALA  q  0.0
  2254          N    143    ALA      N   2254    -0.4157      14.01   ; qtot -2.416
  2255          H    143    ALA      H   2255     0.2719      1.008   ; qtot -2.144
  2256         CT    143    ALA     CA   2256     0.0337      12.01   ; qtot -2.11
  2257         H1    143    ALA     HA   2257     0.0823      1.008   ; qtot -2.028
  2258         CT    143    ALA     CB   2258    -0.1825      12.01   ; qtot -2.21
  2259         HC    143    ALA    HB1   2259     0.0603      1.008   ; qtot -2.15
  2260         HC    143    ALA    HB2   2260     0.0603      1.008   ; qtot -2.09
  2261         HC    143    ALA    HB3   2261     0.0603      1.008   ; qtot -2.029
  2262          C    143    ALA      C   2262     0.5973      12.01   ; qtot -1.432
  2263          O    143    ALA      O   2263    -0.5679         16   ; qtot -2
; residue 144 MET rtp MET  q  0.0
  2264          N    144    MET      N   2264    -0.4157      14.01   ; qtot -2.416
  2265          H    144    MET      H   2265     0.2719      1.008   ; qtot -2.144
  2266         CT    144    MET     CA   2266    -0.0237      12.01   ; qtot -2.168
  2267         H1    144    MET     HA   2267      0.088      1.008   ; qtot -2.08
  2268         CT    144    MET     CB   2268     0.0342      12.01   ; qtot -2.045
  2269         HC    144    MET    HB1   2269     0.0241      1.008   ; qtot -2.021
  2270         HC    144    MET    HB2   2270     0.0241      1.008   ; qtot -1.997
  2271         CT    144    MET     CG   2271     0.0018      12.01   ; qtot -1.995
  2272         H1    144    MET    HG1   2272      0.044      1.008   ; qtot -1.951
  2273         H1    144    MET    HG2   2273      0.044      1.008   ; qtot -1.907
  2274          S    144    MET     SD   2274    -0.2737      32.06   ; qtot -2.181
  2275         CT    144    MET     CE   2275    -0.0536      12.01   ; qtot -2.235
  2276         H1    144    MET    HE1   2276     0.0684      1.008   ; qtot -2.166
  2277         H1    144    MET    HE2   2277     0.0684      1.008   ; qtot -2.098
  2278         H1    144    MET    HE3   2278     0.0684      1.008   ; qtot -2.029
  2279          C    144    MET      C   2279     0.5973      12.01   ; qtot -1.432
  2280          O    144    MET      O   2280    -0.5679         16   ; qtot -2
; residue 145 GLU rtp GLU  q -1.0
  2281          N    145    GLU      N   2281    -0.5163      14.01   ; qtot -2.516
  2282          H    145    GLU      H   2282     0.2936      1.008   ; qtot -2.223
  2283         CT    145    GLU     CA   2283     0.0397      12.01   ; qtot -2.183
  2284         H1    145    GLU     HA   2284     0.1105      1.008   ; qtot -2.073
  2285         CT    145    GLU     CB   2285      0.056      12.01   ; qtot -2.017
  2286         HC    145    GLU    HB1   2286    -0.0173      1.008   ; qtot -2.034
  2287         HC    145    GLU    HB2   2287    -0.0173      1.008   ; qtot -2.051
  2288         CT    145    GLU     CG   2288     0.0136      12.01   ; qtot -2.038
  2289         HC    145    GLU    HG1   2289    -0.0425      1.008   ; qtot -2.08
  2290         HC    145    GLU    HG2   2290    -0.0425      1.008   ; qtot -2.123
  2291          C    145    GLU     CD   2291     0.8054      12.01   ; qtot -1.317
  2292         O2    145    GLU    OE1   2292    -0.8188         16   ; qtot -2.136
  2293         O2    145    GLU    OE2   2293    -0.8188         16   ; qtot -2.955
  2294          C    145    GLU      C   2294     0.5366      12.01   ; qtot -2.418
  2295          O    145    GLU      O   2295    -0.5819         16   ; qtot -3
; residue 146 GLU rtp GLU  q -1.0
  2296          N    146    GLU      N   2296    -0.5163      14.01   ; qtot -3.516
  2297          H    146    GLU      H   2297     0.2936      1.008   ; qtot -3.223
  2298         CT    146    GLU     CA   2298     0.0397      12.01   ; qtot -3.183
  2299         H1    146    GLU     HA   2299     0.1105      1.008   ; qtot -3.073
  2300         CT    146    GLU     CB   2300      0.056      12.01   ; qtot -3.017
  2301         HC    146    GLU    HB1   2301    -0.0173      1.008   ; qtot -3.034
  2302         HC    146    GLU    HB2   2302    -0.0173      1.008   ; qtot -3.051
  2303         CT    146    GLU     CG   2303     0.0136      12.01   ; qtot -3.038
  2304         HC    146    GLU    HG1   2304    -0.0425      1.008   ; qtot -3.08
  2305         HC    146    GLU    HG2   2305    -0.0425      1.008   ; qtot -3.123
  2306          C    146    GLU     CD   2306     0.8054      12.01   ; qtot -2.317
  2307         O2    146    GLU    OE1   2307    -0.8188         16   ; qtot -3.136
  2308         O2    146    GLU    OE2   2308    -0.8188         16   ; qtot -3.955
  2309          C    146    GLU      C   2309     0.5366      12.01   ; qtot -3.418
  2310          O    146    GLU      O   2310    -0.5819         16   ; qtot -4
; residue 147 LEU rtp LEU  q  0.0
  2311          N    147    LEU      N   2311    -0.4157      14.01   ; qtot -4.416
  2312          H    147    LEU      H   2312     0.2719      1.008   ; qtot -4.144
  2313         CT    147    LEU     CA   2313    -0.0518      12.01   ; qtot -4.196
  2314         H1    147    LEU     HA   2314     0.0922      1.008   ; qtot -4.103
  2315         CT    147    LEU     CB   2315    -0.1102      12.01   ; qtot -4.214
  2316         HC    147    LEU    HB1   2316     0.0457      1.008   ; qtot -4.168
  2317         HC    147    LEU    HB2   2317     0.0457      1.008   ; qtot -4.122
  2318         CT    147    LEU     CG   2318     0.3531      12.01   ; qtot -3.769
  2319         HC    147    LEU     HG   2319    -0.0361      1.008   ; qtot -3.805
  2320         CT    147    LEU    CD1   2320    -0.4121      12.01   ; qtot -4.217
  2321         HC    147    LEU   HD11   2321        0.1      1.008   ; qtot -4.117
  2322         HC    147    LEU   HD12   2322        0.1      1.008   ; qtot -4.017
  2323         HC    147    LEU   HD13   2323        0.1      1.008   ; qtot -3.917
  2324         CT    147    LEU    CD2   2324    -0.4121      12.01   ; qtot -4.329
  2325         HC    147    LEU   HD21   2325        0.1      1.008   ; qtot -4.229
  2326         HC    147    LEU   HD22   2326        0.1      1.008   ; qtot -4.129
  2327         HC    147    LEU   HD23   2327        0.1      1.008   ; qtot -4.029
  2328          C    147    LEU      C   2328     0.5973      12.01   ; qtot -3.432
  2329          O    147    LEU      O   2329    -0.5679         16   ; qtot -4
; residue 148 VAL rtp VAL  q  0.0
  2330          N    148    VAL      N   2330    -0.4157      14.01   ; qtot -4.416
  2331          H    148    VAL      H   2331     0.2719      1.008   ; qtot -4.144
  2332         CT    148    VAL     CA   2332    -0.0875      12.01   ; qtot -4.231
  2333         H1    148    VAL     HA   2333     0.0969      1.008   ; qtot -4.134
  2334         CT    148    VAL     CB   2334     0.2985      12.01   ; qtot -3.836
  2335         HC    148    VAL     HB   2335    -0.0297      1.008   ; qtot -3.866
  2336         CT    148    VAL    CG1   2336    -0.3192      12.01   ; qtot -4.185
  2337         HC    148    VAL   HG11   2337     0.0791      1.008   ; qtot -4.106
  2338         HC    148    VAL   HG12   2338     0.0791      1.008   ; qtot -4.027
  2339         HC    148    VAL   HG13   2339     0.0791      1.008   ; qtot -3.948
  2340         CT    148    VAL    CG2   2340    -0.3192      12.01   ; qtot -4.267
  2341         HC    148    VAL   HG21   2341     0.0791      1.008   ; qtot -4.188
  2342         HC    148    VAL   HG22   2342     0.0791      1.008   ; qtot -4.109
  2343         HC    148    VAL   HG23   2343     0.0791      1.008   ; qtot -4.029
  2344          C    148    VAL      C   2344     0.5973      12.01   ; qtot -3.432
  2345          O    148    VAL      O   2345    -0.5679         16   ; qtot -4
; residue 149 ASP rtp ASP  q -1.0
  2346          N    149    ASP      N   2346    -0.5163      14.01   ; qtot -4.516
  2347          H    149    ASP      H   2347     0.2936      1.008   ; qtot -4.223
  2348         CT    149    ASP     CA   2348     0.0381      12.01   ; qtot -4.185
  2349         H1    149    ASP     HA   2349      0.088      1.008   ; qtot -4.097
  2350         CT    149    ASP     CB   2350    -0.0303      12.01   ; qtot -4.127
  2351         HC    149    ASP    HB1   2351    -0.0122      1.008   ; qtot -4.139
  2352         HC    149    ASP    HB2   2352    -0.0122      1.008   ; qtot -4.151
  2353          C    149    ASP     CG   2353     0.7994      12.01   ; qtot -3.352
  2354         O2    149    ASP    OD1   2354    -0.8014         16   ; qtot -4.153
  2355         O2    149    ASP    OD2   2355    -0.8014         16   ; qtot -4.955
  2356          C    149    ASP      C   2356     0.5366      12.01   ; qtot -4.418
  2357          O    149    ASP      O   2357    -0.5819         16   ; qtot -5
; residue 150 GLU rtp GLU  q -1.0
  2358          N    150    GLU      N   2358    -0.5163      14.01   ; qtot -5.516
  2359          H    150    GLU      H   2359     0.2936      1.008   ; qtot -5.223
  2360         CT    150    GLU     CA   2360     0.0397      12.01   ; qtot -5.183
  2361         H1    150    GLU     HA   2361     0.1105      1.008   ; qtot -5.073
  2362         CT    150    GLU     CB   2362      0.056      12.01   ; qtot -5.017
  2363         HC    150    GLU    HB1   2363    -0.0173      1.008   ; qtot -5.034
  2364         HC    150    GLU    HB2   2364    -0.0173      1.008   ; qtot -5.051
  2365         CT    150    GLU     CG   2365     0.0136      12.01   ; qtot -5.038
  2366         HC    150    GLU    HG1   2366    -0.0425      1.008   ; qtot -5.08
  2367         HC    150    GLU    HG2   2367    -0.0425      1.008   ; qtot -5.123
  2368          C    150    GLU     CD   2368     0.8054      12.01   ; qtot -4.317
  2369         O2    150    GLU    OE1   2369    -0.8188         16   ; qtot -5.136
  2370         O2    150    GLU    OE2   2370    -0.8188         16   ; qtot -5.955
  2371          C    150    GLU      C   2371     0.5366      12.01   ; qtot -5.418
  2372          O    150    GLU      O   2372    -0.5819         16   ; qtot -6
; residue 151 GLY rtp GLY  q  0.0
  2373          N    151    GLY      N   2373    -0.4157      14.01   ; qtot -6.416
  2374          H    151    GLY      H   2374     0.2719      1.008   ; qtot -6.144
  2375         CT    151    GLY     CA   2375    -0.0252      12.01   ; qtot -6.169
  2376         H1    151    GLY    HA1   2376     0.0698      1.008   ; qtot -6.099
  2377         H1    151    GLY    HA2   2377     0.0698      1.008   ; qtot -6.029
  2378          C    151    GLY      C   2378     0.5973      12.01   ; qtot -5.432
  2379          O    151    GLY      O   2379    -0.5679         16   ; qtot -6
; residue 152 LEU rtp LEU  q  0.0
  2380          N    152    LEU      N   2380    -0.4157      14.01   ; qtot -6.416
  2381          H    152    LEU      H   2381     0.2719      1.008   ; qtot -6.144
  2382         CT    152    LEU     CA   2382    -0.0518      12.01   ; qtot -6.196
  2383         H1    152    LEU     HA   2383     0.0922      1.008   ; qtot -6.103
  2384         CT    152    LEU     CB   2384    -0.1102      12.01   ; qtot -6.214
  2385         HC    152    LEU    HB1   2385     0.0457      1.008   ; qtot -6.168
  2386         HC    152    LEU    HB2   2386     0.0457      1.008   ; qtot -6.122
  2387         CT    152    LEU     CG   2387     0.3531      12.01   ; qtot -5.769
  2388         HC    152    LEU     HG   2388    -0.0361      1.008   ; qtot -5.805
  2389         CT    152    LEU    CD1   2389    -0.4121      12.01   ; qtot -6.217
  2390         HC    152    LEU   HD11   2390        0.1      1.008   ; qtot -6.117
  2391         HC    152    LEU   HD12   2391        0.1      1.008   ; qtot -6.017
  2392         HC    152    LEU   HD13   2392        0.1      1.008   ; qtot -5.917
  2393         CT    152    LEU    CD2   2393    -0.4121      12.01   ; qtot -6.329
  2394         HC    152    LEU   HD21   2394        0.1      1.008   ; qtot -6.229
  2395         HC    152    LEU   HD22   2395        0.1      1.008   ; qtot -6.129
  2396         HC    152    LEU   HD23   2396        0.1      1.008   ; qtot -6.029
  2397          C    152    LEU      C   2397     0.5973      12.01   ; qtot -5.432
  2398          O    152    LEU      O   2398    -0.5679         16   ; qtot -6
; residue 153 VAL rtp VAL  q  0.0
  2399          N    153    VAL      N   2399    -0.4157      14.01   ; qtot -6.416
  2400          H    153    VAL      H   2400     0.2719      1.008   ; qtot -6.144
  2401         CT    153    VAL     CA   2401    -0.0875      12.01   ; qtot -6.231
  2402         H1    153    VAL     HA   2402     0.0969      1.008   ; qtot -6.134
  2403         CT    153    VAL     CB   2403     0.2985      12.01   ; qtot -5.836
  2404         HC    153    VAL     HB   2404    -0.0297      1.008   ; qtot -5.866
  2405         CT    153    VAL    CG1   2405    -0.3192      12.01   ; qtot -6.185
  2406         HC    153    VAL   HG11   2406     0.0791      1.008   ; qtot -6.106
  2407         HC    153    VAL   HG12   2407     0.0791      1.008   ; qtot -6.027
  2408         HC    153    VAL   HG13   2408     0.0791      1.008   ; qtot -5.948
  2409         CT    153    VAL    CG2   2409    -0.3192      12.01   ; qtot -6.267
  2410         HC    153    VAL   HG21   2410     0.0791      1.008   ; qtot -6.188
  2411         HC    153    VAL   HG22   2411     0.0791      1.008   ; qtot -6.109
  2412         HC    153    VAL   HG23   2412     0.0791      1.008   ; qtot -6.029
  2413          C    153    VAL      C   2413     0.5973      12.01   ; qtot -5.432
  2414          O    153    VAL      O   2414    -0.5679         16   ; qtot -6
; residue 154 LYS rtp LYS  q +1.0
  2415          N    154    LYS      N   2415    -0.3479      14.01   ; qtot -6.348
  2416          H    154    LYS      H   2416     0.2747      1.008   ; qtot -6.073
  2417         CT    154    LYS     CA   2417      -0.24      12.01   ; qtot -6.313
  2418         H1    154    LYS     HA   2418     0.1426      1.008   ; qtot -6.171
  2419         CT    154    LYS     CB   2419    -0.0094      12.01   ; qtot -6.18
  2420         HC    154    LYS    HB1   2420     0.0362      1.008   ; qtot -6.144
  2421         HC    154    LYS    HB2   2421     0.0362      1.008   ; qtot -6.108
  2422         CT    154    LYS     CG   2422     0.0187      12.01   ; qtot -6.089
  2423         HC    154    LYS    HG1   2423     0.0103      1.008   ; qtot -6.079
  2424         HC    154    LYS    HG2   2424     0.0103      1.008   ; qtot -6.068
  2425         CT    154    LYS     CD   2425    -0.0479      12.01   ; qtot -6.116
  2426         HC    154    LYS    HD1   2426     0.0621      1.008   ; qtot -6.054
  2427         HC    154    LYS    HD2   2427     0.0621      1.008   ; qtot -5.992
  2428         CT    154    LYS     CE   2428    -0.0143      12.01   ; qtot -6.006
  2429         HP    154    LYS    HE1   2429     0.1135      1.008   ; qtot -5.893
  2430         HP    154    LYS    HE2   2430     0.1135      1.008   ; qtot -5.779
  2431         N3    154    LYS     NZ   2431    -0.3854      14.01   ; qtot -6.165
  2432          H    154    LYS    HZ1   2432       0.34      1.008   ; qtot -5.825
  2433          H    154    LYS    HZ2   2433       0.34      1.008   ; qtot -5.485
  2434          H    154    LYS    HZ3   2434       0.34      1.008   ; qtot -5.145
  2435          C    154    LYS      C   2435     0.7341      12.01   ; qtot -4.411
  2436          O    154    LYS      O   2436    -0.5894         16   ; qtot -5
; residue 155 ALA rtp ALA  q  0.0
  2437          N    155    ALA      N   2437    -0.4157      14.01   ; qtot -5.416
  2438          H    155    ALA      H   2438     0.2719      1.008   ; qtot -5.144
  2439         CT    155    ALA     CA   2439     0.0337      12.01   ; qtot -5.11
  2440         H1    155    ALA     HA   2440     0.0823      1.008   ; qtot -5.028
  2441         CT    155    ALA     CB   2441    -0.1825      12.01   ; qtot -5.21
  2442         HC    155    ALA    HB1   2442     0.0603      1.008   ; qtot -5.15
  2443         HC    155    ALA    HB2   2443     0.0603      1.008   ; qtot -5.09
  2444         HC    155    ALA    HB3   2444     0.0603      1.008   ; qtot -5.029
  2445          C    155    ALA      C   2445     0.5973      12.01   ; qtot -4.432
  2446          O    155    ALA      O   2446    -0.5679         16   ; qtot -5
; residue 156 ILE rtp ILE  q  0.0
  2447          N    156    ILE      N   2447    -0.4157      14.01   ; qtot -5.416
  2448          H    156    ILE      H   2448     0.2719      1.008   ; qtot -5.144
  2449         CT    156    ILE     CA   2449    -0.0597      12.01   ; qtot -5.204
  2450         H1    156    ILE     HA   2450     0.0869      1.008   ; qtot -5.117
  2451         CT    156    ILE     CB   2451     0.1303      12.01   ; qtot -4.986
  2452         HC    156    ILE     HB   2452     0.0187      1.008   ; qtot -4.968
  2453         CT    156    ILE    CG2   2453    -0.3204      12.01   ; qtot -5.288
  2454         HC    156    ILE   HG21   2454     0.0882      1.008   ; qtot -5.2
  2455         HC    156    ILE   HG22   2455     0.0882      1.008   ; qtot -5.112
  2456         HC    156    ILE   HG23   2456     0.0882      1.008   ; qtot -5.023
  2457         CT    156    ILE    CG1   2457     -0.043      12.01   ; qtot -5.066
  2458         HC    156    ILE   HG11   2458     0.0236      1.008   ; qtot -5.043
  2459         HC    156    ILE   HG12   2459     0.0236      1.008   ; qtot -5.019
  2460         CT    156    ILE     CD   2460     -0.066      12.01   ; qtot -5.085
  2461         HC    156    ILE    HD1   2461     0.0186      1.008   ; qtot -5.067
  2462         HC    156    ILE    HD2   2462     0.0186      1.008   ; qtot -5.048
  2463         HC    156    ILE    HD3   2463     0.0186      1.008   ; qtot -5.029
  2464          C    156    ILE      C   2464     0.5973      12.01   ; qtot -4.432
  2465          O    156    ILE      O   2465    -0.5679         16   ; qtot -5
; residue 157 GLY rtp GLY  q  0.0
  2466          N    157    GLY      N   2466    -0.4157      14.01   ; qtot -5.416
  2467          H    157    GLY      H   2467     0.2719      1.008   ; qtot -5.144
  2468         CT    157    GLY     CA   2468    -0.0252      12.01   ; qtot -5.169
  2469         H1    157    GLY    HA1   2469     0.0698      1.008   ; qtot -5.099
  2470         H1    157    GLY    HA2   2470     0.0698      1.008   ; qtot -5.029
  2471          C    157    GLY      C   2471     0.5973      12.01   ; qtot -4.432
  2472          O    157    GLY      O   2472    -0.5679         16   ; qtot -5
; residue 158 ILE rtp ILE  q  0.0
  2473          N    158    ILE      N   2473    -0.4157      14.01   ; qtot -5.416
  2474          H    158    ILE      H   2474     0.2719      1.008   ; qtot -5.144
  2475         CT    158    ILE     CA   2475    -0.0597      12.01   ; qtot -5.204
  2476         H1    158    ILE     HA   2476     0.0869      1.008   ; qtot -5.117
  2477         CT    158    ILE     CB   2477     0.1303      12.01   ; qtot -4.986
  2478         HC    158    ILE     HB   2478     0.0187      1.008   ; qtot -4.968
  2479         CT    158    ILE    CG2   2479    -0.3204      12.01   ; qtot -5.288
  2480         HC    158    ILE   HG21   2480     0.0882      1.008   ; qtot -5.2
  2481         HC    158    ILE   HG22   2481     0.0882      1.008   ; qtot -5.112
  2482         HC    158    ILE   HG23   2482     0.0882      1.008   ; qtot -5.023
  2483         CT    158    ILE    CG1   2483     -0.043      12.01   ; qtot -5.066
  2484         HC    158    ILE   HG11   2484     0.0236      1.008   ; qtot -5.043
  2485         HC    158    ILE   HG12   2485     0.0236      1.008   ; qtot -5.019
  2486         CT    158    ILE     CD   2486     -0.066      12.01   ; qtot -5.085
  2487         HC    158    ILE    HD1   2487     0.0186      1.008   ; qtot -5.067
  2488         HC    158    ILE    HD2   2488     0.0186      1.008   ; qtot -5.048
  2489         HC    158    ILE    HD3   2489     0.0186      1.008   ; qtot -5.029
  2490          C    158    ILE      C   2490     0.5973      12.01   ; qtot -4.432
  2491          O    158    ILE      O   2491    -0.5679         16   ; qtot -5
; residue 159 SER rtp SER  q  0.0
  2492          N    159    SER      N   2492    -0.4157      14.01   ; qtot -5.416
  2493          H    159    SER      H   2493     0.2719      1.008   ; qtot -5.144
  2494         CT    159    SER     CA   2494    -0.0249      12.01   ; qtot -5.169
  2495         H1    159    SER     HA   2495     0.0843      1.008   ; qtot -5.084
  2496         CT    159    SER     CB   2496     0.2117      12.01   ; qtot -4.873
  2497         H1    159    SER    HB1   2497     0.0352      1.008   ; qtot -4.838
  2498         H1    159    SER    HB2   2498     0.0352      1.008   ; qtot -4.802
  2499         OH    159    SER     OG   2499    -0.6546         16   ; qtot -5.457
  2500         HO    159    SER     HG   2500     0.4275      1.008   ; qtot -5.029
  2501          C    159    SER      C   2501     0.5973      12.01   ; qtot -4.432
  2502          O    159    SER      O   2502    -0.5679         16   ; qtot -5
; residue 160 ASN rtp ASN  q  0.0
  2503          N    160    ASN      N   2503    -0.4157      14.01   ; qtot -5.416
  2504          H    160    ASN      H   2504     0.2719      1.008   ; qtot -5.144
  2505         CT    160    ASN     CA   2505     0.0143      12.01   ; qtot -5.13
  2506         H1    160    ASN     HA   2506     0.1048      1.008   ; qtot -5.025
  2507         CT    160    ASN     CB   2507    -0.2041      12.01   ; qtot -5.229
  2508         HC    160    ASN    HB1   2508     0.0797      1.008   ; qtot -5.149
  2509         HC    160    ASN    HB2   2509     0.0797      1.008   ; qtot -5.069
  2510          C    160    ASN     CG   2510      0.713      12.01   ; qtot -4.356
  2511          O    160    ASN    OD1   2511    -0.5931         16   ; qtot -4.95
  2512          N    160    ASN    ND2   2512    -0.9191      14.01   ; qtot -5.869
  2513          H    160    ASN   HD21   2513     0.4196      1.008   ; qtot -5.449
  2514          H    160    ASN   HD22   2514     0.4196      1.008   ; qtot -5.029
  2515          C    160    ASN      C   2515     0.5973      12.01   ; qtot -4.432
  2516          O    160    ASN      O   2516    -0.5679         16   ; qtot -5
; residue 161 PHE rtp PHE  q  0.0
  2517          N    161    PHE      N   2517    -0.4157      14.01   ; qtot -5.416
  2518          H    161    PHE      H   2518     0.2719      1.008   ; qtot -5.144
  2519         CT    161    PHE     CA   2519    -0.0024      12.01   ; qtot -5.146
  2520         H1    161    PHE     HA   2520     0.0978      1.008   ; qtot -5.048
  2521         CT    161    PHE     CB   2521    -0.0343      12.01   ; qtot -5.083
  2522         HC    161    PHE    HB1   2522     0.0295      1.008   ; qtot -5.053
  2523         HC    161    PHE    HB2   2523     0.0295      1.008   ; qtot -5.024
  2524         CA    161    PHE     CG   2524     0.0118      12.01   ; qtot -5.012
  2525         CA    161    PHE    CD1   2525    -0.1256      12.01   ; qtot -5.138
  2526         HA    161    PHE    HD1   2526      0.133      1.008   ; qtot -5.005
  2527         CA    161    PHE    CE1   2527    -0.1704      12.01   ; qtot -5.175
  2528         HA    161    PHE    HE1   2528      0.143      1.008   ; qtot -5.032
  2529         CA    161    PHE     CZ   2529    -0.1072      12.01   ; qtot -5.139
  2530         HA    161    PHE     HZ   2530     0.1297      1.008   ; qtot -5.009
  2531         CA    161    PHE    CE2   2531    -0.1704      12.01   ; qtot -5.18
  2532         HA    161    PHE    HE2   2532      0.143      1.008   ; qtot -5.037
  2533         CA    161    PHE    CD2   2533    -0.1256      12.01   ; qtot -5.162
  2534         HA    161    PHE    HD2   2534      0.133      1.008   ; qtot -5.029
  2535          C    161    PHE      C   2535     0.5973      12.01   ; qtot -4.432
  2536          O    161    PHE      O   2536    -0.5679         16   ; qtot -5
; residue 162 ASN rtp ASN  q  0.0
  2537          N    162    ASN      N   2537    -0.4157      14.01   ; qtot -5.416
  2538          H    162    ASN      H   2538     0.2719      1.008   ; qtot -5.144
  2539         CT    162    ASN     CA   2539     0.0143      12.01   ; qtot -5.13
  2540         H1    162    ASN     HA   2540     0.1048      1.008   ; qtot -5.025
  2541         CT    162    ASN     CB   2541    -0.2041      12.01   ; qtot -5.229
  2542         HC    162    ASN    HB1   2542     0.0797      1.008   ; qtot -5.149
  2543         HC    162    ASN    HB2   2543     0.0797      1.008   ; qtot -5.069
  2544          C    162    ASN     CG   2544      0.713      12.01   ; qtot -4.356
  2545          O    162    ASN    OD1   2545    -0.5931         16   ; qtot -4.95
  2546          N    162    ASN    ND2   2546    -0.9191      14.01   ; qtot -5.869
  2547          H    162    ASN   HD21   2547     0.4196      1.008   ; qtot -5.449
  2548          H    162    ASN   HD22   2548     0.4196      1.008   ; qtot -5.029
  2549          C    162    ASN      C   2549     0.5973      12.01   ; qtot -4.432
  2550          O    162    ASN      O   2550    -0.5679         16   ; qtot -5
; residue 163 HIS rtp HIE  q  0.0
  2551          N    163    HIS      N   2551    -0.4157      14.01   ; qtot -5.416
  2552          H    163    HIS      H   2552     0.2719      1.008   ; qtot -5.144
  2553         CT    163    HIS     CA   2553    -0.0581      12.01   ; qtot -5.202
  2554         H1    163    HIS     HA   2554      0.136      1.008   ; qtot -5.066
  2555         CT    163    HIS     CB   2555    -0.0074      12.01   ; qtot -5.073
  2556         HC    163    HIS    HB1   2556     0.0367      1.008   ; qtot -5.037
  2557         HC    163    HIS    HB2   2557     0.0367      1.008   ; qtot -5
  2558         CC    163    HIS     CG   2558     0.1868      12.01   ; qtot -4.813
  2559         NB    163    HIS    ND1   2559    -0.5432      14.01   ; qtot -5.356
  2560         CR    163    HIS    CE1   2560     0.1635      12.01   ; qtot -5.193
  2561         H5    163    HIS    HE1   2561     0.1435      1.008   ; qtot -5.049
  2562         NA    163    HIS    NE2   2562    -0.2795      14.01   ; qtot -5.329
  2563          H    163    HIS    HE2   2563     0.3339      1.008   ; qtot -4.995
  2564         CW    163    HIS    CD2   2564    -0.2207      12.01   ; qtot -5.216
  2565         H4    163    HIS    HD2   2565     0.1862      1.008   ; qtot -5.029
  2566          C    163    HIS      C   2566     0.5973      12.01   ; qtot -4.432
  2567          O    163    HIS      O   2567    -0.5679         16   ; qtot -5
; residue 164 LEU rtp LEU  q  0.0
  2568          N    164    LEU      N   2568    -0.4157      14.01   ; qtot -5.416
  2569          H    164    LEU      H   2569     0.2719      1.008   ; qtot -5.144
  2570         CT    164    LEU     CA   2570    -0.0518      12.01   ; qtot -5.196
  2571         H1    164    LEU     HA   2571     0.0922      1.008   ; qtot -5.103
  2572         CT    164    LEU     CB   2572    -0.1102      12.01   ; qtot -5.214
  2573         HC    164    LEU    HB1   2573     0.0457      1.008   ; qtot -5.168
  2574         HC    164    LEU    HB2   2574     0.0457      1.008   ; qtot -5.122
  2575         CT    164    LEU     CG   2575     0.3531      12.01   ; qtot -4.769
  2576         HC    164    LEU     HG   2576    -0.0361      1.008   ; qtot -4.805
  2577         CT    164    LEU    CD1   2577    -0.4121      12.01   ; qtot -5.217
  2578         HC    164    LEU   HD11   2578        0.1      1.008   ; qtot -5.117
  2579         HC    164    LEU   HD12   2579        0.1      1.008   ; qtot -5.017
  2580         HC    164    LEU   HD13   2580        0.1      1.008   ; qtot -4.917
  2581         CT    164    LEU    CD2   2581    -0.4121      12.01   ; qtot -5.329
  2582         HC    164    LEU   HD21   2582        0.1      1.008   ; qtot -5.229
  2583         HC    164    LEU   HD22   2583        0.1      1.008   ; qtot -5.129
  2584         HC    164    LEU   HD23   2584        0.1      1.008   ; qtot -5.029
  2585          C    164    LEU      C   2585     0.5973      12.01   ; qtot -4.432
  2586          O    164    LEU      O   2586    -0.5679         16   ; qtot -5
; residue 165 GLN rtp GLN  q  0.0
  2587          N    165    GLN      N   2587    -0.4157      14.01   ; qtot -5.416
  2588          H    165    GLN      H   2588     0.2719      1.008   ; qtot -5.144
  2589         CT    165    GLN     CA   2589    -0.0031      12.01   ; qtot -5.147
  2590         H1    165    GLN     HA   2590      0.085      1.008   ; qtot -5.062
  2591         CT    165    GLN     CB   2591    -0.0036      12.01   ; qtot -5.065
  2592         HC    165    GLN    HB1   2592     0.0171      1.008   ; qtot -5.048
  2593         HC    165    GLN    HB2   2593     0.0171      1.008   ; qtot -5.031
  2594         CT    165    GLN     CG   2594    -0.0645      12.01   ; qtot -5.096
  2595         HC    165    GLN    HG1   2595     0.0352      1.008   ; qtot -5.061
  2596         HC    165    GLN    HG2   2596     0.0352      1.008   ; qtot -5.025
  2597          C    165    GLN     CD   2597     0.6951      12.01   ; qtot -4.33
  2598          O    165    GLN    OE1   2598    -0.6086         16   ; qtot -4.939
  2599          N    165    GLN    NE2   2599    -0.9407      14.01   ; qtot -5.88
  2600          H    165    GLN   HE21   2600     0.4251      1.008   ; qtot -5.454
  2601          H    165    GLN   HE22   2601     0.4251      1.008   ; qtot -5.029
  2602          C    165    GLN      C   2602     0.5973      12.01   ; qtot -4.432
  2603          O    165    GLN      O   2603    -0.5679         16   ; qtot -5
; residue 166 VAL rtp VAL  q  0.0
  2604          N    166    VAL      N   2604    -0.4157      14.01   ; qtot -5.416
  2605          H    166    VAL      H   2605     0.2719      1.008   ; qtot -5.144
  2606         CT    166    VAL     CA   2606    -0.0875      12.01   ; qtot -5.231
  2607         H1    166    VAL     HA   2607     0.0969      1.008   ; qtot -5.134
  2608         CT    166    VAL     CB   2608     0.2985      12.01   ; qtot -4.836
  2609         HC    166    VAL     HB   2609    -0.0297      1.008   ; qtot -4.866
  2610         CT    166    VAL    CG1   2610    -0.3192      12.01   ; qtot -5.185
  2611         HC    166    VAL   HG11   2611     0.0791      1.008   ; qtot -5.106
  2612         HC    166    VAL   HG12   2612     0.0791      1.008   ; qtot -5.027
  2613         HC    166    VAL   HG13   2613     0.0791      1.008   ; qtot -4.947
  2614         CT    166    VAL    CG2   2614    -0.3192      12.01   ; qtot -5.267
  2615         HC    166    VAL   HG21   2615     0.0791      1.008   ; qtot -5.188
  2616         HC    166    VAL   HG22   2616     0.0791      1.008   ; qtot -5.109
  2617         HC    166    VAL   HG23   2617     0.0791      1.008   ; qtot -5.029
  2618          C    166    VAL      C   2618     0.5973      12.01   ; qtot -4.432
  2619          O    166    VAL      O   2619    -0.5679         16   ; qtot -5
; residue 167 GLU rtp GLU  q -1.0
  2620          N    167    GLU      N   2620    -0.5163      14.01   ; qtot -5.516
  2621          H    167    GLU      H   2621     0.2936      1.008   ; qtot -5.223
  2622         CT    167    GLU     CA   2622     0.0397      12.01   ; qtot -5.183
  2623         H1    167    GLU     HA   2623     0.1105      1.008   ; qtot -5.073
  2624         CT    167    GLU     CB   2624      0.056      12.01   ; qtot -5.017
  2625         HC    167    GLU    HB1   2625    -0.0173      1.008   ; qtot -5.034
  2626         HC    167    GLU    HB2   2626    -0.0173      1.008   ; qtot -5.051
  2627         CT    167    GLU     CG   2627     0.0136      12.01   ; qtot -5.038
  2628         HC    167    GLU    HG1   2628    -0.0425      1.008   ; qtot -5.08
  2629         HC    167    GLU    HG2   2629    -0.0425      1.008   ; qtot -5.123
  2630          C    167    GLU     CD   2630     0.8054      12.01   ; qtot -4.317
  2631         O2    167    GLU    OE1   2631    -0.8188         16   ; qtot -5.136
  2632         O2    167    GLU    OE2   2632    -0.8188         16   ; qtot -5.955
  2633          C    167    GLU      C   2633     0.5366      12.01   ; qtot -5.418
  2634          O    167    GLU      O   2634    -0.5819         16   ; qtot -6
; residue 168 MET rtp MET  q  0.0
  2635          N    168    MET      N   2635    -0.4157      14.01   ; qtot -6.416
  2636          H    168    MET      H   2636     0.2719      1.008   ; qtot -6.144
  2637         CT    168    MET     CA   2637    -0.0237      12.01   ; qtot -6.167
  2638         H1    168    MET     HA   2638      0.088      1.008   ; qtot -6.079
  2639         CT    168    MET     CB   2639     0.0342      12.01   ; qtot -6.045
  2640         HC    168    MET    HB1   2640     0.0241      1.008   ; qtot -6.021
  2641         HC    168    MET    HB2   2641     0.0241      1.008   ; qtot -5.997
  2642         CT    168    MET     CG   2642     0.0018      12.01   ; qtot -5.995
  2643         H1    168    MET    HG1   2643      0.044      1.008   ; qtot -5.951
  2644         H1    168    MET    HG2   2644      0.044      1.008   ; qtot -5.907
  2645          S    168    MET     SD   2645    -0.2737      32.06   ; qtot -6.181
  2646         CT    168    MET     CE   2646    -0.0536      12.01   ; qtot -6.235
  2647         H1    168    MET    HE1   2647     0.0684      1.008   ; qtot -6.166
  2648         H1    168    MET    HE2   2648     0.0684      1.008   ; qtot -6.098
  2649         H1    168    MET    HE3   2649     0.0684      1.008   ; qtot -6.029
  2650          C    168    MET      C   2650     0.5973      12.01   ; qtot -5.432
  2651          O    168    MET      O   2651    -0.5679         16   ; qtot -6
; residue 169 ILE rtp ILE  q  0.0
  2652          N    169    ILE      N   2652    -0.4157      14.01   ; qtot -6.416
  2653          H    169    ILE      H   2653     0.2719      1.008   ; qtot -6.144
  2654         CT    169    ILE     CA   2654    -0.0597      12.01   ; qtot -6.203
  2655         H1    169    ILE     HA   2655     0.0869      1.008   ; qtot -6.117
  2656         CT    169    ILE     CB   2656     0.1303      12.01   ; qtot -5.986
  2657         HC    169    ILE     HB   2657     0.0187      1.008   ; qtot -5.968
  2658         CT    169    ILE    CG2   2658    -0.3204      12.01   ; qtot -6.288
  2659         HC    169    ILE   HG21   2659     0.0882      1.008   ; qtot -6.2
  2660         HC    169    ILE   HG22   2660     0.0882      1.008   ; qtot -6.112
  2661         HC    169    ILE   HG23   2661     0.0882      1.008   ; qtot -6.023
  2662         CT    169    ILE    CG1   2662     -0.043      12.01   ; qtot -6.066
  2663         HC    169    ILE   HG11   2663     0.0236      1.008   ; qtot -6.043
  2664         HC    169    ILE   HG12   2664     0.0236      1.008   ; qtot -6.019
  2665         CT    169    ILE     CD   2665     -0.066      12.01   ; qtot -6.085
  2666         HC    169    ILE    HD1   2666     0.0186      1.008   ; qtot -6.067
  2667         HC    169    ILE    HD2   2667     0.0186      1.008   ; qtot -6.048
  2668         HC    169    ILE    HD3   2668     0.0186      1.008   ; qtot -6.029
  2669          C    169    ILE      C   2669     0.5973      12.01   ; qtot -5.432
  2670          O    169    ILE      O   2670    -0.5679         16   ; qtot -6
; residue 170 LEU rtp LEU  q  0.0
  2671          N    170    LEU      N   2671    -0.4157      14.01   ; qtot -6.416
  2672          H    170    LEU      H   2672     0.2719      1.008   ; qtot -6.144
  2673         CT    170    LEU     CA   2673    -0.0518      12.01   ; qtot -6.196
  2674         H1    170    LEU     HA   2674     0.0922      1.008   ; qtot -6.103
  2675         CT    170    LEU     CB   2675    -0.1102      12.01   ; qtot -6.214
  2676         HC    170    LEU    HB1   2676     0.0457      1.008   ; qtot -6.168
  2677         HC    170    LEU    HB2   2677     0.0457      1.008   ; qtot -6.122
  2678         CT    170    LEU     CG   2678     0.3531      12.01   ; qtot -5.769
  2679         HC    170    LEU     HG   2679    -0.0361      1.008   ; qtot -5.805
  2680         CT    170    LEU    CD1   2680    -0.4121      12.01   ; qtot -6.217
  2681         HC    170    LEU   HD11   2681        0.1      1.008   ; qtot -6.117
  2682         HC    170    LEU   HD12   2682        0.1      1.008   ; qtot -6.017
  2683         HC    170    LEU   HD13   2683        0.1      1.008   ; qtot -5.917
  2684         CT    170    LEU    CD2   2684    -0.4121      12.01   ; qtot -6.329
  2685         HC    170    LEU   HD21   2685        0.1      1.008   ; qtot -6.229
  2686         HC    170    LEU   HD22   2686        0.1      1.008   ; qtot -6.129
  2687         HC    170    LEU   HD23   2687        0.1      1.008   ; qtot -6.029
  2688          C    170    LEU      C   2688     0.5973      12.01   ; qtot -5.432
  2689          O    170    LEU      O   2689    -0.5679         16   ; qtot -6
; residue 171 ASN rtp ASN  q  0.0
  2690          N    171    ASN      N   2690    -0.4157      14.01   ; qtot -6.416
  2691          H    171    ASN      H   2691     0.2719      1.008   ; qtot -6.144
  2692         CT    171    ASN     CA   2692     0.0143      12.01   ; qtot -6.129
  2693         H1    171    ASN     HA   2693     0.1048      1.008   ; qtot -6.025
  2694         CT    171    ASN     CB   2694    -0.2041      12.01   ; qtot -6.229
  2695         HC    171    ASN    HB1   2695     0.0797      1.008   ; qtot -6.149
  2696         HC    171    ASN    HB2   2696     0.0797      1.008   ; qtot -6.069
  2697          C    171    ASN     CG   2697      0.713      12.01   ; qtot -5.356
  2698          O    171    ASN    OD1   2698    -0.5931         16   ; qtot -5.949
  2699          N    171    ASN    ND2   2699    -0.9191      14.01   ; qtot -6.869
  2700          H    171    ASN   HD21   2700     0.4196      1.008   ; qtot -6.449
  2701          H    171    ASN   HD22   2701     0.4196      1.008   ; qtot -6.029
  2702          C    171    ASN      C   2702     0.5973      12.01   ; qtot -5.432
  2703          O    171    ASN      O   2703    -0.5679         16   ; qtot -6
; residue 172 LYS rtp LYS  q +1.0
  2704          N    172    LYS      N   2704    -0.3479      14.01   ; qtot -6.348
  2705          H    172    LYS      H   2705     0.2747      1.008   ; qtot -6.073
  2706         CT    172    LYS     CA   2706      -0.24      12.01   ; qtot -6.313
  2707         H1    172    LYS     HA   2707     0.1426      1.008   ; qtot -6.171
  2708         CT    172    LYS     CB   2708    -0.0094      12.01   ; qtot -6.18
  2709         HC    172    LYS    HB1   2709     0.0362      1.008   ; qtot -6.144
  2710         HC    172    LYS    HB2   2710     0.0362      1.008   ; qtot -6.108
  2711         CT    172    LYS     CG   2711     0.0187      12.01   ; qtot -6.089
  2712         HC    172    LYS    HG1   2712     0.0103      1.008   ; qtot -6.079
  2713         HC    172    LYS    HG2   2713     0.0103      1.008   ; qtot -6.068
  2714         CT    172    LYS     CD   2714    -0.0479      12.01   ; qtot -6.116
  2715         HC    172    LYS    HD1   2715     0.0621      1.008   ; qtot -6.054
  2716         HC    172    LYS    HD2   2716     0.0621      1.008   ; qtot -5.992
  2717         CT    172    LYS     CE   2717    -0.0143      12.01   ; qtot -6.006
  2718         HP    172    LYS    HE1   2718     0.1135      1.008   ; qtot -5.893
  2719         HP    172    LYS    HE2   2719     0.1135      1.008   ; qtot -5.779
  2720         N3    172    LYS     NZ   2720    -0.3854      14.01   ; qtot -6.165
  2721          H    172    LYS    HZ1   2721       0.34      1.008   ; qtot -5.825
  2722          H    172    LYS    HZ2   2722       0.34      1.008   ; qtot -5.485
  2723          H    172    LYS    HZ3   2723       0.34      1.008   ; qtot -5.145
  2724          C    172    LYS      C   2724     0.7341      12.01   ; qtot -4.411
  2725          O    172    LYS      O   2725    -0.5894         16   ; qtot -5
; residue 173 PRO rtp PRO  q  0.0
  2726          N    173    PRO      N   2726    -0.2548      14.01   ; qtot -5.255
  2727         CT    173    PRO     CD   2727     0.0192      12.01   ; qtot -5.236
  2728         H1    173    PRO    HD1   2728     0.0391      1.008   ; qtot -5.196
  2729         H1    173    PRO    HD2   2729     0.0391      1.008   ; qtot -5.157
  2730         CT    173    PRO     CG   2730     0.0189      12.01   ; qtot -5.138
  2731         HC    173    PRO    HG1   2731     0.0213      1.008   ; qtot -5.117
  2732         HC    173    PRO    HG2   2732     0.0213      1.008   ; qtot -5.096
  2733         CT    173    PRO     CB   2733     -0.007      12.01   ; qtot -5.103
  2734         HC    173    PRO    HB1   2734     0.0253      1.008   ; qtot -5.078
  2735         HC    173    PRO    HB2   2735     0.0253      1.008   ; qtot -5.052
  2736         CT    173    PRO     CA   2736    -0.0266      12.01   ; qtot -5.079
  2737         H1    173    PRO     HA   2737     0.0641      1.008   ; qtot -5.015
  2738          C    173    PRO      C   2738     0.5896      12.01   ; qtot -4.425
  2739          O    173    PRO      O   2739    -0.5748         16   ; qtot -5
; residue 174 GLY rtp GLY  q  0.0
  2740          N    174    GLY      N   2740    -0.4157      14.01   ; qtot -5.416
  2741          H    174    GLY      H   2741     0.2719      1.008   ; qtot -5.144
  2742         CT    174    GLY     CA   2742    -0.0252      12.01   ; qtot -5.169
  2743         H1    174    GLY    HA1   2743     0.0698      1.008   ; qtot -5.099
  2744         H1    174    GLY    HA2   2744     0.0698      1.008   ; qtot -5.029
  2745          C    174    GLY      C   2745     0.5973      12.01   ; qtot -4.432
  2746          O    174    GLY      O   2746    -0.5679         16   ; qtot -5
; residue 175 LEU rtp LEU  q  0.0
  2747          N    175    LEU      N   2747    -0.4157      14.01   ; qtot -5.416
  2748          H    175    LEU      H   2748     0.2719      1.008   ; qtot -5.144
  2749         CT    175    LEU     CA   2749    -0.0518      12.01   ; qtot -5.196
  2750         H1    175    LEU     HA   2750     0.0922      1.008   ; qtot -5.103
  2751         CT    175    LEU     CB   2751    -0.1102      12.01   ; qtot -5.214
  2752         HC    175    LEU    HB1   2752     0.0457      1.008   ; qtot -5.168
  2753         HC    175    LEU    HB2   2753     0.0457      1.008   ; qtot -5.122
  2754         CT    175    LEU     CG   2754     0.3531      12.01   ; qtot -4.769
  2755         HC    175    LEU     HG   2755    -0.0361      1.008   ; qtot -4.805
  2756         CT    175    LEU    CD1   2756    -0.4121      12.01   ; qtot -5.217
  2757         HC    175    LEU   HD11   2757        0.1      1.008   ; qtot -5.117
  2758         HC    175    LEU   HD12   2758        0.1      1.008   ; qtot -5.017
  2759         HC    175    LEU   HD13   2759        0.1      1.008   ; qtot -4.917
  2760         CT    175    LEU    CD2   2760    -0.4121      12.01   ; qtot -5.329
  2761         HC    175    LEU   HD21   2761        0.1      1.008   ; qtot -5.229
  2762         HC    175    LEU   HD22   2762        0.1      1.008   ; qtot -5.129
  2763         HC    175    LEU   HD23   2763        0.1      1.008   ; qtot -5.029
  2764          C    175    LEU      C   2764     0.5973      12.01   ; qtot -4.432
  2765          O    175    LEU      O   2765    -0.5679         16   ; qtot -5
; residue 176 LYS rtp LYS  q +1.0
  2766          N    176    LYS      N   2766    -0.3479      14.01   ; qtot -5.348
  2767          H    176    LYS      H   2767     0.2747      1.008   ; qtot -5.073
  2768         CT    176    LYS     CA   2768      -0.24      12.01   ; qtot -5.313
  2769         H1    176    LYS     HA   2769     0.1426      1.008   ; qtot -5.171
  2770         CT    176    LYS     CB   2770    -0.0094      12.01   ; qtot -5.18
  2771         HC    176    LYS    HB1   2771     0.0362      1.008   ; qtot -5.144
  2772         HC    176    LYS    HB2   2772     0.0362      1.008   ; qtot -5.108
  2773         CT    176    LYS     CG   2773     0.0187      12.01   ; qtot -5.089
  2774         HC    176    LYS    HG1   2774     0.0103      1.008   ; qtot -5.079
  2775         HC    176    LYS    HG2   2775     0.0103      1.008   ; qtot -5.068
  2776         CT    176    LYS     CD   2776    -0.0479      12.01   ; qtot -5.116
  2777         HC    176    LYS    HD1   2777     0.0621      1.008   ; qtot -5.054
  2778         HC    176    LYS    HD2   2778     0.0621      1.008   ; qtot -4.992
  2779         CT    176    LYS     CE   2779    -0.0143      12.01   ; qtot -5.006
  2780         HP    176    LYS    HE1   2780     0.1135      1.008   ; qtot -4.893
  2781         HP    176    LYS    HE2   2781     0.1135      1.008   ; qtot -4.779
  2782         N3    176    LYS     NZ   2782    -0.3854      14.01   ; qtot -5.165
  2783          H    176    LYS    HZ1   2783       0.34      1.008   ; qtot -4.825
  2784          H    176    LYS    HZ2   2784       0.34      1.008   ; qtot -4.485
  2785          H    176    LYS    HZ3   2785       0.34      1.008   ; qtot -4.145
  2786          C    176    LYS      C   2786     0.7341      12.01   ; qtot -3.411
  2787          O    176    LYS      O   2787    -0.5894         16   ; qtot -4
; residue 177 TYR rtp TYR  q  0.0
  2788          N    177    TYR      N   2788    -0.4157      14.01   ; qtot -4.416
  2789          H    177    TYR      H   2789     0.2719      1.008   ; qtot -4.144
  2790         CT    177    TYR     CA   2790    -0.0014      12.01   ; qtot -4.145
  2791         H1    177    TYR     HA   2791     0.0876      1.008   ; qtot -4.058
  2792         CT    177    TYR     CB   2792    -0.0152      12.01   ; qtot -4.073
  2793         HC    177    TYR    HB1   2793     0.0295      1.008   ; qtot -4.043
  2794         HC    177    TYR    HB2   2794     0.0295      1.008   ; qtot -4.014
  2795         CA    177    TYR     CG   2795    -0.0011      12.01   ; qtot -4.015
  2796         CA    177    TYR    CD1   2796    -0.1906      12.01   ; qtot -4.205
  2797         HA    177    TYR    HD1   2797     0.1699      1.008   ; qtot -4.036
  2798         CA    177    TYR    CE1   2798    -0.2341      12.01   ; qtot -4.27
  2799         HA    177    TYR    HE1   2799     0.1656      1.008   ; qtot -4.104
  2800          C    177    TYR     CZ   2800     0.3226      12.01   ; qtot -3.781
  2801         OH    177    TYR     OH   2801    -0.5579         16   ; qtot -4.339
  2802         HO    177    TYR     HH   2802     0.3992      1.008   ; qtot -3.94
  2803         CA    177    TYR    CE2   2803    -0.2341      12.01   ; qtot -4.174
  2804         HA    177    TYR    HE2   2804     0.1656      1.008   ; qtot -4.009
  2805         CA    177    TYR    CD2   2805    -0.1906      12.01   ; qtot -4.199
  2806         HA    177    TYR    HD2   2806     0.1699      1.008   ; qtot -4.029
  2807          C    177    TYR      C   2807     0.5973      12.01   ; qtot -3.432
  2808          O    177    TYR      O   2808    -0.5679         16   ; qtot -4
; residue 178 LYS rtp LYS  q +1.0
  2809          N    178    LYS      N   2809    -0.3479      14.01   ; qtot -4.348
  2810          H    178    LYS      H   2810     0.2747      1.008   ; qtot -4.073
  2811         CT    178    LYS     CA   2811      -0.24      12.01   ; qtot -4.313
  2812         H1    178    LYS     HA   2812     0.1426      1.008   ; qtot -4.171
  2813         CT    178    LYS     CB   2813    -0.0094      12.01   ; qtot -4.18
  2814         HC    178    LYS    HB1   2814     0.0362      1.008   ; qtot -4.144
  2815         HC    178    LYS    HB2   2815     0.0362      1.008   ; qtot -4.108
  2816         CT    178    LYS     CG   2816     0.0187      12.01   ; qtot -4.089
  2817         HC    178    LYS    HG1   2817     0.0103      1.008   ; qtot -4.079
  2818         HC    178    LYS    HG2   2818     0.0103      1.008   ; qtot -4.068
  2819         CT    178    LYS     CD   2819    -0.0479      12.01   ; qtot -4.116
  2820         HC    178    LYS    HD1   2820     0.0621      1.008   ; qtot -4.054
  2821         HC    178    LYS    HD2   2821     0.0621      1.008   ; qtot -3.992
  2822         CT    178    LYS     CE   2822    -0.0143      12.01   ; qtot -4.006
  2823         HP    178    LYS    HE1   2823     0.1135      1.008   ; qtot -3.893
  2824         HP    178    LYS    HE2   2824     0.1135      1.008   ; qtot -3.779
  2825         N3    178    LYS     NZ   2825    -0.3854      14.01   ; qtot -4.165
  2826          H    178    LYS    HZ1   2826       0.34      1.008   ; qtot -3.825
  2827          H    178    LYS    HZ2   2827       0.34      1.008   ; qtot -3.485
  2828          H    178    LYS    HZ3   2828       0.34      1.008   ; qtot -3.145
  2829          C    178    LYS      C   2829     0.7341      12.01   ; qtot -2.411
  2830          O    178    LYS      O   2830    -0.5894         16   ; qtot -3
; residue 179 PRO rtp PRO  q  0.0
  2831          N    179    PRO      N   2831    -0.2548      14.01   ; qtot -3.255
  2832         CT    179    PRO     CD   2832     0.0192      12.01   ; qtot -3.236
  2833         H1    179    PRO    HD1   2833     0.0391      1.008   ; qtot -3.196
  2834         H1    179    PRO    HD2   2834     0.0391      1.008   ; qtot -3.157
  2835         CT    179    PRO     CG   2835     0.0189      12.01   ; qtot -3.138
  2836         HC    179    PRO    HG1   2836     0.0213      1.008   ; qtot -3.117
  2837         HC    179    PRO    HG2   2837     0.0213      1.008   ; qtot -3.096
  2838         CT    179    PRO     CB   2838     -0.007      12.01   ; qtot -3.103
  2839         HC    179    PRO    HB1   2839     0.0253      1.008   ; qtot -3.078
  2840         HC    179    PRO    HB2   2840     0.0253      1.008   ; qtot -3.052
  2841         CT    179    PRO     CA   2841    -0.0266      12.01   ; qtot -3.079
  2842         H1    179    PRO     HA   2842     0.0641      1.008   ; qtot -3.015
  2843          C    179    PRO      C   2843     0.5896      12.01   ; qtot -2.425
  2844          O    179    PRO      O   2844    -0.5748         16   ; qtot -3
; residue 180 ALA rtp ALA  q  0.0
  2845          N    180    ALA      N   2845    -0.4157      14.01   ; qtot -3.416
  2846          H    180    ALA      H   2846     0.2719      1.008   ; qtot -3.144
  2847         CT    180    ALA     CA   2847     0.0337      12.01   ; qtot -3.11
  2848         H1    180    ALA     HA   2848     0.0823      1.008   ; qtot -3.028
  2849         CT    180    ALA     CB   2849    -0.1825      12.01   ; qtot -3.21
  2850         HC    180    ALA    HB1   2850     0.0603      1.008   ; qtot -3.15
  2851         HC    180    ALA    HB2   2851     0.0603      1.008   ; qtot -3.09
  2852         HC    180    ALA    HB3   2852     0.0603      1.008   ; qtot -3.029
  2853          C    180    ALA      C   2853     0.5973      12.01   ; qtot -2.432
  2854          O    180    ALA      O   2854    -0.5679         16   ; qtot -3
; residue 181 VAL rtp VAL  q  0.0
  2855          N    181    VAL      N   2855    -0.4157      14.01   ; qtot -3.416
  2856          H    181    VAL      H   2856     0.2719      1.008   ; qtot -3.144
  2857         CT    181    VAL     CA   2857    -0.0875      12.01   ; qtot -3.231
  2858         H1    181    VAL     HA   2858     0.0969      1.008   ; qtot -3.134
  2859         CT    181    VAL     CB   2859     0.2985      12.01   ; qtot -2.836
  2860         HC    181    VAL     HB   2860    -0.0297      1.008   ; qtot -2.866
  2861         CT    181    VAL    CG1   2861    -0.3192      12.01   ; qtot -3.185
  2862         HC    181    VAL   HG11   2862     0.0791      1.008   ; qtot -3.106
  2863         HC    181    VAL   HG12   2863     0.0791      1.008   ; qtot -3.027
  2864         HC    181    VAL   HG13   2864     0.0791      1.008   ; qtot -2.947
  2865         CT    181    VAL    CG2   2865    -0.3192      12.01   ; qtot -3.267
  2866         HC    181    VAL   HG21   2866     0.0791      1.008   ; qtot -3.188
  2867         HC    181    VAL   HG22   2867     0.0791      1.008   ; qtot -3.108
  2868         HC    181    VAL   HG23   2868     0.0791      1.008   ; qtot -3.029
  2869          C    181    VAL      C   2869     0.5973      12.01   ; qtot -2.432
  2870          O    181    VAL      O   2870    -0.5679         16   ; qtot -3
; residue 182 ASN rtp ASN  q  0.0
  2871          N    182    ASN      N   2871    -0.4157      14.01   ; qtot -3.416
  2872          H    182    ASN      H   2872     0.2719      1.008   ; qtot -3.144
  2873         CT    182    ASN     CA   2873     0.0143      12.01   ; qtot -3.129
  2874         H1    182    ASN     HA   2874     0.1048      1.008   ; qtot -3.025
  2875         CT    182    ASN     CB   2875    -0.2041      12.01   ; qtot -3.229
  2876         HC    182    ASN    HB1   2876     0.0797      1.008   ; qtot -3.149
  2877         HC    182    ASN    HB2   2877     0.0797      1.008   ; qtot -3.069
  2878          C    182    ASN     CG   2878      0.713      12.01   ; qtot -2.356
  2879          O    182    ASN    OD1   2879    -0.5931         16   ; qtot -2.949
  2880          N    182    ASN    ND2   2880    -0.9191      14.01   ; qtot -3.869
  2881          H    182    ASN   HD21   2881     0.4196      1.008   ; qtot -3.449
  2882          H    182    ASN   HD22   2882     0.4196      1.008   ; qtot -3.029
  2883          C    182    ASN      C   2883     0.5973      12.01   ; qtot -2.432
  2884          O    182    ASN      O   2884    -0.5679         16   ; qtot -3
; residue 183 GLN rtp GLN  q  0.0
  2885          N    183    GLN      N   2885    -0.4157      14.01   ; qtot -3.416
  2886          H    183    GLN      H   2886     0.2719      1.008   ; qtot -3.144
  2887         CT    183    GLN     CA   2887    -0.0031      12.01   ; qtot -3.147
  2888         H1    183    GLN     HA   2888      0.085      1.008   ; qtot -3.062
  2889         CT    183    GLN     CB   2889    -0.0036      12.01   ; qtot -3.065
  2890         HC    183    GLN    HB1   2890     0.0171      1.008   ; qtot -3.048
  2891         HC    183    GLN    HB2   2891     0.0171      1.008   ; qtot -3.031
  2892         CT    183    GLN     CG   2892    -0.0645      12.01   ; qtot -3.096
  2893         HC    183    GLN    HG1   2893     0.0352      1.008   ; qtot -3.061
  2894         HC    183    GLN    HG2   2894     0.0352      1.008   ; qtot -3.025
  2895          C    183    GLN     CD   2895     0.6951      12.01   ; qtot -2.33
  2896          O    183    GLN    OE1   2896    -0.6086         16   ; qtot -2.939
  2897          N    183    GLN    NE2   2897    -0.9407      14.01   ; qtot -3.88
  2898          H    183    GLN   HE21   2898     0.4251      1.008   ; qtot -3.454
  2899          H    183    GLN   HE22   2899     0.4251      1.008   ; qtot -3.029
  2900          C    183    GLN      C   2900     0.5973      12.01   ; qtot -2.432
  2901          O    183    GLN      O   2901    -0.5679         16   ; qtot -3
; residue 184 ILE rtp ILE  q  0.0
  2902          N    184    ILE      N   2902    -0.4157      14.01   ; qtot -3.416
  2903          H    184    ILE      H   2903     0.2719      1.008   ; qtot -3.144
  2904         CT    184    ILE     CA   2904    -0.0597      12.01   ; qtot -3.203
  2905         H1    184    ILE     HA   2905     0.0869      1.008   ; qtot -3.117
  2906         CT    184    ILE     CB   2906     0.1303      12.01   ; qtot -2.986
  2907         HC    184    ILE     HB   2907     0.0187      1.008   ; qtot -2.968
  2908         CT    184    ILE    CG2   2908    -0.3204      12.01   ; qtot -3.288
  2909         HC    184    ILE   HG21   2909     0.0882      1.008   ; qtot -3.2
  2910         HC    184    ILE   HG22   2910     0.0882      1.008   ; qtot -3.112
  2911         HC    184    ILE   HG23   2911     0.0882      1.008   ; qtot -3.023
  2912         CT    184    ILE    CG1   2912     -0.043      12.01   ; qtot -3.066
  2913         HC    184    ILE   HG11   2913     0.0236      1.008   ; qtot -3.043
  2914         HC    184    ILE   HG12   2914     0.0236      1.008   ; qtot -3.019
  2915         CT    184    ILE     CD   2915     -0.066      12.01   ; qtot -3.085
  2916         HC    184    ILE    HD1   2916     0.0186      1.008   ; qtot -3.067
  2917         HC    184    ILE    HD2   2917     0.0186      1.008   ; qtot -3.048
  2918         HC    184    ILE    HD3   2918     0.0186      1.008   ; qtot -3.029
  2919          C    184    ILE      C   2919     0.5973      12.01   ; qtot -2.432
  2920          O    184    ILE      O   2920    -0.5679         16   ; qtot -3
; residue 185 GLU rtp GLU  q -1.0
  2921          N    185    GLU      N   2921    -0.5163      14.01   ; qtot -3.516
  2922          H    185    GLU      H   2922     0.2936      1.008   ; qtot -3.223
  2923         CT    185    GLU     CA   2923     0.0397      12.01   ; qtot -3.183
  2924         H1    185    GLU     HA   2924     0.1105      1.008   ; qtot -3.072
  2925         CT    185    GLU     CB   2925      0.056      12.01   ; qtot -3.016
  2926         HC    185    GLU    HB1   2926    -0.0173      1.008   ; qtot -3.034
  2927         HC    185    GLU    HB2   2927    -0.0173      1.008   ; qtot -3.051
  2928         CT    185    GLU     CG   2928     0.0136      12.01   ; qtot -3.037
  2929         HC    185    GLU    HG1   2929    -0.0425      1.008   ; qtot -3.08
  2930         HC    185    GLU    HG2   2930    -0.0425      1.008   ; qtot -3.122
  2931          C    185    GLU     CD   2931     0.8054      12.01   ; qtot -2.317
  2932         O2    185    GLU    OE1   2932    -0.8188         16   ; qtot -3.136
  2933         O2    185    GLU    OE2   2933    -0.8188         16   ; qtot -3.955
  2934          C    185    GLU      C   2934     0.5366      12.01   ; qtot -3.418
  2935          O    185    GLU      O   2935    -0.5819         16   ; qtot -4
; residue 186 CYS rtp CYS  q  0.0
  2936          N    186    CYS      N   2936    -0.4157      14.01   ; qtot -4.416
  2937          H    186    CYS      H   2937     0.2719      1.008   ; qtot -4.144
  2938         CT    186    CYS     CA   2938     0.0213      12.01   ; qtot -4.122
  2939         H1    186    CYS     HA   2939     0.1124      1.008   ; qtot -4.01
  2940         CT    186    CYS     CB   2940    -0.1231      12.01   ; qtot -4.133
  2941         H1    186    CYS    HB1   2941     0.1112      1.008   ; qtot -4.022
  2942         H1    186    CYS    HB2   2942     0.1112      1.008   ; qtot -3.911
  2943         SH    186    CYS     SG   2943    -0.3119      32.06   ; qtot -4.223
  2944         HS    186    CYS     HG   2944     0.1933      1.008   ; qtot -4.029
  2945          C    186    CYS      C   2945     0.5973      12.01   ; qtot -3.432
  2946          O    186    CYS      O   2946    -0.5679         16   ; qtot -4
; residue 187 HIS rtp HIE  q  0.0
  2947          N    187    HIS      N   2947    -0.4157      14.01   ; qtot -4.416
  2948          H    187    HIS      H   2948     0.2719      1.008   ; qtot -4.144
  2949         CT    187    HIS     CA   2949    -0.0581      12.01   ; qtot -4.202
  2950         H1    187    HIS     HA   2950      0.136      1.008   ; qtot -4.066
  2951         CT    187    HIS     CB   2951    -0.0074      12.01   ; qtot -4.073
  2952         HC    187    HIS    HB1   2952     0.0367      1.008   ; qtot -4.037
  2953         HC    187    HIS    HB2   2953     0.0367      1.008   ; qtot -4
  2954         CC    187    HIS     CG   2954     0.1868      12.01   ; qtot -3.813
  2955         NB    187    HIS    ND1   2955    -0.5432      14.01   ; qtot -4.356
  2956         CR    187    HIS    CE1   2956     0.1635      12.01   ; qtot -4.193
  2957         H5    187    HIS    HE1   2957     0.1435      1.008   ; qtot -4.049
  2958         NA    187    HIS    NE2   2958    -0.2795      14.01   ; qtot -4.329
  2959          H    187    HIS    HE2   2959     0.3339      1.008   ; qtot -3.995
  2960         CW    187    HIS    CD2   2960    -0.2207      12.01   ; qtot -4.216
  2961         H4    187    HIS    HD2   2961     0.1862      1.008   ; qtot -4.029
  2962          C    187    HIS      C   2962     0.5973      12.01   ; qtot -3.432
  2963          O    187    HIS      O   2963    -0.5679         16   ; qtot -4
; residue 188 PRO rtp PRO  q  0.0
  2964          N    188    PRO      N   2964    -0.2548      14.01   ; qtot -4.255
  2965         CT    188    PRO     CD   2965     0.0192      12.01   ; qtot -4.236
  2966         H1    188    PRO    HD1   2966     0.0391      1.008   ; qtot -4.196
  2967         H1    188    PRO    HD2   2967     0.0391      1.008   ; qtot -4.157
  2968         CT    188    PRO     CG   2968     0.0189      12.01   ; qtot -4.138
  2969         HC    188    PRO    HG1   2969     0.0213      1.008   ; qtot -4.117
  2970         HC    188    PRO    HG2   2970     0.0213      1.008   ; qtot -4.096
  2971         CT    188    PRO     CB   2971     -0.007      12.01   ; qtot -4.103
  2972         HC    188    PRO    HB1   2972     0.0253      1.008   ; qtot -4.078
  2973         HC    188    PRO    HB2   2973     0.0253      1.008   ; qtot -4.052
  2974         CT    188    PRO     CA   2974    -0.0266      12.01   ; qtot -4.079
  2975         H1    188    PRO     HA   2975     0.0641      1.008   ; qtot -4.015
  2976          C    188    PRO      C   2976     0.5896      12.01   ; qtot -3.425
  2977          O    188    PRO      O   2977    -0.5748         16   ; qtot -4
; residue 189 TYR rtp TYR  q  0.0
  2978          N    189    TYR      N   2978    -0.4157      14.01   ; qtot -4.416
  2979          H    189    TYR      H   2979     0.2719      1.008   ; qtot -4.144
  2980         CT    189    TYR     CA   2980    -0.0014      12.01   ; qtot -4.145
  2981         H1    189    TYR     HA   2981     0.0876      1.008   ; qtot -4.058
  2982         CT    189    TYR     CB   2982    -0.0152      12.01   ; qtot -4.073
  2983         HC    189    TYR    HB1   2983     0.0295      1.008   ; qtot -4.043
  2984         HC    189    TYR    HB2   2984     0.0295      1.008   ; qtot -4.014
  2985         CA    189    TYR     CG   2985    -0.0011      12.01   ; qtot -4.015
  2986         CA    189    TYR    CD1   2986    -0.1906      12.01   ; qtot -4.205
  2987         HA    189    TYR    HD1   2987     0.1699      1.008   ; qtot -4.036
  2988         CA    189    TYR    CE1   2988    -0.2341      12.01   ; qtot -4.27
  2989         HA    189    TYR    HE1   2989     0.1656      1.008   ; qtot -4.104
  2990          C    189    TYR     CZ   2990     0.3226      12.01   ; qtot -3.781
  2991         OH    189    TYR     OH   2991    -0.5579         16   ; qtot -4.339
  2992         HO    189    TYR     HH   2992     0.3992      1.008   ; qtot -3.94
  2993         CA    189    TYR    CE2   2993    -0.2341      12.01   ; qtot -4.174
  2994         HA    189    TYR    HE2   2994     0.1656      1.008   ; qtot -4.009
  2995         CA    189    TYR    CD2   2995    -0.1906      12.01   ; qtot -4.199
  2996         HA    189    TYR    HD2   2996     0.1699      1.008   ; qtot -4.029
  2997          C    189    TYR      C   2997     0.5973      12.01   ; qtot -3.432
  2998          O    189    TYR      O   2998    -0.5679         16   ; qtot -4
; residue 190 LEU rtp LEU  q  0.0
  2999          N    190    LEU      N   2999    -0.4157      14.01   ; qtot -4.416
  3000          H    190    LEU      H   3000     0.2719      1.008   ; qtot -4.144
  3001         CT    190    LEU     CA   3001    -0.0518      12.01   ; qtot -4.196
  3002         H1    190    LEU     HA   3002     0.0922      1.008   ; qtot -4.103
  3003         CT    190    LEU     CB   3003    -0.1102      12.01   ; qtot -4.214
  3004         HC    190    LEU    HB1   3004     0.0457      1.008   ; qtot -4.168
  3005         HC    190    LEU    HB2   3005     0.0457      1.008   ; qtot -4.122
  3006         CT    190    LEU     CG   3006     0.3531      12.01   ; qtot -3.769
  3007         HC    190    LEU     HG   3007    -0.0361      1.008   ; qtot -3.805
  3008         CT    190    LEU    CD1   3008    -0.4121      12.01   ; qtot -4.217
  3009         HC    190    LEU   HD11   3009        0.1      1.008   ; qtot -4.117
  3010         HC    190    LEU   HD12   3010        0.1      1.008   ; qtot -4.017
  3011         HC    190    LEU   HD13   3011        0.1      1.008   ; qtot -3.917
  3012         CT    190    LEU    CD2   3012    -0.4121      12.01   ; qtot -4.329
  3013         HC    190    LEU   HD21   3013        0.1      1.008   ; qtot -4.229
  3014         HC    190    LEU   HD22   3014        0.1      1.008   ; qtot -4.129
  3015         HC    190    LEU   HD23   3015        0.1      1.008   ; qtot -4.029
  3016          C    190    LEU      C   3016     0.5973      12.01   ; qtot -3.432
  3017          O    190    LEU      O   3017    -0.5679         16   ; qtot -4
; residue 191 THR rtp THR  q  0.0
  3018          N    191    THR      N   3018    -0.4157      14.01   ; qtot -4.416
  3019          H    191    THR      H   3019     0.2719      1.008   ; qtot -4.144
  3020         CT    191    THR     CA   3020    -0.0389      12.01   ; qtot -4.183
  3021         H1    191    THR     HA   3021     0.1007      1.008   ; qtot -4.082
  3022         CT    191    THR     CB   3022     0.3654      12.01   ; qtot -3.717
  3023         H1    191    THR     HB   3023     0.0043      1.008   ; qtot -3.712
  3024         CT    191    THR    CG2   3024    -0.2438      12.01   ; qtot -3.956
  3025         HC    191    THR   HG21   3025     0.0642      1.008   ; qtot -3.892
  3026         HC    191    THR   HG22   3026     0.0642      1.008   ; qtot -3.828
  3027         HC    191    THR   HG23   3027     0.0642      1.008   ; qtot -3.763
  3028         OH    191    THR    OG1   3028    -0.6761         16   ; qtot -4.44
  3029         HO    191    THR    HG1   3029     0.4102      1.008   ; qtot -4.029
  3030          C    191    THR      C   3030     0.5973      12.01   ; qtot -3.432
  3031          O    191    THR      O   3031    -0.5679         16   ; qtot -4
; residue 192 GLN rtp GLN  q  0.0
  3032          N    192    GLN      N   3032    -0.4157      14.01   ; qtot -4.416
  3033          H    192    GLN      H   3033     0.2719      1.008   ; qtot -4.144
  3034         CT    192    GLN     CA   3034    -0.0031      12.01   ; qtot -4.147
  3035         H1    192    GLN     HA   3035      0.085      1.008   ; qtot -4.062
  3036         CT    192    GLN     CB   3036    -0.0036      12.01   ; qtot -4.065
  3037         HC    192    GLN    HB1   3037     0.0171      1.008   ; qtot -4.048
  3038         HC    192    GLN    HB2   3038     0.0171      1.008   ; qtot -4.031
  3039         CT    192    GLN     CG   3039    -0.0645      12.01   ; qtot -4.096
  3040         HC    192    GLN    HG1   3040     0.0352      1.008   ; qtot -4.061
  3041         HC    192    GLN    HG2   3041     0.0352      1.008   ; qtot -4.025
  3042          C    192    GLN     CD   3042     0.6951      12.01   ; qtot -3.33
  3043          O    192    GLN    OE1   3043    -0.6086         16   ; qtot -3.939
  3044          N    192    GLN    NE2   3044    -0.9407      14.01   ; qtot -4.88
  3045          H    192    GLN   HE21   3045     0.4251      1.008   ; qtot -4.454
  3046          H    192    GLN   HE22   3046     0.4251      1.008   ; qtot -4.029
  3047          C    192    GLN      C   3047     0.5973      12.01   ; qtot -3.432
  3048          O    192    GLN      O   3048    -0.5679         16   ; qtot -4
; residue 193 GLU rtp GLU  q -1.0
  3049          N    193    GLU      N   3049    -0.5163      14.01   ; qtot -4.516
  3050          H    193    GLU      H   3050     0.2936      1.008   ; qtot -4.223
  3051         CT    193    GLU     CA   3051     0.0397      12.01   ; qtot -4.183
  3052         H1    193    GLU     HA   3052     0.1105      1.008   ; qtot -4.072
  3053         CT    193    GLU     CB   3053      0.056      12.01   ; qtot -4.016
  3054         HC    193    GLU    HB1   3054    -0.0173      1.008   ; qtot -4.034
  3055         HC    193    GLU    HB2   3055    -0.0173      1.008   ; qtot -4.051
  3056         CT    193    GLU     CG   3056     0.0136      12.01   ; qtot -4.037
  3057         HC    193    GLU    HG1   3057    -0.0425      1.008   ; qtot -4.08
  3058         HC    193    GLU    HG2   3058    -0.0425      1.008   ; qtot -4.122
  3059          C    193    GLU     CD   3059     0.8054      12.01   ; qtot -3.317
  3060         O2    193    GLU    OE1   3060    -0.8188         16   ; qtot -4.136
  3061         O2    193    GLU    OE2   3061    -0.8188         16   ; qtot -4.955
  3062          C    193    GLU      C   3062     0.5366      12.01   ; qtot -4.418
  3063          O    193    GLU      O   3063    -0.5819         16   ; qtot -5
; residue 194 LYS rtp LYS  q +1.0
  3064          N    194    LYS      N   3064    -0.3479      14.01   ; qtot -5.348
  3065          H    194    LYS      H   3065     0.2747      1.008   ; qtot -5.073
  3066         CT    194    LYS     CA   3066      -0.24      12.01   ; qtot -5.313
  3067         H1    194    LYS     HA   3067     0.1426      1.008   ; qtot -5.171
  3068         CT    194    LYS     CB   3068    -0.0094      12.01   ; qtot -5.18
  3069         HC    194    LYS    HB1   3069     0.0362      1.008   ; qtot -5.144
  3070         HC    194    LYS    HB2   3070     0.0362      1.008   ; qtot -5.108
  3071         CT    194    LYS     CG   3071     0.0187      12.01   ; qtot -5.089
  3072         HC    194    LYS    HG1   3072     0.0103      1.008   ; qtot -5.079
  3073         HC    194    LYS    HG2   3073     0.0103      1.008   ; qtot -5.068
  3074         CT    194    LYS     CD   3074    -0.0479      12.01   ; qtot -5.116
  3075         HC    194    LYS    HD1   3075     0.0621      1.008   ; qtot -5.054
  3076         HC    194    LYS    HD2   3076     0.0621      1.008   ; qtot -4.992
  3077         CT    194    LYS     CE   3077    -0.0143      12.01   ; qtot -5.006
  3078         HP    194    LYS    HE1   3078     0.1135      1.008   ; qtot -4.893
  3079         HP    194    LYS    HE2   3079     0.1135      1.008   ; qtot -4.779
  3080         N3    194    LYS     NZ   3080    -0.3854      14.01   ; qtot -5.165
  3081          H    194    LYS    HZ1   3081       0.34      1.008   ; qtot -4.825
  3082          H    194    LYS    HZ2   3082       0.34      1.008   ; qtot -4.485
  3083          H    194    LYS    HZ3   3083       0.34      1.008   ; qtot -4.145
  3084          C    194    LYS      C   3084     0.7341      12.01   ; qtot -3.411
  3085          O    194    LYS      O   3085    -0.5894         16   ; qtot -4
; residue 195 LEU rtp LEU  q  0.0
  3086          N    195    LEU      N   3086    -0.4157      14.01   ; qtot -4.416
  3087          H    195    LEU      H   3087     0.2719      1.008   ; qtot -4.144
  3088         CT    195    LEU     CA   3088    -0.0518      12.01   ; qtot -4.196
  3089         H1    195    LEU     HA   3089     0.0922      1.008   ; qtot -4.103
  3090         CT    195    LEU     CB   3090    -0.1102      12.01   ; qtot -4.214
  3091         HC    195    LEU    HB1   3091     0.0457      1.008   ; qtot -4.168
  3092         HC    195    LEU    HB2   3092     0.0457      1.008   ; qtot -4.122
  3093         CT    195    LEU     CG   3093     0.3531      12.01   ; qtot -3.769
  3094         HC    195    LEU     HG   3094    -0.0361      1.008   ; qtot -3.805
  3095         CT    195    LEU    CD1   3095    -0.4121      12.01   ; qtot -4.217
  3096         HC    195    LEU   HD11   3096        0.1      1.008   ; qtot -4.117
  3097         HC    195    LEU   HD12   3097        0.1      1.008   ; qtot -4.017
  3098         HC    195    LEU   HD13   3098        0.1      1.008   ; qtot -3.917
  3099         CT    195    LEU    CD2   3099    -0.4121      12.01   ; qtot -4.329
  3100         HC    195    LEU   HD21   3100        0.1      1.008   ; qtot -4.229
  3101         HC    195    LEU   HD22   3101        0.1      1.008   ; qtot -4.129
  3102         HC    195    LEU   HD23   3102        0.1      1.008   ; qtot -4.029
  3103          C    195    LEU      C   3103     0.5973      12.01   ; qtot -3.432
  3104          O    195    LEU      O   3104    -0.5679         16   ; qtot -4
; residue 196 ILE rtp ILE  q  0.0
  3105          N    196    ILE      N   3105    -0.4157      14.01   ; qtot -4.416
  3106          H    196    ILE      H   3106     0.2719      1.008   ; qtot -4.144
  3107         CT    196    ILE     CA   3107    -0.0597      12.01   ; qtot -4.203
  3108         H1    196    ILE     HA   3108     0.0869      1.008   ; qtot -4.117
  3109         CT    196    ILE     CB   3109     0.1303      12.01   ; qtot -3.986
  3110         HC    196    ILE     HB   3110     0.0187      1.008   ; qtot -3.968
  3111         CT    196    ILE    CG2   3111    -0.3204      12.01   ; qtot -4.288
  3112         HC    196    ILE   HG21   3112     0.0882      1.008   ; qtot -4.2
  3113         HC    196    ILE   HG22   3113     0.0882      1.008   ; qtot -4.112
  3114         HC    196    ILE   HG23   3114     0.0882      1.008   ; qtot -4.023
  3115         CT    196    ILE    CG1   3115     -0.043      12.01   ; qtot -4.066
  3116         HC    196    ILE   HG11   3116     0.0236      1.008   ; qtot -4.043
  3117         HC    196    ILE   HG12   3117     0.0236      1.008   ; qtot -4.019
  3118         CT    196    ILE     CD   3118     -0.066      12.01   ; qtot -4.085
  3119         HC    196    ILE    HD1   3119     0.0186      1.008   ; qtot -4.067
  3120         HC    196    ILE    HD2   3120     0.0186      1.008   ; qtot -4.048
  3121         HC    196    ILE    HD3   3121     0.0186      1.008   ; qtot -4.029
  3122          C    196    ILE      C   3122     0.5973      12.01   ; qtot -3.432
  3123          O    196    ILE      O   3123    -0.5679         16   ; qtot -4
; residue 197 GLN rtp GLN  q  0.0
  3124          N    197    GLN      N   3124    -0.4157      14.01   ; qtot -4.416
  3125          H    197    GLN      H   3125     0.2719      1.008   ; qtot -4.144
  3126         CT    197    GLN     CA   3126    -0.0031      12.01   ; qtot -4.147
  3127         H1    197    GLN     HA   3127      0.085      1.008   ; qtot -4.062
  3128         CT    197    GLN     CB   3128    -0.0036      12.01   ; qtot -4.065
  3129         HC    197    GLN    HB1   3129     0.0171      1.008   ; qtot -4.048
  3130         HC    197    GLN    HB2   3130     0.0171      1.008   ; qtot -4.031
  3131         CT    197    GLN     CG   3131    -0.0645      12.01   ; qtot -4.096
  3132         HC    197    GLN    HG1   3132     0.0352      1.008   ; qtot -4.061
  3133         HC    197    GLN    HG2   3133     0.0352      1.008   ; qtot -4.025
  3134          C    197    GLN     CD   3134     0.6951      12.01   ; qtot -3.33
  3135          O    197    GLN    OE1   3135    -0.6086         16   ; qtot -3.939
  3136          N    197    GLN    NE2   3136    -0.9407      14.01   ; qtot -4.88
  3137          H    197    GLN   HE21   3137     0.4251      1.008   ; qtot -4.454
  3138          H    197    GLN   HE22   3138     0.4251      1.008   ; qtot -4.029
  3139          C    197    GLN      C   3139     0.5973      12.01   ; qtot -3.432
  3140          O    197    GLN      O   3140    -0.5679         16   ; qtot -4
; residue 198 TYR rtp TYR  q  0.0
  3141          N    198    TYR      N   3141    -0.4157      14.01   ; qtot -4.416
  3142          H    198    TYR      H   3142     0.2719      1.008   ; qtot -4.144
  3143         CT    198    TYR     CA   3143    -0.0014      12.01   ; qtot -4.145
  3144         H1    198    TYR     HA   3144     0.0876      1.008   ; qtot -4.058
  3145         CT    198    TYR     CB   3145    -0.0152      12.01   ; qtot -4.073
  3146         HC    198    TYR    HB1   3146     0.0295      1.008   ; qtot -4.043
  3147         HC    198    TYR    HB2   3147     0.0295      1.008   ; qtot -4.014
  3148         CA    198    TYR     CG   3148    -0.0011      12.01   ; qtot -4.015
  3149         CA    198    TYR    CD1   3149    -0.1906      12.01   ; qtot -4.205
  3150         HA    198    TYR    HD1   3150     0.1699      1.008   ; qtot -4.036
  3151         CA    198    TYR    CE1   3151    -0.2341      12.01   ; qtot -4.27
  3152         HA    198    TYR    HE1   3152     0.1656      1.008   ; qtot -4.104
  3153          C    198    TYR     CZ   3153     0.3226      12.01   ; qtot -3.781
  3154         OH    198    TYR     OH   3154    -0.5579         16   ; qtot -4.339
  3155         HO    198    TYR     HH   3155     0.3992      1.008   ; qtot -3.94
  3156         CA    198    TYR    CE2   3156    -0.2341      12.01   ; qtot -4.174
  3157         HA    198    TYR    HE2   3157     0.1656      1.008   ; qtot -4.009
  3158         CA    198    TYR    CD2   3158    -0.1906      12.01   ; qtot -4.199
  3159         HA    198    TYR    HD2   3159     0.1699      1.008   ; qtot -4.029
  3160          C    198    TYR      C   3160     0.5973      12.01   ; qtot -3.432
  3161          O    198    TYR      O   3161    -0.5679         16   ; qtot -4
; residue 199 CYS rtp CYS  q  0.0
  3162          N    199    CYS      N   3162    -0.4157      14.01   ; qtot -4.416
  3163          H    199    CYS      H   3163     0.2719      1.008   ; qtot -4.144
  3164         CT    199    CYS     CA   3164     0.0213      12.01   ; qtot -4.122
  3165         H1    199    CYS     HA   3165     0.1124      1.008   ; qtot -4.01
  3166         CT    199    CYS     CB   3166    -0.1231      12.01   ; qtot -4.133
  3167         H1    199    CYS    HB1   3167     0.1112      1.008   ; qtot -4.022
  3168         H1    199    CYS    HB2   3168     0.1112      1.008   ; qtot -3.911
  3169         SH    199    CYS     SG   3169    -0.3119      32.06   ; qtot -4.223
  3170         HS    199    CYS     HG   3170     0.1933      1.008   ; qtot -4.029
  3171          C    199    CYS      C   3171     0.5973      12.01   ; qtot -3.432
  3172          O    199    CYS      O   3172    -0.5679         16   ; qtot -4
; residue 200 GLN rtp GLN  q  0.0
  3173          N    200    GLN      N   3173    -0.4157      14.01   ; qtot -4.416
  3174          H    200    GLN      H   3174     0.2719      1.008   ; qtot -4.144
  3175         CT    200    GLN     CA   3175    -0.0031      12.01   ; qtot -4.147
  3176         H1    200    GLN     HA   3176      0.085      1.008   ; qtot -4.062
  3177         CT    200    GLN     CB   3177    -0.0036      12.01   ; qtot -4.065
  3178         HC    200    GLN    HB1   3178     0.0171      1.008   ; qtot -4.048
  3179         HC    200    GLN    HB2   3179     0.0171      1.008   ; qtot -4.031
  3180         CT    200    GLN     CG   3180    -0.0645      12.01   ; qtot -4.096
  3181         HC    200    GLN    HG1   3181     0.0352      1.008   ; qtot -4.061
  3182         HC    200    GLN    HG2   3182     0.0352      1.008   ; qtot -4.025
  3183          C    200    GLN     CD   3183     0.6951      12.01   ; qtot -3.33
  3184          O    200    GLN    OE1   3184    -0.6086         16   ; qtot -3.939
  3185          N    200    GLN    NE2   3185    -0.9407      14.01   ; qtot -4.88
  3186          H    200    GLN   HE21   3186     0.4251      1.008   ; qtot -4.454
  3187          H    200    GLN   HE22   3187     0.4251      1.008   ; qtot -4.029
  3188          C    200    GLN      C   3188     0.5973      12.01   ; qtot -3.432
  3189          O    200    GLN      O   3189    -0.5679         16   ; qtot -4
; residue 201 SER rtp SER  q  0.0
  3190          N    201    SER      N   3190    -0.4157      14.01   ; qtot -4.416
  3191          H    201    SER      H   3191     0.2719      1.008   ; qtot -4.144
  3192         CT    201    SER     CA   3192    -0.0249      12.01   ; qtot -4.169
  3193         H1    201    SER     HA   3193     0.0843      1.008   ; qtot -4.084
  3194         CT    201    SER     CB   3194     0.2117      12.01   ; qtot -3.873
  3195         H1    201    SER    HB1   3195     0.0352      1.008   ; qtot -3.837
  3196         H1    201    SER    HB2   3196     0.0352      1.008   ; qtot -3.802
  3197         OH    201    SER     OG   3197    -0.6546         16   ; qtot -4.457
  3198         HO    201    SER     HG   3198     0.4275      1.008   ; qtot -4.029
  3199          C    201    SER      C   3199     0.5973      12.01   ; qtot -3.432
  3200          O    201    SER      O   3200    -0.5679         16   ; qtot -4
; residue 202 LYS rtp LYS  q +1.0
  3201          N    202    LYS      N   3201    -0.3479      14.01   ; qtot -4.348
  3202          H    202    LYS      H   3202     0.2747      1.008   ; qtot -4.073
  3203         CT    202    LYS     CA   3203      -0.24      12.01   ; qtot -4.313
  3204         H1    202    LYS     HA   3204     0.1426      1.008   ; qtot -4.171
  3205         CT    202    LYS     CB   3205    -0.0094      12.01   ; qtot -4.18
  3206         HC    202    LYS    HB1   3206     0.0362      1.008   ; qtot -4.144
  3207         HC    202    LYS    HB2   3207     0.0362      1.008   ; qtot -4.108
  3208         CT    202    LYS     CG   3208     0.0187      12.01   ; qtot -4.089
  3209         HC    202    LYS    HG1   3209     0.0103      1.008   ; qtot -4.079
  3210         HC    202    LYS    HG2   3210     0.0103      1.008   ; qtot -4.068
  3211         CT    202    LYS     CD   3211    -0.0479      12.01   ; qtot -4.116
  3212         HC    202    LYS    HD1   3212     0.0621      1.008   ; qtot -4.054
  3213         HC    202    LYS    HD2   3213     0.0621      1.008   ; qtot -3.992
  3214         CT    202    LYS     CE   3214    -0.0143      12.01   ; qtot -4.006
  3215         HP    202    LYS    HE1   3215     0.1135      1.008   ; qtot -3.893
  3216         HP    202    LYS    HE2   3216     0.1135      1.008   ; qtot -3.779
  3217         N3    202    LYS     NZ   3217    -0.3854      14.01   ; qtot -4.165
  3218          H    202    LYS    HZ1   3218       0.34      1.008   ; qtot -3.825
  3219          H    202    LYS    HZ2   3219       0.34      1.008   ; qtot -3.485
  3220          H    202    LYS    HZ3   3220       0.34      1.008   ; qtot -3.145
  3221          C    202    LYS      C   3221     0.7341      12.01   ; qtot -2.411
  3222          O    202    LYS      O   3222    -0.5894         16   ; qtot -3
; residue 203 GLY rtp GLY  q  0.0
  3223          N    203    GLY      N   3223    -0.4157      14.01   ; qtot -3.416
  3224          H    203    GLY      H   3224     0.2719      1.008   ; qtot -3.144
  3225         CT    203    GLY     CA   3225    -0.0252      12.01   ; qtot -3.169
  3226         H1    203    GLY    HA1   3226     0.0698      1.008   ; qtot -3.099
  3227         H1    203    GLY    HA2   3227     0.0698      1.008   ; qtot -3.029
  3228          C    203    GLY      C   3228     0.5973      12.01   ; qtot -2.432
  3229          O    203    GLY      O   3229    -0.5679         16   ; qtot -3
; residue 204 ILE rtp ILE  q  0.0
  3230          N    204    ILE      N   3230    -0.4157      14.01   ; qtot -3.416
  3231          H    204    ILE      H   3231     0.2719      1.008   ; qtot -3.144
  3232         CT    204    ILE     CA   3232    -0.0597      12.01   ; qtot -3.203
  3233         H1    204    ILE     HA   3233     0.0869      1.008   ; qtot -3.117
  3234         CT    204    ILE     CB   3234     0.1303      12.01   ; qtot -2.986
  3235         HC    204    ILE     HB   3235     0.0187      1.008   ; qtot -2.968
  3236         CT    204    ILE    CG2   3236    -0.3204      12.01   ; qtot -3.288
  3237         HC    204    ILE   HG21   3237     0.0882      1.008   ; qtot -3.2
  3238         HC    204    ILE   HG22   3238     0.0882      1.008   ; qtot -3.112
  3239         HC    204    ILE   HG23   3239     0.0882      1.008   ; qtot -3.023
  3240         CT    204    ILE    CG1   3240     -0.043      12.01   ; qtot -3.066
  3241         HC    204    ILE   HG11   3241     0.0236      1.008   ; qtot -3.043
  3242         HC    204    ILE   HG12   3242     0.0236      1.008   ; qtot -3.019
  3243         CT    204    ILE     CD   3243     -0.066      12.01   ; qtot -3.085
  3244         HC    204    ILE    HD1   3244     0.0186      1.008   ; qtot -3.067
  3245         HC    204    ILE    HD2   3245     0.0186      1.008   ; qtot -3.048
  3246         HC    204    ILE    HD3   3246     0.0186      1.008   ; qtot -3.029
  3247          C    204    ILE      C   3247     0.5973      12.01   ; qtot -2.432
  3248          O    204    ILE      O   3248    -0.5679         16   ; qtot -3
; residue 205 VAL rtp VAL  q  0.0
  3249          N    205    VAL      N   3249    -0.4157      14.01   ; qtot -3.416
  3250          H    205    VAL      H   3250     0.2719      1.008   ; qtot -3.144
  3251         CT    205    VAL     CA   3251    -0.0875      12.01   ; qtot -3.231
  3252         H1    205    VAL     HA   3252     0.0969      1.008   ; qtot -3.134
  3253         CT    205    VAL     CB   3253     0.2985      12.01   ; qtot -2.836
  3254         HC    205    VAL     HB   3254    -0.0297      1.008   ; qtot -2.866
  3255         CT    205    VAL    CG1   3255    -0.3192      12.01   ; qtot -3.185
  3256         HC    205    VAL   HG11   3256     0.0791      1.008   ; qtot -3.106
  3257         HC    205    VAL   HG12   3257     0.0791      1.008   ; qtot -3.027
  3258         HC    205    VAL   HG13   3258     0.0791      1.008   ; qtot -2.947
  3259         CT    205    VAL    CG2   3259    -0.3192      12.01   ; qtot -3.267
  3260         HC    205    VAL   HG21   3260     0.0791      1.008   ; qtot -3.188
  3261         HC    205    VAL   HG22   3261     0.0791      1.008   ; qtot -3.108
  3262         HC    205    VAL   HG23   3262     0.0791      1.008   ; qtot -3.029
  3263          C    205    VAL      C   3263     0.5973      12.01   ; qtot -2.432
  3264          O    205    VAL      O   3264    -0.5679         16   ; qtot -3
; residue 206 VAL rtp VAL  q  0.0
  3265          N    206    VAL      N   3265    -0.4157      14.01   ; qtot -3.416
  3266          H    206    VAL      H   3266     0.2719      1.008   ; qtot -3.144
  3267         CT    206    VAL     CA   3267    -0.0875      12.01   ; qtot -3.231
  3268         H1    206    VAL     HA   3268     0.0969      1.008   ; qtot -3.134
  3269         CT    206    VAL     CB   3269     0.2985      12.01   ; qtot -2.836
  3270         HC    206    VAL     HB   3270    -0.0297      1.008   ; qtot -2.866
  3271         CT    206    VAL    CG1   3271    -0.3192      12.01   ; qtot -3.185
  3272         HC    206    VAL   HG11   3272     0.0791      1.008   ; qtot -3.106
  3273         HC    206    VAL   HG12   3273     0.0791      1.008   ; qtot -3.027
  3274         HC    206    VAL   HG13   3274     0.0791      1.008   ; qtot -2.947
  3275         CT    206    VAL    CG2   3275    -0.3192      12.01   ; qtot -3.267
  3276         HC    206    VAL   HG21   3276     0.0791      1.008   ; qtot -3.188
  3277         HC    206    VAL   HG22   3277     0.0791      1.008   ; qtot -3.108
  3278         HC    206    VAL   HG23   3278     0.0791      1.008   ; qtot -3.029
  3279          C    206    VAL      C   3279     0.5973      12.01   ; qtot -2.432
  3280          O    206    VAL      O   3280    -0.5679         16   ; qtot -3
; residue 207 THR rtp THR  q  0.0
  3281          N    207    THR      N   3281    -0.4157      14.01   ; qtot -3.416
  3282          H    207    THR      H   3282     0.2719      1.008   ; qtot -3.144
  3283         CT    207    THR     CA   3283    -0.0389      12.01   ; qtot -3.183
  3284         H1    207    THR     HA   3284     0.1007      1.008   ; qtot -3.082
  3285         CT    207    THR     CB   3285     0.3654      12.01   ; qtot -2.717
  3286         H1    207    THR     HB   3286     0.0043      1.008   ; qtot -2.712
  3287         CT    207    THR    CG2   3287    -0.2438      12.01   ; qtot -2.956
  3288         HC    207    THR   HG21   3288     0.0642      1.008   ; qtot -2.892
  3289         HC    207    THR   HG22   3289     0.0642      1.008   ; qtot -2.828
  3290         HC    207    THR   HG23   3290     0.0642      1.008   ; qtot -2.763
  3291         OH    207    THR    OG1   3291    -0.6761         16   ; qtot -3.44
  3292         HO    207    THR    HG1   3292     0.4102      1.008   ; qtot -3.029
  3293          C    207    THR      C   3293     0.5973      12.01   ; qtot -2.432
  3294          O    207    THR      O   3294    -0.5679         16   ; qtot -3
; residue 208 ALA rtp ALA  q  0.0
  3295          N    208    ALA      N   3295    -0.4157      14.01   ; qtot -3.416
  3296          H    208    ALA      H   3296     0.2719      1.008   ; qtot -3.144
  3297         CT    208    ALA     CA   3297     0.0337      12.01   ; qtot -3.11
  3298         H1    208    ALA     HA   3298     0.0823      1.008   ; qtot -3.028
  3299         CT    208    ALA     CB   3299    -0.1825      12.01   ; qtot -3.21
  3300         HC    208    ALA    HB1   3300     0.0603      1.008   ; qtot -3.15
  3301         HC    208    ALA    HB2   3301     0.0603      1.008   ; qtot -3.09
  3302         HC    208    ALA    HB3   3302     0.0603      1.008   ; qtot -3.029
  3303          C    208    ALA      C   3303     0.5973      12.01   ; qtot -2.432
  3304          O    208    ALA      O   3304    -0.5679         16   ; qtot -3
; residue 209 TYR rtp TYR  q  0.0
  3305          N    209    TYR      N   3305    -0.4157      14.01   ; qtot -3.416
  3306          H    209    TYR      H   3306     0.2719      1.008   ; qtot -3.144
  3307         CT    209    TYR     CA   3307    -0.0014      12.01   ; qtot -3.145
  3308         H1    209    TYR     HA   3308     0.0876      1.008   ; qtot -3.058
  3309         CT    209    TYR     CB   3309    -0.0152      12.01   ; qtot -3.073
  3310         HC    209    TYR    HB1   3310     0.0295      1.008   ; qtot -3.043
  3311         HC    209    TYR    HB2   3311     0.0295      1.008   ; qtot -3.014
  3312         CA    209    TYR     CG   3312    -0.0011      12.01   ; qtot -3.015
  3313         CA    209    TYR    CD1   3313    -0.1906      12.01   ; qtot -3.205
  3314         HA    209    TYR    HD1   3314     0.1699      1.008   ; qtot -3.036
  3315         CA    209    TYR    CE1   3315    -0.2341      12.01   ; qtot -3.27
  3316         HA    209    TYR    HE1   3316     0.1656      1.008   ; qtot -3.104
  3317          C    209    TYR     CZ   3317     0.3226      12.01   ; qtot -2.781
  3318         OH    209    TYR     OH   3318    -0.5579         16   ; qtot -3.339
  3319         HO    209    TYR     HH   3319     0.3992      1.008   ; qtot -2.94
  3320         CA    209    TYR    CE2   3320    -0.2341      12.01   ; qtot -3.174
  3321         HA    209    TYR    HE2   3321     0.1656      1.008   ; qtot -3.009
  3322         CA    209    TYR    CD2   3322    -0.1906      12.01   ; qtot -3.199
  3323         HA    209    TYR    HD2   3323     0.1699      1.008   ; qtot -3.029
  3324          C    209    TYR      C   3324     0.5973      12.01   ; qtot -2.432
  3325          O    209    TYR      O   3325    -0.5679         16   ; qtot -3
; residue 210 SER rtp SER  q  0.0
  3326          N    210    SER      N   3326    -0.4157      14.01   ; qtot -3.416
  3327          H    210    SER      H   3327     0.2719      1.008   ; qtot -3.144
  3328         CT    210    SER     CA   3328    -0.0249      12.01   ; qtot -3.169
  3329         H1    210    SER     HA   3329     0.0843      1.008   ; qtot -3.084
  3330         CT    210    SER     CB   3330     0.2117      12.01   ; qtot -2.873
  3331         H1    210    SER    HB1   3331     0.0352      1.008   ; qtot -2.837
  3332         H1    210    SER    HB2   3332     0.0352      1.008   ; qtot -2.802
  3333         OH    210    SER     OG   3333    -0.6546         16   ; qtot -3.457
  3334         HO    210    SER     HG   3334     0.4275      1.008   ; qtot -3.029
  3335          C    210    SER      C   3335     0.5973      12.01   ; qtot -2.432
  3336          O    210    SER      O   3336    -0.5679         16   ; qtot -3
; residue 211 PRO rtp PRO  q  0.0
  3337          N    211    PRO      N   3337    -0.2548      14.01   ; qtot -3.255
  3338         CT    211    PRO     CD   3338     0.0192      12.01   ; qtot -3.236
  3339         H1    211    PRO    HD1   3339     0.0391      1.008   ; qtot -3.196
  3340         H1    211    PRO    HD2   3340     0.0391      1.008   ; qtot -3.157
  3341         CT    211    PRO     CG   3341     0.0189      12.01   ; qtot -3.138
  3342         HC    211    PRO    HG1   3342     0.0213      1.008   ; qtot -3.117
  3343         HC    211    PRO    HG2   3343     0.0213      1.008   ; qtot -3.096
  3344         CT    211    PRO     CB   3344     -0.007      12.01   ; qtot -3.103
  3345         HC    211    PRO    HB1   3345     0.0253      1.008   ; qtot -3.078
  3346         HC    211    PRO    HB2   3346     0.0253      1.008   ; qtot -3.052
  3347         CT    211    PRO     CA   3347    -0.0266      12.01   ; qtot -3.079
  3348         H1    211    PRO     HA   3348     0.0641      1.008   ; qtot -3.015
  3349          C    211    PRO      C   3349     0.5896      12.01   ; qtot -2.425
  3350          O    211    PRO      O   3350    -0.5748         16   ; qtot -3
; residue 212 LEU rtp LEU  q  0.0
  3351          N    212    LEU      N   3351    -0.4157      14.01   ; qtot -3.416
  3352          H    212    LEU      H   3352     0.2719      1.008   ; qtot -3.144
  3353         CT    212    LEU     CA   3353    -0.0518      12.01   ; qtot -3.196
  3354         H1    212    LEU     HA   3354     0.0922      1.008   ; qtot -3.103
  3355         CT    212    LEU     CB   3355    -0.1102      12.01   ; qtot -3.214
  3356         HC    212    LEU    HB1   3356     0.0457      1.008   ; qtot -3.168
  3357         HC    212    LEU    HB2   3357     0.0457      1.008   ; qtot -3.122
  3358         CT    212    LEU     CG   3358     0.3531      12.01   ; qtot -2.769
  3359         HC    212    LEU     HG   3359    -0.0361      1.008   ; qtot -2.805
  3360         CT    212    LEU    CD1   3360    -0.4121      12.01   ; qtot -3.217
  3361         HC    212    LEU   HD11   3361        0.1      1.008   ; qtot -3.117
  3362         HC    212    LEU   HD12   3362        0.1      1.008   ; qtot -3.017
  3363         HC    212    LEU   HD13   3363        0.1      1.008   ; qtot -2.917
  3364         CT    212    LEU    CD2   3364    -0.4121      12.01   ; qtot -3.329
  3365         HC    212    LEU   HD21   3365        0.1      1.008   ; qtot -3.229
  3366         HC    212    LEU   HD22   3366        0.1      1.008   ; qtot -3.129
  3367         HC    212    LEU   HD23   3367        0.1      1.008   ; qtot -3.029
  3368          C    212    LEU      C   3368     0.5973      12.01   ; qtot -2.432
  3369          O    212    LEU      O   3369    -0.5679         16   ; qtot -3
; residue 213 GLY rtp GLY  q  0.0
  3370          N    213    GLY      N   3370    -0.4157      14.01   ; qtot -3.416
  3371          H    213    GLY      H   3371     0.2719      1.008   ; qtot -3.144
  3372         CT    213    GLY     CA   3372    -0.0252      12.01   ; qtot -3.169
  3373         H1    213    GLY    HA1   3373     0.0698      1.008   ; qtot -3.099
  3374         H1    213    GLY    HA2   3374     0.0698      1.008   ; qtot -3.029
  3375          C    213    GLY      C   3375     0.5973      12.01   ; qtot -2.432
  3376          O    213    GLY      O   3376    -0.5679         16   ; qtot -3
; residue 214 SER rtp SER  q  0.0
  3377          N    214    SER      N   3377    -0.4157      14.01   ; qtot -3.416
  3378          H    214    SER      H   3378     0.2719      1.008   ; qtot -3.144
  3379         CT    214    SER     CA   3379    -0.0249      12.01   ; qtot -3.169
  3380         H1    214    SER     HA   3380     0.0843      1.008   ; qtot -3.084
  3381         CT    214    SER     CB   3381     0.2117      12.01   ; qtot -2.873
  3382         H1    214    SER    HB1   3382     0.0352      1.008   ; qtot -2.837
  3383         H1    214    SER    HB2   3383     0.0352      1.008   ; qtot -2.802
  3384         OH    214    SER     OG   3384    -0.6546         16   ; qtot -3.457
  3385         HO    214    SER     HG   3385     0.4275      1.008   ; qtot -3.029
  3386          C    214    SER      C   3386     0.5973      12.01   ; qtot -2.432
  3387          O    214    SER      O   3387    -0.5679         16   ; qtot -3
; residue 215 PRO rtp PRO  q  0.0
  3388          N    215    PRO      N   3388    -0.2548      14.01   ; qtot -3.255
  3389         CT    215    PRO     CD   3389     0.0192      12.01   ; qtot -3.236
  3390         H1    215    PRO    HD1   3390     0.0391      1.008   ; qtot -3.196
  3391         H1    215    PRO    HD2   3391     0.0391      1.008   ; qtot -3.157
  3392         CT    215    PRO     CG   3392     0.0189      12.01   ; qtot -3.138
  3393         HC    215    PRO    HG1   3393     0.0213      1.008   ; qtot -3.117
  3394         HC    215    PRO    HG2   3394     0.0213      1.008   ; qtot -3.096
  3395         CT    215    PRO     CB   3395     -0.007      12.01   ; qtot -3.103
  3396         HC    215    PRO    HB1   3396     0.0253      1.008   ; qtot -3.078
  3397         HC    215    PRO    HB2   3397     0.0253      1.008   ; qtot -3.052
  3398         CT    215    PRO     CA   3398    -0.0266      12.01   ; qtot -3.079
  3399         H1    215    PRO     HA   3399     0.0641      1.008   ; qtot -3.015
  3400          C    215    PRO      C   3400     0.5896      12.01   ; qtot -2.425
  3401          O    215    PRO      O   3401    -0.5748         16   ; qtot -3
; residue 216 ASP rtp ASP  q -1.0
  3402          N    216    ASP      N   3402    -0.5163      14.01   ; qtot -3.516
  3403          H    216    ASP      H   3403     0.2936      1.008   ; qtot -3.223
  3404         CT    216    ASP     CA   3404     0.0381      12.01   ; qtot -3.185
  3405         H1    216    ASP     HA   3405      0.088      1.008   ; qtot -3.097
  3406         CT    216    ASP     CB   3406    -0.0303      12.01   ; qtot -3.127
  3407         HC    216    ASP    HB1   3407    -0.0122      1.008   ; qtot -3.139
  3408         HC    216    ASP    HB2   3408    -0.0122      1.008   ; qtot -3.151
  3409          C    216    ASP     CG   3409     0.7994      12.01   ; qtot -2.352
  3410         O2    216    ASP    OD1   3410    -0.8014         16   ; qtot -3.153
  3411         O2    216    ASP    OD2   3411    -0.8014         16   ; qtot -3.955
  3412          C    216    ASP      C   3412     0.5366      12.01   ; qtot -3.418
  3413          O    216    ASP      O   3413    -0.5819         16   ; qtot -4
; residue 217 ARG rtp ARG  q +1.0
  3414          N    217    ARG      N   3414    -0.3479      14.01   ; qtot -4.348
  3415          H    217    ARG      H   3415     0.2747      1.008   ; qtot -4.073
  3416         CT    217    ARG     CA   3416    -0.2637      12.01   ; qtot -4.337
  3417         H1    217    ARG     HA   3417      0.156      1.008   ; qtot -4.181
  3418         CT    217    ARG     CB   3418    -0.0007      12.01   ; qtot -4.182
  3419         HC    217    ARG    HB1   3419     0.0327      1.008   ; qtot -4.149
  3420         HC    217    ARG    HB2   3420     0.0327      1.008   ; qtot -4.116
  3421         CT    217    ARG     CG   3421      0.039      12.01   ; qtot -4.077
  3422         HC    217    ARG    HG1   3422     0.0285      1.008   ; qtot -4.049
  3423         HC    217    ARG    HG2   3423     0.0285      1.008   ; qtot -4.02
  3424         CT    217    ARG     CD   3424     0.0486      12.01   ; qtot -3.972
  3425         H1    217    ARG    HD1   3425     0.0687      1.008   ; qtot -3.903
  3426         H1    217    ARG    HD2   3426     0.0687      1.008   ; qtot -3.834
  3427         N2    217    ARG     NE   3427    -0.5295      14.01   ; qtot -4.364
  3428          H    217    ARG     HE   3428     0.3456      1.008   ; qtot -4.018
  3429         CA    217    ARG     CZ   3429     0.8076      12.01   ; qtot -3.21
  3430         N2    217    ARG    NH1   3430    -0.8627      14.01   ; qtot -4.073
  3431          H    217    ARG   HH11   3431     0.4478      1.008   ; qtot -3.625
  3432          H    217    ARG   HH12   3432     0.4478      1.008   ; qtot -3.178
  3433         N2    217    ARG    NH2   3433    -0.8627      14.01   ; qtot -4.04
  3434          H    217    ARG   HH21   3434     0.4478      1.008   ; qtot -3.592
  3435          H    217    ARG   HH22   3435     0.4478      1.008   ; qtot -3.145
  3436          C    217    ARG      C   3436     0.7341      12.01   ; qtot -2.411
  3437          O    217    ARG      O   3437    -0.5894         16   ; qtot -3
; residue 218 PRO rtp PRO  q  0.0
  3438          N    218    PRO      N   3438    -0.2548      14.01   ; qtot -3.255
  3439         CT    218    PRO     CD   3439     0.0192      12.01   ; qtot -3.236
  3440         H1    218    PRO    HD1   3440     0.0391      1.008   ; qtot -3.196
  3441         H1    218    PRO    HD2   3441     0.0391      1.008   ; qtot -3.157
  3442         CT    218    PRO     CG   3442     0.0189      12.01   ; qtot -3.138
  3443         HC    218    PRO    HG1   3443     0.0213      1.008   ; qtot -3.117
  3444         HC    218    PRO    HG2   3444     0.0213      1.008   ; qtot -3.096
  3445         CT    218    PRO     CB   3445     -0.007      12.01   ; qtot -3.103
  3446         HC    218    PRO    HB1   3446     0.0253      1.008   ; qtot -3.078
  3447         HC    218    PRO    HB2   3447     0.0253      1.008   ; qtot -3.052
  3448         CT    218    PRO     CA   3448    -0.0266      12.01   ; qtot -3.079
  3449         H1    218    PRO     HA   3449     0.0641      1.008   ; qtot -3.015
  3450          C    218    PRO      C   3450     0.5896      12.01   ; qtot -2.425
  3451          O    218    PRO      O   3451    -0.5748         16   ; qtot -3
; residue 219 TRP rtp TRP  q  0.0
  3452          N    219    TRP      N   3452    -0.4157      14.01   ; qtot -3.416
  3453          H    219    TRP      H   3453     0.2719      1.008   ; qtot -3.144
  3454         CT    219    TRP     CA   3454    -0.0275      12.01   ; qtot -3.171
  3455         H1    219    TRP     HA   3455     0.1123      1.008   ; qtot -3.059
  3456         CT    219    TRP     CB   3456     -0.005      12.01   ; qtot -3.064
  3457         HC    219    TRP    HB1   3457     0.0339      1.008   ; qtot -3.03
  3458         HC    219    TRP    HB2   3458     0.0339      1.008   ; qtot -2.996
  3459         C*    219    TRP     CG   3459    -0.1415      12.01   ; qtot -3.138
  3460         CW    219    TRP    CD1   3460    -0.1638      12.01   ; qtot -3.301
  3461         H4    219    TRP    HD1   3461     0.2062      1.008   ; qtot -3.095
  3462         NA    219    TRP    NE1   3462    -0.3418      14.01   ; qtot -3.437
  3463          H    219    TRP    HE1   3463     0.3412      1.008   ; qtot -3.096
  3464         CN    219    TRP    CE2   3464      0.138      12.01   ; qtot -2.958
  3465         CA    219    TRP    CZ2   3465    -0.2601      12.01   ; qtot -3.218
  3466         HA    219    TRP    HZ2   3466     0.1572      1.008   ; qtot -3.061
  3467         CA    219    TRP    CH2   3467    -0.1134      12.01   ; qtot -3.174
  3468         HA    219    TRP    HH2   3468     0.1417      1.008   ; qtot -3.032
  3469         CA    219    TRP    CZ3   3469    -0.1972      12.01   ; qtot -3.23
  3470         HA    219    TRP    HZ3   3470     0.1447      1.008   ; qtot -3.085
  3471         CA    219    TRP    CE3   3471    -0.2387      12.01   ; qtot -3.324
  3472         HA    219    TRP    HE3   3472       0.17      1.008   ; qtot -3.154
  3473         CB    219    TRP    CD2   3473     0.1243      12.01   ; qtot -3.029
  3474          C    219    TRP      C   3474     0.5973      12.01   ; qtot -2.432
  3475          O    219    TRP      O   3475    -0.5679         16   ; qtot -3
; residue 220 ALA rtp ALA  q  0.0
  3476          N    220    ALA      N   3476    -0.4157      14.01   ; qtot -3.416
  3477          H    220    ALA      H   3477     0.2719      1.008   ; qtot -3.144
  3478         CT    220    ALA     CA   3478     0.0337      12.01   ; qtot -3.11
  3479         H1    220    ALA     HA   3479     0.0823      1.008   ; qtot -3.028
  3480         CT    220    ALA     CB   3480    -0.1825      12.01   ; qtot -3.21
  3481         HC    220    ALA    HB1   3481     0.0603      1.008   ; qtot -3.15
  3482         HC    220    ALA    HB2   3482     0.0603      1.008   ; qtot -3.09
  3483         HC    220    ALA    HB3   3483     0.0603      1.008   ; qtot -3.029
  3484          C    220    ALA      C   3484     0.5973      12.01   ; qtot -2.432
  3485          O    220    ALA      O   3485    -0.5679         16   ; qtot -3
; residue 221 LYS rtp LYS  q +1.0
  3486          N    221    LYS      N   3486    -0.3479      14.01   ; qtot -3.348
  3487          H    221    LYS      H   3487     0.2747      1.008   ; qtot -3.073
  3488         CT    221    LYS     CA   3488      -0.24      12.01   ; qtot -3.313
  3489         H1    221    LYS     HA   3489     0.1426      1.008   ; qtot -3.171
  3490         CT    221    LYS     CB   3490    -0.0094      12.01   ; qtot -3.18
  3491         HC    221    LYS    HB1   3491     0.0362      1.008   ; qtot -3.144
  3492         HC    221    LYS    HB2   3492     0.0362      1.008   ; qtot -3.108
  3493         CT    221    LYS     CG   3493     0.0187      12.01   ; qtot -3.089
  3494         HC    221    LYS    HG1   3494     0.0103      1.008   ; qtot -3.079
  3495         HC    221    LYS    HG2   3495     0.0103      1.008   ; qtot -3.068
  3496         CT    221    LYS     CD   3496    -0.0479      12.01   ; qtot -3.116
  3497         HC    221    LYS    HD1   3497     0.0621      1.008   ; qtot -3.054
  3498         HC    221    LYS    HD2   3498     0.0621      1.008   ; qtot -2.992
  3499         CT    221    LYS     CE   3499    -0.0143      12.01   ; qtot -3.006
  3500         HP    221    LYS    HE1   3500     0.1135      1.008   ; qtot -2.893
  3501         HP    221    LYS    HE2   3501     0.1135      1.008   ; qtot -2.779
  3502         N3    221    LYS     NZ   3502    -0.3854      14.01   ; qtot -3.165
  3503          H    221    LYS    HZ1   3503       0.34      1.008   ; qtot -2.825
  3504          H    221    LYS    HZ2   3504       0.34      1.008   ; qtot -2.485
  3505          H    221    LYS    HZ3   3505       0.34      1.008   ; qtot -2.145
  3506          C    221    LYS      C   3506     0.7341      12.01   ; qtot -1.411
  3507          O    221    LYS      O   3507    -0.5894         16   ; qtot -2
; residue 222 PRO rtp PRO  q  0.0
  3508          N    222    PRO      N   3508    -0.2548      14.01   ; qtot -2.255
  3509         CT    222    PRO     CD   3509     0.0192      12.01   ; qtot -2.236
  3510         H1    222    PRO    HD1   3510     0.0391      1.008   ; qtot -2.196
  3511         H1    222    PRO    HD2   3511     0.0391      1.008   ; qtot -2.157
  3512         CT    222    PRO     CG   3512     0.0189      12.01   ; qtot -2.138
  3513         HC    222    PRO    HG1   3513     0.0213      1.008   ; qtot -2.117
  3514         HC    222    PRO    HG2   3514     0.0213      1.008   ; qtot -2.096
  3515         CT    222    PRO     CB   3515     -0.007      12.01   ; qtot -2.103
  3516         HC    222    PRO    HB1   3516     0.0253      1.008   ; qtot -2.078
  3517         HC    222    PRO    HB2   3517     0.0253      1.008   ; qtot -2.052
  3518         CT    222    PRO     CA   3518    -0.0266      12.01   ; qtot -2.079
  3519         H1    222    PRO     HA   3519     0.0641      1.008   ; qtot -2.015
  3520          C    222    PRO      C   3520     0.5896      12.01   ; qtot -1.425
  3521          O    222    PRO      O   3521    -0.5748         16   ; qtot -2
; residue 223 GLU rtp GLU  q -1.0
  3522          N    223    GLU      N   3522    -0.5163      14.01   ; qtot -2.516
  3523          H    223    GLU      H   3523     0.2936      1.008   ; qtot -2.223
  3524         CT    223    GLU     CA   3524     0.0397      12.01   ; qtot -2.183
  3525         H1    223    GLU     HA   3525     0.1105      1.008   ; qtot -2.072
  3526         CT    223    GLU     CB   3526      0.056      12.01   ; qtot -2.016
  3527         HC    223    GLU    HB1   3527    -0.0173      1.008   ; qtot -2.034
  3528         HC    223    GLU    HB2   3528    -0.0173      1.008   ; qtot -2.051
  3529         CT    223    GLU     CG   3529     0.0136      12.01   ; qtot -2.037
  3530         HC    223    GLU    HG1   3530    -0.0425      1.008   ; qtot -2.08
  3531         HC    223    GLU    HG2   3531    -0.0425      1.008   ; qtot -2.122
  3532          C    223    GLU     CD   3532     0.8054      12.01   ; qtot -1.317
  3533         O2    223    GLU    OE1   3533    -0.8188         16   ; qtot -2.136
  3534         O2    223    GLU    OE2   3534    -0.8188         16   ; qtot -2.955
  3535          C    223    GLU      C   3535     0.5366      12.01   ; qtot -2.418
  3536          O    223    GLU      O   3536    -0.5819         16   ; qtot -3
; residue 224 ASP rtp ASP  q -1.0
  3537          N    224    ASP      N   3537    -0.5163      14.01   ; qtot -3.516
  3538          H    224    ASP      H   3538     0.2936      1.008   ; qtot -3.223
  3539         CT    224    ASP     CA   3539     0.0381      12.01   ; qtot -3.185
  3540         H1    224    ASP     HA   3540      0.088      1.008   ; qtot -3.097
  3541         CT    224    ASP     CB   3541    -0.0303      12.01   ; qtot -3.127
  3542         HC    224    ASP    HB1   3542    -0.0122      1.008   ; qtot -3.139
  3543         HC    224    ASP    HB2   3543    -0.0122      1.008   ; qtot -3.151
  3544          C    224    ASP     CG   3544     0.7994      12.01   ; qtot -2.352
  3545         O2    224    ASP    OD1   3545    -0.8014         16   ; qtot -3.153
  3546         O2    224    ASP    OD2   3546    -0.8014         16   ; qtot -3.955
  3547          C    224    ASP      C   3547     0.5366      12.01   ; qtot -3.418
  3548          O    224    ASP      O   3548    -0.5819         16   ; qtot -4
; residue 225 PRO rtp PRO  q  0.0
  3549          N    225    PRO      N   3549    -0.2548      14.01   ; qtot -4.255
  3550         CT    225    PRO     CD   3550     0.0192      12.01   ; qtot -4.236
  3551         H1    225    PRO    HD1   3551     0.0391      1.008   ; qtot -4.196
  3552         H1    225    PRO    HD2   3552     0.0391      1.008   ; qtot -4.157
  3553         CT    225    PRO     CG   3553     0.0189      12.01   ; qtot -4.138
  3554         HC    225    PRO    HG1   3554     0.0213      1.008   ; qtot -4.117
  3555         HC    225    PRO    HG2   3555     0.0213      1.008   ; qtot -4.096
  3556         CT    225    PRO     CB   3556     -0.007      12.01   ; qtot -4.103
  3557         HC    225    PRO    HB1   3557     0.0253      1.008   ; qtot -4.078
  3558         HC    225    PRO    HB2   3558     0.0253      1.008   ; qtot -4.052
  3559         CT    225    PRO     CA   3559    -0.0266      12.01   ; qtot -4.079
  3560         H1    225    PRO     HA   3560     0.0641      1.008   ; qtot -4.015
  3561          C    225    PRO      C   3561     0.5896      12.01   ; qtot -3.425
  3562          O    225    PRO      O   3562    -0.5748         16   ; qtot -4
; residue 226 SER rtp SER  q  0.0
  3563          N    226    SER      N   3563    -0.4157      14.01   ; qtot -4.416
  3564          H    226    SER      H   3564     0.2719      1.008   ; qtot -4.144
  3565         CT    226    SER     CA   3565    -0.0249      12.01   ; qtot -4.169
  3566         H1    226    SER     HA   3566     0.0843      1.008   ; qtot -4.084
  3567         CT    226    SER     CB   3567     0.2117      12.01   ; qtot -3.873
  3568         H1    226    SER    HB1   3568     0.0352      1.008   ; qtot -3.837
  3569         H1    226    SER    HB2   3569     0.0352      1.008   ; qtot -3.802
  3570         OH    226    SER     OG   3570    -0.6546         16   ; qtot -4.457
  3571         HO    226    SER     HG   3571     0.4275      1.008   ; qtot -4.029
  3572          C    226    SER      C   3572     0.5973      12.01   ; qtot -3.432
  3573          O    226    SER      O   3573    -0.5679         16   ; qtot -4
; residue 227 LEU rtp LEU  q  0.0
  3574          N    227    LEU      N   3574    -0.4157      14.01   ; qtot -4.416
  3575          H    227    LEU      H   3575     0.2719      1.008   ; qtot -4.144
  3576         CT    227    LEU     CA   3576    -0.0518      12.01   ; qtot -4.196
  3577         H1    227    LEU     HA   3577     0.0922      1.008   ; qtot -4.103
  3578         CT    227    LEU     CB   3578    -0.1102      12.01   ; qtot -4.214
  3579         HC    227    LEU    HB1   3579     0.0457      1.008   ; qtot -4.168
  3580         HC    227    LEU    HB2   3580     0.0457      1.008   ; qtot -4.122
  3581         CT    227    LEU     CG   3581     0.3531      12.01   ; qtot -3.769
  3582         HC    227    LEU     HG   3582    -0.0361      1.008   ; qtot -3.805
  3583         CT    227    LEU    CD1   3583    -0.4121      12.01   ; qtot -4.217
  3584         HC    227    LEU   HD11   3584        0.1      1.008   ; qtot -4.117
  3585         HC    227    LEU   HD12   3585        0.1      1.008   ; qtot -4.017
  3586         HC    227    LEU   HD13   3586        0.1      1.008   ; qtot -3.917
  3587         CT    227    LEU    CD2   3587    -0.4121      12.01   ; qtot -4.329
  3588         HC    227    LEU   HD21   3588        0.1      1.008   ; qtot -4.229
  3589         HC    227    LEU   HD22   3589        0.1      1.008   ; qtot -4.129
  3590         HC    227    LEU   HD23   3590        0.1      1.008   ; qtot -4.029
  3591          C    227    LEU      C   3591     0.5973      12.01   ; qtot -3.432
  3592          O    227    LEU      O   3592    -0.5679         16   ; qtot -4
; residue 228 LEU rtp LEU  q  0.0
  3593          N    228    LEU      N   3593    -0.4157      14.01   ; qtot -4.416
  3594          H    228    LEU      H   3594     0.2719      1.008   ; qtot -4.144
  3595         CT    228    LEU     CA   3595    -0.0518      12.01   ; qtot -4.196
  3596         H1    228    LEU     HA   3596     0.0922      1.008   ; qtot -4.103
  3597         CT    228    LEU     CB   3597    -0.1102      12.01   ; qtot -4.214
  3598         HC    228    LEU    HB1   3598     0.0457      1.008   ; qtot -4.168
  3599         HC    228    LEU    HB2   3599     0.0457      1.008   ; qtot -4.122
  3600         CT    228    LEU     CG   3600     0.3531      12.01   ; qtot -3.769
  3601         HC    228    LEU     HG   3601    -0.0361      1.008   ; qtot -3.805
  3602         CT    228    LEU    CD1   3602    -0.4121      12.01   ; qtot -4.217
  3603         HC    228    LEU   HD11   3603        0.1      1.008   ; qtot -4.117
  3604         HC    228    LEU   HD12   3604        0.1      1.008   ; qtot -4.017
  3605         HC    228    LEU   HD13   3605        0.1      1.008   ; qtot -3.917
  3606         CT    228    LEU    CD2   3606    -0.4121      12.01   ; qtot -4.329
  3607         HC    228    LEU   HD21   3607        0.1      1.008   ; qtot -4.229
  3608         HC    228    LEU   HD22   3608        0.1      1.008   ; qtot -4.129
  3609         HC    228    LEU   HD23   3609        0.1      1.008   ; qtot -4.029
  3610          C    228    LEU      C   3610     0.5973      12.01   ; qtot -3.432
  3611          O    228    LEU      O   3611    -0.5679         16   ; qtot -4
; residue 229 GLU rtp GLU  q -1.0
  3612          N    229    GLU      N   3612    -0.5163      14.01   ; qtot -4.516
  3613          H    229    GLU      H   3613     0.2936      1.008   ; qtot -4.223
  3614         CT    229    GLU     CA   3614     0.0397      12.01   ; qtot -4.183
  3615         H1    229    GLU     HA   3615     0.1105      1.008   ; qtot -4.072
  3616         CT    229    GLU     CB   3616      0.056      12.01   ; qtot -4.016
  3617         HC    229    GLU    HB1   3617    -0.0173      1.008   ; qtot -4.034
  3618         HC    229    GLU    HB2   3618    -0.0173      1.008   ; qtot -4.051
  3619         CT    229    GLU     CG   3619     0.0136      12.01   ; qtot -4.037
  3620         HC    229    GLU    HG1   3620    -0.0425      1.008   ; qtot -4.08
  3621         HC    229    GLU    HG2   3621    -0.0425      1.008   ; qtot -4.122
  3622          C    229    GLU     CD   3622     0.8054      12.01   ; qtot -3.317
  3623         O2    229    GLU    OE1   3623    -0.8188         16   ; qtot -4.136
  3624         O2    229    GLU    OE2   3624    -0.8188         16   ; qtot -4.955
  3625          C    229    GLU      C   3625     0.5366      12.01   ; qtot -4.418
  3626          O    229    GLU      O   3626    -0.5819         16   ; qtot -5
; residue 230 ASP rtp ASP  q -1.0
  3627          N    230    ASP      N   3627    -0.5163      14.01   ; qtot -5.516
  3628          H    230    ASP      H   3628     0.2936      1.008   ; qtot -5.223
  3629         CT    230    ASP     CA   3629     0.0381      12.01   ; qtot -5.185
  3630         H1    230    ASP     HA   3630      0.088      1.008   ; qtot -5.097
  3631         CT    230    ASP     CB   3631    -0.0303      12.01   ; qtot -5.127
  3632         HC    230    ASP    HB1   3632    -0.0122      1.008   ; qtot -5.139
  3633         HC    230    ASP    HB2   3633    -0.0122      1.008   ; qtot -5.151
  3634          C    230    ASP     CG   3634     0.7994      12.01   ; qtot -4.352
  3635         O2    230    ASP    OD1   3635    -0.8014         16   ; qtot -5.153
  3636         O2    230    ASP    OD2   3636    -0.8014         16   ; qtot -5.955
  3637          C    230    ASP      C   3637     0.5366      12.01   ; qtot -5.418
  3638          O    230    ASP      O   3638    -0.5819         16   ; qtot -6
; residue 231 PRO rtp PRO  q  0.0
  3639          N    231    PRO      N   3639    -0.2548      14.01   ; qtot -6.255
  3640         CT    231    PRO     CD   3640     0.0192      12.01   ; qtot -6.236
  3641         H1    231    PRO    HD1   3641     0.0391      1.008   ; qtot -6.196
  3642         H1    231    PRO    HD2   3642     0.0391      1.008   ; qtot -6.157
  3643         CT    231    PRO     CG   3643     0.0189      12.01   ; qtot -6.138
  3644         HC    231    PRO    HG1   3644     0.0213      1.008   ; qtot -6.117
  3645         HC    231    PRO    HG2   3645     0.0213      1.008   ; qtot -6.096
  3646         CT    231    PRO     CB   3646     -0.007      12.01   ; qtot -6.103
  3647         HC    231    PRO    HB1   3647     0.0253      1.008   ; qtot -6.078
  3648         HC    231    PRO    HB2   3648     0.0253      1.008   ; qtot -6.052
  3649         CT    231    PRO     CA   3649    -0.0266      12.01   ; qtot -6.079
  3650         H1    231    PRO     HA   3650     0.0641      1.008   ; qtot -6.015
  3651          C    231    PRO      C   3651     0.5896      12.01   ; qtot -5.425
  3652          O    231    PRO      O   3652    -0.5748         16   ; qtot -6
; residue 232 ARG rtp ARG  q +1.0
  3653          N    232    ARG      N   3653    -0.3479      14.01   ; qtot -6.348
  3654          H    232    ARG      H   3654     0.2747      1.008   ; qtot -6.073
  3655         CT    232    ARG     CA   3655    -0.2637      12.01   ; qtot -6.337
  3656         H1    232    ARG     HA   3656      0.156      1.008   ; qtot -6.181
  3657         CT    232    ARG     CB   3657    -0.0007      12.01   ; qtot -6.182
  3658         HC    232    ARG    HB1   3658     0.0327      1.008   ; qtot -6.149
  3659         HC    232    ARG    HB2   3659     0.0327      1.008   ; qtot -6.116
  3660         CT    232    ARG     CG   3660      0.039      12.01   ; qtot -6.077
  3661         HC    232    ARG    HG1   3661     0.0285      1.008   ; qtot -6.049
  3662         HC    232    ARG    HG2   3662     0.0285      1.008   ; qtot -6.02
  3663         CT    232    ARG     CD   3663     0.0486      12.01   ; qtot -5.972
  3664         H1    232    ARG    HD1   3664     0.0687      1.008   ; qtot -5.903
  3665         H1    232    ARG    HD2   3665     0.0687      1.008   ; qtot -5.834
  3666         N2    232    ARG     NE   3666    -0.5295      14.01   ; qtot -6.364
  3667          H    232    ARG     HE   3667     0.3456      1.008   ; qtot -6.018
  3668         CA    232    ARG     CZ   3668     0.8076      12.01   ; qtot -5.21
  3669         N2    232    ARG    NH1   3669    -0.8627      14.01   ; qtot -6.073
  3670          H    232    ARG   HH11   3670     0.4478      1.008   ; qtot -5.625
  3671          H    232    ARG   HH12   3671     0.4478      1.008   ; qtot -5.178
  3672         N2    232    ARG    NH2   3672    -0.8627      14.01   ; qtot -6.04
  3673          H    232    ARG   HH21   3673     0.4478      1.008   ; qtot -5.592
  3674          H    232    ARG   HH22   3674     0.4478      1.008   ; qtot -5.145
  3675          C    232    ARG      C   3675     0.7341      12.01   ; qtot -4.411
  3676          O    232    ARG      O   3676    -0.5894         16   ; qtot -5
; residue 233 ILE rtp ILE  q  0.0
  3677          N    233    ILE      N   3677    -0.4157      14.01   ; qtot -5.416
  3678          H    233    ILE      H   3678     0.2719      1.008   ; qtot -5.144
  3679         CT    233    ILE     CA   3679    -0.0597      12.01   ; qtot -5.203
  3680         H1    233    ILE     HA   3680     0.0869      1.008   ; qtot -5.117
  3681         CT    233    ILE     CB   3681     0.1303      12.01   ; qtot -4.986
  3682         HC    233    ILE     HB   3682     0.0187      1.008   ; qtot -4.968
  3683         CT    233    ILE    CG2   3683    -0.3204      12.01   ; qtot -5.288
  3684         HC    233    ILE   HG21   3684     0.0882      1.008   ; qtot -5.2
  3685         HC    233    ILE   HG22   3685     0.0882      1.008   ; qtot -5.112
  3686         HC    233    ILE   HG23   3686     0.0882      1.008   ; qtot -5.023
  3687         CT    233    ILE    CG1   3687     -0.043      12.01   ; qtot -5.066
  3688         HC    233    ILE   HG11   3688     0.0236      1.008   ; qtot -5.043
  3689         HC    233    ILE   HG12   3689     0.0236      1.008   ; qtot -5.019
  3690         CT    233    ILE     CD   3690     -0.066      12.01   ; qtot -5.085
  3691         HC    233    ILE    HD1   3691     0.0186      1.008   ; qtot -5.067
  3692         HC    233    ILE    HD2   3692     0.0186      1.008   ; qtot -5.048
  3693         HC    233    ILE    HD3   3693     0.0186      1.008   ; qtot -5.029
  3694          C    233    ILE      C   3694     0.5973      12.01   ; qtot -4.432
  3695          O    233    ILE      O   3695    -0.5679         16   ; qtot -5
; residue 234 LYS rtp LYS  q +1.0
  3696          N    234    LYS      N   3696    -0.3479      14.01   ; qtot -5.348
  3697          H    234    LYS      H   3697     0.2747      1.008   ; qtot -5.073
  3698         CT    234    LYS     CA   3698      -0.24      12.01   ; qtot -5.313
  3699         H1    234    LYS     HA   3699     0.1426      1.008   ; qtot -5.171
  3700         CT    234    LYS     CB   3700    -0.0094      12.01   ; qtot -5.18
  3701         HC    234    LYS    HB1   3701     0.0362      1.008   ; qtot -5.144
  3702         HC    234    LYS    HB2   3702     0.0362      1.008   ; qtot -5.108
  3703         CT    234    LYS     CG   3703     0.0187      12.01   ; qtot -5.089
  3704         HC    234    LYS    HG1   3704     0.0103      1.008   ; qtot -5.079
  3705         HC    234    LYS    HG2   3705     0.0103      1.008   ; qtot -5.068
  3706         CT    234    LYS     CD   3706    -0.0479      12.01   ; qtot -5.116
  3707         HC    234    LYS    HD1   3707     0.0621      1.008   ; qtot -5.054
  3708         HC    234    LYS    HD2   3708     0.0621      1.008   ; qtot -4.992
  3709         CT    234    LYS     CE   3709    -0.0143      12.01   ; qtot -5.006
  3710         HP    234    LYS    HE1   3710     0.1135      1.008   ; qtot -4.893
  3711         HP    234    LYS    HE2   3711     0.1135      1.008   ; qtot -4.779
  3712         N3    234    LYS     NZ   3712    -0.3854      14.01   ; qtot -5.165
  3713          H    234    LYS    HZ1   3713       0.34      1.008   ; qtot -4.825
  3714          H    234    LYS    HZ2   3714       0.34      1.008   ; qtot -4.485
  3715          H    234    LYS    HZ3   3715       0.34      1.008   ; qtot -4.145
  3716          C    234    LYS      C   3716     0.7341      12.01   ; qtot -3.411
  3717          O    234    LYS      O   3717    -0.5894         16   ; qtot -4
; residue 235 ALA rtp ALA  q  0.0
  3718          N    235    ALA      N   3718    -0.4157      14.01   ; qtot -4.416
  3719          H    235    ALA      H   3719     0.2719      1.008   ; qtot -4.144
  3720         CT    235    ALA     CA   3720     0.0337      12.01   ; qtot -4.11
  3721         H1    235    ALA     HA   3721     0.0823      1.008   ; qtot -4.028
  3722         CT    235    ALA     CB   3722    -0.1825      12.01   ; qtot -4.21
  3723         HC    235    ALA    HB1   3723     0.0603      1.008   ; qtot -4.15
  3724         HC    235    ALA    HB2   3724     0.0603      1.008   ; qtot -4.09
  3725         HC    235    ALA    HB3   3725     0.0603      1.008   ; qtot -4.029
  3726          C    235    ALA      C   3726     0.5973      12.01   ; qtot -3.432
  3727          O    235    ALA      O   3727    -0.5679         16   ; qtot -4
; residue 236 ILE rtp ILE  q  0.0
  3728          N    236    ILE      N   3728    -0.4157      14.01   ; qtot -4.416
  3729          H    236    ILE      H   3729     0.2719      1.008   ; qtot -4.144
  3730         CT    236    ILE     CA   3730    -0.0597      12.01   ; qtot -4.203
  3731         H1    236    ILE     HA   3731     0.0869      1.008   ; qtot -4.117
  3732         CT    236    ILE     CB   3732     0.1303      12.01   ; qtot -3.986
  3733         HC    236    ILE     HB   3733     0.0187      1.008   ; qtot -3.968
  3734         CT    236    ILE    CG2   3734    -0.3204      12.01   ; qtot -4.288
  3735         HC    236    ILE   HG21   3735     0.0882      1.008   ; qtot -4.2
  3736         HC    236    ILE   HG22   3736     0.0882      1.008   ; qtot -4.112
  3737         HC    236    ILE   HG23   3737     0.0882      1.008   ; qtot -4.023
  3738         CT    236    ILE    CG1   3738     -0.043      12.01   ; qtot -4.066
  3739         HC    236    ILE   HG11   3739     0.0236      1.008   ; qtot -4.043
  3740         HC    236    ILE   HG12   3740     0.0236      1.008   ; qtot -4.019
  3741         CT    236    ILE     CD   3741     -0.066      12.01   ; qtot -4.085
  3742         HC    236    ILE    HD1   3742     0.0186      1.008   ; qtot -4.067
  3743         HC    236    ILE    HD2   3743     0.0186      1.008   ; qtot -4.048
  3744         HC    236    ILE    HD3   3744     0.0186      1.008   ; qtot -4.029
  3745          C    236    ILE      C   3745     0.5973      12.01   ; qtot -3.432
  3746          O    236    ILE      O   3746    -0.5679         16   ; qtot -4
; residue 237 ALA rtp ALA  q  0.0
  3747          N    237    ALA      N   3747    -0.4157      14.01   ; qtot -4.416
  3748          H    237    ALA      H   3748     0.2719      1.008   ; qtot -4.144
  3749         CT    237    ALA     CA   3749     0.0337      12.01   ; qtot -4.11
  3750         H1    237    ALA     HA   3750     0.0823      1.008   ; qtot -4.028
  3751         CT    237    ALA     CB   3751    -0.1825      12.01   ; qtot -4.21
  3752         HC    237    ALA    HB1   3752     0.0603      1.008   ; qtot -4.15
  3753         HC    237    ALA    HB2   3753     0.0603      1.008   ; qtot -4.09
  3754         HC    237    ALA    HB3   3754     0.0603      1.008   ; qtot -4.029
  3755          C    237    ALA      C   3755     0.5973      12.01   ; qtot -3.432
  3756          O    237    ALA      O   3756    -0.5679         16   ; qtot -4
; residue 238 ALA rtp ALA  q  0.0
  3757          N    238    ALA      N   3757    -0.4157      14.01   ; qtot -4.416
  3758          H    238    ALA      H   3758     0.2719      1.008   ; qtot -4.144
  3759         CT    238    ALA     CA   3759     0.0337      12.01   ; qtot -4.11
  3760         H1    238    ALA     HA   3760     0.0823      1.008   ; qtot -4.028
  3761         CT    238    ALA     CB   3761    -0.1825      12.01   ; qtot -4.21
  3762         HC    238    ALA    HB1   3762     0.0603      1.008   ; qtot -4.15
  3763         HC    238    ALA    HB2   3763     0.0603      1.008   ; qtot -4.09
  3764         HC    238    ALA    HB3   3764     0.0603      1.008   ; qtot -4.029
  3765          C    238    ALA      C   3765     0.5973      12.01   ; qtot -3.432
  3766          O    238    ALA      O   3766    -0.5679         16   ; qtot -4
; residue 239 LYS rtp LYS  q +1.0
  3767          N    239    LYS      N   3767    -0.3479      14.01   ; qtot -4.348
  3768          H    239    LYS      H   3768     0.2747      1.008   ; qtot -4.073
  3769         CT    239    LYS     CA   3769      -0.24      12.01   ; qtot -4.313
  3770         H1    239    LYS     HA   3770     0.1426      1.008   ; qtot -4.171
  3771         CT    239    LYS     CB   3771    -0.0094      12.01   ; qtot -4.18
  3772         HC    239    LYS    HB1   3772     0.0362      1.008   ; qtot -4.144
  3773         HC    239    LYS    HB2   3773     0.0362      1.008   ; qtot -4.108
  3774         CT    239    LYS     CG   3774     0.0187      12.01   ; qtot -4.089
  3775         HC    239    LYS    HG1   3775     0.0103      1.008   ; qtot -4.079
  3776         HC    239    LYS    HG2   3776     0.0103      1.008   ; qtot -4.068
  3777         CT    239    LYS     CD   3777    -0.0479      12.01   ; qtot -4.116
  3778         HC    239    LYS    HD1   3778     0.0621      1.008   ; qtot -4.054
  3779         HC    239    LYS    HD2   3779     0.0621      1.008   ; qtot -3.992
  3780         CT    239    LYS     CE   3780    -0.0143      12.01   ; qtot -4.006
  3781         HP    239    LYS    HE1   3781     0.1135      1.008   ; qtot -3.893
  3782         HP    239    LYS    HE2   3782     0.1135      1.008   ; qtot -3.779
  3783         N3    239    LYS     NZ   3783    -0.3854      14.01   ; qtot -4.165
  3784          H    239    LYS    HZ1   3784       0.34      1.008   ; qtot -3.825
  3785          H    239    LYS    HZ2   3785       0.34      1.008   ; qtot -3.485
  3786          H    239    LYS    HZ3   3786       0.34      1.008   ; qtot -3.145
  3787          C    239    LYS      C   3787     0.7341      12.01   ; qtot -2.411
  3788          O    239    LYS      O   3788    -0.5894         16   ; qtot -3
; residue 240 HIS rtp HIE  q  0.0
  3789          N    240    HIS      N   3789    -0.4157      14.01   ; qtot -3.416
  3790          H    240    HIS      H   3790     0.2719      1.008   ; qtot -3.144
  3791         CT    240    HIS     CA   3791    -0.0581      12.01   ; qtot -3.202
  3792         H1    240    HIS     HA   3792      0.136      1.008   ; qtot -3.066
  3793         CT    240    HIS     CB   3793    -0.0074      12.01   ; qtot -3.073
  3794         HC    240    HIS    HB1   3794     0.0367      1.008   ; qtot -3.037
  3795         HC    240    HIS    HB2   3795     0.0367      1.008   ; qtot -3
  3796         CC    240    HIS     CG   3796     0.1868      12.01   ; qtot -2.813
  3797         NB    240    HIS    ND1   3797    -0.5432      14.01   ; qtot -3.356
  3798         CR    240    HIS    CE1   3798     0.1635      12.01   ; qtot -3.193
  3799         H5    240    HIS    HE1   3799     0.1435      1.008   ; qtot -3.049
  3800         NA    240    HIS    NE2   3800    -0.2795      14.01   ; qtot -3.329
  3801          H    240    HIS    HE2   3801     0.3339      1.008   ; qtot -2.995
  3802         CW    240    HIS    CD2   3802    -0.2207      12.01   ; qtot -3.216
  3803         H4    240    HIS    HD2   3803     0.1862      1.008   ; qtot -3.029
  3804          C    240    HIS      C   3804     0.5973      12.01   ; qtot -2.432
  3805          O    240    HIS      O   3805    -0.5679         16   ; qtot -3
; residue 241 ASN rtp ASN  q  0.0
  3806          N    241    ASN      N   3806    -0.4157      14.01   ; qtot -3.416
  3807          H    241    ASN      H   3807     0.2719      1.008   ; qtot -3.144
  3808         CT    241    ASN     CA   3808     0.0143      12.01   ; qtot -3.129
  3809         H1    241    ASN     HA   3809     0.1048      1.008   ; qtot -3.025
  3810         CT    241    ASN     CB   3810    -0.2041      12.01   ; qtot -3.229
  3811         HC    241    ASN    HB1   3811     0.0797      1.008   ; qtot -3.149
  3812         HC    241    ASN    HB2   3812     0.0797      1.008   ; qtot -3.069
  3813          C    241    ASN     CG   3813      0.713      12.01   ; qtot -2.356
  3814          O    241    ASN    OD1   3814    -0.5931         16   ; qtot -2.949
  3815          N    241    ASN    ND2   3815    -0.9191      14.01   ; qtot -3.869
  3816          H    241    ASN   HD21   3816     0.4196      1.008   ; qtot -3.449
  3817          H    241    ASN   HD22   3817     0.4196      1.008   ; qtot -3.029
  3818          C    241    ASN      C   3818     0.5973      12.01   ; qtot -2.432
  3819          O    241    ASN      O   3819    -0.5679         16   ; qtot -3
; residue 242 LYS rtp LYS  q +1.0
  3820          N    242    LYS      N   3820    -0.3479      14.01   ; qtot -3.348
  3821          H    242    LYS      H   3821     0.2747      1.008   ; qtot -3.073
  3822         CT    242    LYS     CA   3822      -0.24      12.01   ; qtot -3.313
  3823         H1    242    LYS     HA   3823     0.1426      1.008   ; qtot -3.171
  3824         CT    242    LYS     CB   3824    -0.0094      12.01   ; qtot -3.18
  3825         HC    242    LYS    HB1   3825     0.0362      1.008   ; qtot -3.144
  3826         HC    242    LYS    HB2   3826     0.0362      1.008   ; qtot -3.108
  3827         CT    242    LYS     CG   3827     0.0187      12.01   ; qtot -3.089
  3828         HC    242    LYS    HG1   3828     0.0103      1.008   ; qtot -3.079
  3829         HC    242    LYS    HG2   3829     0.0103      1.008   ; qtot -3.068
  3830         CT    242    LYS     CD   3830    -0.0479      12.01   ; qtot -3.116
  3831         HC    242    LYS    HD1   3831     0.0621      1.008   ; qtot -3.054
  3832         HC    242    LYS    HD2   3832     0.0621      1.008   ; qtot -2.992
  3833         CT    242    LYS     CE   3833    -0.0143      12.01   ; qtot -3.006
  3834         HP    242    LYS    HE1   3834     0.1135      1.008   ; qtot -2.893
  3835         HP    242    LYS    HE2   3835     0.1135      1.008   ; qtot -2.779
  3836         N3    242    LYS     NZ   3836    -0.3854      14.01   ; qtot -3.165
  3837          H    242    LYS    HZ1   3837       0.34      1.008   ; qtot -2.825
  3838          H    242    LYS    HZ2   3838       0.34      1.008   ; qtot -2.485
  3839          H    242    LYS    HZ3   3839       0.34      1.008   ; qtot -2.145
  3840          C    242    LYS      C   3840     0.7341      12.01   ; qtot -1.411
  3841          O    242    LYS      O   3841    -0.5894         16   ; qtot -2
; residue 243 THR rtp THR  q  0.0
  3842          N    243    THR      N   3842    -0.4157      14.01   ; qtot -2.416
  3843          H    243    THR      H   3843     0.2719      1.008   ; qtot -2.144
  3844         CT    243    THR     CA   3844    -0.0389      12.01   ; qtot -2.183
  3845         H1    243    THR     HA   3845     0.1007      1.008   ; qtot -2.082
  3846         CT    243    THR     CB   3846     0.3654      12.01   ; qtot -1.717
  3847         H1    243    THR     HB   3847     0.0043      1.008   ; qtot -1.712
  3848         CT    243    THR    CG2   3848    -0.2438      12.01   ; qtot -1.956
  3849         HC    243    THR   HG21   3849     0.0642      1.008   ; qtot -1.892
  3850         HC    243    THR   HG22   3850     0.0642      1.008   ; qtot -1.828
  3851         HC    243    THR   HG23   3851     0.0642      1.008   ; qtot -1.763
  3852         OH    243    THR    OG1   3852    -0.6761         16   ; qtot -2.44
  3853         HO    243    THR    HG1   3853     0.4102      1.008   ; qtot -2.029
  3854          C    243    THR      C   3854     0.5973      12.01   ; qtot -1.432
  3855          O    243    THR      O   3855    -0.5679         16   ; qtot -2
; residue 244 THR rtp THR  q  0.0
  3856          N    244    THR      N   3856    -0.4157      14.01   ; qtot -2.416
  3857          H    244    THR      H   3857     0.2719      1.008   ; qtot -2.144
  3858         CT    244    THR     CA   3858    -0.0389      12.01   ; qtot -2.183
  3859         H1    244    THR     HA   3859     0.1007      1.008   ; qtot -2.082
  3860         CT    244    THR     CB   3860     0.3654      12.01   ; qtot -1.717
  3861         H1    244    THR     HB   3861     0.0043      1.008   ; qtot -1.712
  3862         CT    244    THR    CG2   3862    -0.2438      12.01   ; qtot -1.956
  3863         HC    244    THR   HG21   3863     0.0642      1.008   ; qtot -1.892
  3864         HC    244    THR   HG22   3864     0.0642      1.008   ; qtot -1.828
  3865         HC    244    THR   HG23   3865     0.0642      1.008   ; qtot -1.763
  3866         OH    244    THR    OG1   3866    -0.6761         16   ; qtot -2.44
  3867         HO    244    THR    HG1   3867     0.4102      1.008   ; qtot -2.029
  3868          C    244    THR      C   3868     0.5973      12.01   ; qtot -1.432
  3869          O    244    THR      O   3869    -0.5679         16   ; qtot -2
; residue 245 ALA rtp ALA  q  0.0
  3870          N    245    ALA      N   3870    -0.4157      14.01   ; qtot -2.416
  3871          H    245    ALA      H   3871     0.2719      1.008   ; qtot -2.144
  3872         CT    245    ALA     CA   3872     0.0337      12.01   ; qtot -2.11
  3873         H1    245    ALA     HA   3873     0.0823      1.008   ; qtot -2.028
  3874         CT    245    ALA     CB   3874    -0.1825      12.01   ; qtot -2.21
  3875         HC    245    ALA    HB1   3875     0.0603      1.008   ; qtot -2.15
  3876         HC    245    ALA    HB2   3876     0.0603      1.008   ; qtot -2.09
  3877         HC    245    ALA    HB3   3877     0.0603      1.008   ; qtot -2.029
  3878          C    245    ALA      C   3878     0.5973      12.01   ; qtot -1.432
  3879          O    245    ALA      O   3879    -0.5679         16   ; qtot -2
; residue 246 GLN rtp GLN  q  0.0
  3880          N    246    GLN      N   3880    -0.4157      14.01   ; qtot -2.416
  3881          H    246    GLN      H   3881     0.2719      1.008   ; qtot -2.144
  3882         CT    246    GLN     CA   3882    -0.0031      12.01   ; qtot -2.147
  3883         H1    246    GLN     HA   3883      0.085      1.008   ; qtot -2.062
  3884         CT    246    GLN     CB   3884    -0.0036      12.01   ; qtot -2.065
  3885         HC    246    GLN    HB1   3885     0.0171      1.008   ; qtot -2.048
  3886         HC    246    GLN    HB2   3886     0.0171      1.008   ; qtot -2.031
  3887         CT    246    GLN     CG   3887    -0.0645      12.01   ; qtot -2.096
  3888         HC    246    GLN    HG1   3888     0.0352      1.008   ; qtot -2.061
  3889         HC    246    GLN    HG2   3889     0.0352      1.008   ; qtot -2.025
  3890          C    246    GLN     CD   3890     0.6951      12.01   ; qtot -1.33
  3891          O    246    GLN    OE1   3891    -0.6086         16   ; qtot -1.939
  3892          N    246    GLN    NE2   3892    -0.9407      14.01   ; qtot -2.88
  3893          H    246    GLN   HE21   3893     0.4251      1.008   ; qtot -2.454
  3894          H    246    GLN   HE22   3894     0.4251      1.008   ; qtot -2.029
  3895          C    246    GLN      C   3895     0.5973      12.01   ; qtot -1.432
  3896          O    246    GLN      O   3896    -0.5679         16   ; qtot -2
; residue 247 VAL rtp VAL  q  0.0
  3897          N    247    VAL      N   3897    -0.4157      14.01   ; qtot -2.416
  3898          H    247    VAL      H   3898     0.2719      1.008   ; qtot -2.144
  3899         CT    247    VAL     CA   3899    -0.0875      12.01   ; qtot -2.231
  3900         H1    247    VAL     HA   3900     0.0969      1.008   ; qtot -2.134
  3901         CT    247    VAL     CB   3901     0.2985      12.01   ; qtot -1.836
  3902         HC    247    VAL     HB   3902    -0.0297      1.008   ; qtot -1.866
  3903         CT    247    VAL    CG1   3903    -0.3192      12.01   ; qtot -2.185
  3904         HC    247    VAL   HG11   3904     0.0791      1.008   ; qtot -2.106
  3905         HC    247    VAL   HG12   3905     0.0791      1.008   ; qtot -2.027
  3906         HC    247    VAL   HG13   3906     0.0791      1.008   ; qtot -1.947
  3907         CT    247    VAL    CG2   3907    -0.3192      12.01   ; qtot -2.267
  3908         HC    247    VAL   HG21   3908     0.0791      1.008   ; qtot -2.188
  3909         HC    247    VAL   HG22   3909     0.0791      1.008   ; qtot -2.108
  3910         HC    247    VAL   HG23   3910     0.0791      1.008   ; qtot -2.029
  3911          C    247    VAL      C   3911     0.5973      12.01   ; qtot -1.432
  3912          O    247    VAL      O   3912    -0.5679         16   ; qtot -2
; residue 248 LEU rtp LEU  q  0.0
  3913          N    248    LEU      N   3913    -0.4157      14.01   ; qtot -2.416
  3914          H    248    LEU      H   3914     0.2719      1.008   ; qtot -2.144
  3915         CT    248    LEU     CA   3915    -0.0518      12.01   ; qtot -2.196
  3916         H1    248    LEU     HA   3916     0.0922      1.008   ; qtot -2.103
  3917         CT    248    LEU     CB   3917    -0.1102      12.01   ; qtot -2.214
  3918         HC    248    LEU    HB1   3918     0.0457      1.008   ; qtot -2.168
  3919         HC    248    LEU    HB2   3919     0.0457      1.008   ; qtot -2.122
  3920         CT    248    LEU     CG   3920     0.3531      12.01   ; qtot -1.769
  3921         HC    248    LEU     HG   3921    -0.0361      1.008   ; qtot -1.805
  3922         CT    248    LEU    CD1   3922    -0.4121      12.01   ; qtot -2.217
  3923         HC    248    LEU   HD11   3923        0.1      1.008   ; qtot -2.117
  3924         HC    248    LEU   HD12   3924        0.1      1.008   ; qtot -2.017
  3925         HC    248    LEU   HD13   3925        0.1      1.008   ; qtot -1.917
  3926         CT    248    LEU    CD2   3926    -0.4121      12.01   ; qtot -2.329
  3927         HC    248    LEU   HD21   3927        0.1      1.008   ; qtot -2.229
  3928         HC    248    LEU   HD22   3928        0.1      1.008   ; qtot -2.129
  3929         HC    248    LEU   HD23   3929        0.1      1.008   ; qtot -2.029
  3930          C    248    LEU      C   3930     0.5973      12.01   ; qtot -1.432
  3931          O    248    LEU      O   3931    -0.5679         16   ; qtot -2
; residue 249 ILE rtp ILE  q  0.0
  3932          N    249    ILE      N   3932    -0.4157      14.01   ; qtot -2.416
  3933          H    249    ILE      H   3933     0.2719      1.008   ; qtot -2.144
  3934         CT    249    ILE     CA   3934    -0.0597      12.01   ; qtot -2.203
  3935         H1    249    ILE     HA   3935     0.0869      1.008   ; qtot -2.117
  3936         CT    249    ILE     CB   3936     0.1303      12.01   ; qtot -1.986
  3937         HC    249    ILE     HB   3937     0.0187      1.008   ; qtot -1.968
  3938         CT    249    ILE    CG2   3938    -0.3204      12.01   ; qtot -2.288
  3939         HC    249    ILE   HG21   3939     0.0882      1.008   ; qtot -2.2
  3940         HC    249    ILE   HG22   3940     0.0882      1.008   ; qtot -2.112
  3941         HC    249    ILE   HG23   3941     0.0882      1.008   ; qtot -2.023
  3942         CT    249    ILE    CG1   3942     -0.043      12.01   ; qtot -2.066
  3943         HC    249    ILE   HG11   3943     0.0236      1.008   ; qtot -2.043
  3944         HC    249    ILE   HG12   3944     0.0236      1.008   ; qtot -2.019
  3945         CT    249    ILE     CD   3945     -0.066      12.01   ; qtot -2.085
  3946         HC    249    ILE    HD1   3946     0.0186      1.008   ; qtot -2.067
  3947         HC    249    ILE    HD2   3947     0.0186      1.008   ; qtot -2.048
  3948         HC    249    ILE    HD3   3948     0.0186      1.008   ; qtot -2.029
  3949          C    249    ILE      C   3949     0.5973      12.01   ; qtot -1.432
  3950          O    249    ILE      O   3950    -0.5679         16   ; qtot -2
; residue 250 ARG rtp ARG  q +1.0
  3951          N    250    ARG      N   3951    -0.3479      14.01   ; qtot -2.348
  3952          H    250    ARG      H   3952     0.2747      1.008   ; qtot -2.073
  3953         CT    250    ARG     CA   3953    -0.2637      12.01   ; qtot -2.337
  3954         H1    250    ARG     HA   3954      0.156      1.008   ; qtot -2.181
  3955         CT    250    ARG     CB   3955    -0.0007      12.01   ; qtot -2.182
  3956         HC    250    ARG    HB1   3956     0.0327      1.008   ; qtot -2.149
  3957         HC    250    ARG    HB2   3957     0.0327      1.008   ; qtot -2.116
  3958         CT    250    ARG     CG   3958      0.039      12.01   ; qtot -2.077
  3959         HC    250    ARG    HG1   3959     0.0285      1.008   ; qtot -2.049
  3960         HC    250    ARG    HG2   3960     0.0285      1.008   ; qtot -2.02
  3961         CT    250    ARG     CD   3961     0.0486      12.01   ; qtot -1.972
  3962         H1    250    ARG    HD1   3962     0.0687      1.008   ; qtot -1.903
  3963         H1    250    ARG    HD2   3963     0.0687      1.008   ; qtot -1.834
  3964         N2    250    ARG     NE   3964    -0.5295      14.01   ; qtot -2.364
  3965          H    250    ARG     HE   3965     0.3456      1.008   ; qtot -2.018
  3966         CA    250    ARG     CZ   3966     0.8076      12.01   ; qtot -1.21
  3967         N2    250    ARG    NH1   3967    -0.8627      14.01   ; qtot -2.073
  3968          H    250    ARG   HH11   3968     0.4478      1.008   ; qtot -1.625
  3969          H    250    ARG   HH12   3969     0.4478      1.008   ; qtot -1.178
  3970         N2    250    ARG    NH2   3970    -0.8627      14.01   ; qtot -2.04
  3971          H    250    ARG   HH21   3971     0.4478      1.008   ; qtot -1.592
  3972          H    250    ARG   HH22   3972     0.4478      1.008   ; qtot -1.145
  3973          C    250    ARG      C   3973     0.7341      12.01   ; qtot -0.4106
  3974          O    250    ARG      O   3974    -0.5894         16   ; qtot -1
; residue 251 PHE rtp PHE  q  0.0
  3975          N    251    PHE      N   3975    -0.4157      14.01   ; qtot -1.416
  3976          H    251    PHE      H   3976     0.2719      1.008   ; qtot -1.144
  3977         CT    251    PHE     CA   3977    -0.0024      12.01   ; qtot -1.146
  3978         H1    251    PHE     HA   3978     0.0978      1.008   ; qtot -1.048
  3979         CT    251    PHE     CB   3979    -0.0343      12.01   ; qtot -1.083
  3980         HC    251    PHE    HB1   3980     0.0295      1.008   ; qtot -1.053
  3981         HC    251    PHE    HB2   3981     0.0295      1.008   ; qtot -1.024
  3982         CA    251    PHE     CG   3982     0.0118      12.01   ; qtot -1.012
  3983         CA    251    PHE    CD1   3983    -0.1256      12.01   ; qtot -1.137
  3984         HA    251    PHE    HD1   3984      0.133      1.008   ; qtot -1.004
  3985         CA    251    PHE    CE1   3985    -0.1704      12.01   ; qtot -1.175
  3986         HA    251    PHE    HE1   3986      0.143      1.008   ; qtot -1.032
  3987         CA    251    PHE     CZ   3987    -0.1072      12.01   ; qtot -1.139
  3988         HA    251    PHE     HZ   3988     0.1297      1.008   ; qtot -1.009
  3989         CA    251    PHE    CE2   3989    -0.1704      12.01   ; qtot -1.18
  3990         HA    251    PHE    HE2   3990      0.143      1.008   ; qtot -1.037
  3991         CA    251    PHE    CD2   3991    -0.1256      12.01   ; qtot -1.162
  3992         HA    251    PHE    HD2   3992      0.133      1.008   ; qtot -1.029
  3993          C    251    PHE      C   3993     0.5973      12.01   ; qtot -0.4321
  3994          O    251    PHE      O   3994    -0.5679         16   ; qtot -1
; residue 252 PRO rtp PRO  q  0.0
  3995          N    252    PRO      N   3995    -0.2548      14.01   ; qtot -1.255
  3996         CT    252    PRO     CD   3996     0.0192      12.01   ; qtot -1.236
  3997         H1    252    PRO    HD1   3997     0.0391      1.008   ; qtot -1.196
  3998         H1    252    PRO    HD2   3998     0.0391      1.008   ; qtot -1.157
  3999         CT    252    PRO     CG   3999     0.0189      12.01   ; qtot -1.138
  4000         HC    252    PRO    HG1   4000     0.0213      1.008   ; qtot -1.117
  4001         HC    252    PRO    HG2   4001     0.0213      1.008   ; qtot -1.096
  4002         CT    252    PRO     CB   4002     -0.007      12.01   ; qtot -1.103
  4003         HC    252    PRO    HB1   4003     0.0253      1.008   ; qtot -1.078
  4004         HC    252    PRO    HB2   4004     0.0253      1.008   ; qtot -1.052
  4005         CT    252    PRO     CA   4005    -0.0266      12.01   ; qtot -1.079
  4006         H1    252    PRO     HA   4006     0.0641      1.008   ; qtot -1.015
  4007          C    252    PRO      C   4007     0.5896      12.01   ; qtot -0.4252
  4008          O    252    PRO      O   4008    -0.5748         16   ; qtot -1
; residue 253 MET rtp MET  q  0.0
  4009          N    253    MET      N   4009    -0.4157      14.01   ; qtot -1.416
  4010          H    253    MET      H   4010     0.2719      1.008   ; qtot -1.144
  4011         CT    253    MET     CA   4011    -0.0237      12.01   ; qtot -1.167
  4012         H1    253    MET     HA   4012      0.088      1.008   ; qtot -1.079
  4013         CT    253    MET     CB   4013     0.0342      12.01   ; qtot -1.045
  4014         HC    253    MET    HB1   4014     0.0241      1.008   ; qtot -1.021
  4015         HC    253    MET    HB2   4015     0.0241      1.008   ; qtot -0.9971
  4016         CT    253    MET     CG   4016     0.0018      12.01   ; qtot -0.9953
  4017         H1    253    MET    HG1   4017      0.044      1.008   ; qtot -0.9513
  4018         H1    253    MET    HG2   4018      0.044      1.008   ; qtot -0.9073
  4019          S    253    MET     SD   4019    -0.2737      32.06   ; qtot -1.181
  4020         CT    253    MET     CE   4020    -0.0536      12.01   ; qtot -1.235
  4021         H1    253    MET    HE1   4021     0.0684      1.008   ; qtot -1.166
  4022         H1    253    MET    HE2   4022     0.0684      1.008   ; qtot -1.098
  4023         H1    253    MET    HE3   4023     0.0684      1.008   ; qtot -1.029
  4024          C    253    MET      C   4024     0.5973      12.01   ; qtot -0.4321
  4025          O    253    MET      O   4025    -0.5679         16   ; qtot -1
; residue 254 GLN rtp GLN  q  0.0
  4026          N    254    GLN      N   4026    -0.4157      14.01   ; qtot -1.416
  4027          H    254    GLN      H   4027     0.2719      1.008   ; qtot -1.144
  4028         CT    254    GLN     CA   4028    -0.0031      12.01   ; qtot -1.147
  4029         H1    254    GLN     HA   4029      0.085      1.008   ; qtot -1.062
  4030         CT    254    GLN     CB   4030    -0.0036      12.01   ; qtot -1.065
  4031         HC    254    GLN    HB1   4031     0.0171      1.008   ; qtot -1.048
  4032         HC    254    GLN    HB2   4032     0.0171      1.008   ; qtot -1.031
  4033         CT    254    GLN     CG   4033    -0.0645      12.01   ; qtot -1.096
  4034         HC    254    GLN    HG1   4034     0.0352      1.008   ; qtot -1.061
  4035         HC    254    GLN    HG2   4035     0.0352      1.008   ; qtot -1.025
  4036          C    254    GLN     CD   4036     0.6951      12.01   ; qtot -0.3303
  4037          O    254    GLN    OE1   4037    -0.6086         16   ; qtot -0.9389
  4038          N    254    GLN    NE2   4038    -0.9407      14.01   ; qtot -1.88
  4039          H    254    GLN   HE21   4039     0.4251      1.008   ; qtot -1.454
  4040          H    254    GLN   HE22   4040     0.4251      1.008   ; qtot -1.029
  4041          C    254    GLN      C   4041     0.5973      12.01   ; qtot -0.4321
  4042          O    254    GLN      O   4042    -0.5679         16   ; qtot -1
; residue 255 ARG rtp ARG  q +1.0
  4043          N    255    ARG      N   4043    -0.3479      14.01   ; qtot -1.348
  4044          H    255    ARG      H   4044     0.2747      1.008   ; qtot -1.073
  4045         CT    255    ARG     CA   4045    -0.2637      12.01   ; qtot -1.337
  4046         H1    255    ARG     HA   4046      0.156      1.008   ; qtot -1.181
  4047         CT    255    ARG     CB   4047    -0.0007      12.01   ; qtot -1.182
  4048         HC    255    ARG    HB1   4048     0.0327      1.008   ; qtot -1.149
  4049         HC    255    ARG    HB2   4049     0.0327      1.008   ; qtot -1.116
  4050         CT    255    ARG     CG   4050      0.039      12.01   ; qtot -1.077
  4051         HC    255    ARG    HG1   4051     0.0285      1.008   ; qtot -1.049
  4052         HC    255    ARG    HG2   4052     0.0285      1.008   ; qtot -1.02
  4053         CT    255    ARG     CD   4053     0.0486      12.01   ; qtot -0.9716
  4054         H1    255    ARG    HD1   4054     0.0687      1.008   ; qtot -0.9029
  4055         H1    255    ARG    HD2   4055     0.0687      1.008   ; qtot -0.8342
  4056         N2    255    ARG     NE   4056    -0.5295      14.01   ; qtot -1.364
  4057          H    255    ARG     HE   4057     0.3456      1.008   ; qtot -1.018
  4058         CA    255    ARG     CZ   4058     0.8076      12.01   ; qtot -0.2105
  4059         N2    255    ARG    NH1   4059    -0.8627      14.01   ; qtot -1.073
  4060          H    255    ARG   HH11   4060     0.4478      1.008   ; qtot -0.6254
  4061          H    255    ARG   HH12   4061     0.4478      1.008   ; qtot -0.1776
  4062         N2    255    ARG    NH2   4062    -0.8627      14.01   ; qtot -1.04
  4063          H    255    ARG   HH21   4063     0.4478      1.008   ; qtot -0.5925
  4064          H    255    ARG   HH22   4064     0.4478      1.008   ; qtot -0.1447
  4065          C    255    ARG      C   4065     0.7341      12.01   ; qtot 0.5894
  4066          O    255    ARG      O   4066    -0.5894         16   ; qtot 0
; residue 256 ASN rtp ASN  q  0.0
  4067          N    256    ASN      N   4067    -0.4157      14.01   ; qtot -0.4157
  4068          H    256    ASN      H   4068     0.2719      1.008   ; qtot -0.1438
  4069         CT    256    ASN     CA   4069     0.0143      12.01   ; qtot -0.1295
  4070         H1    256    ASN     HA   4070     0.1048      1.008   ; qtot -0.0247
  4071         CT    256    ASN     CB   4071    -0.2041      12.01   ; qtot -0.2288
  4072         HC    256    ASN    HB1   4072     0.0797      1.008   ; qtot -0.1491
  4073         HC    256    ASN    HB2   4073     0.0797      1.008   ; qtot -0.0694
  4074          C    256    ASN     CG   4074      0.713      12.01   ; qtot 0.6436
  4075          O    256    ASN    OD1   4075    -0.5931         16   ; qtot 0.0505
  4076          N    256    ASN    ND2   4076    -0.9191      14.01   ; qtot -0.8686
  4077          H    256    ASN   HD21   4077     0.4196      1.008   ; qtot -0.449
  4078          H    256    ASN   HD22   4078     0.4196      1.008   ; qtot -0.0294
  4079          C    256    ASN      C   4079     0.5973      12.01   ; qtot 0.5679
  4080          O    256    ASN      O   4080    -0.5679         16   ; qtot 0
; residue 257 LEU rtp LEU  q  0.0
  4081          N    257    LEU      N   4081    -0.4157      14.01   ; qtot -0.4157
  4082          H    257    LEU      H   4082     0.2719      1.008   ; qtot -0.1438
  4083         CT    257    LEU     CA   4083    -0.0518      12.01   ; qtot -0.1956
  4084         H1    257    LEU     HA   4084     0.0922      1.008   ; qtot -0.1034
  4085         CT    257    LEU     CB   4085    -0.1102      12.01   ; qtot -0.2136
  4086         HC    257    LEU    HB1   4086     0.0457      1.008   ; qtot -0.1679
  4087         HC    257    LEU    HB2   4087     0.0457      1.008   ; qtot -0.1222
  4088         CT    257    LEU     CG   4088     0.3531      12.01   ; qtot 0.2309
  4089         HC    257    LEU     HG   4089    -0.0361      1.008   ; qtot 0.1948
  4090         CT    257    LEU    CD1   4090    -0.4121      12.01   ; qtot -0.2173
  4091         HC    257    LEU   HD11   4091        0.1      1.008   ; qtot -0.1173
  4092         HC    257    LEU   HD12   4092        0.1      1.008   ; qtot -0.0173
  4093         HC    257    LEU   HD13   4093        0.1      1.008   ; qtot 0.0827
  4094         CT    257    LEU    CD2   4094    -0.4121      12.01   ; qtot -0.3294
  4095         HC    257    LEU   HD21   4095        0.1      1.008   ; qtot -0.2294
  4096         HC    257    LEU   HD22   4096        0.1      1.008   ; qtot -0.1294
  4097         HC    257    LEU   HD23   4097        0.1      1.008   ; qtot -0.0294
  4098          C    257    LEU      C   4098     0.5973      12.01   ; qtot 0.5679
  4099          O    257    LEU      O   4099    -0.5679         16   ; qtot 0
; residue 258 VAL rtp VAL  q  0.0
  4100          N    258    VAL      N   4100    -0.4157      14.01   ; qtot -0.4157
  4101          H    258    VAL      H   4101     0.2719      1.008   ; qtot -0.1438
  4102         CT    258    VAL     CA   4102    -0.0875      12.01   ; qtot -0.2313
  4103         H1    258    VAL     HA   4103     0.0969      1.008   ; qtot -0.1344
  4104         CT    258    VAL     CB   4104     0.2985      12.01   ; qtot 0.1641
  4105         HC    258    VAL     HB   4105    -0.0297      1.008   ; qtot 0.1344
  4106         CT    258    VAL    CG1   4106    -0.3192      12.01   ; qtot -0.1848
  4107         HC    258    VAL   HG11   4107     0.0791      1.008   ; qtot -0.1057
  4108         HC    258    VAL   HG12   4108     0.0791      1.008   ; qtot -0.0266
  4109         HC    258    VAL   HG13   4109     0.0791      1.008   ; qtot 0.0525
  4110         CT    258    VAL    CG2   4110    -0.3192      12.01   ; qtot -0.2667
  4111         HC    258    VAL   HG21   4111     0.0791      1.008   ; qtot -0.1876
  4112         HC    258    VAL   HG22   4112     0.0791      1.008   ; qtot -0.1085
  4113         HC    258    VAL   HG23   4113     0.0791      1.008   ; qtot -0.0294
  4114          C    258    VAL      C   4114     0.5973      12.01   ; qtot 0.5679
  4115          O    258    VAL      O   4115    -0.5679         16   ; qtot 0
; residue 259 VAL rtp VAL  q  0.0
  4116          N    259    VAL      N   4116    -0.4157      14.01   ; qtot -0.4157
  4117          H    259    VAL      H   4117     0.2719      1.008   ; qtot -0.1438
  4118         CT    259    VAL     CA   4118    -0.0875      12.01   ; qtot -0.2313
  4119         H1    259    VAL     HA   4119     0.0969      1.008   ; qtot -0.1344
  4120         CT    259    VAL     CB   4120     0.2985      12.01   ; qtot 0.1641
  4121         HC    259    VAL     HB   4121    -0.0297      1.008   ; qtot 0.1344
  4122         CT    259    VAL    CG1   4122    -0.3192      12.01   ; qtot -0.1848
  4123         HC    259    VAL   HG11   4123     0.0791      1.008   ; qtot -0.1057
  4124         HC    259    VAL   HG12   4124     0.0791      1.008   ; qtot -0.0266
  4125         HC    259    VAL   HG13   4125     0.0791      1.008   ; qtot 0.0525
  4126         CT    259    VAL    CG2   4126    -0.3192      12.01   ; qtot -0.2667
  4127         HC    259    VAL   HG21   4127     0.0791      1.008   ; qtot -0.1876
  4128         HC    259    VAL   HG22   4128     0.0791      1.008   ; qtot -0.1085
  4129         HC    259    VAL   HG23   4129     0.0791      1.008   ; qtot -0.0294
  4130          C    259    VAL      C   4130     0.5973      12.01   ; qtot 0.5679
  4131          O    259    VAL      O   4131    -0.5679         16   ; qtot 0
; residue 260 ILE rtp ILE  q  0.0
  4132          N    260    ILE      N   4132    -0.4157      14.01   ; qtot -0.4157
  4133          H    260    ILE      H   4133     0.2719      1.008   ; qtot -0.1438
  4134         CT    260    ILE     CA   4134    -0.0597      12.01   ; qtot -0.2035
  4135         H1    260    ILE     HA   4135     0.0869      1.008   ; qtot -0.1166
  4136         CT    260    ILE     CB   4136     0.1303      12.01   ; qtot 0.0137
  4137         HC    260    ILE     HB   4137     0.0187      1.008   ; qtot 0.0324
  4138         CT    260    ILE    CG2   4138    -0.3204      12.01   ; qtot -0.288
  4139         HC    260    ILE   HG21   4139     0.0882      1.008   ; qtot -0.1998
  4140         HC    260    ILE   HG22   4140     0.0882      1.008   ; qtot -0.1116
  4141         HC    260    ILE   HG23   4141     0.0882      1.008   ; qtot -0.0234
  4142         CT    260    ILE    CG1   4142     -0.043      12.01   ; qtot -0.0664
  4143         HC    260    ILE   HG11   4143     0.0236      1.008   ; qtot -0.0428
  4144         HC    260    ILE   HG12   4144     0.0236      1.008   ; qtot -0.0192
  4145         CT    260    ILE     CD   4145     -0.066      12.01   ; qtot -0.0852
  4146         HC    260    ILE    HD1   4146     0.0186      1.008   ; qtot -0.0666
  4147         HC    260    ILE    HD2   4147     0.0186      1.008   ; qtot -0.048
  4148         HC    260    ILE    HD3   4148     0.0186      1.008   ; qtot -0.0294
  4149          C    260    ILE      C   4149     0.5973      12.01   ; qtot 0.5679
  4150          O    260    ILE      O   4150    -0.5679         16   ; qtot 0
; residue 261 PRO rtp PRO  q  0.0
  4151          N    261    PRO      N   4151    -0.2548      14.01   ; qtot -0.2548
  4152         CT    261    PRO     CD   4152     0.0192      12.01   ; qtot -0.2356
  4153         H1    261    PRO    HD1   4153     0.0391      1.008   ; qtot -0.1965
  4154         H1    261    PRO    HD2   4154     0.0391      1.008   ; qtot -0.1574
  4155         CT    261    PRO     CG   4155     0.0189      12.01   ; qtot -0.1385
  4156         HC    261    PRO    HG1   4156     0.0213      1.008   ; qtot -0.1172
  4157         HC    261    PRO    HG2   4157     0.0213      1.008   ; qtot -0.0959
  4158         CT    261    PRO     CB   4158     -0.007      12.01   ; qtot -0.1029
  4159         HC    261    PRO    HB1   4159     0.0253      1.008   ; qtot -0.0776
  4160         HC    261    PRO    HB2   4160     0.0253      1.008   ; qtot -0.0523
  4161         CT    261    PRO     CA   4161    -0.0266      12.01   ; qtot -0.0789
  4162         H1    261    PRO     HA   4162     0.0641      1.008   ; qtot -0.0148
  4163          C    261    PRO      C   4163     0.5896      12.01   ; qtot 0.5748
  4164          O    261    PRO      O   4164    -0.5748         16   ; qtot 0
; residue 262 LYS rtp LYS  q +1.0
  4165          N    262    LYS      N   4165    -0.3479      14.01   ; qtot -0.3479
  4166          H    262    LYS      H   4166     0.2747      1.008   ; qtot -0.0732
  4167         CT    262    LYS     CA   4167      -0.24      12.01   ; qtot -0.3132
  4168         H1    262    LYS     HA   4168     0.1426      1.008   ; qtot -0.1706
  4169         CT    262    LYS     CB   4169    -0.0094      12.01   ; qtot -0.18
  4170         HC    262    LYS    HB1   4170     0.0362      1.008   ; qtot -0.1438
  4171         HC    262    LYS    HB2   4171     0.0362      1.008   ; qtot -0.1076
  4172         CT    262    LYS     CG   4172     0.0187      12.01   ; qtot -0.0889
  4173         HC    262    LYS    HG1   4173     0.0103      1.008   ; qtot -0.0786
  4174         HC    262    LYS    HG2   4174     0.0103      1.008   ; qtot -0.0683
  4175         CT    262    LYS     CD   4175    -0.0479      12.01   ; qtot -0.1162
  4176         HC    262    LYS    HD1   4176     0.0621      1.008   ; qtot -0.0541
  4177         HC    262    LYS    HD2   4177     0.0621      1.008   ; qtot 0.008
  4178         CT    262    LYS     CE   4178    -0.0143      12.01   ; qtot -0.0063
  4179         HP    262    LYS    HE1   4179     0.1135      1.008   ; qtot 0.1072
  4180         HP    262    LYS    HE2   4180     0.1135      1.008   ; qtot 0.2207
  4181         N3    262    LYS     NZ   4181    -0.3854      14.01   ; qtot -0.1647
  4182          H    262    LYS    HZ1   4182       0.34      1.008   ; qtot 0.1753
  4183          H    262    LYS    HZ2   4183       0.34      1.008   ; qtot 0.5153
  4184          H    262    LYS    HZ3   4184       0.34      1.008   ; qtot 0.8553
  4185          C    262    LYS      C   4185     0.7341      12.01   ; qtot 1.589
  4186          O    262    LYS      O   4186    -0.5894         16   ; qtot 1
; residue 263 SER rtp SER  q  0.0
  4187          N    263    SER      N   4187    -0.4157      14.01   ; qtot 0.5843
  4188          H    263    SER      H   4188     0.2719      1.008   ; qtot 0.8562
  4189         CT    263    SER     CA   4189    -0.0249      12.01   ; qtot 0.8313
  4190         H1    263    SER     HA   4190     0.0843      1.008   ; qtot 0.9156
  4191         CT    263    SER     CB   4191     0.2117      12.01   ; qtot 1.127
  4192         H1    263    SER    HB1   4192     0.0352      1.008   ; qtot 1.163
  4193         H1    263    SER    HB2   4193     0.0352      1.008   ; qtot 1.198
  4194         OH    263    SER     OG   4194    -0.6546         16   ; qtot 0.5431
  4195         HO    263    SER     HG   4195     0.4275      1.008   ; qtot 0.9706
  4196          C    263    SER      C   4196     0.5973      12.01   ; qtot 1.568
  4197          O    263    SER      O   4197    -0.5679         16   ; qtot 1
; residue 264 VAL rtp VAL  q  0.0
  4198          N    264    VAL      N   4198    -0.4157      14.01   ; qtot 0.5843
  4199          H    264    VAL      H   4199     0.2719      1.008   ; qtot 0.8562
  4200         CT    264    VAL     CA   4200    -0.0875      12.01   ; qtot 0.7687
  4201         H1    264    VAL     HA   4201     0.0969      1.008   ; qtot 0.8656
  4202         CT    264    VAL     CB   4202     0.2985      12.01   ; qtot 1.164
  4203         HC    264    VAL     HB   4203    -0.0297      1.008   ; qtot 1.134
  4204         CT    264    VAL    CG1   4204    -0.3192      12.01   ; qtot 0.8152
  4205         HC    264    VAL   HG11   4205     0.0791      1.008   ; qtot 0.8943
  4206         HC    264    VAL   HG12   4206     0.0791      1.008   ; qtot 0.9734
  4207         HC    264    VAL   HG13   4207     0.0791      1.008   ; qtot 1.052
  4208         CT    264    VAL    CG2   4208    -0.3192      12.01   ; qtot 0.7333
  4209         HC    264    VAL   HG21   4209     0.0791      1.008   ; qtot 0.8124
  4210         HC    264    VAL   HG22   4210     0.0791      1.008   ; qtot 0.8915
  4211         HC    264    VAL   HG23   4211     0.0791      1.008   ; qtot 0.9706
  4212          C    264    VAL      C   4212     0.5973      12.01   ; qtot 1.568
  4213          O    264    VAL      O   4213    -0.5679         16   ; qtot 1
; residue 265 THR rtp THR  q  0.0
  4214          N    265    THR      N   4214    -0.4157      14.01   ; qtot 0.5843
  4215          H    265    THR      H   4215     0.2719      1.008   ; qtot 0.8562
  4216         CT    265    THR     CA   4216    -0.0389      12.01   ; qtot 0.8173
  4217         H1    265    THR     HA   4217     0.1007      1.008   ; qtot 0.918
  4218         CT    265    THR     CB   4218     0.3654      12.01   ; qtot 1.283
  4219         H1    265    THR     HB   4219     0.0043      1.008   ; qtot 1.288
  4220         CT    265    THR    CG2   4220    -0.2438      12.01   ; qtot 1.044
  4221         HC    265    THR   HG21   4221     0.0642      1.008   ; qtot 1.108
  4222         HC    265    THR   HG22   4222     0.0642      1.008   ; qtot 1.172
  4223         HC    265    THR   HG23   4223     0.0642      1.008   ; qtot 1.236
  4224         OH    265    THR    OG1   4224    -0.6761         16   ; qtot 0.5604
  4225         HO    265    THR    HG1   4225     0.4102      1.008   ; qtot 0.9706
  4226          C    265    THR      C   4226     0.5973      12.01   ; qtot 1.568
  4227          O    265    THR      O   4227    -0.5679         16   ; qtot 1
; residue 266 PRO rtp PRO  q  0.0
  4228          N    266    PRO      N   4228    -0.2548      14.01   ; qtot 0.7452
  4229         CT    266    PRO     CD   4229     0.0192      12.01   ; qtot 0.7644
  4230         H1    266    PRO    HD1   4230     0.0391      1.008   ; qtot 0.8035
  4231         H1    266    PRO    HD2   4231     0.0391      1.008   ; qtot 0.8426
  4232         CT    266    PRO     CG   4232     0.0189      12.01   ; qtot 0.8615
  4233         HC    266    PRO    HG1   4233     0.0213      1.008   ; qtot 0.8828
  4234         HC    266    PRO    HG2   4234     0.0213      1.008   ; qtot 0.9041
  4235         CT    266    PRO     CB   4235     -0.007      12.01   ; qtot 0.8971
  4236         HC    266    PRO    HB1   4236     0.0253      1.008   ; qtot 0.9224
  4237         HC    266    PRO    HB2   4237     0.0253      1.008   ; qtot 0.9477
  4238         CT    266    PRO     CA   4238    -0.0266      12.01   ; qtot 0.9211
  4239         H1    266    PRO     HA   4239     0.0641      1.008   ; qtot 0.9852
  4240          C    266    PRO      C   4240     0.5896      12.01   ; qtot 1.575
  4241          O    266    PRO      O   4241    -0.5748         16   ; qtot 1
; residue 267 GLU rtp GLU  q -1.0
  4242          N    267    GLU      N   4242    -0.5163      14.01   ; qtot 0.4837
  4243          H    267    GLU      H   4243     0.2936      1.008   ; qtot 0.7773
  4244         CT    267    GLU     CA   4244     0.0397      12.01   ; qtot 0.817
  4245         H1    267    GLU     HA   4245     0.1105      1.008   ; qtot 0.9275
  4246         CT    267    GLU     CB   4246      0.056      12.01   ; qtot 0.9835
  4247         HC    267    GLU    HB1   4247    -0.0173      1.008   ; qtot 0.9662
  4248         HC    267    GLU    HB2   4248    -0.0173      1.008   ; qtot 0.9489
  4249         CT    267    GLU     CG   4249     0.0136      12.01   ; qtot 0.9625
  4250         HC    267    GLU    HG1   4250    -0.0425      1.008   ; qtot 0.92
  4251         HC    267    GLU    HG2   4251    -0.0425      1.008   ; qtot 0.8775
  4252          C    267    GLU     CD   4252     0.8054      12.01   ; qtot 1.683
  4253         O2    267    GLU    OE1   4253    -0.8188         16   ; qtot 0.8641
  4254         O2    267    GLU    OE2   4254    -0.8188         16   ; qtot 0.0453
  4255          C    267    GLU      C   4255     0.5366      12.01   ; qtot 0.5819
  4256          O    267    GLU      O   4256    -0.5819         16   ; qtot 0
; residue 268 ARG rtp ARG  q +1.0
  4257          N    268    ARG      N   4257    -0.3479      14.01   ; qtot -0.3479
  4258          H    268    ARG      H   4258     0.2747      1.008   ; qtot -0.0732
  4259         CT    268    ARG     CA   4259    -0.2637      12.01   ; qtot -0.3369
  4260         H1    268    ARG     HA   4260      0.156      1.008   ; qtot -0.1809
  4261         CT    268    ARG     CB   4261    -0.0007      12.01   ; qtot -0.1816
  4262         HC    268    ARG    HB1   4262     0.0327      1.008   ; qtot -0.1489
  4263         HC    268    ARG    HB2   4263     0.0327      1.008   ; qtot -0.1162
  4264         CT    268    ARG     CG   4264      0.039      12.01   ; qtot -0.0772
  4265         HC    268    ARG    HG1   4265     0.0285      1.008   ; qtot -0.0487
  4266         HC    268    ARG    HG2   4266     0.0285      1.008   ; qtot -0.0202
  4267         CT    268    ARG     CD   4267     0.0486      12.01   ; qtot 0.0284
  4268         H1    268    ARG    HD1   4268     0.0687      1.008   ; qtot 0.0971
  4269         H1    268    ARG    HD2   4269     0.0687      1.008   ; qtot 0.1658
  4270         N2    268    ARG     NE   4270    -0.5295      14.01   ; qtot -0.3637
  4271          H    268    ARG     HE   4271     0.3456      1.008   ; qtot -0.0181
  4272         CA    268    ARG     CZ   4272     0.8076      12.01   ; qtot 0.7895
  4273         N2    268    ARG    NH1   4273    -0.8627      14.01   ; qtot -0.0732
  4274          H    268    ARG   HH11   4274     0.4478      1.008   ; qtot 0.3746
  4275          H    268    ARG   HH12   4275     0.4478      1.008   ; qtot 0.8224
  4276         N2    268    ARG    NH2   4276    -0.8627      14.01   ; qtot -0.0403
  4277          H    268    ARG   HH21   4277     0.4478      1.008   ; qtot 0.4075
  4278          H    268    ARG   HH22   4278     0.4478      1.008   ; qtot 0.8553
  4279          C    268    ARG      C   4279     0.7341      12.01   ; qtot 1.589
  4280          O    268    ARG      O   4280    -0.5894         16   ; qtot 1
; residue 269 ILE rtp ILE  q  0.0
  4281          N    269    ILE      N   4281    -0.4157      14.01   ; qtot 0.5843
  4282          H    269    ILE      H   4282     0.2719      1.008   ; qtot 0.8562
  4283         CT    269    ILE     CA   4283    -0.0597      12.01   ; qtot 0.7965
  4284         H1    269    ILE     HA   4284     0.0869      1.008   ; qtot 0.8834
  4285         CT    269    ILE     CB   4285     0.1303      12.01   ; qtot 1.014
  4286         HC    269    ILE     HB   4286     0.0187      1.008   ; qtot 1.032
  4287         CT    269    ILE    CG2   4287    -0.3204      12.01   ; qtot 0.712
  4288         HC    269    ILE   HG21   4288     0.0882      1.008   ; qtot 0.8002
  4289         HC    269    ILE   HG22   4289     0.0882      1.008   ; qtot 0.8884
  4290         HC    269    ILE   HG23   4290     0.0882      1.008   ; qtot 0.9766
  4291         CT    269    ILE    CG1   4291     -0.043      12.01   ; qtot 0.9336
  4292         HC    269    ILE   HG11   4292     0.0236      1.008   ; qtot 0.9572
  4293         HC    269    ILE   HG12   4293     0.0236      1.008   ; qtot 0.9808
  4294         CT    269    ILE     CD   4294     -0.066      12.01   ; qtot 0.9148
  4295         HC    269    ILE    HD1   4295     0.0186      1.008   ; qtot 0.9334
  4296         HC    269    ILE    HD2   4296     0.0186      1.008   ; qtot 0.952
  4297         HC    269    ILE    HD3   4297     0.0186      1.008   ; qtot 0.9706
  4298          C    269    ILE      C   4298     0.5973      12.01   ; qtot 1.568
  4299          O    269    ILE      O   4299    -0.5679         16   ; qtot 1
; residue 270 ALA rtp ALA  q  0.0
  4300          N    270    ALA      N   4300    -0.4157      14.01   ; qtot 0.5843
  4301          H    270    ALA      H   4301     0.2719      1.008   ; qtot 0.8562
  4302         CT    270    ALA     CA   4302     0.0337      12.01   ; qtot 0.8899
  4303         H1    270    ALA     HA   4303     0.0823      1.008   ; qtot 0.9722
  4304         CT    270    ALA     CB   4304    -0.1825      12.01   ; qtot 0.7897
  4305         HC    270    ALA    HB1   4305     0.0603      1.008   ; qtot 0.85
  4306         HC    270    ALA    HB2   4306     0.0603      1.008   ; qtot 0.9103
  4307         HC    270    ALA    HB3   4307     0.0603      1.008   ; qtot 0.9706
  4308          C    270    ALA      C   4308     0.5973      12.01   ; qtot 1.568
  4309          O    270    ALA      O   4309    -0.5679         16   ; qtot 1
; residue 271 GLU rtp GLU  q -1.0
  4310          N    271    GLU      N   4310    -0.5163      14.01   ; qtot 0.4837
  4311          H    271    GLU      H   4311     0.2936      1.008   ; qtot 0.7773
  4312         CT    271    GLU     CA   4312     0.0397      12.01   ; qtot 0.817
  4313         H1    271    GLU     HA   4313     0.1105      1.008   ; qtot 0.9275
  4314         CT    271    GLU     CB   4314      0.056      12.01   ; qtot 0.9835
  4315         HC    271    GLU    HB1   4315    -0.0173      1.008   ; qtot 0.9662
  4316         HC    271    GLU    HB2   4316    -0.0173      1.008   ; qtot 0.9489
  4317         CT    271    GLU     CG   4317     0.0136      12.01   ; qtot 0.9625
  4318         HC    271    GLU    HG1   4318    -0.0425      1.008   ; qtot 0.92
  4319         HC    271    GLU    HG2   4319    -0.0425      1.008   ; qtot 0.8775
  4320          C    271    GLU     CD   4320     0.8054      12.01   ; qtot 1.683
  4321         O2    271    GLU    OE1   4321    -0.8188         16   ; qtot 0.8641
  4322         O2    271    GLU    OE2   4322    -0.8188         16   ; qtot 0.0453
  4323          C    271    GLU      C   4323     0.5366      12.01   ; qtot 0.5819
  4324          O    271    GLU      O   4324    -0.5819         16   ; qtot 0
; residue 272 ASN rtp ASN  q  0.0
  4325          N    272    ASN      N   4325    -0.4157      14.01   ; qtot -0.4157
  4326          H    272    ASN      H   4326     0.2719      1.008   ; qtot -0.1438
  4327         CT    272    ASN     CA   4327     0.0143      12.01   ; qtot -0.1295
  4328         H1    272    ASN     HA   4328     0.1048      1.008   ; qtot -0.0247
  4329         CT    272    ASN     CB   4329    -0.2041      12.01   ; qtot -0.2288
  4330         HC    272    ASN    HB1   4330     0.0797      1.008   ; qtot -0.1491
  4331         HC    272    ASN    HB2   4331     0.0797      1.008   ; qtot -0.0694
  4332          C    272    ASN     CG   4332      0.713      12.01   ; qtot 0.6436
  4333          O    272    ASN    OD1   4333    -0.5931         16   ; qtot 0.0505
  4334          N    272    ASN    ND2   4334    -0.9191      14.01   ; qtot -0.8686
  4335          H    272    ASN   HD21   4335     0.4196      1.008   ; qtot -0.449
  4336          H    272    ASN   HD22   4336     0.4196      1.008   ; qtot -0.0294
  4337          C    272    ASN      C   4337     0.5973      12.01   ; qtot 0.5679
  4338          O    272    ASN      O   4338    -0.5679         16   ; qtot 0
; residue 273 PHE rtp PHE  q  0.0
  4339          N    273    PHE      N   4339    -0.4157      14.01   ; qtot -0.4157
  4340          H    273    PHE      H   4340     0.2719      1.008   ; qtot -0.1438
  4341         CT    273    PHE     CA   4341    -0.0024      12.01   ; qtot -0.1462
  4342         H1    273    PHE     HA   4342     0.0978      1.008   ; qtot -0.0484
  4343         CT    273    PHE     CB   4343    -0.0343      12.01   ; qtot -0.0827
  4344         HC    273    PHE    HB1   4344     0.0295      1.008   ; qtot -0.0532
  4345         HC    273    PHE    HB2   4345     0.0295      1.008   ; qtot -0.0237
  4346         CA    273    PHE     CG   4346     0.0118      12.01   ; qtot -0.0119
  4347         CA    273    PHE    CD1   4347    -0.1256      12.01   ; qtot -0.1375
  4348         HA    273    PHE    HD1   4348      0.133      1.008   ; qtot -0.0045
  4349         CA    273    PHE    CE1   4349    -0.1704      12.01   ; qtot -0.1749
  4350         HA    273    PHE    HE1   4350      0.143      1.008   ; qtot -0.0319
  4351         CA    273    PHE     CZ   4351    -0.1072      12.01   ; qtot -0.1391
  4352         HA    273    PHE     HZ   4352     0.1297      1.008   ; qtot -0.0094
  4353         CA    273    PHE    CE2   4353    -0.1704      12.01   ; qtot -0.1798
  4354         HA    273    PHE    HE2   4354      0.143      1.008   ; qtot -0.0368
  4355         CA    273    PHE    CD2   4355    -0.1256      12.01   ; qtot -0.1624
  4356         HA    273    PHE    HD2   4356      0.133      1.008   ; qtot -0.0294
  4357          C    273    PHE      C   4357     0.5973      12.01   ; qtot 0.5679
  4358          O    273    PHE      O   4358    -0.5679         16   ; qtot 0
; residue 274 LYS rtp LYS  q +1.0
  4359          N    274    LYS      N   4359    -0.3479      14.01   ; qtot -0.3479
  4360          H    274    LYS      H   4360     0.2747      1.008   ; qtot -0.0732
  4361         CT    274    LYS     CA   4361      -0.24      12.01   ; qtot -0.3132
  4362         H1    274    LYS     HA   4362     0.1426      1.008   ; qtot -0.1706
  4363         CT    274    LYS     CB   4363    -0.0094      12.01   ; qtot -0.18
  4364         HC    274    LYS    HB1   4364     0.0362      1.008   ; qtot -0.1438
  4365         HC    274    LYS    HB2   4365     0.0362      1.008   ; qtot -0.1076
  4366         CT    274    LYS     CG   4366     0.0187      12.01   ; qtot -0.0889
  4367         HC    274    LYS    HG1   4367     0.0103      1.008   ; qtot -0.0786
  4368         HC    274    LYS    HG2   4368     0.0103      1.008   ; qtot -0.0683
  4369         CT    274    LYS     CD   4369    -0.0479      12.01   ; qtot -0.1162
  4370         HC    274    LYS    HD1   4370     0.0621      1.008   ; qtot -0.0541
  4371         HC    274    LYS    HD2   4371     0.0621      1.008   ; qtot 0.008
  4372         CT    274    LYS     CE   4372    -0.0143      12.01   ; qtot -0.0063
  4373         HP    274    LYS    HE1   4373     0.1135      1.008   ; qtot 0.1072
  4374         HP    274    LYS    HE2   4374     0.1135      1.008   ; qtot 0.2207
  4375         N3    274    LYS     NZ   4375    -0.3854      14.01   ; qtot -0.1647
  4376          H    274    LYS    HZ1   4376       0.34      1.008   ; qtot 0.1753
  4377          H    274    LYS    HZ2   4377       0.34      1.008   ; qtot 0.5153
  4378          H    274    LYS    HZ3   4378       0.34      1.008   ; qtot 0.8553
  4379          C    274    LYS      C   4379     0.7341      12.01   ; qtot 1.589
  4380          O    274    LYS      O   4380    -0.5894         16   ; qtot 1
; residue 275 VAL rtp VAL  q  0.0
  4381          N    275    VAL      N   4381    -0.4157      14.01   ; qtot 0.5843
  4382          H    275    VAL      H   4382     0.2719      1.008   ; qtot 0.8562
  4383         CT    275    VAL     CA   4383    -0.0875      12.01   ; qtot 0.7687
  4384         H1    275    VAL     HA   4384     0.0969      1.008   ; qtot 0.8656
  4385         CT    275    VAL     CB   4385     0.2985      12.01   ; qtot 1.164
  4386         HC    275    VAL     HB   4386    -0.0297      1.008   ; qtot 1.134
  4387         CT    275    VAL    CG1   4387    -0.3192      12.01   ; qtot 0.8152
  4388         HC    275    VAL   HG11   4388     0.0791      1.008   ; qtot 0.8943
  4389         HC    275    VAL   HG12   4389     0.0791      1.008   ; qtot 0.9734
  4390         HC    275    VAL   HG13   4390     0.0791      1.008   ; qtot 1.052
  4391         CT    275    VAL    CG2   4391    -0.3192      12.01   ; qtot 0.7333
  4392         HC    275    VAL   HG21   4392     0.0791      1.008   ; qtot 0.8124
  4393         HC    275    VAL   HG22   4393     0.0791      1.008   ; qtot 0.8915
  4394         HC    275    VAL   HG23   4394     0.0791      1.008   ; qtot 0.9706
  4395          C    275    VAL      C   4395     0.5973      12.01   ; qtot 1.568
  4396          O    275    VAL      O   4396    -0.5679         16   ; qtot 1
; residue 276 PHE rtp PHE  q  0.0
  4397          N    276    PHE      N   4397    -0.4157      14.01   ; qtot 0.5843
  4398          H    276    PHE      H   4398     0.2719      1.008   ; qtot 0.8562
  4399         CT    276    PHE     CA   4399    -0.0024      12.01   ; qtot 0.8538
  4400         H1    276    PHE     HA   4400     0.0978      1.008   ; qtot 0.9516
  4401         CT    276    PHE     CB   4401    -0.0343      12.01   ; qtot 0.9173
  4402         HC    276    PHE    HB1   4402     0.0295      1.008   ; qtot 0.9468
  4403         HC    276    PHE    HB2   4403     0.0295      1.008   ; qtot 0.9763
  4404         CA    276    PHE     CG   4404     0.0118      12.01   ; qtot 0.9881
  4405         CA    276    PHE    CD1   4405    -0.1256      12.01   ; qtot 0.8625
  4406         HA    276    PHE    HD1   4406      0.133      1.008   ; qtot 0.9955
  4407         CA    276    PHE    CE1   4407    -0.1704      12.01   ; qtot 0.8251
  4408         HA    276    PHE    HE1   4408      0.143      1.008   ; qtot 0.9681
  4409         CA    276    PHE     CZ   4409    -0.1072      12.01   ; qtot 0.8609
  4410         HA    276    PHE     HZ   4410     0.1297      1.008   ; qtot 0.9906
  4411         CA    276    PHE    CE2   4411    -0.1704      12.01   ; qtot 0.8202
  4412         HA    276    PHE    HE2   4412      0.143      1.008   ; qtot 0.9632
  4413         CA    276    PHE    CD2   4413    -0.1256      12.01   ; qtot 0.8376
  4414         HA    276    PHE    HD2   4414      0.133      1.008   ; qtot 0.9706
  4415          C    276    PHE      C   4415     0.5973      12.01   ; qtot 1.568
  4416          O    276    PHE      O   4416    -0.5679         16   ; qtot 1
; residue 277 ASP rtp ASP  q -1.0
  4417          N    277    ASP      N   4417    -0.5163      14.01   ; qtot 0.4837
  4418          H    277    ASP      H   4418     0.2936      1.008   ; qtot 0.7773
  4419         CT    277    ASP     CA   4419     0.0381      12.01   ; qtot 0.8154
  4420         H1    277    ASP     HA   4420      0.088      1.008   ; qtot 0.9034
  4421         CT    277    ASP     CB   4421    -0.0303      12.01   ; qtot 0.8731
  4422         HC    277    ASP    HB1   4422    -0.0122      1.008   ; qtot 0.8609
  4423         HC    277    ASP    HB2   4423    -0.0122      1.008   ; qtot 0.8487
  4424          C    277    ASP     CG   4424     0.7994      12.01   ; qtot 1.648
  4425         O2    277    ASP    OD1   4425    -0.8014         16   ; qtot 0.8467
  4426         O2    277    ASP    OD2   4426    -0.8014         16   ; qtot 0.0453
  4427          C    277    ASP      C   4427     0.5366      12.01   ; qtot 0.5819
  4428          O    277    ASP      O   4428    -0.5819         16   ; qtot 0
; residue 278 PHE rtp PHE  q  0.0
  4429          N    278    PHE      N   4429    -0.4157      14.01   ; qtot -0.4157
  4430          H    278    PHE      H   4430     0.2719      1.008   ; qtot -0.1438
  4431         CT    278    PHE     CA   4431    -0.0024      12.01   ; qtot -0.1462
  4432         H1    278    PHE     HA   4432     0.0978      1.008   ; qtot -0.0484
  4433         CT    278    PHE     CB   4433    -0.0343      12.01   ; qtot -0.0827
  4434         HC    278    PHE    HB1   4434     0.0295      1.008   ; qtot -0.0532
  4435         HC    278    PHE    HB2   4435     0.0295      1.008   ; qtot -0.0237
  4436         CA    278    PHE     CG   4436     0.0118      12.01   ; qtot -0.0119
  4437         CA    278    PHE    CD1   4437    -0.1256      12.01   ; qtot -0.1375
  4438         HA    278    PHE    HD1   4438      0.133      1.008   ; qtot -0.0045
  4439         CA    278    PHE    CE1   4439    -0.1704      12.01   ; qtot -0.1749
  4440         HA    278    PHE    HE1   4440      0.143      1.008   ; qtot -0.0319
  4441         CA    278    PHE     CZ   4441    -0.1072      12.01   ; qtot -0.1391
  4442         HA    278    PHE     HZ   4442     0.1297      1.008   ; qtot -0.0094
  4443         CA    278    PHE    CE2   4443    -0.1704      12.01   ; qtot -0.1798
  4444         HA    278    PHE    HE2   4444      0.143      1.008   ; qtot -0.0368
  4445         CA    278    PHE    CD2   4445    -0.1256      12.01   ; qtot -0.1624
  4446         HA    278    PHE    HD2   4446      0.133      1.008   ; qtot -0.0294
  4447          C    278    PHE      C   4447     0.5973      12.01   ; qtot 0.5679
  4448          O    278    PHE      O   4448    -0.5679         16   ; qtot 0
; residue 279 GLU rtp GLU  q -1.0
  4449          N    279    GLU      N   4449    -0.5163      14.01   ; qtot -0.5163
  4450          H    279    GLU      H   4450     0.2936      1.008   ; qtot -0.2227
  4451         CT    279    GLU     CA   4451     0.0397      12.01   ; qtot -0.183
  4452         H1    279    GLU     HA   4452     0.1105      1.008   ; qtot -0.0725
  4453         CT    279    GLU     CB   4453      0.056      12.01   ; qtot -0.0165
  4454         HC    279    GLU    HB1   4454    -0.0173      1.008   ; qtot -0.0338
  4455         HC    279    GLU    HB2   4455    -0.0173      1.008   ; qtot -0.0511
  4456         CT    279    GLU     CG   4456     0.0136      12.01   ; qtot -0.0375
  4457         HC    279    GLU    HG1   4457    -0.0425      1.008   ; qtot -0.08
  4458         HC    279    GLU    HG2   4458    -0.0425      1.008   ; qtot -0.1225
  4459          C    279    GLU     CD   4459     0.8054      12.01   ; qtot 0.6829
  4460         O2    279    GLU    OE1   4460    -0.8188         16   ; qtot -0.1359
  4461         O2    279    GLU    OE2   4461    -0.8188         16   ; qtot -0.9547
  4462          C    279    GLU      C   4462     0.5366      12.01   ; qtot -0.4181
  4463          O    279    GLU      O   4463    -0.5819         16   ; qtot -1
; residue 280 LEU rtp LEU  q  0.0
  4464          N    280    LEU      N   4464    -0.4157      14.01   ; qtot -1.416
  4465          H    280    LEU      H   4465     0.2719      1.008   ; qtot -1.144
  4466         CT    280    LEU     CA   4466    -0.0518      12.01   ; qtot -1.196
  4467         H1    280    LEU     HA   4467     0.0922      1.008   ; qtot -1.103
  4468         CT    280    LEU     CB   4468    -0.1102      12.01   ; qtot -1.214
  4469         HC    280    LEU    HB1   4469     0.0457      1.008   ; qtot -1.168
  4470         HC    280    LEU    HB2   4470     0.0457      1.008   ; qtot -1.122
  4471         CT    280    LEU     CG   4471     0.3531      12.01   ; qtot -0.7691
  4472         HC    280    LEU     HG   4472    -0.0361      1.008   ; qtot -0.8052
  4473         CT    280    LEU    CD1   4473    -0.4121      12.01   ; qtot -1.217
  4474         HC    280    LEU   HD11   4474        0.1      1.008   ; qtot -1.117
  4475         HC    280    LEU   HD12   4475        0.1      1.008   ; qtot -1.017
  4476         HC    280    LEU   HD13   4476        0.1      1.008   ; qtot -0.9173
  4477         CT    280    LEU    CD2   4477    -0.4121      12.01   ; qtot -1.329
  4478         HC    280    LEU   HD21   4478        0.1      1.008   ; qtot -1.229
  4479         HC    280    LEU   HD22   4479        0.1      1.008   ; qtot -1.129
  4480         HC    280    LEU   HD23   4480        0.1      1.008   ; qtot -1.029
  4481          C    280    LEU      C   4481     0.5973      12.01   ; qtot -0.4321
  4482          O    280    LEU      O   4482    -0.5679         16   ; qtot -1
; residue 281 SER rtp SER  q  0.0
  4483          N    281    SER      N   4483    -0.4157      14.01   ; qtot -1.416
  4484          H    281    SER      H   4484     0.2719      1.008   ; qtot -1.144
  4485         CT    281    SER     CA   4485    -0.0249      12.01   ; qtot -1.169
  4486         H1    281    SER     HA   4486     0.0843      1.008   ; qtot -1.084
  4487         CT    281    SER     CB   4487     0.2117      12.01   ; qtot -0.8727
  4488         H1    281    SER    HB1   4488     0.0352      1.008   ; qtot -0.8375
  4489         H1    281    SER    HB2   4489     0.0352      1.008   ; qtot -0.8023
  4490         OH    281    SER     OG   4490    -0.6546         16   ; qtot -1.457
  4491         HO    281    SER     HG   4491     0.4275      1.008   ; qtot -1.029
  4492          C    281    SER      C   4492     0.5973      12.01   ; qtot -0.4321
  4493          O    281    SER      O   4493    -0.5679         16   ; qtot -1
; residue 282 SER rtp SER  q  0.0
  4494          N    282    SER      N   4494    -0.4157      14.01   ; qtot -1.416
  4495          H    282    SER      H   4495     0.2719      1.008   ; qtot -1.144
  4496         CT    282    SER     CA   4496    -0.0249      12.01   ; qtot -1.169
  4497         H1    282    SER     HA   4497     0.0843      1.008   ; qtot -1.084
  4498         CT    282    SER     CB   4498     0.2117      12.01   ; qtot -0.8727
  4499         H1    282    SER    HB1   4499     0.0352      1.008   ; qtot -0.8375
  4500         H1    282    SER    HB2   4500     0.0352      1.008   ; qtot -0.8023
  4501         OH    282    SER     OG   4501    -0.6546         16   ; qtot -1.457
  4502         HO    282    SER     HG   4502     0.4275      1.008   ; qtot -1.029
  4503          C    282    SER      C   4503     0.5973      12.01   ; qtot -0.4321
  4504          O    282    SER      O   4504    -0.5679         16   ; qtot -1
; residue 283 GLN rtp GLN  q  0.0
  4505          N    283    GLN      N   4505    -0.4157      14.01   ; qtot -1.416
  4506          H    283    GLN      H   4506     0.2719      1.008   ; qtot -1.144
  4507         CT    283    GLN     CA   4507    -0.0031      12.01   ; qtot -1.147
  4508         H1    283    GLN     HA   4508      0.085      1.008   ; qtot -1.062
  4509         CT    283    GLN     CB   4509    -0.0036      12.01   ; qtot -1.065
  4510         HC    283    GLN    HB1   4510     0.0171      1.008   ; qtot -1.048
  4511         HC    283    GLN    HB2   4511     0.0171      1.008   ; qtot -1.031
  4512         CT    283    GLN     CG   4512    -0.0645      12.01   ; qtot -1.096
  4513         HC    283    GLN    HG1   4513     0.0352      1.008   ; qtot -1.061
  4514         HC    283    GLN    HG2   4514     0.0352      1.008   ; qtot -1.025
  4515          C    283    GLN     CD   4515     0.6951      12.01   ; qtot -0.3303
  4516          O    283    GLN    OE1   4516    -0.6086         16   ; qtot -0.9389
  4517          N    283    GLN    NE2   4517    -0.9407      14.01   ; qtot -1.88
  4518          H    283    GLN   HE21   4518     0.4251      1.008   ; qtot -1.454
  4519          H    283    GLN   HE22   4519     0.4251      1.008   ; qtot -1.029
  4520          C    283    GLN      C   4520     0.5973      12.01   ; qtot -0.4321
  4521          O    283    GLN      O   4521    -0.5679         16   ; qtot -1
; residue 284 ASP rtp ASP  q -1.0
  4522          N    284    ASP      N   4522    -0.5163      14.01   ; qtot -1.516
  4523          H    284    ASP      H   4523     0.2936      1.008   ; qtot -1.223
  4524         CT    284    ASP     CA   4524     0.0381      12.01   ; qtot -1.185
  4525         H1    284    ASP     HA   4525      0.088      1.008   ; qtot -1.097
  4526         CT    284    ASP     CB   4526    -0.0303      12.01   ; qtot -1.127
  4527         HC    284    ASP    HB1   4527    -0.0122      1.008   ; qtot -1.139
  4528         HC    284    ASP    HB2   4528    -0.0122      1.008   ; qtot -1.151
  4529          C    284    ASP     CG   4529     0.7994      12.01   ; qtot -0.3519
  4530         O2    284    ASP    OD1   4530    -0.8014         16   ; qtot -1.153
  4531         O2    284    ASP    OD2   4531    -0.8014         16   ; qtot -1.955
  4532          C    284    ASP      C   4532     0.5366      12.01   ; qtot -1.418
  4533          O    284    ASP      O   4533    -0.5819         16   ; qtot -2
; residue 285 MET rtp MET  q  0.0
  4534          N    285    MET      N   4534    -0.4157      14.01   ; qtot -2.416
  4535          H    285    MET      H   4535     0.2719      1.008   ; qtot -2.144
  4536         CT    285    MET     CA   4536    -0.0237      12.01   ; qtot -2.168
  4537         H1    285    MET     HA   4537      0.088      1.008   ; qtot -2.08
  4538         CT    285    MET     CB   4538     0.0342      12.01   ; qtot -2.045
  4539         HC    285    MET    HB1   4539     0.0241      1.008   ; qtot -2.021
  4540         HC    285    MET    HB2   4540     0.0241      1.008   ; qtot -1.997
  4541         CT    285    MET     CG   4541     0.0018      12.01   ; qtot -1.995
  4542         H1    285    MET    HG1   4542      0.044      1.008   ; qtot -1.951
  4543         H1    285    MET    HG2   4543      0.044      1.008   ; qtot -1.907
  4544          S    285    MET     SD   4544    -0.2737      32.06   ; qtot -2.181
  4545         CT    285    MET     CE   4545    -0.0536      12.01   ; qtot -2.235
  4546         H1    285    MET    HE1   4546     0.0684      1.008   ; qtot -2.166
  4547         H1    285    MET    HE2   4547     0.0684      1.008   ; qtot -2.098
  4548         H1    285    MET    HE3   4548     0.0684      1.008   ; qtot -2.029
  4549          C    285    MET      C   4549     0.5973      12.01   ; qtot -1.432
  4550          O    285    MET      O   4550    -0.5679         16   ; qtot -2
; residue 286 THR rtp THR  q  0.0
  4551          N    286    THR      N   4551    -0.4157      14.01   ; qtot -2.416
  4552          H    286    THR      H   4552     0.2719      1.008   ; qtot -2.144
  4553         CT    286    THR     CA   4553    -0.0389      12.01   ; qtot -2.183
  4554         H1    286    THR     HA   4554     0.1007      1.008   ; qtot -2.082
  4555         CT    286    THR     CB   4555     0.3654      12.01   ; qtot -1.717
  4556         H1    286    THR     HB   4556     0.0043      1.008   ; qtot -1.712
  4557         CT    286    THR    CG2   4557    -0.2438      12.01   ; qtot -1.956
  4558         HC    286    THR   HG21   4558     0.0642      1.008   ; qtot -1.892
  4559         HC    286    THR   HG22   4559     0.0642      1.008   ; qtot -1.828
  4560         HC    286    THR   HG23   4560     0.0642      1.008   ; qtot -1.764
  4561         OH    286    THR    OG1   4561    -0.6761         16   ; qtot -2.44
  4562         HO    286    THR    HG1   4562     0.4102      1.008   ; qtot -2.029
  4563          C    286    THR      C   4563     0.5973      12.01   ; qtot -1.432
  4564          O    286    THR      O   4564    -0.5679         16   ; qtot -2
; residue 287 THR rtp THR  q  0.0
  4565          N    287    THR      N   4565    -0.4157      14.01   ; qtot -2.416
  4566          H    287    THR      H   4566     0.2719      1.008   ; qtot -2.144
  4567         CT    287    THR     CA   4567    -0.0389      12.01   ; qtot -2.183
  4568         H1    287    THR     HA   4568     0.1007      1.008   ; qtot -2.082
  4569         CT    287    THR     CB   4569     0.3654      12.01   ; qtot -1.717
  4570         H1    287    THR     HB   4570     0.0043      1.008   ; qtot -1.712
  4571         CT    287    THR    CG2   4571    -0.2438      12.01   ; qtot -1.956
  4572         HC    287    THR   HG21   4572     0.0642      1.008   ; qtot -1.892
  4573         HC    287    THR   HG22   4573     0.0642      1.008   ; qtot -1.828
  4574         HC    287    THR   HG23   4574     0.0642      1.008   ; qtot -1.764
  4575         OH    287    THR    OG1   4575    -0.6761         16   ; qtot -2.44
  4576         HO    287    THR    HG1   4576     0.4102      1.008   ; qtot -2.029
  4577          C    287    THR      C   4577     0.5973      12.01   ; qtot -1.432
  4578          O    287    THR      O   4578    -0.5679         16   ; qtot -2
; residue 288 LEU rtp LEU  q  0.0
  4579          N    288    LEU      N   4579    -0.4157      14.01   ; qtot -2.416
  4580          H    288    LEU      H   4580     0.2719      1.008   ; qtot -2.144
  4581         CT    288    LEU     CA   4581    -0.0518      12.01   ; qtot -2.196
  4582         H1    288    LEU     HA   4582     0.0922      1.008   ; qtot -2.103
  4583         CT    288    LEU     CB   4583    -0.1102      12.01   ; qtot -2.214
  4584         HC    288    LEU    HB1   4584     0.0457      1.008   ; qtot -2.168
  4585         HC    288    LEU    HB2   4585     0.0457      1.008   ; qtot -2.122
  4586         CT    288    LEU     CG   4586     0.3531      12.01   ; qtot -1.769
  4587         HC    288    LEU     HG   4587    -0.0361      1.008   ; qtot -1.805
  4588         CT    288    LEU    CD1   4588    -0.4121      12.01   ; qtot -2.217
  4589         HC    288    LEU   HD11   4589        0.1      1.008   ; qtot -2.117
  4590         HC    288    LEU   HD12   4590        0.1      1.008   ; qtot -2.017
  4591         HC    288    LEU   HD13   4591        0.1      1.008   ; qtot -1.917
  4592         CT    288    LEU    CD2   4592    -0.4121      12.01   ; qtot -2.329
  4593         HC    288    LEU   HD21   4593        0.1      1.008   ; qtot -2.229
  4594         HC    288    LEU   HD22   4594        0.1      1.008   ; qtot -2.129
  4595         HC    288    LEU   HD23   4595        0.1      1.008   ; qtot -2.029
  4596          C    288    LEU      C   4596     0.5973      12.01   ; qtot -1.432
  4597          O    288    LEU      O   4597    -0.5679         16   ; qtot -2
; residue 289 LEU rtp LEU  q  0.0
  4598          N    289    LEU      N   4598    -0.4157      14.01   ; qtot -2.416
  4599          H    289    LEU      H   4599     0.2719      1.008   ; qtot -2.144
  4600         CT    289    LEU     CA   4600    -0.0518      12.01   ; qtot -2.196
  4601         H1    289    LEU     HA   4601     0.0922      1.008   ; qtot -2.103
  4602         CT    289    LEU     CB   4602    -0.1102      12.01   ; qtot -2.214
  4603         HC    289    LEU    HB1   4603     0.0457      1.008   ; qtot -2.168
  4604         HC    289    LEU    HB2   4604     0.0457      1.008   ; qtot -2.122
  4605         CT    289    LEU     CG   4605     0.3531      12.01   ; qtot -1.769
  4606         HC    289    LEU     HG   4606    -0.0361      1.008   ; qtot -1.805
  4607         CT    289    LEU    CD1   4607    -0.4121      12.01   ; qtot -2.217
  4608         HC    289    LEU   HD11   4608        0.1      1.008   ; qtot -2.117
  4609         HC    289    LEU   HD12   4609        0.1      1.008   ; qtot -2.017
  4610         HC    289    LEU   HD13   4610        0.1      1.008   ; qtot -1.917
  4611         CT    289    LEU    CD2   4611    -0.4121      12.01   ; qtot -2.329
  4612         HC    289    LEU   HD21   4612        0.1      1.008   ; qtot -2.229
  4613         HC    289    LEU   HD22   4613        0.1      1.008   ; qtot -2.129
  4614         HC    289    LEU   HD23   4614        0.1      1.008   ; qtot -2.029
  4615          C    289    LEU      C   4615     0.5973      12.01   ; qtot -1.432
  4616          O    289    LEU      O   4616    -0.5679         16   ; qtot -2
; residue 290 SER rtp SER  q  0.0
  4617          N    290    SER      N   4617    -0.4157      14.01   ; qtot -2.416
  4618          H    290    SER      H   4618     0.2719      1.008   ; qtot -2.144
  4619         CT    290    SER     CA   4619    -0.0249      12.01   ; qtot -2.169
  4620         H1    290    SER     HA   4620     0.0843      1.008   ; qtot -2.084
  4621         CT    290    SER     CB   4621     0.2117      12.01   ; qtot -1.873
  4622         H1    290    SER    HB1   4622     0.0352      1.008   ; qtot -1.838
  4623         H1    290    SER    HB2   4623     0.0352      1.008   ; qtot -1.802
  4624         OH    290    SER     OG   4624    -0.6546         16   ; qtot -2.457
  4625         HO    290    SER     HG   4625     0.4275      1.008   ; qtot -2.029
  4626          C    290    SER      C   4626     0.5973      12.01   ; qtot -1.432
  4627          O    290    SER      O   4627    -0.5679         16   ; qtot -2
; residue 291 TYR rtp TYR  q  0.0
  4628          N    291    TYR      N   4628    -0.4157      14.01   ; qtot -2.416
  4629          H    291    TYR      H   4629     0.2719      1.008   ; qtot -2.144
  4630         CT    291    TYR     CA   4630    -0.0014      12.01   ; qtot -2.145
  4631         H1    291    TYR     HA   4631     0.0876      1.008   ; qtot -2.058
  4632         CT    291    TYR     CB   4632    -0.0152      12.01   ; qtot -2.073
  4633         HC    291    TYR    HB1   4633     0.0295      1.008   ; qtot -2.043
  4634         HC    291    TYR    HB2   4634     0.0295      1.008   ; qtot -2.014
  4635         CA    291    TYR     CG   4635    -0.0011      12.01   ; qtot -2.015
  4636         CA    291    TYR    CD1   4636    -0.1906      12.01   ; qtot -2.206
  4637         HA    291    TYR    HD1   4637     0.1699      1.008   ; qtot -2.036
  4638         CA    291    TYR    CE1   4638    -0.2341      12.01   ; qtot -2.27
  4639         HA    291    TYR    HE1   4639     0.1656      1.008   ; qtot -2.104
  4640          C    291    TYR     CZ   4640     0.3226      12.01   ; qtot -1.782
  4641         OH    291    TYR     OH   4641    -0.5579         16   ; qtot -2.339
  4642         HO    291    TYR     HH   4642     0.3992      1.008   ; qtot -1.94
  4643         CA    291    TYR    CE2   4643    -0.2341      12.01   ; qtot -2.174
  4644         HA    291    TYR    HE2   4644     0.1656      1.008   ; qtot -2.009
  4645         CA    291    TYR    CD2   4645    -0.1906      12.01   ; qtot -2.199
  4646         HA    291    TYR    HD2   4646     0.1699      1.008   ; qtot -2.029
  4647          C    291    TYR      C   4647     0.5973      12.01   ; qtot -1.432
  4648          O    291    TYR      O   4648    -0.5679         16   ; qtot -2
; residue 292 ASN rtp ASN  q  0.0
  4649          N    292    ASN      N   4649    -0.4157      14.01   ; qtot -2.416
  4650          H    292    ASN      H   4650     0.2719      1.008   ; qtot -2.144
  4651         CT    292    ASN     CA   4651     0.0143      12.01   ; qtot -2.13
  4652         H1    292    ASN     HA   4652     0.1048      1.008   ; qtot -2.025
  4653         CT    292    ASN     CB   4653    -0.2041      12.01   ; qtot -2.229
  4654         HC    292    ASN    HB1   4654     0.0797      1.008   ; qtot -2.149
  4655         HC    292    ASN    HB2   4655     0.0797      1.008   ; qtot -2.069
  4656          C    292    ASN     CG   4656      0.713      12.01   ; qtot -1.356
  4657          O    292    ASN    OD1   4657    -0.5931         16   ; qtot -1.95
  4658          N    292    ASN    ND2   4658    -0.9191      14.01   ; qtot -2.869
[truncated: 1,109,571 more chars]
