# Supplementary material for: Improvement in predicting drug sensitivity changes associated with protein mutations using a molecular dynamics based alchemical mutation method
Source: Sci Rep. 2020 Feb 7;10:2161. doi: 10.1038/s41598-020-58877-9 (PMC7005789; doi:10.1038/s41598-020-58877-9)
Supplement: Supplementary file 2 — Supplementary Information. [file 41598_2020_58877_MOESM2_ESM.zip › S1_input/MP-CAFEE/ALR2/47D/T113Y_47D/complex_gpu/md_fin.gro]

Generated by trjconv : OXIDOREDUCTASE in water t= 18000.00000
33875
    1ACE    CH3    1   3.295   5.880   4.970
    1ACE   HH31    2   3.288   5.810   4.886
    1ACE   HH32    3   3.372   5.847   5.039
    1ACE   HH33    4   3.197   5.885   5.017
    1ACE      C    5   3.323   6.019   4.914
    1ACE      O    6   3.244   6.112   4.927
    2SER      N    7   3.437   6.033   4.846
    2SER      H    8   3.492   5.949   4.837
    2SER     CA    9   3.489   6.156   4.791
    2SER     HA   10   3.440   6.232   4.852
    2SER     CB   11   3.640   6.162   4.812
    2SER    HB1   12   3.666   6.237   4.737
    2SER    HB2   13   3.681   6.066   4.782
    2SER     OG   14   3.676   6.204   4.942
    2SER     HG   15   3.682   6.125   4.995
    2SER      C   16   3.433   6.171   4.650
    2SER      O   17   3.436   6.081   4.566
    3ARG      N   18   3.372   6.283   4.612
    3ARG      H   19   3.382   6.356   4.681
    3ARG     CA   20   3.293   6.319   4.495
    3ARG     HA   21   3.316   6.250   4.414
    3ARG     CB   22   3.144   6.300   4.522
    3ARG    HB1   23   3.104   6.332   4.426
    3ARG    HB2   24   3.110   6.372   4.596
    3ARG     CG   25   3.105   6.158   4.563
    3ARG    HG1   26   3.146   6.151   4.663
    3ARG    HG2   27   3.134   6.081   4.491
    3ARG     CD   28   2.953   6.167   4.569
    3ARG    HD1   29   2.916   6.187   4.468
    3ARG    HD2   30   2.912   6.249   4.627
    3ARG     NE   31   2.899   6.042   4.622
    3ARG     HE   32   2.924   6.031   4.720
    3ARG     CZ   33   2.820   5.951   4.565
    3ARG    NH1   34   2.782   5.961   4.437
    3ARG   HH11   35   2.787   6.053   4.396
    3ARG   HH12   36   2.717   5.893   4.399
    3ARG    NH2   37   2.791   5.837   4.629
    3ARG   HH21   38   2.803   5.834   4.730
    3ARG   HH22   39   2.743   5.762   4.581
    3ARG      C   40   3.320   6.459   4.443
    3ARG      O   41   3.397   6.528   4.509
    4ILE      N   42   3.270   6.484   4.321
    4ILE      H   43   3.221   6.411   4.271
    4ILE     CA   44   3.276   6.609   4.249
    4ILE     HA   45   3.297   6.682   4.327
    4ILE     CB   46   3.391   6.619   4.151
    4ILE     HB   47   3.484   6.617   4.208
    4ILE    CG2   48   3.388   6.507   4.047
    4ILE   HG21   49   3.296   6.520   3.990
    4ILE   HG22   50   3.472   6.515   3.978
    4ILE   HG23   51   3.399   6.410   4.095
    4ILE    CG1   52   3.397   6.748   4.069
    4ILE   HG11   53   3.371   6.839   4.123
    4ILE   HG12   54   3.323   6.745   3.989
    4ILE     CD   55   3.531   6.775   4.001
    4ILE    HD1   56   3.544   6.699   3.924
    4ILE    HD2   57   3.522   6.875   3.959
    4ILE    HD3   58   3.611   6.781   4.075
    4ILE      C   59   3.134   6.633   4.198
    4ILE      O   60   3.063   6.545   4.150
    5LEU      N   61   3.091   6.757   4.219
    5LEU      H   62   3.150   6.818   4.274
    5LEU     CA   63   2.962   6.807   4.176
    5LEU     HA   64   2.888   6.732   4.205
    5LEU     CB   65   2.943   6.944   4.241
    5LEU    HB1   66   3.029   7.004   4.212
    5LEU    HB2   67   2.942   6.936   4.350
    5LEU     CG   68   2.815   7.020   4.211
    5LEU     HG   69   2.799   7.026   4.103
    5LEU    CD1   70   2.695   6.956   4.280
    5LEU   HD11   71   2.604   7.012   4.258
    5LEU   HD12   72   2.673   6.857   4.240
    5LEU   HD13   73   2.715   6.951   4.387
    5LEU    CD2   74   2.830   7.160   4.270
    5LEU   HD21   75   2.910   7.217   4.222
    5LEU   HD22   76   2.735   7.212   4.280
    5LEU   HD23   77   2.854   7.146   4.375
    5LEU      C   78   2.947   6.822   4.025
    5LEU      O   79   3.021   6.895   3.960
    6LEU      N   80   2.845   6.761   3.964
    6LEU      H   81   2.786   6.702   4.020
    6LEU     CA   82   2.796   6.787   3.830
    6LEU     HA   83   2.874   6.810   3.757
    6LEU     CB   84   2.727   6.660   3.780
    6LEU    HB1   85   2.648   6.696   3.714
    6LEU    HB2   86   2.661   6.610   3.851
    6LEU     CG   87   2.815   6.558   3.708
    6LEU     HG   88   2.867   6.600   3.623
    6LEU    CD1   89   2.913   6.476   3.793
    6LEU   HD11   90   2.989   6.550   3.818
    6LEU   HD12   91   2.865   6.445   3.886
    6LEU   HD13   92   2.957   6.403   3.727
    6LEU    CD2   93   2.715   6.458   3.651
    6LEU   HD21   94   2.757   6.380   3.587
    6LEU   HD22   95   2.670   6.408   3.737
    6LEU   HD23   96   2.636   6.512   3.598
    6LEU      C   97   2.700   6.905   3.835
    6LEU      O   98   2.622   6.923   3.928
    7ASN      N   99   2.695   6.980   3.725
    7ASN      H  100   2.759   6.960   3.649
    7ASN     CA  101   2.620   7.104   3.730
    7ASN     HA  102   2.649   7.157   3.820
    7ASN     CB  103   2.662   7.194   3.615
    7ASN    HB1  104   2.657   7.141   3.520
    7ASN    HB2  105   2.770   7.209   3.620
    7ASN     CG  106   2.586   7.326   3.606
    7ASN    OD1  107   2.483   7.344   3.542
    7ASN    ND2  108   2.634   7.425   3.682
    7ASN   HD21  109   2.723   7.423   3.730
    7ASN   HD22  110   2.575   7.507   3.685
    7ASN      C  111   2.469   7.086   3.738
    7ASN      O  112   2.403   7.176   3.789
    8ASN      N  113   2.409   6.971   3.705
    8ASN      H  114   2.453   6.898   3.651
    8ASN     CA  115   2.270   6.942   3.737
    8ASN     HA  116   2.203   7.024   3.710
    8ASN     CB  117   2.235   6.826   3.645
    8ASN    HB1  118   2.126   6.820   3.644
    8ASN    HB2  119   2.271   6.734   3.693
    8ASN     CG  120   2.291   6.840   3.505
    8ASN    OD1  121   2.365   6.748   3.470
    8ASN    ND2  122   2.262   6.949   3.433
    8ASN   HD21  123   2.202   7.022   3.471
    8ASN   HD22  124   2.302   6.963   3.342
    8ASN      C  125   2.235   6.919   3.883
    8ASN      O  126   2.118   6.909   3.919
    9GLY      N  127   2.334   6.915   3.973
    9GLY      H  128   2.427   6.918   3.935
    9GLY     CA  129   2.326   6.890   4.115
    9GLY    HA1  130   2.228   6.918   4.154
    9GLY    HA2  131   2.387   6.966   4.163
    9GLY      C  132   2.355   6.752   4.173
    9GLY      O  133   2.348   6.737   4.295
   10ALA      N  134   2.381   6.651   4.090
   10ALA      H  135   2.350   6.664   3.994
   10ALA     CA  136   2.435   6.523   4.130
   10ALA     HA  137   2.384   6.506   4.225
   10ALA     CB  138   2.388   6.415   4.033
   10ALA    HB1  139   2.420   6.429   3.930
   10ALA    HB2  140   2.415   6.316   4.070
   10ALA    HB3  141   2.279   6.408   4.038
   10ALA      C  142   2.585   6.529   4.153
   10ALA      O  143   2.651   6.620   4.104
   11LYS      N  144   2.638   6.425   4.219
   11LYS      H  145   2.574   6.355   4.255
   11LYS     CA  146   2.775   6.413   4.263
   11LYS     HA  147   2.841   6.494   4.230
   11LYS     CB  148   2.781   6.431   4.414
   11LYS    HB1  149   2.886   6.421   4.442
   11LYS    HB2  150   2.726   6.351   4.464
   11LYS     CG  151   2.737   6.564   4.475
   11LYS    HG1  152   2.756   6.642   4.402
   11LYS    HG2  153   2.794   6.590   4.564
   11LYS     CD  154   2.590   6.579   4.514
   11LYS    HD1  155   2.567   6.513   4.597
   11LYS    HD2  156   2.529   6.543   4.431
   11LYS     CE  157   2.560   6.726   4.545
   11LYS    HE1  158   2.593   6.785   4.460
   11LYS    HE2  159   2.610   6.746   4.640
   11LYS     NZ  160   2.414   6.728   4.565
   11LYS    HZ1  161   2.387   6.661   4.635
   11LYS    HZ2  162   2.382   6.815   4.606
   11LYS    HZ3  163   2.357   6.715   4.483
   11LYS      C  164   2.836   6.281   4.218
   11LYS      O  165   2.805   6.176   4.275
   12MET      N  166   2.931   6.286   4.124
   12MET      H  167   2.947   6.377   4.084
   12MET     CA  168   3.010   6.182   4.063
   12MET     HA  169   2.948   6.092   4.055
   12MET     CB  170   3.051   6.219   3.921
   12MET    HB1  171   3.105   6.314   3.928
   12MET    HB2  172   2.958   6.238   3.868
   12MET     CG  173   3.118   6.103   3.848
   12MET    HG1  174   3.070   6.014   3.888
   12MET    HG2  175   3.216   6.101   3.896
   12MET     SD  176   3.138   6.087   3.669
   12MET     CE  177   3.199   5.917   3.671
   12MET    HE1  178   3.269   5.896   3.590
   12MET    HE2  179   3.260   5.900   3.759
   12MET    HE3  180   3.115   5.847   3.668
   12MET      C  181   3.127   6.156   4.157
   12MET      O  182   3.197   6.249   4.194
   13PRO      N  183   3.146   6.032   4.204
   13PRO     CD  184   3.052   5.923   4.190
   13PRO    HD1  185   3.069   5.859   4.103
   13PRO    HD2  186   2.945   5.941   4.182
   13PRO     CG  187   3.075   5.845   4.319
   13PRO    HG1  188   3.049   5.739   4.322
   13PRO    HG2  189   3.041   5.893   4.411
   13PRO     CB  190   3.228   5.847   4.326
   13PRO    HB1  191   3.275   5.763   4.275
   13PRO    HB2  192   3.258   5.848   4.431
   13PRO     CA  193   3.263   5.987   4.276
   13PRO     HA  194   3.276   6.058   4.358
   13PRO      C  195   3.389   5.990   4.191
   13PRO      O  196   3.392   5.965   4.070
   14ILE      N  197   3.503   6.012   4.257
   14ILE      H  198   3.505   6.032   4.356
   14ILE     CA  199   3.627   6.044   4.190
   14ILE     HA  200   3.599   6.090   4.095
   14ILE     CB  201   3.707   6.149   4.267
   14ILE     HB  202   3.788   6.187   4.204
   14ILE    CG2  203   3.611   6.268   4.271
   14ILE   HG21  204   3.651   6.351   4.328
   14ILE   HG22  205   3.583   6.295   4.169
   14ILE   HG23  206   3.522   6.245   4.329
   14ILE    CG1  207   3.763   6.095   4.398
   14ILE   HG11  208   3.823   6.006   4.382
   14ILE   HG12  209   3.679   6.071   4.463
   14ILE     CD  210   3.841   6.196   4.482
   14ILE    HD1  211   3.781   6.278   4.520
   14ILE    HD2  212   3.883   6.141   4.566
   14ILE    HD3  213   3.920   6.245   4.425
   14ILE      C  214   3.714   5.924   4.155
   14ILE      O  215   3.799   5.939   4.067
   15LEU      N  216   3.688   5.806   4.211
   15LEU      H  217   3.626   5.813   4.291
   15LEU     CA  218   3.744   5.678   4.171
   15LEU     HA  219   3.813   5.689   4.087
   15LEU     CB  220   3.827   5.620   4.284
   15LEU    HB1  221   3.752   5.604   4.362
   15LEU    HB2  222   3.900   5.691   4.322
   15LEU     CG  223   3.893   5.487   4.249
   15LEU     HG  224   3.813   5.430   4.204
   15LEU    CD1  225   4.011   5.507   4.155
   15LEU   HD11  226   4.089   5.574   4.192
   15LEU   HD12  227   4.065   5.417   4.124
   15LEU   HD13  228   3.976   5.556   4.064
   15LEU    CD2  229   3.947   5.423   4.377
   15LEU   HD21  230   3.981   5.323   4.350
   15LEU   HD22  231   4.036   5.482   4.397
   15LEU   HD23  232   3.869   5.427   4.452
   15LEU      C  233   3.633   5.580   4.137
   15LEU      O  234   3.530   5.581   4.205
   16GLY      N  235   3.648   5.503   4.029
   16GLY      H  236   3.729   5.528   3.974
   16GLY     CA  237   3.570   5.387   3.992
   16GLY    HA1  238   3.489   5.411   3.922
   16GLY    HA2  239   3.527   5.346   4.083
   16GLY      C  240   3.656   5.274   3.938
   16GLY      O  241   3.772   5.294   3.903
   17LEU      N  242   3.599   5.154   3.925
   17LEU      H  243   3.500   5.142   3.939
   17LEU     CA  244   3.665   5.053   3.844
   17LEU     HA  245   3.772   5.070   3.844
   17LEU     CB  246   3.637   4.918   3.910
   17LEU    HB1  247   3.540   4.878   3.880
   17LEU    HB2  248   3.634   4.924   4.019
   17LEU     CG  249   3.744   4.812   3.883
   17LEU     HG  250   3.771   4.822   3.778
   17LEU    CD1  251   3.871   4.827   3.966
   17LEU   HD11  252   3.849   4.805   4.071
   17LEU   HD12  253   3.936   4.748   3.929
   17LEU   HD13  254   3.922   4.922   3.951
   17LEU    CD2  255   3.684   4.675   3.913
   17LEU   HD21  256   3.755   4.596   3.891
   17LEU   HD22  257   3.661   4.675   4.020
   17LEU   HD23  258   3.601   4.652   3.846
   17LEU      C  259   3.619   5.060   3.699
   17LEU      O  260   3.503   5.088   3.670
   18GLY      N  261   3.711   5.035   3.607
   18GLY      H  262   3.804   5.027   3.646
   18GLY     CA  263   3.694   5.011   3.465
   18GLY    HA1  264   3.777   5.064   3.420
   18GLY    HA2  265   3.599   5.060   3.446
   18GLY      C  266   3.704   4.864   3.427
   18GLY      O  267   3.755   4.782   3.503
   19THR      N  268   3.641   4.824   3.316
   19THR      H  269   3.598   4.901   3.266
   19THR     CA  270   3.600   4.689   3.284
   19THR     HA  271   3.641   4.613   3.351
   19THR     CB  272   3.448   4.695   3.292
   19THR     HB  273   3.422   4.591   3.272
   19THR    CG2  274   3.385   4.727   3.427
   19THR   HG21  275   3.277   4.718   3.413
   19THR   HG22  276   3.425   4.671   3.511
   19THR   HG23  277   3.413   4.831   3.445
   19THR    OG1  278   3.391   4.791   3.206
   19THR    HG1  279   3.371   4.875   3.249
   19THR      C  280   3.642   4.648   3.143
   19THR      O  281   3.611   4.536   3.103
   20TRP      N  282   3.719   4.728   3.069
   20TRP      H  283   3.738   4.824   3.096
   20TRP     CA  284   3.759   4.693   2.934
   20TRP     HA  285   3.669   4.659   2.883
   20TRP     CB  286   3.804   4.824   2.870
   20TRP    HB1  287   3.901   4.856   2.908
   20TRP    HB2  288   3.723   4.894   2.891
   20TRP     CG  289   3.815   4.821   2.721
   20TRP    CD1  290   3.723   4.772   2.635
   20TRP    HD1  291   3.627   4.730   2.660
   20TRP    NE1  292   3.775   4.765   2.507
   20TRP    HE1  293   3.729   4.729   2.425
   20TRP    CE2  294   3.909   4.800   2.513
   20TRP    CZ2  295   4.013   4.805   2.419
   20TRP    HZ2  296   4.008   4.768   2.318
   20TRP    CH2  297   4.137   4.859   2.456
   20TRP    HH2  298   4.223   4.854   2.391
   20TRP    CZ3  299   4.157   4.908   2.585
   20TRP    HZ3  300   4.255   4.940   2.616
   20TRP    CE3  301   4.056   4.907   2.682
   20TRP    HE3  302   4.068   4.958   2.776
   20TRP    CD2  303   3.931   4.857   2.641
   20TRP      C  304   3.857   4.578   2.916
   20TRP      O  305   3.956   4.568   2.988
   21LYS      N  306   3.830   4.493   2.817
   21LYS      H  307   3.733   4.503   2.790
   21LYS     CA  308   3.901   4.371   2.781
   21LYS     HA  309   3.835   4.333   2.703
   21LYS     CB  310   4.025   4.398   2.697
   21LYS    HB1  311   3.997   4.454   2.608
   21LYS    HB2  312   4.051   4.302   2.652
   21LYS     CG  313   4.152   4.456   2.760
   21LYS    HG1  314   4.238   4.401   2.723
   21LYS    HG2  315   4.144   4.453   2.868
   21LYS     CD  316   4.166   4.606   2.734
   21LYS    HD1  317   4.067   4.637   2.767
   21LYS    HD2  318   4.182   4.629   2.629
   21LYS     CE  319   4.274   4.674   2.817
   21LYS    HE1  320   4.297   4.775   2.784
   21LYS    HE2  321   4.366   4.619   2.796
   21LYS     NZ  322   4.244   4.668   2.961
   21LYS    HZ1  323   4.161   4.610   2.962
   21LYS    HZ2  324   4.326   4.655   3.018
   21LYS    HZ3  325   4.205   4.757   2.987
   21LYS      C  326   3.909   4.267   2.891
   21LYS      O  327   4.002   4.187   2.897
   22SER      N  328   3.810   4.271   2.981
   22SER      H  329   3.746   4.348   2.976
   22SER     CA  330   3.809   4.172   3.087
   22SER     HA  331   3.898   4.185   3.149
   22SER     CB  332   3.687   4.205   3.173
   22SER    HB1  333   3.677   4.126   3.247
   22SER    HB2  334   3.597   4.229   3.116
   22SER     OG  335   3.725   4.323   3.241
   22SER     HG  336   3.681   4.395   3.197
   22SER      C  337   3.805   4.030   3.033
   22SER      O  338   3.748   4.005   2.927
   23PRO      N  339   3.871   3.933   3.096
   23PRO     CD  340   3.980   3.951   3.190
   23PRO    HD1  341   3.947   3.933   3.292
   23PRO    HD2  342   4.028   4.048   3.177
   23PRO     CG  343   4.088   3.847   3.161
   23PRO    HG1  344   4.149   3.831   3.249
   23PRO    HG2  345   4.146   3.870   3.072
   23PRO     CB  346   3.991   3.731   3.142
   23PRO    HB1  347   3.952   3.684   3.232
   23PRO    HB2  348   4.038   3.655   3.080
   23PRO     CA  349   3.873   3.791   3.064
   23PRO     HA  350   3.899   3.786   2.958
   23PRO      C  351   3.735   3.734   3.092
   23PRO      O  352   3.659   3.785   3.175
   24PRO      N  353   3.693   3.625   3.029
   24PRO     CD  354   3.756   3.569   2.911
   24PRO    HD1  355   3.864   3.554   2.919
   24PRO    HD2  356   3.732   3.639   2.831
   24PRO     CG  357   3.678   3.440   2.885
   24PRO    HG1  358   3.716   3.351   2.935
   24PRO    HG2  359   3.665   3.421   2.779
   24PRO     CB  360   3.536   3.465   2.937
   24PRO    HB1  361   3.483   3.374   2.965
   24PRO    HB2  362   3.476   3.512   2.860
   24PRO     CA  363   3.559   3.572   3.043
   24PRO     HA  364   3.483   3.648   3.024
   24PRO      C  365   3.554   3.518   3.185
   24PRO      O  366   3.642   3.444   3.227
   25GLY      N  367   3.443   3.541   3.255
   25GLY      H  368   3.384   3.614   3.217
   25GLY     CA  369   3.425   3.486   3.388
   25GLY    HA1  370   3.446   3.379   3.389
   25GLY    HA2  371   3.319   3.485   3.414
   25GLY      C  372   3.506   3.534   3.507
   25GLY      O  373   3.547   3.448   3.584
   26GLN      N  374   3.546   3.661   3.516
   26GLN      H  375   3.517   3.725   3.444
   26GLN     CA  376   3.615   3.715   3.632
   26GLN     HA  377   3.587   3.647   3.712
   26GLN     CB  378   3.764   3.728   3.605
   26GLN    HB1  379   3.803   3.794   3.683
   26GLN    HB2  380   3.787   3.763   3.504
   26GLN     CG  381   3.837   3.595   3.619
   26GLN    HG1  382   3.770   3.519   3.579
   26GLN    HG2  383   3.858   3.571   3.723
   26GLN     CD  384   3.964   3.597   3.535
   26GLN    OE1  385   3.986   3.518   3.444
   26GLN    NE2  386   4.063   3.677   3.576
   26GLN   HE21  387   4.051   3.721   3.666
   26GLN   HE22  388   4.148   3.663   3.523
   26GLN      C  389   3.560   3.852   3.670
   26GLN      O  390   3.583   3.885   3.785
   27VAL      N  391   3.484   3.930   3.593
   27VAL      H  392   3.448   3.904   3.502
   27VAL     CA  393   3.452   4.065   3.636
   27VAL     HA  394   3.528   4.105   3.704
   27VAL     CB  395   3.449   4.158   3.515
   27VAL     HB  396   3.514   4.115   3.438
   27VAL    CG1  397   3.315   4.184   3.448
   27VAL   HG11  398   3.241   4.218   3.521
   27VAL   HG12  399   3.327   4.249   3.361
   27VAL   HG13  400   3.289   4.084   3.413
   27VAL    CG2  401   3.501   4.298   3.546
   27VAL   HG21  402   3.532   4.345   3.453
   27VAL   HG22  403   3.431   4.356   3.605
   27VAL   HG23  404   3.594   4.286   3.602
   27VAL      C  405   3.326   4.083   3.718
   27VAL      O  406   3.307   4.186   3.783
   28THR      N  407   3.244   3.980   3.741
   28THR      H  408   3.270   3.890   3.702
   28THR     CA  409   3.152   3.972   3.853
   28THR     HA  410   3.101   4.069   3.853
   28THR     CB  411   3.049   3.862   3.832
   28THR     HB  412   3.093   3.764   3.812
   28THR    CG2  413   2.966   3.836   3.958
   28THR   HG21  414   2.889   3.763   3.934
   28THR   HG22  415   3.032   3.792   4.033
   28THR   HG23  416   2.912   3.925   3.992
   28THR    OG1  417   2.964   3.899   3.726
   28THR    HG1  418   2.950   3.993   3.741
   28THR      C  419   3.227   3.964   3.985
   28THR      O  420   3.185   4.035   4.077
   29GLU      N  421   3.337   3.890   4.002
   29GLU      H  422   3.378   3.846   3.921
   29GLU     CA  423   3.404   3.877   4.129
   29GLU     HA  424   3.335   3.875   4.214
   29GLU     CB  425   3.485   3.747   4.124
   29GLU    HB1  426   3.558   3.760   4.203
   29GLU    HB2  427   3.534   3.735   4.027
   29GLU     CG  428   3.384   3.636   4.154
   29GLU    HG1  429   3.445   3.545   4.148
   29GLU    HG2  430   3.321   3.624   4.066
   29GLU     CD  431   3.298   3.648   4.278
   29GLU    OE1  432   3.173   3.648   4.268
   29GLU    OE2  433   3.355   3.651   4.389
   29GLU      C  434   3.496   3.992   4.168
   29GLU      O  435   3.494   4.030   4.285
   30ALA      N  436   3.560   4.050   4.067
   30ALA      H  437   3.546   4.016   3.973
   30ALA     CA  438   3.623   4.179   4.084
   30ALA     HA  439   3.696   4.159   4.163
   30ALA     CB  440   3.692   4.208   3.951
   30ALA    HB1  441   3.761   4.127   3.928
   30ALA    HB2  442   3.625   4.197   3.866
   30ALA    HB3  443   3.749   4.298   3.932
   30ALA      C  444   3.518   4.285   4.116
   30ALA      O  445   3.542   4.353   4.216
   31VAL      N  446   3.415   4.316   4.038
   31VAL      H  447   3.394   4.261   3.956
   31VAL     CA  448   3.320   4.421   4.069
   31VAL     HA  449   3.365   4.520   4.073
   31VAL     CB  450   3.225   4.441   3.951
   31VAL     HB  451   3.181   4.348   3.914
   31VAL    CG1  452   3.117   4.544   3.984
   31VAL   HG11  453   3.062   4.516   4.074
   31VAL   HG12  454   3.158   4.644   4.000
   31VAL   HG13  455   3.052   4.545   3.897
   31VAL    CG2  456   3.296   4.500   3.830
   31VAL   HG21  457   3.352   4.591   3.852
   31VAL   HG22  458   3.373   4.430   3.794
   31VAL   HG23  459   3.213   4.519   3.763
   31VAL      C  460   3.250   4.390   4.201
   31VAL      O  461   3.233   4.490   4.271
   32LYS      N  462   3.227   4.266   4.244
   32LYS      H  463   3.236   4.185   4.184
   32LYS     CA  464   3.175   4.244   4.377
   32LYS     HA  465   3.083   4.302   4.386
   32LYS     CB  466   3.136   4.098   4.395
   32LYS    HB1  467   3.157   4.068   4.497
   32LYS    HB2  468   3.203   4.042   4.330
   32LYS     CG  469   2.991   4.064   4.358
   32LYS    HG1  470   2.971   4.119   4.266
   32LYS    HG2  471   2.914   4.097   4.427
   32LYS     CD  472   2.978   3.916   4.326
   32LYS    HD1  473   3.061   3.882   4.265
   32LYS    HD2  474   2.891   3.891   4.267
   32LYS     CE  475   2.985   3.839   4.458
   32LYS    HE1  476   2.896   3.860   4.518
   32LYS    HE2  477   3.078   3.859   4.510
   32LYS     NZ  478   2.978   3.694   4.437
   32LYS    HZ1  479   2.916   3.669   4.361
   32LYS    HZ2  480   3.063   3.653   4.401
   32LYS    HZ3  481   2.949   3.644   4.520
   32LYS      C  482   3.261   4.294   4.492
   32LYS      O  483   3.207   4.375   4.567
   33VAL      N  484   3.391   4.262   4.497
   33VAL      H  485   3.423   4.212   4.415
   33VAL     CA  486   3.484   4.306   4.599
   33VAL     HA  487   3.438   4.310   4.698
   33VAL     CB  488   3.605   4.213   4.606
   33VAL     HB  489   3.563   4.112   4.601
   33VAL    CG1  490   3.711   4.240   4.501
   33VAL   HG11  491   3.794   4.170   4.508
   33VAL   HG12  492   3.663   4.231   4.403
   33VAL   HG13  493   3.761   4.337   4.511
   33VAL    CG2  494   3.668   4.218   4.745
   33VAL   HG21  495   3.711   4.317   4.762
   33VAL   HG22  496   3.601   4.195   4.828
   33VAL   HG23  497   3.756   4.156   4.759
   33VAL      C  498   3.530   4.448   4.571
   33VAL      O  499   3.554   4.516   4.671
   34ALA      N  500   3.532   4.500   4.448
   34ALA      H  501   3.532   4.451   4.360
   34ALA     CA  502   3.551   4.643   4.431
   34ALA     HA  503   3.651   4.663   4.470
   34ALA     CB  504   3.549   4.672   4.281
   34ALA    HB1  505   3.585   4.771   4.254
   34ALA    HB2  506   3.627   4.612   4.235
   34ALA    HB3  507   3.447   4.653   4.249
   34ALA      C  508   3.440   4.717   4.504
   34ALA      O  509   3.465   4.809   4.581
   35ILE      N  510   3.314   4.684   4.476
   35ILE      H  511   3.291   4.602   4.421
   35ILE     CA  512   3.200   4.751   4.535
   35ILE     HA  513   3.215   4.859   4.536
   35ILE     CB  514   3.069   4.724   4.460
   35ILE     HB  515   3.051   4.616   4.452
   35ILE    CG2  516   2.950   4.781   4.536
   35ILE   HG21  517   2.859   4.772   4.477
   35ILE   HG22  518   2.940   4.740   4.637
   35ILE   HG23  519   2.967   4.889   4.535
   35ILE    CG1  520   3.081   4.773   4.316
   35ILE   HG11  521   3.166   4.719   4.274
   35ILE   HG12  522   3.098   4.880   4.321
   35ILE     CD  523   2.956   4.742   4.234
   35ILE    HD1  524   2.988   4.762   4.132
   35ILE    HD2  525   2.935   4.637   4.255
   35ILE    HD3  526   2.869   4.804   4.257
   35ILE      C  527   3.194   4.725   4.684
   35ILE      O  528   3.160   4.816   4.760
   36ASP      N  529   3.239   4.610   4.735
   36ASP      H  530   3.288   4.546   4.675
   36ASP     CA  531   3.233   4.587   4.878
   36ASP     HA  532   3.135   4.605   4.923
   36ASP     CB  533   3.279   4.444   4.901
   36ASP    HB1  534   3.387   4.440   4.898
   36ASP    HB2  535   3.254   4.360   4.836
   36ASP     CG  536   3.227   4.400   5.037
   36ASP    OD1  537   3.304   4.401   5.136
   36ASP    OD2  538   3.109   4.359   5.047
   36ASP      C  539   3.324   4.682   4.956
   36ASP      O  540   3.288   4.734   5.061
   37VAL      N  541   3.445   4.705   4.904
   37VAL      H  542   3.478   4.649   4.827
   37VAL     CA  543   3.545   4.775   4.981
   37VAL     HA  544   3.530   4.734   5.081
   37VAL     CB  545   3.692   4.751   4.946
   37VAL     HB  546   3.762   4.798   5.014
   37VAL    CG1  547   3.718   4.601   4.959
   37VAL   HG11  548   3.813   4.571   4.916
   37VAL   HG12  549   3.725   4.564   5.061
   37VAL   HG13  550   3.646   4.535   4.910
   37VAL    CG2  551   3.735   4.794   4.806
   37VAL   HG21  552   3.758   4.900   4.810
   37VAL   HG22  553   3.828   4.747   4.773
   37VAL   HG23  554   3.661   4.767   4.730
   37VAL      C  555   3.521   4.925   4.995
   37VAL      O  556   3.559   4.984   5.096
   38GLY      N  557   3.468   4.992   4.893
   38GLY      H  558   3.445   4.938   4.811
   38GLY     CA  559   3.422   5.129   4.900
   38GLY    HA1  560   3.496   5.191   4.950
   38GLY    HA2  561   3.329   5.138   4.957
   38GLY      C  562   3.397   5.191   4.763
   38GLY      O  563   3.361   5.308   4.765
   39TYR      N  564   3.420   5.125   4.649
   39TYR      H  565   3.425   5.024   4.646
   39TYR     CA  566   3.398   5.182   4.518
   39TYR     HA  567   3.448   5.279   4.517
   39TYR     CB  568   3.444   5.090   4.404
   39TYR    HB1  569   3.396   5.131   4.315
   39TYR    HB2  570   3.421   4.985   4.422
   39TYR     CG  571   3.593   5.091   4.384
   39TYR    CD1  572   3.673   5.023   4.477
   39TYR    HD1  573   3.636   4.992   4.573
   39TYR    CE1  574   3.807   4.999   4.442
   39TYR    HE1  575   3.877   4.950   4.508
   39TYR     CZ  576   3.860   5.040   4.318
   39TYR     OH  577   3.990   5.014   4.285
   39TYR     HH  578   4.004   5.043   4.195
   39TYR    CE2  579   3.771   5.101   4.227
   39TYR    HE2  580   3.816   5.140   4.137
   39TYR    CD2  581   3.641   5.139   4.262
   39TYR    HD2  582   3.565   5.189   4.203
   39TYR      C  583   3.251   5.210   4.494
   39TYR      O  584   3.164   5.130   4.528
   40ARG      N  585   3.215   5.327   4.440
   40ARG      H  586   3.283   5.402   4.437
   40ARG     CA  587   3.080   5.372   4.415
   40ARG     HA  588   3.020   5.281   4.420
   40ARG     CB  589   3.034   5.476   4.518
   40ARG    HB1  590   2.931   5.497   4.492
   40ARG    HB2  591   3.096   5.566   4.511
   40ARG     CG  592   3.036   5.436   4.665
   40ARG    HG1  593   3.010   5.523   4.725
   40ARG    HG2  594   3.139   5.415   4.695
   40ARG     CD  595   2.946   5.317   4.697
   40ARG    HD1  596   2.972   5.240   4.624
   40ARG    HD2  597   2.839   5.331   4.682
   40ARG     NE  598   2.952   5.269   4.835
   40ARG     HE  599   2.915   5.323   4.912
   40ARG     CZ  600   3.024   5.164   4.878
   40ARG    NH1  601   3.105   5.086   4.804
   40ARG   HH11  602   3.122   5.115   4.709
   40ARG   HH12  603   3.149   4.998   4.825
   40ARG    NH2  604   3.028   5.138   5.009
   40ARG   HH21  605   2.963   5.191   5.066
   40ARG   HH22  606   3.073   5.054   5.042
   40ARG      C  607   3.046   5.417   4.274
   40ARG      O  608   2.928   5.439   4.245
   41HIS      N  609   3.149   5.419   4.189
   41HIS      H  610   3.243   5.398   4.218
   41HIS     CA  611   3.146   5.437   4.045
   41HIS     HA  612   3.046   5.453   4.004
   41HIS     CB  613   3.235   5.557   4.016
   41HIS    HB1  614   3.334   5.524   4.048
   41HIS    HB2  615   3.219   5.641   4.084
   41HIS     CG  616   3.233   5.592   3.870
   41HIS    ND1  617   3.112   5.596   3.801
   41HIS    CE1  618   3.150   5.600   3.673
   41HIS    HE1  619   3.087   5.605   3.585
   41HIS    NE2  620   3.284   5.603   3.665
   41HIS    HE2  621   3.339   5.613   3.581
   41HIS    CD2  622   3.343   5.595   3.789
   41HIS    HD2  623   3.447   5.590   3.819
   41HIS      C  624   3.202   5.316   3.972
   41HIS      O  625   3.295   5.251   4.022
   42ILE      N  626   3.151   5.289   3.852
   42ILE      H  627   3.074   5.345   3.819
   42ILE     CA  628   3.203   5.193   3.757
   42ILE     HA  629   3.306   5.167   3.783
   42ILE     CB  630   3.133   5.058   3.770
   42ILE     HB  631   3.025   5.068   3.758
   42ILE    CG2  632   3.188   4.949   3.679
   42ILE   HG21  633   3.297   4.949   3.684
   42ILE   HG22  634   3.151   4.849   3.702
   42ILE   HG23  635   3.162   4.965   3.574
   42ILE    CG1  636   3.137   4.988   3.905
   42ILE   HG11  637   3.060   4.911   3.915
   42ILE   HG12  638   3.114   5.070   3.973
   42ILE     CD  639   3.263   4.918   3.957
   42ILE    HD1  640   3.259   4.910   4.065
   42ILE    HD2  641   3.276   4.816   3.921
   42ILE    HD3  642   3.353   4.973   3.928
   42ILE      C  643   3.205   5.247   3.615
   42ILE      O  644   3.104   5.306   3.579
   43ASP      N  645   3.308   5.225   3.532
   43ASP      H  646   3.374   5.158   3.568
   43ASP     CA  647   3.302   5.256   3.391
   43ASP     HA  648   3.229   5.335   3.370
   43ASP     CB  649   3.434   5.313   3.338
   43ASP    HB1  650   3.521   5.249   3.348
   43ASP    HB2  651   3.452   5.405   3.393
   43ASP     CG  652   3.427   5.365   3.195
   43ASP    OD1  653   3.355   5.464   3.168
   43ASP    OD2  654   3.496   5.308   3.109
   43ASP      C  655   3.257   5.135   3.310
   43ASP      O  656   3.332   5.039   3.297
   44CYS      N  657   3.148   5.145   3.234
   44CYS      H  658   3.095   5.231   3.235
   44CYS     CA  659   3.092   5.046   3.144
   44CYS     HA  660   3.151   4.955   3.145
   44CYS     CB  661   2.948   5.018   3.186
   44CYS    HB1  662   2.898   4.936   3.135
   44CYS    HB2  663   2.894   5.111   3.164
   44CYS     SG  664   2.935   4.984   3.363
   44CYS     HG  665   2.807   5.002   3.398
   44CYS      C  666   3.086   5.108   3.006
   44CYS      O  667   3.110   5.225   2.979
   45ALA      N  668   3.050   5.032   2.902
   45ALA      H  669   3.022   4.939   2.930
   45ALA     CA  670   3.022   5.073   2.766
   45ALA     HA  671   2.955   5.159   2.762
   45ALA     CB  672   3.156   5.108   2.701
   45ALA    HB1  673   3.213   5.016   2.686
   45ALA    HB2  674   3.136   5.158   2.606
   45ALA    HB3  675   3.201   5.185   2.763
   45ALA      C  676   2.959   4.965   2.679
   45ALA      O  677   2.964   4.844   2.703
   46HIS      N  678   2.883   5.012   2.580
   46HIS      H  679   2.881   5.113   2.573
   46HIS     CA  680   2.804   4.925   2.496
   46HIS     HA  681   2.739   4.869   2.563
   46HIS     CB  682   2.713   5.012   2.409
   46HIS    HB1  683   2.776   5.062   2.335
   46HIS    HB2  684   2.673   5.092   2.472
   46HIS     CG  685   2.596   4.946   2.342
   46HIS    ND1  686   2.600   4.890   2.215
   46HIS    CE1  687   2.473   4.859   2.189
   46HIS    HE1  688   2.444   4.792   2.109
   46HIS    NE2  689   2.396   4.898   2.292
   46HIS    HE2  690   2.303   4.860   2.298
   46HIS    CD2  691   2.470   4.952   2.395
   46HIS    HD2  692   2.437   4.982   2.494
   46HIS      C  693   2.895   4.833   2.416
   46HIS      O  694   2.870   4.713   2.418
   47VAL      N  695   3.012   4.871   2.364
   47VAL      H  696   3.042   4.968   2.364
   47VAL     CA  697   3.107   4.781   2.302
   47VAL     HA  698   3.041   4.719   2.241
   47VAL     CB  699   3.188   4.852   2.194
   47VAL     HB  700   3.119   4.908   2.130
   47VAL    CG1  701   3.284   4.951   2.260
   47VAL   HG11  702   3.235   5.017   2.332
   47VAL   HG12  703   3.368   4.903   2.309
   47VAL   HG13  704   3.321   5.017   2.183
   47VAL    CG2  705   3.272   4.767   2.099
   47VAL   HG21  706   3.366   4.748   2.150
   47VAL   HG22  707   3.231   4.669   2.072
   47VAL   HG23  708   3.290   4.836   2.017
   47VAL      C  709   3.198   4.702   2.394
   47VAL      O  710   3.251   4.603   2.344
   48TYR      N  711   3.198   4.728   2.525
   48TYR      H  712   3.151   4.814   2.549
   48TYR     CA  713   3.266   4.639   2.617
   48TYR     HA  714   3.365   4.626   2.572
   48TYR     CB  715   3.277   4.689   2.760
   48TYR    HB1  716   3.341   4.621   2.818
   48TYR    HB2  717   3.179   4.712   2.801
   48TYR     CG  718   3.347   4.820   2.786
   48TYR    CD1  719   3.428   4.882   2.690
   48TYR    HD1  720   3.434   4.837   2.592
   48TYR    CE1  721   3.498   5.001   2.718
   48TYR    HE1  722   3.566   5.043   2.645
   48TYR     CZ  723   3.482   5.066   2.842
   48TYR     OH  724   3.536   5.187   2.871
   48TYR     HH  725   3.529   5.219   2.961
   48TYR    CE2  726   3.401   5.006   2.940
   48TYR    HE2  727   3.395   5.055   3.036
   48TYR    CD2  728   3.338   4.885   2.910
   48TYR    HD2  729   3.278   4.829   2.980
   48TYR      C  730   3.201   4.501   2.621
   48TYR      O  731   3.271   4.403   2.647
   49GLN      N  732   3.069   4.489   2.606
   49GLN      H  733   3.020   4.574   2.583
   49GLN     CA  734   2.988   4.369   2.618
   49GLN     HA  735   2.897   4.427   2.630
   49GLN     CB  736   2.984   4.293   2.486
   49GLN    HB1  737   2.884   4.250   2.487
   49GLN    HB2  738   3.061   4.216   2.495
   49GLN     CG  739   2.998   4.354   2.347
   49GLN    HG1  740   3.081   4.424   2.335
   49GLN    HG2  741   2.902   4.403   2.337
   49GLN     CD  742   3.008   4.250   2.237
   49GLN    OE1  743   2.911   4.225   2.165
   49GLN    NE2  744   3.124   4.185   2.224
   49GLN   HE21  745   3.196   4.205   2.292
   49GLN   HE22  746   3.130   4.095   2.180
   49GLN      C  747   2.996   4.286   2.746
   49GLN      O  748   2.980   4.165   2.738
   50ASN      N  749   3.003   4.351   2.862
   50ASN      H  750   3.027   4.449   2.864
   50ASN     CA  751   3.015   4.289   2.993
   50ASN     HA  752   2.979   4.188   2.975
   50ASN     CB  753   3.163   4.276   3.027
   50ASN    HB1  754   3.208   4.208   2.954
   50ASN    HB2  755   3.178   4.221   3.120
   50ASN     CG  756   3.231   4.411   3.048
   50ASN    OD1  757   3.178   4.513   3.093
   50ASN    ND2  758   3.359   4.413   3.012
   50ASN   HD21  759   3.394   4.326   2.974
   50ASN   HD22  760   3.421   4.491   3.030
   50ASN      C  761   2.934   4.354   3.104
   50ASN      O  762   2.935   4.315   3.220
   51GLU      N  763   2.856   4.457   3.070
   51GLU      H  764   2.873   4.496   2.979
   51GLU     CA  765   2.767   4.531   3.158
   51GLU     HA  766   2.830   4.576   3.235
   51GLU     CB  767   2.698   4.643   3.080
   51GLU    HB1  768   2.763   4.709   3.024
   51GLU    HB2  769   2.650   4.705   3.157
   51GLU     CG  770   2.584   4.602   2.987
   51GLU    HG1  771   2.547   4.695   2.944
   51GLU    HG2  772   2.511   4.560   3.056
   51GLU     CD  773   2.626   4.508   2.875
   51GLU    OE1  774   2.650   4.387   2.894
   51GLU    OE2  775   2.643   4.561   2.763
   51GLU      C  776   2.664   4.448   3.234
   51GLU      O  777   2.611   4.482   3.339
   52ASN      N  778   2.642   4.326   3.183
   52ASN      H  779   2.690   4.294   3.101
   52ASN     CA  780   2.555   4.231   3.250
   52ASN     HA  781   2.475   4.291   3.293
   52ASN     CB  782   2.488   4.143   3.145
   52ASN    HB1  783   2.431   4.206   3.077
   52ASN    HB2  784   2.428   4.077   3.207
   52ASN     CG  785   2.586   4.054   3.069
   52ASN    OD1  786   2.610   3.940   3.107
   52ASN    ND2  787   2.634   4.112   2.958
   52ASN   HD21  788   2.617   4.209   2.936
   52ASN   HD22  789   2.697   4.064   2.896
   52ASN      C  790   2.621   4.153   3.362
   52ASN      O  791   2.562   4.115   3.463
   53GLU      N  792   2.754   4.141   3.350
   53GLU      H  793   2.800   4.182   3.270
   53GLU     CA  794   2.835   4.084   3.456
   53GLU     HA  795   2.783   3.999   3.498
   53GLU     CB  796   2.967   4.026   3.406
   53GLU    HB1  797   3.025   3.974   3.483
   53GLU    HB2  798   3.026   4.111   3.373
   53GLU     CG  799   2.949   3.928   3.290
   53GLU    HG1  800   2.897   3.983   3.212
   53GLU    HG2  801   2.885   3.849   3.329
   53GLU     CD  802   3.076   3.870   3.230
   53GLU    OE1  803   3.116   3.906   3.117
   53GLU    OE2  804   3.139   3.789   3.301
   53GLU      C  805   2.852   4.184   3.570
   53GLU      O  806   2.828   4.156   3.687
   54VAL      N  807   2.878   4.310   3.536
   54VAL      H  808   2.908   4.316   3.439
   54VAL     CA  809   2.872   4.424   3.625
   54VAL     HA  810   2.949   4.406   3.700
   54VAL     CB  811   2.912   4.551   3.552
   54VAL     HB  812   2.827   4.579   3.489
   54VAL    CG1  813   2.923   4.671   3.646
   54VAL   HG11  814   2.976   4.637   3.735
   54VAL   HG12  815   2.977   4.755   3.603
   54VAL   HG13  816   2.825   4.696   3.687
   54VAL    CG2  817   3.042   4.537   3.472
   54VAL   HG21  818   3.042   4.632   3.419
   54VAL   HG22  819   3.125   4.534   3.542
   54VAL   HG23  820   3.041   4.451   3.406
   54VAL      C  821   2.734   4.439   3.688
   54VAL      O  822   2.716   4.463   3.807
   55GLY      N  823   2.631   4.413   3.606
   55GLY      H  824   2.647   4.394   3.508
   55GLY     CA  825   2.493   4.396   3.648
   55GLY    HA1  826   2.432   4.355   3.568
   55GLY    HA2  827   2.457   4.496   3.671
   55GLY      C  828   2.471   4.307   3.769
   55GLY      O  829   2.409   4.352   3.865
   56VAL      N  830   2.520   4.183   3.760
   56VAL      H  831   2.557   4.151   3.672
   56VAL     CA  832   2.486   4.088   3.864
   56VAL     HA  833   2.380   4.098   3.889
   56VAL     CB  834   2.500   3.950   3.802
   56VAL     HB  835   2.476   3.883   3.885
   56VAL    CG1  836   2.403   3.925   3.687
   56VAL   HG11  837   2.410   3.997   3.606
   56VAL   HG12  838   2.417   3.822   3.654
   56VAL   HG13  839   2.299   3.925   3.721
   56VAL    CG2  840   2.637   3.902   3.752
   56VAL   HG21  841   2.716   3.941   3.816
   56VAL   HG22  842   2.641   3.793   3.746
   56VAL   HG23  843   2.652   3.944   3.653
   56VAL      C  844   2.570   4.111   3.989
   56VAL      O  845   2.513   4.080   4.093
   57ALA      N  846   2.689   4.170   3.975
   57ALA      H  847   2.718   4.191   3.880
   57ALA     CA  848   2.765   4.222   4.086
   57ALA     HA  849   2.768   4.151   4.169
   57ALA     CB  850   2.909   4.236   4.037
   57ALA    HB1  851   2.914   4.306   3.953
   57ALA    HB2  852   2.962   4.283   4.120
   57ALA    HB3  853   2.942   4.136   4.009
   57ALA      C  854   2.715   4.344   4.162
   57ALA      O  855   2.740   4.359   4.281
   58ILE      N  856   2.634   4.427   4.096
   58ILE      H  857   2.621   4.410   3.997
   58ILE     CA  858   2.550   4.533   4.149
   58ILE     HA  859   2.604   4.576   4.233
   58ILE     CB  860   2.521   4.636   4.040
   58ILE     HB  861   2.493   4.585   3.948
   58ILE    CG2  862   2.402   4.727   4.070
   58ILE   HG21  863   2.424   4.793   4.153
   58ILE   HG22  864   2.372   4.787   3.984
   58ILE   HG23  865   2.317   4.665   4.099
   58ILE    CG1  866   2.645   4.724   4.023
   58ILE   HG11  867   2.727   4.655   4.009
   58ILE   HG12  868   2.667   4.780   4.113
   58ILE     CD  869   2.641   4.818   3.902
   58ILE    HD1  870   2.744   4.848   3.885
   58ILE    HD2  871   2.592   4.778   3.813
   58ILE    HD3  872   2.576   4.900   3.933
   58ILE      C  873   2.425   4.472   4.209
   58ILE      O  874   2.391   4.503   4.324
   59GLN      N  875   2.365   4.372   4.143
   59GLN      H  876   2.392   4.357   4.047
   59GLN     CA  877   2.247   4.305   4.192
   59GLN     HA  878   2.168   4.379   4.201
   59GLN     CB  879   2.202   4.209   4.082
   59GLN    HB1  880   2.253   4.114   4.101
   59GLN    HB2  881   2.241   4.234   3.983
   59GLN     CG  882   2.052   4.183   4.079
   59GLN    HG1  883   2.009   4.276   4.043
   59GLN    HG2  884   2.013   4.148   4.175
   59GLN     CD  885   2.022   4.075   3.977
   59GLN    OE1  886   2.086   4.058   3.874
   59GLN    NE2  887   1.915   4.000   4.008
   59GLN   HE21  888   1.859   4.027   4.088
   59GLN   HE22  889   1.903   3.913   3.959
   59GLN      C  890   2.266   4.241   4.329
   59GLN      O  891   2.168   4.230   4.402
   60GLU      N  892   2.389   4.195   4.355
   60GLU      H  893   2.457   4.198   4.281
   60GLU     CA  894   2.427   4.123   4.474
   60GLU     HA  895   2.340   4.062   4.500
   60GLU     CB  896   2.555   4.048   4.439
   60GLU    HB1  897   2.639   4.116   4.422
   60GLU    HB2  898   2.535   4.001   4.342
   60GLU     CG  899   2.581   3.942   4.545
   60GLU    HG1  900   2.588   3.984   4.646
   60GLU    HG2  901   2.674   3.887   4.533
   60GLU     CD  902   2.471   3.837   4.532
   60GLU    OE1  903   2.469   3.743   4.450
   60GLU    OE2  904   2.380   3.846   4.618
   60GLU      C  905   2.445   4.222   4.589
   60GLU      O  906   2.399   4.187   4.697
   61LYS      N  907   2.517   4.333   4.575
   61LYS      H  908   2.553   4.348   4.482
   61LYS     CA  909   2.546   4.421   4.687
   61LYS     HA  910   2.559   4.357   4.774
   61LYS     CB  911   2.675   4.500   4.669
   61LYS    HB1  912   2.687   4.562   4.758
   61LYS    HB2  913   2.670   4.554   4.574
   61LYS     CG  914   2.796   4.409   4.656
   61LYS    HG1  915   2.875   4.484   4.648
   61LYS    HG2  916   2.788   4.352   4.563
   61LYS     CD  917   2.829   4.312   4.769
   61LYS    HD1  918   2.751   4.237   4.784
   61LYS    HD2  919   2.837   4.370   4.861
   61LYS     CE  920   2.964   4.243   4.754
   61LYS    HE1  921   3.040   4.311   4.716
   61LYS    HE2  922   2.937   4.172   4.675
   61LYS     NZ  923   3.005   4.171   4.876
   61LYS    HZ1  924   2.930   4.141   4.936
   61LYS    HZ2  925   3.072   4.098   4.858
   61LYS    HZ3  926   3.050   4.245   4.929
   61LYS      C  927   2.437   4.518   4.730
   61LYS      O  928   2.443   4.569   4.842
   62LEU      N  929   2.341   4.546   4.642
   62LEU      H  930   2.348   4.514   4.547
   62LEU     CA  931   2.213   4.604   4.679
   62LEU     HA  932   2.238   4.695   4.733
   62LEU     CB  933   2.135   4.646   4.555
   62LEU    HB1  934   2.033   4.665   4.590
   62LEU    HB2  935   2.117   4.556   4.496
   62LEU     CG  936   2.178   4.757   4.460
   62LEU     HG  937   2.278   4.733   4.423
   62LEU    CD1  938   2.089   4.780   4.338
   62LEU   HD11  939   2.099   4.697   4.268
   62LEU   HD12  940   1.989   4.782   4.380
   62LEU   HD13  941   2.114   4.877   4.294
   62LEU    CD2  942   2.190   4.888   4.536
   62LEU   HD21  943   2.244   4.963   4.477
   62LEU   HD22  944   2.093   4.932   4.557
   62LEU   HD23  945   2.237   4.888   4.634
   62LEU      C  946   2.137   4.500   4.760
   62LEU      O  947   2.092   4.536   4.868
   63ARG      N  948   2.119   4.376   4.712
   63ARG      H  949   2.150   4.356   4.618
   63ARG     CA  950   2.043   4.270   4.775
   63ARG     HA  951   1.941   4.305   4.791
   63ARG     CB  952   2.044   4.153   4.677
   63ARG    HB1  953   2.148   4.126   4.657
   63ARG    HB2  954   1.995   4.184   4.585
   63ARG     CG  955   1.970   4.029   4.728
   63ARG    HG1  956   1.866   4.049   4.701
   63ARG    HG2  957   1.977   4.014   4.836
   63ARG     CD  958   2.026   3.902   4.665
   63ARG    HD1  959   1.988   3.809   4.708
   63ARG    HD2  960   2.134   3.900   4.676
   63ARG     NE  961   1.986   3.907   4.524
   63ARG     HE  962   1.888   3.926   4.514
   63ARG     CZ  963   2.060   3.880   4.416
   63ARG    NH1  964   2.187   3.836   4.421
   63ARG   HH11  965   2.232   3.819   4.509
   63ARG   HH12  966   2.248   3.836   4.340
   63ARG    NH2  967   2.005   3.887   4.294
   63ARG   HH21  968   1.907   3.909   4.296
   63ARG   HH22  969   2.048   3.851   4.210
   63ARG      C  970   2.101   4.229   4.910
   63ARG      O  971   2.020   4.201   4.999
   64GLU      N  972   2.229   4.251   4.938
   64GLU      H  973   2.289   4.262   4.857
   64GLU     CA  974   2.301   4.227   5.062
   64GLU     HA  975   2.250   4.147   5.117
   64GLU     CB  976   2.442   4.190   5.016
   64GLU    HB1  977   2.481   4.283   4.977
   64GLU    HB2  978   2.434   4.123   4.930
   64GLU     CG  979   2.531   4.124   5.121
   64GLU    HG1  980   2.502   4.024   5.153
   64GLU    HG2  981   2.538   4.193   5.205
   64GLU     CD  982   2.671   4.101   5.066
   64GLU    OE1  983   2.679   4.029   4.964
   64GLU    OE2  984   2.770   4.155   5.121
   64GLU      C  985   2.283   4.344   5.157
   64GLU      O  986   2.325   4.331   5.273
   65GLN      N  987   2.236   4.458   5.107
   65GLN      H  988   2.192   4.449   5.017
   65GLN     CA  989   2.220   4.585   5.176
   65GLN     HA  990   2.187   4.658   5.102
   65GLN     CB  991   2.097   4.576   5.266
   65GLN    HB1  992   2.079   4.678   5.300
   65GLN    HB2  993   2.125   4.520   5.355
   65GLN     CG  994   1.978   4.525   5.186
   65GLN    HG1  995   1.995   4.421   5.155
   65GLN    HG2  996   1.971   4.595   5.104
   65GLN     CD  997   1.845   4.536   5.258
   65GLN    OE1  998   1.802   4.648   5.286
   65GLN    NE2  999   1.790   4.428   5.315
   65GLN   HE21 1000   1.840   4.342   5.298
   65GLN   HE22 1001   1.697   4.436   5.353
   65GLN      C 1002   2.347   4.635   5.242
   65GLN      O 1003   2.356   4.693   5.350
   66VAL      N 1004   2.451   4.634   5.158
   66VAL      H 1005   2.431   4.601   5.065
   66VAL     CA 1006   2.580   4.696   5.181
   66VAL     HA 1007   2.614   4.704   5.284
   66VAL     CB 1008   2.678   4.619   5.093
   66VAL     HB 1009   2.637   4.605   4.993
   66VAL    CG1 1010   2.816   4.683   5.086
   66VAL   HG11 1011   2.805   4.772   5.024
   66VAL   HG12 1012   2.864   4.702   5.182
   66VAL   HG13 1013   2.880   4.623   5.021
   66VAL    CG2 1014   2.713   4.483   5.154
   66VAL   HG21 1015   2.733   4.501   5.260
   66VAL   HG22 1016   2.629   4.419   5.129
   66VAL   HG23 1017   2.803   4.444   5.107
   66VAL      C 1018   2.574   4.836   5.120
   66VAL      O 1019   2.618   4.935   5.179
   67VAL      N 1020   2.521   4.847   4.998
   67VAL      H 1021   2.495   4.762   4.949
   67VAL     CA 1022   2.482   4.969   4.930
   67VAL     HA 1023   2.509   5.052   4.995
   67VAL     CB 1024   2.567   4.990   4.805
   67VAL     HB 1025   2.516   5.060   4.739
   67VAL    CG1 1026   2.714   5.023   4.822
   67VAL   HG11 1027   2.717   5.116   4.878
   67VAL   HG12 1028   2.765   4.937   4.866
   67VAL   HG13 1029   2.753   5.046   4.723
   67VAL    CG2 1030   2.558   4.862   4.722
   67VAL   HG21 1031   2.632   4.791   4.758
   67VAL   HG22 1032   2.456   4.822   4.721
   67VAL   HG23 1033   2.598   4.865   4.621
   67VAL      C 1034   2.333   4.989   4.906
   67VAL      O 1035   2.259   4.891   4.902
   68LYS      N 1036   2.289   5.114   4.902
   68LYS      H 1037   2.356   5.187   4.922
   68LYS     CA 1038   2.165   5.144   4.832
   68LYS     HA 1039   2.114   5.056   4.795
   68LYS     CB 1040   2.071   5.209   4.934
   68LYS    HB1 1041   2.038   5.130   5.002
   68LYS    HB2 1042   1.991   5.259   4.880
   68LYS     CG 1043   2.133   5.322   5.016
   68LYS    HG1 1044   2.158   5.397   4.942
   68LYS    HG2 1045   2.213   5.284   5.080
   68LYS     CD 1046   2.029   5.397   5.098
   68LYS    HD1 1047   1.980   5.334   5.172
   68LYS    HD2 1048   1.948   5.429   5.033
   68LYS     CE 1049   2.083   5.525   5.161
   68LYS    HE1 1050   2.148   5.571   5.088
   68LYS    HE2 1051   2.140   5.481   5.243
   68LYS     NZ 1052   1.986   5.625   5.209
   68LYS    HZ1 1053   2.025   5.705   5.258
   68LYS    HZ2 1054   1.935   5.657   5.128
   68LYS    HZ3 1055   1.911   5.583   5.262
   68LYS      C 1056   2.195   5.227   4.708
   68LYS      O 1057   2.309   5.270   4.691
   69ARG      N 1058   2.090   5.258   4.632
   69ARG      H 1059   1.995   5.242   4.662
   69ARG     CA 1060   2.109   5.297   4.493
   69ARG     HA 1061   2.181   5.232   4.443
   69ARG     CB 1062   1.979   5.274   4.418
   69ARG    HB1 1063   1.896   5.326   4.467
   69ARG    HB2 1064   1.958   5.168   4.408
   69ARG     CG 1065   1.970   5.327   4.275
   69ARG    HG1 1066   1.988   5.434   4.261
   69ARG    HG2 1067   1.866   5.319   4.241
   69ARG     CD 1068   2.071   5.261   4.182
   69ARG    HD1 1069   2.045   5.156   4.168
   69ARG    HD2 1070   2.175   5.267   4.216
   69ARG     NE 1071   2.063   5.325   4.051
   69ARG     HE 1072   1.992   5.291   3.988
   69ARG     CZ 1073   2.144   5.422   4.006
   69ARG    NH1 1074   2.224   5.492   4.088
   69ARG   HH11 1075   2.233   5.461   4.184
   69ARG   HH12 1076   2.276   5.571   4.054
   69ARG    NH2 1077   2.145   5.467   3.880
   69ARG   HH21 1078   2.086   5.430   3.807
   69ARG   HH22 1079   2.202   5.549   3.865
   69ARG      C 1080   2.165   5.438   4.483
   69ARG      O 1081   2.232   5.468   4.384
   70GLU      N 1082   2.125   5.531   4.570
   70GLU      H 1083   2.067   5.496   4.645
   70GLU     CA 1084   2.175   5.666   4.584
   70GLU     HA 1085   2.167   5.724   4.492
   70GLU     CB 1086   2.087   5.744   4.682
   70GLU    HB1 1087   1.985   5.719   4.652
   70GLU    HB2 1088   2.093   5.851   4.664
   70GLU     CG 1089   2.112   5.704   4.827
   70GLU    HG1 1090   2.205   5.741   4.871
   70GLU    HG2 1091   2.113   5.596   4.840
   70GLU     CD 1092   2.004   5.756   4.920
   70GLU    OE1 1093   1.902   5.684   4.927
   70GLU    OE2 1094   2.023   5.851   4.999
   70GLU      C 1095   2.319   5.671   4.635
   70GLU      O 1096   2.378   5.779   4.630
   71GLU      N 1097   2.367   5.562   4.693
   71GLU      H 1098   2.302   5.485   4.699
   71GLU     CA 1099   2.507   5.543   4.726
   71GLU     HA 1100   2.541   5.643   4.756
   71GLU     CB 1101   2.521   5.436   4.833
   71GLU    HB1 1102   2.523   5.336   4.789
   71GLU    HB2 1103   2.448   5.441   4.914
   71GLU     CG 1104   2.660   5.454   4.893
   71GLU    HG1 1105   2.668   5.556   4.931
   71GLU    HG2 1106   2.732   5.419   4.820
   71GLU     CD 1107   2.690   5.355   5.005
   71GLU    OE1 1108   2.804   5.360   5.057
   71GLU    OE2 1109   2.603   5.274   5.041
   71GLU      C 1110   2.599   5.521   4.606
   71GLU      O 1111   2.714   5.562   4.611
   72LEU      N 1112   2.549   5.443   4.510
   72LEU      H 1113   2.468   5.391   4.540
   72LEU     CA 1114   2.613   5.407   4.385
   72LEU     HA 1115   2.721   5.410   4.400
   72LEU     CB 1116   2.559   5.275   4.331
   72LEU    HB1 1117   2.590   5.265   4.227
   72LEU    HB2 1118   2.450   5.287   4.330
   72LEU     CG 1119   2.601   5.156   4.416
   72LEU     HG 1120   2.548   5.168   4.510
   72LEU    CD1 1121   2.550   5.033   4.342
   72LEU   HD11 1122   2.562   4.949   4.411
   72LEU   HD12 1123   2.442   5.034   4.325
   72LEU   HD13 1124   2.599   5.013   4.246
   72LEU    CD2 1125   2.751   5.132   4.436
   72LEU   HD21 1126   2.799   5.137   4.339
   72LEU   HD22 1127   2.806   5.213   4.485
   72LEU   HD23 1128   2.773   5.036   4.483
   72LEU      C 1129   2.591   5.511   4.277
   72LEU      O 1130   2.482   5.567   4.274
   73PHE      N 1131   2.686   5.527   4.184
   73PHE      H 1132   2.765   5.464   4.188
   73PHE     CA 1133   2.684   5.614   4.068
   73PHE     HA 1134   2.581   5.648   4.058
   73PHE     CB 1135   2.779   5.733   4.082
   73PHE    HB1 1136   2.878   5.690   4.069
   73PHE    HB2 1137   2.781   5.758   4.188
   73PHE     CG 1138   2.753   5.857   4.000
   73PHE    CD1 1139   2.819   5.875   3.878
   73PHE    HD1 1140   2.892   5.801   3.848
   73PHE    CE1 1141   2.798   5.988   3.798
   73PHE    HE1 1142   2.830   5.989   3.694
   73PHE     CZ 1143   2.710   6.086   3.844
   73PHE     HZ 1144   2.693   6.177   3.788
   73PHE    CE2 1145   2.642   6.068   3.965
   73PHE    HE2 1146   2.572   6.146   3.993
   73PHE    CD2 1147   2.662   5.954   4.043
   73PHE    HD2 1148   2.613   5.942   4.139
   73PHE      C 1149   2.713   5.534   3.942
   73PHE      O 1150   2.813   5.463   3.931
   74ILE      N 1151   2.620   5.538   3.847
   74ILE      H 1152   2.533   5.585   3.864
   74ILE     CA 1153   2.616   5.428   3.752
   74ILE     HA 1154   2.713   5.377   3.750
   74ILE     CB 1155   2.514   5.318   3.780
   74ILE     HB 1156   2.422   5.342   3.725
   74ILE    CG2 1157   2.568   5.192   3.713
   74ILE   HG21 1158   2.646   5.149   3.776
   74ILE   HG22 1159   2.499   5.108   3.707
   74ILE   HG23 1160   2.605   5.213   3.612
   74ILE    CG1 1161   2.470   5.301   3.925
   74ILE   HG11 1162   2.431   5.396   3.960
   74ILE   HG12 1163   2.562   5.286   3.980
   74ILE     CD 1164   2.388   5.180   3.971
   74ILE    HD1 1165   2.369   5.185   4.078
   74ILE    HD2 1166   2.301   5.175   3.905
   74ILE    HD3 1167   2.442   5.087   3.953
   74ILE      C 1168   2.595   5.481   3.611
   74ILE      O 1169   2.504   5.563   3.595
   75VAL      N 1170   2.692   5.442   3.529
   75VAL      H 1171   2.759   5.384   3.578
   75VAL     CA 1172   2.746   5.501   3.408
   75VAL     HA 1173   2.674   5.573   3.370
   75VAL     CB 1174   2.866   5.590   3.438
   75VAL     HB 1175   2.952   5.527   3.460
   75VAL    CG1 1176   2.905   5.672   3.315
   75VAL   HG11 1177   2.819   5.711   3.260
   75VAL   HG12 1178   2.973   5.751   3.347
   75VAL   HG13 1179   2.953   5.603   3.245
   75VAL    CG2 1180   2.852   5.681   3.560
   75VAL   HG21 1181   2.921   5.765   3.568
   75VAL   HG22 1182   2.748   5.712   3.555
   75VAL   HG23 1183   2.859   5.624   3.653
   75VAL      C 1184   2.777   5.405   3.294
   75VAL      O 1185   2.862   5.318   3.310
   76SER      N 1186   2.730   5.435   3.173
   76SER      H 1187   2.677   5.520   3.163
   76SER     CA 1188   2.772   5.372   3.049
   76SER     HA 1189   2.874   5.333   3.054
   76SER     CB 1190   2.687   5.250   3.013
   76SER    HB1 1191   2.595   5.279   2.962
   76SER    HB2 1192   2.656   5.196   3.102
   76SER     OG 1193   2.767   5.164   2.935
   76SER     HG 1194   2.734   5.074   2.936
   76SER      C 1195   2.770   5.471   2.934
   76SER      O 1196   2.728   5.586   2.946
   77LYS      N 1197   2.832   5.429   2.823
   77LYS      H 1198   2.883   5.344   2.840
   77LYS     CA 1199   2.843   5.496   2.695
   77LYS     HA 1200   2.778   5.583   2.694
   77LYS     CB 1201   2.984   5.552   2.680
   77LYS    HB1 1202   3.004   5.625   2.758
   77LYS    HB2 1203   2.979   5.603   2.584
   77LYS     CG 1204   3.098   5.451   2.688
   77LYS    HG1 1205   3.093   5.385   2.601
   77LYS    HG2 1206   3.084   5.386   2.774
   77LYS     CD 1207   3.231   5.524   2.703
   77LYS    HD1 1208   3.220   5.622   2.750
   77LYS    HD2 1209   3.258   5.549   2.600
   77LYS     CE 1210   3.342   5.435   2.759
   77LYS    HE1 1211   3.439   5.480   2.738
   77LYS    HE2 1212   3.336   5.341   2.705
   77LYS     NZ 1213   3.323   5.411   2.903
   77LYS    HZ1 1214   3.398   5.378   2.961
   77LYS    HZ2 1215   3.313   5.500   2.950
   77LYS    HZ3 1216   3.242   5.357   2.931
   77LYS      C 1217   2.804   5.413   2.573
   77LYS      O 1218   2.854   5.301   2.562
   78LEU      N 1219   2.734   5.473   2.477
   78LEU      H 1220   2.705   5.569   2.491
   78LEU     CA 1221   2.695   5.400   2.358
   78LEU     HA 1222   2.687   5.300   2.400
   78LEU     CB 1223   2.553   5.433   2.312
   78LEU    HB1 1224   2.475   5.437   2.388
   78LEU    HB2 1225   2.522   5.349   2.250
   78LEU     CG 1226   2.534   5.564   2.237
   78LEU     HG 1227   2.603   5.560   2.153
   78LEU    CD1 1228   2.389   5.593   2.198
   78LEU   HD11 1229   2.377   5.692   2.155
   78LEU   HD12 1230   2.366   5.520   2.120
   78LEU   HD13 1231   2.320   5.575   2.281
   78LEU    CD2 1232   2.587   5.683   2.316
   78LEU   HD21 1233   2.574   5.781   2.270
   78LEU   HD22 1234   2.536   5.687   2.412
   78LEU   HD23 1235   2.696   5.679   2.321
   78LEU      C 1236   2.803   5.395   2.251
   78LEU      O 1237   2.860   5.501   2.228
   79TRP      N 1238   2.805   5.283   2.179
   79TRP      H 1239   2.734   5.212   2.190
   79TRP     CA 1240   2.896   5.262   2.068
   79TRP     HA 1241   2.992   5.304   2.097
   79TRP     CB 1242   2.932   5.116   2.043
   79TRP    HB1 1243   2.839   5.068   2.013
   79TRP    HB2 1244   2.967   5.063   2.131
   79TRP     CG 1245   3.034   5.083   1.939
   79TRP    CD1 1246   3.021   5.024   1.818
   79TRP    HD1 1247   2.934   4.972   1.780
   79TRP    NE1 1248   3.140   5.045   1.750
   79TRP    HE1 1249   3.164   5.001   1.663
   79TRP    CE2 1250   3.236   5.108   1.827
   79TRP    CZ2 1251   3.370   5.139   1.799
   79TRP    HZ2 1252   3.425   5.111   1.710
   79TRP    CH2 1253   3.444   5.203   1.899
   79TRP    HH2 1254   3.550   5.222   1.888
   79TRP    CZ3 1255   3.380   5.235   2.019
   79TRP    HZ3 1256   3.436   5.279   2.100
   79TRP    CE3 1257   3.243   5.216   2.039
   79TRP    HE3 1258   3.187   5.248   2.126
   79TRP    CD2 1259   3.168   5.139   1.948
   79TRP      C 1260   2.854   5.327   1.936
   79TRP      O 1261   2.737   5.360   1.914
   80CYS      N 1262   2.955   5.362   1.857
   80CYS      H 1263   3.048   5.348   1.893
   80CYS     CA 1264   2.948   5.440   1.735
   80CYS     HA 1265   2.904   5.539   1.748
   80CYS     CB 1266   3.086   5.458   1.674
   80CYS    HB1 1267   3.086   5.535   1.596
   80CYS    HB2 1268   3.115   5.365   1.625
   80CYS     SG 1269   3.219   5.500   1.790
   80CYS     HG 1270   3.321   5.509   1.705
   80CYS      C 1271   2.866   5.374   1.625
   80CYS      O 1272   2.834   5.441   1.527
   81THR      N 1273   2.822   5.249   1.639
   81THR      H 1274   2.857   5.193   1.715
   81THR     CA 1275   2.725   5.186   1.552
   81THR     HA 1276   2.723   5.240   1.457
   81THR     CB 1277   2.763   5.045   1.508
   81THR     HB 1278   2.684   5.010   1.442
   81THR    CG2 1279   2.890   5.023   1.425
   81THR   HG21 1280   2.965   5.093   1.462
   81THR   HG22 1281   2.933   4.925   1.450
   81THR   HG23 1282   2.864   5.043   1.321
   81THR    OG1 1283   2.772   4.965   1.623
   81THR    HG1 1284   2.783   4.874   1.596
   81THR      C 1285   2.581   5.204   1.597
   81THR      O 1286   2.495   5.138   1.538
   82TYR      N 1287   2.548   5.287   1.697
   82TYR      H 1288   2.626   5.326   1.749
   82TYR     CA 1289   2.423   5.325   1.758
   82TYR     HA 1290   2.345   5.286   1.692
   82TYR     CB 1291   2.414   5.247   1.888
   82TYR    HB1 1292   2.322   5.268   1.942
   82TYR    HB2 1293   2.500   5.271   1.950
   82TYR     CG 1294   2.417   5.100   1.856
   82TYR    CD1 1295   2.302   5.028   1.820
   82TYR    HD1 1296   2.203   5.070   1.827
   82TYR    CE1 1297   2.315   4.900   1.766
   82TYR    HE1 1298   2.231   4.838   1.738
   82TYR     CZ 1299   2.438   4.832   1.773
   82TYR     OH 1300   2.448   4.701   1.735
   82TYR     HH 1301   2.526   4.667   1.779
   82TYR    CE2 1302   2.551   4.903   1.818
   82TYR    HE2 1303   2.644   4.852   1.838
   82TYR    CD2 1304   2.542   5.036   1.861
   82TYR    HD2 1305   2.623   5.093   1.904
   82TYR      C 1306   2.407   5.476   1.772
   82TYR      O 1307   2.329   5.529   1.852
   83HIS      N 1308   2.486   5.551   1.694
   83HIS      H 1309   2.541   5.508   1.622
   83HIS     CA 1310   2.491   5.695   1.696
   83HIS     HA 1311   2.465   5.721   1.799
   83HIS     CB 1312   2.628   5.761   1.681
   83HIS    HB1 1313   2.611   5.868   1.671
   83HIS    HB2 1314   2.676   5.727   1.589
   83HIS     CG 1315   2.725   5.754   1.795
   83HIS    ND1 1316   2.861   5.786   1.804
   83HIS    CE1 1317   2.904   5.739   1.921
   83HIS    HE1 1318   3.005   5.742   1.958
   83HIS    NE2 1319   2.810   5.667   1.985
   83HIS    HE2 1320   2.818   5.620   2.074
   83HIS    CD2 1321   2.696   5.688   1.911
   83HIS    HD2 1322   2.599   5.643   1.927
   83HIS      C 1323   2.381   5.763   1.616
   83HIS      O 1324   2.364   5.885   1.615
   84GLU      N 1325   2.302   5.684   1.543
   84GLU      H 1326   2.313   5.584   1.554
   84GLU     CA 1327   2.186   5.728   1.469
   84GLU     HA 1328   2.217   5.811   1.406
   84GLU     CB 1329   2.125   5.620   1.380
   84GLU    HB1 1330   2.065   5.681   1.313
   84GLU    HB2 1331   2.068   5.554   1.445
   84GLU     CG 1332   2.221   5.535   1.297
   84GLU    HG1 1333   2.255   5.452   1.359
   84GLU    HG2 1334   2.309   5.592   1.266
   84GLU     CD 1335   2.145   5.479   1.177
   84GLU    OE1 1336   2.185   5.510   1.063
   84GLU    OE2 1337   2.042   5.411   1.193
   84GLU      C 1338   2.077   5.777   1.563
   84GLU      O 1339   2.050   5.714   1.665
   85LYS      N 1340   2.010   5.890   1.537
   85LYS      H 1341   2.025   5.932   1.446
   85LYS     CA 1342   1.908   5.953   1.618
   85LYS     HA 1343   1.956   5.999   1.704
   85LYS     CB 1344   1.855   6.071   1.536
   85LYS    HB1 1345   1.795   6.044   1.449
   85LYS    HB2 1346   1.941   6.121   1.494
   85LYS     CG 1347   1.773   6.178   1.607
   85LYS    HG1 1348   1.844   6.213   1.682
   85LYS    HG2 1349   1.692   6.132   1.664
   85LYS     CD 1350   1.726   6.304   1.535
   85LYS    HD1 1351   1.806   6.337   1.468
   85LYS    HD2 1352   1.706   6.387   1.602
   85LYS     CE 1353   1.598   6.289   1.454
   85LYS    HE1 1354   1.595   6.389   1.412
   85LYS    HE2 1355   1.512   6.266   1.517
   85LYS     NZ 1356   1.602   6.188   1.348
   85LYS    HZ1 1357   1.689   6.197   1.298
   85LYS    HZ2 1358   1.593   6.095   1.388
   85LYS    HZ3 1359   1.528   6.202   1.281
   85LYS      C 1360   1.796   5.862   1.664
   85LYS      O 1361   1.736   5.888   1.769
   86GLY      N 1362   1.775   5.751   1.592
   86GLY      H 1363   1.841   5.740   1.517
   86GLY     CA 1364   1.674   5.650   1.614
   86GLY    HA1 1365   1.648   5.593   1.525
   86GLY    HA2 1366   1.583   5.698   1.651
   86GLY      C 1367   1.712   5.546   1.719
   86GLY      O 1368   1.624   5.477   1.769
   87LEU      N 1369   1.841   5.530   1.747
   87LEU      H 1370   1.911   5.587   1.701
   87LEU     CA 1371   1.902   5.424   1.825
   87LEU     HA 1372   1.824   5.350   1.841
   87LEU     CB 1373   2.019   5.361   1.750
   87LEU    HB1 1374   2.086   5.297   1.808
   87LEU    HB2 1375   2.075   5.448   1.713
   87LEU     CG 1376   1.979   5.273   1.633
   87LEU     HG 1377   1.927   5.340   1.565
   87LEU    CD1 1378   2.104   5.231   1.556
   87LEU   HD11 1379   2.172   5.315   1.556
   87LEU   HD12 1380   2.140   5.147   1.615
   87LEU   HD13 1381   2.078   5.186   1.460
   87LEU    CD2 1382   1.893   5.151   1.666
   87LEU   HD21 1383   1.814   5.187   1.732
   87LEU   HD22 1384   1.853   5.106   1.576
   87LEU   HD23 1385   1.947   5.082   1.732
   87LEU      C 1386   1.957   5.456   1.964
   87LEU      O 1387   1.977   5.365   2.044
   88VAL      N 1388   1.984   5.583   1.993
   88VAL      H 1389   1.965   5.653   1.923
   88VAL     CA 1390   2.045   5.633   2.115
   88VAL     HA 1391   2.145   5.590   2.126
   88VAL     CB 1392   2.048   5.785   2.114
   88VAL     HB 1393   1.947   5.826   2.110
   88VAL    CG1 1394   2.119   5.832   2.240
   88VAL   HG11 1395   2.143   5.937   2.225
   88VAL   HG12 1396   2.064   5.826   2.334
   88VAL   HG13 1397   2.207   5.768   2.251
   88VAL    CG2 1398   2.121   5.848   1.996
   88VAL   HG21 1399   2.130   5.955   2.011
   88VAL   HG22 1400   2.219   5.801   1.988
   88VAL   HG23 1401   2.060   5.828   1.907
   88VAL      C 1402   1.973   5.587   2.241
   88VAL      O 1403   2.030   5.548   2.343
   89LYS      N 1404   1.841   5.587   2.222
   89LYS      H 1405   1.799   5.621   2.137
   89LYS     CA 1406   1.741   5.540   2.316
   89LYS     HA 1407   1.774   5.572   2.415
   89LYS     CB 1408   1.608   5.611   2.291
   89LYS    HB1 1409   1.571   5.569   2.197
   89LYS    HB2 1410   1.623   5.718   2.282
   89LYS     CG 1411   1.504   5.590   2.400
   89LYS    HG1 1412   1.534   5.622   2.499
   89LYS    HG2 1413   1.484   5.483   2.409
   89LYS     CD 1414   1.367   5.652   2.370
   89LYS    HD1 1415   1.302   5.633   2.456
   89LYS    HD2 1416   1.315   5.612   2.283
   89LYS     CE 1417   1.378   5.804   2.369
   89LYS    HE1 1418   1.451   5.833   2.293
   89LYS    HE2 1419   1.416   5.845   2.463
   89LYS     NZ 1420   1.247   5.862   2.337
   89LYS    HZ1 1421   1.259   5.960   2.318
   89LYS    HZ2 1422   1.207   5.825   2.252
   89LYS    HZ3 1423   1.183   5.845   2.414
   89LYS      C 1424   1.723   5.389   2.327
   89LYS      O 1425   1.712   5.333   2.436
   90GLY      N 1426   1.733   5.316   2.216
   90GLY      H 1427   1.728   5.364   2.127
   90GLY     CA 1428   1.744   5.172   2.224
   90GLY    HA1 1429   1.750   5.128   2.125
   90GLY    HA2 1430   1.657   5.133   2.277
   90GLY      C 1431   1.870   5.123   2.293
   90GLY      O 1432   1.862   5.027   2.369
   91ALA      N 1433   1.985   5.189   2.276
   91ALA      H 1434   1.972   5.274   2.223
   91ALA     CA 1435   2.108   5.155   2.345
   91ALA     HA 1436   2.130   5.049   2.332
   91ALA     CB 1437   2.224   5.240   2.296
   91ALA    HB1 1438   2.192   5.341   2.269
   91ALA    HB2 1439   2.311   5.239   2.362
   91ALA    HB3 1440   2.264   5.191   2.207
   91ALA      C 1441   2.089   5.164   2.496
   91ALA      O 1442   2.112   5.069   2.570
   92CYS      N 1443   2.026   5.271   2.546
   92CYS      H 1444   2.019   5.347   2.480
   92CYS     CA 1445   1.988   5.302   2.682
   92CYS     HA 1446   2.083   5.302   2.735
   92CYS     CB 1447   1.932   5.444   2.694
   92CYS    HB1 1448   1.829   5.461   2.662
   92CYS    HB2 1449   2.002   5.511   2.644
   92CYS     SG 1450   1.931   5.473   2.872
   92CYS     HG 1451   1.831   5.388   2.900
   92CYS      C 1452   1.894   5.200   2.744
   92CYS      O 1453   1.929   5.136   2.844
   93GLN      N 1454   1.790   5.164   2.669
   93GLN      H 1455   1.779   5.221   2.586
   93GLN     CA 1456   1.689   5.068   2.705
   93GLN     HA 1457   1.650   5.104   2.800
   93GLN     CB 1458   1.576   5.056   2.603
   93GLN    HB1 1459   1.620   5.027   2.508
   93GLN    HB2 1460   1.521   5.150   2.597
   93GLN     CG 1461   1.456   4.967   2.635
   93GLN    HG1 1462   1.490   4.865   2.658
   93GLN    HG2 1463   1.396   4.965   2.544
   93GLN     CD 1464   1.367   5.020   2.745
   93GLN    OE1 1465   1.377   5.135   2.789
   93GLN    NE2 1466   1.274   4.938   2.795
   93GLN   HE21 1467   1.289   4.839   2.795
   93GLN   HE22 1468   1.215   4.965   2.873
   93GLN      C 1469   1.749   4.932   2.738
   93GLN      O 1470   1.707   4.864   2.832
   94LYS      N 1471   1.847   4.884   2.662
   94LYS      H 1472   1.886   4.948   2.594
   94LYS     CA 1473   1.909   4.753   2.675
   94LYS     HA 1474   1.845   4.672   2.708
   94LYS     CB 1475   1.960   4.713   2.537
   94LYS    HB1 1476   2.044   4.774   2.501
   94LYS    HB2 1477   1.878   4.722   2.466
   94LYS     CG 1478   2.012   4.571   2.516
   94LYS    HG1 1479   2.104   4.558   2.573
   94LYS    HG2 1480   2.033   4.566   2.409
   94LYS     CD 1481   1.912   4.462   2.555
   94LYS    HD1 1482   1.817   4.460   2.503
   94LYS    HD2 1483   1.897   4.474   2.662
   94LYS     CE 1484   1.966   4.322   2.526
   94LYS    HE1 1485   2.001   4.330   2.422
   94LYS    HE2 1486   1.889   4.246   2.512
   94LYS     NZ 1487   2.076   4.275   2.612
   94LYS    HZ1 1488   2.058   4.290   2.710
   94LYS    HZ2 1489   2.089   4.177   2.593
   94LYS    HZ3 1490   2.163   4.323   2.598
   94LYS      C 1491   2.023   4.751   2.776
   94LYS      O 1492   2.041   4.654   2.850
   95THR      N 1493   2.088   4.867   2.785
   95THR      H 1494   2.040   4.944   2.742
   95THR     CA 1495   2.191   4.889   2.884
   95THR     HA 1496   2.266   4.810   2.886
   95THR     CB 1497   2.274   5.014   2.857
   95THR     HB 1498   2.203   5.097   2.866
   95THR    CG2 1499   2.385   5.030   2.960
   95THR   HG21 1500   2.438   5.117   2.921
   95THR   HG22 1501   2.350   5.047   3.062
   95THR   HG23 1502   2.456   4.948   2.963
   95THR    OG1 1503   2.324   5.010   2.725
   95THR    HG1 1504   2.245   5.022   2.673
   95THR      C 1505   2.140   4.883   3.028
   95THR      O 1506   2.199   4.818   3.113
   96LEU      N 1507   2.025   4.950   3.045
   96LEU      H 1508   1.991   5.001   2.965
   96LEU     CA 1509   1.944   4.948   3.164
   96LEU     HA 1510   2.012   4.977   3.245
   96LEU     CB 1511   1.827   5.045   3.150
   96LEU    HB1 1512   1.759   5.016   3.230
   96LEU    HB2 1513   1.785   5.038   3.050
   96LEU     CG 1514   1.866   5.192   3.166
   96LEU     HG 1515   1.941   5.215   3.091
   96LEU    CD1 1516   1.742   5.278   3.146
   96LEU   HD11 1517   1.699   5.255   3.048
   96LEU   HD12 1518   1.657   5.249   3.206
   96LEU   HD13 1519   1.755   5.386   3.152
   96LEU    CD2 1520   1.912   5.223   3.309
   96LEU   HD21 1521   1.840   5.180   3.379
   96LEU   HD22 1522   2.010   5.180   3.330
   96LEU   HD23 1523   1.920   5.330   3.324
   96LEU      C 1524   1.887   4.809   3.189
   96LEU      O 1525   1.902   4.765   3.303
   97SER      N 1526   1.838   4.732   3.092
   97SER      H 1527   1.818   4.778   3.004
   97SER     CA 1528   1.785   4.600   3.119
   97SER     HA 1529   1.712   4.600   3.200
   97SER     CB 1530   1.712   4.557   2.992
   97SER    HB1 1531   1.670   4.458   3.007
   97SER    HB2 1532   1.789   4.551   2.915
   97SER     OG 1533   1.604   4.643   2.962
   97SER     HG 1534   1.640   4.711   2.904
   97SER      C 1535   1.896   4.498   3.140
   97SER      O 1536   1.869   4.393   3.198
   98ASP      N 1537   2.019   4.531   3.102
   98ASP      H 1538   2.039   4.612   3.045
   98ASP     CA 1539   2.137   4.452   3.131
   98ASP     HA 1540   2.114   4.345   3.139
   98ASP     CB 1541   2.229   4.468   3.011
   98ASP    HB1 1542   2.316   4.412   3.045
   98ASP    HB2 1543   2.259   4.572   2.993
   98ASP     CG 1544   2.181   4.402   2.883
   98ASP    OD1 1545   2.096   4.311   2.890
   98ASP    OD2 1546   2.239   4.430   2.776
   98ASP      C 1547   2.214   4.474   3.260
   98ASP      O 1548   2.246   4.380   3.333
   99LEU      N 1549   2.230   4.601   3.299
   99LEU      H 1550   2.202   4.674   3.234
   99LEU     CA 1551   2.265   4.639   3.434
   99LEU     HA 1552   2.347   4.575   3.468
   99LEU     CB 1553   2.304   4.786   3.438
   99LEU    HB1 1554   2.304   4.823   3.541
   99LEU    HB2 1555   2.224   4.844   3.393
   99LEU     CG 1556   2.437   4.822   3.372
   99LEU     HG 1557   2.441   4.767   3.277
   99LEU    CD1 1558   2.467   4.967   3.335
   99LEU   HD11 1559   2.395   4.998   3.260
   99LEU   HD12 1560   2.453   5.027   3.425
   99LEU   HD13 1561   2.566   4.978   3.290
   99LEU    CD2 1562   2.557   4.791   3.460
   99LEU   HD21 1563   2.651   4.810   3.409
   99LEU   HD22 1564   2.556   4.846   3.554
   99LEU   HD23 1565   2.564   4.684   3.480
   99LEU      C 1566   2.155   4.616   3.537
   99LEU      O 1567   2.177   4.605   3.657
  100LYS      N 1568   2.032   4.599   3.489
  100LYS      H 1569   2.020   4.616   3.390
  100LYS     CA 1570   1.905   4.577   3.556
  100LYS     HA 1571   1.827   4.570   3.480
  100LYS     CB 1572   1.903   4.441   3.625
  100LYS    HB1 1573   1.799   4.427   3.655
  100LYS    HB2 1574   1.969   4.444   3.712
  100LYS     CG 1575   1.938   4.315   3.547
  100LYS    HG1 1576   2.045   4.300   3.532
  100LYS    HG2 1577   1.879   4.323   3.455
  100LYS     CD 1578   1.888   4.195   3.627
  100LYS    HD1 1579   1.780   4.195   3.640
  100LYS    HD2 1580   1.925   4.209   3.729
  100LYS     CE 1581   1.914   4.057   3.568
  100LYS    HE1 1582   1.876   4.063   3.466
  100LYS    HE2 1583   1.856   3.981   3.620
  100LYS     NZ 1584   2.057   4.020   3.574
  100LYS    HZ1 1585   2.068   3.924   3.544
  100LYS    HZ2 1586   2.114   4.075   3.511
  100LYS    HZ3 1587   2.086   4.030   3.670
  100LYS      C 1588   1.856   4.698   3.634
  100LYS      O 1589   1.811   4.679   3.746
  101LEU      N 1590   1.887   4.820   3.591
  101LEU      H 1591   1.925   4.825   3.497
  101LEU     CA 1592   1.855   4.946   3.656
  101LEU     HA 1593   1.837   4.928   3.762
  101LEU     CB 1594   1.975   5.039   3.642
  101LEU    HB1 1595   1.966   5.138   3.685
  101LEU    HB2 1596   1.984   5.061   3.536
  101LEU     CG 1597   2.104   4.978   3.697
  101LEU     HG 1598   2.118   4.883   3.647
  101LEU    CD1 1599   2.226   5.064   3.664
  101LEU   HD11 1600   2.242   5.074   3.557
  101LEU   HD12 1601   2.212   5.166   3.698
  101LEU   HD13 1602   2.311   5.009   3.706
  101LEU    CD2 1603   2.096   4.953   3.847
  101LEU   HD21 1604   2.186   4.900   3.880
  101LEU   HD22 1605   2.081   5.045   3.904
  101LEU   HD23 1606   2.025   4.873   3.870
  101LEU      C 1607   1.730   5.005   3.593
  101LEU      O 1608   1.692   4.972   3.481
  102ASP      N 1609   1.671   5.111   3.651
  102ASP      H 1610   1.688   5.131   3.748
  102ASP     CA 1611   1.567   5.192   3.592
  102ASP     HA 1612   1.540   5.140   3.500
  102ASP     CB 1613   1.445   5.206   3.683
  102ASP    HB1 1614   1.420   5.100   3.682
  102ASP    HB2 1615   1.370   5.267   3.632
  102ASP     CG 1616   1.472   5.254   3.825
  102ASP    OD1 1617   1.580   5.241   3.887
  102ASP    OD2 1618   1.378   5.317   3.877
  102ASP      C 1619   1.621   5.326   3.542
  102ASP      O 1620   1.550   5.398   3.473
  103TYR      N 1621   1.746   5.363   3.570
  103TYR      H 1622   1.791   5.315   3.647
  103TYR     CA 1623   1.804   5.486   3.519
  103TYR     HA 1624   1.775   5.486   3.414
  103TYR     CB 1625   1.753   5.605   3.601
  103TYR    HB1 1626   1.647   5.615   3.580
  103TYR    HB2 1627   1.795   5.691   3.549
  103TYR     CG 1628   1.780   5.602   3.749
  103TYR    CD1 1629   1.893   5.667   3.800
  103TYR    HD1 1630   1.978   5.698   3.741
  103TYR    CE1 1631   1.901   5.678   3.940
  103TYR    HE1 1632   1.979   5.741   3.981
  103TYR     CZ 1633   1.802   5.626   4.025
  103TYR     OH 1634   1.820   5.637   4.160
  103TYR     HH 1635   1.766   5.585   4.220
  103TYR    CE2 1636   1.694   5.551   3.975
  103TYR    HE2 1637   1.613   5.524   4.042
  103TYR    CD2 1638   1.683   5.550   3.835
  103TYR    HD2 1639   1.598   5.507   3.783
  103TYR      C 1640   1.954   5.471   3.543
  103TYR      O 1641   1.997   5.408   3.639
  104LEU      N 1642   2.029   5.532   3.451
  104LEU      H 1643   1.982   5.578   3.374
  104LEU     CA 1644   2.167   5.568   3.476
  104LEU     HA 1645   2.200   5.492   3.547
  104LEU     CB 1646   2.247   5.549   3.347
  104LEU    HB1 1647   2.345   5.596   3.344
  104LEU    HB2 1648   2.189   5.594   3.266
  104LEU     CG 1649   2.265   5.403   3.309
  104LEU     HG 1650   2.184   5.341   3.347
  104LEU    CD1 1651   2.277   5.380   3.159
  104LEU   HD11 1652   2.367   5.426   3.120
  104LEU   HD12 1653   2.274   5.272   3.145
  104LEU   HD13 1654   2.189   5.424   3.110
  104LEU    CD2 1655   2.397   5.352   3.366
  104LEU   HD21 1656   2.481   5.399   3.314
  104LEU   HD22 1657   2.393   5.357   3.475
  104LEU   HD23 1658   2.405   5.244   3.352
  104LEU      C 1659   2.182   5.700   3.550
  104LEU      O 1660   2.107   5.792   3.518
  105ASP      N 1661   2.284   5.721   3.633
  105ASP      H 1662   2.354   5.649   3.622
  105ASP     CA 1663   2.330   5.852   3.674
  105ASP     HA 1664   2.243   5.900   3.718
  105ASP     CB 1665   2.435   5.834   3.783
  105ASP    HB1 1666   2.487   5.927   3.806
  105ASP    HB2 1667   2.510   5.763   3.748
  105ASP     CG 1668   2.372   5.780   3.911
  105ASP    OD1 1669   2.337   5.860   4.000
  105ASP    OD2 1670   2.376   5.658   3.938
  105ASP      C 1671   2.381   5.933   3.556
  105ASP      O 1672   2.350   6.050   3.536
  106LEU      N 1673   2.459   5.871   3.466
  106LEU      H 1674   2.487   5.778   3.493
  106LEU     CA 1675   2.523   5.932   3.351
  106LEU     HA 1676   2.467   6.022   3.325
  106LEU     CB 1677   2.661   5.977   3.398
  106LEU    HB1 1678   2.717   5.890   3.432
  106LEU    HB2 1679   2.647   6.044   3.483
  106LEU     CG 1680   2.751   6.037   3.290
  106LEU     HG 1681   2.768   5.969   3.207
  106LEU    CD1 1682   2.700   6.174   3.244
  106LEU   HD11 1683   2.738   6.202   3.146
  106LEU   HD12 1684   2.592   6.173   3.227
  106LEU   HD13 1685   2.720   6.254   3.315
  106LEU    CD2 1686   2.891   6.054   3.350
  106LEU   HD21 1687   2.891   6.120   3.436
  106LEU   HD22 1688   2.934   5.959   3.381
  106LEU   HD23 1689   2.951   6.103   3.274
  106LEU      C 1690   2.527   5.840   3.229
  106LEU      O 1691   2.556   5.721   3.241
  107TYR      N 1692   2.518   5.901   3.111
  107TYR      H 1693   2.497   6.000   3.117
  107TYR     CA 1694   2.538   5.838   2.982
  107TYR     HA 1695   2.591   5.743   2.988
  107TYR     CB 1696   2.400   5.812   2.923
  107TYR    HB1 1697   2.364   5.910   2.892
  107TYR    HB2 1698   2.342   5.773   3.007
  107TYR     CG 1699   2.376   5.719   2.806
  107TYR    CD1 1700   2.415   5.585   2.810
  107TYR    HD1 1701   2.478   5.551   2.891
  107TYR    CE1 1702   2.368   5.494   2.715
  107TYR    HE1 1703   2.390   5.390   2.727
  107TYR     CZ 1704   2.299   5.543   2.602
  107TYR     OH 1705   2.242   5.457   2.512
  107TYR     HH 1706   2.193   5.500   2.442
  107TYR    CE2 1707   2.272   5.681   2.593
  107TYR    HE2 1708   2.219   5.720   2.508
  107TYR    CD2 1709   2.304   5.769   2.697
  107TYR    HD2 1710   2.286   5.875   2.688
  107TYR      C 1711   2.624   5.930   2.896
  107TYR      O 1712   2.612   6.051   2.907
  108LEU      N 1713   2.707   5.873   2.808
  108LEU      H 1714   2.702   5.773   2.802
  108LEU     CA 1715   2.805   5.948   2.732
  108LEU     HA 1716   2.756   6.045   2.729
  108LEU     CB 1717   2.946   5.951   2.790
  108LEU    HB1 1718   3.007   6.021   2.732
  108LEU    HB2 1719   2.997   5.857   2.768
  108LEU     CG 1720   2.960   5.981   2.939
  108LEU     HG 1721   2.873   6.038   2.973
  108LEU    CD1 1722   2.959   5.849   3.015
  108LEU   HD11 1723   2.887   5.775   2.979
  108LEU   HD12 1724   3.058   5.803   3.016
  108LEU   HD13 1725   2.921   5.857   3.117
  108LEU    CD2 1726   3.082   6.059   2.988
  108LEU   HD21 1727   3.094   6.051   3.096
  108LEU   HD22 1728   3.166   6.013   2.935
  108LEU   HD23 1729   3.058   6.162   2.965
  108LEU      C 1730   2.818   5.905   2.586
  108LEU      O 1731   2.824   5.787   2.551
  109ILE      N 1732   2.836   5.999   2.493
  109ILE      H 1733   2.834   6.099   2.510
  109ILE     CA 1734   2.878   5.961   2.360
  109ILE     HA 1735   2.814   5.880   2.323
  109ILE     CB 1736   2.844   6.068   2.256
  109ILE     HB 1737   2.912   6.152   2.269
  109ILE    CG2 1738   2.882   6.015   2.118
  109ILE   HG21 1739   2.903   6.089   2.041
  109ILE   HG22 1740   2.968   5.948   2.120
  109ILE   HG23 1741   2.802   5.954   2.075
  109ILE    CG1 1742   2.704   6.127   2.268
  109ILE   HG11 1743   2.686   6.155   2.371
  109ILE   HG12 1744   2.633   6.052   2.233
  109ILE     CD 1745   2.676   6.248   2.179
  109ILE    HD1 1746   2.706   6.219   2.078
  109ILE    HD2 1747   2.570   6.272   2.182
  109ILE    HD3 1748   2.734   6.333   2.217
  109ILE      C 1749   3.022   5.913   2.359
  109ILE      O 1750   3.111   5.991   2.396
  110HIS      N 1751   3.050   5.794   2.307
  110HIS      H 1752   2.980   5.731   2.269
  110HIS     CA 1753   3.181   5.733   2.320
  110HIS     HA 1754   3.213   5.738   2.424
  110HIS     CB 1755   3.159   5.583   2.306
  110HIS    HB1 1756   3.120   5.554   2.208
  110HIS    HB2 1757   3.076   5.551   2.369
  110HIS     CG 1758   3.266   5.487   2.350
  110HIS    ND1 1759   3.253   5.348   2.346
  110HIS    CE1 1760   3.365   5.291   2.390
  110HIS    HE1 1761   3.385   5.185   2.393
  110HIS    NE2 1762   3.454   5.385   2.424
  110HIS    HE2 1763   3.553   5.372   2.439
  110HIS    CD2 1764   3.394   5.506   2.395
  110HIS    HD2 1765   3.455   5.596   2.396
  110HIS      C 1766   3.295   5.787   2.234
  110HIS      O 1767   3.408   5.802   2.281
  111TRP      N 1768   3.277   5.806   2.104
  111TRP      H 1769   3.186   5.789   2.063
  111TRP     CA 1770   3.370   5.875   2.016
  111TRP     HA 1771   3.444   5.931   2.072
  111TRP     CB 1772   3.447   5.770   1.936
  111TRP    HB1 1773   3.513   5.814   1.861
  111TRP    HB2 1774   3.381   5.715   1.869
  111TRP     CG 1775   3.529   5.674   2.016
  111TRP    CD1 1776   3.495   5.560   2.080
  111TRP    HD1 1777   3.397   5.513   2.082
  111TRP    NE1 1778   3.611   5.499   2.123
  111TRP    HE1 1779   3.610   5.404   2.158
  111TRP    CE2 1780   3.723   5.577   2.105
  111TRP    CZ2 1781   3.854   5.570   2.155
  111TRP    HZ2 1782   3.868   5.501   2.237
  111TRP    CH2 1783   3.947   5.663   2.107
  111TRP    HH2 1784   4.047   5.674   2.146
  111TRP    CZ3 1785   3.901   5.765   2.023
  111TRP    HZ3 1786   3.968   5.844   1.991
  111TRP    CE3 1787   3.766   5.785   1.993
  111TRP    HE3 1788   3.734   5.870   1.934
  111TRP    CD2 1789   3.673   5.687   2.030
  111TRP      C 1790   3.299   5.969   1.919
  111TRP      O 1791   3.178   5.953   1.900
  112PRO      N 1792   3.363   6.075   1.872
  112PRO     CD 1793   3.505   6.106   1.879
  112PRO    HD1 1794   3.565   6.023   1.843
  112PRO    HD2 1795   3.526   6.107   1.986
  112PRO     CG 1796   3.523   6.239   1.806
  112PRO    HG1 1797   3.543   6.220   1.700
  112PRO    HG2 1798   3.609   6.295   1.842
  112PRO     CB 1799   3.391   6.312   1.827
  112PRO    HB1 1800   3.359   6.387   1.754
  112PRO    HB2 1801   3.391   6.353   1.928
  112PRO     CA 1802   3.294   6.194   1.827
  112PRO     HA 1803   3.212   6.214   1.895
  112PRO      C 1804   3.224   6.178   1.692
  112PRO      O 1805   3.152   6.268   1.650
  113TYR      N 1806   3.227   6.067   1.618
  113TYR      H 1807   3.268   5.984   1.657
  113TYR     CA 1808   3.144   6.050   1.500
  113TYR     HA 1809   3.055   6.111   1.519
  113TYR     CB 1810   3.213   6.104   1.375
  113TYR    HB1 1811   3.224   6.213   1.380
  113TYR    HB2 1812   3.145   6.094   1.291
  113TYR     CG 1813   3.347   6.041   1.344
  113TYR    CD1 1814   3.468   6.092   1.391
  113TYR    HD1 1815   3.468   6.175   1.461
  113TYR    CE1 1816   3.589   6.027   1.363
  113TYR    HE1 1817   3.688   6.058   1.393
  113TYR     CZ 1818   3.586   5.919   1.273
  113TYR     OH 1819   3.700   5.852   1.239
  113TYR     HH 1820   3.692   5.795   1.162
  113TYR    CE2 1821   3.464   5.872   1.221
  113TYR    HE2 1822   3.467   5.785   1.157
  113TYR    CD2 1823   3.342   5.930   1.258
  113TYR    HD2 1824   3.251   5.889   1.218
  113TYR      C 1825   3.099   5.905   1.486
  113TYR      O 1826   3.181   5.815   1.503
  114GLY      N 1827   2.977   5.892   1.434
  114GLY      H 1828   2.921   5.974   1.413
  114GLY     CA 1829   2.917   5.764   1.404
  114GLY    HA1 1830   2.811   5.781   1.386
  114GLY    HA2 1831   2.922   5.703   1.495
  114GLY      C 1832   2.976   5.681   1.291
  114GLY      O 1833   3.042   5.739   1.205
  115PHE      N 1834   2.946   5.551   1.292
  115PHE      H 1835   2.891   5.516   1.369
  115PHE     CA 1836   2.991   5.449   1.199
  115PHE     HA 1837   3.053   5.503   1.128
  115PHE     CB 1838   3.076   5.346   1.272
  115PHE    HB1 1839   3.100   5.270   1.198
  115PHE    HB2 1840   3.011   5.298   1.346
  115PHE     CG 1841   3.207   5.386   1.334
  115PHE    CD1 1842   3.275   5.501   1.293
  115PHE    HD1 1843   3.222   5.567   1.226
  115PHE    CE1 1844   3.402   5.529   1.345
  115PHE    HE1 1845   3.450   5.622   1.319
  115PHE     CZ 1846   3.469   5.441   1.432
  115PHE     HZ 1847   3.566   5.469   1.471
  115PHE    CE2 1848   3.408   5.317   1.456
  115PHE    HE2 1849   3.462   5.256   1.527
  115PHE    CD2 1850   3.277   5.295   1.414
  115PHE    HD2 1851   3.233   5.200   1.444
  115PHE      C 1852   2.865   5.384   1.142
  115PHE      O 1853   2.762   5.378   1.209
  116LYS      N 1854   2.877   5.335   1.019
  116LYS      H 1855   2.963   5.347   0.967
  116LYS     CA 1856   2.765   5.262   0.961
  116LYS     HA 1857   2.682   5.332   0.946
  116LYS     CB 1858   2.804   5.215   0.821
  116LYS    HB1 1859   2.873   5.132   0.838
  116LYS    HB2 1860   2.846   5.296   0.763
  116LYS     CG 1861   2.688   5.158   0.740
  116LYS    HG1 1862   2.596   5.218   0.748
  116LYS    HG2 1863   2.665   5.056   0.769
  116LYS     CD 1864   2.723   5.147   0.592
  116LYS    HD1 1865   2.803   5.073   0.589
  116LYS    HD2 1866   2.765   5.245   0.569
  116LYS     CE 1867   2.602   5.113   0.505
  116LYS    HE1 1868   2.549   5.205   0.483
  116LYS    HE2 1869   2.545   5.036   0.556
  116LYS     NZ 1870   2.634   5.072   0.367
  116LYS    HZ1 1871   2.551   5.042   0.317
  116LYS    HZ2 1872   2.675   5.152   0.322
  116LYS    HZ3 1873   2.694   4.991   0.373
  116LYS      C 1874   2.715   5.146   1.045
  116LYS      O 1875   2.795   5.058   1.075
  117PRO      N 1876   2.585   5.136   1.077
  117PRO     CD 1877   2.487   5.240   1.053
  117PRO    HD1 1878   2.447   5.226   0.953
  117PRO    HD2 1879   2.523   5.342   1.069
  117PRO     CG 1880   2.374   5.211   1.151
  117PRO    HG1 1881   2.275   5.241   1.117
  117PRO    HG2 1882   2.405   5.280   1.229
  117PRO     CB 1883   2.391   5.066   1.195
  117PRO    HB1 1884   2.324   5.001   1.139
  117PRO    HB2 1885   2.374   5.061   1.303
  117PRO     CA 1886   2.534   5.028   1.159
  117PRO     HA 1887   2.598   5.022   1.247
  117PRO      C 1888   2.532   4.897   1.083
  117PRO      O 1889   2.521   4.890   0.961
  118GLY      N 1890   2.548   4.788   1.159
  118GLY      H 1891   2.581   4.804   1.253
  118GLY     CA 1892   2.524   4.651   1.120
  118GLY    HA1 1893   2.547   4.634   1.014
  118GLY    HA2 1894   2.416   4.635   1.123
  118GLY      C 1895   2.602   4.558   1.213
  118GLY      O 1896   2.609   4.596   1.329
  119LYS      N 1897   2.643   4.438   1.172
  119LYS      H 1898   2.627   4.408   1.077
  119LYS     CA 1899   2.719   4.346   1.253
  119LYS     HA 1900   2.662   4.322   1.343
  119LYS     CB 1901   2.729   4.216   1.172
  119LYS    HB1 1902   2.806   4.217   1.094
  119LYS    HB2 1903   2.628   4.194   1.141
  119LYS     CG 1904   2.778   4.108   1.268
  119LYS    HG1 1905   2.705   4.102   1.348
  119LYS    HG2 1906   2.878   4.134   1.303
  119LYS     CD 1907   2.790   3.966   1.212
  119LYS    HD1 1908   2.877   3.960   1.148
  119LYS    HD2 1909   2.697   3.954   1.156
  119LYS     CE 1910   2.787   3.861   1.323
  119LYS    HE1 1911   2.794   3.757   1.292
  119LYS    HE2 1912   2.702   3.869   1.391
  119LYS     NZ 1913   2.895   3.876   1.422
  119LYS    HZ1 1914   2.895   3.799   1.487
  119LYS    HZ2 1915   2.985   3.889   1.378
  119LYS    HZ3 1916   2.872   3.957   1.478
  119LYS      C 1917   2.854   4.405   1.291
  119LYS      O 1918   2.882   4.412   1.410
  120GLU      N 1919   2.933   4.461   1.199
  120GLU      H 1920   2.908   4.467   1.101
  120GLU     CA 1921   3.060   4.517   1.240
  120GLU     HA 1922   3.101   4.430   1.293
  120GLU     CB 1923   3.151   4.551   1.123
  120GLU    HB1 1924   3.245   4.589   1.162
  120GLU    HB2 1925   3.110   4.631   1.062
  120GLU     CG 1926   3.183   4.441   1.022
  120GLU    HG1 1927   3.191   4.500   0.931
  120GLU    HG2 1928   3.103   4.370   1.001
  120GLU     CD 1929   3.309   4.366   1.063
  120GLU    OE1 1930   3.376   4.394   1.165
  120GLU    OE2 1931   3.338   4.264   0.997
  120GLU      C 1932   3.058   4.632   1.340
  120GLU      O 1933   2.997   4.735   1.312
  121PHE      N 1934   3.141   4.614   1.443
  121PHE      H 1935   3.198   4.532   1.453
  121PHE     CA 1936   3.163   4.723   1.536
  121PHE     HA 1937   3.068   4.768   1.563
  121PHE     CB 1938   3.241   4.681   1.660
  121PHE    HB1 1939   3.280   4.766   1.717
  121PHE    HB2 1940   3.331   4.622   1.642
  121PHE     CG 1941   3.150   4.602   1.752
  121PHE    CD1 1942   3.142   4.463   1.736
  121PHE    HD1 1943   3.193   4.417   1.652
  121PHE    CE1 1944   3.072   4.390   1.832
  121PHE    HE1 1945   3.062   4.282   1.831
  121PHE     CZ 1946   3.005   4.463   1.931
  121PHE     HZ 1947   2.940   4.423   2.008
  121PHE    CE2 1948   3.011   4.602   1.944
  121PHE    HE2 1949   2.954   4.644   2.025
  121PHE    CD2 1950   3.089   4.676   1.854
  121PHE    HD2 1951   3.107   4.781   1.868
  121PHE      C 1952   3.251   4.828   1.470
  121PHE      O 1953   3.220   4.947   1.483
  122PHE      N 1954   3.357   4.787   1.400
  122PHE      H 1955   3.381   4.689   1.411
  122PHE     CA 1956   3.446   4.870   1.322
  122PHE     HA 1957   3.419   4.974   1.335
  122PHE     CB 1958   3.593   4.848   1.358
  122PHE    HB1 1959   3.653   4.903   1.285
  122PHE    HB2 1960   3.615   4.742   1.349
  122PHE     CG 1961   3.631   4.897   1.496
  122PHE    CD1 1962   3.662   4.812   1.603
  122PHE    HD1 1963   3.652   4.705   1.589
  122PHE    CE1 1964   3.711   4.858   1.725
  122PHE    HE1 1965   3.733   4.780   1.797
  122PHE     CZ 1966   3.717   4.995   1.751
  122PHE     HZ 1967   3.757   5.041   1.840
  122PHE    CE2 1968   3.680   5.079   1.645
  122PHE    HE2 1969   3.680   5.185   1.667
  122PHE    CD2 1970   3.641   5.035   1.518
  122PHE    HD2 1971   3.615   5.101   1.438
  122PHE      C 1972   3.431   4.843   1.173
  122PHE      O 1973   3.514   4.769   1.121
  123PRO      N 1974   3.323   4.878   1.103
  123PRO     CD 1975   3.225   4.978   1.140
  123PRO    HD1 1976   3.272   5.053   1.204
  123PRO    HD2 1977   3.136   4.929   1.180
  123PRO     CG 1978   3.180   5.048   1.013
  123PRO    HG1 1979   3.259   5.122   0.999
  123PRO    HG2 1980   3.078   5.086   1.024
  123PRO     CB 1981   3.185   4.929   0.918
  123PRO    HB1 1982   3.200   4.956   0.813
  123PRO    HB2 1983   3.094   4.872   0.934
  123PRO     CA 1984   3.313   4.856   0.960
  123PRO     HA 1985   3.304   4.750   0.936
  123PRO      C 1986   3.435   4.909   0.886
  123PRO      O 1987   3.462   5.029   0.894
  124LEU      N 1988   3.511   4.824   0.817
  124LEU      H 1989   3.487   4.727   0.803
  124LEU     CA 1990   3.627   4.861   0.738
  124LEU     HA 1991   3.647   4.968   0.731
  124LEU     CB 1992   3.763   4.800   0.771
  124LEU    HB1 1993   3.829   4.811   0.685
  124LEU    HB2 1994   3.742   4.694   0.779
  124LEU     CG 1995   3.824   4.864   0.896
  124LEU     HG 1996   3.746   4.898   0.965
  124LEU    CD1 1997   3.908   4.775   0.987
  124LEU   HD11 1998   4.010   4.769   0.951
  124LEU   HD12 1999   3.914   4.831   1.080
  124LEU   HD13 2000   3.862   4.681   1.017
  124LEU    CD2 2001   3.911   4.984   0.859
  124LEU   HD21 2002   3.952   5.027   0.951
  124LEU   HD22 2003   3.984   4.950   0.786
  124LEU   HD23 2004   3.858   5.061   0.803
  124LEU      C 2005   3.579   4.832   0.597
  124LEU      O 2006   3.496   4.746   0.567
  125ASP      N 2007   3.636   4.909   0.504
  125ASP      H 2008   3.705   4.974   0.538
  125ASP     CA 2009   3.636   4.881   0.361
  125ASP     HA 2010   3.567   4.802   0.334
  125ASP     CB 2011   3.600   5.003   0.276
  125ASP    HB1 2012   3.495   5.024   0.298
  125ASP    HB2 2013   3.601   4.976   0.171
  125ASP     CG 2014   3.679   5.131   0.299
  125ASP    OD1 2015   3.647   5.241   0.248
  125ASP    OD2 2016   3.786   5.127   0.363
  125ASP      C 2017   3.775   4.831   0.323
  125ASP      O 2018   3.868   4.813   0.400
  126GLU      N 2019   3.791   4.789   0.197
  126GLU      H 2020   3.715   4.797   0.130
  126GLU     CA 2021   3.921   4.757   0.143
  126GLU     HA 2022   3.955   4.674   0.205
  126GLU     CB 2023   3.913   4.702   0.001
  126GLU    HB1 2024   4.010   4.682  -0.046
  126GLU    HB2 2025   3.866   4.778  -0.061
  126GLU     CG 2026   3.829   4.575  -0.002
  126GLU    HG1 2027   3.784   4.563  -0.100
  126GLU    HG2 2028   3.745   4.590   0.066
  126GLU     CD 2029   3.916   4.459   0.043
  126GLU    OE1 2030   3.999   4.407  -0.036
  126GLU    OE2 2031   3.899   4.412   0.158
  126GLU      C 2032   4.025   4.869   0.141
  126GLU      O 2033   4.144   4.844   0.154
  127SER      N 2034   3.972   4.991   0.134
  127SER      H 2035   3.872   4.999   0.118
  127SER     CA 2036   4.053   5.109   0.155
  127SER     HA 2037   4.135   5.100   0.083
  127SER     CB 2038   3.980   5.241   0.131
  127SER    HB1 2039   3.919   5.233   0.041
  127SER    HB2 2040   4.064   5.304   0.100
  127SER     OG 2041   3.916   5.304   0.240
  127SER     HG 2042   3.862   5.238   0.284
  127SER      C 2043   4.121   5.114   0.291
  127SER      O 2044   4.216   5.189   0.309
  128GLY      N 2045   4.081   5.033   0.389
  128GLY      H 2046   3.995   4.983   0.377
  128GLY     CA 2047   4.140   5.032   0.522
  128GLY    HA1 2048   4.248   5.013   0.523
  128GLY    HA2 2049   4.083   4.948   0.560
  128GLY      C 2050   4.108   5.152   0.610
  128GLY      O 2051   4.174   5.179   0.710
  129ASN      N 2052   3.992   5.213   0.587
  129ASN      H 2053   3.937   5.188   0.506
  129ASN     CA 2054   3.933   5.324   0.659
  129ASN     HA 2055   3.993   5.343   0.747
  129ASN     CB 2056   3.941   5.444   0.564
  129ASN    HB1 2057   3.886   5.527   0.608
  129ASN    HB2 2058   3.889   5.415   0.473
  129ASN     CG 2059   4.084   5.483   0.530
  129ASN    OD1 2060   4.149   5.555   0.606
  129ASN    ND2 2061   4.117   5.462   0.402
  129ASN   HD21 2062   4.058   5.405   0.343
  129ASN   HD22 2063   4.202   5.500   0.362
  129ASN      C 2064   3.794   5.294   0.712
  129ASN      O 2065   3.713   5.239   0.638
  130VAL      N 2066   3.768   5.326   0.839
  130VAL      H 2067   3.837   5.384   0.885
  130VAL     CA 2068   3.645   5.288   0.906
  130VAL     HA 2069   3.634   5.182   0.883
  130VAL     CB 2070   3.655   5.304   1.057
  130VAL     HB 2071   3.670   5.412   1.067
  130VAL    CG1 2072   3.526   5.272   1.133
  130VAL   HG11 2073   3.500   5.167   1.116
  130VAL   HG12 2074   3.555   5.286   1.237
  130VAL   HG13 2075   3.449   5.345   1.111
  130VAL    CG2 2076   3.767   5.224   1.122
  130VAL   HG21 2077   3.779   5.256   1.226
  130VAL   HG22 2078   3.748   5.118   1.136
  130VAL   HG23 2079   3.862   5.243   1.071
  130VAL      C 2080   3.527   5.368   0.854
  130VAL      O 2081   3.552   5.483   0.821
  131VAL      N 2082   3.405   5.316   0.836
  131VAL      H 2083   3.398   5.220   0.866
  131VAL     CA 2084   3.297   5.377   0.760
  131VAL     HA 2085   3.343   5.435   0.680
  131VAL     CB 2086   3.207   5.275   0.690
  131VAL     HB 2087   3.152   5.224   0.768
  131VAL    CG1 2088   3.113   5.341   0.590
  131VAL   HG11 2089   3.049   5.273   0.533
  131VAL   HG12 2090   3.043   5.413   0.633
  131VAL   HG13 2091   3.159   5.415   0.523
  131VAL    CG2 2092   3.299   5.177   0.618
  131VAL   HG21 2093   3.377   5.124   0.673
  131VAL   HG22 2094   3.228   5.113   0.567
  131VAL   HG23 2095   3.349   5.220   0.530
  131VAL      C 2096   3.210   5.464   0.849
  131VAL      O 2097   3.141   5.410   0.935
  132PRO      N 2098   3.201   5.595   0.823
  132PRO     CD 2099   3.281   5.685   0.742
  132PRO    HD1 2100   3.275   5.662   0.636
  132PRO    HD2 2101   3.386   5.683   0.769
  132PRO     CG 2102   3.245   5.832   0.764
  132PRO    HG1 2103   3.181   5.882   0.692
  132PRO    HG2 2104   3.333   5.896   0.774
  132PRO     CB 2105   3.163   5.822   0.893
  132PRO    HB1 2106   3.089   5.902   0.894
  132PRO    HB2 2107   3.243   5.838   0.965
  132PRO     CA 2108   3.109   5.679   0.896
  132PRO     HA 2109   3.118   5.654   1.002
  132PRO      C 2110   2.968   5.674   0.840
  132PRO      O 2111   2.941   5.675   0.720
  133SER      N 2112   2.876   5.670   0.936
  133SER      H 2113   2.895   5.684   1.034
  133SER     CA 2114   2.733   5.686   0.913
  133SER     HA 2115   2.708   5.611   0.837
  133SER     CB 2116   2.649   5.652   1.035
  133SER    HB1 2117   2.647   5.543   1.041
  133SER    HB2 2118   2.544   5.682   1.027
  133SER     OG 2119   2.714   5.708   1.146
  133SER     HG 2120   2.698   5.802   1.160
  133SER      C 2121   2.703   5.825   0.859
  133SER      O 2122   2.788   5.914   0.861
  134ASP      N 2123   2.582   5.843   0.806
  134ASP      H 2124   2.525   5.759   0.795
  134ASP     CA 2125   2.526   5.969   0.762
  134ASP     HA 2126   2.611   6.015   0.711
  134ASP     CB 2127   2.419   5.944   0.656
  134ASP    HB1 2128   2.325   5.906   0.696
  134ASP    HB2 2129   2.449   5.872   0.581
  134ASP     CG 2130   2.399   6.073   0.579
  134ASP    OD1 2131   2.465   6.176   0.606
  134ASP    OD2 2132   2.303   6.068   0.499
  134ASP      C 2133   2.478   6.049   0.882
  134ASP      O 2134   2.363   6.092   0.887
  135THR      N 2135   2.557   6.054   0.990
  135THR      H 2136   2.653   6.026   0.975
  135THR     CA 2137   2.527   6.109   1.120
  135THR     HA 2138   2.425   6.148   1.121
  135THR     CB 2139   2.543   6.012   1.236
  135THR     HB 2140   2.528   6.065   1.330
  135THR    CG2 2141   2.446   5.895   1.216
  135THR   HG21 2142   2.450   5.862   1.112
  135THR   HG22 2143   2.468   5.810   1.281
  135THR   HG23 2144   2.348   5.929   1.248
  135THR    OG1 2145   2.675   5.962   1.235
  135THR    HG1 2146   2.730   6.023   1.284
  135THR      C 2147   2.617   6.230   1.143
  135THR      O 2148   2.726   6.241   1.088
  136ASN      N 2149   2.576   6.321   1.232
  136ASN      H 2150   2.487   6.318   1.279
  136ASN     CA 2151   2.645   6.439   1.280
  136ASN     HA 2152   2.753   6.427   1.266
  136ASN     CB 2153   2.605   6.555   1.190
  136ASN    HB1 2154   2.496   6.557   1.182
  136ASN    HB2 2155   2.631   6.530   1.087
  136ASN     CG 2156   2.670   6.681   1.244
  136ASN    OD1 2157   2.601   6.775   1.282
  136ASN    ND2 2158   2.804   6.677   1.247
  136ASN   HD21 2159   2.860   6.607   1.202
  136ASN   HD22 2160   2.847   6.760   1.285
  136ASN      C 2161   2.612   6.467   1.426
  136ASN      O 2162   2.501   6.447   1.474
  137ILE      N 2163   2.707   6.505   1.511
  137ILE      H 2164   2.801   6.513   1.473
  137ILE     CA 2165   2.689   6.513   1.655
  137ILE     HA 2166   2.670   6.410   1.686
  137ILE     CB 2167   2.814   6.561   1.726
  137ILE     HB 2168   2.785   6.574   1.830
  137ILE    CG2 2169   2.923   6.454   1.719
  137ILE   HG21 2170   2.959   6.443   1.617
  137ILE   HG22 2171   3.003   6.494   1.781
  137ILE   HG23 2172   2.883   6.362   1.761
  137ILE    CG1 2173   2.869   6.696   1.679
  137ILE   HG11 2174   2.794   6.776   1.679
  137ILE   HG12 2175   2.910   6.687   1.579
  137ILE     CD 2176   2.976   6.751   1.773
  137ILE    HD1 2177   2.964   6.717   1.876
  137ILE    HD2 2178   3.073   6.712   1.743
  137ILE    HD3 2179   2.981   6.860   1.775
  137ILE      C 2180   2.570   6.586   1.716
  137ILE      O 2181   2.519   6.535   1.815
  138LEU      N 2182   2.520   6.688   1.645
  138LEU      H 2183   2.560   6.703   1.554
  138LEU     CA 2184   2.401   6.764   1.679
  138LEU     HA 2185   2.410   6.795   1.784
  138LEU     CB 2186   2.396   6.876   1.576
  138LEU    HB1 2187   2.302   6.929   1.589
  138LEU    HB2 2188   2.404   6.822   1.482
  138LEU     CG 2189   2.502   6.986   1.579
  138LEU     HG 2190   2.596   6.937   1.556
  138LEU    CD1 2191   2.467   7.079   1.463
  138LEU   HD11 2192   2.370   7.129   1.475
  138LEU   HD12 2193   2.544   7.155   1.451
  138LEU   HD13 2194   2.459   7.015   1.375
  138LEU    CD2 2195   2.522   7.082   1.696
  138LEU   HD21 2196   2.614   7.139   1.680
  138LEU   HD22 2197   2.434   7.146   1.707
  138LEU   HD23 2198   2.528   7.037   1.795
  138LEU      C 2199   2.273   6.683   1.685
  138LEU      O 2200   2.191   6.710   1.773
  139ASP      N 2201   2.261   6.588   1.592
  139ASP      H 2202   2.334   6.576   1.524
  139ASP     CA 2203   2.149   6.497   1.583
  139ASP     HA 2204   2.063   6.560   1.605
  139ASP     CB 2205   2.142   6.444   1.440
  139ASP    HB1 2206   2.068   6.366   1.423
  139ASP    HB2 2207   2.235   6.390   1.422
  139ASP     CG 2208   2.131   6.551   1.332
  139ASP    OD1 2209   2.026   6.619   1.329
  139ASP    OD2 2210   2.225   6.578   1.254
  139ASP      C 2211   2.150   6.383   1.684
  139ASP      O 2212   2.046   6.351   1.741
  140THR      N 2213   2.272   6.341   1.721
  140THR      H 2214   2.355   6.364   1.669
  140THR     CA 2215   2.276   6.240   1.825
  140THR     HA 2216   2.197   6.167   1.810
  140THR     CB 2217   2.408   6.163   1.826
  140THR     HB 2218   2.494   6.224   1.857
  140THR    CG2 2219   2.409   6.041   1.918
  140THR   HG21 2220   2.321   5.980   1.898
  140THR   HG22 2221   2.500   5.981   1.909
  140THR   HG23 2222   2.396   6.081   2.018
  140THR    OG1 2223   2.450   6.122   1.698
  140THR    HG1 2224   2.408   6.043   1.662
  140THR      C 2225   2.242   6.306   1.958
  140THR      O 2226   2.168   6.260   2.044
  141TRP      N 2227   2.291   6.429   1.975
  141TRP      H 2228   2.339   6.468   1.896
  141TRP     CA 2229   2.265   6.512   2.091
  141TRP     HA 2230   2.285   6.447   2.176
  141TRP     CB 2231   2.367   6.625   2.101
  141TRP    HB1 2232   2.335   6.708   2.038
  141TRP    HB2 2233   2.464   6.596   2.060
  141TRP     CG 2234   2.374   6.678   2.240
  141TRP    CD1 2235   2.303   6.781   2.290
  141TRP    HD1 2236   2.233   6.844   2.235
  141TRP    NE1 2237   2.329   6.799   2.424
  141TRP    HE1 2238   2.296   6.875   2.481
  141TRP    CE2 2239   2.414   6.704   2.477
  141TRP    CZ2 2240   2.476   6.676   2.600
  141TRP    HZ2 2241   2.461   6.739   2.686
  141TRP    CH2 2242   2.566   6.569   2.606
  141TRP    HH2 2243   2.609   6.538   2.700
  141TRP    CZ3 2244   2.589   6.489   2.494
  141TRP    HZ3 2245   2.647   6.398   2.504
  141TRP    CE3 2246   2.538   6.527   2.369
  141TRP    HE3 2247   2.555   6.475   2.276
  141TRP    CD2 2248   2.443   6.630   2.359
  141TRP      C 2249   2.120   6.558   2.104
  141TRP      O 2250   2.066   6.558   2.214
  142ALA      N 2251   2.042   6.590   2.001
  142ALA      H 2252   2.091   6.592   1.912
  142ALA     CA 2253   1.898   6.606   2.003
  142ALA     HA 2254   1.860   6.686   2.067
  142ALA     CB 2255   1.857   6.620   1.857
  142ALA    HB1 2256   1.919   6.697   1.810
  142ALA    HB2 2257   1.875   6.521   1.814
  142ALA    HB3 2258   1.750   6.636   1.847
  142ALA      C 2259   1.829   6.484   2.064
  142ALA      O 2260   1.721   6.506   2.118
  143ALA      N 2261   1.887   6.364   2.065
  143ALA      H 2262   1.971   6.357   2.009
  143ALA     CA 2263   1.832   6.249   2.134
  143ALA     HA 2264   1.724   6.258   2.150
  143ALA     CB 2265   1.860   6.128   2.045
  143ALA    HB1 2266   1.825   6.151   1.944
  143ALA    HB2 2267   1.967   6.112   2.030
  143ALA    HB3 2268   1.822   6.034   2.084
  143ALA      C 2269   1.896   6.227   2.270
  143ALA      O 2270   1.828   6.177   2.358
  144MET      N 2271   2.025   6.255   2.294
  144MET      H 2272   2.075   6.297   2.218
  144MET     CA 2273   2.084   6.257   2.426
  144MET     HA 2274   2.084   6.153   2.461
  144MET     CB 2275   2.224   6.317   2.423
  144MET    HB1 2276   2.262   6.313   2.525
  144MET    HB2 2277   2.219   6.422   2.391
  144MET     CG 2278   2.327   6.237   2.344
  144MET    HG1 2279   2.421   6.292   2.338
  144MET    HG2 2280   2.279   6.222   2.247
  144MET     SD 2281   2.353   6.076   2.422
  144MET     CE 2282   2.453   6.121   2.566
  144MET    HE1 2283   2.400   6.126   2.661
  144MET    HE2 2284   2.532   6.046   2.565
  144MET    HE3 2285   2.495   6.220   2.547
  144MET      C 2286   2.002   6.343   2.521
  144MET      O 2287   1.982   6.312   2.638
  145GLU      N 2288   1.968   6.461   2.468
  145GLU      H 2289   1.988   6.482   2.371
  145GLU     CA 2290   1.891   6.557   2.544
  145GLU     HA 2291   1.939   6.595   2.634
  145GLU     CB 2292   1.866   6.682   2.460
  145GLU    HB1 2293   1.787   6.734   2.513
  145GLU    HB2 2294   1.829   6.665   2.359
  145GLU     CG 2295   1.993   6.767   2.455
  145GLU    HG1 2296   2.075   6.719   2.402
  145GLU    HG2 2297   2.034   6.772   2.556
  145GLU     CD 2298   1.964   6.901   2.388
  145GLU    OE1 2299   1.905   6.985   2.458
  145GLU    OE2 2300   2.005   6.919   2.271
  145GLU      C 2301   1.755   6.504   2.587
  145GLU      O 2302   1.709   6.529   2.699
  146GLU      N 2303   1.686   6.426   2.504
  146GLU      H 2304   1.726   6.402   2.415
  146GLU     CA 2305   1.562   6.359   2.540
  146GLU     HA 2306   1.488   6.435   2.568
  146GLU     CB 2307   1.508   6.305   2.408
  146GLU    HB1 2308   1.584   6.233   2.378
  146GLU    HB2 2309   1.489   6.376   2.327
  146GLU     CG 2310   1.377   6.229   2.426
  146GLU    HG1 2311   1.304   6.292   2.476
  146GLU    HG2 2312   1.388   6.137   2.483
  146GLU     CD 2313   1.321   6.196   2.289
  146GLU    OE1 2314   1.247   6.276   2.227
  146GLU    OE2 2315   1.341   6.088   2.229
  146GLU      C 2316   1.572   6.253   2.648
  146GLU      O 2317   1.471   6.242   2.717
  147LEU      N 2318   1.684   6.184   2.674
  147LEU      H 2319   1.768   6.204   2.622
  147LEU     CA 2320   1.689   6.072   2.766
  147LEU     HA 2321   1.616   5.994   2.746
  147LEU     CB 2322   1.833   6.023   2.774
  147LEU    HB1 2323   1.852   5.942   2.844
  147LEU    HB2 2324   1.898   6.106   2.802
  147LEU     CG 2325   1.882   5.959   2.644
  147LEU     HG 2326   1.846   6.019   2.560
  147LEU    CD1 2327   2.034   5.946   2.653
  147LEU   HD11 2328   2.057   5.894   2.746
  147LEU   HD12 2329   2.086   5.898   2.570
  147LEU   HD13 2330   2.069   6.049   2.658
  147LEU    CD2 2331   1.828   5.818   2.621
  147LEU   HD21 2332   1.720   5.807   2.631
  147LEU   HD22 2333   1.853   5.782   2.521
  147LEU   HD23 2334   1.875   5.743   2.684
  147LEU      C 2335   1.662   6.115   2.910
  147LEU      O 2336   1.633   6.029   2.992
  148VAL      N 2337   1.679   6.243   2.943
  148VAL      H 2338   1.720   6.302   2.872
  148VAL     CA 2339   1.660   6.311   3.070
  148VAL     HA 2340   1.682   6.242   3.151
  148VAL     CB 2341   1.750   6.434   3.081
  148VAL     HB 2342   1.724   6.505   3.002
  148VAL    CG1 2343   1.747   6.512   3.212
  148VAL   HG11 2344   1.645   6.541   3.234
  148VAL   HG12 2345   1.775   6.446   3.295
  148VAL   HG13 2346   1.809   6.601   3.207
  148VAL    CG2 2347   1.897   6.397   3.072
  148VAL   HG21 2348   1.911   6.346   2.977
  148VAL   HG22 2349   1.960   6.484   3.089
  148VAL   HG23 2350   1.922   6.332   3.156
  148VAL      C 2351   1.514   6.350   3.088
  148VAL      O 2352   1.455   6.335   3.195
  149ASP      N 2353   1.449   6.387   2.978
  149ASP      H 2354   1.498   6.371   2.891
  149ASP     CA 2355   1.307   6.417   2.973
  149ASP     HA 2356   1.285   6.471   3.064
  149ASP     CB 2357   1.273   6.516   2.862
  149ASP    HB1 2358   1.165   6.517   2.851
  149ASP    HB2 2359   1.306   6.472   2.768
  149ASP     CG 2360   1.335   6.654   2.882
  149ASP    OD1 2361   1.371   6.686   2.998
  149ASP    OD2 2362   1.322   6.735   2.788
  149ASP      C 2363   1.224   6.289   2.977
  149ASP      O 2364   1.115   6.281   3.033
  150GLU      N 2365   1.272   6.185   2.909
  150GLU      H 2366   1.363   6.199   2.868
  150GLU     CA 2367   1.226   6.047   2.915
  150GLU     HA 2368   1.120   6.055   2.894
  150GLU     CB 2369   1.268   5.971   2.789
  150GLU    HB1 2370   1.371   5.946   2.813
  150GLU    HB2 2371   1.285   6.046   2.711
  150GLU     CG 2372   1.202   5.845   2.734
  150GLU    HG1 2373   1.187   5.779   2.820
  150GLU    HG2 2374   1.272   5.792   2.669
  150GLU     CD 2375   1.070   5.878   2.666
  150GLU    OE1 2376   1.066   5.883   2.541
  150GLU    OE2 2377   0.963   5.889   2.730
  150GLU      C 2378   1.249   5.973   3.045
  150GLU      O 2379   1.206   5.858   3.061
  151GLY      N 2380   1.314   6.034   3.144
  151GLY      H 2381   1.332   6.132   3.126
  151GLY     CA 2382   1.343   5.978   3.274
  151GLY    HA1 2383   1.252   5.934   3.316
  151GLY    HA2 2384   1.389   6.051   3.341
  151GLY      C 2385   1.444   5.864   3.277
  151GLY      O 2386   1.450   5.806   3.386
  152LEU      N 2387   1.519   5.833   3.171
  152LEU      H 2388   1.511   5.897   3.093
  152LEU     CA 2389   1.610   5.721   3.153
  152LEU     HA 2390   1.563   5.636   3.201
  152LEU     CB 2391   1.628   5.685   3.006
  152LEU    HB1 2392   1.703   5.606   2.999
  152LEU    HB2 2393   1.665   5.775   2.957
  152LEU     CG 2394   1.505   5.624   2.940
  152LEU     HG 2395   1.439   5.708   2.914
  152LEU    CD1 2396   1.545   5.567   2.804
  152LEU   HD11 2397   1.462   5.574   2.733
  152LEU   HD12 2398   1.622   5.625   2.754
  152LEU   HD13 2399   1.575   5.463   2.818
  152LEU    CD2 2400   1.445   5.516   3.029
  152LEU   HD21 2401   1.398   5.556   3.118
  152LEU   HD22 2402   1.369   5.471   2.965
  152LEU   HD23 2403   1.519   5.438   3.045
  152LEU      C 2404   1.747   5.743   3.216
  152LEU      O 2405   1.820   5.652   3.253
  153VAL      N 2406   1.797   5.867   3.219
  153VAL      H 2407   1.745   5.941   3.175
  153VAL     CA 2408   1.918   5.904   3.290
  153VAL     HA 2409   1.951   5.819   3.350
  153VAL     CB 2410   2.026   5.924   3.184
  153VAL     HB 2411   2.124   5.918   3.231
  153VAL    CG1 2412   2.027   5.814   3.079
  153VAL   HG11 2413   2.109   5.822   3.008
  153VAL   HG12 2414   2.038   5.713   3.118
  153VAL   HG13 2415   1.936   5.812   3.018
  153VAL    CG2 2416   2.023   6.058   3.111
  153VAL   HG21 2417   2.010   6.140   3.182
  153VAL   HG22 2418   2.114   6.064   3.051
  153VAL   HG23 2419   1.936   6.057   3.045
  153VAL      C 2420   1.896   6.028   3.376
  153VAL      O 2421   1.789   6.088   3.378
  154LYS      N 2422   2.004   6.070   3.443
  154LYS      H 2423   2.089   6.017   3.439
  154LYS     CA 2424   2.003   6.196   3.514
  154LYS     HA 2425   1.905   6.242   3.510
  154LYS     CB 2426   2.027   6.172   3.663
  154LYS    HB1 2427   2.069   6.259   3.713
  154LYS    HB2 2428   2.099   6.090   3.666
  154LYS     CG 2429   1.903   6.139   3.747
  154LYS    HG1 2430   1.839   6.227   3.739
  154LYS    HG2 2431   1.939   6.121   3.848
  154LYS     CD 2432   1.832   6.012   3.701
  154LYS    HD1 2433   1.911   5.937   3.693
  154LYS    HD2 2434   1.773   6.012   3.609
  154LYS     CE 2435   1.743   5.950   3.809
  154LYS    HE1 2436   1.802   5.952   3.901
  154LYS    HE2 2437   1.710   5.850   3.780
  154LYS     NZ 2438   1.621   6.031   3.828
  154LYS    HZ1 2439   1.555   5.971   3.875
  154LYS    HZ2 2440   1.640   6.122   3.868
  154LYS    HZ3 2441   1.574   6.050   3.741
  154LYS      C 2442   2.095   6.306   3.462
  154LYS      O 2443   2.073   6.423   3.492
  155ALA      N 2444   2.205   6.272   3.396
  155ALA      H 2445   2.217   6.171   3.401
  155ALA     CA 2446   2.302   6.358   3.330
  155ALA     HA 2447   2.251   6.449   3.301
  155ALA     CB 2448   2.422   6.388   3.419
  155ALA    HB1 2449   2.388   6.459   3.495
  155ALA    HB2 2450   2.463   6.301   3.471
  155ALA    HB3 2451   2.509   6.430   3.368
  155ALA      C 2452   2.346   6.299   3.197
  155ALA      O 2453   2.352   6.178   3.178
  156ILE      N 2454   2.412   6.383   3.116
  156ILE      H 2455   2.429   6.478   3.146
  156ILE     CA 2456   2.458   6.349   2.983
  156ILE     HA 2457   2.478   6.242   2.985
  156ILE     CB 2458   2.350   6.370   2.878
  156ILE     HB 2459   2.405   6.357   2.784
  156ILE    CG2 2460   2.229   6.277   2.886
  156ILE   HG21 2461   2.266   6.176   2.902
  156ILE   HG22 2462   2.167   6.305   2.972
  156ILE   HG23 2463   2.173   6.271   2.793
  156ILE    CG1 2464   2.311   6.517   2.866
  156ILE   HG11 2465   2.399   6.578   2.845
  156ILE   HG12 2466   2.258   6.546   2.957
  156ILE     CD 2467   2.219   6.546   2.748
  156ILE    HD1 2468   2.120   6.505   2.769
  156ILE    HD2 2469   2.207   6.653   2.733
  156ILE    HD3 2470   2.242   6.498   2.653
  156ILE      C 2471   2.587   6.417   2.939
  156ILE      O 2472   2.615   6.535   2.961
  157GLY      N 2473   2.679   6.339   2.883
  157GLY      H 2474   2.659   6.244   2.854
  157GLY     CA 2475   2.816   6.382   2.861
  157GLY    HA1 2476   2.875   6.357   2.949
  157GLY    HA2 2477   2.833   6.488   2.846
  157GLY      C 2478   2.882   6.322   2.737
  157GLY      O 2479   2.823   6.245   2.661
  158ILE      N 2480   3.011   6.347   2.714
  158ILE      H 2481   3.063   6.395   2.787
  158ILE     CA 2482   3.085   6.292   2.603
  158ILE     HA 2483   3.037   6.205   2.560
  158ILE     CB 2484   3.100   6.385   2.482
  158ILE     HB 2485   3.136   6.318   2.405
  158ILE    CG2 2486   2.970   6.446   2.431
  158ILE   HG21 2487   2.905   6.360   2.422
  158ILE   HG22 2488   2.923   6.520   2.497
  158ILE   HG23 2489   2.993   6.490   2.334
  158ILE    CG1 2490   3.205   6.493   2.505
  158ILE   HG11 2491   3.198   6.545   2.409
  158ILE   HG12 2492   3.304   6.448   2.512
  158ILE     CD 2493   3.185   6.597   2.615
  158ILE    HD1 2494   3.211   6.546   2.708
  158ILE    HD2 2495   3.264   6.673   2.615
  158ILE    HD3 2496   3.084   6.637   2.622
  158ILE      C 2497   3.214   6.225   2.647
  158ILE      O 2498   3.260   6.226   2.761
  159SER      N 2499   3.271   6.156   2.547
  159SER      H 2500   3.215   6.152   2.464
  159SER     CA 2501   3.399   6.087   2.542
  159SER     HA 2502   3.457   6.130   2.623
  159SER     CB 2503   3.373   5.939   2.570
  159SER    HB1 2504   3.316   5.900   2.486
  159SER    HB2 2505   3.297   5.934   2.648
  159SER     OG 2506   3.486   5.863   2.606
  159SER     HG 2507   3.545   5.857   2.531
  159SER      C 2508   3.471   6.103   2.409
  159SER      O 2509   3.415   6.111   2.300
  160ASN      N 2510   3.603   6.111   2.423
  160ASN      H 2511   3.638   6.120   2.517
  160ASN     CA 2512   3.698   6.131   2.315
  160ASN     HA 2513   3.794   6.141   2.365
  160ASN     CB 2514   3.707   6.003   2.232
  160ASN    HB1 2515   3.777   6.015   2.149
  160ASN    HB2 2516   3.609   5.980   2.191
  160ASN     CG 2517   3.758   5.883   2.309
  160ASN    OD1 2518   3.871   5.891   2.357
  160ASN    ND2 2519   3.672   5.786   2.342
  160ASN   HD21 2520   3.590   5.779   2.284
  160ASN   HD22 2521   3.709   5.700   2.379
  160ASN      C 2522   3.687   6.258   2.231
  160ASN      O 2523   3.762   6.273   2.135
  161PHE      N 2524   3.598   6.351   2.267
  161PHE      H 2525   3.558   6.343   2.359
  161PHE     CA 2526   3.562   6.475   2.200
  161PHE     HA 2527   3.542   6.450   2.096
  161PHE     CB 2528   3.435   6.541   2.252
  161PHE    HB1 2529   3.448   6.649   2.238
  161PHE    HB2 2530   3.428   6.521   2.359
  161PHE     CG 2531   3.307   6.509   2.179
  161PHE    CD1 2532   3.272   6.374   2.165
  161PHE    HD1 2533   3.334   6.295   2.205
  161PHE    CE1 2534   3.149   6.333   2.112
  161PHE    HE1 2535   3.121   6.230   2.095
  161PHE     CZ 2536   3.062   6.433   2.067
  161PHE     HZ 2537   2.971   6.409   2.015
  161PHE    CE2 2538   3.094   6.567   2.094
  161PHE    HE2 2539   3.017   6.641   2.077
  161PHE    CD2 2540   3.215   6.610   2.150
  161PHE    HD2 2541   3.239   6.714   2.162
  161PHE      C 2542   3.667   6.585   2.196
  161PHE      O 2543   3.728   6.623   2.295
  162ASN      N 2544   3.683   6.646   2.078
  162ASN      H 2545   3.639   6.606   1.996
  162ASN     CA 2546   3.759   6.768   2.061
  162ASN     HA 2547   3.844   6.757   2.128
  162ASN     CB 2548   3.800   6.786   1.915
  162ASN    HB1 2549   3.716   6.760   1.850
  162ASN    HB2 2550   3.883   6.717   1.899
  162ASN     CG 2551   3.850   6.923   1.875
  162ASN    OD1 2552   3.795   6.993   1.790
  162ASN    ND2 2553   3.969   6.968   1.918
  162ASN   HD21 2554   4.031   6.902   1.961
  162ASN   HD22 2555   4.002   7.048   1.866
  162ASN      C 2556   3.684   6.883   2.127
  162ASN      O 2557   3.562   6.891   2.139
  163HIS      N 2558   3.759   6.985   2.169
  163HIS      H 2559   3.860   6.986   2.170
  163HIS     CA 2560   3.703   7.103   2.232
  163HIS     HA 2561   3.634   7.075   2.312
  163HIS     CB 2562   3.811   7.185   2.302
  163HIS    HB1 2563   3.865   7.119   2.369
  163HIS    HB2 2564   3.761   7.255   2.370
  163HIS     CG 2565   3.916   7.258   2.224
  163HIS    ND1 2566   3.994   7.197   2.125
  163HIS    CE1 2567   4.044   7.300   2.057
  163HIS    HE1 2568   4.104   7.299   1.967
  163HIS    NE2 2569   4.020   7.417   2.119
  163HIS    HE2 2570   4.059   7.504   2.086
  163HIS    CD2 2571   3.934   7.394   2.225
  163HIS    HD2 2572   3.891   7.471   2.287
  163HIS      C 2573   3.614   7.189   2.143
  163HIS      O 2574   3.510   7.234   2.191
  164LEU      N 2575   3.642   7.196   2.013
  164LEU      H 2576   3.735   7.168   1.983
  164LEU     CA 2577   3.550   7.255   1.918
  164LEU     HA 2578   3.509   7.342   1.969
  164LEU     CB 2579   3.624   7.308   1.795
  164LEU    HB1 2580   3.639   7.227   1.723
  164LEU    HB2 2581   3.716   7.346   1.838
  164LEU     CG 2582   3.555   7.421   1.717
  164LEU     HG 2583   3.455   7.385   1.696
  164LEU    CD1 2584   3.557   7.558   1.783
  164LEU   HD11 2585   3.474   7.620   1.748
  164LEU   HD12 2586   3.529   7.539   1.887
  164LEU   HD13 2587   3.658   7.599   1.782
  164LEU    CD2 2588   3.623   7.421   1.580
  164LEU   HD21 2589   3.730   7.428   1.601
  164LEU   HD22 2590   3.605   7.330   1.524
  164LEU   HD23 2591   3.588   7.505   1.520
  164LEU      C 2592   3.428   7.170   1.886
  164LEU      O 2593   3.332   7.221   1.831
  165GLN      N 2594   3.431   7.039   1.913
  165GLN      H 2595   3.516   6.994   1.943
  165GLN     CA 2596   3.318   6.953   1.885
  165GLN     HA 2597   3.275   6.984   1.790
  165GLN     CB 2598   3.361   6.808   1.870
  165GLN    HB1 2599   3.277   6.749   1.907
  165GLN    HB2 2600   3.434   6.780   1.946
  165GLN     CG 2601   3.404   6.765   1.730
  165GLN    HG1 2602   3.476   6.838   1.694
  165GLN    HG2 2603   3.327   6.765   1.654
  165GLN     CD 2604   3.489   6.639   1.719
  165GLN    OE1 2605   3.538   6.584   1.817
  165GLN    NE2 2606   3.518   6.609   1.592
  165GLN   HE21 2607   3.493   6.679   1.523
  165GLN   HE22 2608   3.574   6.532   1.559
  165GLN      C 2609   3.214   6.976   1.993
  165GLN      O 2610   3.093   6.980   1.972
  166VAL      N 2611   3.261   7.003   2.115
  166VAL      H 2612   3.361   7.006   2.128
  166VAL     CA 2613   3.184   7.044   2.231
  166VAL     HA 2614   3.098   6.978   2.242
  166VAL     CB 2615   3.260   7.036   2.364
  166VAL     HB 2616   3.347   7.101   2.361
  166VAL    CG1 2617   3.194   7.085   2.492
  166VAL   HG11 2618   3.104   7.024   2.505
  166VAL   HG12 2619   3.267   7.076   2.573
  166VAL   HG13 2620   3.177   7.192   2.485
  166VAL    CG2 2621   3.318   6.896   2.381
  166VAL   HG21 2622   3.239   6.823   2.362
  166VAL   HG22 2623   3.400   6.868   2.314
  166VAL   HG23 2624   3.347   6.893   2.486
  166VAL      C 2625   3.125   7.184   2.224
  166VAL      O 2626   3.011   7.212   2.259
  167GLU      N 2627   3.204   7.278   2.170
  167GLU      H 2628   3.301   7.253   2.178
  167GLU     CA 2629   3.175   7.417   2.143
  167GLU     HA 2630   3.132   7.453   2.236
  167GLU     CB 2631   3.294   7.500   2.095
  167GLU    HB1 2632   3.314   7.478   1.990
  167GLU    HB2 2633   3.384   7.470   2.149
  167GLU     CG 2634   3.272   7.650   2.114
  167GLU    HG1 2635   3.173   7.667   2.070
  167GLU    HG2 2636   3.341   7.705   2.050
  167GLU     CD 2637   3.272   7.693   2.260
  167GLU    OE1 2638   3.381   7.693   2.321
  167GLU    OE2 2639   3.165   7.728   2.314
  167GLU      C 2640   3.068   7.415   2.034
  167GLU      O 2641   2.976   7.496   2.043
  168MET      N 2642   3.060   7.324   1.937
  168MET      H 2643   3.138   7.262   1.919
  168MET     CA 2644   2.950   7.307   1.844
  168MET     HA 2645   2.916   7.401   1.800
  168MET     CB 2646   2.983   7.213   1.728
  168MET    HB1 2647   2.949   7.111   1.747
  168MET    HB2 2648   3.091   7.220   1.716
  168MET     CG 2649   2.915   7.250   1.596
  168MET    HG1 2650   2.968   7.329   1.544
  168MET    HG2 2651   2.817   7.291   1.621
  168MET     SD 2652   2.891   7.112   1.481
  168MET     CE 2653   2.788   7.204   1.364
  168MET    HE1 2654   2.714   7.276   1.400
  168MET    HE2 2655   2.849   7.260   1.293
  168MET    HE3 2656   2.720   7.132   1.316
  168MET      C 2657   2.822   7.275   1.919
  168MET      O 2658   2.720   7.339   1.893
  169ILE      N 2659   2.810   7.166   1.996
  169ILE      H 2660   2.889   7.107   2.020
  169ILE     CA 2661   2.696   7.134   2.079
  169ILE     HA 2662   2.613   7.110   2.012
  169ILE     CB 2663   2.717   7.012   2.168
  169ILE     HB 2664   2.799   7.040   2.235
  169ILE    CG2 2665   2.610   6.983   2.272
  169ILE   HG21 2666   2.621   6.881   2.306
  169ILE   HG22 2667   2.607   7.057   2.352
  169ILE   HG23 2668   2.512   6.993   2.225
  169ILE    CG1 2669   2.764   6.878   2.110
  169ILE   HG11 2670   2.776   6.800   2.185
  169ILE   HG12 2671   2.854   6.877   2.049
  169ILE     CD 2672   2.658   6.817   2.020
  169ILE    HD1 2673   2.557   6.811   2.061
  169ILE    HD2 2674   2.637   6.889   1.941
  169ILE    HD3 2675   2.694   6.730   1.967
  169ILE      C 2676   2.655   7.256   2.160
  169ILE      O 2677   2.536   7.287   2.161
  170LEU      N 2678   2.739   7.340   2.220
  170LEU      H 2679   2.835   7.310   2.224
  170LEU     CA 2680   2.702   7.460   2.293
  170LEU     HA 2681   2.617   7.437   2.358
  170LEU     CB 2682   2.817   7.503   2.383
  170LEU    HB1 2683   2.796   7.593   2.441
  170LEU    HB2 2684   2.898   7.514   2.311
  170LEU     CG 2685   2.853   7.395   2.485
  170LEU     HG 2686   2.852   7.301   2.432
  170LEU    CD1 2687   2.988   7.426   2.551
  170LEU   HD11 2688   3.000   7.526   2.593
  170LEU   HD12 2689   3.016   7.344   2.617
  170LEU   HD13 2690   3.070   7.411   2.481
  170LEU    CD2 2691   2.753   7.394   2.600
  170LEU   HD21 2692   2.738   7.493   2.643
  170LEU   HD22 2693   2.654   7.366   2.561
  170LEU   HD23 2694   2.783   7.330   2.683
  170LEU      C 2695   2.661   7.577   2.205
  170LEU      O 2696   2.621   7.680   2.260
  171ASN      N 2697   2.648   7.549   2.075
  171ASN      H 2698   2.675   7.456   2.046
  171ASN     CA 2699   2.584   7.641   1.983
  171ASN     HA 2700   2.529   7.716   2.040
  171ASN     CB 2701   2.691   7.718   1.906
  171ASN    HB1 2702   2.634   7.784   1.840
  171ASN    HB2 2703   2.760   7.659   1.846
  171ASN     CG 2704   2.782   7.804   1.993
  171ASN    OD1 2705   2.749   7.919   2.021
  171ASN    ND2 2706   2.903   7.775   2.040
  171ASN   HD21 2707   2.931   7.678   2.028
  171ASN   HD22 2708   2.960   7.846   2.083
  171ASN      C 2709   2.465   7.583   1.910
  171ASN      O 2710   2.410   7.648   1.820
  172LYS      N 2711   2.422   7.462   1.948
  172LYS      H 2712   2.465   7.417   2.027
  172LYS     CA 2713   2.306   7.386   1.905
  172LYS     HA 2714   2.319   7.375   1.797
  172LYS     CB 2715   2.313   7.243   1.958
  172LYS    HB1 2716   2.315   7.237   2.067
  172LYS    HB2 2717   2.406   7.192   1.932
  172LYS     CG 2718   2.197   7.160   1.903
  172LYS    HG1 2719   2.222   7.131   1.801
  172LYS    HG2 2720   2.107   7.219   1.886
  172LYS     CD 2721   2.186   7.037   1.992
  172LYS    HD1 2722   2.179   7.059   2.099
  172LYS    HD2 2723   2.269   6.969   1.972
  172LYS     CE 2724   2.057   6.961   1.963
  172LYS    HE1 2725   2.065   6.861   2.005
  172LYS    HE2 2726   2.047   6.952   1.854
  172LYS     NZ 2727   1.937   7.020   2.025
  172LYS    HZ1 2728   1.918   7.113   1.992
  172LYS    HZ2 2729   1.850   6.974   2.005
  172LYS    HZ3 2730   1.934   7.021   2.126
  172LYS      C 2731   2.177   7.463   1.926
  172LYS      O 2732   2.163   7.512   2.038
  173PRO      N 2733   2.080   7.454   1.835
  173PRO     CD 2734   2.093   7.411   1.697
  173PRO    HD1 2735   2.130   7.309   1.686
  173PRO    HD2 2736   2.162   7.478   1.646
  173PRO     CG 2737   1.957   7.428   1.629
  173PRO    HG1 2738   1.890   7.345   1.650
  173PRO    HG2 2739   1.951   7.446   1.522
  173PRO     CB 2740   1.893   7.535   1.717
  173PRO    HB1 2741   1.784   7.539   1.713
  173PRO    HB2 2742   1.939   7.630   1.689
  173PRO     CA 2743   1.949   7.512   1.857
  173PRO     HA 2744   1.958   7.608   1.906
  173PRO      C 2745   1.864   7.422   1.946
  173PRO      O 2746   1.893   7.304   1.966
  174GLY      N 2747   1.765   7.487   2.008
  174GLY      H 2748   1.763   7.584   1.981
  174GLY     CA 2749   1.676   7.429   2.107
  174GLY    HA1 2750   1.627   7.342   2.063
  174GLY    HA2 2751   1.606   7.507   2.137
  174GLY      C 2752   1.736   7.372   2.234
  174GLY      O 2753   1.674   7.287   2.297
  175LEU      N 2754   1.850   7.425   2.280
  175LEU      H 2755   1.885   7.511   2.240
  175LEU     CA 2756   1.931   7.352   2.376
  175LEU     HA 2757   1.936   7.251   2.335
  175LEU     CB 2758   2.073   7.408   2.379
  175LEU    HB1 2759   2.056   7.509   2.417
  175LEU    HB2 2760   2.103   7.432   2.278
  175LEU     CG 2761   2.180   7.331   2.456
  175LEU     HG 2762   2.162   7.307   2.560
  175LEU    CD1 2763   2.210   7.193   2.397
  175LEU   HD11 2764   2.230   7.197   2.290
  175LEU   HD12 2765   2.299   7.153   2.446
  175LEU   HD13 2766   2.126   7.127   2.417
  175LEU    CD2 2767   2.304   7.420   2.453
  175LEU   HD21 2768   2.351   7.437   2.356
  175LEU   HD22 2769   2.271   7.518   2.488
  175LEU   HD23 2770   2.380   7.381   2.519
  175LEU      C 2771   1.859   7.345   2.510
  175LEU      O 2772   1.828   7.454   2.557
  176LYS      N 2773   1.845   7.229   2.574
  176LYS      H 2774   1.857   7.148   2.514
  176LYS     CA 2775   1.791   7.206   2.706
  176LYS     HA 2776   1.769   7.301   2.756
  176LYS     CB 2777   1.664   7.123   2.691
  176LYS    HB1 2778   1.687   7.020   2.663
  176LYS    HB2 2779   1.598   7.177   2.624
  176LYS     CG 2780   1.586   7.105   2.821
  176LYS    HG1 2781   1.561   7.203   2.863
  176LYS    HG2 2782   1.644   7.047   2.893
  176LYS     CD 2783   1.452   7.039   2.791
  176LYS    HD1 2784   1.465   6.934   2.766
  176LYS    HD2 2785   1.400   7.099   2.716
  176LYS     CE 2786   1.351   7.040   2.906
  176LYS    HE1 2787   1.346   7.139   2.952
  176LYS    HE2 2788   1.398   6.984   2.987
  176LYS     NZ 2789   1.224   6.977   2.867
  176LYS    HZ1 2790   1.178   7.004   2.782
  176LYS    HZ2 2791   1.244   6.879   2.848
  176LYS    HZ3 2792   1.156   6.990   2.940
  176LYS      C 2793   1.886   7.136   2.803
  176LYS      O 2794   1.882   7.157   2.924
  177TYR      N 2795   1.990   7.071   2.749
  177TYR      H 2796   1.991   7.073   2.648
  177TYR     CA 2797   2.093   7.009   2.829
  177TYR     HA 2798   2.092   7.056   2.927
  177TYR     CB 2799   2.058   6.863   2.855
  177TYR    HB1 2800   2.140   6.819   2.911
  177TYR    HB2 2801   2.059   6.819   2.755
  177TYR     CG 2802   1.926   6.843   2.925
  177TYR    CD1 2803   1.911   6.888   3.057
  177TYR    HD1 2804   1.996   6.930   3.109
  177TYR    CE1 2805   1.786   6.894   3.118
  177TYR    HE1 2806   1.768   6.930   3.218
  177TYR     CZ 2807   1.678   6.831   3.051
  177TYR     OH 2808   1.560   6.822   3.119
  177TYR     HH 2809   1.495   6.778   3.064
  177TYR    CE2 2810   1.696   6.780   2.921
  177TYR    HE2 2811   1.608   6.733   2.880
  177TYR    CD2 2812   1.818   6.788   2.854
  177TYR    HD2 2813   1.833   6.752   2.753
  177TYR      C 2814   2.228   7.027   2.761
  177TYR      O 2815   2.252   7.002   2.643
  178LYS      N 2816   2.323   7.076   2.842
  178LYS      H 2817   2.298   7.103   2.936
  178LYS     CA 2818   2.464   7.080   2.807
  178LYS     HA 2819   2.476   7.093   2.700
  178LYS     CB 2820   2.513   7.207   2.876
  178LYS    HB1 2821   2.622   7.215   2.870
  178LYS    HB2 2822   2.486   7.197   2.982
  178LYS     CG 2823   2.446   7.330   2.816
  178LYS    HG1 2824   2.338   7.321   2.804
  178LYS    HG2 2825   2.502   7.349   2.725
  178LYS     CD 2826   2.486   7.444   2.910
  178LYS    HD1 2827   2.591   7.473   2.912
  178LYS    HD2 2828   2.443   7.430   3.009
  178LYS     CE 2829   2.437   7.577   2.853
  178LYS    HE1 2830   2.328   7.582   2.852
  178LYS    HE2 2831   2.468   7.582   2.749
  178LYS     NZ 2832   2.488   7.696   2.923
  178LYS    HZ1 2833   2.454   7.782   2.883
  178LYS    HZ2 2834   2.459   7.698   3.019
  178LYS    HZ3 2835   2.589   7.696   2.915
  178LYS      C 2836   2.534   6.953   2.852
  178LYS      O 2837   2.482   6.883   2.939
  179PRO      N 2838   2.654   6.921   2.803
  179PRO     CD 2839   2.706   6.979   2.681
  179PRO    HD1 2840   2.759   7.068   2.713
  179PRO    HD2 2841   2.623   6.988   2.610
  179PRO     CG 2842   2.809   6.879   2.629
  179PRO    HG1 2843   2.887   6.930   2.573
  179PRO    HG2 2844   2.751   6.801   2.578
  179PRO     CB 2845   2.868   6.833   2.762
  179PRO    HB1 2846   2.930   6.910   2.807
  179PRO    HB2 2847   2.927   6.742   2.756
  179PRO     CA 2848   2.746   6.821   2.854
  179PRO     HA 2849   2.691   6.728   2.839
  179PRO      C 2850   2.783   6.826   3.001
  179PRO      O 2851   2.826   6.930   3.050
  180ALA      N 2852   2.775   6.721   3.084
  180ALA      H 2853   2.714   6.653   3.042
  180ALA     CA 2854   2.802   6.722   3.226
  180ALA     HA 2855   2.779   6.817   3.274
  180ALA     CB 2856   2.715   6.617   3.294
  180ALA    HB1 2857   2.728   6.514   3.260
  180ALA    HB2 2858   2.722   6.622   3.403
  180ALA    HB3 2859   2.609   6.639   3.278
  180ALA      C 2860   2.946   6.682   3.256
  180ALA      O 2861   3.019   6.743   3.334
  181VAL      N 2862   2.995   6.580   3.185
  181VAL      H 2863   2.938   6.545   3.110
  181VAL     CA 2864   3.112   6.499   3.214
  181VAL     HA 2865   3.176   6.543   3.290
  181VAL     CB 2866   3.063   6.373   3.285
  181VAL     HB 2867   2.989   6.323   3.223
  181VAL    CG1 2868   3.175   6.273   3.311
  181VAL   HG11 2869   3.205   6.241   3.211
  181VAL   HG12 2870   3.260   6.318   3.364
  181VAL   HG13 2871   3.150   6.181   3.363
  181VAL    CG2 2872   2.998   6.397   3.421
  181VAL   HG21 2873   2.891   6.414   3.405
  181VAL   HG22 2874   3.012   6.319   3.496
  181VAL   HG23 2875   3.049   6.476   3.476
  181VAL      C 2876   3.182   6.467   3.082
  181VAL      O 2877   3.117   6.463   2.978
  182ASN      N 2878   3.314   6.452   3.074
  182ASN      H 2879   3.359   6.481   3.160
  182ASN     CA 2880   3.398   6.435   2.957
  182ASN     HA 2881   3.338   6.407   2.870
  182ASN     CB 2882   3.459   6.568   2.915
  182ASN    HB1 2883   3.515   6.606   3.001
  182ASN    HB2 2884   3.380   6.636   2.884
  182ASN     CG 2885   3.543   6.565   2.788
  182ASN    OD1 2886   3.518   6.476   2.706
  182ASN    ND2 2887   3.651   6.642   2.773
  182ASN   HD21 2888   3.678   6.704   2.848
  182ASN   HD22 2889   3.708   6.616   2.694
  182ASN      C 2890   3.508   6.332   2.978
  182ASN      O 2891   3.597   6.347   3.062
  183GLN      N 2892   3.506   6.218   2.909
  183GLN      H 2893   3.423   6.220   2.851
  183GLN     CA 2894   3.591   6.104   2.935
  183GLN     HA 2895   3.633   6.126   3.033
  183GLN     CB 2896   3.515   5.972   2.944
  183GLN    HB1 2897   3.462   5.959   2.850
  183GLN    HB2 2898   3.441   5.983   3.023
  183GLN     CG 2899   3.591   5.843   2.975
  183GLN    HG1 2900   3.657   5.865   3.058
  183GLN    HG2 2901   3.651   5.815   2.889
  183GLN     CD 2902   3.500   5.726   3.012
  183GLN    OE1 2903   3.517   5.616   2.960
  183GLN    NE2 2904   3.402   5.742   3.101
  183GLN   HE21 2905   3.378   5.833   3.138
  183GLN   HE22 2906   3.354   5.659   3.134
  183GLN      C 2907   3.699   6.085   2.830
  183GLN      O 2908   3.683   6.059   2.711
  184ILE      N 2909   3.823   6.106   2.874
  184ILE      H 2910   3.838   6.116   2.974
  184ILE     CA 2911   3.940   6.113   2.789
  184ILE     HA 2912   3.919   6.069   2.691
  184ILE     CB 2913   3.971   6.259   2.761
  184ILE     HB 2914   4.070   6.263   2.718
  184ILE    CG2 2915   3.875   6.335   2.669
  184ILE   HG21 2916   3.857   6.279   2.577
  184ILE   HG22 2917   3.788   6.364   2.727
  184ILE   HG23 2918   3.918   6.427   2.629
  184ILE    CG1 2919   3.987   6.333   2.894
  184ILE   HG11 2920   4.058   6.284   2.961
  184ILE   HG12 2921   3.887   6.342   2.938
  184ILE     CD 2922   4.041   6.475   2.883
  184ILE    HD1 2923   4.132   6.464   2.823
  184ILE    HD2 2924   3.974   6.541   2.828
  184ILE    HD3 2925   4.056   6.525   2.979
  184ILE      C 2926   4.064   6.039   2.838
  184ILE      O 2927   4.080   6.029   2.960
  185GLU      N 2928   4.158   6.003   2.751
  185GLU      H 2929   4.137   5.989   2.653
  185GLU     CA 2930   4.279   5.931   2.788
  185GLU     HA 2931   4.261   5.847   2.856
  185GLU     CB 2932   4.336   5.868   2.662
  185GLU    HB1 2933   4.389   5.947   2.609
  185GLU    HB2 2934   4.256   5.831   2.598
  185GLU     CG 2935   4.450   5.771   2.695
  185GLU    HG1 2936   4.410   5.674   2.725
  185GLU    HG2 2937   4.509   5.808   2.778
  185GLU     CD 2938   4.532   5.742   2.570
  185GLU    OE1 2939   4.467   5.721   2.465
  185GLU    OE2 2940   4.656   5.737   2.579
  185GLU      C 2941   4.370   6.025   2.865
  185GLU      O 2942   4.415   6.125   2.808
  186CYS      N 2943   4.405   5.993   2.990
  186CYS      H 2944   4.373   5.903   3.025
  186CYS     CA 2945   4.490   6.079   3.070
  186CYS     HA 2946   4.543   6.136   2.994
  186CYS     CB 2947   4.398   6.189   3.123
  186CYS    HB1 2948   4.333   6.140   3.195
  186CYS    HB2 2949   4.327   6.228   3.051
  186CYS     SG 2950   4.482   6.333   3.193
  186CYS     HG 2951   4.546   6.341   3.076
  186CYS      C 2952   4.577   6.019   3.179
  186CYS      O 2953   4.533   5.953   3.273
  187HIS      N 2954   4.709   6.033   3.165
  187HIS      H 2955   4.732   6.083   3.080
  187HIS     CA 2956   4.819   5.975   3.238
  187HIS     HA 2957   4.794   5.969   3.344
  187HIS     CB 2958   4.839   5.833   3.186
  187HIS    HB1 2959   4.748   5.786   3.221
  187HIS    HB2 2960   4.926   5.782   3.228
  187HIS     CG 2961   4.843   5.814   3.037
  187HIS    ND1 2962   4.953   5.851   2.960
  187HIS    CE1 2963   4.918   5.818   2.835
  187HIS    HE1 2964   4.974   5.832   2.744
  187HIS    NE2 2965   4.793   5.772   2.826
  187HIS    HE2 2966   4.740   5.752   2.742
  187HIS    CD2 2967   4.745   5.763   2.955
  187HIS    HD2 2968   4.643   5.740   2.981
  187HIS      C 2969   4.944   6.062   3.229
  187HIS      O 2970   4.927   6.177   3.188
  188PRO      N 2971   5.063   6.017   3.268
  188PRO     CD 2972   5.093   5.926   3.376
  188PRO    HD1 2973   5.133   5.837   3.327
  188PRO    HD2 2974   5.015   5.900   3.447
  188PRO     CG 2975   5.204   5.992   3.456
  188PRO    HG1 2976   5.265   5.920   3.511
  188PRO    HG2 2977   5.157   6.062   3.524
  188PRO     CB 2978   5.284   6.067   3.350
  188PRO    HB1 2979   5.359   6.001   3.307
  188PRO    HB2 2980   5.340   6.154   3.385
  188PRO     CA 2981   5.174   6.109   3.252
  188PRO     HA 2982   5.145   6.212   3.277
  188PRO      C 2983   5.232   6.136   3.114
  188PRO      O 2984   5.300   6.237   3.102
  189TYR      N 2985   5.203   6.056   3.011
  189TYR      H 2986   5.138   5.981   3.029
  189TYR     CA 2987   5.249   6.078   2.875
  189TYR     HA 2988   5.337   6.142   2.887
  189TYR     CB 2989   5.306   5.947   2.822
  189TYR    HB1 2990   5.347   5.955   2.722
  189TYR    HB2 2991   5.220   5.884   2.798
  189TYR     CG 2992   5.401   5.863   2.905
  189TYR    CD1 2993   5.512   5.924   2.965
  189TYR    HD1 2994   5.513   6.031   2.977
  189TYR    CE1 2995   5.613   5.846   3.021
  189TYR    HE1 2996   5.694   5.899   3.070
  189TYR     CZ 2997   5.602   5.706   3.016
  189TYR     OH 2998   5.701   5.632   3.073
  189TYR     HH 2999   5.690   5.537   3.078
  189TYR    CE2 3000   5.497   5.644   2.945
  189TYR    HE2 3001   5.508   5.540   2.917
  189TYR    CD2 3002   5.398   5.724   2.888
  189TYR    HD2 3003   5.319   5.678   2.830
  189TYR      C 3004   5.150   6.150   2.784
  189TYR      O 3005   5.188   6.216   2.688
  190LEU      N 3006   5.027   6.169   2.833
  190LEU      H 3007   5.007   6.114   2.915
  190LEU     CA 3008   4.919   6.249   2.780
  190LEU     HA 3009   4.967   6.326   2.719
  190LEU     CB 3010   4.834   6.162   2.688
  190LEU    HB1 3011   4.807   6.073   2.745
  190LEU    HB2 3012   4.889   6.111   2.609
  190LEU     CG 3013   4.717   6.239   2.626
  190LEU     HG 3014   4.656   6.280   2.706
  190LEU    CD1 3015   4.767   6.349   2.534
  190LEU   HD11 3016   4.677   6.403   2.504
  190LEU   HD12 3017   4.825   6.416   2.598
  190LEU   HD13 3018   4.806   6.312   2.439
  190LEU    CD2 3019   4.628   6.136   2.557
  190LEU   HD21 3020   4.675   6.098   2.466
  190LEU   HD22 3021   4.601   6.048   2.615
  190LEU   HD23 3022   4.538   6.190   2.527
  190LEU      C 3023   4.845   6.314   2.896
  190LEU      O 3024   4.751   6.260   2.954
  191THR      N 3025   4.893   6.432   2.935
  191THR      H 3026   4.973   6.468   2.885
  191THR     CA 3027   4.849   6.511   3.048
  191THR     HA 3028   4.829   6.438   3.127
  191THR     CB 3029   4.958   6.605   3.099
  191THR     HB 3030   4.917   6.647   3.191
  191THR    CG2 3031   5.082   6.528   3.143
  191THR   HG21 3032   5.125   6.475   3.058
  191THR   HG22 3033   5.158   6.596   3.182
  191THR   HG23 3034   5.051   6.463   3.225
  191THR    OG1 3035   4.984   6.702   2.999
  191THR    HG1 3036   5.038   6.770   3.039
  191THR      C 3037   4.720   6.591   3.032
  191THR      O 3038   4.652   6.614   3.131
  192GLN      N 3039   4.687   6.634   2.910
  192GLN      H 3040   4.755   6.620   2.837
  192GLN     CA 3041   4.562   6.700   2.878
  192GLN     HA 3042   4.573   6.736   2.776
  192GLN     CB 3043   4.447   6.599   2.886
  192GLN    HB1 3044   4.361   6.658   2.855
  192GLN    HB2 3045   4.421   6.575   2.989
  192GLN     CG 3046   4.462   6.463   2.819
  192GLN    HG1 3047   4.404   6.387   2.870
  192GLN    HG2 3048   4.565   6.430   2.834
  192GLN     CD 3049   4.428   6.474   2.671
  192GLN    OE1 3050   4.449   6.576   2.604
  192GLN    NE2 3051   4.371   6.370   2.609
  192GLN   HE21 3052   4.371   6.279   2.653
  192GLN   HE22 3053   4.324   6.378   2.520
  192GLN      C 3054   4.542   6.829   2.956
  192GLN      O 3055   4.433   6.875   2.990
  193GLU      N 3056   4.652   6.903   2.971
  193GLU      H 3057   4.738   6.882   2.922
  193GLU     CA 3058   4.655   7.025   3.049
  193GLU     HA 3059   4.621   6.988   3.146
  193GLU     CB 3060   4.801   7.062   3.071
  193GLU    HB1 3061   4.846   7.092   2.977
  193GLU    HB2 3062   4.858   6.976   3.105
  193GLU     CG 3063   4.811   7.182   3.166
  193GLU    HG1 3064   4.752   7.161   3.256
  193GLU    HG2 3065   4.782   7.273   3.113
  193GLU     CD 3066   4.955   7.213   3.204
  193GLU    OE1 3067   4.966   7.283   3.307
  193GLU    OE2 3068   5.047   7.176   3.128
  193GLU      C 3069   4.562   7.134   2.996
  193GLU      O 3070   4.488   7.183   3.081
  194LYS      N 3071   4.572   7.176   2.870
  194LYS      H 3072   4.628   7.122   2.805
  194LYS     CA 3073   4.487   7.278   2.812
  194LYS     HA 3074   4.490   7.363   2.880
  194LYS     CB 3075   4.544   7.304   2.673
  194LYS    HB1 3076   4.481   7.376   2.621
  194LYS    HB2 3077   4.546   7.211   2.614
  194LYS     CG 3078   4.683   7.367   2.667
  194LYS    HG1 3079   4.749   7.300   2.722
  194LYS    HG2 3080   4.699   7.456   2.728
  194LYS     CD 3081   4.730   7.394   2.524
  194LYS    HD1 3082   4.647   7.450   2.481
  194LYS    HD2 3083   4.738   7.302   2.466
  194LYS     CE 3084   4.864   7.468   2.517
  194LYS    HE1 3085   4.940   7.416   2.575
  194LYS    HE2 3086   4.849   7.567   2.560
  194LYS     NZ 3087   4.910   7.482   2.378
  194LYS    HZ1 3088   4.850   7.538   2.320
  194LYS    HZ2 3089   5.005   7.516   2.379
  194LYS    HZ3 3090   4.915   7.386   2.346
  194LYS      C 3091   4.342   7.234   2.803
  194LYS      O 3092   4.253   7.317   2.821
  195LEU      N 3093   4.318   7.106   2.772
  195LEU      H 3094   4.400   7.050   2.750
  195LEU     CA 3095   4.187   7.045   2.764
  195LEU     HA 3096   4.132   7.114   2.700
  195LEU     CB 3097   4.203   6.908   2.700
  195LEU    HB1 3098   4.254   6.844   2.772
  195LEU    HB2 3099   4.271   6.903   2.615
  195LEU     CG 3100   4.073   6.835   2.665
  195LEU     HG 3101   4.020   6.820   2.759
  195LEU    CD1 3102   3.988   6.918   2.569
  195LEU   HD11 3103   4.047   6.960   2.488
  195LEU   HD12 3104   3.920   6.853   2.515
  195LEU   HD13 3105   3.934   6.998   2.620
  195LEU    CD2 3106   4.109   6.704   2.597
  195LEU   HD21 3107   4.025   6.641   2.570
  195LEU   HD22 3108   4.175   6.728   2.513
  195LEU   HD23 3109   4.174   6.647   2.663
  195LEU      C 3110   4.102   7.043   2.891
  195LEU      O 3111   3.992   7.096   2.896
  196ILE      N 3112   4.170   6.994   2.995
  196ILE      H 3113   4.265   6.966   2.973
  196ILE     CA 3114   4.132   7.007   3.134
  196ILE     HA 3115   4.039   6.951   3.143
  196ILE     CB 3116   4.229   6.937   3.229
  196ILE     HB 3117   4.331   6.973   3.213
  196ILE    CG2 3118   4.197   6.963   3.376
  196ILE   HG21 3119   4.271   6.908   3.434
  196ILE   HG22 3120   4.211   7.068   3.401
  196ILE   HG23 3121   4.096   6.934   3.405
  196ILE    CG1 3122   4.228   6.787   3.201
  196ILE   HG11 3123   4.234   6.781   3.092
  196ILE   HG12 3124   4.134   6.743   3.235
  196ILE     CD 3125   4.349   6.707   3.248
  196ILE    HD1 3126   4.344   6.604   3.212
  196ILE    HD2 3127   4.448   6.745   3.222
  196ILE    HD3 3128   4.353   6.711   3.357
  196ILE      C 3129   4.094   7.149   3.174
  196ILE      O 3130   3.989   7.164   3.237
  197GLN      N 3131   4.175   7.251   3.146
  197GLN      H 3132   4.265   7.231   3.106
  197GLN     CA 3133   4.143   7.392   3.162
  197GLN     HA 3134   4.127   7.399   3.269
  197GLN     CB 3135   4.269   7.474   3.132
  197GLN    HB1 3136   4.275   7.467   3.023
  197GLN    HB2 3137   4.356   7.437   3.186
  197GLN     CG 3138   4.251   7.622   3.163
  197GLN    HG1 3139   4.159   7.662   3.120
  197GLN    HG2 3140   4.331   7.686   3.124
  197GLN     CD 3141   4.247   7.651   3.312
  197GLN    OE1 3142   4.226   7.568   3.401
  197GLN    NE2 3143   4.274   7.775   3.352
  197GLN   HE21 3144   4.281   7.849   3.283
  197GLN   HE22 3145   4.283   7.801   3.449
  197GLN      C 3146   4.023   7.441   3.082
  197GLN      O 3147   3.942   7.515   3.136
  198TYR      N 3148   4.008   7.405   2.955
  198TYR      H 3149   4.073   7.343   2.909
  198TYR     CA 3150   3.886   7.436   2.882
  198TYR     HA 3151   3.857   7.541   2.887
  198TYR     CB 3152   3.895   7.402   2.733
  198TYR    HB1 3153   3.928   7.298   2.723
  198TYR    HB2 3154   3.966   7.470   2.687
  198TYR     CG 3155   3.767   7.411   2.653
  198TYR    CD1 3156   3.748   7.524   2.573
  198TYR    HD1 3157   3.821   7.605   2.574
  198TYR    CE1 3158   3.631   7.544   2.499
  198TYR    HE1 3159   3.612   7.636   2.446
  198TYR     CZ 3160   3.537   7.440   2.493
  198TYR     OH 3161   3.416   7.469   2.438
  198TYR     HH 3162   3.416   7.555   2.395
  198TYR    CE2 3163   3.561   7.320   2.564
  198TYR    HE2 3164   3.489   7.240   2.563
  198TYR    CD2 3165   3.672   7.308   2.648
  198TYR    HD2 3166   3.686   7.220   2.708
  198TYR      C 3167   3.766   7.368   2.946
  198TYR      O 3168   3.665   7.433   2.972
  199CYS      N 3169   3.773   7.241   2.985
  199CYS      H 3170   3.851   7.190   2.944
  199CYS     CA 3171   3.671   7.169   3.058
  199CYS     HA 3172   3.582   7.168   2.995
  199CYS     CB 3173   3.714   7.030   3.105
  199CYS    HB1 3174   3.641   6.985   3.173
  199CYS    HB2 3175   3.812   7.034   3.151
  199CYS     SG 3176   3.718   6.915   2.965
  199CYS     HG 3177   3.807   6.995   2.906
  199CYS      C 3178   3.630   7.248   3.182
  199CYS      O 3179   3.513   7.274   3.205
  200GLN      N 3180   3.730   7.299   3.254
  200GLN      H 3181   3.825   7.278   3.225
  200GLN     CA 3182   3.713   7.383   3.370
  200GLN     HA 3183   3.645   7.324   3.432
  200GLN     CB 3184   3.846   7.394   3.444
  200GLN    HB1 3185   3.916   7.445   3.378
  200GLN    HB2 3186   3.894   7.297   3.458
  200GLN     CG 3187   3.833   7.469   3.577
  200GLN    HG1 3188   3.733   7.447   3.614
  200GLN    HG2 3189   3.839   7.576   3.556
  200GLN     CD 3190   3.940   7.436   3.679
  200GLN    OE1 3191   4.019   7.515   3.730
  200GLN    NE2 3192   3.948   7.311   3.726
  200GLN   HE21 3193   3.872   7.250   3.701
  200GLN   HE22 3194   4.009   7.292   3.805
  200GLN      C 3195   3.649   7.520   3.352
  200GLN      O 3196   3.563   7.569   3.424
  201SER      N 3197   3.681   7.586   3.240
  201SER      H 3198   3.757   7.545   3.188
  201SER     CA 3199   3.612   7.707   3.200
  201SER     HA 3200   3.623   7.778   3.282
  201SER     CB 3201   3.677   7.756   3.071
  201SER    HB1 3202   3.630   7.849   3.041
  201SER    HB2 3203   3.664   7.691   2.985
  201SER     OG 3204   3.817   7.770   3.087
  201SER     HG 3205   3.850   7.710   3.019
  201SER      C 3206   3.466   7.692   3.161
  201SER      O 3207   3.386   7.784   3.173
  202LYS      N 3208   3.431   7.574   3.109
  202LYS      H 3209   3.504   7.505   3.099
  202LYS     CA 3210   3.290   7.543   3.089
  202LYS     HA 3211   3.225   7.626   3.063
  202LYS     CB 3212   3.293   7.450   2.968
  202LYS    HB1 3213   3.191   7.417   2.949
  202LYS    HB2 3214   3.363   7.368   2.987
  202LYS     CG 3215   3.338   7.516   2.838
  202LYS    HG1 3216   3.325   7.444   2.757
  202LYS    HG2 3217   3.438   7.554   2.854
  202LYS     CD 3218   3.253   7.635   2.795
  202LYS    HD1 3219   3.268   7.718   2.865
  202LYS    HD2 3220   3.152   7.593   2.797
  202LYS     CE 3221   3.292   7.675   2.653
  202LYS    HE1 3222   3.299   7.586   2.590
  202LYS    HE2 3223   3.393   7.715   2.656
  202LYS     NZ 3224   3.199   7.766   2.585
  202LYS    HZ1 3225   3.216   7.770   2.486
  202LYS    HZ2 3226   3.104   7.738   2.604
  202LYS    HZ3 3227   3.214   7.860   2.619
  202LYS      C 3228   3.222   7.470   3.204
  202LYS      O 3229   3.099   7.463   3.210
  203GLY      N 3230   3.298   7.419   3.302
  203GLY      H 3231   3.398   7.421   3.292
  203GLY     CA 3232   3.243   7.337   3.408
  203GLY    HA1 3233   3.165   7.392   3.460
  203GLY    HA2 3234   3.316   7.319   3.487
  203GLY      C 3235   3.190   7.199   3.370
  203GLY      O 3236   3.095   7.142   3.422
  204ILE      N 3237   3.265   7.129   3.284
  204ILE      H 3238   3.353   7.171   3.262
  204ILE     CA 3239   3.247   6.988   3.255
  204ILE     HA 3240   3.148   6.959   3.292
  204ILE     CB 3241   3.263   6.959   3.106
  204ILE     HB 3242   3.361   6.997   3.078
  204ILE    CG2 3243   3.240   6.813   3.068
  204ILE   HG21 3244   3.316   6.749   3.111
  204ILE   HG22 3245   3.142   6.781   3.102
  204ILE   HG23 3246   3.263   6.800   2.962
  204ILE    CG1 3247   3.159   7.036   3.025
  204ILE   HG11 3248   3.136   7.134   3.067
  204ILE   HG12 3249   3.065   6.982   3.020
  204ILE     CD 3250   3.200   7.070   2.882
  204ILE    HD1 3251   3.219   6.982   2.820
  204ILE    HD2 3252   3.119   7.125   2.835
  204ILE    HD3 3253   3.286   7.136   2.879
  204ILE      C 3254   3.339   6.897   3.336
  204ILE      O 3255   3.460   6.919   3.328
  205VAL      N 3256   3.293   6.802   3.417
  205VAL      H 3257   3.193   6.792   3.432
  205VAL     CA 3258   3.381   6.719   3.496
  205VAL     HA 3259   3.462   6.773   3.545
  205VAL     CB 3260   3.306   6.657   3.614
  205VAL     HB 3261   3.204   6.632   3.584
  205VAL    CG1 3262   3.372   6.535   3.678
  205VAL   HG11 3263   3.325   6.510   3.773
  205VAL   HG12 3264   3.365   6.448   3.613
  205VAL   HG13 3265   3.480   6.551   3.685
  205VAL    CG2 3266   3.283   6.766   3.718
  205VAL   HG21 3267   3.234   6.858   3.687
  205VAL   HG22 3268   3.227   6.733   3.806
  205VAL   HG23 3269   3.382   6.807   3.738
  205VAL      C 3270   3.458   6.624   3.406
  205VAL      O 3271   3.401   6.589   3.302
  206VAL      N 3272   3.586   6.598   3.429
  206VAL      H 3273   3.631   6.630   3.514
  206VAL     CA 3274   3.653   6.512   3.334
  206VAL     HA 3275   3.604   6.512   3.237
  206VAL     CB 3276   3.794   6.569   3.312
  206VAL     HB 3277   3.824   6.566   3.416
  206VAL    CG1 3278   3.884   6.481   3.226
  206VAL   HG11 3279   3.835   6.480   3.129
  206VAL   HG12 3280   3.979   6.535   3.217
  206VAL   HG13 3281   3.898   6.378   3.258
  206VAL    CG2 3282   3.788   6.713   3.263
  206VAL   HG21 3283   3.886   6.758   3.284
  206VAL   HG22 3284   3.759   6.709   3.158
  206VAL   HG23 3285   3.714   6.770   3.319
  206VAL      C 3286   3.658   6.373   3.395
  206VAL      O 3287   3.668   6.368   3.517
  207THR      N 3288   3.654   6.266   3.314
  207THR      H 3289   3.648   6.281   3.215
  207THR     CA 3290   3.695   6.136   3.363
  207THR     HA 3291   3.718   6.128   3.469
  207THR     CB 3292   3.579   6.037   3.349
  207THR     HB 3293   3.537   6.054   3.249
  207THR    CG2 3294   3.611   5.889   3.367
  207THR   HG21 3295   3.657   5.877   3.465
  207THR   HG22 3296   3.510   5.848   3.367
  207THR   HG23 3297   3.675   5.839   3.295
  207THR    OG1 3298   3.477   6.071   3.440
  207THR    HG1 3299   3.497   6.162   3.464
  207THR      C 3300   3.816   6.083   3.288
  207THR      O 3301   3.808   6.066   3.166
  208ALA      N 3302   3.931   6.066   3.354
  208ALA      H 3303   3.922   6.093   3.451
  208ALA     CA 3304   4.062   6.031   3.305
  208ALA     HA 3305   4.073   6.078   3.207
  208ALA     CB 3306   4.166   6.088   3.401
  208ALA    HB1 3307   4.160   6.051   3.503
  208ALA    HB2 3308   4.269   6.064   3.371
  208ALA    HB3 3309   4.161   6.196   3.416
  208ALA      C 3310   4.076   5.881   3.283
  208ALA      O 3311   4.045   5.803   3.373
  209TYR      N 3312   4.108   5.837   3.161
  209TYR      H 3313   4.131   5.911   3.096
  209TYR     CA 3314   4.100   5.699   3.119
  209TYR     HA 3315   4.080   5.640   3.209
  209TYR     CB 3316   3.979   5.681   3.028
  209TYR    HB1 3317   3.908   5.759   3.055
  209TYR    HB2 3318   3.931   5.585   3.049
  209TYR     CG 3319   3.993   5.691   2.878
  209TYR    CD1 3320   4.073   5.592   2.818
  209TYR    HD1 3321   4.139   5.531   2.878
  209TYR    CE1 3322   4.104   5.596   2.682
  209TYR    HE1 3323   4.183   5.536   2.638
  209TYR     CZ 3324   4.027   5.683   2.603
  209TYR     OH 3325   4.041   5.673   2.468
  209TYR     HH 3326   3.983   5.735   2.422
  209TYR    CE2 3327   3.941   5.780   2.660
  209TYR    HE2 3328   3.894   5.852   2.595
  209TYR    CD2 3329   3.926   5.785   2.799
  209TYR    HD2 3330   3.860   5.856   2.847
  209TYR      C 3331   4.230   5.634   3.076
  209TYR      O 3332   4.321   5.708   3.038
  210SER      N 3333   4.241   5.501   3.087
  210SER      H 3334   4.165   5.441   3.115
  210SER     CA 3335   4.363   5.424   3.070
  210SER     HA 3336   4.346   5.328   3.120
  210SER     CB 3337   4.388   5.396   2.922
  210SER    HB1 3338   4.485   5.347   2.910
  210SER    HB2 3339   4.391   5.497   2.881
  210SER     OG 3340   4.286   5.316   2.866
  210SER     HG 3341   4.275   5.232   2.910
  210SER      C 3342   4.479   5.478   3.151
  210SER      O 3343   4.589   5.499   3.099
  211PRO      N 3344   4.462   5.504   3.281
  211PRO     CD 3345   4.361   5.442   3.365
  211PRO    HD1 3346   4.374   5.334   3.364
  211PRO    HD2 3347   4.261   5.469   3.333
  211PRO     CG 3348   4.392   5.486   3.508
  211PRO    HG1 3349   4.455   5.425   3.572
  211PRO    HG2 3350   4.294   5.505   3.553
  211PRO     CB 3351   4.465   5.617   3.482
  211PRO    HB1 3352   4.516   5.655   3.571
  211PRO    HB2 3353   4.398   5.699   3.456
  211PRO     CA 3354   4.553   5.583   3.362
  211PRO     HA 3355   4.588   5.671   3.309
  211PRO      C 3356   4.679   5.509   3.404
  211PRO      O 3357   4.771   5.572   3.456
  212LEU      N 3358   4.686   5.376   3.393
  212LEU      H 3359   4.610   5.326   3.350
  212LEU     CA 3360   4.806   5.295   3.399
  212LEU     HA 3361   4.886   5.346   3.453
  212LEU     CB 3362   4.778   5.165   3.475
  212LEU    HB1 3363   4.869   5.129   3.523
  212LEU    HB2 3364   4.741   5.090   3.405
  212LEU     CG 3365   4.679   5.179   3.591
  212LEU     HG 3366   4.578   5.191   3.553
  212LEU    CD1 3367   4.666   5.035   3.640
  212LEU   HD11 3368   4.760   5.002   3.685
  212LEU   HD12 3369   4.597   5.030   3.725
  212LEU   HD13 3370   4.627   4.966   3.565
  212LEU    CD2 3371   4.706   5.275   3.705
  212LEU   HD21 3372   4.671   5.229   3.798
  212LEU   HD22 3373   4.814   5.291   3.706
  212LEU   HD23 3374   4.648   5.365   3.684
  212LEU      C 3375   4.879   5.269   3.268
  212LEU      O 3376   4.977   5.195   3.266
  213GLY      N 3377   4.826   5.323   3.158
  213GLY      H 3378   4.739   5.373   3.171
  213GLY     CA 3379   4.860   5.310   3.018
  213GLY    HA1 3380   4.969   5.320   3.016
  213GLY    HA2 3381   4.809   5.395   2.973
  213GLY      C 3382   4.815   5.181   2.952
  213GLY      O 3383   4.868   5.145   2.848
  214SER      N 3384   4.723   5.103   3.011
  214SER      H 3385   4.684   5.147   3.093
  214SER     CA 3386   4.675   4.975   2.963
  214SER     HA 3387   4.621   4.930   3.046
  214SER     CB 3388   4.560   5.015   2.870
  214SER    HB1 3389   4.603   5.059   2.781
  214SER    HB2 3390   4.498   5.094   2.912
  214SER     OG 3391   4.473   4.910   2.833
  214SER     HG 3392   4.386   4.947   2.851
  214SER      C 3393   4.766   4.873   2.897
  214SER      O 3394   4.777   4.865   2.775
  215PRO      N 3395   4.855   4.810   2.975
  215PRO     CD 3396   4.886   4.839   3.114
  215PRO    HD1 3397   4.802   4.823   3.181
  215PRO    HD2 3398   4.923   4.941   3.108
  215PRO     CG 3399   4.994   4.739   3.154
  215PRO    HG1 3400   4.962   4.660   3.222
  215PRO    HG2 3401   5.070   4.804   3.197
  215PRO     CB 3402   5.054   4.696   3.020
  215PRO    HB1 3403   5.099   4.597   3.030
  215PRO    HB2 3404   5.131   4.771   2.998
  215PRO     CA 3405   4.937   4.704   2.922
  215PRO     HA 3406   4.977   4.730   2.824
  215PRO      C 3407   4.871   4.569   2.898
  215PRO      O 3408   4.934   4.478   2.844
  216ASP      N 3409   4.741   4.552   2.922
  216ASP      H 3410   4.695   4.621   2.978
  216ASP     CA 3411   4.660   4.441   2.875
  216ASP     HA 3412   4.732   4.360   2.859
  216ASP     CB 3413   4.582   4.388   2.995
  216ASP    HB1 3414   4.652   4.370   3.076
  216ASP    HB2 3415   4.534   4.296   2.962
  216ASP     CG 3416   4.467   4.475   3.044
  216ASP    OD1 3417   4.476   4.600   3.052
  216ASP    OD2 3418   4.356   4.427   3.076
  216ASP      C 3419   4.577   4.455   2.749
  216ASP      O 3420   4.495   4.367   2.723
  217ARG      N 3421   4.587   4.565   2.673
  217ARG      H 3422   4.654   4.634   2.702
  217ARG     CA 3423   4.514   4.582   2.549
  217ARG     HA 3424   4.412   4.553   2.573
  217ARG     CB 3425   4.506   4.728   2.505
  217ARG    HB1 3426   4.444   4.783   2.575
  217ARG    HB2 3427   4.448   4.735   2.413
  217ARG     CG 3428   4.638   4.799   2.471
  217ARG    HG1 3429   4.654   4.770   2.367
  217ARG    HG2 3430   4.726   4.751   2.513
  217ARG     CD 3431   4.651   4.951   2.472
  217ARG    HD1 3432   4.649   4.977   2.578
  217ARG    HD2 3433   4.564   4.993   2.422
  217ARG     NE 3434   4.775   4.997   2.410
  217ARG     HE 3435   4.760   5.037   2.319
  217ARG     CZ 3436   4.901   4.968   2.446
  217ARG    NH1 3437   4.931   4.920   2.567
  217ARG   HH11 3438   4.866   4.920   2.644
  217ARG   HH12 3439   5.028   4.919   2.598
  217ARG    NH2 3440   4.998   4.999   2.358
  217ARG   HH21 3441   4.982   5.061   2.280
  217ARG   HH22 3442   5.095   4.983   2.378
  217ARG      C 3443   4.563   4.492   2.436
  217ARG      O 3444   4.683   4.468   2.435
  218PRO      N 3445   4.476   4.458   2.341
  218PRO     CD 3446   4.335   4.489   2.335
  218PRO    HD1 3447   4.304   4.588   2.299
  218PRO    HD2 3448   4.284   4.477   2.431
  218PRO     CG 3449   4.277   4.384   2.240
  218PRO    HG1 3450   4.186   4.421   2.193
  218PRO    HG2 3451   4.246   4.289   2.282
  218PRO     CB 3452   4.389   4.375   2.136
  218PRO    HB1 3453   4.386   4.473   2.087
  218PRO    HB2 3454   4.400   4.285   2.076
  218PRO     CA 3455   4.511   4.376   2.227
  218PRO     HA 3456   4.536   4.276   2.262
  218PRO      C 3457   4.632   4.423   2.147
  218PRO      O 3458   4.694   4.337   2.084
  219TRP      N 3459   4.674   4.550   2.155
  219TRP      H 3460   4.615   4.617   2.201
  219TRP     CA 3461   4.789   4.606   2.087
  219TRP     HA 3462   4.836   4.529   2.025
  219TRP     CB 3463   4.734   4.707   1.987
  219TRP    HB1 3464   4.654   4.668   1.924
  219TRP    HB2 3465   4.810   4.747   1.920
  219TRP     CG 3466   4.672   4.828   2.048
  219TRP    CD1 3467   4.749   4.933   2.086
  219TRP    HD1 3468   4.857   4.935   2.083
  219TRP    NE1 3469   4.670   5.038   2.129
  219TRP    HE1 3470   4.709   5.131   2.135
  219TRP    CE2 3471   4.538   4.999   2.134
  219TRP    CZ2 3472   4.420   5.058   2.181
  219TRP    HZ2 3473   4.416   5.162   2.212
  219TRP    CH2 3474   4.298   4.990   2.172
  219TRP    HH2 3475   4.210   5.047   2.200
  219TRP    CZ3 3476   4.298   4.855   2.136
  219TRP    HZ3 3477   4.207   4.797   2.137
  219TRP    CE3 3478   4.418   4.790   2.105
  219TRP    HE3 3479   4.426   4.685   2.084
  219TRP    CD2 3480   4.538   4.863   2.094
  219TRP      C 3481   4.904   4.655   2.174
  219TRP      O 3482   4.994   4.721   2.121
  220ALA      N 3483   4.908   4.619   2.302
  220ALA      H 3484   4.832   4.562   2.337
  220ALA     CA 3485   5.025   4.632   2.386
  220ALA     HA 3486   5.040   4.739   2.403
  220ALA     CB 3487   5.002   4.576   2.526
  220ALA    HB1 3488   5.036   4.472   2.529
  220ALA    HB2 3489   5.062   4.633   2.597
  220ALA    HB3 3490   4.898   4.581   2.557
  220ALA      C 3491   5.149   4.565   2.328
  220ALA      O 3492   5.147   4.459   2.266
  221LYS      N 3493   5.265   4.622   2.357
  221LYS      H 3494   5.269   4.709   2.409
  221LYS     CA 3495   5.397   4.579   2.314
  221LYS     HA 3496   5.397   4.472   2.295
  221LYS     CB 3497   5.422   4.642   2.177
  221LYS    HB1 3498   5.528   4.621   2.162
  221LYS    HB2 3499   5.403   4.748   2.190
  221LYS     CG 3500   5.342   4.596   2.056
  221LYS    HG1 3501   5.235   4.608   2.071
  221LYS    HG2 3502   5.372   4.496   2.023
  221LYS     CD 3503   5.381   4.682   1.936
  221LYS    HD1 3504   5.345   4.783   1.955
  221LYS    HD2 3505   5.321   4.649   1.851
  221LYS     CE 3506   5.528   4.677   1.894
  221LYS    HE1 3507   5.547   4.590   1.831
  221LYS    HE2 3508   5.592   4.671   1.983
  221LYS     NZ 3509   5.566   4.804   1.830
  221LYS    HZ1 3510   5.666   4.815   1.835
  221LYS    HZ2 3511   5.542   4.811   1.732
  221LYS    HZ3 3512   5.528   4.880   1.884
  221LYS      C 3513   5.509   4.621   2.407
  221LYS      O 3514   5.510   4.730   2.464
  222PRO      N 3515   5.623   4.550   2.402
  222PRO     CD 3516   5.649   4.432   2.322
  222PRO    HD1 3517   5.700   4.457   2.229
  222PRO    HD2 3518   5.564   4.370   2.292
  222PRO     CG 3519   5.741   4.345   2.406
  222PRO    HG1 3520   5.785   4.268   2.344
  222PRO    HG2 3521   5.685   4.309   2.493
  222PRO     CB 3522   5.830   4.461   2.449
  222PRO    HB1 3523   5.894   4.476   2.362
  222PRO    HB2 3524   5.887   4.435   2.538
  222PRO     CA 3525   5.740   4.580   2.481
  222PRO     HA 3526   5.720   4.581   2.589
  222PRO      C 3527   5.816   4.707   2.445
  222PRO      O 3528   5.899   4.754   2.522
  223GLU      N 3529   5.776   4.765   2.332
  223GLU      H 3530   5.713   4.710   2.275
  223GLU     CA 3531   5.840   4.885   2.280
  223GLU     HA 3532   5.944   4.888   2.312
  223GLU     CB 3533   5.830   4.886   2.128
  223GLU    HB1 3534   5.869   4.982   2.096
  223GLU    HB2 3535   5.726   4.881   2.095
  223GLU     CG 3536   5.897   4.763   2.067
  223GLU    HG1 3537   5.839   4.673   2.088
  223GLU    HG2 3538   5.996   4.757   2.112
  223GLU     CD 3539   5.908   4.787   1.917
  223GLU    OE1 3540   5.822   4.863   1.868
  223GLU    OE2 3541   5.983   4.725   1.838
  223GLU      C 3542   5.780   5.013   2.338
  223GLU      O 3543   5.847   5.115   2.351
  224ASP      N 3544   5.652   5.005   2.374
  224ASP      H 3545   5.610   4.913   2.375
  224ASP     CA 3546   5.572   5.105   2.442
  224ASP     HA 3547   5.565   5.181   2.365
  224ASP     CB 3548   5.430   5.057   2.472
  224ASP    HB1 3549   5.373   5.138   2.518
  224ASP    HB2 3550   5.434   4.988   2.556
  224ASP     CG 3551   5.350   4.992   2.361
  224ASP    OD1 3552   5.365   5.008   2.238
  224ASP    OD2 3553   5.255   4.922   2.404
  224ASP      C 3554   5.640   5.149   2.572
  224ASP      O 3555   5.680   5.062   2.649
  225PRO      N 3556   5.642   5.280   2.595
  225PRO     CD 3557   5.561   5.385   2.535
  225PRO    HD1 3558   5.461   5.366   2.577
  225PRO    HD2 3559   5.570   5.393   2.427
  225PRO     CG 3560   5.611   5.514   2.598
  225PRO    HG1 3561   5.525   5.555   2.651
  225PRO    HG2 3562   5.654   5.585   2.528
  225PRO     CB 3563   5.720   5.481   2.700
  225PRO    HB1 3564   5.706   5.541   2.790
  225PRO    HB2 3565   5.816   5.485   2.651
  225PRO     CA 3566   5.691   5.333   2.721
  225PRO     HA 3567   5.790   5.291   2.734
  225PRO      C 3568   5.601   5.279   2.831
  225PRO      O 3569   5.482   5.312   2.832
  226SER      N 3570   5.656   5.206   2.928
  226SER      H 3571   5.756   5.195   2.923
  226SER     CA 3572   5.579   5.169   3.045
  226SER     HA 3573   5.483   5.133   3.007
  226SER     CB 3574   5.641   5.047   3.111
  226SER    HB1 3575   5.748   5.055   3.131
  226SER    HB2 3576   5.646   4.958   3.048
  226SER     OG 3577   5.572   5.003   3.226
  226SER     HG 3578   5.516   4.936   3.187
  226SER      C 3579   5.564   5.280   3.148
  226SER      O 3580   5.652   5.366   3.153
  227LEU      N 3581   5.453   5.281   3.222
  227LEU      H 3582   5.401   5.197   3.199
  227LEU     CA 3583   5.424   5.361   3.339
  227LEU     HA 3584   5.500   5.438   3.350
  227LEU     CB 3585   5.290   5.430   3.316
  227LEU    HB1 3586   5.265   5.480   3.409
  227LEU    HB2 3587   5.221   5.350   3.290
  227LEU     CG 3588   5.290   5.539   3.209
  227LEU     HG 3589   5.332   5.506   3.115
  227LEU    CD1 3590   5.151   5.584   3.164
  227LEU   HD11 3591   5.094   5.612   3.252
  227LEU   HD12 3592   5.153   5.673   3.100
  227LEU   HD13 3593   5.102   5.503   3.111
  227LEU    CD2 3594   5.363   5.661   3.265
  227LEU   HD21 3595   5.354   5.742   3.193
  227LEU   HD22 3596   5.316   5.703   3.354
  227LEU   HD23 3597   5.466   5.636   3.291
  227LEU      C 3598   5.427   5.273   3.464
  227LEU      O 3599   5.476   5.314   3.569
  228LEU      N 3600   5.377   5.150   3.456
  228LEU      H 3601   5.348   5.120   3.364
  228LEU     CA 3602   5.371   5.059   3.569
  228LEU     HA 3603   5.348   5.122   3.655
  228LEU     CB 3604   5.267   4.955   3.531
  228LEU    HB1 3605   5.269   4.868   3.597
  228LEU    HB2 3606   5.295   4.919   3.433
  228LEU     CG 3607   5.123   5.002   3.553
  228LEU     HG 3608   5.112   5.105   3.519
  228LEU    CD1 3609   5.024   4.915   3.477
  228LEU   HD11 3610   5.031   4.810   3.508
  228LEU   HD12 3611   4.921   4.939   3.503
  228LEU   HD13 3612   5.039   4.929   3.370
  228LEU    CD2 3613   5.089   5.001   3.702
  228LEU   HD21 3614   4.982   5.014   3.721
  228LEU   HD22 3615   5.126   4.910   3.748
  228LEU   HD23 3616   5.126   5.092   3.750
  228LEU      C 3617   5.503   4.994   3.607
  228LEU      O 3618   5.524   4.963   3.725
  229GLU      N 3619   5.606   4.990   3.522
  229GLU      H 3620   5.576   5.005   3.427
  229GLU     CA 3621   5.734   4.927   3.548
  229GLU     HA 3622   5.737   4.871   3.641
  229GLU     CB 3623   5.764   4.826   3.437
  229GLU    HB1 3624   5.803   4.882   3.352
  229GLU    HB2 3625   5.670   4.776   3.413
  229GLU     CG 3626   5.864   4.721   3.485
  229GLU    HG1 3627   5.820   4.644   3.547
  229GLU    HG2 3628   5.927   4.771   3.559
  229GLU     CD 3629   5.947   4.661   3.372
  229GLU    OE1 3630   5.990   4.546   3.392
  229GLU    OE2 3631   5.965   4.720   3.263
  229GLU      C 3632   5.848   5.028   3.546
  229GLU      O 3633   5.951   5.003   3.607
  230ASP      N 3634   5.832   5.153   3.500
  230ASP      H 3635   5.742   5.168   3.456
  230ASP     CA 3636   5.945   5.240   3.477
  230ASP     HA 3637   6.023   5.170   3.447
  230ASP     CB 3638   5.909   5.328   3.358
  230ASP    HB1 3639   5.846   5.412   3.389
  230ASP    HB2 3640   5.849   5.274   3.285
  230ASP     CG 3641   6.032   5.384   3.288
  230ASP    OD1 3642   6.084   5.334   3.186
  230ASP    OD2 3643   6.087   5.489   3.328
  230ASP      C 3644   5.985   5.333   3.591
  230ASP      O 3645   5.901   5.399   3.652
  231PRO      N 3646   6.115   5.357   3.607
  231PRO     CD 3647   6.224   5.277   3.554
  231PRO    HD1 3648   6.224   5.305   3.449
  231PRO    HD2 3649   6.211   5.170   3.569
  231PRO     CG 3650   6.354   5.310   3.627
  231PRO    HG1 3651   6.440   5.295   3.562
  231PRO    HG2 3652   6.355   5.242   3.713
  231PRO     CB 3653   6.325   5.454   3.665
  231PRO    HB1 3654   6.346   5.522   3.582
  231PRO    HB2 3655   6.386   5.491   3.747
  231PRO     CA 3656   6.175   5.454   3.696
  231PRO     HA 3657   6.162   5.420   3.798
  231PRO      C 3658   6.131   5.600   3.689
  231PRO      O 3659   6.146   5.669   3.790
  232ARG      N 3660   6.057   5.641   3.586
  232ARG      H 3661   6.053   5.569   3.514
  232ARG     CA 3662   5.992   5.769   3.573
  232ARG     HA 3663   6.060   5.850   3.598
  232ARG     CB 3664   5.936   5.794   3.433
  232ARG    HB1 3665   5.860   5.873   3.434
  232ARG    HB2 3666   5.884   5.703   3.405
  232ARG     CG 3667   6.048   5.826   3.334
  232ARG    HG1 3668   6.136   5.764   3.353
  232ARG    HG2 3669   6.073   5.932   3.342
  232ARG     CD 3670   5.989   5.808   3.195
  232ARG    HD1 3671   6.025   5.889   3.131
  232ARG    HD2 3672   5.880   5.816   3.200
  232ARG     NE 3673   6.030   5.677   3.145
  232ARG     HE 3674   6.060   5.614   3.218
  232ARG     CZ 3675   6.051   5.643   3.017
  232ARG    NH1 3676   6.030   5.724   2.912
  232ARG   HH11 3677   6.003   5.820   2.921
  232ARG   HH12 3678   6.045   5.681   2.822
  232ARG    NH2 3679   6.109   5.524   2.993
  232ARG   HH21 3680   6.114   5.459   3.070
  232ARG   HH22 3681   6.141   5.499   2.900
  232ARG      C 3682   5.875   5.781   3.670
  232ARG      O 3683   5.841   5.890   3.715
  233ILE      N 3684   5.814   5.668   3.709
  233ILE      H 3685   5.845   5.582   3.666
  233ILE     CA 3686   5.702   5.661   3.800
  233ILE     HA 3687   5.668   5.762   3.823
  233ILE     CB 3688   5.580   5.590   3.741
  233ILE     HB 3689   5.613   5.486   3.737
  233ILE    CG2 3690   5.456   5.596   3.829
  233ILE   HG21 3691   5.379   5.538   3.778
  233ILE   HG22 3692   5.473   5.538   3.920
  233ILE   HG23 3693   5.423   5.698   3.846
  233ILE    CG1 3694   5.558   5.634   3.597
  233ILE   HG11 3695   5.465   5.587   3.563
  233ILE   HG12 3696   5.647   5.609   3.539
  233ILE     CD 3697   5.513   5.778   3.572
  233ILE    HD1 3698   5.577   5.846   3.629
  233ILE    HD2 3699   5.518   5.813   3.469
  233ILE    HD3 3700   5.419   5.791   3.625
  233ILE      C 3701   5.738   5.584   3.926
  233ILE      O 3702   5.691   5.620   4.034
  234LYS      N 3703   5.827   5.485   3.917
  234LYS      H 3704   5.875   5.471   3.829
  234LYS     CA 3705   5.868   5.406   4.031
  234LYS     HA 3706   5.791   5.361   4.094
  234LYS     CB 3707   5.959   5.292   3.988
  234LYS    HB1 3708   6.057   5.325   3.953
  234LYS    HB2 3709   5.911   5.249   3.900
  234LYS     CG 3710   5.961   5.181   4.092
  234LYS    HG1 3711   5.863   5.157   4.133
  234LYS    HG2 3712   6.019   5.222   4.175
  234LYS     CD 3713   6.028   5.050   4.049
  234LYS    HD1 3714   6.012   4.973   4.125
  234LYS    HD2 3715   6.134   5.069   4.035
  234LYS     CE 3716   5.983   4.991   3.916
  234LYS    HE1 3717   6.003   5.055   3.831
  234LYS    HE2 3718   5.875   4.981   3.919
  234LYS     NZ 3719   6.046   4.862   3.885
  234LYS    HZ1 3720   6.004   4.823   3.802
  234LYS    HZ2 3721   6.144   4.873   3.862
  234LYS    HZ3 3722   6.024   4.791   3.953
  234LYS      C 3723   5.949   5.493   4.127
  234LYS      O 3724   5.962   5.456   4.243
  235ALA      N 3725   6.010   5.602   4.082
  235ALA      H 3726   6.000   5.630   3.985
  235ALA     CA 3727   6.089   5.696   4.159
  235ALA     HA 3728   6.149   5.640   4.231
  235ALA     CB 3729   6.177   5.773   4.061
  235ALA    HB1 3730   6.119   5.821   3.982
  235ALA    HB2 3731   6.245   5.841   4.113
  235ALA    HB3 3732   6.243   5.698   4.019
  235ALA      C 3733   6.002   5.788   4.244
  235ALA      O 3734   6.031   5.810   4.361
  236ILE      N 3735   5.891   5.838   4.189
  236ILE      H 3736   5.874   5.814   4.092
  236ILE     CA 3737   5.785   5.910   4.256
  236ILE     HA 3738   5.820   6.001   4.305
  236ILE     CB 3739   5.681   5.958   4.155
  236ILE     HB 3740   5.644   5.873   4.098
  236ILE    CG2 3741   5.586   6.045   4.235
  236ILE   HG21 3742   5.527   6.103   4.163
  236ILE   HG22 3743   5.524   5.981   4.298
  236ILE   HG23 3744   5.635   6.114   4.303
  236ILE    CG1 3745   5.740   6.042   4.041
  236ILE   HG11 3746   5.658   6.067   3.974
  236ILE   HG12 3747   5.807   5.989   3.974
  236ILE     CD 3748   5.809   6.172   4.079
  236ILE    HD1 3749   5.905   6.162   4.130
  236ILE    HD2 3750   5.836   6.228   3.989
  236ILE    HD3 3751   5.751   6.241   4.142
  236ILE      C 3752   5.720   5.809   4.350
  236ILE      O 3753   5.707   5.851   4.465
  237ALA      N 3754   5.679   5.687   4.315
  237ALA      H 3755   5.679   5.657   4.219
  237ALA     CA 3756   5.633   5.589   4.412
  237ALA     HA 3757   5.541   5.616   4.464
  237ALA     CB 3758   5.598   5.464   4.331
  237ALA    HB1 3759   5.691   5.412   4.309
  237ALA    HB2 3760   5.535   5.399   4.392
  237ALA    HB3 3761   5.544   5.487   4.239
  237ALA      C 3762   5.722   5.551   4.529
  237ALA      O 3763   5.677   5.551   4.643
  238ALA      N 3764   5.852   5.546   4.500
  238ALA      H 3765   5.876   5.535   4.403
  238ALA     CA 3766   5.957   5.518   4.596
  238ALA     HA 3767   5.936   5.426   4.650
  238ALA     CB 3768   6.091   5.502   4.525
  238ALA    HB1 3769   6.085   5.401   4.483
  238ALA    HB2 3770   6.105   5.581   4.452
  238ALA    HB3 3771   6.176   5.507   4.594
  238ALA      C 3772   5.965   5.626   4.703
  238ALA      O 3773   5.962   5.603   4.824
  239LYS      N 3774   5.961   5.751   4.656
  239LYS      H 3775   5.953   5.759   4.555
  239LYS     CA 3776   5.964   5.872   4.735
  239LYS     HA 3777   6.048   5.862   4.803
  239LYS     CB 3778   5.991   5.988   4.639
  239LYS    HB1 3779   5.932   5.985   4.547
  239LYS    HB2 3780   6.093   5.976   4.601
  239LYS     CG 3781   5.982   6.123   4.709
  239LYS    HG1 3782   6.029   6.132   4.806
  239LYS    HG2 3783   5.874   6.137   4.723
  239LYS     CD 3784   6.029   6.239   4.622
  239LYS    HD1 3785   5.977   6.230   4.526
  239LYS    HD2 3786   6.135   6.216   4.616
  239LYS     CE 3787   6.021   6.379   4.682
  239LYS    HE1 3788   6.086   6.435   4.615
  239LYS    HE2 3789   6.054   6.374   4.786
  239LYS     NZ 3790   5.884   6.432   4.674
  239LYS    HZ1 3791   5.841   6.416   4.584
  239LYS    HZ2 3792   5.823   6.398   4.746
  239LYS    HZ3 3793   5.887   6.533   4.679
  239LYS      C 3794   5.836   5.889   4.815
  239LYS      O 3795   5.844   5.957   4.917
  240HIS      N 3796   5.722   5.828   4.779
  240HIS      H 3797   5.719   5.790   4.686
  240HIS     CA 3798   5.598   5.822   4.854
  240HIS     HA 3799   5.597   5.905   4.925
  240HIS     CB 3800   5.486   5.847   4.754
  240HIS    HB1 3801   5.391   5.812   4.795
  240HIS    HB2 3802   5.506   5.786   4.667
  240HIS     CG 3803   5.477   5.992   4.712
  240HIS    ND1 3804   5.387   6.083   4.767
  240HIS    CE1 3805   5.427   6.205   4.732
  240HIS    HE1 3806   5.384   6.297   4.767
  240HIS    NE2 3807   5.541   6.198   4.661
  240HIS    HE2 3808   5.586   6.277   4.617
  240HIS    CD2 3809   5.573   6.064   4.647
  240HIS    HD2 3810   5.667   6.027   4.609
  240HIS      C 3811   5.583   5.690   4.929
  240HIS      O 3812   5.483   5.676   4.998
  241ASN      N 3813   5.675   5.595   4.913
  241ASN      H 3814   5.761   5.620   4.866
  241ASN     CA 3815   5.659   5.460   4.962
  241ASN     HA 3816   5.740   5.402   4.917
  241ASN     CB 3817   5.676   5.454   5.113
  241ASN    HB1 3818   5.673   5.351   5.149
  241ASN    HB2 3819   5.602   5.510   5.171
  241ASN     CG 3820   5.816   5.502   5.147
  241ASN    OD1 3821   5.829   5.596   5.225
  241ASN    ND2 3822   5.918   5.427   5.106
  241ASN   HD21 3823   5.909   5.348   5.043
  241ASN   HD22 3824   6.010   5.443   5.144
  241ASN      C 3825   5.528   5.392   4.924
  241ASN      O 3826   5.468   5.308   4.991
  242LYS      N 3827   5.481   5.426   4.804
  242LYS      H 3828   5.536   5.492   4.750
  242LYS     CA 3829   5.362   5.371   4.743
  242LYS     HA 3830   5.310   5.307   4.815
  242LYS     CB 3831   5.279   5.495   4.711
  242LYS    HB1 3832   5.203   5.481   4.634
  242LYS    HB2 3833   5.339   5.572   4.663
  242LYS     CG 3834   5.210   5.554   4.833
  242LYS    HG1 3835   5.176   5.657   4.819
  242LYS    HG2 3836   5.287   5.570   4.909
  242LYS     CD 3837   5.095   5.472   4.892
  242LYS    HD1 3838   5.127   5.382   4.944
  242LYS    HD2 3839   5.037   5.436   4.807
  242LYS     CE 3840   5.005   5.552   4.985
  242LYS    HE1 3841   4.959   5.631   4.926
  242LYS    HE2 3842   5.079   5.580   5.060
  242LYS     NZ 3843   4.899   5.472   5.048
  242LYS    HZ1 3844   4.867   5.513   5.134
  242LYS    HZ2 3845   4.818   5.471   4.988
  242LYS    HZ3 3846   4.935   5.381   5.074
  242LYS      C 3847   5.405   5.282   4.628
  242LYS      O 3848   5.521   5.248   4.604
  243THR      N 3849   5.302   5.234   4.557
  243THR      H 3850   5.211   5.253   4.597
  243THR     CA 3851   5.313   5.162   4.432
  243THR     HA 3852   5.415   5.124   4.428
  243THR     CB 3853   5.221   5.043   4.407
  243THR     HB 3854   5.264   4.991   4.322
  243THR    CG2 3855   5.202   4.954   4.530
  243THR   HG21 3856   5.301   4.945   4.576
  243THR   HG22 3857   5.138   5.001   4.604
  243THR   HG23 3858   5.154   4.859   4.508
  243THR    OG1 3859   5.088   5.080   4.380
  243THR    HG1 3860   5.031   5.003   4.383
  243THR      C 3861   5.301   5.259   4.314
  243THR      O 3862   5.258   5.373   4.325
  244THR      N 3863   5.358   5.208   4.205
  244THR      H 3864   5.394   5.114   4.200
  244THR     CA 3865   5.347   5.273   4.076
  244THR     HA 3866   5.379   5.378   4.075
  244THR     CB 3867   5.414   5.196   3.962
  244THR     HB 3868   5.384   5.232   3.863
  244THR    CG2 3869   5.565   5.217   3.963
  244THR   HG21 3870   5.616   5.140   3.905
  244THR   HG22 3871   5.584   5.318   3.925
  244THR   HG23 3872   5.602   5.203   4.064
  244THR    OG1 3873   5.387   5.058   3.975
  244THR    HG1 3874   5.437   5.022   3.902
  244THR      C 3875   5.199   5.280   4.040
  244THR      O 3876   5.162   5.383   3.984
  245ALA      N 3877   5.110   5.183   4.063
  245ALA      H 3878   5.150   5.098   4.101
  245ALA     CA 3879   4.972   5.194   4.020
  245ALA     HA 3880   4.980   5.234   3.918
  245ALA     CB 3881   4.907   5.057   4.009
  245ALA    HB1 3882   4.965   4.992   3.944
  245ALA    HB2 3883   4.883   5.010   4.105
  245ALA    HB3 3884   4.812   5.076   3.959
  245ALA      C 3885   4.891   5.295   4.100
  245ALA      O 3886   4.816   5.376   4.046
  246GLN      N 3887   4.927   5.312   4.227
  246GLN      H 3888   4.993   5.249   4.270
  246GLN     CA 3889   4.881   5.415   4.318
  246GLN     HA 3890   4.772   5.417   4.316
  246GLN     CB 3891   4.914   5.379   4.462
  246GLN    HB1 3892   4.888   5.460   4.531
  246GLN    HB2 3893   5.023   5.380   4.457
  246GLN     CG 3894   4.853   5.249   4.514
  246GLN    HG1 3895   4.857   5.167   4.443
  246GLN    HG2 3896   4.748   5.252   4.542
  246GLN     CD 3897   4.934   5.196   4.631
  246GLN    OE1 3898   5.044   5.239   4.667
  246GLN    NE2 3899   4.889   5.078   4.675
  246GLN   HE21 3900   4.806   5.036   4.635
  246GLN   HE22 3901   4.947   5.038   4.747
  246GLN      C 3902   4.917   5.559   4.283
  246GLN      O 3903   4.831   5.646   4.292
  247VAL      N 3904   5.043   5.591   4.251
  247VAL      H 3905   5.114   5.522   4.232
  247VAL     CA 3906   5.081   5.722   4.202
  247VAL     HA 3907   5.057   5.792   4.282
  247VAL     CB 3908   5.230   5.718   4.168
  247VAL     HB 3909   5.248   5.625   4.115
  247VAL    CG1 3910   5.282   5.833   4.083
  247VAL   HG11 3911   5.284   5.932   4.130
  247VAL   HG12 3912   5.379   5.798   4.047
  247VAL   HG13 3913   5.224   5.854   3.993
  247VAL    CG2 3914   5.307   5.708   4.299
  247VAL   HG21 3915   5.412   5.726   4.276
  247VAL   HG22 3916   5.263   5.782   4.367
  247VAL   HG23 3917   5.295   5.613   4.350
  247VAL      C 3918   5.003   5.759   4.077
  247VAL      O 3919   4.955   5.872   4.072
  248LEU      N 3920   4.986   5.668   3.981
  248LEU      H 3921   5.030   5.578   3.996
  248LEU     CA 3922   4.922   5.689   3.852
  248LEU     HA 3923   4.965   5.777   3.803
  248LEU     CB 3924   4.948   5.570   3.761
  248LEU    HB1 3925   4.881   5.583   3.676
  248LEU    HB2 3926   4.921   5.469   3.795
  248LEU     CG 3927   5.093   5.567   3.714
  248LEU     HG 3928   5.155   5.572   3.804
  248LEU    CD1 3929   5.132   5.441   3.637
  248LEU   HD11 3930   5.111   5.353   3.698
  248LEU   HD12 3931   5.075   5.441   3.545
  248LEU   HD13 3932   5.237   5.431   3.610
  248LEU    CD2 3933   5.134   5.686   3.627
  248LEU   HD21 3934   5.072   5.682   3.538
  248LEU   HD22 3935   5.124   5.784   3.673
  248LEU   HD23 3936   5.240   5.680   3.605
  248LEU      C 3937   4.772   5.713   3.862
  248LEU      O 3938   4.707   5.780   3.783
  249ILE      N 3939   4.713   5.655   3.967
  249ILE      H 3940   4.760   5.589   4.026
  249ILE     CA 3941   4.572   5.674   3.996
  249ILE     HA 3942   4.521   5.691   3.901
  249ILE     CB 3943   4.521   5.549   4.068
  249ILE     HB 3944   4.597   5.530   4.144
  249ILE    CG2 3945   4.380   5.566   4.124
  249ILE   HG21 3946   4.321   5.603   4.041
  249ILE   HG22 3947   4.332   5.475   4.163
  249ILE   HG23 3948   4.372   5.642   4.202
  249ILE    CG1 3949   4.528   5.427   3.977
  249ILE   HG11 3950   4.623   5.422   3.923
  249ILE   HG12 3951   4.447   5.427   3.905
  249ILE     CD 3952   4.521   5.300   4.062
  249ILE    HD1 3953   4.594   5.302   4.143
  249ILE    HD2 3954   4.418   5.291   4.095
  249ILE    HD3 3955   4.535   5.209   4.003
  249ILE      C 3956   4.553   5.801   4.077
  249ILE      O 3957   4.463   5.881   4.052
  250ARG      N 3958   4.642   5.828   4.173
  250ARG      H 3959   4.713   5.758   4.194
  250ARG     CA 3960   4.635   5.949   4.252
  250ARG     HA 3961   4.528   5.966   4.268
  250ARG     CB 3962   4.713   5.932   4.382
  250ARG    HB1 3963   4.816   5.917   4.351
  250ARG    HB2 3964   4.677   5.845   4.437
  250ARG     CG 3965   4.710   6.062   4.463
  250ARG    HG1 3966   4.756   6.142   4.405
  250ARG    HG2 3967   4.789   6.063   4.538
  250ARG     CD 3968   4.574   6.094   4.525
  250ARG    HD1 3969   4.549   6.002   4.578
  250ARG    HD2 3970   4.506   6.119   4.443
  250ARG     NE 3971   4.566   6.204   4.621
  250ARG     HE 3972   4.633   6.277   4.604
  250ARG     CZ 3973   4.479   6.209   4.723
  250ARG    NH1 3974   4.403   6.109   4.769
  250ARG   HH11 3975   4.402   6.020   4.721
  250ARG   HH12 3976   4.333   6.130   4.838
  250ARG    NH2 3977   4.455   6.323   4.789
  250ARG   HH21 3978   4.511   6.406   4.779
  250ARG   HH22 3979   4.410   6.324   4.879
  250ARG      C 3980   4.661   6.077   4.174
  250ARG      O 3981   4.606   6.184   4.197
  251PHE      N 3982   4.749   6.075   4.073
  251PHE      H 3983   4.795   5.988   4.049
  251PHE     CA 3984   4.789   6.192   3.998
  251PHE     HA 3985   4.829   6.267   4.067
  251PHE     CB 3986   4.895   6.155   3.894
  251PHE    HB1 3987   4.879   6.054   3.857
  251PHE    HB2 3988   4.990   6.149   3.947
  251PHE     CG 3989   4.929   6.256   3.787
  251PHE    CD1 3990   5.006   6.370   3.812
  251PHE    HD1 3991   5.041   6.393   3.911
  251PHE    CE1 3992   5.052   6.442   3.701
  251PHE    HE1 3993   5.124   6.522   3.706
  251PHE     CZ 3994   5.025   6.402   3.569
  251PHE     HZ 3995   5.065   6.441   3.477
  251PHE    CE2 3996   4.948   6.288   3.547
  251PHE    HE2 3997   4.936   6.256   3.444
  251PHE    CD2 3998   4.901   6.214   3.657
  251PHE    HD2 3999   4.846   6.123   3.640
  251PHE      C 4000   4.668   6.256   3.932
  251PHE      O 4001   4.641   6.372   3.964
  252PRO      N 4002   4.591   6.193   3.842
  252PRO     CD 4003   4.604   6.059   3.790
  252PRO    HD1 4004   4.641   5.991   3.868
  252PRO    HD2 4005   4.671   6.055   3.704
  252PRO     CG 4006   4.469   6.014   3.735
  252PRO    HG1 4007   4.399   5.987   3.814
  252PRO    HG2 4008   4.471   5.933   3.662
  252PRO     CB 4009   4.424   6.149   3.680
  252PRO    HB1 4010   4.316   6.156   3.668
  252PRO    HB2 4011   4.477   6.166   3.586
  252PRO     CA 4012   4.469   6.249   3.786
  252PRO     HA 4013   4.495   6.342   3.736
  252PRO      C 4014   4.359   6.271   3.889
  252PRO      O 4015   4.285   6.368   3.873
  253MET      N 4016   4.350   6.199   4.000
  253MET      H 4017   4.421   6.130   4.020
  253MET     CA 4018   4.251   6.222   4.104
  253MET     HA 4019   4.150   6.240   4.067
  253MET     CB 4020   4.235   6.104   4.198
  253MET    HB1 4021   4.328   6.054   4.224
  253MET    HB2 4022   4.182   6.028   4.141
  253MET     CG 4023   4.150   6.135   4.321
  253MET    HG1 4024   4.044   6.113   4.304
  253MET    HG2 4025   4.151   6.241   4.347
  253MET     SD 4026   4.203   6.040   4.466
  253MET     CE 4027   4.135   5.880   4.418
  253MET    HE1 4028   4.032   5.899   4.388
  253MET    HE2 4029   4.185   5.828   4.336
  253MET    HE3 4030   4.126   5.812   4.503
  253MET      C 4031   4.285   6.358   4.165
  253MET      O 4032   4.196   6.442   4.168
  254GLN      N 4033   4.408   6.376   4.213
  254GLN      H 4034   4.471   6.298   4.209
  254GLN     CA 4035   4.460   6.503   4.262
  254GLN     HA 4036   4.390   6.530   4.341
  254GLN     CB 4037   4.597   6.468   4.319
  254GLN    HB1 4038   4.668   6.464   4.236
  254GLN    HB2 4039   4.590   6.371   4.367
  254GLN     CG 4040   4.650   6.571   4.419
  254GLN    HG1 4041   4.569   6.601   4.485
  254GLN    HG2 4042   4.673   6.656   4.355
  254GLN     CD 4043   4.770   6.518   4.496
  254GLN    OE1 4044   4.783   6.405   4.544
  254GLN    NE2 4045   4.874   6.602   4.498
  254GLN   HE21 4046   4.878   6.697   4.465
  254GLN   HE22 4047   4.952   6.568   4.552
  254GLN      C 4048   4.468   6.624   4.171
  254GLN      O 4049   4.489   6.735   4.218
  255ARG      N 4050   4.438   6.603   4.042
  255ARG      H 4051   4.408   6.511   4.015
  255ARG     CA 4052   4.427   6.712   3.947
  255ARG     HA 4053   4.469   6.803   3.992
  255ARG     CB 4054   4.496   6.674   3.816
  255ARG    HB1 4055   4.454   6.739   3.740
  255ARG    HB2 4056   4.463   6.575   3.786
  255ARG     CG 4057   4.648   6.681   3.827
  255ARG    HG1 4058   4.672   6.621   3.914
  255ARG    HG2 4059   4.679   6.781   3.857
  255ARG     CD 4060   4.723   6.627   3.706
  255ARG    HD1 4061   4.685   6.526   3.688
  255ARG    HD2 4062   4.827   6.630   3.738
  255ARG     NE 4063   4.697   6.718   3.594
  255ARG     HE 4064   4.690   6.816   3.614
  255ARG     CZ 4065   4.686   6.683   3.465
  255ARG    NH1 4066   4.707   6.556   3.426
  255ARG   HH11 4067   4.704   6.475   3.486
  255ARG   HH12 4068   4.717   6.550   3.326
  255ARG    NH2 4069   4.655   6.771   3.369
  255ARG   HH21 4070   4.632   6.866   3.398
  255ARG   HH22 4071   4.651   6.736   3.275
  255ARG      C 4072   4.281   6.750   3.930
  255ARG      O 4073   4.246   6.832   3.846
  256ASN      N 4074   4.199   6.696   4.020
  256ASN      H 4075   4.233   6.624   4.082
  256ASN     CA 4076   4.056   6.723   4.016
  256ASN     HA 4077   4.023   6.659   4.098
  256ASN     CB 4078   4.017   6.865   4.057
  256ASN    HB1 4079   3.909   6.878   4.063
  256ASN    HB2 4080   4.055   6.923   3.973
  256ASN     CG 4081   4.084   6.898   4.189
  256ASN    OD1 4082   4.206   6.910   4.203
  256ASN    ND2 4083   4.008   6.902   4.298
  256ASN   HD21 4084   3.907   6.894   4.287
  256ASN   HD22 4085   4.046   6.921   4.390
  256ASN      C 4086   3.973   6.658   3.907
  256ASN      O 4087   3.869   6.713   3.871
  257LEU      N 4088   4.015   6.537   3.869
  257LEU      H 4089   4.087   6.500   3.929
  257LEU     CA 4090   3.951   6.460   3.764
  257LEU     HA 4091   3.866   6.514   3.722
  257LEU     CB 4092   4.055   6.432   3.656
  257LEU    HB1 4093   4.002   6.410   3.563
  257LEU    HB2 4094   4.117   6.345   3.681
  257LEU     CG 4095   4.153   6.543   3.619
  257LEU     HG 4096   4.199   6.571   3.714
  257LEU    CD1 4097   4.269   6.493   3.533
  257LEU   HD11 4098   4.355   6.560   3.544
  257LEU   HD12 4099   4.301   6.392   3.556
  257LEU   HD13 4100   4.237   6.497   3.429
  257LEU    CD2 4101   4.080   6.665   3.563
  257LEU   HD21 4102   3.994   6.697   3.623
  257LEU   HD22 4103   4.151   6.747   3.555
  257LEU   HD23 4104   4.043   6.659   3.461
  257LEU      C 4105   3.893   6.333   3.825
  257LEU      O 4106   3.933   6.288   3.932
  258VAL      N 4107   3.793   6.274   3.760
  258VAL      H 4108   3.759   6.313   3.673
  258VAL     CA 4109   3.741   6.144   3.796
  258VAL     HA 4110   3.753   6.125   3.903
  258VAL     CB 4111   3.594   6.115   3.769
  258VAL     HB 4112   3.585   6.129   3.661
  258VAL    CG1 4113   3.548   5.971   3.790
  258VAL   HG11 4114   3.569   5.938   3.891
  258VAL   HG12 4115   3.440   5.966   3.780
  258VAL   HG13 4116   3.579   5.901   3.712
  258VAL    CG2 4117   3.506   6.223   3.832
  258VAL   HG21 4118   3.529   6.325   3.801
  258VAL   HG22 4119   3.401   6.207   3.809
  258VAL   HG23 4120   3.530   6.230   3.938
  258VAL      C 4121   3.840   6.047   3.732
  258VAL      O 4122   3.888   6.074   3.623
  259VAL      N 4123   3.879   5.936   3.795
  259VAL      H 4124   3.853   5.915   3.890
  259VAL     CA 4125   3.964   5.831   3.741
  259VAL     HA 4126   3.973   5.848   3.634
  259VAL     CB 4127   4.106   5.848   3.793
  259VAL     HB 4128   4.132   5.952   3.771
  259VAL    CG1 4129   4.126   5.813   3.940
  259VAL   HG11 4130   4.064   5.871   4.009
  259VAL   HG12 4131   4.092   5.710   3.948
  259VAL   HG13 4132   4.231   5.833   3.962
  259VAL    CG2 4133   4.212   5.777   3.708
  259VAL   HG21 4134   4.312   5.792   3.748
  259VAL   HG22 4135   4.181   5.673   3.695
  259VAL   HG23 4136   4.226   5.821   3.610
  259VAL      C 4137   3.912   5.688   3.749
  259VAL      O 4138   3.835   5.654   3.839
  260ILE      N 4139   3.945   5.613   3.644
  260ILE      H 4140   3.996   5.662   3.571
  260ILE     CA 4141   3.891   5.480   3.626
  260ILE     HA 4142   3.842   5.451   3.719
  260ILE     CB 4143   3.778   5.488   3.523
  260ILE     HB 4144   3.740   5.387   3.510
  260ILE    CG2 4145   3.656   5.563   3.576
  260ILE   HG21 4146   3.563   5.524   3.533
  260ILE   HG22 4147   3.650   5.553   3.684
  260ILE   HG23 4148   3.671   5.668   3.552
  260ILE    CG1 4149   3.815   5.555   3.391
  260ILE   HG11 4150   3.918   5.535   3.360
  260ILE   HG12 4151   3.813   5.663   3.402
  260ILE     CD 4152   3.724   5.506   3.279
  260ILE    HD1 4153   3.777   5.495   3.185
  260ILE    HD2 4154   3.704   5.400   3.298
  260ILE    HD3 4155   3.635   5.565   3.255
  260ILE      C 4156   4.007   5.388   3.595
  260ILE      O 4157   4.017   5.341   3.482
  261PRO      N 4158   4.091   5.348   3.691
  261PRO     CD 4159   4.081   5.391   3.829
  261PRO    HD1 4160   3.977   5.383   3.860
  261PRO    HD2 4161   4.139   5.482   3.845
  261PRO     CG 4162   4.157   5.282   3.905
  261PRO    HG1 4163   4.100   5.194   3.938
  261PRO    HG2 4164   4.213   5.322   3.990
  261PRO     CB 4165   4.254   5.222   3.804
  261PRO    HB1 4166   4.283   5.125   3.846
  261PRO    HB2 4167   4.340   5.288   3.792
  261PRO     CA 4168   4.172   5.228   3.676
  261PRO     HA 4169   4.246   5.245   3.597
  261PRO      C 4170   4.094   5.099   3.655
  261PRO      O 4171   3.996   5.065   3.721
  262LYS      N 4172   4.147   5.006   3.575
  262LYS      H 4173   4.239   5.025   3.537
  262LYS     CA 4174   4.109   4.867   3.566
  262LYS     HA 4175   4.003   4.863   3.593
  262LYS     CB 4176   4.107   4.816   3.422
  262LYS    HB1 4177   4.205   4.829   3.376
  262LYS    HB2 4178   4.043   4.878   3.359
  262LYS     CG 4179   4.067   4.669   3.412
  262LYS    HG1 4180   3.966   4.673   3.453
  262LYS    HG2 4181   4.126   4.609   3.481
  262LYS     CD 4182   4.077   4.607   3.273
  262LYS    HD1 4183   4.173   4.642   3.236
  262LYS    HD2 4184   3.989   4.634   3.214
  262LYS     CE 4185   4.070   4.454   3.274
  262LYS    HE1 4186   4.060   4.419   3.171
  262LYS    HE2 4187   3.993   4.421   3.343
  262LYS     NZ 4188   4.202   4.404   3.313
  262LYS    HZ1 4189   4.203   4.303   3.306
  262LYS    HZ2 4190   4.270   4.424   3.242
  262LYS    HZ3 4191   4.224   4.424   3.410
  262LYS      C 4192   4.190   4.784   3.665
  262LYS      O 4193   4.311   4.799   3.669
  263SER      N 4194   4.125   4.686   3.729
  263SER      H 4195   4.025   4.692   3.724
  263SER     CA 4196   4.186   4.584   3.812
  263SER     HA 4197   4.273   4.536   3.767
  263SER     CB 4198   4.234   4.632   3.949
  263SER    HB1 4199   4.275   4.547   4.003
  263SER    HB2 4200   4.147   4.667   4.005
  263SER     OG 4201   4.332   4.733   3.934
  263SER     HG 4202   4.323   4.763   3.843
  263SER      C 4203   4.091   4.468   3.835
  263SER      O 4204   4.000   4.475   3.917
  264VAL      N 4205   4.109   4.363   3.754
  264VAL      H 4206   4.191   4.364   3.696
  264VAL     CA 4207   4.033   4.240   3.747
  264VAL     HA 4208   3.934   4.261   3.788
  264VAL     CB 4209   4.022   4.195   3.602
  264VAL     HB 4210   4.119   4.200   3.552
  264VAL    CG1 4211   3.958   4.056   3.602
  264VAL   HG11 4212   4.025   3.985   3.650
  264VAL   HG12 4213   3.864   4.054   3.658
  264VAL   HG13 4214   3.939   4.033   3.497
  264VAL    CG2 4215   3.925   4.290   3.533
  264VAL   HG21 4216   3.910   4.261   3.429
  264VAL   HG22 4217   3.828   4.286   3.584
  264VAL   HG23 4218   3.975   4.387   3.534
  264VAL      C 4219   4.093   4.144   3.848
  264VAL      O 4220   4.023   4.066   3.913
  265THR      N 4221   4.225   4.153   3.870
  265THR      H 4222   4.272   4.215   3.807
  265THR     CA 4223   4.294   4.084   3.976
  265THR     HA 4224   4.267   3.980   3.957
  265THR     CB 4225   4.446   4.093   3.961
  265THR     HB 4226   4.462   4.201   3.959
  265THR    CG2 4227   4.528   4.028   4.072
  265THR   HG21 4228   4.542   4.097   4.155
  265THR   HG22 4229   4.474   3.940   4.109
  265THR   HG23 4230   4.623   3.989   4.036
  265THR    OG1 4231   4.494   4.034   3.843
  265THR    HG1 4232   4.474   4.097   3.773
  265THR      C 4233   4.250   4.128   4.115
  265THR      O 4234   4.282   4.244   4.140
  266PRO      N 4235   4.195   4.044   4.203
  266PRO     CD 4236   4.139   3.917   4.163
  266PRO    HD1 4237   4.216   3.841   4.177
  266PRO    HD2 4238   4.098   3.916   4.062
  266PRO     CG 4239   4.031   3.900   4.270
  266PRO    HG1 4240   4.019   3.793   4.288
  266PRO    HG2 4241   3.934   3.936   4.237
  266PRO     CB 4242   4.078   3.983   4.389
  266PRO    HB1 4243   4.152   3.925   4.445
  266PRO    HB2 4244   3.989   4.009   4.447
  266PRO     CA 4245   4.144   4.104   4.325
  266PRO     HA 4246   4.074   4.184   4.300
  266PRO      C 4247   4.246   4.161   4.423
  266PRO      O 4248   4.212   4.252   4.498
  267GLU      N 4249   4.372   4.117   4.418
  267GLU      H 4250   4.397   4.037   4.362
  267GLU     CA 4251   4.482   4.180   4.489
  267GLU     HA 4252   4.447   4.203   4.589
  267GLU     CB 4253   4.614   4.104   4.491
  267GLU    HB1 4254   4.691   4.168   4.534
  267GLU    HB2 4255   4.649   4.077   4.391
  267GLU     CG 4256   4.605   3.983   4.584
  267GLU    HG1 4257   4.523   3.915   4.557
  267GLU    HG2 4258   4.590   4.019   4.685
  267GLU     CD 4259   4.723   3.888   4.570
  267GLU    OE1 4260   4.838   3.936   4.579
  267GLU    OE2 4261   4.705   3.765   4.561
  267GLU      C 4262   4.513   4.318   4.432
  267GLU      O 4263   4.532   4.411   4.509
  268ARG      N 4264   4.513   4.337   4.300
  268ARG      H 4265   4.499   4.269   4.226
  268ARG     CA 4266   4.514   4.470   4.243
  268ARG     HA 4267   4.600   4.520   4.288
  268ARG     CB 4268   4.518   4.467   4.091
  268ARG    HB1 4269   4.514   4.568   4.050
  268ARG    HB2 4270   4.435   4.407   4.056
  268ARG     CG 4271   4.647   4.400   4.043
  268ARG    HG1 4272   4.652   4.298   4.083
  268ARG    HG2 4273   4.733   4.455   4.082
  268ARG     CD 4274   4.651   4.398   3.891
  268ARG    HD1 4275   4.636   4.501   3.857
  268ARG    HD2 4276   4.569   4.340   3.849
  268ARG     NE 4277   4.783   4.354   3.845
  268ARG     HE 4278   4.863   4.386   3.899
  268ARG     CZ 4279   4.812   4.276   3.740
  268ARG    NH1 4280   4.723   4.219   3.658
  268ARG   HH11 4281   4.629   4.258   3.655
  268ARG   HH12 4282   4.762   4.163   3.584
  268ARG    NH2 4283   4.937   4.242   3.704
  268ARG   HH21 4284   5.011   4.263   3.769
  268ARG   HH22 4285   4.950   4.188   3.620
  268ARG      C 4286   4.399   4.561   4.283
  268ARG      O 4287   4.408   4.683   4.268
  269ILE      N 4288   4.285   4.510   4.329
  269ILE      H 4289   4.269   4.411   4.340
  269ILE     CA 4290   4.172   4.594   4.366
  269ILE     HA 4291   4.152   4.674   4.295
  269ILE     CB 4292   4.038   4.521   4.369
  269ILE     HB 4293   4.057   4.432   4.428
  269ILE    CG2 4294   3.936   4.615   4.433
  269ILE   HG21 4295   3.933   4.606   4.542
  269ILE   HG22 4296   3.951   4.721   4.409
  269ILE   HG23 4297   3.835   4.585   4.408
  269ILE    CG1 4298   3.989   4.488   4.228
  269ILE   HG11 4299   4.072   4.442   4.175
  269ILE   HG12 4300   3.964   4.578   4.173
  269ILE     CD 4301   3.872   4.392   4.214
  269ILE    HD1 4302   3.905   4.299   4.260
  269ILE    HD2 4303   3.784   4.430   4.267
  269ILE    HD3 4304   3.848   4.367   4.110
  269ILE      C 4305   4.202   4.661   4.499
  269ILE      O 4306   4.210   4.782   4.516
  270ALA      N 4307   4.225   4.573   4.597
  270ALA      H 4308   4.218   4.475   4.576
  270ALA     CA 4309   4.256   4.611   4.733
  270ALA     HA 4310   4.173   4.665   4.777
  270ALA     CB 4311   4.277   4.481   4.810
  270ALA    HB1 4312   4.354   4.423   4.759
  270ALA    HB2 4313   4.307   4.509   4.911
  270ALA    HB3 4314   4.187   4.421   4.812
  270ALA      C 4315   4.380   4.700   4.736
  270ALA      O 4316   4.381   4.783   4.827
  271GLU      N 4317   4.472   4.680   4.642
  271GLU      H 4318   4.455   4.600   4.584
  271GLU     CA 4319   4.591   4.763   4.634
  271GLU     HA 4320   4.637   4.783   4.731
  271GLU     CB 4321   4.696   4.690   4.551
  271GLU    HB1 4322   4.686   4.711   4.445
  271GLU    HB2 4323   4.671   4.584   4.561
  271GLU     CG 4324   4.832   4.708   4.618
  271GLU    HG1 4325   4.827   4.687   4.724
  271GLU    HG2 4326   4.860   4.813   4.610
  271GLU     CD 4327   4.939   4.618   4.558
  271GLU    OE1 4328   4.989   4.528   4.628
  271GLU    OE2 4329   4.958   4.619   4.434
  271GLU      C 4330   4.560   4.899   4.573
  271GLU      O 4331   4.604   4.997   4.633
  272ASN      N 4332   4.491   4.915   4.460
  272ASN      H 4333   4.467   4.832   4.407
  272ASN     CA 4334   4.464   5.044   4.399
  272ASN     HA 4335   4.557   5.100   4.397
  272ASN     CB 4336   4.427   5.006   4.256
  272ASN    HB1 4337   4.401   5.103   4.214
  272ASN    HB2 4338   4.340   4.941   4.250
  272ASN     CG 4339   4.547   4.949   4.181
  272ASN    OD1 4340   4.658   4.934   4.232
  272ASN    ND2 4341   4.524   4.904   4.058
  272ASN   HD21 4342   4.433   4.909   4.013
  272ASN   HD22 4343   4.601   4.872   4.001
  272ASN      C 4344   4.363   5.128   4.476
  272ASN      O 4345   4.345   5.246   4.448
  273PHE      N 4346   4.289   5.073   4.572
  273PHE      H 4347   4.286   4.973   4.583
  273PHE     CA 4348   4.207   5.157   4.657
  273PHE     HA 4349   4.152   5.227   4.595
  273PHE     CB 4350   4.101   5.066   4.717
  273PHE    HB1 4351   4.155   4.993   4.779
  273PHE    HB2 4352   4.057   5.011   4.634
  273PHE     CG 4353   3.984   5.132   4.786
  273PHE    CD1 4354   3.897   5.204   4.703
  273PHE    HD1 4355   3.907   5.213   4.596
  273PHE    CE1 4356   3.782   5.257   4.763
  273PHE    HE1 4357   3.712   5.305   4.696
  273PHE     CZ 4358   3.758   5.239   4.899
  273PHE     HZ 4359   3.674   5.286   4.947
  273PHE    CE2 4360   3.845   5.161   4.976
  273PHE    HE2 4361   3.823   5.152   5.082
  273PHE    CD2 4362   3.960   5.103   4.921
  273PHE    HD2 4363   4.030   5.054   4.986
  273PHE      C 4364   4.285   5.235   4.763
  273PHE      O 4365   4.233   5.327   4.825
  274LYS      N 4366   4.416   5.214   4.773
  274LYS      H 4367   4.456   5.140   4.717
  274LYS     CA 4368   4.505   5.278   4.867
  274LYS     HA 4369   4.438   5.295   4.951
  274LYS     CB 4370   4.625   5.191   4.904
  274LYS    HB1 4371   4.689   5.246   4.972
  274LYS    HB2 4372   4.682   5.164   4.815
  274LYS     CG 4373   4.579   5.065   4.977
  274LYS    HG1 4374   4.523   5.011   4.900
  274LYS    HG2 4375   4.508   5.088   5.056
  274LYS     CD 4376   4.700   4.990   5.032
  274LYS    HD1 4377   4.745   5.051   5.110
  274LYS    HD2 4378   4.771   4.971   4.951
  274LYS     CE 4379   4.641   4.867   5.099
  274LYS    HE1 4380   4.578   4.827   5.019
  274LYS    HE2 4381   4.566   4.884   5.176
  274LYS     NZ 4382   4.737   4.761   5.134
  274LYS    HZ1 4383   4.698   4.689   5.193
  274LYS    HZ2 4384   4.762   4.718   5.047
  274LYS    HZ3 4385   4.818   4.797   5.181
  274LYS      C 4386   4.555   5.420   4.840
  274LYS      O 4387   4.670   5.452   4.867
  275VAL      N 4388   4.475   5.499   4.767
  275VAL      H 4389   4.387   5.457   4.742
  275VAL     CA 4390   4.499   5.626   4.703
  275VAL     HA 4391   4.605   5.649   4.714
  275VAL     CB 4392   4.464   5.619   4.555
  275VAL     HB 4393   4.489   5.717   4.512
  275VAL    CG1 4394   4.556   5.521   4.482
  275VAL   HG11 4395   4.534   5.426   4.531
  275VAL   HG12 4396   4.535   5.516   4.375
  275VAL   HG13 4397   4.663   5.533   4.501
  275VAL    CG2 4398   4.316   5.590   4.535
  275VAL   HG21 4399   4.262   5.662   4.597
  275VAL   HG22 4400   4.278   5.607   4.434
  275VAL   HG23 4401   4.284   5.489   4.563
  275VAL      C 4402   4.429   5.745   4.769
  275VAL      O 4403   4.416   5.847   4.701
  276PHE      N 4404   4.396   5.723   4.896
  276PHE      H 4405   4.422   5.635   4.938
  276PHE     CA 4406   4.324   5.820   4.976
  276PHE     HA 4407   4.313   5.914   4.921
  276PHE     CB 4408   4.184   5.772   5.013
  276PHE    HB1 4409   4.143   5.832   5.094
  276PHE    HB2 4410   4.191   5.670   5.050
  276PHE     CG 4411   4.090   5.777   4.895
  276PHE    CD1 4412   4.030   5.895   4.850
  276PHE    HD1 4413   4.042   5.986   4.908
  276PHE    CE1 4414   3.947   5.899   4.737
  276PHE    HE1 4415   3.901   5.992   4.709
  276PHE     CZ 4416   3.914   5.779   4.673
  276PHE     HZ 4417   3.845   5.773   4.591
  276PHE    CE2 4418   3.976   5.660   4.714
  276PHE    HE2 4419   3.952   5.565   4.669
  276PHE    CD2 4420   4.062   5.659   4.824
  276PHE    HD2 4421   4.100   5.565   4.862
  276PHE      C 4422   4.396   5.870   5.101
  276PHE      O 4423   4.376   5.983   5.143
  277ASP      N 4424   4.484   5.791   5.163
  277ASP      H 4425   4.494   5.697   5.126
  277ASP     CA 4426   4.567   5.833   5.274
  277ASP     HA 4427   4.506   5.885   5.348
  277ASP     CB 4428   4.612   5.712   5.357
  277ASP    HB1 4429   4.517   5.665   5.379
  277ASP    HB2 4430   4.648   5.751   5.452
  277ASP     CG 4431   4.698   5.612   5.282
  277ASP    OD1 4432   4.819   5.635   5.262
  277ASP    OD2 4433   4.650   5.505   5.237
  277ASP      C 4434   4.690   5.914   5.238
  277ASP      O 4435   4.765   5.952   5.328
  278PHE      N 4436   4.722   5.932   5.110
  278PHE      H 4437   4.655   5.908   5.038
  278PHE     CA 4438   4.843   6.003   5.074
  278PHE     HA 4439   4.889   6.057   5.156
  278PHE     CB 4440   4.951   5.905   5.029
  278PHE    HB1 4441   4.951   5.812   5.086
  278PHE    HB2 4442   5.048   5.944   5.061
  278PHE     CG 4443   4.968   5.879   4.881
  278PHE    CD1 4444   4.867   5.806   4.817
  278PHE    HD1 4445   4.777   5.772   4.865
  278PHE    CE1 4446   4.872   5.788   4.678
  278PHE    HE1 4447   4.789   5.753   4.618
  278PHE     CZ 4448   4.980   5.837   4.602
  278PHE     HZ 4449   4.982   5.812   4.497
  278PHE    CE2 4450   5.080   5.908   4.668
  278PHE    HE2 4451   5.169   5.933   4.613
  278PHE    CD2 4452   5.073   5.932   4.806
  278PHE    HD2 4453   5.161   5.982   4.845
  278PHE      C 4454   4.805   6.107   4.970
  278PHE      O 4455   4.695   6.107   4.914
  279GLU      N 4456   4.895   6.199   4.934
  279GLU      H 4457   4.986   6.187   4.975
  279GLU     CA 4458   4.896   6.285   4.818
  279GLU     HA 4459   4.830   6.255   4.737
  279GLU     CB 4460   4.832   6.416   4.864
  279GLU    HB1 4461   4.736   6.390   4.907
  279GLU    HB2 4462   4.829   6.485   4.780
  279GLU     CG 4463   4.899   6.487   4.981
  279GLU    HG1 4464   4.995   6.520   4.944
  279GLU    HG2 4465   4.918   6.432   5.074
  279GLU     CD 4466   4.830   6.618   5.018
  279GLU    OE1 4467   4.788   6.683   4.920
  279GLU    OE2 4468   4.821   6.650   5.139
  279GLU      C 4469   5.038   6.307   4.765
  279GLU      O 4470   5.136   6.283   4.835
  280LEU      N 4471   5.045   6.325   4.633
  280LEU      H 4472   4.959   6.315   4.582
  280LEU     CA 4473   5.160   6.371   4.557
  280LEU     HA 4474   5.242   6.303   4.578
  280LEU     CB 4475   5.134   6.356   4.407
  280LEU    HB1 4476   5.220   6.403   4.359
  280LEU    HB2 4477   5.039   6.406   4.389
  280LEU     CG 4478   5.129   6.216   4.347
  280LEU     HG 4479   5.049   6.160   4.395
  280LEU    CD1 4480   5.111   6.231   4.196
  280LEU   HD11 4481   5.197   6.290   4.167
  280LEU   HD12 4482   5.108   6.129   4.157
  280LEU   HD13 4483   5.020   6.285   4.170
  280LEU    CD2 4484   5.253   6.129   4.368
  280LEU   HD21 4485   5.265   6.085   4.467
  280LEU   HD22 4486   5.240   6.048   4.296
  280LEU   HD23 4487   5.343   6.188   4.354
  280LEU      C 4488   5.199   6.512   4.597
  280LEU      O 4489   5.113   6.588   4.643
  281SER      N 4490   5.324   6.555   4.581
  281SER      H 4491   5.397   6.494   4.548
  281SER     CA 4492   5.376   6.688   4.609
  281SER     HA 4493   5.314   6.730   4.688
  281SER     CB 4494   5.518   6.690   4.663
  281SER    HB1 4495   5.528   6.619   4.745
  281SER    HB2 4496   5.547   6.786   4.706
  281SER     OG 4497   5.613   6.671   4.561
  281SER     HG 4498   5.645   6.581   4.557
  281SER      C 4499   5.353   6.781   4.490
  281SER      O 4500   5.319   6.734   4.382
  282SER      N 4501   5.388   6.909   4.505
  282SER      H 4502   5.418   6.946   4.595
  282SER     CA 4503   5.398   6.994   4.388
  282SER     HA 4504   5.314   6.979   4.320
  282SER     CB 4505   5.394   7.139   4.434
  282SER    HB1 4506   5.393   7.200   4.344
  282SER    HB2 4507   5.481   7.161   4.497
  282SER     OG 4508   5.279   7.162   4.513
  282SER     HG 4509   5.270   7.258   4.513
  282SER      C 4510   5.525   6.961   4.312
  282SER      O 4511   5.524   6.970   4.189
  283GLN      N 4512   5.637   6.931   4.378
  283GLN      H 4513   5.652   6.946   4.477
  283GLN     CA 4514   5.753   6.884   4.306
  283GLN     HA 4515   5.786   6.961   4.236
  283GLN     CB 4516   5.860   6.850   4.409
  283GLN    HB1 4517   5.860   6.744   4.434
  283GLN    HB2 4518   5.840   6.899   4.504
  283GLN     CG 4519   6.001   6.888   4.364
  283GLN    HG1 4520   6.004   6.995   4.341
  283GLN    HG2 4521   6.028   6.838   4.271
  283GLN     CD 4522   6.114   6.866   4.463
  283GLN    OE1 4523   6.145   6.964   4.531
  283GLN    NE2 4524   6.175   6.748   4.470
  283GLN   HE21 4525   6.130   6.676   4.416
  283GLN   HE22 4526   6.271   6.736   4.501
  283GLN      C 4527   5.730   6.757   4.225
  283GLN      O 4528   5.775   6.746   4.111
  284ASP      N 4529   5.642   6.666   4.268
  284ASP      H 4530   5.614   6.687   4.363
  284ASP     CA 4531   5.619   6.542   4.197
  284ASP     HA 4532   5.713   6.514   4.149
  284ASP     CB 4533   5.586   6.430   4.295
  284ASP    HB1 4534   5.585   6.337   4.238
  284ASP    HB2 4535   5.480   6.442   4.319
  284ASP     CG 4536   5.680   6.428   4.414
  284ASP    OD1 4537   5.805   6.437   4.406
  284ASP    OD2 4538   5.637   6.404   4.529
  284ASP      C 4539   5.519   6.566   4.085
  284ASP      O 4540   5.534   6.513   3.975
  285MET      N 4541   5.414   6.645   4.113
  285MET      H 4542   5.403   6.685   4.205
  285MET     CA 4543   5.325   6.687   4.007
  285MET     HA 4544   5.282   6.599   3.960
  285MET     CB 4545   5.217   6.765   4.083
  285MET    HB1 4546   5.266   6.848   4.134
  285MET    HB2 4547   5.169   6.712   4.165
  285MET     CG 4548   5.097   6.807   4.000
  285MET    HG1 4549   5.127   6.832   3.898
  285MET    HG2 4550   5.056   6.898   4.043
  285MET     SD 4551   4.974   6.675   3.986
  285MET     CE 4552   4.880   6.693   4.139
  285MET    HE1 4553   4.944   6.667   4.224
  285MET    HE2 4554   4.847   6.796   4.154
  285MET    HE3 4555   4.798   6.622   4.138
  285MET      C 4556   5.384   6.774   3.897
  285MET      O 4557   5.353   6.752   3.780
  286THR      N 4558   5.480   6.863   3.922
  286THR      H 4559   5.497   6.890   4.018
  286THR     CA 4560   5.541   6.928   3.807
  286THR     HA 4561   5.471   6.963   3.731
  286THR     CB 4562   5.627   7.049   3.845
  286THR     HB 4563   5.702   7.055   3.766
  286THR    CG2 4564   5.537   7.172   3.844
  286THR   HG21 4565   5.437   7.142   3.875
  286THR   HG22 4566   5.572   7.247   3.916
  286THR   HG23 4567   5.532   7.205   3.741
  286THR    OG1 4568   5.696   7.038   3.968
  286THR    HG1 4569   5.633   7.023   4.039
  286THR      C 4570   5.639   6.837   3.734
  286THR      O 4571   5.648   6.853   3.613
  287THR      N 4572   5.691   6.735   3.802
  287THR      H 4573   5.679   6.737   3.902
  287THR     CA 4574   5.767   6.627   3.741
  287THR     HA 4575   5.841   6.678   3.678
  287THR     CB 4576   5.847   6.532   3.829
  287THR     HB 4577   5.779   6.467   3.885
  287THR    CG2 4578   5.951   6.453   3.751
  287THR   HG21 4579   5.901   6.397   3.672
  287THR   HG22 4580   6.018   6.515   3.690
  287THR   HG23 4581   6.021   6.388   3.803
  287THR    OG1 4582   5.924   6.609   3.918
  287THR    HG1 4583   5.864   6.643   3.984
  287THR      C 4584   5.677   6.544   3.650
  287THR      O 4585   5.713   6.526   3.534
  288LEU      N 4586   5.560   6.498   3.695
  288LEU      H 4587   5.524   6.516   3.787
  288LEU     CA 4588   5.470   6.420   3.612
  288LEU     HA 4589   5.533   6.349   3.558
  288LEU     CB 4590   5.369   6.336   3.689
  288LEU    HB1 4591   5.290   6.290   3.629
  288LEU    HB2 4592   5.300   6.394   3.751
  288LEU     CG 4593   5.440   6.228   3.771
  288LEU     HG 4594   5.507   6.281   3.838
  288LEU    CD1 4595   5.335   6.150   3.850
  288LEU   HD11 4596   5.269   6.103   3.777
  288LEU   HD12 4597   5.390   6.091   3.923
  288LEU   HD13 4598   5.273   6.214   3.913
  288LEU    CD2 4599   5.520   6.127   3.689
  288LEU   HD21 4600   5.454   6.117   3.603
  288LEU   HD22 4601   5.613   6.161   3.644
  288LEU   HD23 4602   5.531   6.038   3.752
  288LEU      C 4603   5.409   6.496   3.495
  288LEU      O 4604   5.380   6.435   3.393
  289LEU      N 4605   5.391   6.627   3.515
  289LEU      H 4606   5.425   6.662   3.603
  289LEU     CA 4607   5.336   6.717   3.416
  289LEU     HA 4608   5.257   6.662   3.366
  289LEU     CB 4609   5.282   6.846   3.478
  289LEU    HB1 4610   5.275   6.921   3.399
  289LEU    HB2 4611   5.355   6.883   3.550
  289LEU     CG 4612   5.149   6.826   3.551
  289LEU     HG 4613   5.161   6.737   3.613
  289LEU    CD1 4614   5.129   6.941   3.649
  289LEU   HD11 4615   5.046   6.923   3.717
  289LEU   HD12 4616   5.220   6.959   3.707
  289LEU   HD13 4617   5.094   7.027   3.592
  289LEU    CD2 4618   5.032   6.810   3.454
  289LEU   HD21 4619   5.030   6.706   3.421
  289LEU   HD22 4620   4.940   6.836   3.505
  289LEU   HD23 4621   5.029   6.881   3.370
  289LEU      C 4622   5.441   6.739   3.308
  289LEU      O 4623   5.408   6.764   3.192
  290SER      N 4624   5.570   6.718   3.336
  290SER      H 4625   5.587   6.684   3.429
  290SER     CA 4626   5.679   6.743   3.243
  290SER     HA 4627   5.668   6.824   3.171
  290SER     CB 4628   5.809   6.768   3.319
  290SER    HB1 4629   5.889   6.771   3.245
  290SER    HB2 4630   5.830   6.682   3.383
  290SER     OG 4631   5.806   6.882   3.402
  290SER     HG 4632   5.739   6.860   3.467
  290SER      C 4633   5.702   6.627   3.149
  290SER      O 4634   5.748   6.634   3.035
  291TYR      N 4635   5.667   6.505   3.192
  291TYR      H 4636   5.671   6.487   3.291
  291TYR     CA 4637   5.665   6.395   3.097
  291TYR     HA 4638   5.754   6.398   3.035
  291TYR     CB 4639   5.684   6.258   3.160
  291TYR    HB1 4640   5.687   6.178   3.086
  291TYR    HB2 4641   5.597   6.246   3.224
  291TYR     CG 4642   5.803   6.234   3.250
  291TYR    CD1 4643   5.776   6.205   3.385
  291TYR    HD1 4644   5.675   6.220   3.421
  291TYR    CE1 4645   5.881   6.193   3.476
  291TYR    HE1 4646   5.860   6.185   3.582
  291TYR     CZ 4647   6.017   6.193   3.439
  291TYR     OH 4648   6.117   6.184   3.532
  291TYR     HH 4649   6.202   6.203   3.491
  291TYR    CE2 4650   6.041   6.213   3.301
  291TYR    HE2 4651   6.140   6.215   3.257
  291TYR    CD2 4652   5.937   6.237   3.210
  291TYR    HD2 4653   5.957   6.281   3.114
  291TYR      C 4654   5.554   6.386   2.993
  291TYR      O 4655   5.573   6.304   2.904
  292ASN      N 4656   5.463   6.484   2.991
  292ASN      H 4657   5.445   6.541   3.072
  292ASN     CA 4658   5.384   6.506   2.872
  292ASN     HA 4659   5.312   6.424   2.865
  292ASN     CB 4660   5.309   6.638   2.883
  292ASN    HB1 4661   5.395   6.705   2.885
  292ASN    HB2 4662   5.254   6.637   2.978
  292ASN     CG 4663   5.214   6.662   2.766
  292ASN    OD1 4664   5.141   6.574   2.721
  292ASN    ND2 4665   5.212   6.785   2.717
  292ASN   HD21 4666   5.260   6.864   2.758
  292ASN   HD22 4667   5.155   6.807   2.637
  292ASN      C 4668   5.465   6.509   2.743
  292ASN      O 4669   5.557   6.589   2.726
  293ARG      N 4670   5.427   6.423   2.648
  293ARG      H 4671   5.363   6.351   2.678
  293ARG     CA 4672   5.472   6.419   2.510
  293ARG     HA 4673   5.514   6.518   2.499
  293ARG     CB 4674   5.578   6.311   2.495
  293ARG    HB1 4675   5.658   6.343   2.562
  293ARG    HB2 4676   5.622   6.308   2.395
  293ARG     CG 4677   5.524   6.172   2.531
  293ARG    HG1 4678   5.450   6.138   2.459
  293ARG    HG2 4679   5.479   6.170   2.630
  293ARG     CD 4680   5.643   6.077   2.531
  293ARG    HD1 4681   5.599   5.986   2.571
  293ARG    HD2 4682   5.727   6.113   2.590
  293ARG     NE 4683   5.691   6.059   2.394
  293ARG     HE 4684   5.685   6.136   2.329
  293ARG     CZ 4685   5.751   5.955   2.333
  293ARG    NH1 4686   5.766   5.844   2.406
  293ARG   HH11 4687   5.750   5.843   2.505
  293ARG   HH12 4688   5.781   5.755   2.360
  293ARG    NH2 4689   5.780   5.949   2.203
  293ARG   HH21 4690   5.752   6.017   2.133
  293ARG   HH22 4691   5.830   5.873   2.160
  293ARG      C 4692   5.359   6.401   2.410
  293ARG      O 4693   5.385   6.407   2.290
  294ASN      N 4694   5.237   6.389   2.462
  294ASN      H 4695   5.228   6.382   2.563
  294ASN     CA 4696   5.119   6.346   2.389
  294ASN     HA 4697   5.040   6.327   2.463
  294ASN     CB 4698   5.075   6.451   2.288
  294ASN    HB1 4699   4.985   6.409   2.244
  294ASN    HB2 4700   5.143   6.477   2.207
  294ASN     CG 4701   5.031   6.580   2.356
  294ASN    OD1 4702   4.939   6.585   2.437
  294ASN    ND2 4703   5.098   6.690   2.320
  294ASN   HD21 4704   5.163   6.681   2.243
  294ASN   HD22 4705   5.063   6.781   2.349
  294ASN      C 4706   5.143   6.215   2.315
  294ASN      O 4707   5.123   6.209   2.193
  295TRP      N 4708   5.191   6.119   2.394
  295TRP      H 4709   5.206   6.141   2.491
  295TRP     CA 4710   5.183   5.980   2.353
  295TRP     HA 4711   5.190   5.983   2.244
  295TRP     CB 4712   5.305   5.900   2.398
  295TRP    HB1 4713   5.324   5.903   2.505
  295TRP    HB2 4714   5.401   5.934   2.357
  295TRP     CG 4715   5.291   5.757   2.359
  295TRP    CD1 4716   5.334   5.697   2.246
  295TRP    HD1 4717   5.375   5.756   2.165
  295TRP    NE1 4718   5.319   5.560   2.253
  295TRP    HE1 4719   5.364   5.493   2.191
  295TRP    CE2 4720   5.261   5.523   2.373
  295TRP    CZ2 4721   5.230   5.400   2.430
  295TRP    HZ2 4722   5.238   5.310   2.371
  295TRP    CH2 4723   5.190   5.397   2.565
  295TRP    HH2 4724   5.170   5.300   2.607
  295TRP    CZ3 4725   5.158   5.517   2.630
  295TRP    HZ3 4726   5.103   5.512   2.723
  295TRP    CE3 4727   5.177   5.640   2.565
  295TRP    HE3 4728   5.136   5.730   2.608
  295TRP    CD2 4729   5.239   5.647   2.439
  295TRP      C 4730   5.052   5.917   2.399
  295TRP      O 4731   5.008   5.924   2.513
  296ARG      N 4732   4.985   5.858   2.300
  296ARG      H 4733   5.029   5.849   2.209
  296ARG     CA 4734   4.845   5.821   2.304
  296ARG     HA 4735   4.810   5.848   2.404
  296ARG     CB 4736   4.765   5.911   2.210
  296ARG    HB1 4737   4.795   5.901   2.106
  296ARG    HB2 4738   4.789   6.013   2.239
  296ARG     CG 4739   4.614   5.889   2.221
  296ARG    HG1 4740   4.593   5.921   2.323
  296ARG    HG2 4741   4.579   5.786   2.223
  296ARG     CD 4742   4.534   5.967   2.118
  296ARG    HD1 4743   4.432   5.937   2.140
  296ARG    HD2 4744   4.563   5.926   2.021
  296ARG     NE 4745   4.558   6.110   2.133
  296ARG     HE 4746   4.619   6.163   2.073
  296ARG     CZ 4747   4.489   6.191   2.216
  296ARG    NH1 4748   4.401   6.146   2.306
  296ARG   HH11 4749   4.366   6.051   2.301
  296ARG   HH12 4750   4.381   6.194   2.392
  296ARG    NH2 4751   4.517   6.322   2.209
  296ARG   HH21 4752   4.594   6.357   2.155
  296ARG   HH22 4753   4.453   6.378   2.263
  296ARG      C 4754   4.829   5.672   2.277
  296ARG      O 4755   4.862   5.622   2.169
  297VAL      N 4756   4.767   5.603   2.373
  297VAL      H 4757   4.733   5.655   2.453
  297VAL     CA 4758   4.727   5.464   2.367
  297VAL     HA 4759   4.809   5.418   2.313
  297VAL     CB 4760   4.735   5.381   2.496
  297VAL     HB 4761   4.707   5.280   2.467
  297VAL    CG1 4762   4.878   5.371   2.546
  297VAL   HG11 4763   4.943   5.340   2.464
  297VAL   HG12 4764   4.899   5.470   2.588
  297VAL   HG13 4765   4.887   5.301   2.629
  297VAL    CG2 4766   4.643   5.397   2.617
  297VAL   HG21 4767   4.664   5.312   2.681
  297VAL   HG22 4768   4.659   5.488   2.675
  297VAL   HG23 4769   4.539   5.386   2.587
  297VAL      C 4770   4.609   5.434   2.276
  297VAL      O 4771   4.634   5.357   2.184
  298CYS      N 4772   4.493   5.499   2.291
  298CYS      H 4773   4.483   5.568   2.365
  298CYS     CA 4774   4.376   5.463   2.213
  298CYS     HA 4775   4.391   5.357   2.190
  298CYS     CB 4776   4.252   5.466   2.302
  298CYS    HB1 4777   4.169   5.433   2.238
  298CYS    HB2 4778   4.232   5.569   2.330
  298CYS     SG 4779   4.258   5.361   2.449
  298CYS     HG 4780   4.339   5.454   2.502
  298CYS      C 4781   4.369   5.564   2.100
  298CYS      O 4782   4.313   5.672   2.118
  299ALA      N 4783   4.411   5.521   1.981
  299ALA      H 4784   4.451   5.428   1.980
  299ALA     CA 4785   4.378   5.582   1.853
  299ALA     HA 4786   4.296   5.654   1.849
  299ALA     CB 4787   4.502   5.664   1.818
  299ALA    HB1 4788   4.504   5.745   1.891
  299ALA    HB2 4789   4.589   5.599   1.812
  299ALA    HB3 4790   4.487   5.718   1.725
  299ALA      C 4791   4.349   5.473   1.751
  299ALA      O 4792   4.346   5.355   1.783
  300LEU      N 4793   4.324   5.513   1.625
  300LEU      H 4794   4.318   5.612   1.609
  300LEU     CA 4795   4.327   5.425   1.510
  300LEU     HA 4796   4.387   5.334   1.518
  300LEU     CB 4797   4.187   5.380   1.472
  300LEU    HB1 4798   4.182   5.333   1.374
  300LEU    HB2 4799   4.124   5.467   1.457
  300LEU     CG 4800   4.118   5.285   1.571
  300LEU     HG 4801   4.117   5.330   1.670
  300LEU    CD1 4802   3.971   5.254   1.547
  300LEU   HD11 4803   3.908   5.343   1.551
  300LEU   HD12 4804   3.966   5.203   1.451
  300LEU   HD13 4805   3.940   5.172   1.612
  300LEU    CD2 4806   4.188   5.149   1.568
  300LEU   HD21 4807   4.133   5.078   1.630
  300LEU   HD22 4808   4.205   5.115   1.466
  300LEU   HD23 4809   4.284   5.161   1.618
  300LEU      C 4810   4.383   5.500   1.390
  300LEU      O 4811   4.346   5.615   1.368
  301LEU      N 4812   4.464   5.428   1.312
  301LEU      H 4813   4.494   5.334   1.334
  301LEU     CA 4814   4.521   5.491   1.194
  301LEU     HA 4815   4.552   5.592   1.219
  301LEU     CB 4816   4.651   5.427   1.147
  301LEU    HB1 4817   4.630   5.321   1.155
  301LEU    HB2 4818   4.716   5.450   1.232
  301LEU     CG 4819   4.722   5.466   1.018
  301LEU     HG 4820   4.729   5.574   1.009
  301LEU    CD1 4821   4.866   5.416   1.005
  301LEU   HD11 4822   4.868   5.308   1.020
  301LEU   HD12 4823   4.919   5.441   0.913
  301LEU   HD13 4824   4.923   5.462   1.086
  301LEU    CD2 4825   4.646   5.417   0.895
  301LEU   HD21 4826   4.546   5.461   0.890
  301LEU   HD22 4827   4.698   5.441   0.803
  301LEU   HD23 4828   4.628   5.309   0.902
  301LEU      C 4829   4.416   5.501   1.085
  301LEU      O 4830   4.393   5.611   1.034
  302SER      N 4831   4.340   5.394   1.059
  302SER      H 4832   4.358   5.306   1.105
  302SER     CA 4833   4.209   5.391   0.997
  302SER     HA 4834   4.222   5.414   0.891
  302SER     CB 4835   4.161   5.248   1.017
  302SER    HB1 4836   4.223   5.172   0.970
  302SER    HB2 4837   4.061   5.227   0.980
  302SER     OG 4838   4.153   5.223   1.156
  302SER     HG 4839   4.142   5.127   1.157
  302SER      C 4840   4.100   5.487   1.041
  302SER      O 4841   4.008   5.502   0.959
  303CYS      N 4842   4.121   5.557   1.152
  303CYS      H 4843   4.202   5.537   1.209
  303CYS     CA 4844   4.039   5.674   1.181
  303CYS     HA 4845   3.955   5.683   1.112
  303CYS     CB 4846   3.983   5.657   1.322
  303CYS    HB1 4847   3.923   5.743   1.349
  303CYS    HB2 4848   4.062   5.653   1.397
  303CYS     SG 4849   3.873   5.514   1.340
  303CYS     HG 4850   3.835   5.533   1.466
  303CYS      C 4851   4.107   5.808   1.160
  303CYS      O 4852   4.031   5.900   1.129
  304THR      N 4853   4.239   5.819   1.174
  304THR      H 4854   4.295   5.738   1.196
  304THR     CA 4855   4.320   5.939   1.162
  304THR     HA 4856   4.291   5.990   1.254
  304THR     CB 4857   4.467   5.896   1.160
  304THR     HB 4858   4.474   5.825   1.077
  304THR    CG2 4859   4.559   6.010   1.120
  304THR   HG21 4860   4.542   6.084   1.198
  304THR   HG22 4861   4.661   5.970   1.122
  304THR   HG23 4862   4.533   6.041   1.018
  304THR    OG1 4863   4.510   5.837   1.280
  304THR    HG1 4864   4.449   5.775   1.322
  304THR      C 4865   4.279   6.010   1.034
  304THR      O 4866   4.284   6.133   1.027
  305SER      N 4867   4.249   5.944   0.922
  305SER      H 4868   4.238   5.844   0.929
  305SER     CA 4869   4.223   6.011   0.796
  305SER     HA 4870   4.303   6.075   0.759
  305SER     CB 4871   4.214   5.909   0.684
  305SER    HB1 4872   4.307   5.860   0.654
  305SER    HB2 4873   4.177   5.959   0.595
  305SER     OG 4874   4.122   5.805   0.710
  305SER     HG 4875   4.134   5.730   0.652
  305SER      C 4876   4.097   6.097   0.782
  305SER      O 4877   4.090   6.182   0.694
  306HIS      N 4878   4.001   6.079   0.872
  306HIS      H 4879   4.020   6.021   0.953
  306HIS     CA 4880   3.867   6.135   0.860
  306HIS     HA 4881   3.849   6.144   0.753
  306HIS     CB 4882   3.763   6.038   0.915
  306HIS    HB1 4883   3.795   6.013   1.016
  306HIS    HB2 4884   3.755   5.948   0.855
  306HIS     CG 4885   3.623   6.094   0.922
  306HIS    ND1 4886   3.546   6.127   0.810
  306HIS    CE1 4887   3.433   6.178   0.859
  306HIS    HE1 4888   3.348   6.207   0.799
  306HIS    NE2 4889   3.446   6.190   0.993
  306HIS    HE2 4890   3.379   6.237   1.051
  306HIS    CD2 4891   3.566   6.139   1.038
  306HIS    HD2 4892   3.615   6.149   1.134
  306HIS      C 4893   3.859   6.277   0.913
  306HIS      O 4894   3.927   6.317   1.006
  307LYS      N 4895   3.771   6.355   0.849
  307LYS      H 4896   3.721   6.310   0.774
  307LYS     CA 4897   3.742   6.494   0.881
  307LYS     HA 4898   3.829   6.558   0.866
  307LYS     CB 4899   3.643   6.547   0.778
  307LYS    HB1 4900   3.551   6.490   0.794
  307LYS    HB2 4901   3.677   6.538   0.675
  307LYS     CG 4902   3.605   6.695   0.792
  307LYS    HG1 4903   3.698   6.750   0.803
  307LYS    HG2 4904   3.547   6.706   0.884
  307LYS     CD 4905   3.517   6.741   0.676
  307LYS    HD1 4906   3.415   6.707   0.695
  307LYS    HD2 4907   3.556   6.694   0.585
  307LYS     CE 4908   3.506   6.891   0.652
  307LYS    HE1 4909   3.448   6.902   0.560
  307LYS    HE2 4910   3.608   6.920   0.625
  307LYS     NZ 4911   3.450   6.972   0.761
  307LYS    HZ1 4912   3.509   6.950   0.841
  307LYS    HZ2 4913   3.446   7.071   0.742
  307LYS    HZ3 4914   3.353   6.951   0.779
  307LYS      C 4915   3.709   6.514   1.028
  307LYS      O 4916   3.780   6.592   1.091
  308ASP      N 4917   3.618   6.439   1.089
  308ASP      H 4918   3.567   6.373   1.032
  308ASP     CA 4919   3.587   6.453   1.230
  308ASP     HA 4920   3.599   6.559   1.250
  308ASP     CB 4921   3.441   6.427   1.264
  308ASP    HB1 4922   3.419   6.432   1.371
  308ASP    HB2 4923   3.420   6.322   1.243
  308ASP     CG 4924   3.343   6.512   1.185
  308ASP    OD1 4925   3.349   6.637   1.189
  308ASP    OD2 4926   3.268   6.451   1.107
  308ASP      C 4927   3.675   6.397   1.341
  308ASP      O 4928   3.637   6.373   1.456
  309TYR      N 4929   3.800   6.370   1.304
  309TYR      H 4930   3.844   6.425   1.231
  309TYR     CA 4931   3.893   6.308   1.396
  309TYR     HA 4932   3.843   6.225   1.445
  309TYR     CB 4933   4.008   6.257   1.310
  309TYR    HB1 4934   4.055   6.347   1.270
  309TYR    HB2 4935   3.968   6.197   1.227
  309TYR     CG 4936   4.115   6.179   1.382
  309TYR    CD1 4937   4.089   6.046   1.418
  309TYR    HD1 4938   4.001   5.992   1.389
  309TYR    CE1 4939   4.186   5.968   1.482
  309TYR    HE1 4940   4.175   5.863   1.506
  309TYR     CZ 4941   4.308   6.032   1.512
  309TYR     OH 4942   4.406   5.956   1.570
  309TYR     HH 4943   4.478   6.007   1.609
  309TYR    CE2 4944   4.333   6.164   1.472
  309TYR    HE2 4945   4.433   6.200   1.492
  309TYR    CD2 4946   4.238   6.243   1.406
  309TYR    HD2 4947   4.263   6.347   1.393
  309TYR      C 4948   3.949   6.394   1.508
  309TYR      O 4949   4.007   6.499   1.482
  310PRO      N 4950   3.941   6.359   1.637
  310PRO     CD 4951   3.883   6.235   1.683
  310PRO    HD1 4952   3.924   6.151   1.627
  310PRO    HD2 4953   3.775   6.246   1.675
  310PRO     CG 4954   3.925   6.224   1.829
  310PRO    HG1 4955   4.025   6.181   1.830
  310PRO    HG2 4956   3.863   6.156   1.888
  310PRO     CB 4957   3.912   6.371   1.871
  310PRO    HB1 4958   3.976   6.385   1.958
  310PRO    HB2 4959   3.809   6.399   1.892
  310PRO     CA 4960   3.965   6.447   1.750
  310PRO     HA 4961   3.902   6.534   1.732
  310PRO      C 4962   4.111   6.484   1.771
  310PRO      O 4963   4.137   6.591   1.825
  311PHE      N 4964   4.204   6.391   1.748
  311PHE      H 4965   4.169   6.301   1.717
  311PHE     CA 4966   4.344   6.403   1.782
  311PHE     HA 4967   4.358   6.481   1.856
  311PHE     CB 4968   4.401   6.279   1.851
  311PHE    HB1 4969   4.486   6.310   1.912
  311PHE    HB2 4970   4.445   6.212   1.777
  311PHE     CG 4971   4.301   6.194   1.925
  311PHE    CD1 4972   4.209   6.248   2.015
  311PHE    HD1 4973   4.225   6.348   2.053
  311PHE    CE1 4974   4.111   6.171   2.078
  311PHE    HE1 4975   4.035   6.217   2.140
  311PHE     CZ 4976   4.122   6.032   2.067
  311PHE     HZ 4977   4.054   5.973   2.126
  311PHE    CE2 4978   4.208   5.975   1.973
  311PHE    HE2 4979   4.208   5.868   1.957
  311PHE    CD2 4980   4.294   6.057   1.898
  311PHE    HD2 4981   4.357   6.014   1.821
  311PHE      C 4982   4.426   6.455   1.664
  311PHE      O 4983   4.538   6.409   1.643
  312HIS      N 4984   4.373   6.558   1.598
  312HIS      H 4985   4.284   6.599   1.622
  312HIS     CA 4986   4.436   6.627   1.487
  312HIS     HA 4987   4.499   6.561   1.427
  312HIS     CB 4988   4.323   6.666   1.392
  312HIS    HB1 4989   4.257   6.583   1.365
  312HIS    HB2 4990   4.378   6.700   1.304
  312HIS     CG 4991   4.227   6.766   1.448
  312HIS    ND1 4992   4.180   6.769   1.579
  312HIS    CE1 4993   4.114   6.885   1.590
  312HIS    HE1 4994   4.075   6.931   1.679
  312HIS    NE2 4995   4.126   6.959   1.478
  312HIS    HE2 4996   4.106   7.058   1.475
  312HIS    CD2 4997   4.207   6.889   1.390
  312HIS    HD2 4998   4.248   6.916   1.294
  312HIS      C 4999   4.522   6.747   1.524
  312HIS      O 5000   4.623   6.768   1.457
  313GLU      N 5001   4.488   6.820   1.630
  313GLU      H 5002   4.405   6.807   1.686
  313GLU     CA 5003   4.583   6.904   1.702
  313GLU     HA 5004   4.674   6.885   1.645
  313GLU     CB 5005   4.543   7.050   1.684
  313GLU    HB1 5006   4.522   7.067   1.578
  313GLU    HB2 5007   4.630   7.107   1.717
  313GLU     CG 5008   4.420   7.093   1.763
  313GLU    HG1 5009   4.443   7.074   1.868
  313GLU    HG2 5010   4.341   7.025   1.732
  313GLU     CD 5011   4.380   7.240   1.755
  313GLU    OE1 5012   4.453   7.318   1.820
  313GLU    OE2 5013   4.301   7.277   1.666
  313GLU      C 5014   4.609   6.860   1.845
  313GLU      O 5015   4.508   6.840   1.911
  314GLU      N 5016   4.732   6.861   1.897
  314GLU      H 5017   4.806   6.896   1.836
  314GLU     CA 5018   4.765   6.813   2.029
  314GLU     HA 5019   4.673   6.812   2.087
  314GLU     CB 5020   4.823   6.672   2.023
  314GLU    HB1 5021   4.836   6.637   2.125
  314GLU    HB2 5022   4.923   6.682   1.981
  314GLU     CG 5023   4.734   6.570   1.954
  314GLU    HG1 5024   4.727   6.593   1.847
  314GLU    HG2 5025   4.637   6.573   2.003
  314GLU     CD 5026   4.780   6.425   1.970
  314GLU    OE1 5027   4.892   6.401   1.921
  314GLU    OE2 5028   4.707   6.337   2.021
  314GLU      C 5029   4.859   6.902   2.109
  314GLU      O 5030   4.857   6.884   2.231
  315PHE      N 5031   4.947   6.981   2.047
  315PHE      H 5032   4.955   6.984   1.946
  315PHE     CA 5033   5.043   7.068   2.113
  315PHE     HA 5034   5.057   7.030   2.214
  315PHE     CB 5035   5.181   7.044   2.052
  315PHE    HB1 5036   5.239   7.131   2.082
  315PHE    HB2 5037   5.186   7.044   1.943
  315PHE     CG 5038   5.257   6.926   2.109
  315PHE    CD1 5039   5.271   6.809   2.034
  315PHE    HD1 5040   5.211   6.795   1.945
  315PHE    CE1 5041   5.350   6.704   2.082
  315PHE    HE1 5042   5.356   6.610   2.029
  315PHE     CZ 5043   5.429   6.725   2.196
  315PHE     HZ 5044   5.496   6.647   2.229
  315PHE    CE2 5045   5.431   6.850   2.258
  315PHE    HE2 5046   5.493   6.864   2.346
  315PHE    CD2 5047   5.338   6.948   2.221
  315PHE    HD2 5048   5.330   7.038   2.280
  315PHE      C 5049   5.007   7.215   2.130
  315PHE    OC1 5050   5.056   7.294   2.048
  315PHE    OC2 5051   4.937   7.251   2.227
  316LIG     C1 5052   3.940   5.526   1.800
  316LIG      N 5053   4.037   5.466   1.870
  316LIG     C2 5054   3.983   5.354   1.919
  316LIG     C3 5055   4.073   5.262   1.997
  316LIG    H31 5056   4.126   5.318   2.074
  316LIG    H32 5057   4.156   5.226   1.936
  316LIG     N2 5058   4.002   5.148   2.055
  316LIG     C4 5059   3.948   5.163   2.178
  316LIG     O1 5060   3.968   5.266   2.238
  316LIG     N3 5061   3.869   5.070   2.233
  316LIG     C5 5062   3.815   5.090   2.367
  316LIG    H51 5063   3.894   5.126   2.434
  316LIG    H52 5064   3.786   4.994   2.409
  316LIG     C6 5065   3.691   5.176   2.374
  316LIG     O2 5066   3.662   5.231   2.479
  316LIG     O3 5067   3.613   5.174   2.281
  316LIG     C7 5068   3.853   4.947   2.172
  316LIG     H7 5069   3.794   4.876   2.228
  316LIG     C8 5070   3.915   4.931   2.051
  316LIG     H8 5071   3.903   4.839   1.996
  316LIG     C9 5072   3.996   5.034   1.985
  316LIG     O4 5073   4.058   5.015   1.882
  316LIG      S 5074   3.819   5.314   1.882
  316LIG    C10 5075   3.816   5.465   1.790
  316LIG    C12 5076   3.709   5.511   1.714
  316LIG    H12 5077   3.618   5.452   1.713
  316LIG    C13 5078   3.723   5.635   1.655
  316LIG    H13 5079   3.643   5.682   1.599
  316LIG    C14 5080   3.842   5.705   1.669
  316LIG     CL 5081   3.862   5.865   1.606
  316LIG    C15 5082   3.950   5.648   1.736
  316LIG    H15 5083   4.039   5.710   1.746
  317NAP     PA 5084   4.463   5.056   3.258
  317NAP    O2A 5085   4.549   5.171   3.221
  317NAP    O1A 5086   4.368   5.084   3.368
  317NAP    O5B 5087   4.557   4.930   3.290
  317NAP    C5B 5088   4.491   4.819   3.354
  317NAP   H51A 5089   4.398   4.793   3.304
  317NAP   H52A 5090   4.461   4.847   3.455
  317NAP    C4B 5091   4.588   4.700   3.349
  317NAP    H4B 5092   4.622   4.676   3.248
  317NAP    O4B 5093   4.692   4.722   3.447
  317NAP    C3B 5094   4.512   4.574   3.391
  317NAP    H3B 5095   4.404   4.568   3.372
  317NAP    O3B 5096   4.569   4.459   3.329
  317NAP   HO3A 5097   4.531   4.380   3.371
  317NAP    C2B 5098   4.539   4.567   3.542
  317NAP    H2B 5099   4.468   4.631   3.594
  317NAP    O2B 5100   4.543   4.432   3.591
  317NAP    C1B 5101   4.681   4.623   3.552
  317NAP    H1B 5102   4.744   4.540   3.517
  317NAP    N9A 5103   4.722   4.679   3.680
  317NAP    C8A 5104   4.652   4.746   3.776
  317NAP    H8A 5105   4.549   4.775   3.760
  317NAP    N7A 5106   4.721   4.764   3.889
  317NAP    C5A 5107   4.838   4.707   3.858
  317NAP    C6A 5108   4.949   4.690   3.939
  317NAP    N6A 5109   4.949   4.710   4.074
  317NAP   H62A 5110   5.035   4.718   4.128
  317NAP   H61A 5111   4.867   4.754   4.114
  317NAP    N1A 5112   5.062   4.633   3.895
  317NAP    C2A 5113   5.060   4.596   3.766
  317NAP    H2A 5114   5.158   4.565   3.729
  317NAP    N3A 5115   4.959   4.605   3.678
  317NAP    C4A 5116   4.847   4.660   3.728
  317NAP     O3 5117   4.396   4.993   3.126
  317NAP     PN 5118   4.247   5.003   3.069
  317NAP    O1N 5119   4.157   4.892   3.106
  317NAP    O2N 5120   4.251   4.997   2.921
  317NAP    O5D 5121   4.206   5.152   3.111
  317NAP    C5D 5122   4.112   5.173   3.219
  317NAP   H51N 5123   4.140   5.259   3.281
  317NAP   H52N 5124   4.123   5.085   3.282
  317NAP    C4D 5125   3.964   5.182   3.179
  317NAP    H4D 5126   3.913   5.193   3.275
  317NAP    O4D 5127   3.937   5.298   3.098
  317NAP    C3D 5128   3.906   5.066   3.098
  317NAP    H3D 5129   3.978   5.042   3.020
  317NAP    O3D 5130   3.895   4.945   3.174
  317NAP   HO3N 5131   3.983   4.906   3.158
  317NAP    C2D 5132   3.775   5.130   3.049
  317NAP    H2D 5133   3.733   5.080   2.962
  317NAP    O2D 5134   3.677   5.114   3.152
  317NAP   HO2N 5135   3.604   5.178   3.146
  317NAP    C1D 5136   3.817   5.275   3.022
  317NAP    H1D 5137   3.746   5.345   3.067
  317NAP    N1N 5138   3.845   5.310   2.884
  317NAP    C2N 5139   3.772   5.410   2.830
  317NAP    H2N 5140   3.700   5.463   2.892
  317NAP    C3N 5141   3.786   5.435   2.694
  317NAP    C7N 5142   3.706   5.541   2.627
  317NAP    O7N 5143   3.696   5.567   2.509
  317NAP    N7N 5144   3.642   5.628   2.707
  317NAP   H72N 5145   3.615   5.717   2.668
  317NAP   H71N 5146   3.628   5.607   2.804
  317NAP    C4N 5147   3.881   5.366   2.620
  317NAP    H4N 5148   3.894   5.381   2.513
  317NAP    C5N 5149   3.972   5.283   2.683
  317NAP    H5N 5150   4.045   5.235   2.619
  317NAP    C6N 5151   3.954   5.262   2.819
  317NAP    H6N 5152   4.030   5.215   2.881
  317NAP    P2B 5153   4.418   4.334   3.573
  317NAP    O1X 5154   4.292   4.412   3.569
  317NAP    O2X 5155   4.423   4.260   3.445
  317NAP    O3X 5156   4.420   4.231   3.680
  318SOL     OW 5157   5.322   6.342   1.522
  318SOL    HW1 5158   5.335   6.260   1.475
  318SOL    HW2 5159   5.253   6.324   1.585
  319SOL     OW 5160   2.069   8.944   3.435
  319SOL    HW1 5161   2.089   9.016   3.494
  319SOL    HW2 5162   1.989   8.970   3.390
  320SOL     OW 5163   1.032   5.623   6.188
  320SOL    HW1 5164   1.088   5.546   6.183
  320SOL    HW2 5165   1.037   5.662   6.100
  321SOL     OW 5166   0.391   8.904   5.442
  321SOL    HW1 5167   0.469   8.852   5.464
  321SOL    HW2 5168   0.374   8.956   5.521
  322SOL     OW 5169   7.286   2.871   0.882
  322SOL    HW1 5170   7.199   2.894   0.916
  322SOL    HW2 5171   7.347   2.900   0.950
  323SOL     OW 5172   8.036   1.499   0.087
  323SOL    HW1 5173   7.971   1.452   0.034
  323SOL    HW2 5174   8.019   1.592   0.068
  324SOL     OW 5175   5.002   3.527   2.998
  324SOL    HW1 5176   5.043   3.610   2.975
  324SOL    HW2 5177   4.909   3.540   2.981
  325SOL     OW 5178   6.350   8.771   3.648
  325SOL    HW1 5179   6.394   8.694   3.611
  325SOL    HW2 5180   6.296   8.736   3.719
  326SOL     OW 5181   2.068  10.192   5.335
  326SOL    HW1 5182   2.159  10.223   5.339
  326SOL    HW2 5183   2.027  10.250   5.270
  327SOL     OW 5184   4.289   4.432   5.553
  327SOL    HW1 5185   4.243   4.386   5.624
  327SOL    HW2 5186   4.234   4.507   5.534
  328SOL     OW 5187   4.521   6.057   0.607
  328SOL    HW1 5188   4.544   5.965   0.598
  328SOL    HW2 5189   4.583   6.091   0.672
  329SOL     OW 5190   5.347   6.628   5.520
  329SOL    HW1 5191   5.390   6.696   5.572
  329SOL    HW2 5192   5.416   6.597   5.461
  330SOL     OW 5193   8.384   7.647   1.493
  330SOL    HW1 5194   8.324   7.685   1.557
  330SOL    HW2 5195   8.393   7.555   1.519
  331SOL     OW 5196   5.500   8.343   2.294
  331SOL    HW1 5197   5.554   8.303   2.227
  331SOL    HW2 5198   5.539   8.315   2.377
  332SOL     OW 5199   6.177   0.384   0.588
  332SOL    HW1 5200   6.227   0.443   0.645
  332SOL    HW2 5201   6.149   0.313   0.647
  333SOL     OW 5202   0.489   2.381   1.233
  333SOL    HW1 5203   0.491   2.342   1.321
  333SOL    HW2 5204   0.563   2.341   1.187
  334SOL     OW 5205   1.998   8.966   4.402
  334SOL    HW1 5206   2.048   8.895   4.363
  334SOL    HW2 5207   1.935   8.991   4.335
  335SOL     OW 5208   1.069   8.905   3.861
  335SOL    HW1 5209   1.142   8.848   3.886
  335SOL    HW2 5210   1.098   8.947   3.780
  336SOL     OW 5211   6.980   8.976   3.465
  336SOL    HW1 5212   7.067   8.978   3.506
  336SOL    HW2 5213   6.954   9.067   3.458
  337SOL     OW 5214   4.735   8.742   5.719
  337SOL    HW1 5215   4.756   8.830   5.749
  337SOL    HW2 5216   4.670   8.754   5.651
  338SOL     OW 5217   4.698   9.154   4.565
  338SOL    HW1 5218   4.667   9.171   4.476
  338SOL    HW2 5219   4.773   9.095   4.553
  339SOL     OW 5220   3.651   7.805   1.539
  339SOL    HW1 5221   3.715   7.797   1.609
  339SOL    HW2 5222   3.699   7.782   1.460
  340SOL     OW 5223   7.577   2.894   0.498
  340SOL    HW1 5224   7.577   2.987   0.474
  340SOL    HW2 5225   7.525   2.852   0.429
  341SOL     OW 5226   0.428   6.678   3.251
  341SOL    HW1 5227   0.476   6.725   3.182
  341SOL    HW2 5228   0.386   6.747   3.302
  342SOL     OW 5229   0.548   3.493   4.258
  342SOL    HW1 5230   0.536   3.543   4.338
  342SOL    HW2 5231   0.633   3.523   4.223
  343SOL     OW 5232   3.749   0.598   0.920
  343SOL    HW1 5233   3.841   0.582   0.940
  343SOL    HW2 5234   3.706   0.514   0.938
  344SOL     OW 5235   3.400   3.418   0.885
  344SOL    HW1 5236   3.407   3.441   0.792
  344SOL    HW2 5237   3.336   3.346   0.887
  345SOL     OW 5238   1.640   5.974   2.372
  345SOL    HW1 5239   1.623   5.972   2.278
  345SOL    HW2 5240   1.673   6.063   2.388
  346SOL     OW 5241   1.417   4.928   4.648
  346SOL    HW1 5242   1.361   4.945   4.571
  346SOL    HW2 5243   1.492   4.881   4.613
  347SOL     OW 5244   4.278   4.808   5.104
  347SOL    HW1 5245   4.305   4.836   5.017
  347SOL    HW2 5246   4.340   4.738   5.127
  348SOL     OW 5247   6.900   5.705   1.241
  348SOL    HW1 5248   6.984   5.698   1.286
  348SOL    HW2 5249   6.910   5.780   1.182
  349SOL     OW 5250   1.499   2.835   0.571
  349SOL    HW1 5251   1.570   2.882   0.527
  349SOL    HW2 5252   1.543   2.788   0.643
  350SOL     OW 5253   1.617   8.553   3.660
  350SOL    HW1 5254   1.524   8.551   3.640
  350SOL    HW2 5255   1.653   8.474   3.620
  351SOL     OW 5256   2.089   8.929   5.805
  351SOL    HW1 5257   2.080   8.836   5.825
  351SOL    HW2 5258   2.005   8.952   5.763
  352SOL     OW 5259   0.371   3.633   3.052
  352SOL    HW1 5260   0.457   3.635   3.094
  352SOL    HW2 5261   0.341   3.542   3.063
  353SOL     OW 5262   5.618   7.545   4.615
  353SOL    HW1 5263   5.711   7.535   4.636
  353SOL    HW2 5264   5.610   7.509   4.526
  354SOL     OW 5265   4.688   3.079   2.421
  354SOL    HW1 5266   4.659   2.995   2.387
  354SOL    HW2 5267   4.681   3.071   2.516
  355SOL     OW 5268   5.613   8.938   5.111
  355SOL    HW1 5269   5.602   8.885   5.032
  355SOL    HW2 5270   5.598   9.028   5.081
  356SOL     OW 5271   5.540   5.295   6.008
  356SOL    HW1 5272   5.629   5.293   6.042
  356SOL    HW2 5273   5.548   5.265   5.917
  357SOL     OW 5274   2.695   6.233   5.548
  357SOL    HW1 5275   2.744   6.249   5.467
  357SOL    HW2 5276   2.747   6.273   5.617
  358SOL     OW 5277   5.672   8.297   3.474
  358SOL    HW1 5278   5.744   8.236   3.487
  358SOL    HW2 5279   5.695   8.373   3.528
  359SOL     OW 5280   5.371   2.961   4.061
  359SOL    HW1 5281   5.365   2.957   3.966
  359SOL    HW2 5282   5.464   2.947   4.080
  360SOL     OW 5283   6.009   4.482   0.068
  360SOL    HW1 5284   6.042   4.555   0.016
  360SOL    HW2 5285   6.013   4.513   0.158
  361SOL     OW 5286   1.715   3.216   4.004
  361SOL    HW1 5287   1.703   3.310   3.992
  361SOL    HW2 5288   1.779   3.208   4.075
  362SOL     OW 5289   5.610   1.823   2.939
  362SOL    HW1 5290   5.568   1.818   3.026
  362SOL    HW2 5291   5.661   1.904   2.941
  363SOL     OW 5292  -1.331   6.710   6.078
  363SOL    HW1 5293  -1.252   6.692   6.130
  363SOL    HW2 5294  -1.403   6.697   6.140
  364SOL     OW 5295   5.180   9.264   3.758
  364SOL    HW1 5296   5.124   9.190   3.731
  364SOL    HW2 5297   5.262   9.249   3.712
  365SOL     OW 5298   4.999   2.110   3.579
  365SOL    HW1 5299   5.014   2.140   3.668
  365SOL    HW2 5300   5.038   2.023   3.575
  366SOL     OW 5301   1.017   3.467   3.775
  366SOL    HW1 5302   1.034   3.540   3.715
  366SOL    HW2 5303   1.049   3.497   3.860
  367SOL     OW 5304   4.118   9.629   6.153
  367SOL    HW1 5305   4.122   9.600   6.062
  367SOL    HW2 5306   4.209   9.647   6.177
  368SOL     OW 5307   1.470   3.709   0.597
  368SOL    HW1 5308   1.433   3.771   0.661
  368SOL    HW2 5309   1.538   3.663   0.646
  369SOL     OW 5310   7.599   4.407   1.599
  369SOL    HW1 5311   7.623   4.318   1.625
  369SOL    HW2 5312   7.506   4.413   1.618
  370SOL     OW 5313   7.303   2.605   0.869
  370SOL    HW1 5314   7.241   2.581   0.937
  370SOL    HW2 5315   7.308   2.701   0.874
  371SOL     OW 5316   6.502   8.500   5.445
  371SOL    HW1 5317   6.572   8.519   5.383
  371SOL    HW2 5318   6.462   8.419   5.413
  372SOL     OW 5319   6.854   6.710   4.885
  372SOL    HW1 5320   6.855   6.643   4.817
  372SOL    HW2 5321   6.941   6.706   4.924
  373SOL     OW 5322   1.704   6.686   5.876
  373SOL    HW1 5323   1.609   6.690   5.886
  373SOL    HW2 5324   1.720   6.708   5.785
  374SOL     OW 5325   0.824   2.374   1.510
  374SOL    HW1 5326   0.881   2.387   1.434
  374SOL    HW2 5327   0.735   2.383   1.476
  375SOL     OW 5328   1.956   4.616   1.551
  375SOL    HW1 5329   1.976   4.667   1.629
  375SOL    HW2 5330   1.932   4.530   1.584
  376SOL     OW 5331   7.012   7.167   3.725
  376SOL    HW1 5332   7.033   7.081   3.688
  376SOL    HW2 5333   6.945   7.149   3.791
  377SOL     OW 5334   5.529   6.760   4.984
  377SOL    HW1 5335   5.538   6.853   4.965
  377SOL    HW2 5336   5.439   6.739   4.958
  378SOL     OW 5337   1.997   7.521   5.901
  378SOL    HW1 5338   1.978   7.586   5.833
  378SOL    HW2 5339   2.026   7.573   5.976
  379SOL     OW 5340   3.683   3.435   4.002
  379SOL    HW1 5341   3.745   3.507   4.003
  379SOL    HW2 5342   3.652   3.429   4.093
  380SOL     OW 5343   6.044   8.064   2.330
  380SOL    HW1 5344   6.064   8.140   2.385
  380SOL    HW2 5345   6.087   8.083   2.246
  381SOL     OW 5346   1.435   7.989   5.018
  381SOL    HW1 5347   1.414   7.896   5.026
  381SOL    HW2 5348   1.384   8.019   4.942
  382SOL     OW 5349   4.569   9.077   3.883
  382SOL    HW1 5350   4.645   9.076   3.825
  382SOL    HW2 5351   4.558   9.169   3.906
  383SOL     OW 5352   7.983   4.986   1.454
  383SOL    HW1 5353   8.062   4.932   1.460
  383SOL    HW2 5354   7.977   5.029   1.540
  384SOL     OW 5355   3.821   3.665   1.986
  384SOL    HW1 5356   3.872   3.740   2.016
  384SOL    HW2 5357   3.834   3.599   2.054
  385SOL     OW 5358   5.707   7.297   0.720
  385SOL    HW1 5359   5.758   7.289   0.640
  385SOL    HW2 5360   5.691   7.391   0.729
  386SOL     OW 5361   6.626   6.111   2.074
  386SOL    HW1 5362   6.547   6.075   2.114
  386SOL    HW2 5363   6.623   6.080   1.984
  387SOL     OW 5364   3.935   8.061   2.178
  387SOL    HW1 5365   3.851   8.105   2.166
  387SOL    HW2 5366   3.975   8.061   2.091
  388SOL     OW 5367   2.847   7.800   4.779
  388SOL    HW1 5368   2.915   7.866   4.769
  388SOL    HW2 5369   2.814   7.786   4.690
  389SOL     OW 5370   7.418   4.797   2.316
  389SOL    HW1 5371   7.433   4.886   2.348
  389SOL    HW2 5372   7.468   4.741   2.374
  390SOL     OW 5373   5.939   2.201   1.912
  390SOL    HW1 5374   5.859   2.152   1.896
  390SOL    HW2 5375   5.928   2.282   1.863
  391SOL     OW 5376   2.528   6.546   5.652
  391SOL    HW1 5377   2.481   6.463   5.639
  391SOL    HW2 5378   2.471   6.612   5.611
  392SOL     OW 5379   6.246   8.445   3.110
  392SOL    HW1 5380   6.228   8.517   3.170
  392SOL    HW2 5381   6.239   8.367   3.165
  393SOL     OW 5382   1.525   3.178   1.574
  393SOL    HW1 5383   1.514   3.273   1.564
  393SOL    HW2 5384   1.518   3.164   1.669
  394SOL     OW 5385   2.541   2.550   0.448
  394SOL    HW1 5386   2.619   2.600   0.472
  394SOL    HW2 5387   2.565   2.459   0.466
  395SOL     OW 5388   3.681   3.894   5.813
  395SOL    HW1 5389   3.760   3.944   5.792
  395SOL    HW2 5390   3.709   3.803   5.814
  396SOL     OW 5391   3.779   9.350   5.154
  396SOL    HW1 5392   3.849   9.407   5.186
  396SOL    HW2 5393   3.713   9.410   5.120
  397SOL     OW 5394   7.008   8.954   4.810
  397SOL    HW1 5395   6.936   8.940   4.871
  397SOL    HW2 5396   7.032   9.046   4.822
  398SOL     OW 5397   3.853   2.644   0.599
  398SOL    HW1 5398   3.914   2.636   0.526
  398SOL    HW2 5399   3.773   2.680   0.560
  399SOL     OW 5400   4.208   3.579   3.315
  399SOL    HW1 5401   4.129   3.529   3.337
  399SOL    HW2 5402   4.264   3.571   3.392
  400SOL     OW 5403   7.773   6.794   2.529
  400SOL    HW1 5404   7.815   6.736   2.593
  400SOL    HW2 5405   7.828   6.789   2.451
  401SOL     OW 5406   5.820   7.938   2.261
  401SOL    HW1 5407   5.823   7.842   2.261
  401SOL    HW2 5408   5.910   7.964   2.280
  402SOL     OW 5409   0.330   7.047   4.012
  402SOL    HW1 5410   0.423   7.024   4.009
  402SOL    HW2 5411   0.286   6.975   3.967
  403SOL     OW 5412   2.514   3.685   4.030
  403SOL    HW1 5413   2.546   3.667   3.941
  403SOL    HW2 5414   2.501   3.599   4.068
  404SOL     OW 5415   8.939   6.903   1.129
  404SOL    HW1 5416   9.025   6.894   1.171
  404SOL    HW2 5417   8.921   6.997   1.129
  405SOL     OW 5418   1.797   2.726   1.767
  405SOL    HW1 5419   1.750   2.720   1.684
  405SOL    HW2 5420   1.740   2.682   1.830
  406SOL     OW 5421   6.249   4.590   1.892
  406SOL    HW1 5422   6.156   4.607   1.874
  406SOL    HW2 5423   6.287   4.677   1.904
  407SOL     OW 5424   4.381   3.682   0.559
  407SOL    HW1 5425   4.393   3.777   0.562
  407SOL    HW2 5426   4.313   3.663   0.624
  408SOL     OW 5427   3.457   6.963   4.924
  408SOL    HW1 5428   3.464   6.927   5.012
  408SOL    HW2 5429   3.476   6.890   4.866
  409SOL     OW 5430   2.218   2.348   2.473
  409SOL    HW1 5431   2.285   2.373   2.537
  409SOL    HW2 5432   2.269   2.322   2.396
  410SOL     OW 5433   6.097   3.310   3.905
  410SOL    HW1 5434   6.114   3.253   3.830
  410SOL    HW2 5435   6.150   3.273   3.976
  411SOL     OW 5436   4.922   9.537   6.130
  411SOL    HW1 5437   5.007   9.561   6.166
  411SOL    HW2 5438   4.874   9.620   6.123
  412SOL     OW 5439   0.918   8.323   4.643
  412SOL    HW1 5440   0.980   8.329   4.715
  412SOL    HW2 5441   0.875   8.238   4.656
  413SOL     OW 5442   2.887   5.709   6.026
  413SOL    HW1 5443   2.798   5.677   6.042
  413SOL    HW2 5444   2.916   5.661   5.949
  414SOL     OW 5445   2.018   7.548   1.287
  414SOL    HW1 5446   1.997   7.493   1.212
  414SOL    HW2 5447   2.093   7.504   1.329
  415SOL     OW 5448   1.461   4.812   1.455
  415SOL    HW1 5449   1.392   4.878   1.469
  415SOL    HW2 5450   1.529   4.835   1.517
  416SOL     OW 5451   6.881   4.038   0.740
  416SOL    HW1 5452   6.884   3.957   0.689
  416SOL    HW2 5453   6.965   4.080   0.723
  417SOL     OW 5454   5.504   9.071   4.626
  417SOL    HW1 5455   5.489   8.978   4.646
  417SOL    HW2 5456   5.576   9.097   4.683
  418SOL     OW 5457   5.461   8.134   3.551
  418SOL    HW1 5458   5.548   8.171   3.536
  418SOL    HW2 5459   5.467   8.044   3.519
  419SOL     OW 5460   8.414   6.517   0.588
  419SOL    HW1 5461   8.409   6.591   0.650
  419SOL    HW2 5462   8.499   6.527   0.546
  420SOL     OW 5463   6.544   2.810   2.616
  420SOL    HW1 5464   6.511   2.804   2.706
  420SOL    HW2 5465   6.631   2.849   2.625
  421SOL     OW 5466   1.980   6.440   0.847
  421SOL    HW1 5467   1.913   6.503   0.873
  421SOL    HW2 5468   2.058   6.466   0.896
  422SOL     OW 5469   2.430   6.933   0.959
  422SOL    HW1 5470   2.408   6.912   1.050
  422SOL    HW2 5471   2.372   6.877   0.907
  423SOL     OW 5472  -0.310   8.914   5.747
  423SOL    HW1 5473  -0.378   8.981   5.735
  423SOL    HW2 5474  -0.329   8.849   5.680
  424SOL     OW 5475   3.873   7.151   0.598
  424SOL    HW1 5476   3.943   7.087   0.613
  424SOL    HW2 5477   3.818   7.144   0.676
  425SOL     OW 5478  -0.671   7.003   5.749
  425SOL    HW1 5479  -0.577   7.019   5.755
  425SOL    HW2 5480  -0.712   7.087   5.771
  426SOL     OW 5481   8.037   4.469   0.903
  426SOL    HW1 5482   8.048   4.511   0.988
  426SOL    HW2 5483   8.117   4.418   0.890
  427SOL     OW 5484  -0.381   3.062   3.228
  427SOL    HW1 5485  -0.332   3.142   3.246
  427SOL    HW2 5486  -0.363   3.006   3.304
  428SOL     OW 5487  -1.552   5.153   5.740
  428SOL    HW1 5488  -1.503   5.124   5.817
  428SOL    HW2 5489  -1.631   5.194   5.775
  429SOL     OW 5490   1.492   7.481   4.692
  429SOL    HW1 5491   1.556   7.438   4.636
  429SOL    HW2 5492   1.431   7.411   4.717
  430SOL     OW 5493   5.034   7.527   1.719
  430SOL    HW1 5494   4.947   7.564   1.705
  430SOL    HW2 5495   5.072   7.580   1.789
  431SOL     OW 5496   7.280   9.029   3.745
  431SOL    HW1 5497   7.257   9.106   3.796
  431SOL    HW2 5498   7.374   9.019   3.758
  432SOL     OW 5499   8.199   5.479   1.355
  432SOL    HW1 5500   8.280   5.454   1.400
  432SOL    HW2 5501   8.136   5.411   1.379
  433SOL     OW 5502   0.107   8.451   5.786
  433SOL    HW1 5503   0.067   8.536   5.767
  433SOL    HW2 5504   0.091   8.436   5.879
  434SOL     OW 5505   6.113   1.528   2.220
  434SOL    HW1 5506   6.134   1.619   2.239
  434SOL    HW2 5507   6.151   1.511   2.134
  435SOL     OW 5508   4.840   3.918   2.144
  435SOL    HW1 5509   4.929   3.943   2.170
  435SOL    HW2 5510   4.839   3.823   2.152
  436SOL     OW 5511   5.115   3.377   1.505
  436SOL    HW1 5512   5.080   3.451   1.454
  436SOL    HW2 5513   5.127   3.413   1.593
  437SOL     OW 5514   1.910   2.645   2.776
  437SOL    HW1 5515   1.974   2.594   2.825
  437SOL    HW2 5516   1.937   2.736   2.788
  438SOL     OW 5517   1.692   9.656   4.847
  438SOL    HW1 5518   1.771   9.710   4.840
  438SOL    HW2 5519   1.695   9.619   4.935
  439SOL     OW 5520   1.986   5.167   1.180
  439SOL    HW1 5521   1.938   5.171   1.263
  439SOL    HW2 5522   2.020   5.255   1.168
  440SOL     OW 5523  -0.556   7.289   5.315
  440SOL    HW1 5524  -0.499   7.365   5.328
  440SOL    HW2 5525  -0.642   7.318   5.346
  441SOL     OW 5526   2.153   2.556   1.856
  441SOL    HW1 5527   2.065   2.544   1.822
  441SOL    HW2 5528   2.209   2.502   1.800
  442SOL     OW 5529   0.805   8.640   5.141
  442SOL    HW1 5530   0.719   8.682   5.152
  442SOL    HW2 5531   0.785   8.548   5.126
  443SOL     OW 5532   5.123   9.080   6.178
  443SOL    HW1 5533   5.106   9.026   6.256
  443SOL    HW2 5534   5.043   9.132   6.167
  444SOL     OW 5535   0.859   3.770   1.523
  444SOL    HW1 5536   0.946   3.735   1.544
  444SOL    HW2 5537   0.806   3.693   1.501
  445SOL     OW 5538   4.660   8.279   5.197
  445SOL    HW1 5539   4.613   8.283   5.280
  445SOL    HW2 5540   4.633   8.196   5.158
  446SOL     OW 5541   7.710   4.623   1.023
  446SOL    HW1 5542   7.641   4.690   1.024
  446SOL    HW2 5543   7.791   4.672   1.011
  447SOL     OW 5544   1.853   4.914   5.171
  447SOL    HW1 5545   1.910   4.894   5.097
  447SOL    HW2 5546   1.798   4.836   5.181
  448SOL     OW 5547   7.079   0.767   0.633
  448SOL    HW1 5548   7.134   0.718   0.694
  448SOL    HW2 5549   7.125   0.760   0.549
  449SOL     OW 5550   0.236   4.066   3.668
  449SOL    HW1 5551   0.267   4.116   3.743
  449SOL    HW2 5552   0.189   3.992   3.706
  450SOL     OW 5553   4.642   6.051   1.693
  450SOL    HW1 5554   4.710   6.107   1.656
  450SOL    HW2 5555   4.680   5.963   1.692
  451SOL     OW 5556   5.640   4.526   5.263
  451SOL    HW1 5557   5.674   4.614   5.251
  451SOL    HW2 5558   5.576   4.515   5.192
  452SOL     OW 5559   6.267  10.104   5.155
  452SOL    HW1 5560   6.255  10.176   5.093
  452SOL    HW2 5561   6.179  10.070   5.170
  453SOL     OW 5562   4.337   1.601   1.538
  453SOL    HW1 5563   4.428   1.619   1.518
  453SOL    HW2 5564   4.334   1.598   1.634
  454SOL     OW 5565   6.120   7.657   5.294
  454SOL    HW1 5566   6.101   7.710   5.372
  454SOL    HW2 5567   6.093   7.711   5.220
  455SOL     OW 5568   5.870   6.573   0.887
  455SOL    HW1 5569   5.851   6.481   0.904
  455SOL    HW2 5570   5.829   6.591   0.802
  456SOL     OW 5571   1.980   3.622   0.833
  456SOL    HW1 5572   1.969   3.717   0.832
  456SOL    HW2 5573   2.070   3.608   0.803
  457SOL     OW 5574   7.985   6.004   2.007
  457SOL    HW1 5575   7.934   6.075   2.045
  457SOL    HW2 5576   8.027   6.043   1.931
  458SOL     OW 5577   3.053   3.059   0.401
  458SOL    HW1 5578   3.084   3.145   0.370
  458SOL    HW2 5579   3.131   3.019   0.440
  459SOL     OW 5580   3.067   7.956   4.684
  459SOL    HW1 5581   3.120   8.030   4.714
  459SOL    HW2 5582   3.129   7.901   4.635
  460SOL     OW 5583   2.779   2.896   2.262
  460SOL    HW1 5584   2.813   2.985   2.272
  460SOL    HW2 5585   2.757   2.888   2.169
  461SOL     OW 5586   4.196   4.615   1.313
  461SOL    HW1 5587   4.173   4.583   1.400
  461SOL    HW2 5588   4.280   4.659   1.325
  462SOL     OW 5589   6.389   8.277   2.524
  462SOL    HW1 5590   6.370   8.247   2.436
  462SOL    HW2 5591   6.378   8.372   2.521
  463SOL     OW 5592   4.542   8.016   5.300
  463SOL    HW1 5593   4.602   7.966   5.356
  463SOL    HW2 5594   4.552   7.978   5.213
  464SOL     OW 5595   1.114   6.032   2.040
  464SOL    HW1 5596   1.197   6.069   2.069
  464SOL    HW2 5597   1.048   6.095   2.070
  465SOL     OW 5598   4.818   0.629   0.399
  465SOL    HW1 5599   4.892   0.612   0.342
  465SOL    HW2 5600   4.744   0.645   0.340
  466SOL     OW 5601   4.625   4.814   0.984
  466SOL    HW1 5602   4.630   4.790   0.891
  466SOL    HW2 5603   4.617   4.730   1.030
  467SOL     OW 5604   7.117   8.284   2.718
  467SOL    HW1 5605   7.194   8.340   2.712
  467SOL    HW2 5606   7.139   8.208   2.664
  468SOL     OW 5607   6.845   8.896   3.214
  468SOL    HW1 5608   6.915   8.930   3.270
  468SOL    HW2 5609   6.855   8.944   3.132
  469SOL     OW 5610   5.936   3.599   4.300
  469SOL    HW1 5611   5.968   3.642   4.221
  469SOL    HW2 5612   6.011   3.551   4.334
  470SOL     OW 5613   5.671   9.019   4.042
  470SOL    HW1 5614   5.731   9.059   3.980
  470SOL    HW2 5615   5.623   8.954   3.991
  471SOL     OW 5616   5.311   6.969   4.809
  471SOL    HW1 5617   5.281   7.053   4.844
  471SOL    HW2 5618   5.249   6.948   4.740
  472SOL     OW 5619   4.655   7.449   1.257
  472SOL    HW1 5620   4.561   7.454   1.240
  472SOL    HW2 5621   4.690   7.400   1.183
  473SOL     OW 5622   6.374   5.309   4.592
  473SOL    HW1 5623   6.292   5.307   4.641
  473SOL    HW2 5624   6.401   5.400   4.595
  474SOL     OW 5625   2.504   0.192   0.061
  474SOL    HW1 5626   2.478   0.260  -0.001
  474SOL    HW2 5627   2.538   0.121   0.006
  475SOL     OW 5628   0.800   3.910   2.529
  475SOL    HW1 5629   0.840   3.870   2.452
  475SOL    HW2 5630   0.711   3.931   2.502
  476SOL     OW 5631   5.013   7.342   3.925
  476SOL    HW1 5632   5.049   7.281   3.990
  476SOL    HW2 5633   5.088   7.367   3.871
  477SOL     OW 5634   2.239   8.791   3.734
  477SOL    HW1 5635   2.257   8.882   3.757
  477SOL    HW2 5636   2.145   8.788   3.717
  478SOL     OW 5637  -1.193   2.656   3.830
  478SOL    HW1 5638  -1.216   2.673   3.738
  478SOL    HW2 5639  -1.099   2.669   3.833
  479SOL     OW 5640   1.047   5.230   4.467
  479SOL    HW1 5641   1.021   5.143   4.500
  479SOL    HW2 5642   1.094   5.211   4.386
  480SOL     OW 5643   7.534   7.681   1.525
  480SOL    HW1 5644   7.529   7.722   1.611
  480SOL    HW2 5645   7.522   7.753   1.463
  481SOL     OW 5646   0.866   4.270   5.382
  481SOL    HW1 5647   0.912   4.232   5.456
  481SOL    HW2 5648   0.868   4.365   5.397
  482SOL     OW 5649   4.683   4.134   0.763
  482SOL    HW1 5650   4.635   4.152   0.682
  482SOL    HW2 5651   4.695   4.039   0.763
  483SOL     OW 5652   4.323  10.334   5.811
  483SOL    HW1 5653   4.409  10.358   5.844
  483SOL    HW2 5654   4.263  10.354   5.883
  484SOL     OW 5655   1.794   6.550   4.917
  484SOL    HW1 5656   1.722   6.535   4.856
  484SOL    HW2 5657   1.766   6.623   4.971
  485SOL     OW 5658   2.721   7.078   0.694
  485SOL    HW1 5659   2.764   7.065   0.779
  485SOL    HW2 5660   2.691   7.169   0.697
  486SOL     OW 5661   3.720   9.385   5.711
  486SOL    HW1 5662   3.691   9.477   5.707
  486SOL    HW2 5663   3.650   9.337   5.667
  487SOL     OW 5664   1.758  10.516   6.079
  487SOL    HW1 5665   1.850  10.533   6.062
  487SOL    HW2 5666   1.758  10.442   6.141
  488SOL     OW 5667   3.813   6.641   4.209
  488SOL    HW1 5668   3.769   6.637   4.294
  488SOL    HW2 5669   3.852   6.554   4.198
  489SOL     OW 5670   6.574   5.814   0.779
  489SOL    HW1 5671   6.618   5.855   0.705
  489SOL    HW2 5672   6.485   5.797   0.748
  490SOL     OW 5673   0.783   6.249   4.532
  490SOL    HW1 5674   0.791   6.225   4.624
  490SOL    HW2 5675   0.850   6.316   4.519
  491SOL     OW 5676   1.961   6.069   4.587
  491SOL    HW1 5677   1.931   6.156   4.561
  491SOL    HW2 5678   1.994   6.080   4.676
  492SOL     OW 5679   3.321   9.074   5.236
  492SOL    HW1 5680   3.236   9.029   5.235
  492SOL    HW2 5681   3.302   9.159   5.277
  493SOL     OW 5682   2.727   3.993   0.180
  493SOL    HW1 5683   2.809   3.944   0.187
  493SOL    HW2 5684   2.731   4.055   0.253
  494SOL     OW 5685   2.497   3.445   1.233
  494SOL    HW1 5686   2.585   3.410   1.236
  494SOL    HW2 5687   2.444   3.376   1.193
  495SOL     OW 5688   7.137   2.990   0.161
  495SOL    HW1 5689   7.182   3.028   0.086
  495SOL    HW2 5690   7.142   3.056   0.229
  496SOL     OW 5691   6.245   6.486   3.103
  496SOL    HW1 5692   6.221   6.519   3.189
  496SOL    HW2 5693   6.268   6.565   3.053
  497SOL     OW 5694   4.881   4.011   3.901
  497SOL    HW1 5695   4.797   3.974   3.874
  497SOL    HW2 5696   4.861   4.066   3.976
  498SOL     OW 5697   2.095   0.808   0.537
  498SOL    HW1 5698   2.062   0.892   0.568
  498SOL    HW2 5699   2.017   0.763   0.504
  499SOL     OW 5700   6.465   6.829   5.144
  499SOL    HW1 5701   6.515   6.850   5.065
  499SOL    HW2 5702   6.449   6.914   5.186
  500SOL     OW 5703   3.005   3.068   3.311
  500SOL    HW1 5704   2.965   3.023   3.385
  500SOL    HW2 5705   2.980   3.160   3.322
  501SOL     OW 5706   6.449   2.548   0.798
  501SOL    HW1 5707   6.481   2.459   0.783
  501SOL    HW2 5708   6.474   2.568   0.888
  502SOL     OW 5709   4.840   1.378   1.278
  502SOL    HW1 5710   4.823   1.465   1.244
  502SOL    HW2 5711   4.790   1.373   1.359
  503SOL     OW 5712   2.882   5.762   5.144
  503SOL    HW1 5713   2.938   5.692   5.177
  503SOL    HW2 5714   2.807   5.763   5.203
  504SOL     OW 5715   2.854   7.953   5.373
  504SOL    HW1 5716   2.850   7.905   5.456
  504SOL    HW2 5717   2.928   7.913   5.326
  505SOL     OW 5718   0.739   1.511   2.600
  505SOL    HW1 5719   0.827   1.484   2.626
  505SOL    HW2 5720   0.749   1.545   2.512
  506SOL     OW 5721   3.371   3.105   1.562
  506SOL    HW1 5722   3.376   3.148   1.647
  506SOL    HW2 5723   3.440   3.146   1.510
  507SOL     OW 5724   3.447   8.075   4.620
  507SOL    HW1 5725   3.405   8.087   4.535
  507SOL    HW2 5726   3.497   8.155   4.634
  508SOL     OW 5727   3.833   4.102   0.867
  508SOL    HW1 5728   3.759   4.046   0.890
  508SOL    HW2 5729   3.817   4.183   0.915
  509SOL     OW 5730   2.188   7.208   3.549
  509SOL    HW1 5731   2.283   7.218   3.543
  509SOL    HW2 5732   2.158   7.216   3.459
  510SOL     OW 5733   1.194   3.478   4.580
  510SOL    HW1 5734   1.181   3.539   4.508
  510SOL    HW2 5735   1.108   3.440   4.596
  511SOL     OW 5736   4.065   7.237   3.976
  511SOL    HW1 5737   3.984   7.229   4.027
  511SOL    HW2 5738   4.129   7.273   4.038
  512SOL     OW 5739   0.308   4.477   2.220
  512SOL    HW1 5740   0.245   4.513   2.158
  512SOL    HW2 5741   0.255   4.446   2.294
  513SOL     OW 5742   2.927   7.797   5.624
  513SOL    HW1 5743   3.012   7.780   5.665
  513SOL    HW2 5744   2.867   7.807   5.697
  514SOL     OW 5745   7.724   7.478   1.759
  514SOL    HW1 5746   7.756   7.514   1.676
  514SOL    HW2 5747   7.694   7.554   1.809
  515SOL     OW 5748   6.565   6.928   4.530
  515SOL    HW1 5749   6.517   6.854   4.568
  515SOL    HW2 5750   6.641   6.939   4.587
  516SOL     OW 5751   2.836   5.160   5.223
  516SOL    HW1 5752   2.777   5.085   5.220
  516SOL    HW2 5753   2.794   5.226   5.168
  517SOL     OW 5754   0.429   4.309   4.567
  517SOL    HW1 5755   0.397   4.300   4.656
  517SOL    HW2 5756   0.507   4.364   4.575
  518SOL     OW 5757   4.760   1.699   0.636
  518SOL    HW1 5758   4.773   1.607   0.658
  518SOL    HW2 5759   4.748   1.700   0.541
  519SOL     OW 5760   5.445   3.116   3.722
  519SOL    HW1 5761   5.525   3.154   3.686
  519SOL    HW2 5762   5.379   3.185   3.712
  520SOL     OW 5763   4.275   3.718   4.802
  520SOL    HW1 5764   4.292   3.792   4.860
  520SOL    HW2 5765   4.358   3.703   4.756
  521SOL     OW 5766   0.156   4.263   3.137
  521SOL    HW1 5767   0.170   4.283   3.230
  521SOL    HW2 5768   0.187   4.341   3.092
  522SOL     OW 5769   3.790   4.270   5.888
  522SOL    HW1 5770   3.732   4.316   5.827
  522SOL    HW2 5771   3.831   4.201   5.836
  523SOL     OW 5772   4.588   6.196   5.589
  523SOL    HW1 5773   4.514   6.197   5.649
  523SOL    HW2 5774   4.610   6.288   5.576
  524SOL     OW 5775   6.261   1.032   1.468
  524SOL    HW1 5776   6.185   0.974   1.479
  524SOL    HW2 5777   6.337   0.975   1.480
  525SOL     OW 5778   5.060   3.566   1.325
  525SOL    HW1 5779   4.976   3.519   1.330
  525SOL    HW2 5780   5.085   3.560   1.233
  526SOL     OW 5781  -1.691   3.252   5.008
  526SOL    HW1 5782  -1.610   3.208   4.982
  526SOL    HW2 5783  -1.663   3.337   5.040
  527SOL     OW 5784   7.298   7.717   2.547
  527SOL    HW1 5785   7.323   7.808   2.531
  527SOL    HW2 5786   7.357   7.666   2.491
  528SOL     OW 5787   7.018   7.570   3.082
  528SOL    HW1 5788   7.043   7.500   3.142
  528SOL    HW2 5789   6.928   7.593   3.108
  529SOL     OW 5790   4.523   3.519   0.310
  529SOL    HW1 5791   4.468   3.467   0.368
  529SOL    HW2 5792   4.501   3.488   0.222
  530SOL     OW 5793   1.938   4.131   5.979
  530SOL    HW1 5794   1.996   4.206   5.975
  530SOL    HW2 5795   1.996   4.056   5.992
  531SOL     OW 5796   7.294   5.330   2.535
  531SOL    HW1 5797   7.216   5.372   2.498
  531SOL    HW2 5798   7.287   5.239   2.506
  532SOL     OW 5799  -0.194   6.925   4.333
  532SOL    HW1 5800  -0.232   6.871   4.263
  532SOL    HW2 5801  -0.271   6.965   4.375
  533SOL     OW 5802   4.695   0.480   0.130
  533SOL    HW1 5803   4.661   0.411   0.187
  533SOL    HW2 5804   4.655   0.560   0.163
  534SOL     OW 5805   2.317   4.037   2.630
  534SOL    HW1 5806   2.366   4.098   2.685
  534SOL    HW2 5807   2.383   3.975   2.598
  535SOL     OW 5808   1.990   2.552   0.646
  535SOL    HW1 5809   2.015   2.598   0.727
  535SOL    HW2 5810   1.966   2.623   0.585
  536SOL     OW 5811   6.429   6.219   5.234
  536SOL    HW1 5812   6.402   6.133   5.266
  536SOL    HW2 5813   6.392   6.281   5.296
  537SOL     OW 5814   0.922   2.916   0.469
  537SOL    HW1 5815   0.943   3.008   0.453
  537SOL    HW2 5816   1.007   2.872   0.467
  538SOL     OW 5817  -0.638   1.359   2.190
  538SOL    HW1 5818  -0.639   1.454   2.199
  538SOL    HW2 5819  -0.556   1.340   2.144
  539SOL     OW 5820   0.170   1.818   1.890
  539SOL    HW1 5821   0.080   1.848   1.878
  539SOL    HW2 5822   0.176   1.739   1.836
  540SOL     OW 5823   5.788   2.737   4.027
  540SOL    HW1 5824   5.802   2.677   3.954
  540SOL    HW2 5825   5.873   2.741   4.071
  541SOL     OW 5826   2.192   8.829   4.277
  541SOL    HW1 5827   2.224   8.877   4.200
  541SOL    HW2 5828   2.265   8.773   4.302
  542SOL     OW 5829   4.632   9.710   5.442
  542SOL    HW1 5830   4.612   9.630   5.394
  542SOL    HW2 5831   4.682   9.763   5.381
  543SOL     OW 5832   1.225   1.830   1.662
  543SOL    HW1 5833   1.233   1.885   1.584
  543SOL    HW2 5834   1.199   1.891   1.731
  544SOL     OW 5835   5.037   9.511   4.642
  544SOL    HW1 5836   4.963   9.480   4.589
  544SOL    HW2 5837   5.104   9.535   4.578
  545SOL     OW 5838  -0.076   2.413   2.566
  545SOL    HW1 5839  -0.120   2.377   2.643
  545SOL    HW2 5840  -0.136   2.479   2.532
  546SOL     OW 5841   4.705   2.147   0.870
  546SOL    HW1 5842   4.726   2.078   0.933
  546SOL    HW2 5843   4.766   2.133   0.798
  547SOL     OW 5844   1.230   4.077   0.576
  547SOL    HW1 5845   1.161   4.141   0.597
  547SOL    HW2 5846   1.311   4.127   0.582
  548SOL     OW 5847   6.550   3.562   0.497
  548SOL    HW1 5848   6.623   3.503   0.515
  548SOL    HW2 5849   6.482   3.535   0.558
  549SOL     OW 5850   1.251   4.863   3.598
  549SOL    HW1 5851   1.184   4.930   3.585
  549SOL    HW2 5852   1.208   4.795   3.649
  550SOL     OW 5853   0.634   4.290   1.676
  550SOL    HW1 5854   0.583   4.320   1.601
  550SOL    HW2 5855   0.651   4.197   1.658
  551SOL     OW 5856   2.729   7.587   5.834
  551SOL    HW1 5857   2.752   7.630   5.916
  551SOL    HW2 5858   2.810   7.544   5.806
  552SOL     OW 5859   4.461   2.169   3.153
  552SOL    HW1 5860   4.377   2.135   3.183
  552SOL    HW2 5861   4.439   2.237   3.090
  553SOL     OW 5862   1.546   6.072   1.876
  553SOL    HW1 5863   1.461   6.067   1.832
  553SOL    HW2 5864   1.605   6.021   1.821
  554SOL     OW 5865   5.210   5.126   0.899
  554SOL    HW1 5866   5.197   5.043   0.945
  554SOL    HW2 5867   5.261   5.180   0.960
  555SOL     OW 5868   4.815   6.948   5.672
  555SOL    HW1 5869   4.825   6.964   5.578
  555SOL    HW2 5870   4.866   7.017   5.714
  556SOL     OW 5871   5.424   4.861   4.782
  556SOL    HW1 5872   5.511   4.825   4.792
  556SOL    HW2 5873   5.373   4.791   4.741
  557SOL     OW 5874   5.392   0.574   0.542
  557SOL    HW1 5875   5.468   0.595   0.596
  557SOL    HW2 5876   5.426   0.523   0.469
  558SOL     OW 5877   4.944   5.970   5.780
  558SOL    HW1 5878   4.989   5.886   5.786
  558SOL    HW2 5879   4.854   5.948   5.758
  559SOL     OW 5880   0.119   5.596   4.160
  559SOL    HW1 5881   0.165   5.512   4.161
  559SOL    HW2 5882   0.027   5.572   4.171
  560SOL     OW 5883   7.531   5.583   3.080
  560SOL    HW1 5884   7.526   5.669   3.120
  560SOL    HW2 5885   7.578   5.529   3.144
  561SOL     OW 5886   5.627   3.252   2.442
  561SOL    HW1 5887   5.607   3.180   2.502
  561SOL    HW2 5888   5.625   3.330   2.497
  562SOL     OW 5889   6.188   8.024   2.074
  562SOL    HW1 5890   6.155   7.955   2.016
  562SOL    HW2 5891   6.228   8.087   2.014
  563SOL     OW 5892   7.379   3.451   0.515
  563SOL    HW1 5893   7.338   3.537   0.503
  563SOL    HW2 5894   7.394   3.445   0.610
  564SOL     OW 5895   0.173   0.528   0.557
  564SOL    HW1 5896   0.104   0.468   0.530
  564SOL    HW2 5897   0.135   0.579   0.629
  565SOL     OW 5898   6.329   6.975   3.745
  565SOL    HW1 5899   6.382   6.946   3.820
  565SOL    HW2 5900   6.392   6.987   3.674
  566SOL     OW 5901  -0.044   4.390   3.876
  566SOL    HW1 5902  -0.035   4.301   3.908
  566SOL    HW2 5903   0.000   4.444   3.943
  567SOL     OW 5904   3.277   7.208   4.250
  567SOL    HW1 5905   3.334   7.271   4.205
  567SOL    HW2 5906   3.218   7.263   4.303
  568SOL     OW 5907   3.450   3.134   2.760
  568SOL    HW1 5908   3.447   3.217   2.712
  568SOL    HW2 5909   3.362   3.098   2.751
  569SOL     OW 5910   1.999   8.343   2.530
  569SOL    HW1 5911   2.050   8.422   2.509
  569SOL    HW2 5912   2.000   8.340   2.626
  570SOL     OW 5913   7.329   1.275   0.875
  570SOL    HW1 5914   7.291   1.272   0.787
  570SOL    HW2 5915   7.388   1.200   0.879
  571SOL     OW 5916  -0.970   5.906   5.359
  571SOL    HW1 5917  -0.917   5.893   5.280
  571SOL    HW2 5918  -1.001   5.819   5.383
  572SOL     OW 5919   4.379   6.901   0.727
  572SOL    HW1 5920   4.402   6.852   0.648
  572SOL    HW2 5921   4.333   6.838   0.782
  573SOL     OW 5922   5.786   6.441   1.456
  573SOL    HW1 5923   5.771   6.493   1.377
  573SOL    HW2 5924   5.770   6.501   1.528
  574SOL     OW 5925   3.069   2.457   1.463
  574SOL    HW1 5926   3.132   2.436   1.394
  574SOL    HW2 5927   3.066   2.378   1.518
  575SOL     OW 5928   4.366   8.645   3.678
  575SOL    HW1 5929   4.275   8.664   3.657
  575SOL    HW2 5930   4.414   8.723   3.648
  576SOL     OW 5931  -0.113   7.441   4.584
  576SOL    HW1 5932  -0.184   7.425   4.645
  576SOL    HW2 5933  -0.115   7.367   4.523
  577SOL     OW 5934   2.512   6.598   0.207
  577SOL    HW1 5935   2.578   6.532   0.185
  577SOL    HW2 5936   2.455   6.603   0.130
  578SOL     OW 5937   2.916   3.793   0.869
  578SOL    HW1 5938   2.982   3.731   0.899
  578SOL    HW2 5939   2.900   3.768   0.778
  579SOL     OW 5940   3.364   3.571   6.005
  579SOL    HW1 5941   3.345   3.635   5.937
  579SOL    HW2 5942   3.460   3.565   6.006
  580SOL     OW 5943   0.551   1.722   0.908
  580SOL    HW1 5944   0.471   1.733   0.958
  580SOL    HW2 5945   0.526   1.668   0.833
  581SOL     OW 5946   3.762   4.367   1.427
  581SOL    HW1 5947   3.806   4.319   1.357
  581SOL    HW2 5948   3.803   4.454   1.425
  582SOL     OW 5949   1.138   3.572   4.000
  582SOL    HW1 5950   1.207   3.635   3.977
  582SOL    HW2 5951   1.169   3.532   4.081
  583SOL     OW 5952   5.046   1.068   1.666
  583SOL    HW1 5953   4.998   1.017   1.731
  583SOL    HW2 5954   5.070   1.149   1.712
  584SOL     OW 5955   9.230   7.539   0.937
  584SOL    HW1 5956   9.254   7.632   0.935
  584SOL    HW2 5957   9.236   7.515   1.029
  585SOL     OW 5958   5.948   8.545   3.360
  585SOL    HW1 5959   6.005   8.601   3.308
  585SOL    HW2 5960   5.866   8.594   3.366
  586SOL     OW 5961  -1.047   2.425   3.287
  586SOL    HW1 5962  -1.090   2.371   3.221
  586SOL    HW2 5963  -1.066   2.515   3.260
  587SOL     OW 5964   7.338   4.766   0.203
  587SOL    HW1 5965   7.291   4.756   0.286
  587SOL    HW2 5966   7.273   4.746   0.136
  588SOL     OW 5967   5.043   7.682   3.991
  588SOL    HW1 5968   5.093   7.607   3.959
  588SOL    HW2 5969   5.080   7.757   3.945
  589SOL     OW 5970   6.469   7.330   2.139
  589SOL    HW1 5971   6.534   7.401   2.141
  589SOL    HW2 5972   6.499   7.269   2.206
  590SOL     OW 5973   3.018   7.144   0.636
  590SOL    HW1 5974   2.938   7.142   0.688
  590SOL    HW2 5975   2.993   7.190   0.556
  591SOL     OW 5976   5.900   1.714   1.214
  591SOL    HW1 5977   5.969   1.712   1.281
  591SOL    HW2 5978   5.848   1.791   1.236
  592SOL     OW 5979   4.765   1.944   1.055
  592SOL    HW1 5980   4.743   1.945   1.148
  592SOL    HW2 5981   4.710   1.875   1.018
  593SOL     OW 5982   1.447   3.700   5.275
  593SOL    HW1 5983   1.394   3.622   5.257
  593SOL    HW2 5984   1.512   3.671   5.339
  594SOL     OW 5985   5.324   8.784   3.920
  594SOL    HW1 5986   5.419   8.792   3.911
  594SOL    HW2 5987   5.297   8.732   3.844
  595SOL     OW 5988   0.744   5.238   4.493
  595SOL    HW1 5989   0.740   5.197   4.580
  595SOL    HW2 5990   0.783   5.171   4.437
  596SOL     OW 5991   3.151   3.609   0.937
  596SOL    HW1 5992   3.221   3.647   0.989
  596SOL    HW2 5993   3.141   3.520   0.970
  597SOL     OW 5994   7.305   6.567   1.287
  597SOL    HW1 5995   7.290   6.538   1.377
  597SOL    HW2 5996   7.304   6.663   1.293
  598SOL     OW 5997   7.555   9.142   4.571
  598SOL    HW1 5998   7.460   9.154   4.575
  598SOL    HW2 5999   7.567   9.054   4.535
  599SOL     OW 6000   5.592   4.391   4.377
  599SOL    HW1 6001   5.635   4.361   4.457
  599SOL    HW2 6002   5.500   4.400   4.401
  600SOL     OW 6003   6.805   6.176   3.349
  600SOL    HW1 6004   6.791   6.103   3.288
  600SOL    HW2 6005   6.891   6.211   3.325
  601SOL     OW 6006   1.795   7.249   3.174
  601SOL    HW1 6007   1.834   7.208   3.097
  601SOL    HW2 6008   1.713   7.286   3.143
  602SOL     OW 6009   6.348   7.063   3.440
  602SOL    HW1 6010   6.380   7.035   3.354
  602SOL    HW2 6011   6.263   7.020   3.449
  603SOL     OW 6012   5.781   6.306   0.781
  603SOL    HW1 6013   5.730   6.243   0.831
  603SOL    HW2 6014   5.782   6.271   0.692
  604SOL     OW 6015   0.780   5.162   2.081
  604SOL    HW1 6016   0.787   5.255   2.100
  604SOL    HW2 6017   0.687   5.141   2.094
  605SOL     OW 6018   3.634   5.693   0.975
  605SOL    HW1 6019   3.719   5.720   0.940
  605SOL    HW2 6020   3.595   5.638   0.907
  606SOL     OW 6021   2.494   4.027   5.457
  606SOL    HW1 6022   2.459   3.967   5.391
  606SOL    HW2 6023   2.418   4.076   5.488
  607SOL     OW 6024   4.972   4.791   1.191
  607SOL    HW1 6025   4.983   4.807   1.285
  607SOL    HW2 6026   4.922   4.710   1.186
  608SOL     OW 6027   5.033   1.785   1.616
  608SOL    HW1 6028   5.094   1.712   1.609
  608SOL    HW2 6029   5.089   1.861   1.635
  609SOL     OW 6030   3.488   6.967   5.718
  609SOL    HW1 6031   3.581   6.988   5.712
  609SOL    HW2 6032   3.444   7.052   5.729
  610SOL     OW 6033   3.509   7.089   0.309
  610SOL    HW1 6034   3.527   6.995   0.311
  610SOL    HW2 6035   3.418   7.095   0.279
  611SOL     OW 6036   6.603   5.654   2.430
  611SOL    HW1 6037   6.593   5.588   2.361
  611SOL    HW2 6038   6.595   5.738   2.384
  612SOL     OW 6039   6.850   1.794   1.055
  612SOL    HW1 6040   6.789   1.836   0.994
  612SOL    HW2 6041   6.818   1.704   1.063
  613SOL     OW 6042   4.581   0.872   0.814
  613SOL    HW1 6043   4.580   0.818   0.735
  613SOL    HW2 6044   4.614   0.957   0.786
  614SOL     OW 6045   7.019   6.768   4.065
  614SOL    HW1 6046   6.982   6.693   4.018
  614SOL    HW2 6047   6.946   6.829   4.075
  615SOL     OW 6048   5.981   2.816   2.240
  615SOL    HW1 6049   6.039   2.764   2.294
  615SOL    HW2 6050   5.942   2.880   2.300
  616SOL     OW 6051   5.865   1.386   1.350
  616SOL    HW1 6052   5.770   1.384   1.364
  616SOL    HW2 6053   5.894   1.297   1.367
  617SOL     OW 6054   5.542   1.324   1.071
  617SOL    HW1 6055   5.573   1.414   1.062
  617SOL    HW2 6056   5.514   1.317   1.163
  618SOL     OW 6057   0.688   6.253   6.061
  618SOL    HW1 6058   0.757   6.208   6.110
  618SOL    HW2 6059   0.650   6.186   6.005
  619SOL     OW 6060   5.084   4.352   6.071
  619SOL    HW1 6061   5.087   4.296   6.149
  619SOL    HW2 6062   4.999   4.332   6.031
  620SOL     OW 6063   1.480   8.331   5.831
  620SOL    HW1 6064   1.485   8.394   5.904
  620SOL    HW2 6065   1.478   8.245   5.874
  621SOL     OW 6066   2.462   6.748   5.860
  621SOL    HW1 6067   2.457   6.685   5.789
  621SOL    HW2 6068   2.487   6.831   5.818
  622SOL     OW 6069   7.299   3.119   2.093
  622SOL    HW1 6070   7.286   3.027   2.071
  622SOL    HW2 6071   7.331   3.118   2.184
  623SOL     OW 6072   2.424   7.094   6.151
  623SOL    HW1 6073   2.392   7.041   6.224
  623SOL    HW2 6074   2.347   7.143   6.120
  624SOL     OW 6075   7.866   7.882   1.442
  624SOL    HW1 6076   7.914   7.962   1.421
  624SOL    HW2 6077   7.804   7.871   1.370
  625SOL     OW 6078   7.892   5.235   2.456
  625SOL    HW1 6079   7.826   5.265   2.394
  625SOL    HW2 6080   7.885   5.295   2.530
  626SOL     OW 6081   3.225   5.334   5.699
  626SOL    HW1 6082   3.148   5.284   5.725
  626SOL    HW2 6083   3.196   5.386   5.624
  627SOL     OW 6084   3.260   5.992   6.169
  627SOL    HW1 6085   3.277   5.939   6.248
  627SOL    HW2 6086   3.247   6.081   6.204
  628SOL     OW 6087   5.719   5.132   4.800
  628SOL    HW1 6088   5.647   5.162   4.744
  628SOL    HW2 6089   5.715   5.037   4.794
  629SOL     OW 6090   7.675   5.656   1.817
  629SOL    HW1 6091   7.623   5.736   1.828
  629SOL    HW2 6092   7.712   5.664   1.729
  630SOL     OW 6093   6.040   7.023   1.476
  630SOL    HW1 6094   6.057   6.972   1.397
  630SOL    HW2 6095   5.947   7.010   1.494
  631SOL     OW 6096   1.644   2.800   0.258
  631SOL    HW1 6097   1.667   2.870   0.197
  631SOL    HW2 6098   1.590   2.843   0.324
  632SOL     OW 6099   0.258   4.055   4.779
  632SOL    HW1 6100   0.316   4.121   4.817
  632SOL    HW2 6101   0.224   4.096   4.699
  633SOL     OW 6102   7.505   3.204   0.425
  633SOL    HW1 6103   7.462   3.281   0.461
  633SOL    HW2 6104   7.439   3.162   0.371
  634SOL     OW 6105   5.819   2.369   0.933
  634SOL    HW1 6106   5.871   2.289   0.936
  634SOL    HW2 6107   5.847   2.419   1.010
  635SOL     OW 6108   5.425   7.791   1.356
  635SOL    HW1 6109   5.459   7.711   1.394
  635SOL    HW2 6110   5.338   7.800   1.394
  636SOL     OW 6111   3.379   6.802   4.697
  636SOL    HW1 6112   3.375   6.707   4.687
  636SOL    HW2 6113   3.299   6.834   4.654
  637SOL     OW 6114   6.924   5.852   3.436
  637SOL    HW1 6115   6.962   5.772   3.472
  637SOL    HW2 6116   6.835   5.827   3.412
  638SOL     OW 6117   1.336   4.668   2.754
  638SOL    HW1 6118   1.392   4.607   2.707
  638SOL    HW2 6119   1.334   4.635   2.844
  639SOL     OW 6120   4.937   7.889   1.942
  639SOL    HW1 6121   4.984   7.917   1.863
  639SOL    HW2 6122   5.001   7.837   1.991
  640SOL     OW 6123   3.828   2.678   1.418
  640SOL    HW1 6124   3.802   2.752   1.363
  640SOL    HW2 6125   3.762   2.675   1.487
  641SOL     OW 6126   4.360   2.516   0.279
  641SOL    HW1 6127   4.285   2.488   0.227
  641SOL    HW2 6128   4.343   2.608   0.299
  642SOL     OW 6129   3.353   8.258   4.033
  642SOL    HW1 6130   3.435   8.265   4.083
  642SOL    HW2 6131   3.372   8.191   3.967
  643SOL     OW 6132   1.889   4.099   1.751
  643SOL    HW1 6133   1.853   4.010   1.743
  643SOL    HW2 6134   1.815   4.156   1.731
  644SOL     OW 6135   0.321   4.821   3.332
  644SOL    HW1 6136   0.377   4.744   3.317
  644SOL    HW2 6137   0.313   4.861   3.246
  645SOL     OW 6138   3.048   2.741   0.083
  645SOL    HW1 6139   2.979   2.747   0.149
  645SOL    HW2 6140   3.001   2.734   0.000
  646SOL     OW 6141   5.273   4.205   1.578
  646SOL    HW1 6142   5.302   4.232   1.665
  646SOL    HW2 6143   5.299   4.278   1.521
  647SOL     OW 6144   1.277   1.744   1.135
  647SOL    HW1 6145   1.185   1.744   1.162
  647SOL    HW2 6146   1.318   1.677   1.190
  648SOL     OW 6147   4.546   9.224   4.331
  648SOL    HW1 6148   4.468   9.173   4.308
  648SOL    HW2 6149   4.518   9.279   4.404
  649SOL     OW 6150   4.348   3.926   1.190
  649SOL    HW1 6151   4.267   3.883   1.215
  649SOL    HW2 6152   4.338   4.016   1.222
  650SOL     OW 6153   2.661   6.085   6.122
  650SOL    HW1 6154   2.684   6.096   6.030
  650SOL    HW2 6155   2.713   6.010   6.151
  651SOL     OW 6156   2.228   2.664   0.220
  651SOL    HW1 6157   2.223   2.594   0.284
  651SOL    HW2 6158   2.137   2.692   0.207
  652SOL     OW 6159  -0.321   6.896   5.171
  652SOL    HW1 6160  -0.405   6.919   5.212
  652SOL    HW2 6161  -0.260   6.963   5.201
  653SOL     OW 6162   2.584   3.180   1.423
  653SOL    HW1 6163   2.632   3.189   1.340
  653SOL    HW2 6164   2.591   3.087   1.444
  654SOL     OW 6165  -0.445   1.116   1.788
  654SOL    HW1 6166  -0.371   1.102   1.729
  654SOL    HW2 6167  -0.469   1.027   1.817
  655SOL     OW 6168   3.409   6.429   0.025
  655SOL    HW1 6169   3.366   6.427   0.111
  655SOL    HW2 6170   3.442   6.519   0.017
  656SOL     OW 6171   2.960   2.755   4.057
  656SOL    HW1 6172   2.911   2.699   4.118
  656SOL    HW2 6173   2.941   2.844   4.087
  657SOL     OW 6174   4.129   4.091   2.151
  657SOL    HW1 6175   4.193   4.075   2.081
  657SOL    HW2 6176   4.180   4.081   2.231
  658SOL     OW 6177   2.061   9.233   5.242
  658SOL    HW1 6178   2.153   9.249   5.262
  658SOL    HW2 6179   2.027   9.188   5.319
  659SOL     OW 6180   0.426   5.799   4.948
  659SOL    HW1 6181   0.364   5.857   4.992
  659SOL    HW2 6182   0.425   5.828   4.857
  660SOL     OW 6183   1.466   5.408   4.704
  660SOL    HW1 6184   1.504   5.494   4.687
  660SOL    HW2 6185   1.489   5.357   4.626
  661SOL     OW 6186   8.269   5.937   2.171
  661SOL    HW1 6187   8.326   5.908   2.242
  661SOL    HW2 6188   8.212   6.003   2.211
  662SOL     OW 6189   3.329   2.446   2.054
  662SOL    HW1 6190   3.382   2.372   2.084
  662SOL    HW2 6191   3.340   2.512   2.123
  663SOL     OW 6192   1.577   8.225   4.383
  663SOL    HW1 6193   1.639   8.214   4.455
  663SOL    HW2 6194   1.562   8.136   4.350
  664SOL     OW 6195   0.104   6.407   4.991
  664SOL    HW1 6196   0.194   6.389   5.020
  664SOL    HW2 6197   0.086   6.495   5.023
  665SOL     OW 6198   5.903   9.932   5.986
  665SOL    HW1 6199   5.912   9.853   5.932
  665SOL    HW2 6200   5.820   9.919   6.033
  666SOL     OW 6201   1.813   2.749   4.008
  666SOL    HW1 6202   1.835   2.832   3.966
  666SOL    HW2 6203   1.804   2.686   3.936
  667SOL     OW 6204   7.114   2.623   1.086
  667SOL    HW1 6205   7.139   2.679   1.159
  667SOL    HW2 6206   7.098   2.537   1.125
  668SOL     OW 6207   6.733   1.360   1.004
  668SOL    HW1 6208   6.793   1.405   1.063
  668SOL    HW2 6209   6.686   1.430   0.959
  669SOL     OW 6210   1.780   2.506   2.331
  669SOL    HW1 6211   1.869   2.534   2.351
  669SOL    HW2 6212   1.754   2.560   2.256
  670SOL     OW 6213   6.317   7.490   0.856
  670SOL    HW1 6214   6.315   7.405   0.811
  670SOL    HW2 6215   6.409   7.517   0.850
  671SOL     OW 6216   3.569   2.420   2.346
  671SOL    HW1 6217   3.546   2.507   2.378
  671SOL    HW2 6218   3.486   2.373   2.344
  672SOL     OW 6219   5.621   3.763   0.297
  672SOL    HW1 6220   5.536   3.798   0.269
  672SOL    HW2 6221   5.616   3.669   0.281
  673SOL     OW 6222   8.095   5.357   0.190
  673SOL    HW1 6223   8.131   5.380   0.276
  673SOL    HW2 6224   8.011   5.404   0.186
  674SOL     OW 6225   7.169   7.797   4.450
  674SOL    HW1 6226   7.185   7.839   4.366
  674SOL    HW2 6227   7.179   7.704   4.433
  675SOL     OW 6228   6.821   1.052   0.611
  675SOL    HW1 6229   6.748   1.099   0.652
  675SOL    HW2 6230   6.821   1.082   0.520
  676SOL     OW 6231   5.428  10.039   5.568
  676SOL    HW1 6232   5.342  10.067   5.537
  676SOL    HW2 6233   5.415  10.014   5.659
  677SOL     OW 6234   5.788   1.691   2.741
  677SOL    HW1 6235   5.804   1.784   2.728
  677SOL    HW2 6236   5.746   1.685   2.826
  678SOL     OW 6237   1.134   2.804   4.781
  678SOL    HW1 6238   1.083   2.736   4.738
  678SOL    HW2 6239   1.157   2.767   4.866
  679SOL     OW 6240   6.000   9.768   4.847
  679SOL    HW1 6241   6.077   9.712   4.852
  679SOL    HW2 6242   6.025   9.838   4.787
  680SOL     OW 6243   4.492   4.717   6.038
  680SOL    HW1 6244   4.553   4.789   6.059
  680SOL    HW2 6245   4.527   4.642   6.085
  681SOL     OW 6246   1.534   2.952   3.066
  681SOL    HW1 6247   1.595   2.963   2.993
  681SOL    HW2 6248   1.468   3.020   3.053
  682SOL     OW 6249   5.485   3.457   2.086
  682SOL    HW1 6250   5.571   3.486   2.115
  682SOL    HW2 6251   5.432   3.537   2.084
  683SOL     OW 6252   1.180   1.845   2.120
  683SOL    HW1 6253   1.177   1.750   2.123
  683SOL    HW2 6254   1.098   1.870   2.077
  684SOL     OW 6255   6.763   7.057   4.660
  684SOL    HW1 6256   6.726   7.137   4.699
  684SOL    HW2 6257   6.851   7.083   4.633
  685SOL     OW 6258   3.148   5.370   5.367
  685SOL    HW1 6259   3.104   5.290   5.397
  685SOL    HW2 6260   3.237   5.361   5.399
  686SOL     OW 6261   6.216   6.348   4.230
  686SOL    HW1 6262   6.262   6.335   4.147
  686SOL    HW2 6263   6.276   6.314   4.296
  687SOL     OW 6264   1.509   2.983   3.958
  687SOL    HW1 6265   1.533   2.949   3.872
  687SOL    HW2 6266   1.547   3.071   3.961
  688SOL     OW 6267  -0.223   7.720   6.040
  688SOL    HW1 6268  -0.152   7.718   6.104
  688SOL    HW2 6269  -0.292   7.770   6.083
  689SOL     OW 6270   5.310   9.101   5.978
  689SOL    HW1 6271   5.375   9.135   6.039
  689SOL    HW2 6272   5.232   9.088   6.031
  690SOL     OW 6273   1.339   5.208   1.423
  690SOL    HW1 6274   1.422   5.229   1.464
  690SOL    HW2 6275   1.325   5.278   1.359
  691SOL     OW 6276  -0.316   1.080   1.427
  691SOL    HW1 6277  -0.274   1.070   1.512
  691SOL    HW2 6278  -0.250   1.124   1.373
  692SOL     OW 6279   5.165   3.755   5.129
  692SOL    HW1 6280   5.140   3.813   5.057
  692SOL    HW2 6281   5.259   3.742   5.119
  693SOL     OW 6282   8.220   6.967   2.738
  693SOL    HW1 6283   8.253   7.014   2.815
  693SOL    HW2 6284   8.129   6.995   2.730
  694SOL     OW 6285   2.379   8.353   2.615
  694SOL    HW1 6286   2.423   8.375   2.533
  694SOL    HW2 6287   2.293   8.395   2.608
  695SOL     OW 6288   2.971   7.766   3.781
  695SOL    HW1 6289   2.893   7.775   3.836
  695SOL    HW2 6290   2.942   7.792   3.694
  696SOL     OW 6291  -0.963   4.240   4.825
  696SOL    HW1 6292  -0.880   4.286   4.833
  696SOL    HW2 6293  -0.940   4.148   4.831
  697SOL     OW 6294  -0.943   3.839   5.295
  697SOL    HW1 6295  -1.036   3.860   5.289
  697SOL    HW2 6296  -0.902   3.921   5.323
  698SOL     OW 6297   2.145   4.530   3.897
  698SOL    HW1 6298   2.235   4.510   3.921
  698SOL    HW2 6299   2.150   4.556   3.805
  699SOL     OW 6300   2.963   8.043   1.859
  699SOL    HW1 6301   2.902   8.109   1.826
  699SOL    HW2 6302   2.911   7.992   1.921
  700SOL     OW 6303   5.824   9.142   4.474
  700SOL    HW1 6304   5.745   9.166   4.426
  700SOL    HW2 6305   5.847   9.055   4.442
  701SOL     OW 6306   0.162   5.638   5.840
  701SOL    HW1 6307   0.094   5.644   5.907
  701SOL    HW2 6308   0.201   5.726   5.838
  702SOL     OW 6309   5.968   4.078   3.113
  702SOL    HW1 6310   6.021   4.062   3.034
  702SOL    HW2 6311   5.965   4.174   3.120
  703SOL     OW 6312   6.520   4.350   1.675
  703SOL    HW1 6313   6.451   4.409   1.644
  703SOL    HW2 6314   6.588   4.409   1.708
  704SOL     OW 6315   1.512   2.468   1.584
  704SOL    HW1 6316   1.459   2.399   1.543
  704SOL    HW2 6317   1.589   2.423   1.618
  705SOL     OW 6318   7.974   3.806   1.189
  705SOL    HW1 6319   8.042   3.869   1.214
  705SOL    HW2 6320   7.962   3.819   1.095
  706SOL     OW 6321   5.820   3.074   0.097
  706SOL    HW1 6322   5.754   3.028   0.044
  706SOL    HW2 6323   5.850   3.008   0.160
  707SOL     OW 6324   6.523   7.271   5.635
  707SOL    HW1 6325   6.512   7.362   5.659
  707SOL    HW2 6326   6.447   7.251   5.580
  708SOL     OW 6327   3.144   3.758   5.351
  708SOL    HW1 6328   3.049   3.763   5.361
  708SOL    HW2 6329   3.159   3.684   5.292
  709SOL     OW 6330   3.622   2.824   4.712
  709SOL    HW1 6331   3.553   2.883   4.740
  709SOL    HW2 6332   3.697   2.882   4.695
  710SOL     OW 6333   4.801   7.520   0.824
  710SOL    HW1 6334   4.768   7.588   0.766
  710SOL    HW2 6335   4.730   7.457   0.831
  711SOL     OW 6336   2.177   6.998   1.130
  711SOL    HW1 6337   2.094   6.952   1.123
  711SOL    HW2 6338   2.243   6.928   1.132
  712SOL     OW 6339   2.153   3.888   1.920
  712SOL    HW1 6340   2.110   3.815   1.964
  712SOL    HW2 6341   2.137   3.872   1.827
  713SOL     OW 6342   3.366   2.888   0.851
  713SOL    HW1 6343   3.384   2.831   0.777
  713SOL    HW2 6344   3.411   2.847   0.925
  714SOL     OW 6345   0.853   6.901   3.712
  714SOL    HW1 6346   0.779   6.847   3.684
  714SOL    HW2 6347   0.923   6.877   3.650
  715SOL     OW 6348   0.880   6.336   2.862
  715SOL    HW1 6349   0.957   6.315   2.913
  715SOL    HW2 6350   0.903   6.312   2.772
  716SOL     OW 6351   2.258   1.643   2.637
  716SOL    HW1 6352   2.266   1.715   2.699
  716SOL    HW2 6353   2.332   1.654   2.577
  717SOL     OW 6354   2.629   2.063   3.079
  717SOL    HW1 6355   2.615   2.091   2.988
  717SOL    HW2 6356   2.642   2.144   3.128
  718SOL     OW 6357   6.822   8.373   2.309
  718SOL    HW1 6358   6.768   8.295   2.324
  718SOL    HW2 6359   6.904   8.353   2.354
  719SOL     OW 6360   5.863   2.841   3.241
  719SOL    HW1 6361   5.929   2.840   3.172
  719SOL    HW2 6362   5.834   2.932   3.245
  720SOL     OW 6363   2.032   6.964   4.370
  720SOL    HW1 6364   2.117   6.989   4.408
  720SOL    HW2 6365   2.019   6.874   4.400
  721SOL     OW 6366   2.640   2.163   1.346
  721SOL    HW1 6367   2.556   2.199   1.373
  721SOL    HW2 6368   2.665   2.214   1.269
  722SOL     OW 6369  -1.009   3.088   3.568
  722SOL    HW1 6370  -1.084   3.118   3.618
  722SOL    HW2 6371  -1.006   2.993   3.583
  723SOL     OW 6372   4.389   3.997   0.893
  723SOL    HW1 6373   4.331   3.960   0.960
  723SOL    HW2 6374   4.355   4.084   0.876
  724SOL     OW 6375   4.467   4.089   2.808
  724SOL    HW1 6376   4.477   4.178   2.775
  724SOL    HW2 6377   4.383   4.090   2.854
  725SOL     OW 6378   2.237   9.053   4.498
  725SOL    HW1 6379   2.156   9.038   4.449
  725SOL    HW2 6380   2.243   9.148   4.507
  726SOL     OW 6381   5.591   5.352   0.342
  726SOL    HW1 6382   5.682   5.378   0.328
  726SOL    HW2 6383   5.552   5.353   0.254
  727SOL     OW 6384   4.873   4.545   1.100
  727SOL    HW1 6385   4.875   4.457   1.138
  727SOL    HW2 6386   4.850   4.531   1.008
  728SOL     OW 6387   0.192   4.613   5.750
  728SOL    HW1 6388   0.225   4.596   5.839
  728SOL    HW2 6389   0.103   4.578   5.751
  729SOL     OW 6390   6.863   6.114   0.800
  729SOL    HW1 6391   6.784   6.102   0.853
  729SOL    HW2 6392   6.921   6.043   0.826
  730SOL     OW 6393  -0.276   9.290   6.159
  730SOL    HW1 6394  -0.223   9.221   6.119
  730SOL    HW2 6395  -0.262   9.280   6.253
  731SOL     OW 6396   5.415   2.025   0.364
  731SOL    HW1 6397   5.376   2.049   0.280
  731SOL    HW2 6398   5.483   2.091   0.379
  732SOL     OW 6399   5.487   6.437   1.798
  732SOL    HW1 6400   5.413   6.484   1.761
  732SOL    HW2 6401   5.459   6.414   1.887
  733SOL     OW 6402  -0.011   9.709   6.113
  733SOL    HW1 6403   0.067   9.695   6.168
  733SOL    HW2 6404  -0.062   9.775   6.160
  734SOL     OW 6405   3.654   6.749   3.681
  734SOL    HW1 6406   3.663   6.845   3.685
  734SOL    HW2 6407   3.710   6.717   3.752
  735SOL     OW 6408   9.323   6.852   0.549
  735SOL    HW1 6409   9.266   6.919   0.513
  735SOL    HW2 6410   9.318   6.780   0.486
  736SOL     OW 6411   1.599   8.305   5.582
  736SOL    HW1 6412   1.585   8.295   5.677
  736SOL    HW2 6413   1.682   8.352   5.575
  737SOL     OW 6414   3.554   4.327   2.047
  737SOL    HW1 6415   3.572   4.237   2.072
  737SOL    HW2 6416   3.459   4.336   2.053
  738SOL     OW 6417   3.982   4.151   0.313
  738SOL    HW1 6418   4.013   4.081   0.257
  738SOL    HW2 6419   3.977   4.228   0.255
  739SOL     OW 6420   3.979   3.732   1.743
  739SOL    HW1 6421   4.043   3.739   1.814
  739SOL    HW2 6422   3.895   3.723   1.788
  740SOL     OW 6423   5.649   7.091   1.146
  740SOL    HW1 6424   5.622   7.139   1.068
  740SOL    HW2 6425   5.608   7.004   1.136
  741SOL     OW 6426   4.894   8.077   4.914
  741SOL    HW1 6427   4.854   8.116   4.837
  741SOL    HW2 6428   4.822   8.066   4.976
  742SOL     OW 6429   0.613   4.180   3.699
  742SOL    HW1 6430   0.536   4.174   3.756
  742SOL    HW2 6431   0.608   4.103   3.643
  743SOL     OW 6432   2.135   5.660   5.615
  743SOL    HW1 6433   2.066   5.672   5.680
  743SOL    HW2 6434   2.128   5.568   5.589
  744SOL     OW 6435   3.430   4.154   2.852
  744SOL    HW1 6436   3.502   4.134   2.792
  744SOL    HW2 6437   3.355   4.106   2.816
  745SOL     OW 6438   5.232   8.020   4.746
  745SOL    HW1 6439   5.174   8.083   4.704
  745SOL    HW2 6440   5.297   7.998   4.679
  746SOL     OW 6441   0.106   2.512   2.373
  746SOL    HW1 6442   0.066   2.451   2.311
  746SOL    HW2 6443   0.070   2.488   2.458
  747SOL     OW 6444   1.659   6.987   4.661
  747SOL    HW1 6445   1.633   7.005   4.752
  747SOL    HW2 6446   1.578   6.996   4.611
  748SOL     OW 6447   0.799   6.872   3.346
  748SOL    HW1 6448   0.832   6.793   3.303
  748SOL    HW2 6449   0.819   6.942   3.285
  749SOL     OW 6450   1.151   6.449   5.419
  749SOL    HW1 6451   1.210   6.524   5.431
  749SOL    HW2 6452   1.074   6.470   5.473
  750SOL     OW 6453   2.413   3.954   1.289
  750SOL    HW1 6454   2.427   3.945   1.195
  750SOL    HW2 6455   2.446   3.872   1.327
  751SOL     OW 6456   3.126   4.908   5.160
  751SOL    HW1 6457   3.063   4.843   5.190
  751SOL    HW2 6458   3.206   4.857   5.144
  752SOL     OW 6459   5.568   8.548   5.760
  752SOL    HW1 6460   5.532   8.577   5.676
  752SOL    HW2 6461   5.491   8.539   5.817
  753SOL     OW 6462   2.784   3.221   2.733
  753SOL    HW1 6463   2.842   3.165   2.683
  753SOL    HW2 6464   2.814   3.310   2.713
  754SOL     OW 6465   0.106   8.754   5.531
  754SOL    HW1 6466   0.053   8.791   5.462
  754SOL    HW2 6467   0.194   8.748   5.494
  755SOL     OW 6468   5.776   3.919   0.739
  755SOL    HW1 6469   5.859   3.967   0.746
  755SOL    HW2 6470   5.761   3.911   0.645
  756SOL     OW 6471   1.945   2.136   0.557
  756SOL    HW1 6472   2.039   2.149   0.549
  756SOL    HW2 6473   1.906   2.219   0.530
  757SOL     OW 6474   5.864   2.555   3.251
  757SOL    HW1 6475   5.864   2.648   3.228
  757SOL    HW2 6476   5.953   2.539   3.283
  758SOL     OW 6477   6.778   7.338   2.913
  758SOL    HW1 6478   6.747   7.421   2.877
  758SOL    HW2 6479   6.752   7.273   2.848
  759SOL     OW 6480   0.378   4.230   4.924
  759SOL    HW1 6481   0.417   4.317   4.911
  759SOL    HW2 6482   0.340   4.234   5.012
  760SOL     OW 6483   0.042   4.811   3.396
  760SOL    HW1 6484   0.035   4.725   3.438
  760SOL    HW2 6485   0.120   4.804   3.341
  761SOL     OW 6486   5.049   3.479   3.431
  761SOL    HW1 6487   4.960   3.499   3.460
  761SOL    HW2 6488   5.076   3.557   3.383
  762SOL     OW 6489   6.249   9.693   4.693
  762SOL    HW1 6490   6.241   9.788   4.689
  762SOL    HW2 6491   6.301   9.677   4.772
  763SOL     OW 6492   2.916   3.243   1.888
  763SOL    HW1 6493   2.982   3.282   1.946
  763SOL    HW2 6494   2.834   3.253   1.935
  764SOL     OW 6495   5.983   7.406   5.189
  764SOL    HW1 6496   5.991   7.483   5.244
  764SOL    HW2 6497   6.073   7.381   5.169
  765SOL     OW 6498   5.969   4.850   0.605
  765SOL    HW1 6499   6.055   4.820   0.578
  765SOL    HW2 6500   5.909   4.784   0.569
  766SOL     OW 6501   4.189   8.657   3.975
  766SOL    HW1 6502   4.237   8.615   4.046
  766SOL    HW2 6503   4.237   8.738   3.958
  767SOL     OW 6504   8.443   7.593   2.911
  767SOL    HW1 6505   8.444   7.687   2.923
  767SOL    HW2 6506   8.422   7.581   2.818
  768SOL     OW 6507   0.977   1.185   1.898
  768SOL    HW1 6508   0.927   1.251   1.851
  768SOL    HW2 6509   1.064   1.224   1.910
  769SOL     OW 6510   0.958   2.083   3.248
  769SOL    HW1 6511   1.034   2.104   3.302
  769SOL    HW2 6512   0.925   2.168   3.220
  770SOL     OW 6513   7.660   4.382   1.929
  770SOL    HW1 6514   7.593   4.444   1.958
  770SOL    HW2 6515   7.737   4.435   1.910
  771SOL     OW 6516  -0.649   1.640   2.217
  771SOL    HW1 6517  -0.566   1.648   2.170
  771SOL    HW2 6518  -0.683   1.729   2.222
  772SOL     OW 6519   2.920   2.006   3.034
  772SOL    HW1 6520   2.854   2.009   3.103
  772SOL    HW2 6521   2.871   1.992   2.954
  773SOL     OW 6522   7.039   5.564   0.473
  773SOL    HW1 6523   7.129   5.596   0.472
  773SOL    HW2 6524   6.989   5.633   0.517
  774SOL     OW 6525   3.624   6.971   0.992
  774SOL    HW1 6526   3.566   6.993   1.065
  774SOL    HW2 6527   3.685   6.907   1.029
  775SOL     OW 6528   2.428   2.854   2.703
  775SOL    HW1 6529   2.464   2.943   2.707
  775SOL    HW2 6530   2.376   2.846   2.783
  776SOL     OW 6531   5.052   2.904   1.759
  776SOL    HW1 6532   5.050   2.941   1.671
  776SOL    HW2 6533   4.996   2.826   1.753
  777SOL     OW 6534   2.795   3.543   3.960
  777SOL    HW1 6535   2.728   3.477   3.942
  777SOL    HW2 6536   2.807   3.588   3.876
  778SOL     OW 6537   5.349   3.514   1.196
  778SOL    HW1 6538   5.316   3.452   1.261
  778SOL    HW2 6539   5.329   3.472   1.112
  779SOL     OW 6540   5.398   9.178   5.032
  779SOL    HW1 6541   5.320   9.209   4.985
  779SOL    HW2 6542   5.464   9.246   5.016
  780SOL     OW 6543   3.958   8.734   5.565
  780SOL    HW1 6544   3.994   8.816   5.532
  780SOL    HW2 6545   3.875   8.759   5.605
  781SOL     OW 6546   3.415   3.023   3.503
  781SOL    HW1 6547   3.383   2.933   3.501
  781SOL    HW2 6548   3.508   3.016   3.483
  782SOL     OW 6549   2.321   7.989   3.931
  782SOL    HW1 6550   2.280   7.904   3.914
  782SOL    HW2 6551   2.249   8.045   3.959
  783SOL     OW 6552   4.373   3.446   5.537
  783SOL    HW1 6553   4.365   3.539   5.520
  783SOL    HW2 6554   4.334   3.404   5.460
  784SOL     OW 6555   3.789   2.237   3.416
  784SOL    HW1 6556   3.855   2.171   3.397
  784SOL    HW2 6557   3.735   2.241   3.337
  785SOL     OW 6558   3.388   5.481   6.058
  785SOL    HW1 6559   3.426   5.411   6.005
  785SOL    HW2 6560   3.312   5.510   6.007
  786SOL     OW 6561   1.359   8.504   5.035
  786SOL    HW1 6562   1.446   8.514   5.074
  786SOL    HW2 6563   1.304   8.476   5.109
  787SOL     OW 6564  -0.813   3.288   3.637
  787SOL    HW1 6565  -0.890   3.232   3.649
  787SOL    HW2 6566  -0.750   3.231   3.591
  788SOL     OW 6567   2.508   2.786   3.147
  788SOL    HW1 6568   2.487   2.853   3.083
  788SOL    HW2 6569   2.523   2.707   3.095
  789SOL     OW 6570   3.676   2.784   2.922
  789SOL    HW1 6571   3.639   2.872   2.926
  789SOL    HW2 6572   3.764   2.797   2.886
  790SOL     OW 6573   6.005   4.235   1.216
  790SOL    HW1 6574   5.932   4.295   1.228
  790SOL    HW2 6575   5.994   4.201   1.127
  791SOL     OW 6576   5.411   6.373   6.094
  791SOL    HW1 6577   5.328   6.356   6.050
  791SOL    HW2 6578   5.454   6.439   6.041
  792SOL     OW 6579   5.473   6.886   0.340
  792SOL    HW1 6580   5.542   6.860   0.279
  792SOL    HW2 6581   5.392   6.853   0.300
  793SOL     OW 6582   5.139   6.971   0.087
  793SOL    HW1 6583   5.059   6.931   0.122
  793SOL    HW2 6584   5.160   7.041   0.149
  794SOL     OW 6585   3.393   4.917   5.921
  794SOL    HW1 6586   3.305   4.922   5.958
  794SOL    HW2 6587   3.415   4.825   5.924
  795SOL     OW 6588   1.294   1.964   2.319
  795SOL    HW1 6589   1.248   1.927   2.244
  795SOL    HW2 6590   1.372   1.909   2.329
  796SOL     OW 6591   4.093   3.727   2.223
  796SOL    HW1 6592   4.069   3.675   2.300
  796SOL    HW2 6593   4.027   3.796   2.219
  797SOL     OW 6594   2.432   4.081   2.293
  797SOL    HW1 6595   2.476   4.112   2.372
  797SOL    HW2 6596   2.503   4.047   2.238
  798SOL     OW 6597   7.764   7.384   2.569
  798SOL    HW1 6598   7.684   7.434   2.587
  798SOL    HW2 6599   7.834   7.450   2.574
  799SOL     OW 6600   4.068   8.356   5.983
  799SOL    HW1 6601   4.041   8.268   5.956
  799SOL    HW2 6602   4.041   8.413   5.911
  800SOL     OW 6603   4.821   3.441   4.319
  800SOL    HW1 6604   4.841   3.455   4.412
  800SOL    HW2 6605   4.739   3.393   4.318
  801SOL     OW 6606   3.737   3.982   0.225
  801SOL    HW1 6607   3.734   4.077   0.237
  801SOL    HW2 6608   3.800   3.952   0.290
  802SOL     OW 6609   1.121   2.451   2.095
  802SOL    HW1 6610   1.197   2.487   2.141
  802SOL    HW2 6611   1.047   2.471   2.153
  803SOL     OW 6612   5.881   4.875   2.772
  803SOL    HW1 6613   5.792   4.853   2.798
  803SOL    HW2 6614   5.891   4.838   2.684
  804SOL     OW 6615   0.258   4.577   4.740
  804SOL    HW1 6616   0.333   4.552   4.794
  804SOL    HW2 6617   0.246   4.671   4.757
  805SOL     OW 6618   0.224   0.923   0.806
  805SOL    HW1 6619   0.141   0.971   0.800
  805SOL    HW2 6620   0.261   0.927   0.718
  806SOL     OW 6621   1.572   8.095   2.323
  806SOL    HW1 6622   1.627   8.169   2.349
  806SOL    HW2 6623   1.613   8.061   2.244
  807SOL     OW 6624   6.217   9.176   3.736
  807SOL    HW1 6625   6.300   9.202   3.776
  807SOL    HW2 6626   6.180   9.258   3.702
  808SOL     OW 6627   7.724   8.081   2.362
  808SOL    HW1 6628   7.773   8.160   2.340
  808SOL    HW2 6629   7.730   8.073   2.457
  809SOL     OW 6630   4.149   6.581   6.048
  809SOL    HW1 6631   4.100   6.515   6.097
  809SOL    HW2 6632   4.230   6.536   6.024
  810SOL     OW 6633   3.330   5.562   0.369
  810SOL    HW1 6634   3.349   5.473   0.341
  810SOL    HW2 6635   3.242   5.558   0.405
  811SOL     OW 6636   8.320   4.820   0.292
  811SOL    HW1 6637   8.342   4.751   0.355
  811SOL    HW2 6638   8.288   4.892   0.346
  812SOL     OW 6639   4.342   7.545   5.597
  812SOL    HW1 6640   4.309   7.631   5.569
  812SOL    HW2 6641   4.321   7.486   5.525
  813SOL     OW 6642   1.753   7.455   6.023
  813SOL    HW1 6643   1.845   7.465   5.999
  813SOL    HW2 6644   1.755   7.430   6.116
  814SOL     OW 6645   7.515   8.222   2.414
  814SOL    HW1 6646   7.599   8.176   2.403
  814SOL    HW2 6647   7.511   8.281   2.340
  815SOL     OW 6648   7.236   6.026   3.716
  815SOL    HW1 6649   7.241   5.931   3.706
  815SOL    HW2 6650   7.317   6.059   3.679
  816SOL     OW 6651   8.750   6.231   0.224
  816SOL    HW1 6652   8.775   6.270   0.308
  816SOL    HW2 6653   8.684   6.291   0.189
  817SOL     OW 6654   4.073   6.955   2.227
  817SOL    HW1 6655   4.064   7.031   2.170
  817SOL    HW2 6656   4.154   6.971   2.276
  818SOL     OW 6657   0.405   3.093   1.380
  818SOL    HW1 6658   0.418   2.999   1.386
  818SOL    HW2 6659   0.314   3.107   1.406
  819SOL     OW 6660   1.589   3.348   3.422
  819SOL    HW1 6661   1.543   3.264   3.428
  819SOL    HW2 6662   1.524   3.408   3.386
  820SOL     OW 6663   2.316   7.672   3.924
  820SOL    HW1 6664   2.395   7.672   3.979
  820SOL    HW2 6665   2.338   7.614   3.851
  821SOL     OW 6666   3.591   9.192   4.811
  821SOL    HW1 6667   3.565   9.164   4.899
  821SOL    HW2 6668   3.675   9.148   4.796
  822SOL     OW 6669   3.156   5.892   0.379
  822SOL    HW1 6670   3.250   5.897   0.366
  822SOL    HW2 6671   3.135   5.967   0.435
  823SOL     OW 6672   3.007   4.655   0.685
  823SOL    HW1 6673   3.034   4.740   0.650
  823SOL    HW2 6674   3.088   4.604   0.690
  824SOL     OW 6675   3.417   2.931   2.018
  824SOL    HW1 6676   3.498   2.978   1.998
  824SOL    HW2 6677   3.377   2.914   1.933
  825SOL     OW 6678   1.983   2.772   4.364
  825SOL    HW1 6679   1.915   2.831   4.331
  825SOL    HW2 6680   1.952   2.746   4.451
  826SOL     OW 6681   3.657   1.693   2.210
  826SOL    HW1 6682   3.721   1.717   2.277
  826SOL    HW2 6683   3.629   1.777   2.172
  827SOL     OW 6684   1.568   6.880   1.568
  827SOL    HW1 6685   1.644   6.823   1.579
  827SOL    HW2 6686   1.587   6.957   1.620
  828SOL     OW 6687   5.103   9.944   6.160
  828SOL    HW1 6688   5.087  10.003   6.087
  828SOL    HW2 6689   5.017   9.908   6.181
  829SOL     OW 6690   8.948   5.880   1.016
  829SOL    HW1 6691   8.931   5.808   1.077
  829SOL    HW2 6692   8.883   5.869   0.947
  830SOL     OW 6693   7.350   4.419   1.703
  830SOL    HW1 6694   7.264   4.394   1.735
  830SOL    HW2 6695   7.340   4.510   1.675
  831SOL     OW 6696   2.297   6.685   0.436
  831SOL    HW1 6697   2.331   6.753   0.378
  831SOL    HW2 6698   2.372   6.630   0.456
  832SOL     OW 6699   7.485   8.282   3.370
  832SOL    HW1 6700   7.427   8.283   3.446
  832SOL    HW2 6701   7.535   8.201   3.380
  833SOL     OW 6702  -0.618   3.850   4.221
  833SOL    HW1 6703  -0.549   3.822   4.161
  833SOL    HW2 6704  -0.680   3.898   4.166
  834SOL     OW 6705   0.781   5.379   3.666
  834SOL    HW1 6706   0.742   5.419   3.589
  834SOL    HW2 6707   0.873   5.366   3.643
  835SOL     OW 6708   7.821   8.619   3.046
  835SOL    HW1 6709   7.825   8.584   3.134
  835SOL    HW2 6710   7.901   8.587   3.004
  836SOL     OW 6711   1.600   5.244   4.147
  836SOL    HW1 6712   1.505   5.235   4.161
  836SOL    HW2 6713   1.609   5.259   4.053
  837SOL     OW 6714   5.937   2.498   0.711
  837SOL    HW1 6715   5.888   2.447   0.775
  837SOL    HW2 6716   6.027   2.496   0.743
  838SOL     OW 6717  -0.974   7.099   5.836
  838SOL    HW1 6718  -0.941   7.154   5.907
  838SOL    HW2 6719  -0.990   7.159   5.764
  839SOL     OW 6720   6.294   4.653   0.612
  839SOL    HW1 6721   6.246   4.570   0.621
  839SOL    HW2 6722   6.295   4.670   0.518
  840SOL     OW 6723   2.277   2.711   2.545
  840SOL    HW1 6724   2.309   2.623   2.566
  840SOL    HW2 6725   2.340   2.769   2.586
  841SOL     OW 6726   4.117   4.613   1.605
  841SOL    HW1 6727   4.145   4.692   1.651
  841SOL    HW2 6728   4.160   4.541   1.653
  842SOL     OW 6729   5.544   8.943   3.589
  842SOL    HW1 6730   5.485   9.016   3.572
  842SOL    HW2 6731   5.627   8.968   3.548
  843SOL     OW 6732   6.394   7.305   3.560
  843SOL    HW1 6733   6.327   7.347   3.506
  843SOL    HW2 6734   6.411   7.221   3.517
  844SOL     OW 6735   3.585   1.557   0.028
  844SOL    HW1 6736   3.502   1.510   0.029
  844SOL    HW2 6737   3.621   1.545   0.116
  845SOL     OW 6738   5.059   7.541   1.241
  845SOL    HW1 6739   5.054   7.519   1.148
  845SOL    HW2 6740   4.985   7.601   1.255
  846SOL     OW 6741   6.166   5.452   0.314
  846SOL    HW1 6742   6.110   5.526   0.291
  846SOL    HW2 6743   6.105   5.378   0.323
  847SOL     OW 6744   6.264   9.101   5.470
  847SOL    HW1 6745   6.184   9.110   5.522
  847SOL    HW2 6746   6.253   9.162   5.398
  848SOL     OW 6747  -0.681   2.758   4.449
  848SOL    HW1 6748  -0.673   2.826   4.382
  848SOL    HW2 6749  -0.745   2.696   4.414
  849SOL     OW 6750   1.363   3.442   2.885
  849SOL    HW1 6751   1.327   3.507   2.946
  849SOL    HW2 6752   1.312   3.454   2.805
  850SOL     OW 6753   5.450  10.040   5.219
  850SOL    HW1 6754   5.364  10.024   5.180
  850SOL    HW2 6755   5.435  10.106   5.286
  851SOL     OW 6756   8.681   6.976   0.474
  851SOL    HW1 6757   8.744   6.909   0.499
  851SOL    HW2 6758   8.652   7.014   0.557
  852SOL     OW 6759   5.747   6.266   1.830
  852SOL    HW1 6760   5.824   6.307   1.792
  852SOL    HW2 6761   5.675   6.326   1.809
  853SOL     OW 6762   1.602   3.183   5.332
  853SOL    HW1 6763   1.643   3.258   5.290
  853SOL    HW2 6764   1.570   3.130   5.259
  854SOL     OW 6765   5.035   4.803   1.447
  854SOL    HW1 6766   4.960   4.838   1.496
  854SOL    HW2 6767   5.102   4.871   1.453
  855SOL     OW 6768   5.736   6.575   1.699
  855SOL    HW1 6769   5.693   6.659   1.719
  855SOL    HW2 6770   5.665   6.511   1.697
  856SOL     OW 6771   6.886   4.164   1.446
  856SOL    HW1 6772   6.963   4.145   1.500
  856SOL    HW2 6773   6.922   4.182   1.359
  857SOL     OW 6774   1.480   4.722   4.873
  857SOL    HW1 6775   1.551   4.672   4.913
  857SOL    HW2 6776   1.521   4.767   4.799
  858SOL     OW 6777   2.489   2.211   3.419
  858SOL    HW1 6778   2.448   2.297   3.420
  858SOL    HW2 6779   2.497   2.187   3.511
  859SOL     OW 6780   1.751   8.027   3.753
  859SOL    HW1 6781   1.810   7.968   3.706
  859SOL    HW2 6782   1.679   7.971   3.782
  860SOL     OW 6783   7.792   5.569   0.607
  860SOL    HW1 6784   7.707   5.546   0.644
  860SOL    HW2 6785   7.815   5.652   0.648
  861SOL     OW 6786   3.129   7.936   6.123
  861SOL    HW1 6787   3.217   7.901   6.136
  861SOL    HW2 6788   3.111   7.987   6.203
  862SOL     OW 6789   4.645   7.121   0.072
  862SOL    HW1 6790   4.660   7.197   0.128
  862SOL    HW2 6791   4.689   7.049   0.118
  863SOL     OW 6792   4.036   2.600   3.895
  863SOL    HW1 6793   3.972   2.550   3.844
  863SOL    HW2 6794   3.985   2.671   3.934
  864SOL     OW 6795   0.222   7.426   6.011
  864SOL    HW1 6796   0.305   7.385   6.035
  864SOL    HW2 6797   0.212   7.497   6.074
  865SOL     OW 6798   0.713   2.076   0.049
  865SOL    HW1 6799   0.675   2.090   0.136
  865SOL    HW2 6800   0.652   2.015   0.007
  866SOL     OW 6801   4.309   8.443   6.122
  866SOL    HW1 6802   4.253   8.394   6.061
  866SOL    HW2 6803   4.335   8.378   6.187
  867SOL     OW 6804   4.395   1.756   0.665
  867SOL    HW1 6805   4.335   1.815   0.620
  867SOL    HW2 6806   4.438   1.707   0.595
  868SOL     OW 6807   2.773   7.645   5.334
  868SOL    HW1 6808   2.814   7.585   5.271
  868SOL    HW2 6809   2.755   7.590   5.411
  869SOL     OW 6810  -0.694   3.792   5.202
  869SOL    HW1 6811  -0.668   3.743   5.123
  869SOL    HW2 6812  -0.788   3.808   5.190
  870SOL     OW 6813   5.831   5.794   0.137
  870SOL    HW1 6814   5.738   5.783   0.156
  870SOL    HW2 6815   5.833   5.856   0.063
  871SOL     OW 6816  -1.817   4.194   5.891
  871SOL    HW1 6817  -1.874   4.139   5.837
  871SOL    HW2 6818  -1.808   4.275   5.841
  872SOL     OW 6819   4.480   3.677   4.650
  872SOL    HW1 6820   4.403   3.658   4.596
  872SOL    HW2 6821   4.549   3.697   4.587
  873SOL     OW 6822   7.064   5.375   1.669
  873SOL    HW1 6823   7.157   5.360   1.651
  873SOL    HW2 6824   7.025   5.288   1.670
  874SOL     OW 6825   7.171   6.840   2.637
  874SOL    HW1 6826   7.183   6.876   2.725
  874SOL    HW2 6827   7.240   6.776   2.627
  875SOL     OW 6828   2.218   7.371   1.370
  875SOL    HW1 6829   2.242   7.330   1.287
  875SOL    HW2 6830   2.302   7.401   1.408
  876SOL     OW 6831   7.221   6.485   2.880
  876SOL    HW1 6832   7.206   6.402   2.926
  876SOL    HW2 6833   7.179   6.551   2.935
  877SOL     OW 6834   1.091   5.114   3.906
  877SOL    HW1 6835   1.139   5.187   3.867
  877SOL    HW2 6836   1.067   5.058   3.832
  878SOL     OW 6837   0.630   1.004   1.724
  878SOL    HW1 6838   0.550   0.960   1.754
  878SOL    HW2 6839   0.701   0.961   1.772
  879SOL     OW 6840   0.063   4.282   5.946
  879SOL    HW1 6841   0.091   4.278   6.037
  879SOL    HW2 6842   0.056   4.375   5.927
  880SOL     OW 6843   2.778   9.431   5.406
  880SOL    HW1 6844   2.711   9.460   5.343
  880SOL    HW2 6845   2.860   9.435   5.357
  881SOL     OW 6846   3.380   6.836   0.079
  881SOL    HW1 6847   3.349   6.894   0.009
  881SOL    HW2 6848   3.473   6.823   0.060
  882SOL     OW 6849   7.061   2.939   1.022
  882SOL    HW1 6850   7.000   2.946   0.948
  882SOL    HW2 6851   7.005   2.945   1.099
  883SOL     OW 6852   2.419   3.050   5.220
  883SOL    HW1 6853   2.335   3.032   5.263
  883SOL    HW2 6854   2.429   3.145   5.226
  884SOL     OW 6855   7.406   4.556   1.252
  884SOL    HW1 6856   7.408   4.578   1.158
  884SOL    HW2 6857   7.357   4.627   1.292
  885SOL     OW 6858   5.904   7.321   0.534
  885SOL    HW1 6859   5.902   7.365   0.449
  885SOL    HW2 6860   5.988   7.346   0.572
  886SOL     OW 6861   5.154   3.760   2.992
  886SOL    HW1 6862   5.134   3.853   3.001
  886SOL    HW2 6863   5.239   3.758   2.948
  887SOL     OW 6864   0.962   2.102   1.626
  887SOL    HW1 6865   0.888   2.060   1.670
  887SOL    HW2 6866   0.924   2.148   1.552
  888SOL     OW 6867   6.536   2.232   2.545
  888SOL    HW1 6868   6.508   2.323   2.545
  888SOL    HW2 6869   6.538   2.208   2.452
  889SOL     OW 6870   6.966   7.727   2.471
  889SOL    HW1 6871   6.909   7.650   2.475
  889SOL    HW2 6872   7.053   7.693   2.491
  890SOL     OW 6873   1.364   4.322   0.657
  890SOL    HW1 6874   1.330   4.289   0.740
  890SOL    HW2 6875   1.459   4.326   0.670
  891SOL     OW 6876   3.305   9.296   4.942
  891SOL    HW1 6877   3.235   9.235   4.964
  891SOL    HW2 6878   3.327   9.276   4.851
  892SOL     OW 6879   6.240   6.063   3.068
  892SOL    HW1 6880   6.298   6.125   3.111
  892SOL    HW2 6881   6.279   5.978   3.084
  893SOL     OW 6882   6.510   3.466   2.508
  893SOL    HW1 6883   6.437   3.511   2.551
  893SOL    HW2 6884   6.586   3.522   2.525
  894SOL     OW 6885   7.227   9.854   4.961
  894SOL    HW1 6886   7.159   9.917   4.936
  894SOL    HW2 6887   7.220   9.848   5.056
  895SOL     OW 6888   0.714   4.531   3.110
  895SOL    HW1 6889   0.754   4.469   3.049
  895SOL    HW2 6890   0.781   4.549   3.175
  896SOL     OW 6891   0.692   1.397   0.969
  896SOL    HW1 6892   0.782   1.411   0.938
  896SOL    HW2 6893   0.696   1.318   1.022
  897SOL     OW 6894   4.110   3.007   2.957
  897SOL    HW1 6895   4.081   3.096   2.976
  897SOL    HW2 6896   4.201   3.004   2.987
  898SOL     OW 6897   3.943   3.257   3.707
  898SOL    HW1 6898   3.853   3.255   3.740
  898SOL    HW2 6899   3.939   3.315   3.631
  899SOL     OW 6900   3.465   1.241   1.390
  899SOL    HW1 6901   3.474   1.150   1.417
  899SOL    HW2 6902   3.541   1.258   1.335
  900SOL     OW 6903  -0.031   3.855   5.515
  900SOL    HW1 6904   0.038   3.808   5.469
  900SOL    HW2 6905  -0.062   3.793   5.582
  901SOL     OW 6906  -0.253   2.874   2.874
  901SOL    HW1 6907  -0.227   2.804   2.813
  901SOL    HW2 6908  -0.236   2.837   2.961
  902SOL     OW 6909   0.457   4.057   4.336
  902SOL    HW1 6910   0.458   4.129   4.398
  902SOL    HW2 6911   0.417   4.093   4.257
  903SOL     OW 6912   2.831   9.384   4.606
  903SOL    HW1 6913   2.787   9.389   4.521
  903SOL    HW2 6914   2.815   9.294   4.636
  904SOL     OW 6915   2.404   4.886   1.480
  904SOL    HW1 6916   2.399   4.875   1.575
  904SOL    HW2 6917   2.420   4.979   1.467
  905SOL     OW 6918   3.468   4.534   0.863
  905SOL    HW1 6919   3.457   4.440   0.845
  905SOL    HW2 6920   3.512   4.537   0.948
  906SOL     OW 6921   3.324   7.787   5.708
  906SOL    HW1 6922   3.319   7.853   5.640
  906SOL    HW2 6923   3.410   7.801   5.748
  907SOL     OW 6924   2.094   6.890   1.390
  907SOL    HW1 6925   2.074   6.797   1.383
  907SOL    HW2 6926   2.150   6.908   1.315
  908SOL     OW 6927   7.480   6.165   3.624
  908SOL    HW1 6928   7.477   6.257   3.651
  908SOL    HW2 6929   7.570   6.152   3.594
  909SOL     OW 6930   2.582   8.034   4.991
  909SOL    HW1 6931   2.649   7.968   5.007
  909SOL    HW2 6932   2.582   8.046   4.896
  910SOL     OW 6933   5.817   4.216   0.389
  910SOL    HW1 6934   5.850   4.181   0.306
  910SOL    HW2 6935   5.830   4.311   0.382
  911SOL     OW 6936   2.979   8.903   5.008
  911SOL    HW1 6937   2.902   8.855   4.975
  911SOL    HW2 6938   2.980   8.885   5.102
  912SOL     OW 6939   3.535   8.328   2.569
  912SOL    HW1 6940   3.571   8.413   2.594
  912SOL    HW2 6941   3.608   8.267   2.578
  913SOL     OW 6942   0.969   6.440   4.132
  913SOL    HW1 6943   0.921   6.491   4.198
  913SOL    HW2 6944   1.033   6.389   4.183
  914SOL     OW 6945   2.539   9.775   5.083
  914SOL    HW1 6946   2.565   9.863   5.109
  914SOL    HW2 6947   2.601   9.752   5.013
  915SOL     OW 6948   4.914   3.979   1.082
  915SOL    HW1 6949   4.936   4.058   1.033
  915SOL    HW2 6950   4.819   3.980   1.088
  916SOL     OW 6951   5.123   6.849   6.047
  916SOL    HW1 6952   5.075   6.924   6.013
  916SOL    HW2 6953   5.215   6.878   6.047
  917SOL     OW 6954   0.668   7.541   4.520
  917SOL    HW1 6955   0.624   7.566   4.439
  917SOL    HW2 6956   0.754   7.509   4.492
  918SOL     OW 6957   5.509   3.670   2.972
  918SOL    HW1 6958   5.466   3.613   3.036
  918SOL    HW2 6959   5.602   3.646   2.977
  919SOL     OW 6960   1.161   1.876   2.553
  919SOL    HW1 6961   1.198   1.795   2.589
  919SOL    HW2 6962   1.224   1.902   2.485
  920SOL     OW 6963   2.269   7.955   3.245
  920SOL    HW1 6964   2.218   7.936   3.324
  920SOL    HW2 6965   2.219   7.914   3.174
  921SOL     OW 6966   4.984   4.877   0.705
  921SOL    HW1 6967   4.960   4.933   0.779
  921SOL    HW2 6968   4.960   4.789   0.732
  922SOL     OW 6969   6.578   8.916   4.468
  922SOL    HW1 6970   6.516   8.868   4.523
  922SOL    HW2 6971   6.657   8.863   4.468
  923SOL     OW 6972   2.202   3.353   4.785
  923SOL    HW1 6973   2.269   3.296   4.748
  923SOL    HW2 6974   2.234   3.442   4.766
  924SOL     OW 6975   5.172   4.838   2.658
  924SOL    HW1 6976   5.216   4.854   2.574
  924SOL    HW2 6977   5.204   4.753   2.686
  925SOL     OW 6978   2.490   1.884   1.363
  925SOL    HW1 6979   2.552   1.838   1.419
  925SOL    HW2 6980   2.517   1.976   1.368
  926SOL     OW 6981   6.706   4.500   0.131
  926SOL    HW1 6982   6.652   4.423   0.110
  926SOL    HW2 6983   6.705   4.505   0.226
  927SOL     OW 6984   3.209   3.394   0.004
  927SOL    HW1 6985   3.273   3.371  -0.065
  927SOL    HW2 6986   3.209   3.318   0.062
  928SOL     OW 6987   5.477   4.070   1.393
  928SOL    HW1 6988   5.446   3.984   1.365
  928SOL    HW2 6989   5.421   4.093   1.467
  929SOL     OW 6990   3.539   8.622   2.669
  929SOL    HW1 6991   3.539   8.604   2.763
  929SOL    HW2 6992   3.632   8.634   2.647
  930SOL     OW 6993   2.225   3.393   3.861
  930SOL    HW1 6994   2.247   3.451   3.788
  930SOL    HW2 6995   2.285   3.417   3.931
  931SOL     OW 6996   7.523  10.282   5.829
  931SOL    HW1 6997   7.614  10.309   5.815
  931SOL    HW2 6998   7.477  10.313   5.751
  932SOL     OW 6999   2.813   8.054   5.864
  932SOL    HW1 7000   2.771   7.977   5.826
  932SOL    HW2 7001   2.900   8.023   5.890
  933SOL     OW 7002   2.677   9.400   4.352
  933SOL    HW1 7003   2.738   9.425   4.283
  933SOL    HW2 7004   2.599   9.371   4.306
  934SOL     OW 7005   4.232   4.629   0.301
  934SOL    HW1 7006   4.207   4.715   0.267
  934SOL    HW2 7007   4.153   4.599   0.347
  935SOL     OW 7008  -1.793   4.862   5.802
  935SOL    HW1 7009  -1.802   4.924   5.874
  935SOL    HW2 7010  -1.721   4.804   5.829
  936SOL     OW 7011   8.455   3.617   0.565
  936SOL    HW1 7012   8.414   3.561   0.631
  936SOL    HW2 7013   8.526   3.564   0.529
  937SOL     OW 7014   0.516   3.859   6.163
  937SOL    HW1 7015   0.522   3.798   6.089
  937SOL    HW2 7016   0.441   3.826   6.215
  938SOL     OW 7017   3.853   1.343   0.443
  938SOL    HW1 7018   3.909   1.300   0.507
  938SOL    HW2 7019   3.882   1.434   0.442
  939SOL     OW 7020   1.508   3.839   1.590
  939SOL    HW1 7021   1.498   3.924   1.633
  939SOL    HW2 7022   1.462   3.777   1.648
  940SOL     OW 7023   0.579   5.972   3.584
  940SOL    HW1 7024   0.501   5.979   3.529
  940SOL    HW2 7025   0.549   5.993   3.672
  941SOL     OW 7026   5.722   6.643   1.284
  941SOL    HW1 7027   5.632   6.615   1.267
  941SOL    HW2 7028   5.752   6.680   1.201
  942SOL     OW 7029   1.858   6.458   5.778
  942SOL    HW1 7030   1.798   6.532   5.791
  942SOL    HW2 7031   1.825   6.390   5.836
  943SOL     OW 7032  -0.361   1.763   2.412
  943SOL    HW1 7033  -0.392   1.818   2.341
  943SOL    HW2 7034  -0.283   1.720   2.377
  944SOL     OW 7035  -0.393   4.476   3.635
  944SOL    HW1 7036  -0.408   4.402   3.576
  944SOL    HW2 7037  -0.460   4.466   3.703
  945SOL     OW 7038   5.883   0.547   0.767
  945SOL    HW1 7039   5.878   0.642   0.754
  945SOL    HW2 7040   5.928   0.537   0.851
  946SOL     OW 7041   2.220   4.125   5.772
  946SOL    HW1 7042   2.228   4.157   5.682
  946SOL    HW2 7043   2.303   4.148   5.813
  947SOL     OW 7044   5.337   3.735   4.477
  947SOL    HW1 7045   5.276   3.747   4.404
  947SOL    HW2 7046   5.421   3.716   4.436
  948SOL     OW 7047  -0.175   5.829   3.953
  948SOL    HW1 7048  -0.230   5.830   4.031
  948SOL    HW2 7049  -0.098   5.881   3.978
  949SOL     OW 7050   7.715   5.205   1.779
  949SOL    HW1 7051   7.792   5.255   1.752
  949SOL    HW2 7052   7.683   5.165   1.699
  950SOL     OW 7053   3.539   2.487   1.837
  950SOL    HW1 7054   3.585   2.536   1.905
  950SOL    HW2 7055   3.459   2.457   1.879
  951SOL     OW 7056   6.498   7.961   2.330
  951SOL    HW1 7057   6.513   7.935   2.421
  951SOL    HW2 7058   6.538   7.891   2.278
  952SOL     OW 7059   4.106   4.157   5.796
  952SOL    HW1 7060   4.133   4.133   5.884
  952SOL    HW2 7061   4.095   4.252   5.798
  953SOL     OW 7062   3.119   7.023   5.424
  953SOL    HW1 7063   3.029   7.017   5.454
  953SOL    HW2 7064   3.125   7.109   5.381
  954SOL     OW 7065   2.876   3.724   2.437
  954SOL    HW1 7066   2.826   3.655   2.481
  954SOL    HW2 7067   2.838   3.805   2.470
  955SOL     OW 7068   0.900   7.425   3.531
  955SOL    HW1 7069   0.851   7.379   3.463
  955SOL    HW2 7070   0.852   7.508   3.543
  956SOL     OW 7071   2.542   5.882   4.956
  956SOL    HW1 7072   2.564   5.900   5.048
  956SOL    HW2 7073   2.626   5.866   4.913
  957SOL     OW 7074   0.850   8.707   6.000
  957SOL    HW1 7075   0.773   8.652   5.986
  957SOL    HW2 7076   0.919   8.665   5.948
  958SOL     OW 7077   1.830   1.451   1.546
  958SOL    HW1 7078   1.797   1.455   1.636
  958SOL    HW2 7079   1.833   1.543   1.518
  959SOL     OW 7080   5.793   8.049   4.486
  959SOL    HW1 7081   5.717   8.058   4.544
  959SOL    HW2 7082   5.800   7.954   4.472
  960SOL     OW 7083   1.691   8.398   4.596
  960SOL    HW1 7084   1.608   8.364   4.628
  960SOL    HW2 7085   1.714   8.469   4.656
  961SOL     OW 7086   3.989   7.765   2.853
  961SOL    HW1 7087   4.042   7.704   2.803
  961SOL    HW2 7088   4.052   7.819   2.900
  962SOL     OW 7089   5.996   6.985   2.183
  962SOL    HW1 7090   6.079   6.983   2.135
  962SOL    HW2 7091   5.988   7.076   2.211
  963SOL     OW 7092   1.512   6.746   4.009
  963SOL    HW1 7093   1.528   6.658   4.043
  963SOL    HW2 7094   1.595   6.771   3.969
  964SOL     OW 7095   2.216   8.927   3.122
  964SOL    HW1 7096   2.184   8.856   3.178
  964SOL    HW2 7097   2.214   8.890   3.033
  965SOL     OW 7098   3.157   3.405   0.693
  965SOL    HW1 7099   3.069   3.392   0.727
  965SOL    HW2 7100   3.147   3.402   0.598
  966SOL     OW 7101   7.215   9.771   4.655
  966SOL    HW1 7102   7.265   9.835   4.603
  966SOL    HW2 7103   7.228   9.799   4.746
  967SOL     OW 7104   1.544   5.078   0.703
  967SOL    HW1 7105   1.627   5.031   0.695
  967SOL    HW2 7106   1.478   5.010   0.713
  968SOL     OW 7107   4.655   7.001   4.281
  968SOL    HW1 7108   4.586   6.937   4.265
  968SOL    HW2 7109   4.684   6.984   4.370
  969SOL     OW 7110   1.413   5.295   0.822
  969SOL    HW1 7111   1.447   5.225   0.766
  969SOL    HW2 7112   1.444   5.272   0.909
  970SOL     OW 7113   2.183   0.796   1.158
  970SOL    HW1 7114   2.247   0.855   1.117
  970SOL    HW2 7115   2.107   0.800   1.101
  971SOL     OW 7116  -1.508   3.973   4.978
  971SOL    HW1 7117  -1.467   4.027   5.045
  971SOL    HW2 7118  -1.577   4.027   4.942
  972SOL     OW 7119   6.098   3.078   2.594
  972SOL    HW1 7120   6.153   3.155   2.579
  972SOL    HW2 7121   6.160   3.009   2.618
  973SOL     OW 7122   1.277   8.777   6.010
  973SOL    HW1 7123   1.231   8.813   6.085
  973SOL    HW2 7124   1.306   8.853   5.960
  974SOL     OW 7125   1.874   2.926   4.618
  974SOL    HW1 7126   1.944   2.982   4.586
  974SOL    HW2 7127   1.822   2.982   4.675
  975SOL     OW 7128   4.597   8.701   4.493
  975SOL    HW1 7129   4.509   8.718   4.459
  975SOL    HW2 7130   4.592   8.722   4.586
  976SOL     OW 7131   6.023   4.207   1.904
  976SOL    HW1 7132   5.972   4.133   1.938
  976SOL    HW2 7133   6.020   4.196   1.809
  977SOL     OW 7134   1.010   3.377   2.476
  977SOL    HW1 7135   0.945   3.440   2.507
  977SOL    HW2 7136   0.990   3.366   2.383
  978SOL     OW 7137   6.048   5.172   1.604
  978SOL    HW1 7138   6.075   5.262   1.620
  978SOL    HW2 7139   5.998   5.147   1.682
  979SOL     OW 7140   5.954   7.046   4.037
  979SOL    HW1 7141   5.980   6.956   4.055
  979SOL    HW2 7142   5.861   7.040   4.014
  980SOL     OW 7143   2.898   2.113   2.595
  980SOL    HW1 7144   2.825   2.073   2.548
  980SOL    HW2 7145   2.976   2.080   2.550
  981SOL     OW 7146   4.312   8.103   2.706
  981SOL    HW1 7147   4.372   8.151   2.762
  981SOL    HW2 7148   4.306   8.155   2.626
  982SOL     OW 7149   6.694   5.890   2.667
  982SOL    HW1 7150   6.775   5.873   2.618
  982SOL    HW2 7151   6.635   5.929   2.603
  983SOL     OW 7152   6.794   0.994   1.616
  983SOL    HW1 7153   6.797   1.008   1.711
  983SOL    HW2 7154   6.870   0.938   1.598
  984SOL     OW 7155   2.083   8.690   4.757
  984SOL    HW1 7156   2.065   8.777   4.723
  984SOL    HW2 7157   2.108   8.705   4.849
  985SOL     OW 7158   2.522   5.605   5.536
  985SOL    HW1 7159   2.460   5.653   5.480
  985SOL    HW2 7160   2.466   5.553   5.593
  986SOL     OW 7161   1.651   8.888   5.875
  986SOL    HW1 7162   1.641   8.876   5.781
  986SOL    HW2 7163   1.691   8.807   5.906
  987SOL     OW 7164   0.898   4.441   2.853
  987SOL    HW1 7165   0.865   4.397   2.775
  987SOL    HW2 7166   0.938   4.522   2.821
  988SOL     OW 7167   2.767   1.408   1.505
  988SOL    HW1 7168   2.733   1.330   1.461
  988SOL    HW2 7169   2.855   1.419   1.470
  989SOL     OW 7170   1.791   4.931   1.913
  989SOL    HW1 7171   1.733   5.007   1.911
  989SOL    HW2 7172   1.736   4.860   1.949
  990SOL     OW 7173   0.053   3.492   2.352
  990SOL    HW1 7174   0.083   3.423   2.293
  990SOL    HW2 7175   0.013   3.558   2.294
  991SOL     OW 7176   5.170   4.523   0.332
  991SOL    HW1 7177   5.162   4.453   0.397
  991SOL    HW2 7178   5.148   4.481   0.249
  992SOL     OW 7179   1.545   4.329   1.870
  992SOL    HW1 7180   1.531   4.289   1.955
  992SOL    HW2 7181   1.604   4.403   1.887
  993SOL     OW 7182   9.193   6.950   1.261
  993SOL    HW1 7183   9.245   6.979   1.186
  993SOL    HW2 7184   9.172   7.030   1.308
  994SOL     OW 7185   7.677   5.271   2.281
  994SOL    HW1 7186   7.642   5.228   2.202
  994SOL    HW2 7187   7.698   5.360   2.253
  995SOL     OW 7188   3.303   4.195   1.345
  995SOL    HW1 7189   3.328   4.249   1.270
  995SOL    HW2 7190   3.381   4.195   1.401
  996SOL     OW 7191   5.831   3.844   0.035
  996SOL    HW1 7192   5.758   3.784   0.052
  996SOL    HW2 7193   5.900   3.815   0.095
  997SOL     OW 7194   3.257   2.617   4.102
  997SOL    HW1 7195   3.161   2.618   4.099
  997SOL    HW2 7196   3.281   2.525   4.093
  998SOL     OW 7197   6.074   9.603   6.165
  998SOL    HW1 7198   6.080   9.508   6.158
  998SOL    HW2 7199   6.034   9.618   6.251
  999SOL     OW 7200   4.341   0.861   0.907
  999SOL    HW1 7201   4.429   0.882   0.876
  999SOL    HW2 7202   4.352   0.844   1.000
 1000SOL     OW 7203   3.543   6.571   5.272
 1000SOL    HW1 7204   3.477   6.547   5.336
 1000SOL    HW2 7205   3.625   6.570   5.320
 1001SOL     OW 7206   5.759   5.514   5.784
 1001SOL    HW1 7207   5.687   5.461   5.749
 1001SOL    HW2 7208   5.715   5.585   5.832
 1002SOL     OW 7209   1.304   7.617   5.148
 1002SOL    HW1 7210   1.285   7.633   5.055
 1002SOL    HW2 7211   1.241   7.672   5.195
 1003SOL     OW 7212   1.951   3.894   0.821
 1003SOL    HW1 7213   1.881   3.930   0.875
 1003SOL    HW2 7214   1.961   3.956   0.749
 1004SOL     OW 7215   1.299   5.134   5.558
 1004SOL    HW1 7216   1.303   5.228   5.574
 1004SOL    HW2 7217   1.311   5.095   5.645
 1005SOL     OW 7218   5.958   3.501   0.579
 1005SOL    HW1 7219   6.002   3.518   0.496
 1005SOL    HW2 7220   6.020   3.448   0.629
 1006SOL     OW 7221   6.718   9.356   5.483
 1006SOL    HW1 7222   6.792   9.310   5.522
 1006SOL    HW2 7223   6.693   9.302   5.408
 1007SOL     OW 7224   3.068   3.198   0.145
 1007SOL    HW1 7225   2.980   3.165   0.127
 1007SOL    HW2 7226   3.126   3.126   0.119
 1008SOL     OW 7227  -0.209   6.325   4.183
 1008SOL    HW1 7228  -0.177   6.236   4.176
 1008SOL    HW2 7229  -0.297   6.316   4.220
 1009SOL     OW 7230   4.228   8.172   4.362
 1009SOL    HW1 7231   4.193   8.112   4.427
 1009SOL    HW2 7232   4.164   8.170   4.291
 1010SOL     OW 7233   3.473   3.980   5.986
 1010SOL    HW1 7234   3.547   3.936   5.944
 1010SOL    HW2 7235   3.496   3.983   6.079
 1011SOL     OW 7236   2.218   4.595   5.829
 1011SOL    HW1 7237   2.135   4.637   5.806
 1011SOL    HW2 7238   2.242   4.546   5.751
 1012SOL     OW 7239   0.973   6.129   6.079
 1012SOL    HW1 7240   1.059   6.107   6.115
 1012SOL    HW2 7241   0.986   6.128   5.984
 1013SOL     OW 7242   1.629   5.253   5.412
 1013SOL    HW1 7243   1.570   5.215   5.347
 1013SOL    HW2 7244   1.716   5.229   5.382
 1014SOL     OW 7245   1.066   7.433   5.800
 1014SOL    HW1 7246   1.142   7.485   5.776
 1014SOL    HW2 7247   1.027   7.406   5.717
 1015SOL     OW 7248   1.783   3.129   4.773
 1015SOL    HW1 7249   1.859   3.184   4.756
 1015SOL    HW2 7250   1.709   3.190   4.773
 1016SOL     OW 7251   1.158   4.331   5.282
 1016SOL    HW1 7252   1.097   4.343   5.355
 1016SOL    HW2 7253   1.209   4.254   5.306
 1017SOL     OW 7254   8.044   5.804   2.342
 1017SOL    HW1 7255   7.986   5.849   2.280
 1017SOL    HW2 7256   8.084   5.874   2.394
 1018SOL     OW 7257   3.238   6.314   5.099
 1018SOL    HW1 7258   3.331   6.330   5.114
 1018SOL    HW2 7259   3.234   6.225   5.064
 1019SOL     OW 7260   2.625   7.516   3.253
 1019SOL    HW1 7261   2.700   7.480   3.300
 1019SOL    HW2 7262   2.654   7.601   3.222
 1020SOL     OW 7263   8.194   7.233   1.613
 1020SOL    HW1 7264   8.190   7.259   1.705
 1020SOL    HW2 7265   8.102   7.236   1.584
 1021SOL     OW 7266   6.922   6.427   1.056
 1021SOL    HW1 7267   6.911   6.440   0.962
 1021SOL    HW2 7268   6.916   6.332   1.068
 1022SOL     OW 7269   0.092   5.270   5.336
 1022SOL    HW1 7270   0.062   5.182   5.313
 1022SOL    HW2 7271   0.051   5.287   5.420
 1023SOL     OW 7272   4.338   4.279   0.241
 1023SOL    HW1 7273   4.416   4.238   0.202
 1023SOL    HW2 7274   4.267   4.257   0.180
 1024SOL     OW 7275   3.780   9.879   5.019
 1024SOL    HW1 7276   3.794   9.945   5.086
 1024SOL    HW2 7277   3.859   9.824   5.021
 1025SOL     OW 7278   1.189   7.329   5.121
 1025SOL    HW1 7279   1.163   7.329   5.029
 1025SOL    HW2 7280   1.284   7.340   5.120
 1026SOL     OW 7281   3.020   1.677   0.280
 1026SOL    HW1 7282   3.032   1.609   0.214
 1026SOL    HW2 7283   2.993   1.755   0.231
 1027SOL     OW 7284   0.920   3.903   4.120
 1027SOL    HW1 7285   0.893   3.820   4.081
 1027SOL    HW2 7286   0.847   3.962   4.103
 1028SOL     OW 7287   0.986   3.907   5.846
 1028SOL    HW1 7288   1.004   3.921   5.753
 1028SOL    HW2 7289   1.040   3.832   5.870
 1029SOL     OW 7290   1.034   3.147   3.443
 1029SOL    HW1 7291   1.049   3.053   3.429
 1029SOL    HW2 7292   1.105   3.174   3.501
 1030SOL     OW 7293   0.583   0.592   0.740
 1030SOL    HW1 7294   0.665   0.608   0.694
 1030SOL    HW2 7295   0.546   0.678   0.757
 1031SOL     OW 7296   8.429   7.599   2.273
 1031SOL    HW1 7297   8.351   7.654   2.266
 1031SOL    HW2 7298   8.467   7.622   2.359
 1032SOL     OW 7299   5.028   2.018   1.293
 1032SOL    HW1 7300   4.950   1.965   1.308
 1032SOL    HW2 7301   5.001   2.107   1.315
 1033SOL     OW 7302   6.326   4.862   1.952
 1033SOL    HW1 7303   6.345   4.949   1.917
 1033SOL    HW2 7304   6.335   4.872   2.047
 1034SOL     OW 7305   6.059   0.204   0.272
 1034SOL    HW1 7306   6.026   0.114   0.263
 1034SOL    HW2 7307   5.982   0.254   0.299
 1035SOL     OW 7308   7.932   7.134   2.143
 1035SOL    HW1 7309   7.934   7.189   2.065
 1035SOL    HW2 7310   8.023   7.129   2.171
 1036SOL     OW 7311   0.581   5.347   4.288
 1036SOL    HW1 7312   0.567   5.427   4.339
 1036SOL    HW2 7313   0.612   5.283   4.353
 1037SOL     OW 7314   6.189   5.601   1.024
 1037SOL    HW1 7315   6.163   5.565   0.939
 1037SOL    HW2 7316   6.186   5.696   1.013
 1038SOL     OW 7317   0.712   3.596   4.699
 1038SOL    HW1 7318   0.647   3.653   4.657
 1038SOL    HW2 7319   0.666   3.559   4.774
 1039SOL     OW 7320   0.443   6.440   5.562
 1039SOL    HW1 7321   0.503   6.374   5.597
 1039SOL    HW2 7322   0.358   6.398   5.561
 1040SOL     OW 7323   5.666   7.896   5.481
 1040SOL    HW1 7324   5.722   7.939   5.545
 1040SOL    HW2 7325   5.639   7.965   5.421
 1041SOL     OW 7326   5.997   3.853   4.020
 1041SOL    HW1 7327   5.913   3.820   4.053
 1041SOL    HW2 7328   6.062   3.793   4.055
 1042SOL     OW 7329   0.978   4.659   2.358
 1042SOL    HW1 7330   0.941   4.741   2.391
 1042SOL    HW2 7331   1.046   4.636   2.422
 1043SOL     OW 7332   7.702   6.016   0.049
 1043SOL    HW1 7333   7.740   5.953  -0.013
 1043SOL    HW2 7334   7.751   6.097   0.033
 1044SOL     OW 7335   1.535   3.739   2.848
 1044SOL    HW1 7336   1.468   3.798   2.880
 1044SOL    HW2 7337   1.497   3.700   2.768
 1045SOL     OW 7338   2.679   6.050   5.871
 1045SOL    HW1 7339   2.584   6.051   5.861
 1045SOL    HW2 7340   2.704   5.959   5.855
 1046SOL     OW 7341   5.694   9.886   4.875
 1046SOL    HW1 7342   5.777   9.926   4.849
 1046SOL    HW2 7343   5.698   9.798   4.838
 1047SOL     OW 7344   1.007   5.417   4.682
 1047SOL    HW1 7345   1.016   5.340   4.626
 1047SOL    HW2 7346   1.055   5.486   4.636
 1048SOL     OW 7347   2.438   2.611   1.252
 1048SOL    HW1 7348   2.498   2.665   1.304
 1048SOL    HW2 7349   2.446   2.644   1.163
 1049SOL     OW 7350   0.585   6.779   3.045
 1049SOL    HW1 7351   0.596   6.836   2.970
 1049SOL    HW2 7352   0.638   6.702   3.025
 1050SOL     OW 7353   7.007   3.963   2.960
 1050SOL    HW1 7354   6.965   4.044   2.990
 1050SOL    HW2 7355   7.089   3.959   3.009
 1051SOL     OW 7356   4.378   2.528   2.569
 1051SOL    HW1 7357   4.438   2.454   2.566
 1051SOL    HW2 7358   4.294   2.491   2.596
 1052SOL     OW 7359   5.442   9.440   4.731
 1052SOL    HW1 7360   5.381   9.386   4.782
 1052SOL    HW2 7361   5.441   9.401   4.644
 1053SOL     OW 7362   3.998   4.528   0.383
 1053SOL    HW1 7363   3.963   4.465   0.320
 1053SOL    HW2 7364   3.920   4.567   0.424
 1054SOL     OW 7365   2.243   2.281   3.209
 1054SOL    HW1 7366   2.289   2.196   3.207
 1054SOL    HW2 7367   2.157   2.260   3.244
 1055SOL     OW 7368   2.727   8.254   6.059
 1055SOL    HW1 7369   2.762   8.335   6.023
 1055SOL    HW2 7370   2.754   8.186   5.997
 1056SOL     OW 7371   7.119   7.784   4.018
 1056SOL    HW1 7372   7.136   7.722   3.947
 1056SOL    HW2 7373   7.041   7.832   3.991
 1057SOL     OW 7374   2.473   2.301   1.138
 1057SOL    HW1 7375   2.454   2.373   1.199
 1057SOL    HW2 7376   2.392   2.250   1.134
 1058SOL     OW 7377  -0.005   2.561   2.066
 1058SOL    HW1 7378   0.078   2.514   2.076
 1058SOL    HW2 7379  -0.061   2.525   2.134
 1059SOL     OW 7380   6.287   2.539   0.469
 1059SOL    HW1 7381   6.307   2.551   0.376
 1059SOL    HW2 7382   6.326   2.615   0.512
 1060SOL     OW 7383   7.097  10.277   5.850
 1060SOL    HW1 7384   7.061  10.273   5.761
 1060SOL    HW2 7385   7.112  10.186   5.874
 1061SOL     OW 7386   0.564   9.173   4.923
 1061SOL    HW1 7387   0.574   9.250   4.868
 1061SOL    HW2 7388   0.481   9.186   4.968
 1062SOL     OW 7389   2.903   2.471   3.932
 1062SOL    HW1 7390   2.961   2.395   3.933
 1062SOL    HW2 7391   2.959   2.544   3.959
 1063SOL     OW 7392   4.243   1.111   0.328
 1063SOL    HW1 7393   4.172   1.120   0.263
 1063SOL    HW2 7394   4.321   1.140   0.282
 1064SOL     OW 7395   7.519   5.446   1.758
 1064SOL    HW1 7396   7.578   5.514   1.790
 1064SOL    HW2 7397   7.559   5.364   1.786
 1065SOL     OW 7398   1.751   2.840   0.695
 1065SOL    HW1 7399   1.785   2.893   0.767
 1065SOL    HW2 7400   1.827   2.825   0.639
 1066SOL     OW 7401   6.887   7.909   2.292
 1066SOL    HW1 7402   6.845   7.989   2.324
 1066SOL    HW2 7403   6.888   7.850   2.367
 1067SOL     OW 7404  -0.137   4.824   4.623
 1067SOL    HW1 7405  -0.079   4.785   4.558
 1067SOL    HW2 7406  -0.220   4.778   4.612
 1068SOL     OW 7407   0.680   2.007   2.199
 1068SOL    HW1 7408   0.726   1.924   2.215
 1068SOL    HW2 7409   0.749   2.073   2.201
 1069SOL     OW 7410   5.201   2.233   2.476
 1069SOL    HW1 7411   5.111   2.211   2.453
 1069SOL    HW2 7412   5.201   2.328   2.487
 1070SOL     OW 7413   4.457   4.628   5.152
 1070SOL    HW1 7414   4.423   4.596   5.235
 1070SOL    HW2 7415   4.489   4.549   5.108
 1071SOL     OW 7416   6.684   6.985   3.581
 1071SOL    HW1 7417   6.727   7.005   3.498
 1071SOL    HW2 7418   6.711   7.055   3.640
 1072SOL     OW 7419   2.162   6.406   0.538
 1072SOL    HW1 7420   2.226   6.423   0.608
 1072SOL    HW2 7421   2.127   6.319   0.558
 1073SOL     OW 7422   4.880   5.746   5.530
 1073SOL    HW1 7423   4.902   5.754   5.437
 1073SOL    HW2 7424   4.863   5.836   5.558
 1074SOL     OW 7425   0.555   2.164   2.807
 1074SOL    HW1 7426   0.469   2.124   2.793
 1074SOL    HW2 7427   0.561   2.174   2.902
 1075SOL     OW 7428   5.703   9.764   4.536
 1075SOL    HW1 7429   5.629   9.823   4.547
 1075SOL    HW2 7430   5.711   9.719   4.620
 1076SOL     OW 7431   3.730   3.133   4.006
 1076SOL    HW1 7432   3.736   3.229   4.012
 1076SOL    HW2 7433   3.752   3.102   4.094
 1077SOL     OW 7434   8.290   3.426   0.065
 1077SOL    HW1 7435   8.359   3.386   0.012
 1077SOL    HW2 7436   8.329   3.435   0.152
 1078SOL     OW 7437   2.205   3.518   4.155
 1078SOL    HW1 7438   2.258   3.528   4.234
 1078SOL    HW2 7439   2.121   3.485   4.187
 1079SOL     OW 7440   5.688   2.039   0.936
 1079SOL    HW1 7441   5.610   2.092   0.918
 1079SOL    HW2 7442   5.753   2.069   0.872
 1080SOL     OW 7443   3.040   3.919   5.768
 1080SOL    HW1 7444   3.112   3.917   5.831
 1080SOL    HW2 7445   3.050   4.003   5.722
 1081SOL     OW 7446   3.603   5.401   0.464
 1081SOL    HW1 7447   3.615   5.345   0.388
 1081SOL    HW2 7448   3.618   5.344   0.540
 1082SOL     OW 7449   2.327   3.018   1.915
 1082SOL    HW1 7450   2.239   2.980   1.918
 1082SOL    HW2 7451   2.376   2.959   1.858
 1083SOL     OW 7452   3.305   2.258   1.399
 1083SOL    HW1 7453   3.241   2.187   1.400
 1083SOL    HW2 7454   3.380   2.223   1.447
 1084SOL     OW 7455   5.044   4.951   4.922
 1084SOL    HW1 7456   5.087   4.866   4.934
 1084SOL    HW2 7457   5.114   5.009   4.890
 1085SOL     OW 7458   4.669   4.075   1.983
 1085SOL    HW1 7459   4.685   4.169   1.986
 1085SOL    HW2 7460   4.730   4.038   2.047
 1086SOL     OW 7461   3.687   7.166   0.808
 1086SOL    HW1 7462   3.754   7.223   0.846
 1086SOL    HW2 7463   3.658   7.112   0.882
 1087SOL     OW 7464   4.946   5.060   1.527
 1087SOL    HW1 7465   5.041   5.070   1.519
 1087SOL    HW2 7466   4.927   5.087   1.617
 1088SOL     OW 7467   3.497   8.878   4.284
 1088SOL    HW1 7468   3.419   8.884   4.339
 1088SOL    HW2 7469   3.489   8.794   4.239
 1089SOL     OW 7470   0.644   0.833   0.963
 1089SOL    HW1 7471   0.611   0.754   1.006
 1089SOL    HW2 7472   0.737   0.836   0.987
 1090SOL     OW 7473   3.896   2.041   1.966
 1090SOL    HW1 7474   3.894   2.127   2.007
 1090SOL    HW2 7475   3.988   2.025   1.948
 1091SOL     OW 7476   5.376   6.997   2.807
 1091SOL    HW1 7477   5.448   6.952   2.763
 1091SOL    HW2 7478   5.407   7.009   2.897
 1092SOL     OW 7479   0.495   7.548   5.461
 1092SOL    HW1 7480   0.504   7.477   5.525
 1092SOL    HW2 7481   0.460   7.622   5.512
 1093SOL     OW 7482   0.444   8.191   4.058
 1093SOL    HW1 7483   0.355   8.185   4.094
 1093SOL    HW2 7484   0.495   8.237   4.124
 1094SOL     OW 7485   7.282   4.687   0.628
 1094SOL    HW1 7486   7.370   4.721   0.615
 1094SOL    HW2 7487   7.293   4.592   0.635
 1095SOL     OW 7488   3.075   2.516   2.237
 1095SOL    HW1 7489   3.009   2.575   2.273
 1095SOL    HW2 7490   3.150   2.573   2.219
 1096SOL     OW 7491   2.743   3.115   4.373
 1096SOL    HW1 7492   2.663   3.146   4.414
 1096SOL    HW2 7493   2.812   3.134   4.438
 1097SOL     OW 7494   4.408   2.355   2.088
 1097SOL    HW1 7495   4.353   2.330   2.013
 1097SOL    HW2 7496   4.407   2.278   2.145
 1098SOL     OW 7497   5.115   3.686   3.291
 1098SOL    HW1 7498   5.112   3.713   3.199
 1098SOL    HW2 7499   5.143   3.764   3.337
 1099SOL     OW 7500   5.881   2.779   2.571
 1099SOL    HW1 7501   5.863   2.858   2.520
 1099SOL    HW2 7502   5.891   2.710   2.506
 1100SOL     OW 7503   1.087   7.443   2.951
 1100SOL    HW1 7504   1.013   7.480   2.999
 1100SOL    HW2 7505   1.059   7.444   2.859
 1101SOL     OW 7506   7.067   6.156   1.046
 1101SOL    HW1 7507   7.117   6.178   0.967
 1101SOL    HW2 7508   7.111   6.204   1.116
 1102SOL     OW 7509   3.068   0.488   0.248
 1102SOL    HW1 7510   3.035   0.501   0.159
 1102SOL    HW2 7511   3.000   0.436   0.291
 1103SOL     OW 7512   1.460   1.132   1.570
 1103SOL    HW1 7513   1.420   1.046   1.555
 1103SOL    HW2 7514   1.543   1.128   1.522
 1104SOL     OW 7515   3.770   9.939   5.425
 1104SOL    HW1 7516   3.723   9.855   5.422
 1104SOL    HW2 7517   3.733   9.984   5.501
 1105SOL     OW 7518   2.739   7.263   5.750
 1105SOL    HW1 7519   2.803   7.328   5.778
 1105SOL    HW2 7520   2.791   7.194   5.708
 1106SOL     OW 7521   4.443   2.214   2.321
 1106SOL    HW1 7522   4.410   2.131   2.357
 1106SOL    HW2 7523   4.464   2.266   2.399
 1107SOL     OW 7524   7.015   4.903   0.921
 1107SOL    HW1 7525   6.975   4.990   0.922
 1107SOL    HW2 7526   6.943   4.844   0.945
 1108SOL     OW 7527   6.163   2.760   2.648
 1108SOL    HW1 7528   6.068   2.754   2.636
 1108SOL    HW2 7529   6.175   2.753   2.743
 1109SOL     OW 7530   4.029   8.371   2.877
 1109SOL    HW1 7531   4.028   8.316   2.798
 1109SOL    HW2 7532   3.938   8.374   2.905
 1110SOL     OW 7533   2.957   3.925   5.186
 1110SOL    HW1 7534   2.874   3.970   5.171
 1110SOL    HW2 7535   2.964   3.863   5.113
 1111SOL     OW 7536   7.867   6.407   1.680
 1111SOL    HW1 7537   7.845   6.441   1.767
 1111SOL    HW2 7538   7.872   6.485   1.625
 1112SOL     OW 7539   3.974   4.002   2.699
 1112SOL    HW1 7540   4.027   3.928   2.730
 1112SOL    HW2 7541   3.968   4.060   2.775
 1113SOL     OW 7542   7.019   7.398   0.766
 1113SOL    HW1 7543   6.998   7.480   0.811
 1113SOL    HW2 7544   7.098   7.418   0.715
 1114SOL     OW 7545  -0.369   4.481   5.075
 1114SOL    HW1 7546  -0.418   4.549   5.121
 1114SOL    HW2 7547  -0.284   4.522   5.056
 1115SOL     OW 7548   4.708   8.724   4.761
 1115SOL    HW1 7549   4.792   8.766   4.743
 1115SOL    HW2 7550   4.730   8.632   4.777
 1116SOL     OW 7551   3.899   2.131   2.644
 1116SOL    HW1 7552   3.831   2.194   2.669
 1116SOL    HW2 7553   3.948   2.175   2.575
 1117SOL     OW 7554  -0.057   7.853   5.584
 1117SOL    HW1 7555   0.030   7.864   5.546
 1117SOL    HW2 7556  -0.066   7.929   5.642
 1118SOL     OW 7557   6.349   7.377   2.427
 1118SOL    HW1 7558   6.310   7.428   2.356
 1118SOL    HW2 7559   6.310   7.415   2.506
 1119SOL     OW 7560   1.463   9.058   5.609
 1119SOL    HW1 7561   1.424   9.030   5.692
 1119SOL    HW2 7562   1.390   9.056   5.546
 1120SOL     OW 7563   1.238   8.133   5.326
 1120SOL    HW1 7564   1.323   8.088   5.332
 1120SOL    HW2 7565   1.176   8.063   5.306
 1121SOL     OW 7566   4.050   6.742   0.871
 1121SOL    HW1 7567   4.027   6.746   0.779
 1121SOL    HW2 7568   4.139   6.707   0.872
 1122SOL     OW 7569   2.542   3.875   5.721
 1122SOL    HW1 7570   2.509   3.965   5.718
 1122SOL    HW2 7571   2.606   3.871   5.650
 1123SOL     OW 7572   3.111   2.298   3.970
 1123SOL    HW1 7573   3.140   2.248   3.893
 1123SOL    HW2 7574   3.172   2.273   4.039
 1124SOL     OW 7575   4.590   3.553   3.246
 1124SOL    HW1 7576   4.632   3.574   3.163
 1124SOL    HW2 7577   4.520   3.618   3.256
 1125SOL     OW 7578   7.760   7.140   2.475
 1125SOL    HW1 7579   7.757   7.231   2.504
 1125SOL    HW2 7580   7.852   7.114   2.483
 1126SOL     OW 7581   0.935   3.749   4.688
 1126SOL    HW1 7582   0.857   3.696   4.674
 1126SOL    HW2 7583   0.903   3.830   4.727
 1127SOL     OW 7584   9.520   6.041   0.138
 1127SOL    HW1 7585   9.562   6.123   0.114
 1127SOL    HW2 7586   9.428   6.062   0.147
 1128SOL     OW 7587   1.347   2.325   2.688
 1128SOL    HW1 7588   1.415   2.278   2.735
 1128SOL    HW2 7589   1.265   2.287   2.720
 1129SOL     OW 7590   2.889   0.290   0.387
 1129SOL    HW1 7591   2.902   0.249   0.473
 1129SOL    HW2 7592   2.794   0.305   0.383
 1130SOL     OW 7593   3.289   7.203   0.098
 1130SOL    HW1 7594   3.212   7.169   0.145
 1130SOL    HW2 7595   3.265   7.198   0.006
 1131SOL     OW 7596  -0.814   2.103   2.855
 1131SOL    HW1 7597  -0.853   2.036   2.799
 1131SOL    HW2 7598  -0.850   2.086   2.942
 1132SOL     OW 7599   4.299   7.414   0.877
 1132SOL    HW1 7600   4.249   7.463   0.812
 1132SOL    HW2 7601   4.253   7.330   0.885
 1133SOL     OW 7602   2.721   2.439   1.560
 1133SOL    HW1 7603   2.754   2.409   1.475
 1133SOL    HW2 7604   2.782   2.403   1.624
 1134SOL     OW 7605   3.369   1.640   2.305
 1134SOL    HW1 7606   3.404   1.702   2.368
 1134SOL    HW2 7607   3.427   1.647   2.229
 1135SOL     OW 7608   4.505   5.699   5.969
 1135SOL    HW1 7609   4.426   5.753   5.974
 1135SOL    HW2 7610   4.484   5.621   6.020
 1136SOL     OW 7611   5.103   4.046   3.520
 1136SOL    HW1 7612   5.164   4.120   3.521
 1136SOL    HW2 7613   5.137   3.988   3.452
 1137SOL     OW 7614   3.149   7.167   4.660
 1137SOL    HW1 7615   3.119   7.206   4.577
 1137SOL    HW2 7616   3.111   7.223   4.727
 1138SOL     OW 7617   2.680   7.611   1.202
 1138SOL    HW1 7618   2.641   7.679   1.257
 1138SOL    HW2 7619   2.767   7.596   1.240
 1139SOL     OW 7620   0.242   8.165   4.507
 1139SOL    HW1 7621   0.164   8.151   4.561
 1139SOL    HW2 7622   0.314   8.174   4.569
 1140SOL     OW 7623   2.320  10.248   5.582
 1140SOL    HW1 7624   2.328  10.163   5.538
 1140SOL    HW2 7625   2.313  10.311   5.510
 1141SOL     OW 7626   2.139   8.445   3.482
 1141SOL    HW1 7627   2.071   8.492   3.530
 1141SOL    HW2 7628   2.105   8.356   3.473
 1142SOL     OW 7629   6.756   5.264   1.069
 1142SOL    HW1 7630   6.774   5.358   1.077
 1142SOL    HW2 7631   6.676   5.259   1.017
 1143SOL     OW 7632   1.235   1.468   0.946
 1143SOL    HW1 7633   1.288   1.547   0.934
 1143SOL    HW2 7634   1.282   1.400   0.898
 1144SOL     OW 7635   5.248   9.052   3.379
 1144SOL    HW1 7636   5.308   9.122   3.350
 1144SOL    HW2 7637   5.247   9.061   3.475
 1145SOL     OW 7638   1.903   5.497   0.107
 1145SOL    HW1 7639   1.840   5.500   0.034
 1145SOL    HW2 7640   1.927   5.405   0.114
 1146SOL     OW 7641   6.504   5.264   3.262
 1146SOL    HW1 7642   6.508   5.337   3.324
 1146SOL    HW2 7643   6.589   5.266   3.218
 1147SOL     OW 7644   6.921   2.098   0.804
 1147SOL    HW1 7645   7.002   2.108   0.854
 1147SOL    HW2 7646   6.943   2.129   0.716
 1148SOL     OW 7647   3.512   7.270   1.061
 1148SOL    HW1 7648   3.480   7.324   0.989
 1148SOL    HW2 7649   3.442   7.206   1.075
 1149SOL     OW 7650   6.629   5.099   3.853
 1149SOL    HW1 7651   6.579   5.096   3.934
 1149SOL    HW2 7652   6.686   5.175   3.863
 1150SOL     OW 7653   5.288   4.663   5.510
 1150SOL    HW1 7654   5.289   4.619   5.596
 1150SOL    HW2 7655   5.272   4.592   5.448
 1151SOL     OW 7656   3.878   3.223   2.447
 1151SOL    HW1 7657   3.936   3.299   2.439
 1151SOL    HW2 7658   3.885   3.198   2.539
 1152SOL     OW 7659   2.436   6.291   5.666
 1152SOL    HW1 7660   2.529   6.280   5.645
 1152SOL    HW2 7661   2.391   6.231   5.608
 1153SOL     OW 7662   1.191   8.461   4.297
 1153SOL    HW1 7663   1.119   8.493   4.351
 1153SOL    HW2 7664   1.149   8.426   4.219
 1154SOL     OW 7665  -1.304   3.288   4.684
 1154SOL    HW1 7666  -1.316   3.374   4.724
 1154SOL    HW2 7667  -1.243   3.242   4.742
 1155SOL     OW 7668   5.718   3.511   2.571
 1155SOL    HW1 7669   5.789   3.447   2.569
 1155SOL    HW2 7670   5.761   3.596   2.580
 1156SOL     OW 7671   7.092   4.808   2.398
 1156SOL    HW1 7672   7.135   4.723   2.396
 1156SOL    HW2 7673   7.131   4.857   2.325
 1157SOL     OW 7674   2.400   8.858   5.139
 1157SOL    HW1 7675   2.420   8.947   5.168
 1157SOL    HW2 7676   2.462   8.803   5.187
 1158SOL     OW 7677  -0.387   3.041   4.089
 1158SOL    HW1 7678  -0.316   2.985   4.058
 1158SOL    HW2 7679  -0.401   3.015   4.180
 1159SOL     OW 7680   0.454   4.417   5.936
 1159SOL    HW1 7681   0.503   4.356   5.881
 1159SOL    HW2 7682   0.433   4.490   5.877
 1160SOL     OW 7683   2.103   3.358   2.404
 1160SOL    HW1 7684   2.053   3.398   2.475
 1160SOL    HW2 7685   2.194   3.372   2.428
 1161SOL     OW 7686   3.261   8.784   4.735
 1161SOL    HW1 7687   3.357   8.776   4.734
 1161SOL    HW2 7688   3.232   8.713   4.793
 1162SOL     OW 7689   2.453   3.553   0.968
 1162SOL    HW1 7690   2.516   3.625   0.972
 1162SOL    HW2 7691   2.427   3.539   1.059
 1163SOL     OW 7692   0.826   4.133   3.240
 1163SOL    HW1 7693   0.738   4.140   3.202
 1163SOL    HW2 7694   0.885   4.152   3.168
 1164SOL     OW 7695   1.561   6.399   1.851
 1164SOL    HW1 7696   1.592   6.309   1.859
 1164SOL    HW2 7697   1.504   6.411   1.927
 1165SOL     OW 7698   1.520   2.212   2.246
 1165SOL    HW1 7699   1.492   2.275   2.312
 1165SOL    HW2 7700   1.456   2.141   2.252
 1166SOL     OW 7701   6.493   5.084   4.119
 1166SOL    HW1 7702   6.558   5.063   4.186
 1166SOL    HW2 7703   6.419   5.120   4.167
 1167SOL     OW 7704   0.412   9.263   5.946
 1167SOL    HW1 7705   0.376   9.352   5.945
 1167SOL    HW2 7706   0.376   9.223   6.025
 1168SOL     OW 7707   3.017   6.759   6.037
 1168SOL    HW1 7708   2.925   6.778   6.053
 1168SOL    HW2 7709   3.050   6.838   5.994
 1169SOL     OW 7710   0.823   5.861   3.405
 1169SOL    HW1 7711   0.730   5.872   3.384
 1169SOL    HW2 7712   0.857   5.807   3.335
 1170SOL     OW 7713   3.750  10.018   6.107
 1170SOL    HW1 7714   3.804   9.940   6.117
 1170SOL    HW2 7715   3.813  10.091   6.108
 1171SOL     OW 7716   5.343   2.431   3.411
 1171SOL    HW1 7717   5.407   2.501   3.398
 1171SOL    HW2 7718   5.321   2.402   3.322
 1172SOL     OW 7719   0.680   2.796   3.681
 1172SOL    HW1 7720   0.589   2.773   3.704
 1172SOL    HW2 7721   0.677   2.815   3.588
 1173SOL     OW 7722   8.201   7.451   2.210
 1173SOL    HW1 7723   8.271   7.516   2.219
 1173SOL    HW2 7724   8.127   7.499   2.174
 1174SOL     OW 7725   1.372   9.609   5.600
 1174SOL    HW1 7726   1.277   9.622   5.597
 1174SOL    HW2 7727   1.408   9.694   5.574
 1175SOL     OW 7728   1.968   8.449   4.419
 1175SOL    HW1 7729   1.896   8.387   4.422
 1175SOL    HW2 7730   2.018   8.432   4.499
 1176SOL     OW 7731   1.868   1.734   0.834
 1176SOL    HW1 7732   1.963   1.738   0.821
 1176SOL    HW2 7733   1.840   1.661   0.779
 1177SOL     OW 7734   1.367   3.750   3.934
 1177SOL    HW1 7735   1.461   3.734   3.920
 1177SOL    HW2 7736   1.363   3.821   3.998
 1178SOL     OW 7737   6.863   6.971   4.197
 1178SOL    HW1 7738   6.845   7.027   4.273
 1178SOL    HW2 7739   6.780   6.967   4.150
 1179SOL     OW 7740   6.717   1.239   0.392
 1179SOL    HW1 7741   6.749   1.233   0.301
 1179SOL    HW2 7742   6.694   1.331   0.403
 1180SOL     OW 7743   1.142   6.545   4.955
 1180SOL    HW1 7744   1.224   6.503   4.982
 1180SOL    HW2 7745   1.157   6.639   4.970
 1181SOL     OW 7746  -0.610   4.020   6.182
 1181SOL    HW1 7747  -0.652   4.074   6.115
 1181SOL    HW2 7748  -0.661   4.037   6.262
 1182SOL     OW 7749   3.877   1.232   1.709
 1182SOL    HW1 7750   3.957   1.275   1.738
 1182SOL    HW2 7751   3.806   1.281   1.751
 1183SOL     OW 7752   1.170   6.816   2.584
 1183SOL    HW1 7753   1.225   6.778   2.653
 1183SOL    HW2 7754   1.225   6.881   2.542
 1184SOL     OW 7755   3.826   4.394   0.978
 1184SOL    HW1 7756   3.892   4.442   1.028
 1184SOL    HW2 7757   3.745   4.404   1.028
 1185SOL     OW 7758   0.172   2.604   1.818
 1185SOL    HW1 7759   0.158   2.547   1.894
 1185SOL    HW2 7760   0.253   2.651   1.837
 1186SOL     OW 7761   7.147   8.593   3.151
 1186SOL    HW1 7762   7.162   8.611   3.243
 1186SOL    HW2 7763   7.166   8.675   3.106
 1187SOL     OW 7764   0.163   3.527   1.979
 1187SOL    HW1 7765   0.134   3.457   2.038
 1187SOL    HW2 7766   0.188   3.599   2.039
 1188SOL     OW 7767   5.275   3.764   3.845
 1188SOL    HW1 7768   5.267   3.669   3.842
 1188SOL    HW2 7769   5.186   3.796   3.833
 1189SOL     OW 7770  -1.668   3.249   5.401
 1189SOL    HW1 7771  -1.741   3.270   5.342
 1189SOL    HW2 7772  -1.679   3.308   5.475
 1190SOL     OW 7773   1.265   5.863   4.343
 1190SOL    HW1 7774   1.193   5.849   4.281
 1190SOL    HW2 7775   1.247   5.949   4.381
 1191SOL     OW 7776   7.782   4.905   1.776
 1191SOL    HW1 7777   7.752   4.992   1.749
 1191SOL    HW2 7778   7.842   4.922   1.849
 1192SOL     OW 7779   7.366   8.889   4.449
 1192SOL    HW1 7780   7.317   8.939   4.384
 1192SOL    HW2 7781   7.313   8.893   4.528
 1193SOL     OW 7782   3.069   7.977   5.866
 1193SOL    HW1 7783   3.111   7.955   5.949
 1193SOL    HW2 7784   3.130   8.037   5.824
 1194SOL     OW 7785   6.922   7.786   1.427
 1194SOL    HW1 7786   7.002   7.739   1.402
 1194SOL    HW2 7787   6.852   7.742   1.378
 1195SOL     OW 7788   6.395   8.935   4.070
 1195SOL    HW1 7789   6.411   9.007   4.131
 1195SOL    HW2 7790   6.367   8.862   4.125
 1196SOL     OW 7791   5.102   4.510   3.439
 1196SOL    HW1 7792   5.030   4.480   3.384
 1196SOL    HW2 7793   5.061   4.536   3.521
 1197SOL     OW 7794   5.147   5.349   0.671
 1197SOL    HW1 7795   5.055   5.330   0.653
 1197SOL    HW2 7796   5.146   5.437   0.710
 1198SOL     OW 7797   3.343   8.454   3.352
 1198SOL    HW1 7798   3.319   8.482   3.264
 1198SOL    HW2 7799   3.357   8.359   3.343
 1199SOL     OW 7800   2.970   6.546   5.524
 1199SOL    HW1 7801   3.034   6.541   5.595
 1199SOL    HW2 7802   2.895   6.590   5.563
 1200SOL     OW 7803   3.058   1.425   0.583
 1200SOL    HW1 7804   3.115   1.492   0.545
 1200SOL    HW2 7805   3.012   1.388   0.507
 1201SOL     OW 7806   2.246   5.754   4.242
 1201SOL    HW1 7807   2.272   5.803   4.164
 1201SOL    HW2 7808   2.312   5.686   4.250
 1202SOL     OW 7809   7.870   5.451   0.878
 1202SOL    HW1 7810   7.834   5.536   0.854
 1202SOL    HW2 7811   7.963   5.456   0.857
 1203SOL     OW 7812   3.427   2.112   3.366
 1203SOL    HW1 7813   3.468   2.030   3.394
 1203SOL    HW2 7814   3.391   2.150   3.446
 1204SOL     OW 7815   5.048   4.433   4.854
 1204SOL    HW1 7816   5.021   4.485   4.778
 1204SOL    HW2 7817   5.127   4.389   4.825
 1205SOL     OW 7818   0.413   3.211   5.185
 1205SOL    HW1 7819   0.497   3.195   5.142
 1205SOL    HW2 7820   0.432   3.207   5.278
 1206SOL     OW 7821   1.148   3.503   0.779
 1206SOL    HW1 7822   1.071   3.517   0.834
 1206SOL    HW2 7823   1.217   3.479   0.840
 1207SOL     OW 7824   6.530   8.524   2.891
 1207SOL    HW1 7825   6.519   8.436   2.927
 1207SOL    HW2 7826   6.441   8.558   2.881
 1208SOL     OW 7827   6.650   7.354   1.217
 1208SOL    HW1 7828   6.560   7.354   1.187
 1208SOL    HW2 7829   6.691   7.280   1.172
 1209SOL     OW 7830   0.722   3.839   3.876
 1209SOL    HW1 7831   0.723   3.765   3.937
 1209SOL    HW2 7832   0.650   3.895   3.907
 1210SOL     OW 7833   0.976   2.991   4.660
 1210SOL    HW1 7834   1.014   2.946   4.736
 1210SOL    HW2 7835   0.935   3.069   4.695
 1211SOL     OW 7836   6.090   8.832   3.958
 1211SOL    HW1 7837   6.174   8.840   4.004
 1211SOL    HW2 7838   6.058   8.922   3.952
 1212SOL     OW 7839   1.154   2.773   4.120
 1212SOL    HW1 7840   1.070   2.801   4.155
 1212SOL    HW2 7841   1.185   2.705   4.180
 1213SOL     OW 7842   4.573   6.375   0.657
 1213SOL    HW1 7843   4.506   6.338   0.714
 1213SOL    HW2 7844   4.656   6.360   0.703
 1214SOL     OW 7845   5.632   2.903   3.791
 1214SOL    HW1 7846   5.559   2.964   3.784
 1214SOL    HW2 7847   5.620   2.859   3.875
 1215SOL     OW 7848   6.792   5.439   3.874
 1215SOL    HW1 7849   6.849   5.422   3.949
 1215SOL    HW2 7850   6.836   5.398   3.800
 1216SOL     OW 7851   0.860   4.462   2.203
 1216SOL    HW1 7852   0.892   4.532   2.259
 1216SOL    HW2 7853   0.767   4.480   2.192
 1217SOL     OW 7854   3.797   5.887   0.109
 1217SOL    HW1 7855   3.736   5.939   0.056
 1217SOL    HW2 7856   3.839   5.829   0.045
 1218SOL     OW 7857   1.885   2.705   3.363
 1218SOL    HW1 7858   1.799   2.734   3.393
 1218SOL    HW2 7859   1.872   2.613   3.338
 1219SOL     OW 7860   0.876   2.540   3.795
 1219SOL    HW1 7861   0.961   2.541   3.749
 1219SOL    HW2 7862   0.837   2.624   3.773
 1220SOL     OW 7863   4.944   9.418   5.909
 1220SOL    HW1 7864   4.878   9.352   5.927
 1220SOL    HW2 7865   4.946   9.473   5.987
 1221SOL     OW 7866   4.374   8.231   5.313
 1221SOL    HW1 7867   4.440   8.166   5.285
 1221SOL    HW2 7868   4.359   8.211   5.405
 1222SOL     OW 7869   2.746   9.277   5.994
 1222SOL    HW1 7870   2.685   9.209   5.967
 1222SOL    HW2 7871   2.691   9.353   6.014
 1223SOL     OW 7872   7.018   9.124   4.539
 1223SOL    HW1 7873   6.938   9.173   4.525
 1223SOL    HW2 7874   7.037   9.136   4.632
 1224SOL     OW 7875   5.497   2.568   2.171
 1224SOL    HW1 7876   5.431   2.635   2.156
 1224SOL    HW2 7877   5.574   2.599   2.124
 1225SOL     OW 7878   4.392   6.143   0.142
 1225SOL    HW1 7879   4.415   6.062   0.189
 1225SOL    HW2 7880   4.368   6.113   0.054
 1226SOL     OW 7881  -0.467   2.191   2.787
 1226SOL    HW1 7882  -0.486   2.110   2.740
 1226SOL    HW2 7883  -0.536   2.196   2.853
 1227SOL     OW 7884   6.813   4.807   2.499
 1227SOL    HW1 7885   6.892   4.837   2.544
 1227SOL    HW2 7886   6.845   4.752   2.428
 1228SOL     OW 7887   5.086   0.991   0.985
 1228SOL    HW1 7888   5.054   0.936   0.913
 1228SOL    HW2 7889   5.108   0.929   1.054
 1229SOL     OW 7890   3.370   9.486   5.918
 1229SOL    HW1 7891   3.432   9.558   5.911
 1229SOL    HW2 7892   3.351   9.462   5.827
 1230SOL     OW 7893   2.080   6.470   4.249
 1230SOL    HW1 7894   2.113   6.382   4.235
 1230SOL    HW2 7895   2.014   6.483   4.180
 1231SOL     OW 7896   8.069   2.906   0.358
 1231SOL    HW1 7897   8.057   2.978   0.420
 1231SOL    HW2 7898   8.161   2.912   0.332
 1232SOL     OW 7899   8.109   5.633   0.582
 1232SOL    HW1 7900   8.136   5.725   0.595
 1232SOL    HW2 7901   8.015   5.634   0.597
 1233SOL     OW 7902   0.046   3.891   3.359
 1233SOL    HW1 7903   0.061   3.854   3.272
 1233SOL    HW2 7904   0.092   3.975   3.358
 1234SOL     OW 7905   4.535   4.112   1.746
 1234SOL    HW1 7906   4.567   4.125   1.835
 1234SOL    HW2 7907   4.589   4.170   1.693
 1235SOL     OW 7908   5.957   5.213   4.908
 1235SOL    HW1 7909   5.881   5.182   4.858
 1235SOL    HW2 7910   5.976   5.142   4.969
 1236SOL     OW 7911   4.797   7.559   5.335
 1236SOL    HW1 7912   4.704   7.563   5.315
 1236SOL    HW2 7913   4.833   7.500   5.268
 1237SOL     OW 7914   4.507   2.933   0.297
 1237SOL    HW1 7915   4.521   2.903   0.207
 1237SOL    HW2 7916   4.434   2.995   0.291
 1238SOL     OW 7917   2.973   7.953   5.066
 1238SOL    HW1 7918   2.936   7.994   4.987
 1238SOL    HW2 7919   3.064   7.935   5.044
 1239SOL     OW 7920   0.048   2.022   2.665
 1239SOL    HW1 7921  -0.028   1.967   2.649
 1239SOL    HW2 7922   0.078   1.996   2.753
 1240SOL     OW 7923   1.623   7.627   2.854
 1240SOL    HW1 7924   1.656   7.584   2.933
 1240SOL    HW2 7925   1.532   7.600   2.849
 1241SOL     OW 7926   5.044   4.539   5.821
 1241SOL    HW1 7927   5.064   4.476   5.890
 1241SOL    HW2 7928   5.037   4.487   5.741
 1242SOL     OW 7929   1.760   2.923   2.620
 1242SOL    HW1 7930   1.764   2.860   2.548
 1242SOL    HW2 7931   1.782   3.007   2.581
 1243SOL     OW 7932   1.744   0.650   0.098
 1243SOL    HW1 7933   1.658   0.641   0.056
 1243SOL    HW2 7934   1.750   0.742   0.120
 1244SOL     OW 7935   2.346   2.335   0.340
 1244SOL    HW1 7936   2.252   2.350   0.339
 1244SOL    HW2 7937   2.384   2.418   0.368
 1245SOL     OW 7938   6.127   2.026   0.029
 1245SOL    HW1 7939   6.067   1.953   0.014
 1245SOL    HW2 7940   6.178   2.033  -0.052
 1246SOL     OW 7941   7.535   7.706   3.622
 1246SOL    HW1 7942   7.463   7.645   3.607
 1246SOL    HW2 7943   7.494   7.782   3.663
 1247SOL     OW 7944   3.428   1.527   1.280
 1247SOL    HW1 7945   3.428   1.475   1.200
 1247SOL    HW2 7946   3.496   1.487   1.335
 1248SOL     OW 7947   5.370   2.502   0.874
 1248SOL    HW1 7948   5.302   2.550   0.827
 1248SOL    HW2 7949   5.351   2.516   0.966
 1249SOL     OW 7950   1.485   4.283   3.024
 1249SOL    HW1 7951   1.480   4.297   3.118
 1249SOL    HW2 7952   1.399   4.309   2.991
 1250SOL     OW 7953   0.487   7.891   4.170
 1250SOL    HW1 7954   0.577   7.904   4.140
 1250SOL    HW2 7955   0.468   7.967   4.224
 1251SOL     OW 7956   4.145   8.109   1.719
 1251SOL    HW1 7957   4.105   8.171   1.659
 1251SOL    HW2 7958   4.200   8.163   1.776
 1252SOL     OW 7959   0.428   4.227   2.291
 1252SOL    HW1 7960   0.393   4.298   2.238
 1252SOL    HW2 7961   0.351   4.178   2.319
 1253SOL     OW 7962   5.904   4.219   2.767
 1253SOL    HW1 7963   5.831   4.165   2.738
 1253SOL    HW2 7964   5.971   4.208   2.699
 1254SOL     OW 7965   0.343   6.147   4.087
 1254SOL    HW1 7966   0.306   6.186   4.008
 1254SOL    HW2 7967   0.424   6.107   4.058
 1255SOL     OW 7968   6.357   6.794   5.540
 1255SOL    HW1 7969   6.293   6.732   5.507
 1255SOL    HW2 7970   6.437   6.743   5.551
 1256SOL     OW 7971   3.360   2.058   1.049
 1256SOL    HW1 7972   3.285   1.999   1.039
 1256SOL    HW2 7973   3.382   2.054   1.142
 1257SOL     OW 7974   1.738   5.585   4.560
 1257SOL    HW1 7975   1.771   5.673   4.543
 1257SOL    HW2 7976   1.696   5.558   4.478
 1258SOL     OW 7977   2.309   1.659   1.436
 1258SOL    HW1 7978   2.367   1.735   1.431
 1258SOL    HW2 7979   2.273   1.661   1.525
 1259SOL     OW 7980   4.559   7.049   3.416
 1259SOL    HW1 7981   4.534   7.059   3.507
 1259SOL    HW2 7982   4.587   7.136   3.388
 1260SOL     OW 7983   2.573   8.403   3.806
 1260SOL    HW1 7984   2.497   8.441   3.760
 1260SOL    HW2 7985   2.542   8.390   3.895
 1261SOL     OW 7986   6.323   6.733   2.956
 1261SOL    HW1 7987   6.259   6.802   2.971
 1261SOL    HW2 7988   6.405   6.779   2.941
 1262SOL     OW 7989   2.560   3.351   2.432
 1262SOL    HW1 7990   2.562   3.362   2.337
 1262SOL    HW2 7991   2.593   3.262   2.447
 1263SOL     OW 7992   5.884   8.896   5.740
 1263SOL    HW1 7993   5.913   8.815   5.782
 1263SOL    HW2 7994   5.818   8.932   5.800
 1264SOL     OW 7995   2.035   2.746   1.318
 1264SOL    HW1 7996   2.098   2.675   1.303
 1264SOL    HW2 7997   2.043   2.766   1.411
 1265SOL     OW 7998   2.371   8.220   5.110
 1265SOL    HW1 7999   2.420   8.251   5.187
 1265SOL    HW2 8000   2.435   8.170   5.059
 1266SOL     OW 8001   2.047  10.576   6.040
 1266SOL    HW1 8002   2.065  10.613   6.127
 1266SOL    HW2 8003   2.074  10.645   5.979
 1267SOL     OW 8004   5.687   8.204   3.860
 1267SOL    HW1 8005   5.693   8.212   3.955
 1267SOL    HW2 8006   5.767   8.244   3.827
 1268SOL     OW 8007   0.215   1.892   0.835
 1268SOL    HW1 8008   0.220   1.798   0.853
 1268SOL    HW2 8009   0.129   1.904   0.795
 1269SOL     OW 8010   1.337   9.186   3.739
 1269SOL    HW1 8011   1.413   9.139   3.773
 1269SOL    HW2 8012   1.292   9.219   3.816
 1270SOL     OW 8013   5.916   6.936   2.973
 1270SOL    HW1 8014   5.996   6.972   2.936
 1270SOL    HW2 8015   5.906   6.851   2.930
 1271SOL     OW 8016   1.431   6.899   3.704
 1271SOL    HW1 8017   1.512   6.946   3.725
 1271SOL    HW2 8018   1.415   6.843   3.780
 1272SOL     OW 8019   6.327   3.253   2.620
 1272SOL    HW1 8020   6.389   3.257   2.693
 1272SOL    HW2 8021   6.373   3.296   2.547
 1273SOL     OW 8022   5.539   2.681   3.377
 1273SOL    HW1 8023   5.611   2.719   3.428
 1273SOL    HW2 8024   5.460   2.715   3.419
 1274SOL     OW 8025   3.089   4.607   5.266
 1274SOL    HW1 8026   3.070   4.530   5.211
 1274SOL    HW2 8027   3.173   4.639   5.234
 1275SOL     OW 8028   6.158   4.032   4.129
 1275SOL    HW1 8029   6.129   3.989   4.210
 1275SOL    HW2 8030   6.097   4.000   4.062
 1276SOL     OW 8031   2.049   1.965   1.088
 1276SOL    HW1 8032   2.124   2.023   1.074
 1276SOL    HW2 8033   2.053   1.902   1.016
 1277SOL     OW 8034   7.967   6.674   0.855
 1277SOL    HW1 8035   8.052   6.707   0.825
 1277SOL    HW2 8036   7.909   6.689   0.780
 1278SOL     OW 8037   5.608   4.119   3.261
 1278SOL    HW1 8038   5.591   4.065   3.185
 1278SOL    HW2 8039   5.563   4.074   3.333
 1279SOL     OW 8040   6.251   8.845   3.392
 1279SOL    HW1 8041   6.292   8.806   3.470
 1279SOL    HW2 8042   6.323   8.856   3.330
 1280SOL     OW 8043   6.883   4.433   0.922
 1280SOL    HW1 8044   6.840   4.499   0.868
 1280SOL    HW2 8045   6.827   4.355   0.913
 1281SOL     OW 8046   0.101   3.550   3.274
 1281SOL    HW1 8047   0.116   3.631   3.226
 1281SOL    HW2 8048   0.082   3.578   3.364
 1282SOL     OW 8049   4.969   1.474   0.920
 1282SOL    HW1 8050   4.996   1.398   0.972
 1282SOL    HW2 8051   5.012   1.548   0.961
 1283SOL     OW 8052   5.805   2.569   2.298
 1283SOL    HW1 8053   5.841   2.490   2.257
 1283SOL    HW2 8054   5.862   2.640   2.268
 1284SOL     OW 8055   3.215   8.344   2.368
 1284SOL    HW1 8056   3.125   8.312   2.356
 1284SOL    HW2 8057   3.224   8.356   2.463
 1285SOL     OW 8058   0.672   3.839   4.999
 1285SOL    HW1 8059   0.727   3.765   5.020
 1285SOL    HW2 8060   0.721   3.916   5.030
 1286SOL     OW 8061   4.399   8.377   3.698
 1286SOL    HW1 8062   4.312   8.347   3.674
 1286SOL    HW2 8063   4.394   8.473   3.694
 1287SOL     OW 8064   1.361   4.621   3.055
 1287SOL    HW1 8065   1.362   4.653   3.145
 1287SOL    HW2 8066   1.452   4.623   3.027
 1288SOL     OW 8067   3.950   3.160   5.411
 1288SOL    HW1 8068   3.919   3.250   5.426
 1288SOL    HW2 8069   3.869   3.107   5.411
 1289SOL     OW 8070   2.173   2.508   1.244
 1289SOL    HW1 8071   2.171   2.485   1.151
 1289SOL    HW2 8072   2.264   2.535   1.260
 1290SOL     OW 8073   4.244   1.111   1.599
 1290SOL    HW1 8074   4.326   1.158   1.588
 1290SOL    HW2 8075   4.205   1.148   1.679
 1291SOL     OW 8076   1.563   4.670   2.497
 1291SOL    HW1 8077   1.622   4.682   2.423
 1291SOL    HW2 8078   1.482   4.713   2.470
 1292SOL     OW 8079   4.886   6.753   6.149
 1292SOL    HW1 8080   4.837   6.757   6.067
 1292SOL    HW2 8081   4.977   6.765   6.124
 1293SOL     OW 8082   4.267   5.735   0.121
 1293SOL    HW1 8083   4.231   5.822   0.139
 1293SOL    HW2 8084   4.198   5.690   0.072
 1294SOL     OW 8085   1.758   2.078   1.625
 1294SOL    HW1 8086   1.758   2.170   1.651
 1294SOL    HW2 8087   1.669   2.047   1.645
 1295SOL     OW 8088   3.638   1.973   2.245
 1295SOL    HW1 8089   3.707   1.926   2.293
 1295SOL    HW2 8090   3.662   2.065   2.253
 1296SOL     OW 8091   7.181   8.293   4.347
 1296SOL    HW1 8092   7.118   8.255   4.408
 1296SOL    HW2 8093   7.161   8.387   4.347
 1297SOL     OW 8094   3.161   6.466   0.578
 1297SOL    HW1 8095   3.075   6.508   0.581
 1297SOL    HW2 8096   3.198   6.481   0.665
 1298SOL     OW 8097   7.234   8.616   4.713
 1298SOL    HW1 8098   7.306   8.585   4.658
 1298SOL    HW2 8099   7.237   8.711   4.705
 1299SOL     OW 8100   0.551   4.683   5.526
 1299SOL    HW1 8101   0.554   4.725   5.440
 1299SOL    HW2 8102   0.464   4.644   5.531
 1300SOL     OW 8103   2.104   3.082   4.531
 1300SOL    HW1 8104   2.146   3.111   4.449
 1300SOL    HW2 8105   2.069   3.162   4.569
 1301SOL     OW 8106   0.644   6.185   3.807
 1301SOL    HW1 8107   0.634   6.276   3.834
 1301SOL    HW2 8108   0.673   6.140   3.886
 1302SOL     OW 8109   0.491   0.868   0.398
 1302SOL    HW1 8110   0.577   0.826   0.391
 1302SOL    HW2 8111   0.496   0.942   0.338
 1303SOL     OW 8112   6.158   6.559   2.426
 1303SOL    HW1 8113   6.112   6.636   2.393
 1303SOL    HW2 8114   6.140   6.490   2.362
 1304SOL     OW 8115   1.956   3.622   3.227
 1304SOL    HW1 8116   2.043   3.602   3.192
 1304SOL    HW2 8117   1.919   3.536   3.249
 1305SOL     OW 8118   6.665   8.357   6.138
 1305SOL    HW1 8119   6.638   8.448   6.151
 1305SOL    HW2 8120   6.760   8.358   6.152
 1306SOL     OW 8121   4.359   3.358   1.432
 1306SOL    HW1 8122   4.380   3.265   1.442
 1306SOL    HW2 8123   4.423   3.390   1.368
 1307SOL     OW 8124   0.066   5.105   3.660
 1307SOL    HW1 8125   0.066   5.074   3.751
 1307SOL    HW2 8126   0.141   5.061   3.620
 1308SOL     OW 8127   6.581   3.192   2.059
 1308SOL    HW1 8128   6.625   3.248   2.123
 1308SOL    HW2 8129   6.635   3.113   2.055
 1309SOL     OW 8130   1.036   4.991   2.951
 1309SOL    HW1 8131   0.956   5.041   2.932
 1309SOL    HW2 8132   1.005   4.904   2.976
 1310SOL     OW 8133   5.701   4.110   4.659
 1310SOL    HW1 8134   5.740   4.032   4.697
 1310SOL    HW2 8135   5.701   4.094   4.564
 1311SOL     OW 8136   1.604   7.732   3.454
 1311SOL    HW1 8137   1.540   7.666   3.482
 1311SOL    HW2 8138   1.678   7.720   3.514
 1312SOL     OW 8139   5.451   5.209   0.502
 1312SOL    HW1 8140   5.513   5.148   0.542
 1312SOL    HW2 8141   5.505   5.261   0.442
 1313SOL     OW 8142   4.937   2.524   0.626
 1313SOL    HW1 8143   4.944   2.430   0.642
 1313SOL    HW2 8144   4.843   2.541   0.620
 1314SOL     OW 8145   0.566   8.947   4.734
 1314SOL    HW1 8146   0.479   8.930   4.698
 1314SOL    HW2 8147   0.556   9.025   4.789
 1315SOL     OW 8148  -1.374   3.556   4.737
 1315SOL    HW1 8149  -1.455   3.600   4.762
 1315SOL    HW2 8150  -1.319   3.560   4.815
 1316SOL     OW 8151  -1.818   2.695   4.620
 1316SOL    HW1 8152  -1.812   2.740   4.704
 1316SOL    HW2 8153  -1.887   2.742   4.573
 1317SOL     OW 8154   6.696   4.333   2.140
 1317SOL    HW1 8155   6.694   4.396   2.212
 1317SOL    HW2 8156   6.607   4.298   2.137
 1318SOL     OW 8157   3.080   1.790   2.776
 1318SOL    HW1 8158   3.070   1.697   2.799
 1318SOL    HW2 8159   3.128   1.827   2.850
 1319SOL     OW 8160   4.544   3.355   0.967
 1319SOL    HW1 8161   4.631   3.332   0.935
 1319SOL    HW2 8162   4.502   3.271   0.987
 1320SOL     OW 8163   7.045   8.812   5.529
 1320SOL    HW1 8164   7.079   8.886   5.479
 1320SOL    HW2 8165   7.042   8.740   5.466
 1321SOL     OW 8166   4.556  10.324   5.603
 1321SOL    HW1 8167   4.562  10.376   5.683
 1321SOL    HW2 8168   4.463  10.321   5.583
 1322SOL     OW 8169   7.404   6.851   3.803
 1322SOL    HW1 8170   7.442   6.765   3.783
 1322SOL    HW2 8171   7.451   6.912   3.746
 1323SOL     OW 8172   3.024   0.667   0.679
 1323SOL    HW1 8173   2.984   0.746   0.642
 1323SOL    HW2 8174   2.957   0.630   0.735
 1324SOL     OW 8175   2.342   1.875   2.423
 1324SOL    HW1 8176   2.323   1.821   2.347
 1324SOL    HW2 8177   2.257   1.909   2.450
 1325SOL     OW 8178  -0.013   0.938   0.594
 1325SOL    HW1 8179  -0.033   1.031   0.608
 1325SOL    HW2 8180   0.081   0.936   0.574
 1326SOL     OW 8181   6.718   5.479   2.603
 1326SOL    HW1 8182   6.671   5.550   2.560
 1326SOL    HW2 8183   6.656   5.405   2.601
 1327SOL     OW 8184   3.468   3.235   4.926
 1327SOL    HW1 8185   3.483   3.291   4.850
 1327SOL    HW2 8186   3.555   3.203   4.949
 1328SOL     OW 8187   3.999   8.813   3.020
 1328SOL    HW1 8188   4.058   8.879   3.055
 1328SOL    HW2 8189   4.019   8.809   2.927
 1329SOL     OW 8190   2.921   4.074   0.806
 1329SOL    HW1 8191   2.837   4.078   0.759
 1329SOL    HW2 8192   2.936   3.981   0.820
 1330SOL     OW 8193   3.136   7.327   1.323
 1330SOL    HW1 8194   3.163   7.295   1.409
 1330SOL    HW2 8195   3.130   7.248   1.269
 1331SOL     OW 8196   0.387   4.700   3.828
 1331SOL    HW1 8197   0.324   4.744   3.770
 1331SOL    HW2 8198   0.463   4.685   3.772
 1332SOL     OW 8199  -0.172   3.617   3.593
 1332SOL    HW1 8200  -0.219   3.697   3.616
 1332SOL    HW2 8201  -0.240   3.549   3.594
 1333SOL     OW 8202   6.128   9.758   5.695
 1333SOL    HW1 8203   6.177   9.840   5.698
 1333SOL    HW2 8204   6.055   9.771   5.755
 1334SOL     OW 8205   6.547   6.980   0.469
 1334SOL    HW1 8206   6.530   6.908   0.408
 1334SOL    HW2 8207   6.529   6.943   0.556
 1335SOL     OW 8208   7.751   4.827   1.433
 1335SOL    HW1 8209   7.732   4.816   1.340
 1335SOL    HW2 8210   7.829   4.883   1.434
 1336SOL     OW 8211   6.067   7.311   4.159
 1336SOL    HW1 8212   6.060   7.359   4.077
 1336SOL    HW2 8213   6.039   7.222   4.137
 1337SOL     OW 8214   7.779   9.822   4.622
 1337SOL    HW1 8215   7.711   9.805   4.557
 1337SOL    HW2 8216   7.816   9.736   4.640
 1338SOL     OW 8217   2.144   8.920   5.343
 1338SOL    HW1 8218   2.157   8.948   5.252
 1338SOL    HW2 8219   2.049   8.920   5.354
 1339SOL     OW 8220   3.225   3.066   5.242
 1339SOL    HW1 8221   3.175   3.064   5.323
 1339SOL    HW2 8222   3.199   2.986   5.196
 1340SOL     OW 8223   4.008   8.122   3.077
 1340SOL    HW1 8224   4.077   8.174   3.118
 1340SOL    HW2 8225   4.052   8.076   3.006
 1341SOL     OW 8226   3.596   7.170   4.144
 1341SOL    HW1 8227   3.570   7.104   4.208
 1341SOL    HW2 8228   3.514   7.204   4.109
 1342SOL     OW 8229   0.756   1.846   0.575
 1342SOL    HW1 8230   0.801   1.931   0.575
 1342SOL    HW2 8231   0.775   1.809   0.661
 1343SOL     OW 8232   0.675   4.247   4.969
 1343SOL    HW1 8233   0.631   4.165   4.945
 1343SOL    HW2 8234   0.607   4.301   5.009
 1344SOL     OW 8235   2.419   7.886   4.385
 1344SOL    HW1 8236   2.324   7.880   4.378
 1344SOL    HW2 8237   2.436   7.898   4.479
 1345SOL     OW 8238   3.193   1.931   3.164
 1345SOL    HW1 8239   3.144   2.006   3.196
 1345SOL    HW2 8240   3.233   1.960   3.083
 1346SOL     OW 8241   7.785   5.081   0.309
 1346SOL    HW1 8242   7.849   5.152   0.319
 1346SOL    HW2 8243   7.703   5.126   0.287
 1347SOL     OW 8244   2.191   2.110   0.421
 1347SOL    HW1 8245   2.259   2.161   0.464
 1347SOL    HW2 8246   2.174   2.157   0.339
 1348SOL     OW 8247   3.800   7.576   3.989
 1348SOL    HW1 8248   3.889   7.543   3.984
 1348SOL    HW2 8249   3.809   7.671   3.991
 1349SOL     OW 8250   5.558   3.838   1.184
 1349SOL    HW1 8251   5.593   3.853   1.096
 1349SOL    HW2 8252   5.630   3.797   1.232
 1350SOL     OW 8253   7.646   8.891   3.066
 1350SOL    HW1 8254   7.637   8.817   3.007
 1350SOL    HW2 8255   7.589   8.869   3.140
 1351SOL     OW 8256   1.264   3.900   2.652
 1351SOL    HW1 8257   1.319   3.944   2.717
 1351SOL    HW2 8258   1.195   3.858   2.703
 1352SOL     OW 8259   6.387   5.824   3.159
 1352SOL    HW1 8260   6.343   5.746   3.192
 1352SOL    HW2 8261   6.427   5.864   3.236
 1353SOL     OW 8262   3.383   8.587   4.523
 1353SOL    HW1 8263   3.376   8.596   4.428
 1353SOL    HW2 8264   3.477   8.591   4.540
 1354SOL     OW 8265   0.357   2.268   3.052
 1354SOL    HW1 8266   0.346   2.322   2.974
 1354SOL    HW2 8267   0.267   2.248   3.080
 1355SOL     OW 8268   5.368   7.145   1.295
 1355SOL    HW1 8269   5.288   7.095   1.284
 1355SOL    HW2 8270   5.379   7.192   1.213
 1356SOL     OW 8271   1.763   7.237   1.333
 1356SOL    HW1 8272   1.734   7.286   1.411
 1356SOL    HW2 8273   1.849   7.203   1.357
 1357SOL     OW 8274   7.518   7.902   1.350
 1357SOL    HW1 8275   7.545   7.987   1.387
 1357SOL    HW2 8276   7.482   7.924   1.265
 1358SOL     OW 8277   2.396   5.248   0.048
 1358SOL    HW1 8278   2.450   5.323   0.022
 1358SOL    HW2 8279   2.458   5.177   0.061
 1359SOL     OW 8280   0.411   4.522   2.840
 1359SOL    HW1 8281   0.413   4.443   2.787
 1359SOL    HW2 8282   0.504   4.543   2.856
 1360SOL     OW 8283   9.101   5.411   0.071
 1360SOL    HW1 8284   9.151   5.387  -0.008
 1360SOL    HW2 8285   9.120   5.342   0.134
 1361SOL     OW 8286   1.149   2.181   3.763
 1361SOL    HW1 8287   1.213   2.250   3.778
 1361SOL    HW2 8288   1.201   2.101   3.756
 1362SOL     OW 8289   2.637   8.005   3.228
 1362SOL    HW1 8290   2.658   7.937   3.164
 1362SOL    HW2 8291   2.612   7.955   3.307
 1363SOL     OW 8292   5.874   5.466   1.499
 1363SOL    HW1 8293   5.942   5.447   1.564
 1363SOL    HW2 8294   5.921   5.474   1.416
 1364SOL     OW 8295   1.131   6.026   5.479
 1364SOL    HW1 8296   1.141   5.962   5.409
 1364SOL    HW2 8297   1.177   6.104   5.447
 1365SOL     OW 8298   0.838   4.157   1.881
 1365SOL    HW1 8299   0.879   4.145   1.795
 1365SOL    HW2 8300   0.862   4.247   1.906
 1366SOL     OW 8301   6.113   3.154   3.642
 1366SOL    HW1 8302   6.027   3.139   3.682
 1366SOL    HW2 8303   6.122   3.083   3.578
 1367SOL     OW 8304   7.311   4.813   1.370
 1367SOL    HW1 8305   7.268   4.824   1.285
 1367SOL    HW2 8306   7.393   4.862   1.362
 1368SOL     OW 8307   5.867   3.066   0.558
 1368SOL    HW1 8308   5.951   3.107   0.535
 1368SOL    HW2 8309   5.888   3.011   0.633
 1369SOL     OW 8310   6.369   4.806   4.150
 1369SOL    HW1 8311   6.354   4.860   4.227
 1369SOL    HW2 8312   6.419   4.862   4.090
 1370SOL     OW 8313   3.966   5.817   5.325
 1370SOL    HW1 8314   3.944   5.752   5.258
 1370SOL    HW2 8315   4.051   5.789   5.358
 1371SOL     OW 8316   4.965   7.236   4.485
 1371SOL    HW1 8317   5.045   7.289   4.480
 1371SOL    HW2 8318   4.980   7.163   4.426
 1372SOL     OW 8319   6.967   6.473   1.702
 1372SOL    HW1 8320   6.972   6.565   1.726
 1372SOL    HW2 8321   6.936   6.473   1.611
 1373SOL     OW 8322   2.481   4.146   0.295
 1373SOL    HW1 8323   2.453   4.056   0.276
 1373SOL    HW2 8324   2.469   4.155   0.390
 1374SOL     OW 8325   3.777   3.527   5.313
 1374SOL    HW1 8326   3.737   3.518   5.227
 1374SOL    HW2 8327   3.765   3.442   5.355
 1375SOL     OW 8328   3.056  10.054   5.131
 1375SOL    HW1 8329   3.060   9.959   5.132
 1375SOL    HW2 8330   3.109  10.079   5.054
 1376SOL     OW 8331   3.238   1.080   0.868
 1376SOL    HW1 8332   3.267   1.121   0.787
 1376SOL    HW2 8333   3.150   1.115   0.883
 1377SOL     OW 8334   5.034  10.314   6.168
 1377SOL    HW1 8335   4.949  10.298   6.210
 1377SOL    HW2 8336   5.045  10.242   6.106
 1378SOL     OW 8337   1.477   8.828   5.057
 1378SOL    HW1 8338   1.503   8.821   4.965
 1378SOL    HW2 8339   1.396   8.880   5.055
 1379SOL     OW 8340   4.358   8.790   4.387
 1379SOL    HW1 8341   4.273   8.751   4.407
 1379SOL    HW2 8342   4.367   8.863   4.447
 1380SOL     OW 8343   4.304   2.241   0.971
 1380SOL    HW1 8344   4.244   2.303   0.929
 1380SOL    HW2 8345   4.307   2.269   1.062
 1381SOL     OW 8346   6.097   1.295   0.812
 1381SOL    HW1 8347   6.102   1.216   0.865
 1381SOL    HW2 8348   6.057   1.266   0.730
 1382SOL     OW 8349   6.228   3.595   1.311
 1382SOL    HW1 8350   6.239   3.651   1.234
 1382SOL    HW2 8351   6.139   3.560   1.303
 1383SOL     OW 8352   0.235   3.728   4.815
 1383SOL    HW1 8353   0.286   3.775   4.750
 1383SOL    HW2 8354   0.219   3.642   4.775
 1384SOL     OW 8355   2.585   5.567   5.862
 1384SOL    HW1 8356   2.555   5.559   5.953
 1384SOL    HW2 8357   2.505   5.578   5.811
 1385SOL     OW 8358   6.165   5.637   5.025
 1385SOL    HW1 8359   6.089   5.630   4.968
 1385SOL    HW2 8360   6.156   5.564   5.086
 1386SOL     OW 8361   8.287   5.374   1.086
 1386SOL    HW1 8362   8.341   5.397   1.161
 1386SOL    HW2 8363   8.222   5.312   1.120
 1387SOL     OW 8364   2.672   8.291   2.200
 1387SOL    HW1 8365   2.735   8.351   2.161
 1387SOL    HW2 8366   2.683   8.209   2.150
 1388SOL     OW 8367   2.422   0.956   0.793
 1388SOL    HW1 8368   2.393   0.999   0.712
 1388SOL    HW2 8369   2.509   0.922   0.772
 1389SOL     OW 8370  -0.139   5.196   5.654
 1389SOL    HW1 8371  -0.120   5.191   5.748
 1389SOL    HW2 8372  -0.073   5.142   5.612
 1390SOL     OW 8373   2.043   0.631   0.182
 1390SOL    HW1 8374   1.988   0.615   0.259
 1390SOL    HW2 8375   2.042   0.548   0.134
 1391SOL     OW 8376   4.003   2.327   1.970
 1391SOL    HW1 8377   3.941   2.368   1.909
 1391SOL    HW2 8378   4.084   2.320   1.920
 1392SOL     OW 8379   7.280   5.008   2.496
 1392SOL    HW1 8380   7.209   4.952   2.463
 1392SOL    HW2 8381   7.316   4.960   2.570
 1393SOL     OW 8382   8.338   8.039   2.221
 1393SOL    HW1 8383   8.253   8.081   2.231
 1393SOL    HW2 8384   8.398   8.095   2.270
 1394SOL     OW 8385   2.547   9.069   4.186
 1394SOL    HW1 8386   2.620   9.049   4.244
 1394SOL    HW2 8387   2.506   9.146   4.225
 1395SOL     OW 8388   5.728   2.767   1.335
 1395SOL    HW1 8389   5.810   2.718   1.328
 1395SOL    HW2 8390   5.745   2.848   1.287
 1396SOL     OW 8391   5.962   7.401   3.299
 1396SOL    HW1 8392   6.022   7.439   3.235
 1396SOL    HW2 8393   5.949   7.311   3.271
 1397SOL     OW 8394   2.794   1.081   1.193
 1397SOL    HW1 8395   2.748   1.146   1.140
 1397SOL    HW2 8396   2.752   1.087   1.279
 1398SOL     OW 8397   7.070   5.395   1.116
 1398SOL    HW1 8398   6.987   5.390   1.164
 1398SOL    HW2 8399   7.115   5.314   1.138
 1399SOL     OW 8400   2.665   7.047   3.242
 1399SOL    HW1 8401   2.705   7.115   3.297
 1399SOL    HW2 8402   2.731   7.031   3.173
 1400SOL     OW 8403   4.734   2.881   3.622
 1400SOL    HW1 8404   4.830   2.872   3.621
 1400SOL    HW2 8405   4.718   2.950   3.686
 1401SOL     OW 8406   3.126   9.046   5.517
 1401SOL    HW1 8407   3.155   9.135   5.496
 1401SOL    HW2 8408   3.073   9.056   5.597
 1402SOL     OW 8409   1.985   6.811   4.910
 1402SOL    HW1 8410   1.907   6.865   4.922
 1402SOL    HW2 8411   2.012   6.786   4.998
 1403SOL     OW 8412  -0.694   5.321   4.613
 1403SOL    HW1 8413  -0.654   5.329   4.700
 1403SOL    HW2 8414  -0.625   5.349   4.553
 1404SOL     OW 8415   5.915   4.800   5.079
 1404SOL    HW1 8416   5.849   4.783   5.147
 1404SOL    HW2 8417   5.953   4.884   5.103
 1405SOL     OW 8418   0.559   0.380   0.338
 1405SOL    HW1 8419   0.557   0.415   0.427
 1405SOL    HW2 8420   0.478   0.330   0.330
 1406SOL     OW 8421   2.008   4.802   4.953
 1406SOL    HW1 8422   2.094   4.842   4.941
 1406SOL    HW2 8423   2.011   4.722   4.901
 1407SOL     OW 8424   5.507   6.874   1.212
 1407SOL    HW1 8425   5.429   6.840   1.168
 1407SOL    HW2 8426   5.477   6.954   1.256
 1408SOL     OW 8427  -0.111   6.852   6.044
 1408SOL    HW1 8428  -0.080   6.941   6.062
 1408SOL    HW2 8429  -0.037   6.796   6.068
 1409SOL     OW 8430   0.317   5.854   5.781
 1409SOL    HW1 8431   0.377   5.780   5.780
 1409SOL    HW2 8432   0.325   5.890   5.870
 1410SOL     OW 8433   2.750   8.188   2.502
 1410SOL    HW1 8434   2.738   8.280   2.475
 1410SOL    HW2 8435   2.722   8.137   2.426
 1411SOL     OW 8436   1.678   6.967   2.096
 1411SOL    HW1 8437   1.657   6.874   2.099
 1411SOL    HW2 8438   1.669   6.998   2.186
 1412SOL     OW 8439   4.106   2.479   0.175
 1412SOL    HW1 8440   4.053   2.429   0.112
 1412SOL    HW2 8441   4.118   2.565   0.132
 1413SOL     OW 8442   1.190   5.076   3.165
 1413SOL    HW1 8443   1.220   5.147   3.108
 1413SOL    HW2 8444   1.129   5.026   3.111
 1414SOL     OW 8445   6.371   1.768   0.666
 1414SOL    HW1 8446   6.283   1.732   0.663
 1414SOL    HW2 8447   6.369   1.829   0.740
 1415SOL     OW 8448   0.518   9.649   5.610
 1415SOL    HW1 8449   0.469   9.683   5.685
 1415SOL    HW2 8450   0.537   9.726   5.556
 1416SOL     OW 8451   7.948   4.786   1.004
 1416SOL    HW1 8452   8.035   4.780   1.043
 1416SOL    HW2 8453   7.963   4.783   0.909
 1417SOL     OW 8454   5.461   3.465   3.174
 1417SOL    HW1 8455   5.498   3.414   3.246
 1417SOL    HW2 8456   5.368   3.470   3.193
 1418SOL     OW 8457   3.493   4.050   5.008
 1418SOL    HW1 8458   3.444   4.006   5.077
 1418SOL    HW2 8459   3.524   3.980   4.951
 1419SOL     OW 8460   4.920   9.187   4.919
 1419SOL    HW1 8461   4.960   9.162   4.835
 1419SOL    HW2 8462   4.827   9.197   4.899
 1420SOL     OW 8463   5.713   6.741   0.276
 1420SOL    HW1 8464   5.771   6.749   0.200
 1420SOL    HW2 8465   5.771   6.749   0.352
 1421SOL     OW 8466   3.367   5.287   0.268
 1421SOL    HW1 8467   3.395   5.281   0.177
 1421SOL    HW2 8468   3.446   5.265   0.318
 1422SOL     OW 8469   5.786   5.592   2.297
 1422SOL    HW1 8470   5.819   5.505   2.273
 1422SOL    HW2 8471   5.736   5.621   2.221
 1423SOL     OW 8472   1.987   2.203   3.806
 1423SOL    HW1 8473   2.014   2.221   3.716
 1423SOL    HW2 8474   1.893   2.220   3.807
 1424SOL     OW 8475   2.978   8.303   5.358
 1424SOL    HW1 8476   2.918   8.248   5.308
 1424SOL    HW2 8477   2.957   8.285   5.450
 1425SOL     OW 8478   1.671   2.687   1.528
 1425SOL    HW1 8479   1.608   2.615   1.526
 1425SOL    HW2 8480   1.623   2.763   1.495
 1426SOL     OW 8481  -0.593   5.416   4.113
 1426SOL    HW1 8482  -0.600   5.503   4.150
 1426SOL    HW2 8483  -0.518   5.422   4.053
 1427SOL     OW 8484   7.369   8.146   3.126
 1427SOL    HW1 8485   7.280   8.116   3.145
 1427SOL    HW2 8486   7.399   8.184   3.208
 1428SOL     OW 8487   6.093   7.807   1.941
 1428SOL    HW1 8488   6.130   7.769   1.861
 1428SOL    HW2 8489   6.079   7.732   1.999
 1429SOL     OW 8490   1.269   6.972   5.329
 1429SOL    HW1 8491   1.177   6.948   5.340
 1429SOL    HW2 8492   1.290   7.024   5.407
 1430SOL     OW 8493   3.918   4.517   1.913
 1430SOL    HW1 8494   3.888   4.464   1.839
 1430SOL    HW2 8495   3.979   4.580   1.875
 1431SOL     OW 8496  -0.457   4.662   4.282
 1431SOL    HW1 8497  -0.502   4.696   4.360
 1431SOL    HW2 8498  -0.368   4.642   4.312
 1432SOL     OW 8499   2.658   2.302   0.530
 1432SOL    HW1 8500   2.725   2.327   0.466
 1432SOL    HW2 8501   2.629   2.215   0.502
 1433SOL     OW 8502   7.011   8.159   2.124
 1433SOL    HW1 8503   7.030   8.075   2.082
 1433SOL    HW2 8504   6.958   8.136   2.201
 1434SOL     OW 8505   3.783   6.519   0.125
 1434SOL    HW1 8506   3.848   6.588   0.136
 1434SOL    HW2 8507   3.822   6.457   0.064
 1435SOL     OW 8508  -0.506   2.906   3.579
 1435SOL    HW1 8509  -0.441   2.899   3.510
 1435SOL    HW2 8510  -0.574   2.963   3.543
 1436SOL     OW 8511   1.580   3.278   3.122
 1436SOL    HW1 8512   1.589   3.350   3.185
 1436SOL    HW2 8513   1.485   3.261   3.118
 1437SOL     OW 8514   5.323   3.563   0.083
 1437SOL    HW1 8515   5.414   3.550   0.108
 1437SOL    HW2 8516   5.325   3.567  -0.013
 1438SOL     OW 8517   6.365   6.227   1.807
 1438SOL    HW1 8518   6.435   6.180   1.762
 1438SOL    HW2 8519   6.391   6.319   1.803
 1439SOL     OW 8520   5.830   6.579   2.629
 1439SOL    HW1 8521   5.827   6.620   2.543
 1439SOL    HW2 8522   5.741   6.586   2.663
 1440SOL     OW 8523   4.451   2.240   0.727
 1440SOL    HW1 8524   4.409   2.229   0.812
 1440SOL    HW2 8525   4.544   2.254   0.747
 1441SOL     OW 8526   5.752   9.623   4.770
 1441SOL    HW1 8527   5.834   9.637   4.817
 1441SOL    HW2 8528   5.715   9.543   4.808
 1442SOL     OW 8529   8.655   4.821   0.601
 1442SOL    HW1 8530   8.734   4.794   0.554
 1442SOL    HW2 8531   8.583   4.785   0.549
 1443SOL     OW 8532   1.042   3.363   1.843
 1443SOL    HW1 8533   1.028   3.438   1.901
 1443SOL    HW2 8534   1.052   3.288   1.902
 1444SOL     OW 8535   5.850   3.971   1.974
 1444SOL    HW1 8536   5.895   3.929   2.047
 1444SOL    HW2 8537   5.829   3.899   1.914
 1445SOL     OW 8538   2.804   3.650   4.212
 1445SOL    HW1 8539   2.716   3.634   4.246
 1445SOL    HW2 8540   2.794   3.643   4.117
 1446SOL     OW 8541   2.004   7.164   1.466
 1446SOL    HW1 8542   2.073   7.231   1.466
 1446SOL    HW2 8543   2.050   7.082   1.448
 1447SOL     OW 8544   0.234   8.209   4.834
 1447SOL    HW1 8545   0.277   8.293   4.819
 1447SOL    HW2 8546   0.304   8.150   4.860
 1448SOL     OW 8547   5.085   9.024   3.634
 1448SOL    HW1 8548   5.012   8.990   3.583
 1448SOL    HW2 8549   5.088   8.969   3.712
 1449SOL     OW 8550   1.812   8.749   4.472
 1449SOL    HW1 8551   1.779   8.835   4.449
 1449SOL    HW2 8552   1.876   8.728   4.404
 1450SOL     OW 8553   8.706   7.743   2.142
 1450SOL    HW1 8554   8.631   7.687   2.161
 1450SOL    HW2 8555   8.707   7.748   2.046
 1451SOL     OW 8556   5.045   8.860   3.361
 1451SOL    HW1 8557   5.116   8.924   3.370
 1451SOL    HW2 8558   4.976   8.907   3.314
 1452SOL     OW 8559   6.730   1.526   0.414
 1452SOL    HW1 8560   6.670   1.554   0.345
 1452SOL    HW2 8561   6.701   1.574   0.492
 1453SOL     OW 8562   5.849   7.399   5.444
 1453SOL    HW1 8563   5.807   7.424   5.363
 1453SOL    HW2 8564   5.887   7.480   5.478
 1454SOL     OW 8565   1.189   5.634   2.002
 1454SOL    HW1 8566   1.180   5.603   1.912
 1454SOL    HW2 8567   1.268   5.689   2.000
 1455SOL     OW 8568   4.507   3.361   4.629
 1455SOL    HW1 8569   4.440   3.375   4.696
 1455SOL    HW2 8570   4.532   3.449   4.601
 1456SOL     OW 8571   0.104   5.427   3.236
 1456SOL    HW1 8572   0.063   5.350   3.276
 1456SOL    HW2 8573   0.184   5.440   3.287
 1457SOL     OW 8574   3.039   7.992   2.149
 1457SOL    HW1 8575   3.072   8.056   2.085
 1457SOL    HW2 8576   2.990   8.045   2.211
 1458SOL     OW 8577   5.037   3.672   1.649
 1458SOL    HW1 8578   4.975   3.599   1.643
 1458SOL    HW2 8579   5.064   3.674   1.741
 1459SOL     OW 8580   7.553   8.949   3.452
 1459SOL    HW1 8581   7.641   8.972   3.422
 1459SOL    HW2 8582   7.510   8.912   3.375
 1460SOL     OW 8583   2.335   7.886   1.645
 1460SOL    HW1 8584   2.378   7.818   1.696
 1460SOL    HW2 8585   2.257   7.908   1.695
 1461SOL     OW 8586   0.666   3.907   5.439
 1461SOL    HW1 8587   0.654   3.986   5.491
 1461SOL    HW2 8588   0.601   3.845   5.472
 1462SOL     OW 8589  -1.671   2.601   4.325
 1462SOL    HW1 8590  -1.765   2.584   4.340
 1462SOL    HW2 8591  -1.642   2.527   4.271
 1463SOL     OW 8592   6.154   5.959   5.098
 1463SOL    HW1 8593   6.104   5.960   5.179
 1463SOL    HW2 8594   6.171   5.867   5.081
 1464SOL     OW 8595   1.982   8.221   3.416
 1464SOL    HW1 8596   1.912   8.241   3.477
 1464SOL    HW2 8597   1.982   8.125   3.409
 1465SOL     OW 8598   2.812   7.617   1.541
 1465SOL    HW1 8599   2.879   7.659   1.594
 1465SOL    HW2 8600   2.847   7.619   1.452
 1466SOL     OW 8601   4.440   7.824   1.325
 1466SOL    HW1 8602   4.443   7.902   1.269
 1466SOL    HW2 8603   4.532   7.808   1.348
 1467SOL     OW 8604   5.109   3.508   2.295
 1467SOL    HW1 8605   5.054   3.498   2.372
 1467SOL    HW2 8606   5.184   3.560   2.326
 1468SOL     OW 8607   0.436   5.031   6.023
 1468SOL    HW1 8608   0.381   4.968   5.978
 1468SOL    HW2 8609   0.486   5.074   5.954
 1469SOL     OW 8610   0.472   2.006   3.084
 1469SOL    HW1 8611   0.412   1.944   3.125
 1469SOL    HW2 8612   0.440   2.092   3.111
 1470SOL     OW 8613   1.806   3.830   2.796
 1470SOL    HW1 8614   1.729   3.774   2.802
 1470SOL    HW2 8615   1.827   3.851   2.887
 1471SOL     OW 8616   6.992   6.334   3.189
 1471SOL    HW1 8617   6.984   6.322   3.094
 1471SOL    HW2 8618   7.086   6.344   3.204
 1472SOL     OW 8619   1.702   0.408   0.646
 1472SOL    HW1 8620   1.710   0.314   0.628
 1472SOL    HW2 8621   1.664   0.444   0.566
 1473SOL     OW 8622   3.702   6.046   0.345
 1473SOL    HW1 8623   3.747   6.047   0.429
 1473SOL    HW2 8624   3.773   6.048   0.280
 1474SOL     OW 8625  -0.439   4.780   5.061
 1474SOL    HW1 8626  -0.502   4.845   5.091
 1474SOL    HW2 8627  -0.354   4.812   5.093
 1475SOL     OW 8628   7.112   7.841   4.932
 1475SOL    HW1 8629   7.093   7.764   4.878
 1475SOL    HW2 8630   7.207   7.847   4.932
 1476SOL     OW 8631  -0.755   4.576   4.073
 1476SOL    HW1 8632  -0.748   4.538   4.161
 1476SOL    HW2 8633  -0.848   4.570   4.051
 1477SOL     OW 8634   4.662   7.521   5.653
 1477SOL    HW1 8635   4.656   7.444   5.596
 1477SOL    HW2 8636   4.572   7.553   5.658
 1478SOL     OW 8637   0.613   6.383   3.185
 1478SOL    HW1 8638   0.700   6.406   3.217
 1478SOL    HW2 8639   0.628   6.348   3.098
 1479SOL     OW 8640   6.882   4.963   1.919
 1479SOL    HW1 8641   6.950   5.019   1.882
 1479SOL    HW2 8642   6.805   4.979   1.864
 1480SOL     OW 8643   0.092   6.829   5.075
 1480SOL    HW1 8644   0.080   6.879   4.994
 1480SOL    HW2 8645   0.115   6.895   5.141
 1481SOL     OW 8646  -1.266   6.319   6.165
 1481SOL    HW1 8647  -1.230   6.231   6.171
 1481SOL    HW2 8648  -1.189   6.375   6.153
 1482SOL     OW 8649  -0.179   2.042   2.919
 1482SOL    HW1 8650  -0.232   2.117   2.891
 1482SOL    HW2 8651  -0.225   2.007   2.995
 1483SOL     OW 8652   5.978   6.074   0.364
 1483SOL    HW1 8653   6.024   6.031   0.436
 1483SOL    HW2 8654   5.962   6.005   0.300
 1484SOL     OW 8655   7.078   3.373   0.339
 1484SOL    HW1 8656   7.096   3.284   0.367
 1484SOL    HW2 8657   7.032   3.363   0.255
 1485SOL     OW 8658   5.989   7.202   0.113
 1485SOL    HW1 8659   6.061   7.262   0.135
 1485SOL    HW2 8660   5.912   7.257   0.110
 1486SOL     OW 8661   5.496   6.064   1.963
 1486SOL    HW1 8662   5.427   6.002   1.987
 1486SOL    HW2 8663   5.461   6.149   1.986
 1487SOL     OW 8664   0.914   4.997   4.071
 1487SOL    HW1 8665   0.956   5.063   4.016
 1487SOL    HW2 8666   0.840   4.966   4.018
 1488SOL     OW 8667   5.610   3.844   2.238
 1488SOL    HW1 8668   5.580   3.758   2.267
 1488SOL    HW2 8669   5.701   3.831   2.214
 1489SOL     OW 8670   1.249   4.258   0.933
 1489SOL    HW1 8671   1.196   4.301   1.001
 1489SOL    HW2 8672   1.189   4.195   0.893
 1490SOL     OW 8673   7.080   4.284   2.113
 1490SOL    HW1 8674   7.077   4.207   2.169
 1490SOL    HW2 8675   7.019   4.264   2.041
 1491SOL     OW 8676   8.429   3.926   0.616
 1491SOL    HW1 8677   8.338   3.899   0.622
 1491SOL    HW2 8678   8.479   3.849   0.643
 1492SOL     OW 8679   1.911   7.431   4.740
 1492SOL    HW1 8680   1.959   7.473   4.668
 1492SOL    HW2 8681   1.922   7.491   4.814
 1493SOL     OW 8682   2.047   9.148   5.517
 1493SOL    HW1 8683   2.109   9.082   5.487
 1493SOL    HW2 8684   1.973   9.098   5.553
 1494SOL     OW 8685   8.545   5.088   0.553
 1494SOL    HW1 8686   8.571   4.996   0.560
 1494SOL    HW2 8687   8.452   5.089   0.579
 1495SOL     OW 8688   1.809   4.132   2.356
 1495SOL    HW1 8689   1.755   4.111   2.432
 1495SOL    HW2 8690   1.840   4.048   2.324
 1496SOL     OW 8691   0.812   3.531   1.407
 1496SOL    HW1 8692   0.852   3.445   1.417
 1496SOL    HW2 8693   0.737   3.516   1.349
 1497SOL     OW 8694   5.445   6.084   1.084
 1497SOL    HW1 8695   5.406   6.100   0.999
 1497SOL    HW2 8696   5.533   6.122   1.078
 1498SOL     OW 8697   3.987   8.730   4.174
 1498SOL    HW1 8698   4.053   8.685   4.122
 1498SOL    HW2 8699   4.015   8.719   4.265
 1499SOL     OW 8700   5.654   6.091   5.904
 1499SOL    HW1 8701   5.572   6.138   5.889
 1499SOL    HW2 8702   5.710   6.116   5.831
 1500SOL     OW 8703   2.448   3.130   4.015
 1500SOL    HW1 8704   2.493   3.184   3.950
 1500SOL    HW2 8705   2.375   3.091   3.967
 1501SOL     OW 8706   5.107   5.342   5.232
 1501SOL    HW1 8707   5.193   5.369   5.263
 1501SOL    HW2 8708   5.048   5.356   5.306
 1502SOL     OW 8709   7.980   9.438   4.735
 1502SOL    HW1 8710   7.934   9.479   4.808
 1502SOL    HW2 8711   8.037   9.507   4.701
 1503SOL     OW 8712   4.696   2.658   3.853
 1503SOL    HW1 8713   4.682   2.721   3.782
 1503SOL    HW2 8714   4.618   2.666   3.909
 1504SOL     OW 8715   2.576   3.397   3.525
 1504SOL    HW1 8716   2.646   3.333   3.520
 1504SOL    HW2 8717   2.563   3.427   3.435
 1505SOL     OW 8718   6.421   2.812   2.882
 1505SOL    HW1 8719   6.446   2.889   2.933
 1505SOL    HW2 8720   6.411   2.742   2.947
 1506SOL     OW 8721   8.072   5.071   0.188
 1506SOL    HW1 8722   8.061   5.031   0.274
 1506SOL    HW2 8723   8.078   5.165   0.207
 1507SOL     OW 8724   5.022   7.498   5.027
 1507SOL    HW1 8725   5.111   7.528   5.006
 1507SOL    HW2 8726   5.034   7.411   5.065
 1508SOL     OW 8727   6.875   8.761   3.629
 1508SOL    HW1 8728   6.961   8.758   3.670
 1508SOL    HW2 8729   6.884   8.829   3.561
 1509SOL     OW 8730   4.754   4.049   4.922
 1509SOL    HW1 8731   4.726   3.969   4.879
 1509SOL    HW2 8732   4.828   4.080   4.869
 1510SOL     OW 8733   0.925   6.171   4.009
 1510SOL    HW1 8734   0.854   6.216   4.055
 1510SOL    HW2 8735   1.000   6.175   4.068
 1511SOL     OW 8736  -0.124   2.571   1.742
 1511SOL    HW1 8737  -0.034   2.603   1.734
 1511SOL    HW2 8738  -0.130   2.541   1.833
 1512SOL     OW 8739   5.832   8.408   5.287
 1512SOL    HW1 8740   5.893   8.409   5.213
 1512SOL    HW2 8741   5.882   8.366   5.357
 1513SOL     OW 8742   3.249   3.021   3.864
 1513SOL    HW1 8743   3.202   3.016   3.781
 1513SOL    HW2 8744   3.245   3.114   3.888
 1514SOL     OW 8745   2.430   8.028   2.512
 1514SOL    HW1 8746   2.338   8.019   2.486
 1514SOL    HW2 8747   2.440   8.120   2.535
 1515SOL     OW 8748   3.569   8.812   6.172
 1515SOL    HW1 8749   3.573   8.720   6.144
 1515SOL    HW2 8750   3.660   8.838   6.179
 1516SOL     OW 8751   3.651   3.077   2.365
 1516SOL    HW1 8752   3.658   3.172   2.356
 1516SOL    HW2 8753   3.734   3.044   2.330
 1517SOL     OW 8754   2.098   7.431   3.022
 1517SOL    HW1 8755   2.054   7.406   2.941
 1517SOL    HW2 8756   2.054   7.511   3.050
 1518SOL     OW 8757   4.872   3.642   2.178
 1518SOL    HW1 8758   4.949   3.647   2.234
 1518SOL    HW2 8759   4.864   3.550   2.155
 1519SOL     OW 8760   6.892   1.043   1.179
 1519SOL    HW1 8761   6.815   1.081   1.136
 1519SOL    HW2 8762   6.875   1.054   1.272
 1520SOL     OW 8763   1.760   2.028   1.967
 1520SOL    HW1 8764   1.699   1.984   1.908
 1520SOL    HW2 8765   1.827   2.065   1.909
 1521SOL     OW 8766   6.662   2.577   2.405
 1521SOL    HW1 8767   6.716   2.498   2.402
 1521SOL    HW2 8768   6.713   2.639   2.457
 1522SOL     OW 8769   5.669   7.538   2.578
 1522SOL    HW1 8770   5.618   7.468   2.537
 1522SOL    HW2 8771   5.610   7.575   2.643
 1523SOL     OW 8772   1.254   6.793   4.719
 1523SOL    HW1 8773   1.256   6.882   4.683
 1523SOL    HW2 8774   1.270   6.805   4.813
 1524SOL     OW 8775   8.134   8.620   2.556
 1524SOL    HW1 8776   8.090   8.581   2.480
 1524SOL    HW2 8777   8.124   8.715   2.543
 1525SOL     OW 8778   6.104   5.766   1.815
 1525SOL    HW1 8779   6.029   5.755   1.757
 1525SOL    HW2 8780   6.124   5.860   1.812
 1526SOL     OW 8781   4.860   3.260   1.602
 1526SOL    HW1 8782   4.955   3.261   1.589
 1526SOL    HW2 8783   4.843   3.339   1.654
 1527SOL     OW 8784   3.333   3.678   1.597
 1527SOL    HW1 8785   3.364   3.593   1.565
 1527SOL    HW2 8786   3.412   3.730   1.608
 1528SOL     OW 8787   6.461   5.893   2.085
 1528SOL    HW1 8788   6.467   5.830   2.012
 1528SOL    HW2 8789   6.368   5.913   2.090
 1529SOL     OW 8790   6.396   6.498   1.756
 1529SOL    HW1 8791   6.342   6.511   1.678
 1529SOL    HW2 8792   6.479   6.540   1.734
 1530SOL     OW 8793   4.517   3.734   1.254
 1530SOL    HW1 8794   4.551   3.770   1.336
 1530SOL    HW2 8795   4.449   3.795   1.227
 1531SOL     OW 8796   8.817   6.131   0.897
 1531SOL    HW1 8797   8.873   6.112   0.823
 1531SOL    HW2 8798   8.827   6.226   0.911
 1532SOL     OW 8799   1.270   2.824   2.170
 1532SOL    HW1 8800   1.243   2.884   2.239
 1532SOL    HW2 8801   1.194   2.817   2.113
 1533SOL     OW 8802   7.879   2.721   0.471
 1533SOL    HW1 8803   7.923   2.780   0.409
 1533SOL    HW2 8804   7.787   2.748   0.468
 1534SOL     OW 8805   9.363   7.799   1.588
 1534SOL    HW1 8806   9.302   7.738   1.548
 1534SOL    HW2 8807   9.432   7.811   1.522
 1535SOL     OW 8808   1.839   4.780   6.038
 1535SOL    HW1 8809   1.860   4.865   6.000
 1535SOL    HW2 8810   1.876   4.717   5.977
 1536SOL     OW 8811   1.357   6.434   2.027
 1536SOL    HW1 8812   1.340   6.522   2.060
 1536SOL    HW2 8813   1.322   6.376   2.095
 1537SOL     OW 8814  -0.100   2.609   2.813
 1537SOL    HW1 8815  -0.032   2.620   2.879
 1537SOL    HW2 8816  -0.124   2.517   2.818
 1538SOL     OW 8817   2.375   7.461   5.949
 1538SOL    HW1 8818   2.328   7.473   6.032
 1538SOL    HW2 8819   2.458   7.507   5.962
 1539SOL     OW 8820   0.480   2.952   3.888
 1539SOL    HW1 8821   0.510   2.999   3.966
 1539SOL    HW2 8822   0.551   2.962   3.825
 1540SOL     OW 8823   7.345   6.735   0.626
 1540SOL    HW1 8824   7.324   6.667   0.690
 1540SOL    HW2 8825   7.260   6.757   0.587
 1541SOL     OW 8826   4.335   2.922   2.287
 1541SOL    HW1 8827   4.407   2.862   2.306
 1541SOL    HW2 8828   4.361   3.005   2.327
 1542SOL     OW 8829  -0.405   1.888   2.185
 1542SOL    HW1 8830  -0.443   1.850   2.106
 1542SOL    HW2 8831  -0.448   1.973   2.195
 1543SOL     OW 8832   5.645   6.867   0.855
 1543SOL    HW1 8833   5.664   6.948   0.807
 1543SOL    HW2 8834   5.622   6.803   0.787
 1544SOL     OW 8835   2.392   4.193   6.182
 1544SOL    HW1 8836   2.309   4.156   6.211
 1544SOL    HW2 8837   2.370   4.281   6.150
 1545SOL     OW 8838   7.312   8.182   4.110
 1545SOL    HW1 8839   7.262   8.240   4.168
 1545SOL    HW2 8840   7.403   8.196   4.135
 1546SOL     OW 8841   1.219   6.696   5.249
 1546SOL    HW1 8842   1.131   6.660   5.258
 1546SOL    HW2 8843   1.242   6.725   5.337
 1547SOL     OW 8844   5.126   8.571   3.327
 1547SOL    HW1 8845   5.087   8.656   3.348
 1547SOL    HW2 8846   5.218   8.589   3.310
 1548SOL     OW 8847   4.456   7.640   4.190
 1548SOL    HW1 8848   4.369   7.678   4.206
 1548SOL    HW2 8849   4.492   7.627   4.278
 1549SOL     OW 8850   6.571   5.486   3.414
 1549SOL    HW1 8851   6.609   5.522   3.494
 1549SOL    HW2 8852   6.646   5.457   3.363
 1550SOL     OW 8853   6.413   9.202   5.220
 1550SOL    HW1 8854   6.428   9.295   5.241
 1550SOL    HW2 8855   6.319   9.197   5.201
 1551SOL     OW 8856   3.545   8.362   5.061
 1551SOL    HW1 8857   3.608   8.406   5.004
 1551SOL    HW2 8858   3.466   8.355   5.009
 1552SOL     OW 8859   0.123   4.773   3.704
 1552SOL    HW1 8860   0.054   4.736   3.758
 1552SOL    HW2 8861   0.090   4.766   3.615
 1553SOL     OW 8862   1.712   4.233   3.925
 1553SOL    HW1 8863   1.717   4.267   4.014
 1553SOL    HW2 8864   1.662   4.299   3.877
 1554SOL     OW 8865   6.139   8.033   1.692
 1554SOL    HW1 8866   6.163   7.945   1.720
 1554SOL    HW2 8867   6.202   8.090   1.736
 1555SOL     OW 8868   1.346   2.696   4.316
 1555SOL    HW1 8869   1.427   2.718   4.270
 1555SOL    HW2 8870   1.345   2.754   4.392
 1556SOL     OW 8871   0.601   2.153   0.710
 1556SOL    HW1 8872   0.523   2.117   0.667
 1556SOL    HW2 8873   0.610   2.101   0.790
 1557SOL     OW 8874   4.694   4.509   4.983
 1557SOL    HW1 8875   4.736   4.452   5.047
 1557SOL    HW2 8876   4.694   4.459   4.902
 1558SOL     OW 8877   5.521   5.914   0.728
 1558SOL    HW1 8878   5.452   5.961   0.775
 1558SOL    HW2 8879   5.491   5.823   0.727
 1559SOL     OW 8880   7.189   7.891   1.892
 1559SOL    HW1 8881   7.108   7.856   1.855
 1559SOL    HW2 8882   7.170   7.899   1.986
 1560SOL     OW 8883   2.690   3.439   5.014
 1560SOL    HW1 8884   2.724   3.423   4.927
 1560SOL    HW2 8885   2.606   3.483   4.999
 1561SOL     OW 8886   2.560   8.193   2.783
 1561SOL    HW1 8887   2.617   8.270   2.786
[truncated: 1,124,552 more chars]
