# Supplementary material for: Improvement in predicting drug sensitivity changes associated with protein mutations using a molecular dynamics based alchemical mutation method
Source: Sci Rep. 2020 Feb 7;10:2161. doi: 10.1038/s41598-020-58877-9 (PMC7005789; doi:10.1038/s41598-020-58877-9)
Supplement: Supplementary file 2 — Supplementary Information. [file 41598_2020_58877_MOESM2_ESM.zip › S1_input/MP-CAFEE/ALR2/47D/T113Y_47D/complex_gpu/posre.itp]

; In this topology include file, you will find position restraint
; entries for all the heavy atoms in your original pdb file.
; This means that all the protons which were added by pdb2gmx are
; not restrained.

[ position_restraints ]
; atom  type      fx      fy      fz
     1     1  1000  1000  1000
     5     1  1000  1000  1000
     6     1  1000  1000  1000
     7     1  1000  1000  1000
     9     1  1000  1000  1000
    11     1  1000  1000  1000
    14     1  1000  1000  1000
    16     1  1000  1000  1000
    17     1  1000  1000  1000
    18     1  1000  1000  1000
    20     1  1000  1000  1000
    22     1  1000  1000  1000
    25     1  1000  1000  1000
    28     1  1000  1000  1000
    31     1  1000  1000  1000
    33     1  1000  1000  1000
    34     1  1000  1000  1000
    37     1  1000  1000  1000
    40     1  1000  1000  1000
    41     1  1000  1000  1000
    42     1  1000  1000  1000
    44     1  1000  1000  1000
    46     1  1000  1000  1000
    48     1  1000  1000  1000
    52     1  1000  1000  1000
    55     1  1000  1000  1000
    59     1  1000  1000  1000
    60     1  1000  1000  1000
    61     1  1000  1000  1000
    63     1  1000  1000  1000
    65     1  1000  1000  1000
    68     1  1000  1000  1000
    70     1  1000  1000  1000
    74     1  1000  1000  1000
    78     1  1000  1000  1000
    79     1  1000  1000  1000
    80     1  1000  1000  1000
    82     1  1000  1000  1000
    84     1  1000  1000  1000
    87     1  1000  1000  1000
    89     1  1000  1000  1000
    93     1  1000  1000  1000
    97     1  1000  1000  1000
    98     1  1000  1000  1000
    99     1  1000  1000  1000
   101     1  1000  1000  1000
   103     1  1000  1000  1000
   106     1  1000  1000  1000
   107     1  1000  1000  1000
   108     1  1000  1000  1000
   111     1  1000  1000  1000
   112     1  1000  1000  1000
   113     1  1000  1000  1000
   115     1  1000  1000  1000
   117     1  1000  1000  1000
   120     1  1000  1000  1000
   121     1  1000  1000  1000
   122     1  1000  1000  1000
   125     1  1000  1000  1000
   126     1  1000  1000  1000
   127     1  1000  1000  1000
   129     1  1000  1000  1000
   132     1  1000  1000  1000
   133     1  1000  1000  1000
   134     1  1000  1000  1000
   136     1  1000  1000  1000
   138     1  1000  1000  1000
   142     1  1000  1000  1000
   143     1  1000  1000  1000
   144     1  1000  1000  1000
   146     1  1000  1000  1000
   148     1  1000  1000  1000
   151     1  1000  1000  1000
   154     1  1000  1000  1000
   157     1  1000  1000  1000
   160     1  1000  1000  1000
   164     1  1000  1000  1000
   165     1  1000  1000  1000
   166     1  1000  1000  1000
   168     1  1000  1000  1000
   170     1  1000  1000  1000
   173     1  1000  1000  1000
   176     1  1000  1000  1000
   177     1  1000  1000  1000
   181     1  1000  1000  1000
   182     1  1000  1000  1000
   183     1  1000  1000  1000
   184     1  1000  1000  1000
   187     1  1000  1000  1000
   190     1  1000  1000  1000
   193     1  1000  1000  1000
   195     1  1000  1000  1000
   196     1  1000  1000  1000
   197     1  1000  1000  1000
   199     1  1000  1000  1000
   201     1  1000  1000  1000
   203     1  1000  1000  1000
   207     1  1000  1000  1000
   210     1  1000  1000  1000
   214     1  1000  1000  1000
   215     1  1000  1000  1000
   216     1  1000  1000  1000
   218     1  1000  1000  1000
   220     1  1000  1000  1000
   223     1  1000  1000  1000
   225     1  1000  1000  1000
   229     1  1000  1000  1000
   233     1  1000  1000  1000
   234     1  1000  1000  1000
   235     1  1000  1000  1000
   237     1  1000  1000  1000
   240     1  1000  1000  1000
   241     1  1000  1000  1000
   242     1  1000  1000  1000
   244     1  1000  1000  1000
   246     1  1000  1000  1000
   249     1  1000  1000  1000
   251     1  1000  1000  1000
   255     1  1000  1000  1000
   259     1  1000  1000  1000
   260     1  1000  1000  1000
   261     1  1000  1000  1000
   263     1  1000  1000  1000
   266     1  1000  1000  1000
   267     1  1000  1000  1000
   268     1  1000  1000  1000
   270     1  1000  1000  1000
   272     1  1000  1000  1000
   274     1  1000  1000  1000
   278     1  1000  1000  1000
   280     1  1000  1000  1000
   281     1  1000  1000  1000
   282     1  1000  1000  1000
   284     1  1000  1000  1000
   286     1  1000  1000  1000
   289     1  1000  1000  1000
   290     1  1000  1000  1000
   292     1  1000  1000  1000
   294     1  1000  1000  1000
   295     1  1000  1000  1000
   297     1  1000  1000  1000
   299     1  1000  1000  1000
   301     1  1000  1000  1000
   303     1  1000  1000  1000
   304     1  1000  1000  1000
   305     1  1000  1000  1000
   306     1  1000  1000  1000
   308     1  1000  1000  1000
   310     1  1000  1000  1000
   313     1  1000  1000  1000
   316     1  1000  1000  1000
   319     1  1000  1000  1000
   322     1  1000  1000  1000
   326     1  1000  1000  1000
   327     1  1000  1000  1000
   328     1  1000  1000  1000
   330     1  1000  1000  1000
   332     1  1000  1000  1000
   335     1  1000  1000  1000
   337     1  1000  1000  1000
   338     1  1000  1000  1000
   339     1  1000  1000  1000
   340     1  1000  1000  1000
   343     1  1000  1000  1000
   346     1  1000  1000  1000
   349     1  1000  1000  1000
   351     1  1000  1000  1000
   352     1  1000  1000  1000
   353     1  1000  1000  1000
   354     1  1000  1000  1000
   357     1  1000  1000  1000
   360     1  1000  1000  1000
   363     1  1000  1000  1000
   365     1  1000  1000  1000
   366     1  1000  1000  1000
   367     1  1000  1000  1000
   369     1  1000  1000  1000
   372     1  1000  1000  1000
   373     1  1000  1000  1000
   374     1  1000  1000  1000
   376     1  1000  1000  1000
   378     1  1000  1000  1000
   381     1  1000  1000  1000
   384     1  1000  1000  1000
   385     1  1000  1000  1000
   386     1  1000  1000  1000
   389     1  1000  1000  1000
   390     1  1000  1000  1000
   391     1  1000  1000  1000
   393     1  1000  1000  1000
   395     1  1000  1000  1000
   397     1  1000  1000  1000
   401     1  1000  1000  1000
   405     1  1000  1000  1000
   406     1  1000  1000  1000
   407     1  1000  1000  1000
   409     1  1000  1000  1000
   411     1  1000  1000  1000
   413     1  1000  1000  1000
   417     1  1000  1000  1000
   419     1  1000  1000  1000
   420     1  1000  1000  1000
   421     1  1000  1000  1000
   423     1  1000  1000  1000
   425     1  1000  1000  1000
   428     1  1000  1000  1000
   431     1  1000  1000  1000
   432     1  1000  1000  1000
   433     1  1000  1000  1000
   434     1  1000  1000  1000
   435     1  1000  1000  1000
   436     1  1000  1000  1000
   438     1  1000  1000  1000
   440     1  1000  1000  1000
   444     1  1000  1000  1000
   445     1  1000  1000  1000
   446     1  1000  1000  1000
   448     1  1000  1000  1000
   450     1  1000  1000  1000
   452     1  1000  1000  1000
   456     1  1000  1000  1000
   460     1  1000  1000  1000
   461     1  1000  1000  1000
   462     1  1000  1000  1000
   464     1  1000  1000  1000
   466     1  1000  1000  1000
   469     1  1000  1000  1000
   472     1  1000  1000  1000
   475     1  1000  1000  1000
   478     1  1000  1000  1000
   482     1  1000  1000  1000
   483     1  1000  1000  1000
   484     1  1000  1000  1000
   486     1  1000  1000  1000
   488     1  1000  1000  1000
   490     1  1000  1000  1000
   494     1  1000  1000  1000
   498     1  1000  1000  1000
   499     1  1000  1000  1000
   500     1  1000  1000  1000
   502     1  1000  1000  1000
   504     1  1000  1000  1000
   508     1  1000  1000  1000
   509     1  1000  1000  1000
   510     1  1000  1000  1000
   512     1  1000  1000  1000
   514     1  1000  1000  1000
   516     1  1000  1000  1000
   520     1  1000  1000  1000
   523     1  1000  1000  1000
   527     1  1000  1000  1000
   528     1  1000  1000  1000
   529     1  1000  1000  1000
   531     1  1000  1000  1000
   533     1  1000  1000  1000
   536     1  1000  1000  1000
   537     1  1000  1000  1000
   538     1  1000  1000  1000
   539     1  1000  1000  1000
   540     1  1000  1000  1000
   541     1  1000  1000  1000
   543     1  1000  1000  1000
   545     1  1000  1000  1000
   547     1  1000  1000  1000
   551     1  1000  1000  1000
   555     1  1000  1000  1000
   556     1  1000  1000  1000
   557     1  1000  1000  1000
   559     1  1000  1000  1000
   562     1  1000  1000  1000
   563     1  1000  1000  1000
   564     1  1000  1000  1000
   566     1  1000  1000  1000
   568     1  1000  1000  1000
   571     1  1000  1000  1000
   572     1  1000  1000  1000
   574     1  1000  1000  1000
   576     1  1000  1000  1000
   577     1  1000  1000  1000
   579     1  1000  1000  1000
   581     1  1000  1000  1000
   583     1  1000  1000  1000
   584     1  1000  1000  1000
   585     1  1000  1000  1000
   587     1  1000  1000  1000
   589     1  1000  1000  1000
   592     1  1000  1000  1000
   595     1  1000  1000  1000
   598     1  1000  1000  1000
   600     1  1000  1000  1000
   601     1  1000  1000  1000
   604     1  1000  1000  1000
   607     1  1000  1000  1000
   608     1  1000  1000  1000
   609     1  1000  1000  1000
   611     1  1000  1000  1000
   613     1  1000  1000  1000
   616     1  1000  1000  1000
   617     1  1000  1000  1000
   618     1  1000  1000  1000
   620     1  1000  1000  1000
   622     1  1000  1000  1000
   624     1  1000  1000  1000
   625     1  1000  1000  1000
   626     1  1000  1000  1000
   628     1  1000  1000  1000
   630     1  1000  1000  1000
   632     1  1000  1000  1000
   636     1  1000  1000  1000
   639     1  1000  1000  1000
   643     1  1000  1000  1000
   644     1  1000  1000  1000
   645     1  1000  1000  1000
   647     1  1000  1000  1000
   649     1  1000  1000  1000
   652     1  1000  1000  1000
   653     1  1000  1000  1000
   654     1  1000  1000  1000
   655     1  1000  1000  1000
   656     1  1000  1000  1000
   657     1  1000  1000  1000
   659     1  1000  1000  1000
   661     1  1000  1000  1000
   664     1  1000  1000  1000
   666     1  1000  1000  1000
   667     1  1000  1000  1000
   668     1  1000  1000  1000
   670     1  1000  1000  1000
   672     1  1000  1000  1000
   676     1  1000  1000  1000
   677     1  1000  1000  1000
   678     1  1000  1000  1000
   680     1  1000  1000  1000
   682     1  1000  1000  1000
   685     1  1000  1000  1000
   686     1  1000  1000  1000
   687     1  1000  1000  1000
   689     1  1000  1000  1000
   691     1  1000  1000  1000
   693     1  1000  1000  1000
   694     1  1000  1000  1000
   695     1  1000  1000  1000
   697     1  1000  1000  1000
   699     1  1000  1000  1000
   701     1  1000  1000  1000
   705     1  1000  1000  1000
   709     1  1000  1000  1000
   710     1  1000  1000  1000
   711     1  1000  1000  1000
   713     1  1000  1000  1000
   715     1  1000  1000  1000
   718     1  1000  1000  1000
   719     1  1000  1000  1000
   721     1  1000  1000  1000
   723     1  1000  1000  1000
   724     1  1000  1000  1000
   726     1  1000  1000  1000
   728     1  1000  1000  1000
   730     1  1000  1000  1000
   731     1  1000  1000  1000
   732     1  1000  1000  1000
   734     1  1000  1000  1000
   736     1  1000  1000  1000
   739     1  1000  1000  1000
   742     1  1000  1000  1000
   743     1  1000  1000  1000
   744     1  1000  1000  1000
   747     1  1000  1000  1000
   748     1  1000  1000  1000
   749     1  1000  1000  1000
   751     1  1000  1000  1000
   753     1  1000  1000  1000
   756     1  1000  1000  1000
   757     1  1000  1000  1000
   758     1  1000  1000  1000
   761     1  1000  1000  1000
   762     1  1000  1000  1000
   763     1  1000  1000  1000
   765     1  1000  1000  1000
   767     1  1000  1000  1000
   770     1  1000  1000  1000
   773     1  1000  1000  1000
   774     1  1000  1000  1000
   775     1  1000  1000  1000
   776     1  1000  1000  1000
   777     1  1000  1000  1000
   778     1  1000  1000  1000
   780     1  1000  1000  1000
   782     1  1000  1000  1000
   785     1  1000  1000  1000
   786     1  1000  1000  1000
   787     1  1000  1000  1000
   790     1  1000  1000  1000
   791     1  1000  1000  1000
   792     1  1000  1000  1000
   794     1  1000  1000  1000
   796     1  1000  1000  1000
   799     1  1000  1000  1000
   802     1  1000  1000  1000
   803     1  1000  1000  1000
   804     1  1000  1000  1000
   805     1  1000  1000  1000
   806     1  1000  1000  1000
   807     1  1000  1000  1000
   809     1  1000  1000  1000
   811     1  1000  1000  1000
   813     1  1000  1000  1000
   817     1  1000  1000  1000
   821     1  1000  1000  1000
   822     1  1000  1000  1000
   823     1  1000  1000  1000
   825     1  1000  1000  1000
   828     1  1000  1000  1000
   829     1  1000  1000  1000
   830     1  1000  1000  1000
   832     1  1000  1000  1000
   834     1  1000  1000  1000
   836     1  1000  1000  1000
   840     1  1000  1000  1000
   844     1  1000  1000  1000
   845     1  1000  1000  1000
   846     1  1000  1000  1000
   848     1  1000  1000  1000
   850     1  1000  1000  1000
   854     1  1000  1000  1000
   855     1  1000  1000  1000
   856     1  1000  1000  1000
   858     1  1000  1000  1000
   860     1  1000  1000  1000
   862     1  1000  1000  1000
   866     1  1000  1000  1000
   869     1  1000  1000  1000
   873     1  1000  1000  1000
   874     1  1000  1000  1000
   875     1  1000  1000  1000
   877     1  1000  1000  1000
   879     1  1000  1000  1000
   882     1  1000  1000  1000
   885     1  1000  1000  1000
   886     1  1000  1000  1000
   887     1  1000  1000  1000
   890     1  1000  1000  1000
   891     1  1000  1000  1000
   892     1  1000  1000  1000
   894     1  1000  1000  1000
   896     1  1000  1000  1000
   899     1  1000  1000  1000
   902     1  1000  1000  1000
   903     1  1000  1000  1000
   904     1  1000  1000  1000
   905     1  1000  1000  1000
   906     1  1000  1000  1000
   907     1  1000  1000  1000
   909     1  1000  1000  1000
   911     1  1000  1000  1000
   914     1  1000  1000  1000
   917     1  1000  1000  1000
   920     1  1000  1000  1000
   923     1  1000  1000  1000
   927     1  1000  1000  1000
   928     1  1000  1000  1000
   929     1  1000  1000  1000
   931     1  1000  1000  1000
   933     1  1000  1000  1000
   936     1  1000  1000  1000
   938     1  1000  1000  1000
   942     1  1000  1000  1000
   946     1  1000  1000  1000
   947     1  1000  1000  1000
   948     1  1000  1000  1000
   950     1  1000  1000  1000
   952     1  1000  1000  1000
   955     1  1000  1000  1000
   958     1  1000  1000  1000
   961     1  1000  1000  1000
   963     1  1000  1000  1000
   964     1  1000  1000  1000
   967     1  1000  1000  1000
   970     1  1000  1000  1000
   971     1  1000  1000  1000
   972     1  1000  1000  1000
   974     1  1000  1000  1000
   976     1  1000  1000  1000
   979     1  1000  1000  1000
   982     1  1000  1000  1000
   983     1  1000  1000  1000
   984     1  1000  1000  1000
   985     1  1000  1000  1000
   986     1  1000  1000  1000
   987     1  1000  1000  1000
   989     1  1000  1000  1000
   991     1  1000  1000  1000
   994     1  1000  1000  1000
   997     1  1000  1000  1000
   998     1  1000  1000  1000
   999     1  1000  1000  1000
  1002     1  1000  1000  1000
  1003     1  1000  1000  1000
  1004     1  1000  1000  1000
  1006     1  1000  1000  1000
  1008     1  1000  1000  1000
  1010     1  1000  1000  1000
  1014     1  1000  1000  1000
  1018     1  1000  1000  1000
  1019     1  1000  1000  1000
  1020     1  1000  1000  1000
  1022     1  1000  1000  1000
  1024     1  1000  1000  1000
  1026     1  1000  1000  1000
  1030     1  1000  1000  1000
  1034     1  1000  1000  1000
  1035     1  1000  1000  1000
  1036     1  1000  1000  1000
  1038     1  1000  1000  1000
  1040     1  1000  1000  1000
  1043     1  1000  1000  1000
  1046     1  1000  1000  1000
  1049     1  1000  1000  1000
  1052     1  1000  1000  1000
  1056     1  1000  1000  1000
  1057     1  1000  1000  1000
  1058     1  1000  1000  1000
  1060     1  1000  1000  1000
  1062     1  1000  1000  1000
  1065     1  1000  1000  1000
  1068     1  1000  1000  1000
  1071     1  1000  1000  1000
  1073     1  1000  1000  1000
  1074     1  1000  1000  1000
  1077     1  1000  1000  1000
  1080     1  1000  1000  1000
  1081     1  1000  1000  1000
  1082     1  1000  1000  1000
  1084     1  1000  1000  1000
  1086     1  1000  1000  1000
  1089     1  1000  1000  1000
  1092     1  1000  1000  1000
  1093     1  1000  1000  1000
  1094     1  1000  1000  1000
  1095     1  1000  1000  1000
  1096     1  1000  1000  1000
  1097     1  1000  1000  1000
  1099     1  1000  1000  1000
  1101     1  1000  1000  1000
  1104     1  1000  1000  1000
  1107     1  1000  1000  1000
  1108     1  1000  1000  1000
  1109     1  1000  1000  1000
  1110     1  1000  1000  1000
  1111     1  1000  1000  1000
  1112     1  1000  1000  1000
  1114     1  1000  1000  1000
  1116     1  1000  1000  1000
  1119     1  1000  1000  1000
  1121     1  1000  1000  1000
  1125     1  1000  1000  1000
  1129     1  1000  1000  1000
  1130     1  1000  1000  1000
  1131     1  1000  1000  1000
  1133     1  1000  1000  1000
  1135     1  1000  1000  1000
  1138     1  1000  1000  1000
  1139     1  1000  1000  1000
  1141     1  1000  1000  1000
  1143     1  1000  1000  1000
  1145     1  1000  1000  1000
  1147     1  1000  1000  1000
  1149     1  1000  1000  1000
  1150     1  1000  1000  1000
  1151     1  1000  1000  1000
  1153     1  1000  1000  1000
  1155     1  1000  1000  1000
  1157     1  1000  1000  1000
  1161     1  1000  1000  1000
  1164     1  1000  1000  1000
  1168     1  1000  1000  1000
  1169     1  1000  1000  1000
  1170     1  1000  1000  1000
  1172     1  1000  1000  1000
  1174     1  1000  1000  1000
  1176     1  1000  1000  1000
  1180     1  1000  1000  1000
  1184     1  1000  1000  1000
  1185     1  1000  1000  1000
  1186     1  1000  1000  1000
  1188     1  1000  1000  1000
  1190     1  1000  1000  1000
  1193     1  1000  1000  1000
  1195     1  1000  1000  1000
  1196     1  1000  1000  1000
  1197     1  1000  1000  1000
  1199     1  1000  1000  1000
  1201     1  1000  1000  1000
  1204     1  1000  1000  1000
  1207     1  1000  1000  1000
  1210     1  1000  1000  1000
  1213     1  1000  1000  1000
  1217     1  1000  1000  1000
  1218     1  1000  1000  1000
  1219     1  1000  1000  1000
  1221     1  1000  1000  1000
  1223     1  1000  1000  1000
  1226     1  1000  1000  1000
  1228     1  1000  1000  1000
  1232     1  1000  1000  1000
  1236     1  1000  1000  1000
  1237     1  1000  1000  1000
  1238     1  1000  1000  1000
  1240     1  1000  1000  1000
  1242     1  1000  1000  1000
  1245     1  1000  1000  1000
  1246     1  1000  1000  1000
  1248     1  1000  1000  1000
  1250     1  1000  1000  1000
  1251     1  1000  1000  1000
  1253     1  1000  1000  1000
  1255     1  1000  1000  1000
  1257     1  1000  1000  1000
  1259     1  1000  1000  1000
  1260     1  1000  1000  1000
  1261     1  1000  1000  1000
  1262     1  1000  1000  1000
  1264     1  1000  1000  1000
  1266     1  1000  1000  1000
  1269     1  1000  1000  1000
  1271     1  1000  1000  1000
  1272     1  1000  1000  1000
  1273     1  1000  1000  1000
  1275     1  1000  1000  1000
  1277     1  1000  1000  1000
  1279     1  1000  1000  1000
  1283     1  1000  1000  1000
  1285     1  1000  1000  1000
  1286     1  1000  1000  1000
  1287     1  1000  1000  1000
  1289     1  1000  1000  1000
  1291     1  1000  1000  1000
  1294     1  1000  1000  1000
  1295     1  1000  1000  1000
  1297     1  1000  1000  1000
  1299     1  1000  1000  1000
  1300     1  1000  1000  1000
  1302     1  1000  1000  1000
  1304     1  1000  1000  1000
  1306     1  1000  1000  1000
  1307     1  1000  1000  1000
  1308     1  1000  1000  1000
  1310     1  1000  1000  1000
  1312     1  1000  1000  1000
  1315     1  1000  1000  1000
  1316     1  1000  1000  1000
  1317     1  1000  1000  1000
  1319     1  1000  1000  1000
  1321     1  1000  1000  1000
  1323     1  1000  1000  1000
  1324     1  1000  1000  1000
  1325     1  1000  1000  1000
  1327     1  1000  1000  1000
  1329     1  1000  1000  1000
  1332     1  1000  1000  1000
  1335     1  1000  1000  1000
  1336     1  1000  1000  1000
  1337     1  1000  1000  1000
  1338     1  1000  1000  1000
  1339     1  1000  1000  1000
  1340     1  1000  1000  1000
  1342     1  1000  1000  1000
  1344     1  1000  1000  1000
  1347     1  1000  1000  1000
  1350     1  1000  1000  1000
  1353     1  1000  1000  1000
  1356     1  1000  1000  1000
  1360     1  1000  1000  1000
  1361     1  1000  1000  1000
  1362     1  1000  1000  1000
  1364     1  1000  1000  1000
  1367     1  1000  1000  1000
  1368     1  1000  1000  1000
  1369     1  1000  1000  1000
  1371     1  1000  1000  1000
  1373     1  1000  1000  1000
  1376     1  1000  1000  1000
  1378     1  1000  1000  1000
  1382     1  1000  1000  1000
  1386     1  1000  1000  1000
  1387     1  1000  1000  1000
  1388     1  1000  1000  1000
  1390     1  1000  1000  1000
  1392     1  1000  1000  1000
  1394     1  1000  1000  1000
  1398     1  1000  1000  1000
  1402     1  1000  1000  1000
  1403     1  1000  1000  1000
  1404     1  1000  1000  1000
  1406     1  1000  1000  1000
  1408     1  1000  1000  1000
  1411     1  1000  1000  1000
  1414     1  1000  1000  1000
  1417     1  1000  1000  1000
  1420     1  1000  1000  1000
  1424     1  1000  1000  1000
  1425     1  1000  1000  1000
  1426     1  1000  1000  1000
  1428     1  1000  1000  1000
  1431     1  1000  1000  1000
  1432     1  1000  1000  1000
  1433     1  1000  1000  1000
  1435     1  1000  1000  1000
  1437     1  1000  1000  1000
  1441     1  1000  1000  1000
  1442     1  1000  1000  1000
  1443     1  1000  1000  1000
  1445     1  1000  1000  1000
  1447     1  1000  1000  1000
  1450     1  1000  1000  1000
  1452     1  1000  1000  1000
  1453     1  1000  1000  1000
  1454     1  1000  1000  1000
  1456     1  1000  1000  1000
  1458     1  1000  1000  1000
  1461     1  1000  1000  1000
  1464     1  1000  1000  1000
  1465     1  1000  1000  1000
  1466     1  1000  1000  1000
  1469     1  1000  1000  1000
  1470     1  1000  1000  1000
  1471     1  1000  1000  1000
  1473     1  1000  1000  1000
  1475     1  1000  1000  1000
  1478     1  1000  1000  1000
  1481     1  1000  1000  1000
  1484     1  1000  1000  1000
  1487     1  1000  1000  1000
  1491     1  1000  1000  1000
  1492     1  1000  1000  1000
  1493     1  1000  1000  1000
  1495     1  1000  1000  1000
  1497     1  1000  1000  1000
  1499     1  1000  1000  1000
  1503     1  1000  1000  1000
  1505     1  1000  1000  1000
  1506     1  1000  1000  1000
  1507     1  1000  1000  1000
  1509     1  1000  1000  1000
  1511     1  1000  1000  1000
  1514     1  1000  1000  1000
  1516     1  1000  1000  1000
  1520     1  1000  1000  1000
  1524     1  1000  1000  1000
  1525     1  1000  1000  1000
  1526     1  1000  1000  1000
  1528     1  1000  1000  1000
  1530     1  1000  1000  1000
  1533     1  1000  1000  1000
  1535     1  1000  1000  1000
  1536     1  1000  1000  1000
  1537     1  1000  1000  1000
  1539     1  1000  1000  1000
  1541     1  1000  1000  1000
  1544     1  1000  1000  1000
  1545     1  1000  1000  1000
  1546     1  1000  1000  1000
  1547     1  1000  1000  1000
  1548     1  1000  1000  1000
  1549     1  1000  1000  1000
  1551     1  1000  1000  1000
  1553     1  1000  1000  1000
  1556     1  1000  1000  1000
  1558     1  1000  1000  1000
  1562     1  1000  1000  1000
  1566     1  1000  1000  1000
  1567     1  1000  1000  1000
  1568     1  1000  1000  1000
  1570     1  1000  1000  1000
  1572     1  1000  1000  1000
  1575     1  1000  1000  1000
  1578     1  1000  1000  1000
  1581     1  1000  1000  1000
  1584     1  1000  1000  1000
  1588     1  1000  1000  1000
  1589     1  1000  1000  1000
  1590     1  1000  1000  1000
  1592     1  1000  1000  1000
  1594     1  1000  1000  1000
  1597     1  1000  1000  1000
  1599     1  1000  1000  1000
  1603     1  1000  1000  1000
  1607     1  1000  1000  1000
  1608     1  1000  1000  1000
  1609     1  1000  1000  1000
  1611     1  1000  1000  1000
  1613     1  1000  1000  1000
  1616     1  1000  1000  1000
  1617     1  1000  1000  1000
  1618     1  1000  1000  1000
  1619     1  1000  1000  1000
  1620     1  1000  1000  1000
  1621     1  1000  1000  1000
  1623     1  1000  1000  1000
  1625     1  1000  1000  1000
  1628     1  1000  1000  1000
  1629     1  1000  1000  1000
  1631     1  1000  1000  1000
  1633     1  1000  1000  1000
  1634     1  1000  1000  1000
  1636     1  1000  1000  1000
  1638     1  1000  1000  1000
  1640     1  1000  1000  1000
  1641     1  1000  1000  1000
  1642     1  1000  1000  1000
  1644     1  1000  1000  1000
  1646     1  1000  1000  1000
  1649     1  1000  1000  1000
  1651     1  1000  1000  1000
  1655     1  1000  1000  1000
  1659     1  1000  1000  1000
  1660     1  1000  1000  1000
  1661     1  1000  1000  1000
  1663     1  1000  1000  1000
  1665     1  1000  1000  1000
  1668     1  1000  1000  1000
  1669     1  1000  1000  1000
  1670     1  1000  1000  1000
  1671     1  1000  1000  1000
  1672     1  1000  1000  1000
  1673     1  1000  1000  1000
  1675     1  1000  1000  1000
  1677     1  1000  1000  1000
  1680     1  1000  1000  1000
  1682     1  1000  1000  1000
  1686     1  1000  1000  1000
  1690     1  1000  1000  1000
  1691     1  1000  1000  1000
  1692     1  1000  1000  1000
  1694     1  1000  1000  1000
  1696     1  1000  1000  1000
  1699     1  1000  1000  1000
  1700     1  1000  1000  1000
  1702     1  1000  1000  1000
  1704     1  1000  1000  1000
  1705     1  1000  1000  1000
  1707     1  1000  1000  1000
  1709     1  1000  1000  1000
  1711     1  1000  1000  1000
  1712     1  1000  1000  1000
  1713     1  1000  1000  1000
  1715     1  1000  1000  1000
  1717     1  1000  1000  1000
  1720     1  1000  1000  1000
  1722     1  1000  1000  1000
  1726     1  1000  1000  1000
  1730     1  1000  1000  1000
  1731     1  1000  1000  1000
  1732     1  1000  1000  1000
  1734     1  1000  1000  1000
  1736     1  1000  1000  1000
  1738     1  1000  1000  1000
  1742     1  1000  1000  1000
  1745     1  1000  1000  1000
  1749     1  1000  1000  1000
  1750     1  1000  1000  1000
  1751     1  1000  1000  1000
  1753     1  1000  1000  1000
  1755     1  1000  1000  1000
  1758     1  1000  1000  1000
  1759     1  1000  1000  1000
  1760     1  1000  1000  1000
  1762     1  1000  1000  1000
  1764     1  1000  1000  1000
  1766     1  1000  1000  1000
  1767     1  1000  1000  1000
  1768     1  1000  1000  1000
  1770     1  1000  1000  1000
  1772     1  1000  1000  1000
  1775     1  1000  1000  1000
  1776     1  1000  1000  1000
  1778     1  1000  1000  1000
  1780     1  1000  1000  1000
  1781     1  1000  1000  1000
  1783     1  1000  1000  1000
  1785     1  1000  1000  1000
  1787     1  1000  1000  1000
  1789     1  1000  1000  1000
  1790     1  1000  1000  1000
  1791     1  1000  1000  1000
  1792     1  1000  1000  1000
  1793     1  1000  1000  1000
  1796     1  1000  1000  1000
  1799     1  1000  1000  1000
  1802     1  1000  1000  1000
  1804     1  1000  1000  1000
  1805     1  1000  1000  1000
  1806     1  1000  1000  1000
  1808     1  1000  1000  1000
  1810     1  1000  1000  1000
  1813     1  1000  1000  1000
  1814     1  1000  1000  1000
  1816     1  1000  1000  1000
  1818     1  1000  1000  1000
  1819     1  1000  1000  1000
  1821     1  1000  1000  1000
  1823     1  1000  1000  1000
  1825     1  1000  1000  1000
  1826     1  1000  1000  1000
  1827     1  1000  1000  1000
  1829     1  1000  1000  1000
  1832     1  1000  1000  1000
  1833     1  1000  1000  1000
  1834     1  1000  1000  1000
  1836     1  1000  1000  1000
  1838     1  1000  1000  1000
  1841     1  1000  1000  1000
  1842     1  1000  1000  1000
  1844     1  1000  1000  1000
  1846     1  1000  1000  1000
  1848     1  1000  1000  1000
  1850     1  1000  1000  1000
  1852     1  1000  1000  1000
  1853     1  1000  1000  1000
  1854     1  1000  1000  1000
  1856     1  1000  1000  1000
  1858     1  1000  1000  1000
  1861     1  1000  1000  1000
  1864     1  1000  1000  1000
  1867     1  1000  1000  1000
  1870     1  1000  1000  1000
  1874     1  1000  1000  1000
  1875     1  1000  1000  1000
  1876     1  1000  1000  1000
  1877     1  1000  1000  1000
  1880     1  1000  1000  1000
  1883     1  1000  1000  1000
  1886     1  1000  1000  1000
  1888     1  1000  1000  1000
  1889     1  1000  1000  1000
  1890     1  1000  1000  1000
  1892     1  1000  1000  1000
  1895     1  1000  1000  1000
  1896     1  1000  1000  1000
  1897     1  1000  1000  1000
  1899     1  1000  1000  1000
  1901     1  1000  1000  1000
  1904     1  1000  1000  1000
  1907     1  1000  1000  1000
  1910     1  1000  1000  1000
  1913     1  1000  1000  1000
  1917     1  1000  1000  1000
  1918     1  1000  1000  1000
  1919     1  1000  1000  1000
  1921     1  1000  1000  1000
  1923     1  1000  1000  1000
  1926     1  1000  1000  1000
  1929     1  1000  1000  1000
  1930     1  1000  1000  1000
  1931     1  1000  1000  1000
  1932     1  1000  1000  1000
  1933     1  1000  1000  1000
  1934     1  1000  1000  1000
  1936     1  1000  1000  1000
  1938     1  1000  1000  1000
  1941     1  1000  1000  1000
  1942     1  1000  1000  1000
  1944     1  1000  1000  1000
  1946     1  1000  1000  1000
  1948     1  1000  1000  1000
  1950     1  1000  1000  1000
  1952     1  1000  1000  1000
  1953     1  1000  1000  1000
  1954     1  1000  1000  1000
  1956     1  1000  1000  1000
  1958     1  1000  1000  1000
  1961     1  1000  1000  1000
  1962     1  1000  1000  1000
  1964     1  1000  1000  1000
  1966     1  1000  1000  1000
  1968     1  1000  1000  1000
  1970     1  1000  1000  1000
  1972     1  1000  1000  1000
  1973     1  1000  1000  1000
  1974     1  1000  1000  1000
  1975     1  1000  1000  1000
  1978     1  1000  1000  1000
  1981     1  1000  1000  1000
  1984     1  1000  1000  1000
  1986     1  1000  1000  1000
  1987     1  1000  1000  1000
  1988     1  1000  1000  1000
  1990     1  1000  1000  1000
  1992     1  1000  1000  1000
  1995     1  1000  1000  1000
  1997     1  1000  1000  1000
  2001     1  1000  1000  1000
  2005     1  1000  1000  1000
  2006     1  1000  1000  1000
  2007     1  1000  1000  1000
  2009     1  1000  1000  1000
  2011     1  1000  1000  1000
  2014     1  1000  1000  1000
  2015     1  1000  1000  1000
  2016     1  1000  1000  1000
  2017     1  1000  1000  1000
  2018     1  1000  1000  1000
  2019     1  1000  1000  1000
  2021     1  1000  1000  1000
  2023     1  1000  1000  1000
  2026     1  1000  1000  1000
  2029     1  1000  1000  1000
  2030     1  1000  1000  1000
  2031     1  1000  1000  1000
  2032     1  1000  1000  1000
  2033     1  1000  1000  1000
  2034     1  1000  1000  1000
  2036     1  1000  1000  1000
  2038     1  1000  1000  1000
  2041     1  1000  1000  1000
  2043     1  1000  1000  1000
  2044     1  1000  1000  1000
  2045     1  1000  1000  1000
  2047     1  1000  1000  1000
  2050     1  1000  1000  1000
  2051     1  1000  1000  1000
  2052     1  1000  1000  1000
  2054     1  1000  1000  1000
  2056     1  1000  1000  1000
  2059     1  1000  1000  1000
  2060     1  1000  1000  1000
  2061     1  1000  1000  1000
  2064     1  1000  1000  1000
  2065     1  1000  1000  1000
  2066     1  1000  1000  1000
  2068     1  1000  1000  1000
  2070     1  1000  1000  1000
  2072     1  1000  1000  1000
  2076     1  1000  1000  1000
  2080     1  1000  1000  1000
  2081     1  1000  1000  1000
  2082     1  1000  1000  1000
  2084     1  1000  1000  1000
  2086     1  1000  1000  1000
  2088     1  1000  1000  1000
  2092     1  1000  1000  1000
  2096     1  1000  1000  1000
  2097     1  1000  1000  1000
  2098     1  1000  1000  1000
  2099     1  1000  1000  1000
  2102     1  1000  1000  1000
  2105     1  1000  1000  1000
  2108     1  1000  1000  1000
  2110     1  1000  1000  1000
  2111     1  1000  1000  1000
  2112     1  1000  1000  1000
  2114     1  1000  1000  1000
  2116     1  1000  1000  1000
  2119     1  1000  1000  1000
  2121     1  1000  1000  1000
  2122     1  1000  1000  1000
  2123     1  1000  1000  1000
  2125     1  1000  1000  1000
  2127     1  1000  1000  1000
  2130     1  1000  1000  1000
  2131     1  1000  1000  1000
  2132     1  1000  1000  1000
  2133     1  1000  1000  1000
  2134     1  1000  1000  1000
  2135     1  1000  1000  1000
  2137     1  1000  1000  1000
  2139     1  1000  1000  1000
  2141     1  1000  1000  1000
  2145     1  1000  1000  1000
  2147     1  1000  1000  1000
  2148     1  1000  1000  1000
  2149     1  1000  1000  1000
  2151     1  1000  1000  1000
  2153     1  1000  1000  1000
  2156     1  1000  1000  1000
  2157     1  1000  1000  1000
  2158     1  1000  1000  1000
  2161     1  1000  1000  1000
  2162     1  1000  1000  1000
  2163     1  1000  1000  1000
  2165     1  1000  1000  1000
  2167     1  1000  1000  1000
  2169     1  1000  1000  1000
  2173     1  1000  1000  1000
  2176     1  1000  1000  1000
  2180     1  1000  1000  1000
  2181     1  1000  1000  1000
  2182     1  1000  1000  1000
  2184     1  1000  1000  1000
  2186     1  1000  1000  1000
  2189     1  1000  1000  1000
  2191     1  1000  1000  1000
  2195     1  1000  1000  1000
  2199     1  1000  1000  1000
  2200     1  1000  1000  1000
  2201     1  1000  1000  1000
  2203     1  1000  1000  1000
  2205     1  1000  1000  1000
  2208     1  1000  1000  1000
  2209     1  1000  1000  1000
  2210     1  1000  1000  1000
  2211     1  1000  1000  1000
  2212     1  1000  1000  1000
  2213     1  1000  1000  1000
  2215     1  1000  1000  1000
  2217     1  1000  1000  1000
  2219     1  1000  1000  1000
  2223     1  1000  1000  1000
  2225     1  1000  1000  1000
  2226     1  1000  1000  1000
  2227     1  1000  1000  1000
  2229     1  1000  1000  1000
  2231     1  1000  1000  1000
  2234     1  1000  1000  1000
  2235     1  1000  1000  1000
  2237     1  1000  1000  1000
  2239     1  1000  1000  1000
  2240     1  1000  1000  1000
  2242     1  1000  1000  1000
  2244     1  1000  1000  1000
  2246     1  1000  1000  1000
  2248     1  1000  1000  1000
  2249     1  1000  1000  1000
  2250     1  1000  1000  1000
  2251     1  1000  1000  1000
  2253     1  1000  1000  1000
  2255     1  1000  1000  1000
  2259     1  1000  1000  1000
  2260     1  1000  1000  1000
  2261     1  1000  1000  1000
  2263     1  1000  1000  1000
  2265     1  1000  1000  1000
  2269     1  1000  1000  1000
  2270     1  1000  1000  1000
  2271     1  1000  1000  1000
  2273     1  1000  1000  1000
  2275     1  1000  1000  1000
  2278     1  1000  1000  1000
  2281     1  1000  1000  1000
  2282     1  1000  1000  1000
  2286     1  1000  1000  1000
  2287     1  1000  1000  1000
  2288     1  1000  1000  1000
  2290     1  1000  1000  1000
  2292     1  1000  1000  1000
  2295     1  1000  1000  1000
  2298     1  1000  1000  1000
  2299     1  1000  1000  1000
  2300     1  1000  1000  1000
  2301     1  1000  1000  1000
  2302     1  1000  1000  1000
  2303     1  1000  1000  1000
  2305     1  1000  1000  1000
  2307     1  1000  1000  1000
  2310     1  1000  1000  1000
  2313     1  1000  1000  1000
  2314     1  1000  1000  1000
  2315     1  1000  1000  1000
  2316     1  1000  1000  1000
  2317     1  1000  1000  1000
  2318     1  1000  1000  1000
  2320     1  1000  1000  1000
  2322     1  1000  1000  1000
  2325     1  1000  1000  1000
  2327     1  1000  1000  1000
  2331     1  1000  1000  1000
  2335     1  1000  1000  1000
  2336     1  1000  1000  1000
  2337     1  1000  1000  1000
  2339     1  1000  1000  1000
  2341     1  1000  1000  1000
  2343     1  1000  1000  1000
  2347     1  1000  1000  1000
  2351     1  1000  1000  1000
  2352     1  1000  1000  1000
  2353     1  1000  1000  1000
  2355     1  1000  1000  1000
  2357     1  1000  1000  1000
  2360     1  1000  1000  1000
  2361     1  1000  1000  1000
  2362     1  1000  1000  1000
  2363     1  1000  1000  1000
  2364     1  1000  1000  1000
  2365     1  1000  1000  1000
  2367     1  1000  1000  1000
  2369     1  1000  1000  1000
  2372     1  1000  1000  1000
  2375     1  1000  1000  1000
  2376     1  1000  1000  1000
  2377     1  1000  1000  1000
  2378     1  1000  1000  1000
  2379     1  1000  1000  1000
  2380     1  1000  1000  1000
  2382     1  1000  1000  1000
  2385     1  1000  1000  1000
  2386     1  1000  1000  1000
  2387     1  1000  1000  1000
  2389     1  1000  1000  1000
  2391     1  1000  1000  1000
  2394     1  1000  1000  1000
  2396     1  1000  1000  1000
  2400     1  1000  1000  1000
  2404     1  1000  1000  1000
  2405     1  1000  1000  1000
  2406     1  1000  1000  1000
  2408     1  1000  1000  1000
  2410     1  1000  1000  1000
  2412     1  1000  1000  1000
  2416     1  1000  1000  1000
  2420     1  1000  1000  1000
  2421     1  1000  1000  1000
  2422     1  1000  1000  1000
  2424     1  1000  1000  1000
  2426     1  1000  1000  1000
  2429     1  1000  1000  1000
  2432     1  1000  1000  1000
  2435     1  1000  1000  1000
  2438     1  1000  1000  1000
  2442     1  1000  1000  1000
  2443     1  1000  1000  1000
  2444     1  1000  1000  1000
  2446     1  1000  1000  1000
  2448     1  1000  1000  1000
  2452     1  1000  1000  1000
  2453     1  1000  1000  1000
  2454     1  1000  1000  1000
  2456     1  1000  1000  1000
  2458     1  1000  1000  1000
  2460     1  1000  1000  1000
  2464     1  1000  1000  1000
  2467     1  1000  1000  1000
  2471     1  1000  1000  1000
  2472     1  1000  1000  1000
  2473     1  1000  1000  1000
  2475     1  1000  1000  1000
  2478     1  1000  1000  1000
  2479     1  1000  1000  1000
  2480     1  1000  1000  1000
  2482     1  1000  1000  1000
  2484     1  1000  1000  1000
  2486     1  1000  1000  1000
  2490     1  1000  1000  1000
  2493     1  1000  1000  1000
  2497     1  1000  1000  1000
  2498     1  1000  1000  1000
  2499     1  1000  1000  1000
  2501     1  1000  1000  1000
  2503     1  1000  1000  1000
  2506     1  1000  1000  1000
  2508     1  1000  1000  1000
  2509     1  1000  1000  1000
  2510     1  1000  1000  1000
  2512     1  1000  1000  1000
  2514     1  1000  1000  1000
  2517     1  1000  1000  1000
  2518     1  1000  1000  1000
  2519     1  1000  1000  1000
  2522     1  1000  1000  1000
  2523     1  1000  1000  1000
  2524     1  1000  1000  1000
  2526     1  1000  1000  1000
  2528     1  1000  1000  1000
  2531     1  1000  1000  1000
  2532     1  1000  1000  1000
  2534     1  1000  1000  1000
  2536     1  1000  1000  1000
  2538     1  1000  1000  1000
  2540     1  1000  1000  1000
  2542     1  1000  1000  1000
  2543     1  1000  1000  1000
  2544     1  1000  1000  1000
  2546     1  1000  1000  1000
  2548     1  1000  1000  1000
  2551     1  1000  1000  1000
  2552     1  1000  1000  1000
  2553     1  1000  1000  1000
  2556     1  1000  1000  1000
  2557     1  1000  1000  1000
  2558     1  1000  1000  1000
  2560     1  1000  1000  1000
  2562     1  1000  1000  1000
  2565     1  1000  1000  1000
  2566     1  1000  1000  1000
  2567     1  1000  1000  1000
  2569     1  1000  1000  1000
  2571     1  1000  1000  1000
  2573     1  1000  1000  1000
  2574     1  1000  1000  1000
  2575     1  1000  1000  1000
  2577     1  1000  1000  1000
  2579     1  1000  1000  1000
  2582     1  1000  1000  1000
  2584     1  1000  1000  1000
  2588     1  1000  1000  1000
  2592     1  1000  1000  1000
  2593     1  1000  1000  1000
  2594     1  1000  1000  1000
  2596     1  1000  1000  1000
  2598     1  1000  1000  1000
  2601     1  1000  1000  1000
  2604     1  1000  1000  1000
  2605     1  1000  1000  1000
  2606     1  1000  1000  1000
  2609     1  1000  1000  1000
  2610     1  1000  1000  1000
  2611     1  1000  1000  1000
  2613     1  1000  1000  1000
  2615     1  1000  1000  1000
  2617     1  1000  1000  1000
  2621     1  1000  1000  1000
  2625     1  1000  1000  1000
  2626     1  1000  1000  1000
  2627     1  1000  1000  1000
  2629     1  1000  1000  1000
  2631     1  1000  1000  1000
  2634     1  1000  1000  1000
  2637     1  1000  1000  1000
  2638     1  1000  1000  1000
  2639     1  1000  1000  1000
  2640     1  1000  1000  1000
  2641     1  1000  1000  1000
  2642     1  1000  1000  1000
  2644     1  1000  1000  1000
  2646     1  1000  1000  1000
  2649     1  1000  1000  1000
  2652     1  1000  1000  1000
  2653     1  1000  1000  1000
  2657     1  1000  1000  1000
  2658     1  1000  1000  1000
  2659     1  1000  1000  1000
  2661     1  1000  1000  1000
  2663     1  1000  1000  1000
  2665     1  1000  1000  1000
  2669     1  1000  1000  1000
  2672     1  1000  1000  1000
  2676     1  1000  1000  1000
  2677     1  1000  1000  1000
  2678     1  1000  1000  1000
  2680     1  1000  1000  1000
  2682     1  1000  1000  1000
  2685     1  1000  1000  1000
  2687     1  1000  1000  1000
  2691     1  1000  1000  1000
  2695     1  1000  1000  1000
  2696     1  1000  1000  1000
  2697     1  1000  1000  1000
  2699     1  1000  1000  1000
  2701     1  1000  1000  1000
  2704     1  1000  1000  1000
  2705     1  1000  1000  1000
  2706     1  1000  1000  1000
  2709     1  1000  1000  1000
  2710     1  1000  1000  1000
  2711     1  1000  1000  1000
  2713     1  1000  1000  1000
  2715     1  1000  1000  1000
  2718     1  1000  1000  1000
  2721     1  1000  1000  1000
  2724     1  1000  1000  1000
  2727     1  1000  1000  1000
  2731     1  1000  1000  1000
  2732     1  1000  1000  1000
  2733     1  1000  1000  1000
  2734     1  1000  1000  1000
  2737     1  1000  1000  1000
  2740     1  1000  1000  1000
  2743     1  1000  1000  1000
  2745     1  1000  1000  1000
  2746     1  1000  1000  1000
  2747     1  1000  1000  1000
  2749     1  1000  1000  1000
  2752     1  1000  1000  1000
  2753     1  1000  1000  1000
  2754     1  1000  1000  1000
  2756     1  1000  1000  1000
  2758     1  1000  1000  1000
  2761     1  1000  1000  1000
  2763     1  1000  1000  1000
  2767     1  1000  1000  1000
  2771     1  1000  1000  1000
  2772     1  1000  1000  1000
  2773     1  1000  1000  1000
  2775     1  1000  1000  1000
  2777     1  1000  1000  1000
  2780     1  1000  1000  1000
  2783     1  1000  1000  1000
  2786     1  1000  1000  1000
  2789     1  1000  1000  1000
  2793     1  1000  1000  1000
  2794     1  1000  1000  1000
  2795     1  1000  1000  1000
  2797     1  1000  1000  1000
  2799     1  1000  1000  1000
  2802     1  1000  1000  1000
  2803     1  1000  1000  1000
  2805     1  1000  1000  1000
  2807     1  1000  1000  1000
  2808     1  1000  1000  1000
  2810     1  1000  1000  1000
  2812     1  1000  1000  1000
  2814     1  1000  1000  1000
  2815     1  1000  1000  1000
  2816     1  1000  1000  1000
  2818     1  1000  1000  1000
  2820     1  1000  1000  1000
  2823     1  1000  1000  1000
  2826     1  1000  1000  1000
  2829     1  1000  1000  1000
  2832     1  1000  1000  1000
  2836     1  1000  1000  1000
  2837     1  1000  1000  1000
  2838     1  1000  1000  1000
  2839     1  1000  1000  1000
  2842     1  1000  1000  1000
  2845     1  1000  1000  1000
  2848     1  1000  1000  1000
  2850     1  1000  1000  1000
  2851     1  1000  1000  1000
  2852     1  1000  1000  1000
  2854     1  1000  1000  1000
  2856     1  1000  1000  1000
  2860     1  1000  1000  1000
  2861     1  1000  1000  1000
  2862     1  1000  1000  1000
  2864     1  1000  1000  1000
  2866     1  1000  1000  1000
  2868     1  1000  1000  1000
  2872     1  1000  1000  1000
  2876     1  1000  1000  1000
  2877     1  1000  1000  1000
  2878     1  1000  1000  1000
  2880     1  1000  1000  1000
  2882     1  1000  1000  1000
  2885     1  1000  1000  1000
  2886     1  1000  1000  1000
  2887     1  1000  1000  1000
  2890     1  1000  1000  1000
  2891     1  1000  1000  1000
  2892     1  1000  1000  1000
  2894     1  1000  1000  1000
  2896     1  1000  1000  1000
  2899     1  1000  1000  1000
  2902     1  1000  1000  1000
  2903     1  1000  1000  1000
  2904     1  1000  1000  1000
  2907     1  1000  1000  1000
  2908     1  1000  1000  1000
  2909     1  1000  1000  1000
  2911     1  1000  1000  1000
  2913     1  1000  1000  1000
  2915     1  1000  1000  1000
  2919     1  1000  1000  1000
  2922     1  1000  1000  1000
  2926     1  1000  1000  1000
  2927     1  1000  1000  1000
  2928     1  1000  1000  1000
  2930     1  1000  1000  1000
  2932     1  1000  1000  1000
  2935     1  1000  1000  1000
  2938     1  1000  1000  1000
  2939     1  1000  1000  1000
  2940     1  1000  1000  1000
  2941     1  1000  1000  1000
  2942     1  1000  1000  1000
  2943     1  1000  1000  1000
  2945     1  1000  1000  1000
  2947     1  1000  1000  1000
  2950     1  1000  1000  1000
  2952     1  1000  1000  1000
  2953     1  1000  1000  1000
  2954     1  1000  1000  1000
  2956     1  1000  1000  1000
  2958     1  1000  1000  1000
  2961     1  1000  1000  1000
  2962     1  1000  1000  1000
  2963     1  1000  1000  1000
  2965     1  1000  1000  1000
  2967     1  1000  1000  1000
  2969     1  1000  1000  1000
  2970     1  1000  1000  1000
  2971     1  1000  1000  1000
  2972     1  1000  1000  1000
  2975     1  1000  1000  1000
  2978     1  1000  1000  1000
  2981     1  1000  1000  1000
  2983     1  1000  1000  1000
  2984     1  1000  1000  1000
  2985     1  1000  1000  1000
  2987     1  1000  1000  1000
  2989     1  1000  1000  1000
  2992     1  1000  1000  1000
  2993     1  1000  1000  1000
  2995     1  1000  1000  1000
  2997     1  1000  1000  1000
  2998     1  1000  1000  1000
  3000     1  1000  1000  1000
  3002     1  1000  1000  1000
  3004     1  1000  1000  1000
  3005     1  1000  1000  1000
  3006     1  1000  1000  1000
  3008     1  1000  1000  1000
  3010     1  1000  1000  1000
  3013     1  1000  1000  1000
  3015     1  1000  1000  1000
  3019     1  1000  1000  1000
  3023     1  1000  1000  1000
  3024     1  1000  1000  1000
  3025     1  1000  1000  1000
  3027     1  1000  1000  1000
  3029     1  1000  1000  1000
  3031     1  1000  1000  1000
  3035     1  1000  1000  1000
  3037     1  1000  1000  1000
  3038     1  1000  1000  1000
  3039     1  1000  1000  1000
  3041     1  1000  1000  1000
  3043     1  1000  1000  1000
  3046     1  1000  1000  1000
  3049     1  1000  1000  1000
  3050     1  1000  1000  1000
  3051     1  1000  1000  1000
  3054     1  1000  1000  1000
  3055     1  1000  1000  1000
  3056     1  1000  1000  1000
  3058     1  1000  1000  1000
  3060     1  1000  1000  1000
  3063     1  1000  1000  1000
  3066     1  1000  1000  1000
  3067     1  1000  1000  1000
  3068     1  1000  1000  1000
  3069     1  1000  1000  1000
  3070     1  1000  1000  1000
  3071     1  1000  1000  1000
  3073     1  1000  1000  1000
  3075     1  1000  1000  1000
  3078     1  1000  1000  1000
  3081     1  1000  1000  1000
  3084     1  1000  1000  1000
  3087     1  1000  1000  1000
  3091     1  1000  1000  1000
  3092     1  1000  1000  1000
  3093     1  1000  1000  1000
  3095     1  1000  1000  1000
  3097     1  1000  1000  1000
  3100     1  1000  1000  1000
  3102     1  1000  1000  1000
  3106     1  1000  1000  1000
  3110     1  1000  1000  1000
  3111     1  1000  1000  1000
  3112     1  1000  1000  1000
  3114     1  1000  1000  1000
  3116     1  1000  1000  1000
  3118     1  1000  1000  1000
  3122     1  1000  1000  1000
  3125     1  1000  1000  1000
  3129     1  1000  1000  1000
  3130     1  1000  1000  1000
  3131     1  1000  1000  1000
  3133     1  1000  1000  1000
  3135     1  1000  1000  1000
  3138     1  1000  1000  1000
  3141     1  1000  1000  1000
  3142     1  1000  1000  1000
  3143     1  1000  1000  1000
  3146     1  1000  1000  1000
  3147     1  1000  1000  1000
  3148     1  1000  1000  1000
  3150     1  1000  1000  1000
  3152     1  1000  1000  1000
  3155     1  1000  1000  1000
  3156     1  1000  1000  1000
  3158     1  1000  1000  1000
  3160     1  1000  1000  1000
  3161     1  1000  1000  1000
  3163     1  1000  1000  1000
  3165     1  1000  1000  1000
  3167     1  1000  1000  1000
  3168     1  1000  1000  1000
  3169     1  1000  1000  1000
  3171     1  1000  1000  1000
  3173     1  1000  1000  1000
  3176     1  1000  1000  1000
  3178     1  1000  1000  1000
  3179     1  1000  1000  1000
  3180     1  1000  1000  1000
  3182     1  1000  1000  1000
  3184     1  1000  1000  1000
  3187     1  1000  1000  1000
  3190     1  1000  1000  1000
  3191     1  1000  1000  1000
  3192     1  1000  1000  1000
  3195     1  1000  1000  1000
  3196     1  1000  1000  1000
  3197     1  1000  1000  1000
  3199     1  1000  1000  1000
  3201     1  1000  1000  1000
  3204     1  1000  1000  1000
  3206     1  1000  1000  1000
  3207     1  1000  1000  1000
  3208     1  1000  1000  1000
  3210     1  1000  1000  1000
  3212     1  1000  1000  1000
  3215     1  1000  1000  1000
  3218     1  1000  1000  1000
  3221     1  1000  1000  1000
  3224     1  1000  1000  1000
  3228     1  1000  1000  1000
  3229     1  1000  1000  1000
  3230     1  1000  1000  1000
  3232     1  1000  1000  1000
  3235     1  1000  1000  1000
  3236     1  1000  1000  1000
  3237     1  1000  1000  1000
  3239     1  1000  1000  1000
  3241     1  1000  1000  1000
  3243     1  1000  1000  1000
  3247     1  1000  1000  1000
  3250     1  1000  1000  1000
  3254     1  1000  1000  1000
  3255     1  1000  1000  1000
  3256     1  1000  1000  1000
  3258     1  1000  1000  1000
  3260     1  1000  1000  1000
  3262     1  1000  1000  1000
  3266     1  1000  1000  1000
  3270     1  1000  1000  1000
  3271     1  1000  1000  1000
  3272     1  1000  1000  1000
  3274     1  1000  1000  1000
  3276     1  1000  1000  1000
  3278     1  1000  1000  1000
  3282     1  1000  1000  1000
  3286     1  1000  1000  1000
  3287     1  1000  1000  1000
  3288     1  1000  1000  1000
  3290     1  1000  1000  1000
  3292     1  1000  1000  1000
  3294     1  1000  1000  1000
  3298     1  1000  1000  1000
  3300     1  1000  1000  1000
  3301     1  1000  1000  1000
  3302     1  1000  1000  1000
  3304     1  1000  1000  1000
  3306     1  1000  1000  1000
  3310     1  1000  1000  1000
  3311     1  1000  1000  1000
  3312     1  1000  1000  1000
  3314     1  1000  1000  1000
  3316     1  1000  1000  1000
  3319     1  1000  1000  1000
  3320     1  1000  1000  1000
  3322     1  1000  1000  1000
  3324     1  1000  1000  1000
  3325     1  1000  1000  1000
  3327     1  1000  1000  1000
  3329     1  1000  1000  1000
  3331     1  1000  1000  1000
  3332     1  1000  1000  1000
  3333     1  1000  1000  1000
  3335     1  1000  1000  1000
  3337     1  1000  1000  1000
  3340     1  1000  1000  1000
  3342     1  1000  1000  1000
  3343     1  1000  1000  1000
  3344     1  1000  1000  1000
  3345     1  1000  1000  1000
  3348     1  1000  1000  1000
  3351     1  1000  1000  1000
  3354     1  1000  1000  1000
  3356     1  1000  1000  1000
  3357     1  1000  1000  1000
  3358     1  1000  1000  1000
  3360     1  1000  1000  1000
  3362     1  1000  1000  1000
  3365     1  1000  1000  1000
  3367     1  1000  1000  1000
  3371     1  1000  1000  1000
  3375     1  1000  1000  1000
  3376     1  1000  1000  1000
  3377     1  1000  1000  1000
  3379     1  1000  1000  1000
  3382     1  1000  1000  1000
  3383     1  1000  1000  1000
  3384     1  1000  1000  1000
  3386     1  1000  1000  1000
  3388     1  1000  1000  1000
  3391     1  1000  1000  1000
  3393     1  1000  1000  1000
  3394     1  1000  1000  1000
  3395     1  1000  1000  1000
  3396     1  1000  1000  1000
  3399     1  1000  1000  1000
  3402     1  1000  1000  1000
  3405     1  1000  1000  1000
  3407     1  1000  1000  1000
  3408     1  1000  1000  1000
  3409     1  1000  1000  1000
  3411     1  1000  1000  1000
  3413     1  1000  1000  1000
  3416     1  1000  1000  1000
  3417     1  1000  1000  1000
  3418     1  1000  1000  1000
  3419     1  1000  1000  1000
  3420     1  1000  1000  1000
  3421     1  1000  1000  1000
  3423     1  1000  1000  1000
  3425     1  1000  1000  1000
  3428     1  1000  1000  1000
  3431     1  1000  1000  1000
  3434     1  1000  1000  1000
  3436     1  1000  1000  1000
  3437     1  1000  1000  1000
  3440     1  1000  1000  1000
  3443     1  1000  1000  1000
  3444     1  1000  1000  1000
  3445     1  1000  1000  1000
  3446     1  1000  1000  1000
  3449     1  1000  1000  1000
  3452     1  1000  1000  1000
  3455     1  1000  1000  1000
  3457     1  1000  1000  1000
  3458     1  1000  1000  1000
  3459     1  1000  1000  1000
  3461     1  1000  1000  1000
  3463     1  1000  1000  1000
  3466     1  1000  1000  1000
  3467     1  1000  1000  1000
  3469     1  1000  1000  1000
  3471     1  1000  1000  1000
  3472     1  1000  1000  1000
  3474     1  1000  1000  1000
  3476     1  1000  1000  1000
  3478     1  1000  1000  1000
  3480     1  1000  1000  1000
  3481     1  1000  1000  1000
  3482     1  1000  1000  1000
  3483     1  1000  1000  1000
  3485     1  1000  1000  1000
  3487     1  1000  1000  1000
  3491     1  1000  1000  1000
  3492     1  1000  1000  1000
  3493     1  1000  1000  1000
  3495     1  1000  1000  1000
  3497     1  1000  1000  1000
  3500     1  1000  1000  1000
  3503     1  1000  1000  1000
  3506     1  1000  1000  1000
  3509     1  1000  1000  1000
  3513     1  1000  1000  1000
  3514     1  1000  1000  1000
  3515     1  1000  1000  1000
  3516     1  1000  1000  1000
  3519     1  1000  1000  1000
  3522     1  1000  1000  1000
  3525     1  1000  1000  1000
  3527     1  1000  1000  1000
  3528     1  1000  1000  1000
  3529     1  1000  1000  1000
  3531     1  1000  1000  1000
  3533     1  1000  1000  1000
  3536     1  1000  1000  1000
  3539     1  1000  1000  1000
  3540     1  1000  1000  1000
  3541     1  1000  1000  1000
  3542     1  1000  1000  1000
  3543     1  1000  1000  1000
  3544     1  1000  1000  1000
  3546     1  1000  1000  1000
  3548     1  1000  1000  1000
  3551     1  1000  1000  1000
  3552     1  1000  1000  1000
  3553     1  1000  1000  1000
  3554     1  1000  1000  1000
  3555     1  1000  1000  1000
  3556     1  1000  1000  1000
  3557     1  1000  1000  1000
  3560     1  1000  1000  1000
  3563     1  1000  1000  1000
  3566     1  1000  1000  1000
  3568     1  1000  1000  1000
  3569     1  1000  1000  1000
  3570     1  1000  1000  1000
  3572     1  1000  1000  1000
  3574     1  1000  1000  1000
  3577     1  1000  1000  1000
  3579     1  1000  1000  1000
  3580     1  1000  1000  1000
  3581     1  1000  1000  1000
  3583     1  1000  1000  1000
  3585     1  1000  1000  1000
  3588     1  1000  1000  1000
  3590     1  1000  1000  1000
  3594     1  1000  1000  1000
  3598     1  1000  1000  1000
  3599     1  1000  1000  1000
  3600     1  1000  1000  1000
  3602     1  1000  1000  1000
  3604     1  1000  1000  1000
  3607     1  1000  1000  1000
  3609     1  1000  1000  1000
  3613     1  1000  1000  1000
  3617     1  1000  1000  1000
  3618     1  1000  1000  1000
  3619     1  1000  1000  1000
  3621     1  1000  1000  1000
  3623     1  1000  1000  1000
  3626     1  1000  1000  1000
  3629     1  1000  1000  1000
  3630     1  1000  1000  1000
  3631     1  1000  1000  1000
  3632     1  1000  1000  1000
  3633     1  1000  1000  1000
  3634     1  1000  1000  1000
  3636     1  1000  1000  1000
  3638     1  1000  1000  1000
  3641     1  1000  1000  1000
  3642     1  1000  1000  1000
  3643     1  1000  1000  1000
  3644     1  1000  1000  1000
  3645     1  1000  1000  1000
  3646     1  1000  1000  1000
  3647     1  1000  1000  1000
  3650     1  1000  1000  1000
  3653     1  1000  1000  1000
  3656     1  1000  1000  1000
  3658     1  1000  1000  1000
  3659     1  1000  1000  1000
  3660     1  1000  1000  1000
  3662     1  1000  1000  1000
  3664     1  1000  1000  1000
  3667     1  1000  1000  1000
  3670     1  1000  1000  1000
  3673     1  1000  1000  1000
  3675     1  1000  1000  1000
  3676     1  1000  1000  1000
  3679     1  1000  1000  1000
  3682     1  1000  1000  1000
  3683     1  1000  1000  1000
  3684     1  1000  1000  1000
  3686     1  1000  1000  1000
  3688     1  1000  1000  1000
  3690     1  1000  1000  1000
  3694     1  1000  1000  1000
  3697     1  1000  1000  1000
  3701     1  1000  1000  1000
  3702     1  1000  1000  1000
  3703     1  1000  1000  1000
  3705     1  1000  1000  1000
  3707     1  1000  1000  1000
  3710     1  1000  1000  1000
  3713     1  1000  1000  1000
  3716     1  1000  1000  1000
  3719     1  1000  1000  1000
  3723     1  1000  1000  1000
  3724     1  1000  1000  1000
  3725     1  1000  1000  1000
  3727     1  1000  1000  1000
  3729     1  1000  1000  1000
  3733     1  1000  1000  1000
  3734     1  1000  1000  1000
  3735     1  1000  1000  1000
  3737     1  1000  1000  1000
  3739     1  1000  1000  1000
  3741     1  1000  1000  1000
  3745     1  1000  1000  1000
  3748     1  1000  1000  1000
  3752     1  1000  1000  1000
  3753     1  1000  1000  1000
  3754     1  1000  1000  1000
  3756     1  1000  1000  1000
  3758     1  1000  1000  1000
  3762     1  1000  1000  1000
  3763     1  1000  1000  1000
  3764     1  1000  1000  1000
  3766     1  1000  1000  1000
  3768     1  1000  1000  1000
  3772     1  1000  1000  1000
  3773     1  1000  1000  1000
  3774     1  1000  1000  1000
  3776     1  1000  1000  1000
  3778     1  1000  1000  1000
  3781     1  1000  1000  1000
  3784     1  1000  1000  1000
  3787     1  1000  1000  1000
  3790     1  1000  1000  1000
  3794     1  1000  1000  1000
  3795     1  1000  1000  1000
  3796     1  1000  1000  1000
  3798     1  1000  1000  1000
  3800     1  1000  1000  1000
  3803     1  1000  1000  1000
  3804     1  1000  1000  1000
  3805     1  1000  1000  1000
  3807     1  1000  1000  1000
  3809     1  1000  1000  1000
  3811     1  1000  1000  1000
  3812     1  1000  1000  1000
  3813     1  1000  1000  1000
  3815     1  1000  1000  1000
  3817     1  1000  1000  1000
  3820     1  1000  1000  1000
  3821     1  1000  1000  1000
  3822     1  1000  1000  1000
  3825     1  1000  1000  1000
  3826     1  1000  1000  1000
  3827     1  1000  1000  1000
  3829     1  1000  1000  1000
  3831     1  1000  1000  1000
  3834     1  1000  1000  1000
  3837     1  1000  1000  1000
  3840     1  1000  1000  1000
  3843     1  1000  1000  1000
  3847     1  1000  1000  1000
  3848     1  1000  1000  1000
  3849     1  1000  1000  1000
  3851     1  1000  1000  1000
  3853     1  1000  1000  1000
  3855     1  1000  1000  1000
  3859     1  1000  1000  1000
  3861     1  1000  1000  1000
  3862     1  1000  1000  1000
  3863     1  1000  1000  1000
  3865     1  1000  1000  1000
  3867     1  1000  1000  1000
  3869     1  1000  1000  1000
  3873     1  1000  1000  1000
  3875     1  1000  1000  1000
  3876     1  1000  1000  1000
  3877     1  1000  1000  1000
  3879     1  1000  1000  1000
  3881     1  1000  1000  1000
  3885     1  1000  1000  1000
  3886     1  1000  1000  1000
  3887     1  1000  1000  1000
  3889     1  1000  1000  1000
  3891     1  1000  1000  1000
  3894     1  1000  1000  1000
  3897     1  1000  1000  1000
  3898     1  1000  1000  1000
  3899     1  1000  1000  1000
  3902     1  1000  1000  1000
  3903     1  1000  1000  1000
  3904     1  1000  1000  1000
  3906     1  1000  1000  1000
  3908     1  1000  1000  1000
  3910     1  1000  1000  1000
  3914     1  1000  1000  1000
  3918     1  1000  1000  1000
  3919     1  1000  1000  1000
  3920     1  1000  1000  1000
  3922     1  1000  1000  1000
  3924     1  1000  1000  1000
  3927     1  1000  1000  1000
  3929     1  1000  1000  1000
  3933     1  1000  1000  1000
  3937     1  1000  1000  1000
  3938     1  1000  1000  1000
  3939     1  1000  1000  1000
  3941     1  1000  1000  1000
  3943     1  1000  1000  1000
  3945     1  1000  1000  1000
  3949     1  1000  1000  1000
  3952     1  1000  1000  1000
  3956     1  1000  1000  1000
  3957     1  1000  1000  1000
  3958     1  1000  1000  1000
  3960     1  1000  1000  1000
  3962     1  1000  1000  1000
  3965     1  1000  1000  1000
  3968     1  1000  1000  1000
  3971     1  1000  1000  1000
  3973     1  1000  1000  1000
  3974     1  1000  1000  1000
  3977     1  1000  1000  1000
  3980     1  1000  1000  1000
  3981     1  1000  1000  1000
  3982     1  1000  1000  1000
  3984     1  1000  1000  1000
  3986     1  1000  1000  1000
  3989     1  1000  1000  1000
  3990     1  1000  1000  1000
  3992     1  1000  1000  1000
  3994     1  1000  1000  1000
  3996     1  1000  1000  1000
  3998     1  1000  1000  1000
  4000     1  1000  1000  1000
  4001     1  1000  1000  1000
  4002     1  1000  1000  1000
  4003     1  1000  1000  1000
  4006     1  1000  1000  1000
  4009     1  1000  1000  1000
  4012     1  1000  1000  1000
  4014     1  1000  1000  1000
  4015     1  1000  1000  1000
  4016     1  1000  1000  1000
  4018     1  1000  1000  1000
  4020     1  1000  1000  1000
  4023     1  1000  1000  1000
  4026     1  1000  1000  1000
  4027     1  1000  1000  1000
  4031     1  1000  1000  1000
  4032     1  1000  1000  1000
  4033     1  1000  1000  1000
  4035     1  1000  1000  1000
  4037     1  1000  1000  1000
  4040     1  1000  1000  1000
  4043     1  1000  1000  1000
  4044     1  1000  1000  1000
  4045     1  1000  1000  1000
  4048     1  1000  1000  1000
  4049     1  1000  1000  1000
  4050     1  1000  1000  1000
  4052     1  1000  1000  1000
  4054     1  1000  1000  1000
  4057     1  1000  1000  1000
  4060     1  1000  1000  1000
  4063     1  1000  1000  1000
  4065     1  1000  1000  1000
  4066     1  1000  1000  1000
  4069     1  1000  1000  1000
  4072     1  1000  1000  1000
  4073     1  1000  1000  1000
  4074     1  1000  1000  1000
  4076     1  1000  1000  1000
  4078     1  1000  1000  1000
  4081     1  1000  1000  1000
  4082     1  1000  1000  1000
  4083     1  1000  1000  1000
  4086     1  1000  1000  1000
  4087     1  1000  1000  1000
  4088     1  1000  1000  1000
  4090     1  1000  1000  1000
  4092     1  1000  1000  1000
  4095     1  1000  1000  1000
  4097     1  1000  1000  1000
  4101     1  1000  1000  1000
  4105     1  1000  1000  1000
  4106     1  1000  1000  1000
  4107     1  1000  1000  1000
  4109     1  1000  1000  1000
  4111     1  1000  1000  1000
  4113     1  1000  1000  1000
  4117     1  1000  1000  1000
  4121     1  1000  1000  1000
  4122     1  1000  1000  1000
  4123     1  1000  1000  1000
  4125     1  1000  1000  1000
  4127     1  1000  1000  1000
  4129     1  1000  1000  1000
  4133     1  1000  1000  1000
  4137     1  1000  1000  1000
  4138     1  1000  1000  1000
  4139     1  1000  1000  1000
  4141     1  1000  1000  1000
  4143     1  1000  1000  1000
  4145     1  1000  1000  1000
  4149     1  1000  1000  1000
  4152     1  1000  1000  1000
  4156     1  1000  1000  1000
  4157     1  1000  1000  1000
  4158     1  1000  1000  1000
  4159     1  1000  1000  1000
  4162     1  1000  1000  1000
  4165     1  1000  1000  1000
  4168     1  1000  1000  1000
  4170     1  1000  1000  1000
  4171     1  1000  1000  1000
  4172     1  1000  1000  1000
  4174     1  1000  1000  1000
  4176     1  1000  1000  1000
  4179     1  1000  1000  1000
  4182     1  1000  1000  1000
  4185     1  1000  1000  1000
  4188     1  1000  1000  1000
  4192     1  1000  1000  1000
  4193     1  1000  1000  1000
  4194     1  1000  1000  1000
  4196     1  1000  1000  1000
  4198     1  1000  1000  1000
  4201     1  1000  1000  1000
  4203     1  1000  1000  1000
  4204     1  1000  1000  1000
  4205     1  1000  1000  1000
  4207     1  1000  1000  1000
  4209     1  1000  1000  1000
  4211     1  1000  1000  1000
  4215     1  1000  1000  1000
  4219     1  1000  1000  1000
  4220     1  1000  1000  1000
  4221     1  1000  1000  1000
  4223     1  1000  1000  1000
  4225     1  1000  1000  1000
  4227     1  1000  1000  1000
  4231     1  1000  1000  1000
  4233     1  1000  1000  1000
  4234     1  1000  1000  1000
  4235     1  1000  1000  1000
  4236     1  1000  1000  1000
  4239     1  1000  1000  1000
  4242     1  1000  1000  1000
  4245     1  1000  1000  1000
  4247     1  1000  1000  1000
  4248     1  1000  1000  1000
  4249     1  1000  1000  1000
  4251     1  1000  1000  1000
  4253     1  1000  1000  1000
  4256     1  1000  1000  1000
  4259     1  1000  1000  1000
  4260     1  1000  1000  1000
  4261     1  1000  1000  1000
  4262     1  1000  1000  1000
  4263     1  1000  1000  1000
  4264     1  1000  1000  1000
  4266     1  1000  1000  1000
  4268     1  1000  1000  1000
  4271     1  1000  1000  1000
  4274     1  1000  1000  1000
  4277     1  1000  1000  1000
  4279     1  1000  1000  1000
  4280     1  1000  1000  1000
  4283     1  1000  1000  1000
  4286     1  1000  1000  1000
  4287     1  1000  1000  1000
  4288     1  1000  1000  1000
  4290     1  1000  1000  1000
  4292     1  1000  1000  1000
  4294     1  1000  1000  1000
  4298     1  1000  1000  1000
  4301     1  1000  1000  1000
  4305     1  1000  1000  1000
  4306     1  1000  1000  1000
  4307     1  1000  1000  1000
  4309     1  1000  1000  1000
  4311     1  1000  1000  1000
  4315     1  1000  1000  1000
  4316     1  1000  1000  1000
  4317     1  1000  1000  1000
  4319     1  1000  1000  1000
  4321     1  1000  1000  1000
  4324     1  1000  1000  1000
  4327     1  1000  1000  1000
  4328     1  1000  1000  1000
  4329     1  1000  1000  1000
  4330     1  1000  1000  1000
  4331     1  1000  1000  1000
  4332     1  1000  1000  1000
  4334     1  1000  1000  1000
  4336     1  1000  1000  1000
  4339     1  1000  1000  1000
  4340     1  1000  1000  1000
  4341     1  1000  1000  1000
  4344     1  1000  1000  1000
  4345     1  1000  1000  1000
  4346     1  1000  1000  1000
  4348     1  1000  1000  1000
  4350     1  1000  1000  1000
  4353     1  1000  1000  1000
  4354     1  1000  1000  1000
  4356     1  1000  1000  1000
  4358     1  1000  1000  1000
  4360     1  1000  1000  1000
  4362     1  1000  1000  1000
  4364     1  1000  1000  1000
  4365     1  1000  1000  1000
  4366     1  1000  1000  1000
  4368     1  1000  1000  1000
  4370     1  1000  1000  1000
  4373     1  1000  1000  1000
  4376     1  1000  1000  1000
  4379     1  1000  1000  1000
  4382     1  1000  1000  1000
  4386     1  1000  1000  1000
  4387     1  1000  1000  1000
  4388     1  1000  1000  1000
  4390     1  1000  1000  1000
  4392     1  1000  1000  1000
  4394     1  1000  1000  1000
  4398     1  1000  1000  1000
  4402     1  1000  1000  1000
  4403     1  1000  1000  1000
  4404     1  1000  1000  1000
  4406     1  1000  1000  1000
  4408     1  1000  1000  1000
  4411     1  1000  1000  1000
  4412     1  1000  1000  1000
  4414     1  1000  1000  1000
  4416     1  1000  1000  1000
  4418     1  1000  1000  1000
  4420     1  1000  1000  1000
  4422     1  1000  1000  1000
  4423     1  1000  1000  1000
  4424     1  1000  1000  1000
  4426     1  1000  1000  1000
  4428     1  1000  1000  1000
  4431     1  1000  1000  1000
  4432     1  1000  1000  1000
  4433     1  1000  1000  1000
  4434     1  1000  1000  1000
  4435     1  1000  1000  1000
  4436     1  1000  1000  1000
  4438     1  1000  1000  1000
  4440     1  1000  1000  1000
  4443     1  1000  1000  1000
  4444     1  1000  1000  1000
  4446     1  1000  1000  1000
  4448     1  1000  1000  1000
  4450     1  1000  1000  1000
  4452     1  1000  1000  1000
  4454     1  1000  1000  1000
  4455     1  1000  1000  1000
  4456     1  1000  1000  1000
  4458     1  1000  1000  1000
  4460     1  1000  1000  1000
  4463     1  1000  1000  1000
  4466     1  1000  1000  1000
  4467     1  1000  1000  1000
  4468     1  1000  1000  1000
  4469     1  1000  1000  1000
  4470     1  1000  1000  1000
  4471     1  1000  1000  1000
  4473     1  1000  1000  1000
  4475     1  1000  1000  1000
  4478     1  1000  1000  1000
  4480     1  1000  1000  1000
  4484     1  1000  1000  1000
  4488     1  1000  1000  1000
  4489     1  1000  1000  1000
  4490     1  1000  1000  1000
  4492     1  1000  1000  1000
  4494     1  1000  1000  1000
  4497     1  1000  1000  1000
  4499     1  1000  1000  1000
  4500     1  1000  1000  1000
  4501     1  1000  1000  1000
  4503     1  1000  1000  1000
  4505     1  1000  1000  1000
  4508     1  1000  1000  1000
  4510     1  1000  1000  1000
  4511     1  1000  1000  1000
  4512     1  1000  1000  1000
  4514     1  1000  1000  1000
  4516     1  1000  1000  1000
  4519     1  1000  1000  1000
  4522     1  1000  1000  1000
  4523     1  1000  1000  1000
  4524     1  1000  1000  1000
  4527     1  1000  1000  1000
  4528     1  1000  1000  1000
  4529     1  1000  1000  1000
  4531     1  1000  1000  1000
  4533     1  1000  1000  1000
  4536     1  1000  1000  1000
  4537     1  1000  1000  1000
  4538     1  1000  1000  1000
  4539     1  1000  1000  1000
  4540     1  1000  1000  1000
  4541     1  1000  1000  1000
  4543     1  1000  1000  1000
  4545     1  1000  1000  1000
  4548     1  1000  1000  1000
  4551     1  1000  1000  1000
  4552     1  1000  1000  1000
  4556     1  1000  1000  1000
  4557     1  1000  1000  1000
  4558     1  1000  1000  1000
  4560     1  1000  1000  1000
  4562     1  1000  1000  1000
  4564     1  1000  1000  1000
  4568     1  1000  1000  1000
  4570     1  1000  1000  1000
  4571     1  1000  1000  1000
  4572     1  1000  1000  1000
  4574     1  1000  1000  1000
  4576     1  1000  1000  1000
  4578     1  1000  1000  1000
  4582     1  1000  1000  1000
  4584     1  1000  1000  1000
  4585     1  1000  1000  1000
  4586     1  1000  1000  1000
  4588     1  1000  1000  1000
  4590     1  1000  1000  1000
  4593     1  1000  1000  1000
  4595     1  1000  1000  1000
  4599     1  1000  1000  1000
  4603     1  1000  1000  1000
  4604     1  1000  1000  1000
  4605     1  1000  1000  1000
  4607     1  1000  1000  1000
  4609     1  1000  1000  1000
  4612     1  1000  1000  1000
  4614     1  1000  1000  1000
  4618     1  1000  1000  1000
  4622     1  1000  1000  1000
  4623     1  1000  1000  1000
  4624     1  1000  1000  1000
  4626     1  1000  1000  1000
  4628     1  1000  1000  1000
  4631     1  1000  1000  1000
  4633     1  1000  1000  1000
  4634     1  1000  1000  1000
  4635     1  1000  1000  1000
  4637     1  1000  1000  1000
  4639     1  1000  1000  1000
  4642     1  1000  1000  1000
  4643     1  1000  1000  1000
  4645     1  1000  1000  1000
  4647     1  1000  1000  1000
  4648     1  1000  1000  1000
  4650     1  1000  1000  1000
  4652     1  1000  1000  1000
  4654     1  1000  1000  1000
  4655     1  1000  1000  1000
  4656     1  1000  1000  1000
  4658     1  1000  1000  1000
  4660     1  1000  1000  1000
  4663     1  1000  1000  1000
  4664     1  1000  1000  1000
  4665     1  1000  1000  1000
  4668     1  1000  1000  1000
  4669     1  1000  1000  1000
  4670     1  1000  1000  1000
  4672     1  1000  1000  1000
  4674     1  1000  1000  1000
  4677     1  1000  1000  1000
  4680     1  1000  1000  1000
  4683     1  1000  1000  1000
  4685     1  1000  1000  1000
  4686     1  1000  1000  1000
  4689     1  1000  1000  1000
  4692     1  1000  1000  1000
  4693     1  1000  1000  1000
  4694     1  1000  1000  1000
  4696     1  1000  1000  1000
  4698     1  1000  1000  1000
  4701     1  1000  1000  1000
  4702     1  1000  1000  1000
  4703     1  1000  1000  1000
  4706     1  1000  1000  1000
  4707     1  1000  1000  1000
  4708     1  1000  1000  1000
  4710     1  1000  1000  1000
  4712     1  1000  1000  1000
  4715     1  1000  1000  1000
  4716     1  1000  1000  1000
  4718     1  1000  1000  1000
  4720     1  1000  1000  1000
  4721     1  1000  1000  1000
  4723     1  1000  1000  1000
  4725     1  1000  1000  1000
  4727     1  1000  1000  1000
  4729     1  1000  1000  1000
  4730     1  1000  1000  1000
  4731     1  1000  1000  1000
  4732     1  1000  1000  1000
  4734     1  1000  1000  1000
  4736     1  1000  1000  1000
  4739     1  1000  1000  1000
  4742     1  1000  1000  1000
  4745     1  1000  1000  1000
  4747     1  1000  1000  1000
  4748     1  1000  1000  1000
  4751     1  1000  1000  1000
  4754     1  1000  1000  1000
  4755     1  1000  1000  1000
  4756     1  1000  1000  1000
  4758     1  1000  1000  1000
  4760     1  1000  1000  1000
  4762     1  1000  1000  1000
  4766     1  1000  1000  1000
  4770     1  1000  1000  1000
  4771     1  1000  1000  1000
  4772     1  1000  1000  1000
  4774     1  1000  1000  1000
  4776     1  1000  1000  1000
  4779     1  1000  1000  1000
  4781     1  1000  1000  1000
  4782     1  1000  1000  1000
  4783     1  1000  1000  1000
  4785     1  1000  1000  1000
  4787     1  1000  1000  1000
  4791     1  1000  1000  1000
  4792     1  1000  1000  1000
  4793     1  1000  1000  1000
  4795     1  1000  1000  1000
  4797     1  1000  1000  1000
  4800     1  1000  1000  1000
  4802     1  1000  1000  1000
  4806     1  1000  1000  1000
  4810     1  1000  1000  1000
  4811     1  1000  1000  1000
  4812     1  1000  1000  1000
  4814     1  1000  1000  1000
  4816     1  1000  1000  1000
  4819     1  1000  1000  1000
  4821     1  1000  1000  1000
  4825     1  1000  1000  1000
  4829     1  1000  1000  1000
  4830     1  1000  1000  1000
  4831     1  1000  1000  1000
  4833     1  1000  1000  1000
  4835     1  1000  1000  1000
  4838     1  1000  1000  1000
  4840     1  1000  1000  1000
  4841     1  1000  1000  1000
  4842     1  1000  1000  1000
  4844     1  1000  1000  1000
  4846     1  1000  1000  1000
  4849     1  1000  1000  1000
  4851     1  1000  1000  1000
  4852     1  1000  1000  1000
  4853     1  1000  1000  1000
  4855     1  1000  1000  1000
  4857     1  1000  1000  1000
  4859     1  1000  1000  1000
  4863     1  1000  1000  1000
  4865     1  1000  1000  1000
  4866     1  1000  1000  1000
  4867     1  1000  1000  1000
  4869     1  1000  1000  1000
  4871     1  1000  1000  1000
  4874     1  1000  1000  1000
  4876     1  1000  1000  1000
  4877     1  1000  1000  1000
  4878     1  1000  1000  1000
  4880     1  1000  1000  1000
  4882     1  1000  1000  1000
  4885     1  1000  1000  1000
  4886     1  1000  1000  1000
  4887     1  1000  1000  1000
  4889     1  1000  1000  1000
  4891     1  1000  1000  1000
  4893     1  1000  1000  1000
  4894     1  1000  1000  1000
  4895     1  1000  1000  1000
  4897     1  1000  1000  1000
  4899     1  1000  1000  1000
  4902     1  1000  1000  1000
  4905     1  1000  1000  1000
  4908     1  1000  1000  1000
  4911     1  1000  1000  1000
  4915     1  1000  1000  1000
  4916     1  1000  1000  1000
  4917     1  1000  1000  1000
  4919     1  1000  1000  1000
  4921     1  1000  1000  1000
  4924     1  1000  1000  1000
  4925     1  1000  1000  1000
  4926     1  1000  1000  1000
  4927     1  1000  1000  1000
  4928     1  1000  1000  1000
  4929     1  1000  1000  1000
  4931     1  1000  1000  1000
  4933     1  1000  1000  1000
  4936     1  1000  1000  1000
  4937     1  1000  1000  1000
  4939     1  1000  1000  1000
  4941     1  1000  1000  1000
  4942     1  1000  1000  1000
  4944     1  1000  1000  1000
  4946     1  1000  1000  1000
  4948     1  1000  1000  1000
  4949     1  1000  1000  1000
  4950     1  1000  1000  1000
  4951     1  1000  1000  1000
  4954     1  1000  1000  1000
  4957     1  1000  1000  1000
  4960     1  1000  1000  1000
  4962     1  1000  1000  1000
  4963     1  1000  1000  1000
  4964     1  1000  1000  1000
  4966     1  1000  1000  1000
  4968     1  1000  1000  1000
  4971     1  1000  1000  1000
  4972     1  1000  1000  1000
  4974     1  1000  1000  1000
  4976     1  1000  1000  1000
  4978     1  1000  1000  1000
  4980     1  1000  1000  1000
  4982     1  1000  1000  1000
  4983     1  1000  1000  1000
  4984     1  1000  1000  1000
  4986     1  1000  1000  1000
  4988     1  1000  1000  1000
  4991     1  1000  1000  1000
  4992     1  1000  1000  1000
  4993     1  1000  1000  1000
  4995     1  1000  1000  1000
  4997     1  1000  1000  1000
  4999     1  1000  1000  1000
  5000     1  1000  1000  1000
  5001     1  1000  1000  1000
  5003     1  1000  1000  1000
  5005     1  1000  1000  1000
  5008     1  1000  1000  1000
  5011     1  1000  1000  1000
  5012     1  1000  1000  1000
  5013     1  1000  1000  1000
  5014     1  1000  1000  1000
  5015     1  1000  1000  1000
  5016     1  1000  1000  1000
  5018     1  1000  1000  1000
  5020     1  1000  1000  1000
  5023     1  1000  1000  1000
  5026     1  1000  1000  1000
  5027     1  1000  1000  1000
  5028     1  1000  1000  1000
  5029     1  1000  1000  1000
  5030     1  1000  1000  1000
  5031     1  1000  1000  1000
  5033     1  1000  1000  1000
  5035     1  1000  1000  1000
  5038     1  1000  1000  1000
  5039     1  1000  1000  1000
  5041     1  1000  1000  1000
  5043     1  1000  1000  1000
  5045     1  1000  1000  1000
  5047     1  1000  1000  1000
  5049     1  1000  1000  1000
  5050     1  1000  1000  1000
  5051     1  1000  1000  1000
