# Supplementary material for: Improvement in predicting drug sensitivity changes associated with protein mutations using a molecular dynamics based alchemical mutation method
Source: Sci Rep. 2020 Feb 7;10:2161. doi: 10.1038/s41598-020-58877-9 (PMC7005789; doi:10.1038/s41598-020-58877-9)
Supplement: Supplementary file 2 — Supplementary Information. [file 41598_2020_58877_MOESM2_ESM.zip › S1_input/MP-CAFEE/ALR2/47D/T113Y_47D/complex_gpu/topol_ed.top]

;
;	File 'topol.top' was generated
;	By user: fono (1034)
;	On host: login.iib
;	At date: Thu Nov 28 09:21:36 2019

;
;	This is a standalone topology file
;
;	Created by:
;	                 :-) GROMACS - gmx pdb2gmx, VERSION 5.1.4 (-:
;	
;	Executable:   /home/apps/gromacs/gromacsv5.1.4/bin/gmx
;	Data prefix:  /home/apps/gromacs/gromacsv5.1.4
;	Command line:
;	  gmx pdb2gmx -f ../structure/2PDG_refined_T113Y.pdb -o pdb2gmx.gro -ignh -renum
;	Force field was read from the standard GROMACS share directory.
;

; Include forcefield parameters
#include "amber99sb-ildn.ff/forcefield.itp"
; Include ligand topology
#include "../structure/2PDG_NAP_GMX.itp"

; Include ligand topology
#include "../structure/2PDG_47D_GMX.itp"


[ moleculetype ]
; Name            nrexcl
Protein_chain_A     3

[ atoms ]
;   nr       type  resnr residue  atom   cgnr     charge       mass  typeB    chargeB      massB
; residue   1 ACE rtp ACE  q  0.0
     1         CT      1    ACE    CH3      1    -0.3662      12.01   ; qtot -0.3662
     2         HC      1    ACE   HH31      2     0.1123      1.008   ; qtot -0.2539
     3         HC      1    ACE   HH32      3     0.1123      1.008   ; qtot -0.1416
     4         HC      1    ACE   HH33      4     0.1123      1.008   ; qtot -0.0293
     5          C      1    ACE      C      5     0.5972      12.01   ; qtot 0.5679
     6          O      1    ACE      O      6    -0.5679         16   ; qtot 0
; residue   2 SER rtp SER  q  0.0
     7          N      2    SER      N      7    -0.4157      14.01   ; qtot -0.4157
     8          H      2    SER      H      8     0.2719      1.008   ; qtot -0.1438
     9         CT      2    SER     CA      9    -0.0249      12.01   ; qtot -0.1687
    10         H1      2    SER     HA     10     0.0843      1.008   ; qtot -0.0844
    11         CT      2    SER     CB     11     0.2117      12.01   ; qtot 0.1273
    12         H1      2    SER    HB1     12     0.0352      1.008   ; qtot 0.1625
    13         H1      2    SER    HB2     13     0.0352      1.008   ; qtot 0.1977
    14         OH      2    SER     OG     14    -0.6546         16   ; qtot -0.4569
    15         HO      2    SER     HG     15     0.4275      1.008   ; qtot -0.0294
    16          C      2    SER      C     16     0.5973      12.01   ; qtot 0.5679
    17          O      2    SER      O     17    -0.5679         16   ; qtot 0
; residue   3 ARG rtp ARG  q +1.0
    18          N      3    ARG      N     18    -0.3479      14.01   ; qtot -0.3479
    19          H      3    ARG      H     19     0.2747      1.008   ; qtot -0.0732
    20         CT      3    ARG     CA     20    -0.2637      12.01   ; qtot -0.3369
    21         H1      3    ARG     HA     21      0.156      1.008   ; qtot -0.1809
    22         CT      3    ARG     CB     22    -0.0007      12.01   ; qtot -0.1816
    23         HC      3    ARG    HB1     23     0.0327      1.008   ; qtot -0.1489
    24         HC      3    ARG    HB2     24     0.0327      1.008   ; qtot -0.1162
    25         CT      3    ARG     CG     25      0.039      12.01   ; qtot -0.0772
    26         HC      3    ARG    HG1     26     0.0285      1.008   ; qtot -0.0487
    27         HC      3    ARG    HG2     27     0.0285      1.008   ; qtot -0.0202
    28         CT      3    ARG     CD     28     0.0486      12.01   ; qtot 0.0284
    29         H1      3    ARG    HD1     29     0.0687      1.008   ; qtot 0.0971
    30         H1      3    ARG    HD2     30     0.0687      1.008   ; qtot 0.1658
    31         N2      3    ARG     NE     31    -0.5295      14.01   ; qtot -0.3637
    32          H      3    ARG     HE     32     0.3456      1.008   ; qtot -0.0181
    33         CA      3    ARG     CZ     33     0.8076      12.01   ; qtot 0.7895
    34         N2      3    ARG    NH1     34    -0.8627      14.01   ; qtot -0.0732
    35          H      3    ARG   HH11     35     0.4478      1.008   ; qtot 0.3746
    36          H      3    ARG   HH12     36     0.4478      1.008   ; qtot 0.8224
    37         N2      3    ARG    NH2     37    -0.8627      14.01   ; qtot -0.0403
    38          H      3    ARG   HH21     38     0.4478      1.008   ; qtot 0.4075
    39          H      3    ARG   HH22     39     0.4478      1.008   ; qtot 0.8553
    40          C      3    ARG      C     40     0.7341      12.01   ; qtot 1.589
    41          O      3    ARG      O     41    -0.5894         16   ; qtot 1
; residue   4 ILE rtp ILE  q  0.0
    42          N      4    ILE      N     42    -0.4157      14.01   ; qtot 0.5843
    43          H      4    ILE      H     43     0.2719      1.008   ; qtot 0.8562
    44         CT      4    ILE     CA     44    -0.0597      12.01   ; qtot 0.7965
    45         H1      4    ILE     HA     45     0.0869      1.008   ; qtot 0.8834
    46         CT      4    ILE     CB     46     0.1303      12.01   ; qtot 1.014
    47         HC      4    ILE     HB     47     0.0187      1.008   ; qtot 1.032
    48         CT      4    ILE    CG2     48    -0.3204      12.01   ; qtot 0.712
    49         HC      4    ILE   HG21     49     0.0882      1.008   ; qtot 0.8002
    50         HC      4    ILE   HG22     50     0.0882      1.008   ; qtot 0.8884
    51         HC      4    ILE   HG23     51     0.0882      1.008   ; qtot 0.9766
    52         CT      4    ILE    CG1     52     -0.043      12.01   ; qtot 0.9336
    53         HC      4    ILE   HG11     53     0.0236      1.008   ; qtot 0.9572
    54         HC      4    ILE   HG12     54     0.0236      1.008   ; qtot 0.9808
    55         CT      4    ILE     CD     55     -0.066      12.01   ; qtot 0.9148
    56         HC      4    ILE    HD1     56     0.0186      1.008   ; qtot 0.9334
    57         HC      4    ILE    HD2     57     0.0186      1.008   ; qtot 0.952
    58         HC      4    ILE    HD3     58     0.0186      1.008   ; qtot 0.9706
    59          C      4    ILE      C     59     0.5973      12.01   ; qtot 1.568
    60          O      4    ILE      O     60    -0.5679         16   ; qtot 1
; residue   5 LEU rtp LEU  q  0.0
    61          N      5    LEU      N     61    -0.4157      14.01   ; qtot 0.5843
    62          H      5    LEU      H     62     0.2719      1.008   ; qtot 0.8562
    63         CT      5    LEU     CA     63    -0.0518      12.01   ; qtot 0.8044
    64         H1      5    LEU     HA     64     0.0922      1.008   ; qtot 0.8966
    65         CT      5    LEU     CB     65    -0.1102      12.01   ; qtot 0.7864
    66         HC      5    LEU    HB1     66     0.0457      1.008   ; qtot 0.8321
    67         HC      5    LEU    HB2     67     0.0457      1.008   ; qtot 0.8778
    68         CT      5    LEU     CG     68     0.3531      12.01   ; qtot 1.231
    69         HC      5    LEU     HG     69    -0.0361      1.008   ; qtot 1.195
    70         CT      5    LEU    CD1     70    -0.4121      12.01   ; qtot 0.7827
    71         HC      5    LEU   HD11     71        0.1      1.008   ; qtot 0.8827
    72         HC      5    LEU   HD12     72        0.1      1.008   ; qtot 0.9827
    73         HC      5    LEU   HD13     73        0.1      1.008   ; qtot 1.083
    74         CT      5    LEU    CD2     74    -0.4121      12.01   ; qtot 0.6706
    75         HC      5    LEU   HD21     75        0.1      1.008   ; qtot 0.7706
    76         HC      5    LEU   HD22     76        0.1      1.008   ; qtot 0.8706
    77         HC      5    LEU   HD23     77        0.1      1.008   ; qtot 0.9706
    78          C      5    LEU      C     78     0.5973      12.01   ; qtot 1.568
    79          O      5    LEU      O     79    -0.5679         16   ; qtot 1
; residue   6 LEU rtp LEU  q  0.0
    80          N      6    LEU      N     80    -0.4157      14.01   ; qtot 0.5843
    81          H      6    LEU      H     81     0.2719      1.008   ; qtot 0.8562
    82         CT      6    LEU     CA     82    -0.0518      12.01   ; qtot 0.8044
    83         H1      6    LEU     HA     83     0.0922      1.008   ; qtot 0.8966
    84         CT      6    LEU     CB     84    -0.1102      12.01   ; qtot 0.7864
    85         HC      6    LEU    HB1     85     0.0457      1.008   ; qtot 0.8321
    86         HC      6    LEU    HB2     86     0.0457      1.008   ; qtot 0.8778
    87         CT      6    LEU     CG     87     0.3531      12.01   ; qtot 1.231
    88         HC      6    LEU     HG     88    -0.0361      1.008   ; qtot 1.195
    89         CT      6    LEU    CD1     89    -0.4121      12.01   ; qtot 0.7827
    90         HC      6    LEU   HD11     90        0.1      1.008   ; qtot 0.8827
    91         HC      6    LEU   HD12     91        0.1      1.008   ; qtot 0.9827
    92         HC      6    LEU   HD13     92        0.1      1.008   ; qtot 1.083
    93         CT      6    LEU    CD2     93    -0.4121      12.01   ; qtot 0.6706
    94         HC      6    LEU   HD21     94        0.1      1.008   ; qtot 0.7706
    95         HC      6    LEU   HD22     95        0.1      1.008   ; qtot 0.8706
    96         HC      6    LEU   HD23     96        0.1      1.008   ; qtot 0.9706
    97          C      6    LEU      C     97     0.5973      12.01   ; qtot 1.568
    98          O      6    LEU      O     98    -0.5679         16   ; qtot 1
; residue   7 ASN rtp ASN  q  0.0
    99          N      7    ASN      N     99    -0.4157      14.01   ; qtot 0.5843
   100          H      7    ASN      H    100     0.2719      1.008   ; qtot 0.8562
   101         CT      7    ASN     CA    101     0.0143      12.01   ; qtot 0.8705
   102         H1      7    ASN     HA    102     0.1048      1.008   ; qtot 0.9753
   103         CT      7    ASN     CB    103    -0.2041      12.01   ; qtot 0.7712
   104         HC      7    ASN    HB1    104     0.0797      1.008   ; qtot 0.8509
   105         HC      7    ASN    HB2    105     0.0797      1.008   ; qtot 0.9306
   106          C      7    ASN     CG    106      0.713      12.01   ; qtot 1.644
   107          O      7    ASN    OD1    107    -0.5931         16   ; qtot 1.051
   108          N      7    ASN    ND2    108    -0.9191      14.01   ; qtot 0.1314
   109          H      7    ASN   HD21    109     0.4196      1.008   ; qtot 0.551
   110          H      7    ASN   HD22    110     0.4196      1.008   ; qtot 0.9706
   111          C      7    ASN      C    111     0.5973      12.01   ; qtot 1.568
   112          O      7    ASN      O    112    -0.5679         16   ; qtot 1
; residue   8 ASN rtp ASN  q  0.0
   113          N      8    ASN      N    113    -0.4157      14.01   ; qtot 0.5843
   114          H      8    ASN      H    114     0.2719      1.008   ; qtot 0.8562
   115         CT      8    ASN     CA    115     0.0143      12.01   ; qtot 0.8705
   116         H1      8    ASN     HA    116     0.1048      1.008   ; qtot 0.9753
   117         CT      8    ASN     CB    117    -0.2041      12.01   ; qtot 0.7712
   118         HC      8    ASN    HB1    118     0.0797      1.008   ; qtot 0.8509
   119         HC      8    ASN    HB2    119     0.0797      1.008   ; qtot 0.9306
   120          C      8    ASN     CG    120      0.713      12.01   ; qtot 1.644
   121          O      8    ASN    OD1    121    -0.5931         16   ; qtot 1.051
   122          N      8    ASN    ND2    122    -0.9191      14.01   ; qtot 0.1314
   123          H      8    ASN   HD21    123     0.4196      1.008   ; qtot 0.551
   124          H      8    ASN   HD22    124     0.4196      1.008   ; qtot 0.9706
   125          C      8    ASN      C    125     0.5973      12.01   ; qtot 1.568
   126          O      8    ASN      O    126    -0.5679         16   ; qtot 1
; residue   9 GLY rtp GLY  q  0.0
   127          N      9    GLY      N    127    -0.4157      14.01   ; qtot 0.5843
   128          H      9    GLY      H    128     0.2719      1.008   ; qtot 0.8562
   129         CT      9    GLY     CA    129    -0.0252      12.01   ; qtot 0.831
   130         H1      9    GLY    HA1    130     0.0698      1.008   ; qtot 0.9008
   131         H1      9    GLY    HA2    131     0.0698      1.008   ; qtot 0.9706
   132          C      9    GLY      C    132     0.5973      12.01   ; qtot 1.568
   133          O      9    GLY      O    133    -0.5679         16   ; qtot 1
; residue  10 ALA rtp ALA  q  0.0
   134          N     10    ALA      N    134    -0.4157      14.01   ; qtot 0.5843
   135          H     10    ALA      H    135     0.2719      1.008   ; qtot 0.8562
   136         CT     10    ALA     CA    136     0.0337      12.01   ; qtot 0.8899
   137         H1     10    ALA     HA    137     0.0823      1.008   ; qtot 0.9722
   138         CT     10    ALA     CB    138    -0.1825      12.01   ; qtot 0.7897
   139         HC     10    ALA    HB1    139     0.0603      1.008   ; qtot 0.85
   140         HC     10    ALA    HB2    140     0.0603      1.008   ; qtot 0.9103
   141         HC     10    ALA    HB3    141     0.0603      1.008   ; qtot 0.9706
   142          C     10    ALA      C    142     0.5973      12.01   ; qtot 1.568
   143          O     10    ALA      O    143    -0.5679         16   ; qtot 1
; residue  11 LYS rtp LYS  q +1.0
   144          N     11    LYS      N    144    -0.3479      14.01   ; qtot 0.6521
   145          H     11    LYS      H    145     0.2747      1.008   ; qtot 0.9268
   146         CT     11    LYS     CA    146      -0.24      12.01   ; qtot 0.6868
   147         H1     11    LYS     HA    147     0.1426      1.008   ; qtot 0.8294
   148         CT     11    LYS     CB    148    -0.0094      12.01   ; qtot 0.82
   149         HC     11    LYS    HB1    149     0.0362      1.008   ; qtot 0.8562
   150         HC     11    LYS    HB2    150     0.0362      1.008   ; qtot 0.8924
   151         CT     11    LYS     CG    151     0.0187      12.01   ; qtot 0.9111
   152         HC     11    LYS    HG1    152     0.0103      1.008   ; qtot 0.9214
   153         HC     11    LYS    HG2    153     0.0103      1.008   ; qtot 0.9317
   154         CT     11    LYS     CD    154    -0.0479      12.01   ; qtot 0.8838
   155         HC     11    LYS    HD1    155     0.0621      1.008   ; qtot 0.9459
   156         HC     11    LYS    HD2    156     0.0621      1.008   ; qtot 1.008
   157         CT     11    LYS     CE    157    -0.0143      12.01   ; qtot 0.9937
   158         HP     11    LYS    HE1    158     0.1135      1.008   ; qtot 1.107
   159         HP     11    LYS    HE2    159     0.1135      1.008   ; qtot 1.221
   160         N3     11    LYS     NZ    160    -0.3854      14.01   ; qtot 0.8353
   161          H     11    LYS    HZ1    161       0.34      1.008   ; qtot 1.175
   162          H     11    LYS    HZ2    162       0.34      1.008   ; qtot 1.515
   163          H     11    LYS    HZ3    163       0.34      1.008   ; qtot 1.855
   164          C     11    LYS      C    164     0.7341      12.01   ; qtot 2.589
   165          O     11    LYS      O    165    -0.5894         16   ; qtot 2
; residue  12 MET rtp MET  q  0.0
   166          N     12    MET      N    166    -0.4157      14.01   ; qtot 1.584
   167          H     12    MET      H    167     0.2719      1.008   ; qtot 1.856
   168         CT     12    MET     CA    168    -0.0237      12.01   ; qtot 1.833
   169         H1     12    MET     HA    169      0.088      1.008   ; qtot 1.921
   170         CT     12    MET     CB    170     0.0342      12.01   ; qtot 1.955
   171         HC     12    MET    HB1    171     0.0241      1.008   ; qtot 1.979
   172         HC     12    MET    HB2    172     0.0241      1.008   ; qtot 2.003
   173         CT     12    MET     CG    173     0.0018      12.01   ; qtot 2.005
   174         H1     12    MET    HG1    174      0.044      1.008   ; qtot 2.049
   175         H1     12    MET    HG2    175      0.044      1.008   ; qtot 2.093
   176          S     12    MET     SD    176    -0.2737      32.06   ; qtot 1.819
   177         CT     12    MET     CE    177    -0.0536      12.01   ; qtot 1.765
   178         H1     12    MET    HE1    178     0.0684      1.008   ; qtot 1.834
   179         H1     12    MET    HE2    179     0.0684      1.008   ; qtot 1.902
   180         H1     12    MET    HE3    180     0.0684      1.008   ; qtot 1.971
   181          C     12    MET      C    181     0.5973      12.01   ; qtot 2.568
   182          O     12    MET      O    182    -0.5679         16   ; qtot 2
; residue  13 PRO rtp PRO  q  0.0
   183          N     13    PRO      N    183    -0.2548      14.01   ; qtot 1.745
   184         CT     13    PRO     CD    184     0.0192      12.01   ; qtot 1.764
   185         H1     13    PRO    HD1    185     0.0391      1.008   ; qtot 1.804
   186         H1     13    PRO    HD2    186     0.0391      1.008   ; qtot 1.843
   187         CT     13    PRO     CG    187     0.0189      12.01   ; qtot 1.862
   188         HC     13    PRO    HG1    188     0.0213      1.008   ; qtot 1.883
   189         HC     13    PRO    HG2    189     0.0213      1.008   ; qtot 1.904
   190         CT     13    PRO     CB    190     -0.007      12.01   ; qtot 1.897
   191         HC     13    PRO    HB1    191     0.0253      1.008   ; qtot 1.922
   192         HC     13    PRO    HB2    192     0.0253      1.008   ; qtot 1.948
   193         CT     13    PRO     CA    193    -0.0266      12.01   ; qtot 1.921
   194         H1     13    PRO     HA    194     0.0641      1.008   ; qtot 1.985
   195          C     13    PRO      C    195     0.5896      12.01   ; qtot 2.575
   196          O     13    PRO      O    196    -0.5748         16   ; qtot 2
; residue  14 ILE rtp ILE  q  0.0
   197          N     14    ILE      N    197    -0.4157      14.01   ; qtot 1.584
   198          H     14    ILE      H    198     0.2719      1.008   ; qtot 1.856
   199         CT     14    ILE     CA    199    -0.0597      12.01   ; qtot 1.797
   200         H1     14    ILE     HA    200     0.0869      1.008   ; qtot 1.883
   201         CT     14    ILE     CB    201     0.1303      12.01   ; qtot 2.014
   202         HC     14    ILE     HB    202     0.0187      1.008   ; qtot 2.032
   203         CT     14    ILE    CG2    203    -0.3204      12.01   ; qtot 1.712
   204         HC     14    ILE   HG21    204     0.0882      1.008   ; qtot 1.8
   205         HC     14    ILE   HG22    205     0.0882      1.008   ; qtot 1.888
   206         HC     14    ILE   HG23    206     0.0882      1.008   ; qtot 1.977
   207         CT     14    ILE    CG1    207     -0.043      12.01   ; qtot 1.934
   208         HC     14    ILE   HG11    208     0.0236      1.008   ; qtot 1.957
   209         HC     14    ILE   HG12    209     0.0236      1.008   ; qtot 1.981
   210         CT     14    ILE     CD    210     -0.066      12.01   ; qtot 1.915
   211         HC     14    ILE    HD1    211     0.0186      1.008   ; qtot 1.933
   212         HC     14    ILE    HD2    212     0.0186      1.008   ; qtot 1.952
   213         HC     14    ILE    HD3    213     0.0186      1.008   ; qtot 1.971
   214          C     14    ILE      C    214     0.5973      12.01   ; qtot 2.568
   215          O     14    ILE      O    215    -0.5679         16   ; qtot 2
; residue  15 LEU rtp LEU  q  0.0
   216          N     15    LEU      N    216    -0.4157      14.01   ; qtot 1.584
   217          H     15    LEU      H    217     0.2719      1.008   ; qtot 1.856
   218         CT     15    LEU     CA    218    -0.0518      12.01   ; qtot 1.804
   219         H1     15    LEU     HA    219     0.0922      1.008   ; qtot 1.897
   220         CT     15    LEU     CB    220    -0.1102      12.01   ; qtot 1.786
   221         HC     15    LEU    HB1    221     0.0457      1.008   ; qtot 1.832
   222         HC     15    LEU    HB2    222     0.0457      1.008   ; qtot 1.878
   223         CT     15    LEU     CG    223     0.3531      12.01   ; qtot 2.231
   224         HC     15    LEU     HG    224    -0.0361      1.008   ; qtot 2.195
   225         CT     15    LEU    CD1    225    -0.4121      12.01   ; qtot 1.783
   226         HC     15    LEU   HD11    226        0.1      1.008   ; qtot 1.883
   227         HC     15    LEU   HD12    227        0.1      1.008   ; qtot 1.983
   228         HC     15    LEU   HD13    228        0.1      1.008   ; qtot 2.083
   229         CT     15    LEU    CD2    229    -0.4121      12.01   ; qtot 1.671
   230         HC     15    LEU   HD21    230        0.1      1.008   ; qtot 1.771
   231         HC     15    LEU   HD22    231        0.1      1.008   ; qtot 1.871
   232         HC     15    LEU   HD23    232        0.1      1.008   ; qtot 1.971
   233          C     15    LEU      C    233     0.5973      12.01   ; qtot 2.568
   234          O     15    LEU      O    234    -0.5679         16   ; qtot 2
; residue  16 GLY rtp GLY  q  0.0
   235          N     16    GLY      N    235    -0.4157      14.01   ; qtot 1.584
   236          H     16    GLY      H    236     0.2719      1.008   ; qtot 1.856
   237         CT     16    GLY     CA    237    -0.0252      12.01   ; qtot 1.831
   238         H1     16    GLY    HA1    238     0.0698      1.008   ; qtot 1.901
   239         H1     16    GLY    HA2    239     0.0698      1.008   ; qtot 1.971
   240          C     16    GLY      C    240     0.5973      12.01   ; qtot 2.568
   241          O     16    GLY      O    241    -0.5679         16   ; qtot 2
; residue  17 LEU rtp LEU  q  0.0
   242          N     17    LEU      N    242    -0.4157      14.01   ; qtot 1.584
   243          H     17    LEU      H    243     0.2719      1.008   ; qtot 1.856
   244         CT     17    LEU     CA    244    -0.0518      12.01   ; qtot 1.804
   245         H1     17    LEU     HA    245     0.0922      1.008   ; qtot 1.897
   246         CT     17    LEU     CB    246    -0.1102      12.01   ; qtot 1.786
   247         HC     17    LEU    HB1    247     0.0457      1.008   ; qtot 1.832
   248         HC     17    LEU    HB2    248     0.0457      1.008   ; qtot 1.878
   249         CT     17    LEU     CG    249     0.3531      12.01   ; qtot 2.231
   250         HC     17    LEU     HG    250    -0.0361      1.008   ; qtot 2.195
   251         CT     17    LEU    CD1    251    -0.4121      12.01   ; qtot 1.783
   252         HC     17    LEU   HD11    252        0.1      1.008   ; qtot 1.883
   253         HC     17    LEU   HD12    253        0.1      1.008   ; qtot 1.983
   254         HC     17    LEU   HD13    254        0.1      1.008   ; qtot 2.083
   255         CT     17    LEU    CD2    255    -0.4121      12.01   ; qtot 1.671
   256         HC     17    LEU   HD21    256        0.1      1.008   ; qtot 1.771
   257         HC     17    LEU   HD22    257        0.1      1.008   ; qtot 1.871
   258         HC     17    LEU   HD23    258        0.1      1.008   ; qtot 1.971
   259          C     17    LEU      C    259     0.5973      12.01   ; qtot 2.568
   260          O     17    LEU      O    260    -0.5679         16   ; qtot 2
; residue  18 GLY rtp GLY  q  0.0
   261          N     18    GLY      N    261    -0.4157      14.01   ; qtot 1.584
   262          H     18    GLY      H    262     0.2719      1.008   ; qtot 1.856
   263         CT     18    GLY     CA    263    -0.0252      12.01   ; qtot 1.831
   264         H1     18    GLY    HA1    264     0.0698      1.008   ; qtot 1.901
   265         H1     18    GLY    HA2    265     0.0698      1.008   ; qtot 1.971
   266          C     18    GLY      C    266     0.5973      12.01   ; qtot 2.568
   267          O     18    GLY      O    267    -0.5679         16   ; qtot 2
; residue  19 THR rtp THR  q  0.0
   268          N     19    THR      N    268    -0.4157      14.01   ; qtot 1.584
   269          H     19    THR      H    269     0.2719      1.008   ; qtot 1.856
   270         CT     19    THR     CA    270    -0.0389      12.01   ; qtot 1.817
   271         H1     19    THR     HA    271     0.1007      1.008   ; qtot 1.918
   272         CT     19    THR     CB    272     0.3654      12.01   ; qtot 2.283
   273         H1     19    THR     HB    273     0.0043      1.008   ; qtot 2.288
   274         CT     19    THR    CG2    274    -0.2438      12.01   ; qtot 2.044
   275         HC     19    THR   HG21    275     0.0642      1.008   ; qtot 2.108
   276         HC     19    THR   HG22    276     0.0642      1.008   ; qtot 2.172
   277         HC     19    THR   HG23    277     0.0642      1.008   ; qtot 2.237
   278         OH     19    THR    OG1    278    -0.6761         16   ; qtot 1.56
   279         HO     19    THR    HG1    279     0.4102      1.008   ; qtot 1.971
   280          C     19    THR      C    280     0.5973      12.01   ; qtot 2.568
   281          O     19    THR      O    281    -0.5679         16   ; qtot 2
; residue  20 TRP rtp TRP  q  0.0
   282          N     20    TRP      N    282    -0.4157      14.01   ; qtot 1.584
   283          H     20    TRP      H    283     0.2719      1.008   ; qtot 1.856
   284         CT     20    TRP     CA    284    -0.0275      12.01   ; qtot 1.829
   285         H1     20    TRP     HA    285     0.1123      1.008   ; qtot 1.941
   286         CT     20    TRP     CB    286     -0.005      12.01   ; qtot 1.936
   287         HC     20    TRP    HB1    287     0.0339      1.008   ; qtot 1.97
   288         HC     20    TRP    HB2    288     0.0339      1.008   ; qtot 2.004
   289         C*     20    TRP     CG    289    -0.1415      12.01   ; qtot 1.862
   290         CW     20    TRP    CD1    290    -0.1638      12.01   ; qtot 1.699
   291         H4     20    TRP    HD1    291     0.2062      1.008   ; qtot 1.905
   292         NA     20    TRP    NE1    292    -0.3418      14.01   ; qtot 1.563
   293          H     20    TRP    HE1    293     0.3412      1.008   ; qtot 1.904
   294         CN     20    TRP    CE2    294      0.138      12.01   ; qtot 2.042
   295         CA     20    TRP    CZ2    295    -0.2601      12.01   ; qtot 1.782
   296         HA     20    TRP    HZ2    296     0.1572      1.008   ; qtot 1.939
   297         CA     20    TRP    CH2    297    -0.1134      12.01   ; qtot 1.826
   298         HA     20    TRP    HH2    298     0.1417      1.008   ; qtot 1.968
   299         CA     20    TRP    CZ3    299    -0.1972      12.01   ; qtot 1.77
   300         HA     20    TRP    HZ3    300     0.1447      1.008   ; qtot 1.915
   301         CA     20    TRP    CE3    301    -0.2387      12.01   ; qtot 1.676
   302         HA     20    TRP    HE3    302       0.17      1.008   ; qtot 1.846
   303         CB     20    TRP    CD2    303     0.1243      12.01   ; qtot 1.971
   304          C     20    TRP      C    304     0.5973      12.01   ; qtot 2.568
   305          O     20    TRP      O    305    -0.5679         16   ; qtot 2
; residue  21 LYS rtp LYS  q +1.0
   306          N     21    LYS      N    306    -0.3479      14.01   ; qtot 1.652
   307          H     21    LYS      H    307     0.2747      1.008   ; qtot 1.927
   308         CT     21    LYS     CA    308      -0.24      12.01   ; qtot 1.687
   309         H1     21    LYS     HA    309     0.1426      1.008   ; qtot 1.829
   310         CT     21    LYS     CB    310    -0.0094      12.01   ; qtot 1.82
   311         HC     21    LYS    HB1    311     0.0362      1.008   ; qtot 1.856
   312         HC     21    LYS    HB2    312     0.0362      1.008   ; qtot 1.892
   313         CT     21    LYS     CG    313     0.0187      12.01   ; qtot 1.911
   314         HC     21    LYS    HG1    314     0.0103      1.008   ; qtot 1.921
   315         HC     21    LYS    HG2    315     0.0103      1.008   ; qtot 1.932
   316         CT     21    LYS     CD    316    -0.0479      12.01   ; qtot 1.884
   317         HC     21    LYS    HD1    317     0.0621      1.008   ; qtot 1.946
   318         HC     21    LYS    HD2    318     0.0621      1.008   ; qtot 2.008
   319         CT     21    LYS     CE    319    -0.0143      12.01   ; qtot 1.994
   320         HP     21    LYS    HE1    320     0.1135      1.008   ; qtot 2.107
   321         HP     21    LYS    HE2    321     0.1135      1.008   ; qtot 2.221
   322         N3     21    LYS     NZ    322    -0.3854      14.01   ; qtot 1.835
   323          H     21    LYS    HZ1    323       0.34      1.008   ; qtot 2.175
   324          H     21    LYS    HZ2    324       0.34      1.008   ; qtot 2.515
   325          H     21    LYS    HZ3    325       0.34      1.008   ; qtot 2.855
   326          C     21    LYS      C    326     0.7341      12.01   ; qtot 3.589
   327          O     21    LYS      O    327    -0.5894         16   ; qtot 3
; residue  22 SER rtp SER  q  0.0
   328          N     22    SER      N    328    -0.4157      14.01   ; qtot 2.584
   329          H     22    SER      H    329     0.2719      1.008   ; qtot 2.856
   330         CT     22    SER     CA    330    -0.0249      12.01   ; qtot 2.831
   331         H1     22    SER     HA    331     0.0843      1.008   ; qtot 2.916
   332         CT     22    SER     CB    332     0.2117      12.01   ; qtot 3.127
   333         H1     22    SER    HB1    333     0.0352      1.008   ; qtot 3.163
   334         H1     22    SER    HB2    334     0.0352      1.008   ; qtot 3.198
   335         OH     22    SER     OG    335    -0.6546         16   ; qtot 2.543
   336         HO     22    SER     HG    336     0.4275      1.008   ; qtot 2.971
   337          C     22    SER      C    337     0.5973      12.01   ; qtot 3.568
   338          O     22    SER      O    338    -0.5679         16   ; qtot 3
; residue  23 PRO rtp PRO  q  0.0
   339          N     23    PRO      N    339    -0.2548      14.01   ; qtot 2.745
   340         CT     23    PRO     CD    340     0.0192      12.01   ; qtot 2.764
   341         H1     23    PRO    HD1    341     0.0391      1.008   ; qtot 2.804
   342         H1     23    PRO    HD2    342     0.0391      1.008   ; qtot 2.843
   343         CT     23    PRO     CG    343     0.0189      12.01   ; qtot 2.862
   344         HC     23    PRO    HG1    344     0.0213      1.008   ; qtot 2.883
   345         HC     23    PRO    HG2    345     0.0213      1.008   ; qtot 2.904
   346         CT     23    PRO     CB    346     -0.007      12.01   ; qtot 2.897
   347         HC     23    PRO    HB1    347     0.0253      1.008   ; qtot 2.922
   348         HC     23    PRO    HB2    348     0.0253      1.008   ; qtot 2.948
   349         CT     23    PRO     CA    349    -0.0266      12.01   ; qtot 2.921
   350         H1     23    PRO     HA    350     0.0641      1.008   ; qtot 2.985
   351          C     23    PRO      C    351     0.5896      12.01   ; qtot 3.575
   352          O     23    PRO      O    352    -0.5748         16   ; qtot 3
; residue  24 PRO rtp PRO  q  0.0
   353          N     24    PRO      N    353    -0.2548      14.01   ; qtot 2.745
   354         CT     24    PRO     CD    354     0.0192      12.01   ; qtot 2.764
   355         H1     24    PRO    HD1    355     0.0391      1.008   ; qtot 2.804
   356         H1     24    PRO    HD2    356     0.0391      1.008   ; qtot 2.843
   357         CT     24    PRO     CG    357     0.0189      12.01   ; qtot 2.862
   358         HC     24    PRO    HG1    358     0.0213      1.008   ; qtot 2.883
   359         HC     24    PRO    HG2    359     0.0213      1.008   ; qtot 2.904
   360         CT     24    PRO     CB    360     -0.007      12.01   ; qtot 2.897
   361         HC     24    PRO    HB1    361     0.0253      1.008   ; qtot 2.922
   362         HC     24    PRO    HB2    362     0.0253      1.008   ; qtot 2.948
   363         CT     24    PRO     CA    363    -0.0266      12.01   ; qtot 2.921
   364         H1     24    PRO     HA    364     0.0641      1.008   ; qtot 2.985
   365          C     24    PRO      C    365     0.5896      12.01   ; qtot 3.575
   366          O     24    PRO      O    366    -0.5748         16   ; qtot 3
; residue  25 GLY rtp GLY  q  0.0
   367          N     25    GLY      N    367    -0.4157      14.01   ; qtot 2.584
   368          H     25    GLY      H    368     0.2719      1.008   ; qtot 2.856
   369         CT     25    GLY     CA    369    -0.0252      12.01   ; qtot 2.831
   370         H1     25    GLY    HA1    370     0.0698      1.008   ; qtot 2.901
   371         H1     25    GLY    HA2    371     0.0698      1.008   ; qtot 2.971
   372          C     25    GLY      C    372     0.5973      12.01   ; qtot 3.568
   373          O     25    GLY      O    373    -0.5679         16   ; qtot 3
; residue  26 GLN rtp GLN  q  0.0
   374          N     26    GLN      N    374    -0.4157      14.01   ; qtot 2.584
   375          H     26    GLN      H    375     0.2719      1.008   ; qtot 2.856
   376         CT     26    GLN     CA    376    -0.0031      12.01   ; qtot 2.853
   377         H1     26    GLN     HA    377      0.085      1.008   ; qtot 2.938
   378         CT     26    GLN     CB    378    -0.0036      12.01   ; qtot 2.935
   379         HC     26    GLN    HB1    379     0.0171      1.008   ; qtot 2.952
   380         HC     26    GLN    HB2    380     0.0171      1.008   ; qtot 2.969
   381         CT     26    GLN     CG    381    -0.0645      12.01   ; qtot 2.904
   382         HC     26    GLN    HG1    382     0.0352      1.008   ; qtot 2.939
   383         HC     26    GLN    HG2    383     0.0352      1.008   ; qtot 2.975
   384          C     26    GLN     CD    384     0.6951      12.01   ; qtot 3.67
   385          O     26    GLN    OE1    385    -0.6086         16   ; qtot 3.061
   386          N     26    GLN    NE2    386    -0.9407      14.01   ; qtot 2.12
   387          H     26    GLN   HE21    387     0.4251      1.008   ; qtot 2.546
   388          H     26    GLN   HE22    388     0.4251      1.008   ; qtot 2.971
   389          C     26    GLN      C    389     0.5973      12.01   ; qtot 3.568
   390          O     26    GLN      O    390    -0.5679         16   ; qtot 3
; residue  27 VAL rtp VAL  q  0.0
   391          N     27    VAL      N    391    -0.4157      14.01   ; qtot 2.584
   392          H     27    VAL      H    392     0.2719      1.008   ; qtot 2.856
   393         CT     27    VAL     CA    393    -0.0875      12.01   ; qtot 2.769
   394         H1     27    VAL     HA    394     0.0969      1.008   ; qtot 2.866
   395         CT     27    VAL     CB    395     0.2985      12.01   ; qtot 3.164
   396         HC     27    VAL     HB    396    -0.0297      1.008   ; qtot 3.134
   397         CT     27    VAL    CG1    397    -0.3192      12.01   ; qtot 2.815
   398         HC     27    VAL   HG11    398     0.0791      1.008   ; qtot 2.894
   399         HC     27    VAL   HG12    399     0.0791      1.008   ; qtot 2.973
   400         HC     27    VAL   HG13    400     0.0791      1.008   ; qtot 3.053
   401         CT     27    VAL    CG2    401    -0.3192      12.01   ; qtot 2.733
   402         HC     27    VAL   HG21    402     0.0791      1.008   ; qtot 2.812
   403         HC     27    VAL   HG22    403     0.0791      1.008   ; qtot 2.892
   404         HC     27    VAL   HG23    404     0.0791      1.008   ; qtot 2.971
   405          C     27    VAL      C    405     0.5973      12.01   ; qtot 3.568
   406          O     27    VAL      O    406    -0.5679         16   ; qtot 3
; residue  28 THR rtp THR  q  0.0
   407          N     28    THR      N    407    -0.4157      14.01   ; qtot 2.584
   408          H     28    THR      H    408     0.2719      1.008   ; qtot 2.856
   409         CT     28    THR     CA    409    -0.0389      12.01   ; qtot 2.817
   410         H1     28    THR     HA    410     0.1007      1.008   ; qtot 2.918
   411         CT     28    THR     CB    411     0.3654      12.01   ; qtot 3.283
   412         H1     28    THR     HB    412     0.0043      1.008   ; qtot 3.288
   413         CT     28    THR    CG2    413    -0.2438      12.01   ; qtot 3.044
   414         HC     28    THR   HG21    414     0.0642      1.008   ; qtot 3.108
   415         HC     28    THR   HG22    415     0.0642      1.008   ; qtot 3.172
   416         HC     28    THR   HG23    416     0.0642      1.008   ; qtot 3.237
   417         OH     28    THR    OG1    417    -0.6761         16   ; qtot 2.56
   418         HO     28    THR    HG1    418     0.4102      1.008   ; qtot 2.971
   419          C     28    THR      C    419     0.5973      12.01   ; qtot 3.568
   420          O     28    THR      O    420    -0.5679         16   ; qtot 3
; residue  29 GLU rtp GLU  q -1.0
   421          N     29    GLU      N    421    -0.5163      14.01   ; qtot 2.484
   422          H     29    GLU      H    422     0.2936      1.008   ; qtot 2.777
   423         CT     29    GLU     CA    423     0.0397      12.01   ; qtot 2.817
   424         H1     29    GLU     HA    424     0.1105      1.008   ; qtot 2.928
   425         CT     29    GLU     CB    425      0.056      12.01   ; qtot 2.984
   426         HC     29    GLU    HB1    426    -0.0173      1.008   ; qtot 2.966
   427         HC     29    GLU    HB2    427    -0.0173      1.008   ; qtot 2.949
   428         CT     29    GLU     CG    428     0.0136      12.01   ; qtot 2.963
   429         HC     29    GLU    HG1    429    -0.0425      1.008   ; qtot 2.92
   430         HC     29    GLU    HG2    430    -0.0425      1.008   ; qtot 2.878
   431          C     29    GLU     CD    431     0.8054      12.01   ; qtot 3.683
   432         O2     29    GLU    OE1    432    -0.8188         16   ; qtot 2.864
   433         O2     29    GLU    OE2    433    -0.8188         16   ; qtot 2.045
   434          C     29    GLU      C    434     0.5366      12.01   ; qtot 2.582
   435          O     29    GLU      O    435    -0.5819         16   ; qtot 2
; residue  30 ALA rtp ALA  q  0.0
   436          N     30    ALA      N    436    -0.4157      14.01   ; qtot 1.584
   437          H     30    ALA      H    437     0.2719      1.008   ; qtot 1.856
   438         CT     30    ALA     CA    438     0.0337      12.01   ; qtot 1.89
   439         H1     30    ALA     HA    439     0.0823      1.008   ; qtot 1.972
   440         CT     30    ALA     CB    440    -0.1825      12.01   ; qtot 1.79
   441         HC     30    ALA    HB1    441     0.0603      1.008   ; qtot 1.85
   442         HC     30    ALA    HB2    442     0.0603      1.008   ; qtot 1.91
   443         HC     30    ALA    HB3    443     0.0603      1.008   ; qtot 1.971
   444          C     30    ALA      C    444     0.5973      12.01   ; qtot 2.568
   445          O     30    ALA      O    445    -0.5679         16   ; qtot 2
; residue  31 VAL rtp VAL  q  0.0
   446          N     31    VAL      N    446    -0.4157      14.01   ; qtot 1.584
   447          H     31    VAL      H    447     0.2719      1.008   ; qtot 1.856
   448         CT     31    VAL     CA    448    -0.0875      12.01   ; qtot 1.769
   449         H1     31    VAL     HA    449     0.0969      1.008   ; qtot 1.866
   450         CT     31    VAL     CB    450     0.2985      12.01   ; qtot 2.164
   451         HC     31    VAL     HB    451    -0.0297      1.008   ; qtot 2.134
   452         CT     31    VAL    CG1    452    -0.3192      12.01   ; qtot 1.815
   453         HC     31    VAL   HG11    453     0.0791      1.008   ; qtot 1.894
   454         HC     31    VAL   HG12    454     0.0791      1.008   ; qtot 1.973
   455         HC     31    VAL   HG13    455     0.0791      1.008   ; qtot 2.053
   456         CT     31    VAL    CG2    456    -0.3192      12.01   ; qtot 1.733
   457         HC     31    VAL   HG21    457     0.0791      1.008   ; qtot 1.812
   458         HC     31    VAL   HG22    458     0.0791      1.008   ; qtot 1.892
   459         HC     31    VAL   HG23    459     0.0791      1.008   ; qtot 1.971
   460          C     31    VAL      C    460     0.5973      12.01   ; qtot 2.568
   461          O     31    VAL      O    461    -0.5679         16   ; qtot 2
; residue  32 LYS rtp LYS  q +1.0
   462          N     32    LYS      N    462    -0.3479      14.01   ; qtot 1.652
   463          H     32    LYS      H    463     0.2747      1.008   ; qtot 1.927
   464         CT     32    LYS     CA    464      -0.24      12.01   ; qtot 1.687
   465         H1     32    LYS     HA    465     0.1426      1.008   ; qtot 1.829
   466         CT     32    LYS     CB    466    -0.0094      12.01   ; qtot 1.82
   467         HC     32    LYS    HB1    467     0.0362      1.008   ; qtot 1.856
   468         HC     32    LYS    HB2    468     0.0362      1.008   ; qtot 1.892
   469         CT     32    LYS     CG    469     0.0187      12.01   ; qtot 1.911
   470         HC     32    LYS    HG1    470     0.0103      1.008   ; qtot 1.921
   471         HC     32    LYS    HG2    471     0.0103      1.008   ; qtot 1.932
   472         CT     32    LYS     CD    472    -0.0479      12.01   ; qtot 1.884
   473         HC     32    LYS    HD1    473     0.0621      1.008   ; qtot 1.946
   474         HC     32    LYS    HD2    474     0.0621      1.008   ; qtot 2.008
   475         CT     32    LYS     CE    475    -0.0143      12.01   ; qtot 1.994
   476         HP     32    LYS    HE1    476     0.1135      1.008   ; qtot 2.107
   477         HP     32    LYS    HE2    477     0.1135      1.008   ; qtot 2.221
   478         N3     32    LYS     NZ    478    -0.3854      14.01   ; qtot 1.835
   479          H     32    LYS    HZ1    479       0.34      1.008   ; qtot 2.175
   480          H     32    LYS    HZ2    480       0.34      1.008   ; qtot 2.515
   481          H     32    LYS    HZ3    481       0.34      1.008   ; qtot 2.855
   482          C     32    LYS      C    482     0.7341      12.01   ; qtot 3.589
   483          O     32    LYS      O    483    -0.5894         16   ; qtot 3
; residue  33 VAL rtp VAL  q  0.0
   484          N     33    VAL      N    484    -0.4157      14.01   ; qtot 2.584
   485          H     33    VAL      H    485     0.2719      1.008   ; qtot 2.856
   486         CT     33    VAL     CA    486    -0.0875      12.01   ; qtot 2.769
   487         H1     33    VAL     HA    487     0.0969      1.008   ; qtot 2.866
   488         CT     33    VAL     CB    488     0.2985      12.01   ; qtot 3.164
   489         HC     33    VAL     HB    489    -0.0297      1.008   ; qtot 3.134
   490         CT     33    VAL    CG1    490    -0.3192      12.01   ; qtot 2.815
   491         HC     33    VAL   HG11    491     0.0791      1.008   ; qtot 2.894
   492         HC     33    VAL   HG12    492     0.0791      1.008   ; qtot 2.973
   493         HC     33    VAL   HG13    493     0.0791      1.008   ; qtot 3.053
   494         CT     33    VAL    CG2    494    -0.3192      12.01   ; qtot 2.733
   495         HC     33    VAL   HG21    495     0.0791      1.008   ; qtot 2.812
   496         HC     33    VAL   HG22    496     0.0791      1.008   ; qtot 2.892
   497         HC     33    VAL   HG23    497     0.0791      1.008   ; qtot 2.971
   498          C     33    VAL      C    498     0.5973      12.01   ; qtot 3.568
   499          O     33    VAL      O    499    -0.5679         16   ; qtot 3
; residue  34 ALA rtp ALA  q  0.0
   500          N     34    ALA      N    500    -0.4157      14.01   ; qtot 2.584
   501          H     34    ALA      H    501     0.2719      1.008   ; qtot 2.856
   502         CT     34    ALA     CA    502     0.0337      12.01   ; qtot 2.89
   503         H1     34    ALA     HA    503     0.0823      1.008   ; qtot 2.972
   504         CT     34    ALA     CB    504    -0.1825      12.01   ; qtot 2.79
   505         HC     34    ALA    HB1    505     0.0603      1.008   ; qtot 2.85
   506         HC     34    ALA    HB2    506     0.0603      1.008   ; qtot 2.91
   507         HC     34    ALA    HB3    507     0.0603      1.008   ; qtot 2.971
   508          C     34    ALA      C    508     0.5973      12.01   ; qtot 3.568
   509          O     34    ALA      O    509    -0.5679         16   ; qtot 3
; residue  35 ILE rtp ILE  q  0.0
   510          N     35    ILE      N    510    -0.4157      14.01   ; qtot 2.584
   511          H     35    ILE      H    511     0.2719      1.008   ; qtot 2.856
   512         CT     35    ILE     CA    512    -0.0597      12.01   ; qtot 2.797
   513         H1     35    ILE     HA    513     0.0869      1.008   ; qtot 2.883
   514         CT     35    ILE     CB    514     0.1303      12.01   ; qtot 3.014
   515         HC     35    ILE     HB    515     0.0187      1.008   ; qtot 3.032
   516         CT     35    ILE    CG2    516    -0.3204      12.01   ; qtot 2.712
   517         HC     35    ILE   HG21    517     0.0882      1.008   ; qtot 2.8
   518         HC     35    ILE   HG22    518     0.0882      1.008   ; qtot 2.888
   519         HC     35    ILE   HG23    519     0.0882      1.008   ; qtot 2.977
   520         CT     35    ILE    CG1    520     -0.043      12.01   ; qtot 2.934
   521         HC     35    ILE   HG11    521     0.0236      1.008   ; qtot 2.957
   522         HC     35    ILE   HG12    522     0.0236      1.008   ; qtot 2.981
   523         CT     35    ILE     CD    523     -0.066      12.01   ; qtot 2.915
   524         HC     35    ILE    HD1    524     0.0186      1.008   ; qtot 2.933
   525         HC     35    ILE    HD2    525     0.0186      1.008   ; qtot 2.952
   526         HC     35    ILE    HD3    526     0.0186      1.008   ; qtot 2.971
   527          C     35    ILE      C    527     0.5973      12.01   ; qtot 3.568
   528          O     35    ILE      O    528    -0.5679         16   ; qtot 3
; residue  36 ASP rtp ASP  q -1.0
   529          N     36    ASP      N    529    -0.5163      14.01   ; qtot 2.484
   530          H     36    ASP      H    530     0.2936      1.008   ; qtot 2.777
   531         CT     36    ASP     CA    531     0.0381      12.01   ; qtot 2.815
   532         H1     36    ASP     HA    532      0.088      1.008   ; qtot 2.903
   533         CT     36    ASP     CB    533    -0.0303      12.01   ; qtot 2.873
   534         HC     36    ASP    HB1    534    -0.0122      1.008   ; qtot 2.861
   535         HC     36    ASP    HB2    535    -0.0122      1.008   ; qtot 2.849
   536          C     36    ASP     CG    536     0.7994      12.01   ; qtot 3.648
   537         O2     36    ASP    OD1    537    -0.8014         16   ; qtot 2.847
   538         O2     36    ASP    OD2    538    -0.8014         16   ; qtot 2.045
   539          C     36    ASP      C    539     0.5366      12.01   ; qtot 2.582
   540          O     36    ASP      O    540    -0.5819         16   ; qtot 2
; residue  37 VAL rtp VAL  q  0.0
   541          N     37    VAL      N    541    -0.4157      14.01   ; qtot 1.584
   542          H     37    VAL      H    542     0.2719      1.008   ; qtot 1.856
   543         CT     37    VAL     CA    543    -0.0875      12.01   ; qtot 1.769
   544         H1     37    VAL     HA    544     0.0969      1.008   ; qtot 1.866
   545         CT     37    VAL     CB    545     0.2985      12.01   ; qtot 2.164
   546         HC     37    VAL     HB    546    -0.0297      1.008   ; qtot 2.134
   547         CT     37    VAL    CG1    547    -0.3192      12.01   ; qtot 1.815
   548         HC     37    VAL   HG11    548     0.0791      1.008   ; qtot 1.894
   549         HC     37    VAL   HG12    549     0.0791      1.008   ; qtot 1.973
   550         HC     37    VAL   HG13    550     0.0791      1.008   ; qtot 2.053
   551         CT     37    VAL    CG2    551    -0.3192      12.01   ; qtot 1.733
   552         HC     37    VAL   HG21    552     0.0791      1.008   ; qtot 1.812
   553         HC     37    VAL   HG22    553     0.0791      1.008   ; qtot 1.892
   554         HC     37    VAL   HG23    554     0.0791      1.008   ; qtot 1.971
   555          C     37    VAL      C    555     0.5973      12.01   ; qtot 2.568
   556          O     37    VAL      O    556    -0.5679         16   ; qtot 2
; residue  38 GLY rtp GLY  q  0.0
   557          N     38    GLY      N    557    -0.4157      14.01   ; qtot 1.584
   558          H     38    GLY      H    558     0.2719      1.008   ; qtot 1.856
   559         CT     38    GLY     CA    559    -0.0252      12.01   ; qtot 1.831
   560         H1     38    GLY    HA1    560     0.0698      1.008   ; qtot 1.901
   561         H1     38    GLY    HA2    561     0.0698      1.008   ; qtot 1.971
   562          C     38    GLY      C    562     0.5973      12.01   ; qtot 2.568
   563          O     38    GLY      O    563    -0.5679         16   ; qtot 2
; residue  39 TYR rtp TYR  q  0.0
   564          N     39    TYR      N    564    -0.4157      14.01   ; qtot 1.584
   565          H     39    TYR      H    565     0.2719      1.008   ; qtot 1.856
   566         CT     39    TYR     CA    566    -0.0014      12.01   ; qtot 1.855
   567         H1     39    TYR     HA    567     0.0876      1.008   ; qtot 1.942
   568         CT     39    TYR     CB    568    -0.0152      12.01   ; qtot 1.927
   569         HC     39    TYR    HB1    569     0.0295      1.008   ; qtot 1.957
   570         HC     39    TYR    HB2    570     0.0295      1.008   ; qtot 1.986
   571         CA     39    TYR     CG    571    -0.0011      12.01   ; qtot 1.985
   572         CA     39    TYR    CD1    572    -0.1906      12.01   ; qtot 1.795
   573         HA     39    TYR    HD1    573     0.1699      1.008   ; qtot 1.964
   574         CA     39    TYR    CE1    574    -0.2341      12.01   ; qtot 1.73
   575         HA     39    TYR    HE1    575     0.1656      1.008   ; qtot 1.896
   576          C     39    TYR     CZ    576     0.3226      12.01   ; qtot 2.219
   577         OH     39    TYR     OH    577    -0.5579         16   ; qtot 1.661
   578         HO     39    TYR     HH    578     0.3992      1.008   ; qtot 2.06
   579         CA     39    TYR    CE2    579    -0.2341      12.01   ; qtot 1.826
   580         HA     39    TYR    HE2    580     0.1656      1.008   ; qtot 1.991
   581         CA     39    TYR    CD2    581    -0.1906      12.01   ; qtot 1.801
   582         HA     39    TYR    HD2    582     0.1699      1.008   ; qtot 1.971
   583          C     39    TYR      C    583     0.5973      12.01   ; qtot 2.568
   584          O     39    TYR      O    584    -0.5679         16   ; qtot 2
; residue  40 ARG rtp ARG  q +1.0
   585          N     40    ARG      N    585    -0.3479      14.01   ; qtot 1.652
   586          H     40    ARG      H    586     0.2747      1.008   ; qtot 1.927
   587         CT     40    ARG     CA    587    -0.2637      12.01   ; qtot 1.663
   588         H1     40    ARG     HA    588      0.156      1.008   ; qtot 1.819
   589         CT     40    ARG     CB    589    -0.0007      12.01   ; qtot 1.818
   590         HC     40    ARG    HB1    590     0.0327      1.008   ; qtot 1.851
   591         HC     40    ARG    HB2    591     0.0327      1.008   ; qtot 1.884
   592         CT     40    ARG     CG    592      0.039      12.01   ; qtot 1.923
   593         HC     40    ARG    HG1    593     0.0285      1.008   ; qtot 1.951
   594         HC     40    ARG    HG2    594     0.0285      1.008   ; qtot 1.98
   595         CT     40    ARG     CD    595     0.0486      12.01   ; qtot 2.028
   596         H1     40    ARG    HD1    596     0.0687      1.008   ; qtot 2.097
   597         H1     40    ARG    HD2    597     0.0687      1.008   ; qtot 2.166
   598         N2     40    ARG     NE    598    -0.5295      14.01   ; qtot 1.636
   599          H     40    ARG     HE    599     0.3456      1.008   ; qtot 1.982
   600         CA     40    ARG     CZ    600     0.8076      12.01   ; qtot 2.79
   601         N2     40    ARG    NH1    601    -0.8627      14.01   ; qtot 1.927
   602          H     40    ARG   HH11    602     0.4478      1.008   ; qtot 2.375
   603          H     40    ARG   HH12    603     0.4478      1.008   ; qtot 2.822
   604         N2     40    ARG    NH2    604    -0.8627      14.01   ; qtot 1.96
   605          H     40    ARG   HH21    605     0.4478      1.008   ; qtot 2.408
   606          H     40    ARG   HH22    606     0.4478      1.008   ; qtot 2.855
   607          C     40    ARG      C    607     0.7341      12.01   ; qtot 3.589
   608          O     40    ARG      O    608    -0.5894         16   ; qtot 3
; residue  41 HIS rtp HIE  q  0.0
   609          N     41    HIS      N    609    -0.4157      14.01   ; qtot 2.584
   610          H     41    HIS      H    610     0.2719      1.008   ; qtot 2.856
   611         CT     41    HIS     CA    611    -0.0581      12.01   ; qtot 2.798
   612         H1     41    HIS     HA    612      0.136      1.008   ; qtot 2.934
   613         CT     41    HIS     CB    613    -0.0074      12.01   ; qtot 2.927
   614         HC     41    HIS    HB1    614     0.0367      1.008   ; qtot 2.963
   615         HC     41    HIS    HB2    615     0.0367      1.008   ; qtot 3
   616         CC     41    HIS     CG    616     0.1868      12.01   ; qtot 3.187
   617         NB     41    HIS    ND1    617    -0.5432      14.01   ; qtot 2.644
   618         CR     41    HIS    CE1    618     0.1635      12.01   ; qtot 2.807
   619         H5     41    HIS    HE1    619     0.1435      1.008   ; qtot 2.951
   620         NA     41    HIS    NE2    620    -0.2795      14.01   ; qtot 2.671
   621          H     41    HIS    HE2    621     0.3339      1.008   ; qtot 3.005
   622         CW     41    HIS    CD2    622    -0.2207      12.01   ; qtot 2.784
   623         H4     41    HIS    HD2    623     0.1862      1.008   ; qtot 2.971
   624          C     41    HIS      C    624     0.5973      12.01   ; qtot 3.568
   625          O     41    HIS      O    625    -0.5679         16   ; qtot 3
; residue  42 ILE rtp ILE  q  0.0
   626          N     42    ILE      N    626    -0.4157      14.01   ; qtot 2.584
   627          H     42    ILE      H    627     0.2719      1.008   ; qtot 2.856
   628         CT     42    ILE     CA    628    -0.0597      12.01   ; qtot 2.797
   629         H1     42    ILE     HA    629     0.0869      1.008   ; qtot 2.883
   630         CT     42    ILE     CB    630     0.1303      12.01   ; qtot 3.014
   631         HC     42    ILE     HB    631     0.0187      1.008   ; qtot 3.032
   632         CT     42    ILE    CG2    632    -0.3204      12.01   ; qtot 2.712
   633         HC     42    ILE   HG21    633     0.0882      1.008   ; qtot 2.8
   634         HC     42    ILE   HG22    634     0.0882      1.008   ; qtot 2.888
   635         HC     42    ILE   HG23    635     0.0882      1.008   ; qtot 2.977
   636         CT     42    ILE    CG1    636     -0.043      12.01   ; qtot 2.934
   637         HC     42    ILE   HG11    637     0.0236      1.008   ; qtot 2.957
   638         HC     42    ILE   HG12    638     0.0236      1.008   ; qtot 2.981
   639         CT     42    ILE     CD    639     -0.066      12.01   ; qtot 2.915
   640         HC     42    ILE    HD1    640     0.0186      1.008   ; qtot 2.933
   641         HC     42    ILE    HD2    641     0.0186      1.008   ; qtot 2.952
   642         HC     42    ILE    HD3    642     0.0186      1.008   ; qtot 2.971
   643          C     42    ILE      C    643     0.5973      12.01   ; qtot 3.568
   644          O     42    ILE      O    644    -0.5679         16   ; qtot 3
; residue  43 ASP rtp ASP  q -1.0
   645          N     43    ASP      N    645    -0.5163      14.01   ; qtot 2.484
   646          H     43    ASP      H    646     0.2936      1.008   ; qtot 2.777
   647         CT     43    ASP     CA    647     0.0381      12.01   ; qtot 2.815
   648         H1     43    ASP     HA    648      0.088      1.008   ; qtot 2.903
   649         CT     43    ASP     CB    649    -0.0303      12.01   ; qtot 2.873
   650         HC     43    ASP    HB1    650    -0.0122      1.008   ; qtot 2.861
   651         HC     43    ASP    HB2    651    -0.0122      1.008   ; qtot 2.849
   652          C     43    ASP     CG    652     0.7994      12.01   ; qtot 3.648
   653         O2     43    ASP    OD1    653    -0.8014         16   ; qtot 2.847
   654         O2     43    ASP    OD2    654    -0.8014         16   ; qtot 2.045
   655          C     43    ASP      C    655     0.5366      12.01   ; qtot 2.582
   656          O     43    ASP      O    656    -0.5819         16   ; qtot 2
; residue  44 CYS rtp CYS  q  0.0
   657          N     44    CYS      N    657    -0.4157      14.01   ; qtot 1.584
   658          H     44    CYS      H    658     0.2719      1.008   ; qtot 1.856
   659         CT     44    CYS     CA    659     0.0213      12.01   ; qtot 1.878
   660         H1     44    CYS     HA    660     0.1124      1.008   ; qtot 1.99
   661         CT     44    CYS     CB    661    -0.1231      12.01   ; qtot 1.867
   662         H1     44    CYS    HB1    662     0.1112      1.008   ; qtot 1.978
   663         H1     44    CYS    HB2    663     0.1112      1.008   ; qtot 2.089
   664         SH     44    CYS     SG    664    -0.3119      32.06   ; qtot 1.777
   665         HS     44    CYS     HG    665     0.1933      1.008   ; qtot 1.971
   666          C     44    CYS      C    666     0.5973      12.01   ; qtot 2.568
   667          O     44    CYS      O    667    -0.5679         16   ; qtot 2
; residue  45 ALA rtp ALA  q  0.0
   668          N     45    ALA      N    668    -0.4157      14.01   ; qtot 1.584
   669          H     45    ALA      H    669     0.2719      1.008   ; qtot 1.856
   670         CT     45    ALA     CA    670     0.0337      12.01   ; qtot 1.89
   671         H1     45    ALA     HA    671     0.0823      1.008   ; qtot 1.972
   672         CT     45    ALA     CB    672    -0.1825      12.01   ; qtot 1.79
   673         HC     45    ALA    HB1    673     0.0603      1.008   ; qtot 1.85
   674         HC     45    ALA    HB2    674     0.0603      1.008   ; qtot 1.91
   675         HC     45    ALA    HB3    675     0.0603      1.008   ; qtot 1.971
   676          C     45    ALA      C    676     0.5973      12.01   ; qtot 2.568
   677          O     45    ALA      O    677    -0.5679         16   ; qtot 2
; residue  46 HIS rtp HIE  q  0.0
   678          N     46    HIS      N    678    -0.4157      14.01   ; qtot 1.584
   679          H     46    HIS      H    679     0.2719      1.008   ; qtot 1.856
   680         CT     46    HIS     CA    680    -0.0581      12.01   ; qtot 1.798
   681         H1     46    HIS     HA    681      0.136      1.008   ; qtot 1.934
   682         CT     46    HIS     CB    682    -0.0074      12.01   ; qtot 1.927
   683         HC     46    HIS    HB1    683     0.0367      1.008   ; qtot 1.963
   684         HC     46    HIS    HB2    684     0.0367      1.008   ; qtot 2
   685         CC     46    HIS     CG    685     0.1868      12.01   ; qtot 2.187
   686         NB     46    HIS    ND1    686    -0.5432      14.01   ; qtot 1.644
   687         CR     46    HIS    CE1    687     0.1635      12.01   ; qtot 1.807
   688         H5     46    HIS    HE1    688     0.1435      1.008   ; qtot 1.951
   689         NA     46    HIS    NE2    689    -0.2795      14.01   ; qtot 1.671
   690          H     46    HIS    HE2    690     0.3339      1.008   ; qtot 2.005
   691         CW     46    HIS    CD2    691    -0.2207      12.01   ; qtot 1.784
   692         H4     46    HIS    HD2    692     0.1862      1.008   ; qtot 1.971
   693          C     46    HIS      C    693     0.5973      12.01   ; qtot 2.568
   694          O     46    HIS      O    694    -0.5679         16   ; qtot 2
; residue  47 VAL rtp VAL  q  0.0
   695          N     47    VAL      N    695    -0.4157      14.01   ; qtot 1.584
   696          H     47    VAL      H    696     0.2719      1.008   ; qtot 1.856
   697         CT     47    VAL     CA    697    -0.0875      12.01   ; qtot 1.769
   698         H1     47    VAL     HA    698     0.0969      1.008   ; qtot 1.866
   699         CT     47    VAL     CB    699     0.2985      12.01   ; qtot 2.164
   700         HC     47    VAL     HB    700    -0.0297      1.008   ; qtot 2.134
   701         CT     47    VAL    CG1    701    -0.3192      12.01   ; qtot 1.815
   702         HC     47    VAL   HG11    702     0.0791      1.008   ; qtot 1.894
   703         HC     47    VAL   HG12    703     0.0791      1.008   ; qtot 1.973
   704         HC     47    VAL   HG13    704     0.0791      1.008   ; qtot 2.053
   705         CT     47    VAL    CG2    705    -0.3192      12.01   ; qtot 1.733
   706         HC     47    VAL   HG21    706     0.0791      1.008   ; qtot 1.812
   707         HC     47    VAL   HG22    707     0.0791      1.008   ; qtot 1.892
   708         HC     47    VAL   HG23    708     0.0791      1.008   ; qtot 1.971
   709          C     47    VAL      C    709     0.5973      12.01   ; qtot 2.568
   710          O     47    VAL      O    710    -0.5679         16   ; qtot 2
; residue  48 TYR rtp TYR  q  0.0
   711          N     48    TYR      N    711    -0.4157      14.01   ; qtot 1.584
   712          H     48    TYR      H    712     0.2719      1.008   ; qtot 1.856
   713         CT     48    TYR     CA    713    -0.0014      12.01   ; qtot 1.855
   714         H1     48    TYR     HA    714     0.0876      1.008   ; qtot 1.942
   715         CT     48    TYR     CB    715    -0.0152      12.01   ; qtot 1.927
   716         HC     48    TYR    HB1    716     0.0295      1.008   ; qtot 1.957
   717         HC     48    TYR    HB2    717     0.0295      1.008   ; qtot 1.986
   718         CA     48    TYR     CG    718    -0.0011      12.01   ; qtot 1.985
   719         CA     48    TYR    CD1    719    -0.1906      12.01   ; qtot 1.795
   720         HA     48    TYR    HD1    720     0.1699      1.008   ; qtot 1.964
   721         CA     48    TYR    CE1    721    -0.2341      12.01   ; qtot 1.73
   722         HA     48    TYR    HE1    722     0.1656      1.008   ; qtot 1.896
   723          C     48    TYR     CZ    723     0.3226      12.01   ; qtot 2.219
   724         OH     48    TYR     OH    724    -0.5579         16   ; qtot 1.661
   725         HO     48    TYR     HH    725     0.3992      1.008   ; qtot 2.06
   726         CA     48    TYR    CE2    726    -0.2341      12.01   ; qtot 1.826
   727         HA     48    TYR    HE2    727     0.1656      1.008   ; qtot 1.991
   728         CA     48    TYR    CD2    728    -0.1906      12.01   ; qtot 1.801
   729         HA     48    TYR    HD2    729     0.1699      1.008   ; qtot 1.971
   730          C     48    TYR      C    730     0.5973      12.01   ; qtot 2.568
   731          O     48    TYR      O    731    -0.5679         16   ; qtot 2
; residue  49 GLN rtp GLN  q  0.0
   732          N     49    GLN      N    732    -0.4157      14.01   ; qtot 1.584
   733          H     49    GLN      H    733     0.2719      1.008   ; qtot 1.856
   734         CT     49    GLN     CA    734    -0.0031      12.01   ; qtot 1.853
   735         H1     49    GLN     HA    735      0.085      1.008   ; qtot 1.938
   736         CT     49    GLN     CB    736    -0.0036      12.01   ; qtot 1.935
   737         HC     49    GLN    HB1    737     0.0171      1.008   ; qtot 1.952
   738         HC     49    GLN    HB2    738     0.0171      1.008   ; qtot 1.969
   739         CT     49    GLN     CG    739    -0.0645      12.01   ; qtot 1.904
   740         HC     49    GLN    HG1    740     0.0352      1.008   ; qtot 1.939
   741         HC     49    GLN    HG2    741     0.0352      1.008   ; qtot 1.975
   742          C     49    GLN     CD    742     0.6951      12.01   ; qtot 2.67
   743          O     49    GLN    OE1    743    -0.6086         16   ; qtot 2.061
   744          N     49    GLN    NE2    744    -0.9407      14.01   ; qtot 1.12
   745          H     49    GLN   HE21    745     0.4251      1.008   ; qtot 1.546
   746          H     49    GLN   HE22    746     0.4251      1.008   ; qtot 1.971
   747          C     49    GLN      C    747     0.5973      12.01   ; qtot 2.568
   748          O     49    GLN      O    748    -0.5679         16   ; qtot 2
; residue  50 ASN rtp ASN  q  0.0
   749          N     50    ASN      N    749    -0.4157      14.01   ; qtot 1.584
   750          H     50    ASN      H    750     0.2719      1.008   ; qtot 1.856
   751         CT     50    ASN     CA    751     0.0143      12.01   ; qtot 1.871
   752         H1     50    ASN     HA    752     0.1048      1.008   ; qtot 1.975
   753         CT     50    ASN     CB    753    -0.2041      12.01   ; qtot 1.771
   754         HC     50    ASN    HB1    754     0.0797      1.008   ; qtot 1.851
   755         HC     50    ASN    HB2    755     0.0797      1.008   ; qtot 1.931
   756          C     50    ASN     CG    756      0.713      12.01   ; qtot 2.644
   757          O     50    ASN    OD1    757    -0.5931         16   ; qtot 2.051
   758          N     50    ASN    ND2    758    -0.9191      14.01   ; qtot 1.131
   759          H     50    ASN   HD21    759     0.4196      1.008   ; qtot 1.551
   760          H     50    ASN   HD22    760     0.4196      1.008   ; qtot 1.971
   761          C     50    ASN      C    761     0.5973      12.01   ; qtot 2.568
   762          O     50    ASN      O    762    -0.5679         16   ; qtot 2
; residue  51 GLU rtp GLU  q -1.0
   763          N     51    GLU      N    763    -0.5163      14.01   ; qtot 1.484
   764          H     51    GLU      H    764     0.2936      1.008   ; qtot 1.777
   765         CT     51    GLU     CA    765     0.0397      12.01   ; qtot 1.817
   766         H1     51    GLU     HA    766     0.1105      1.008   ; qtot 1.928
   767         CT     51    GLU     CB    767      0.056      12.01   ; qtot 1.984
   768         HC     51    GLU    HB1    768    -0.0173      1.008   ; qtot 1.966
   769         HC     51    GLU    HB2    769    -0.0173      1.008   ; qtot 1.949
   770         CT     51    GLU     CG    770     0.0136      12.01   ; qtot 1.963
   771         HC     51    GLU    HG1    771    -0.0425      1.008   ; qtot 1.92
   772         HC     51    GLU    HG2    772    -0.0425      1.008   ; qtot 1.878
   773          C     51    GLU     CD    773     0.8054      12.01   ; qtot 2.683
   774         O2     51    GLU    OE1    774    -0.8188         16   ; qtot 1.864
   775         O2     51    GLU    OE2    775    -0.8188         16   ; qtot 1.045
   776          C     51    GLU      C    776     0.5366      12.01   ; qtot 1.582
   777          O     51    GLU      O    777    -0.5819         16   ; qtot 1
; residue  52 ASN rtp ASN  q  0.0
   778          N     52    ASN      N    778    -0.4157      14.01   ; qtot 0.5843
   779          H     52    ASN      H    779     0.2719      1.008   ; qtot 0.8562
   780         CT     52    ASN     CA    780     0.0143      12.01   ; qtot 0.8705
   781         H1     52    ASN     HA    781     0.1048      1.008   ; qtot 0.9753
   782         CT     52    ASN     CB    782    -0.2041      12.01   ; qtot 0.7712
   783         HC     52    ASN    HB1    783     0.0797      1.008   ; qtot 0.8509
   784         HC     52    ASN    HB2    784     0.0797      1.008   ; qtot 0.9306
   785          C     52    ASN     CG    785      0.713      12.01   ; qtot 1.644
   786          O     52    ASN    OD1    786    -0.5931         16   ; qtot 1.051
   787          N     52    ASN    ND2    787    -0.9191      14.01   ; qtot 0.1314
   788          H     52    ASN   HD21    788     0.4196      1.008   ; qtot 0.551
   789          H     52    ASN   HD22    789     0.4196      1.008   ; qtot 0.9706
   790          C     52    ASN      C    790     0.5973      12.01   ; qtot 1.568
   791          O     52    ASN      O    791    -0.5679         16   ; qtot 1
; residue  53 GLU rtp GLU  q -1.0
   792          N     53    GLU      N    792    -0.5163      14.01   ; qtot 0.4837
   793          H     53    GLU      H    793     0.2936      1.008   ; qtot 0.7773
   794         CT     53    GLU     CA    794     0.0397      12.01   ; qtot 0.817
   795         H1     53    GLU     HA    795     0.1105      1.008   ; qtot 0.9275
   796         CT     53    GLU     CB    796      0.056      12.01   ; qtot 0.9835
   797         HC     53    GLU    HB1    797    -0.0173      1.008   ; qtot 0.9662
   798         HC     53    GLU    HB2    798    -0.0173      1.008   ; qtot 0.9489
   799         CT     53    GLU     CG    799     0.0136      12.01   ; qtot 0.9625
   800         HC     53    GLU    HG1    800    -0.0425      1.008   ; qtot 0.92
   801         HC     53    GLU    HG2    801    -0.0425      1.008   ; qtot 0.8775
   802          C     53    GLU     CD    802     0.8054      12.01   ; qtot 1.683
   803         O2     53    GLU    OE1    803    -0.8188         16   ; qtot 0.8641
   804         O2     53    GLU    OE2    804    -0.8188         16   ; qtot 0.0453
   805          C     53    GLU      C    805     0.5366      12.01   ; qtot 0.5819
   806          O     53    GLU      O    806    -0.5819         16   ; qtot 0
; residue  54 VAL rtp VAL  q  0.0
   807          N     54    VAL      N    807    -0.4157      14.01   ; qtot -0.4157
   808          H     54    VAL      H    808     0.2719      1.008   ; qtot -0.1438
   809         CT     54    VAL     CA    809    -0.0875      12.01   ; qtot -0.2313
   810         H1     54    VAL     HA    810     0.0969      1.008   ; qtot -0.1344
   811         CT     54    VAL     CB    811     0.2985      12.01   ; qtot 0.1641
   812         HC     54    VAL     HB    812    -0.0297      1.008   ; qtot 0.1344
   813         CT     54    VAL    CG1    813    -0.3192      12.01   ; qtot -0.1848
   814         HC     54    VAL   HG11    814     0.0791      1.008   ; qtot -0.1057
   815         HC     54    VAL   HG12    815     0.0791      1.008   ; qtot -0.0266
   816         HC     54    VAL   HG13    816     0.0791      1.008   ; qtot 0.0525
   817         CT     54    VAL    CG2    817    -0.3192      12.01   ; qtot -0.2667
   818         HC     54    VAL   HG21    818     0.0791      1.008   ; qtot -0.1876
   819         HC     54    VAL   HG22    819     0.0791      1.008   ; qtot -0.1085
   820         HC     54    VAL   HG23    820     0.0791      1.008   ; qtot -0.0294
   821          C     54    VAL      C    821     0.5973      12.01   ; qtot 0.5679
   822          O     54    VAL      O    822    -0.5679         16   ; qtot 0
; residue  55 GLY rtp GLY  q  0.0
   823          N     55    GLY      N    823    -0.4157      14.01   ; qtot -0.4157
   824          H     55    GLY      H    824     0.2719      1.008   ; qtot -0.1438
   825         CT     55    GLY     CA    825    -0.0252      12.01   ; qtot -0.169
   826         H1     55    GLY    HA1    826     0.0698      1.008   ; qtot -0.0992
   827         H1     55    GLY    HA2    827     0.0698      1.008   ; qtot -0.0294
   828          C     55    GLY      C    828     0.5973      12.01   ; qtot 0.5679
   829          O     55    GLY      O    829    -0.5679         16   ; qtot 0
; residue  56 VAL rtp VAL  q  0.0
   830          N     56    VAL      N    830    -0.4157      14.01   ; qtot -0.4157
   831          H     56    VAL      H    831     0.2719      1.008   ; qtot -0.1438
   832         CT     56    VAL     CA    832    -0.0875      12.01   ; qtot -0.2313
   833         H1     56    VAL     HA    833     0.0969      1.008   ; qtot -0.1344
   834         CT     56    VAL     CB    834     0.2985      12.01   ; qtot 0.1641
   835         HC     56    VAL     HB    835    -0.0297      1.008   ; qtot 0.1344
   836         CT     56    VAL    CG1    836    -0.3192      12.01   ; qtot -0.1848
   837         HC     56    VAL   HG11    837     0.0791      1.008   ; qtot -0.1057
   838         HC     56    VAL   HG12    838     0.0791      1.008   ; qtot -0.0266
   839         HC     56    VAL   HG13    839     0.0791      1.008   ; qtot 0.0525
   840         CT     56    VAL    CG2    840    -0.3192      12.01   ; qtot -0.2667
   841         HC     56    VAL   HG21    841     0.0791      1.008   ; qtot -0.1876
   842         HC     56    VAL   HG22    842     0.0791      1.008   ; qtot -0.1085
   843         HC     56    VAL   HG23    843     0.0791      1.008   ; qtot -0.0294
   844          C     56    VAL      C    844     0.5973      12.01   ; qtot 0.5679
   845          O     56    VAL      O    845    -0.5679         16   ; qtot 0
; residue  57 ALA rtp ALA  q  0.0
   846          N     57    ALA      N    846    -0.4157      14.01   ; qtot -0.4157
   847          H     57    ALA      H    847     0.2719      1.008   ; qtot -0.1438
   848         CT     57    ALA     CA    848     0.0337      12.01   ; qtot -0.1101
   849         H1     57    ALA     HA    849     0.0823      1.008   ; qtot -0.0278
   850         CT     57    ALA     CB    850    -0.1825      12.01   ; qtot -0.2103
   851         HC     57    ALA    HB1    851     0.0603      1.008   ; qtot -0.15
   852         HC     57    ALA    HB2    852     0.0603      1.008   ; qtot -0.0897
   853         HC     57    ALA    HB3    853     0.0603      1.008   ; qtot -0.0294
   854          C     57    ALA      C    854     0.5973      12.01   ; qtot 0.5679
   855          O     57    ALA      O    855    -0.5679         16   ; qtot 0
; residue  58 ILE rtp ILE  q  0.0
   856          N     58    ILE      N    856    -0.4157      14.01   ; qtot -0.4157
   857          H     58    ILE      H    857     0.2719      1.008   ; qtot -0.1438
   858         CT     58    ILE     CA    858    -0.0597      12.01   ; qtot -0.2035
   859         H1     58    ILE     HA    859     0.0869      1.008   ; qtot -0.1166
   860         CT     58    ILE     CB    860     0.1303      12.01   ; qtot 0.0137
   861         HC     58    ILE     HB    861     0.0187      1.008   ; qtot 0.0324
   862         CT     58    ILE    CG2    862    -0.3204      12.01   ; qtot -0.288
   863         HC     58    ILE   HG21    863     0.0882      1.008   ; qtot -0.1998
   864         HC     58    ILE   HG22    864     0.0882      1.008   ; qtot -0.1116
   865         HC     58    ILE   HG23    865     0.0882      1.008   ; qtot -0.0234
   866         CT     58    ILE    CG1    866     -0.043      12.01   ; qtot -0.0664
   867         HC     58    ILE   HG11    867     0.0236      1.008   ; qtot -0.0428
   868         HC     58    ILE   HG12    868     0.0236      1.008   ; qtot -0.0192
   869         CT     58    ILE     CD    869     -0.066      12.01   ; qtot -0.0852
   870         HC     58    ILE    HD1    870     0.0186      1.008   ; qtot -0.0666
   871         HC     58    ILE    HD2    871     0.0186      1.008   ; qtot -0.048
   872         HC     58    ILE    HD3    872     0.0186      1.008   ; qtot -0.0294
   873          C     58    ILE      C    873     0.5973      12.01   ; qtot 0.5679
   874          O     58    ILE      O    874    -0.5679         16   ; qtot 0
; residue  59 GLN rtp GLN  q  0.0
   875          N     59    GLN      N    875    -0.4157      14.01   ; qtot -0.4157
   876          H     59    GLN      H    876     0.2719      1.008   ; qtot -0.1438
   877         CT     59    GLN     CA    877    -0.0031      12.01   ; qtot -0.1469
   878         H1     59    GLN     HA    878      0.085      1.008   ; qtot -0.0619
   879         CT     59    GLN     CB    879    -0.0036      12.01   ; qtot -0.0655
   880         HC     59    GLN    HB1    880     0.0171      1.008   ; qtot -0.0484
   881         HC     59    GLN    HB2    881     0.0171      1.008   ; qtot -0.0313
   882         CT     59    GLN     CG    882    -0.0645      12.01   ; qtot -0.0958
   883         HC     59    GLN    HG1    883     0.0352      1.008   ; qtot -0.0606
   884         HC     59    GLN    HG2    884     0.0352      1.008   ; qtot -0.0254
   885          C     59    GLN     CD    885     0.6951      12.01   ; qtot 0.6697
   886          O     59    GLN    OE1    886    -0.6086         16   ; qtot 0.0611
   887          N     59    GLN    NE2    887    -0.9407      14.01   ; qtot -0.8796
   888          H     59    GLN   HE21    888     0.4251      1.008   ; qtot -0.4545
   889          H     59    GLN   HE22    889     0.4251      1.008   ; qtot -0.0294
   890          C     59    GLN      C    890     0.5973      12.01   ; qtot 0.5679
   891          O     59    GLN      O    891    -0.5679         16   ; qtot 0
; residue  60 GLU rtp GLU  q -1.0
   892          N     60    GLU      N    892    -0.5163      14.01   ; qtot -0.5163
   893          H     60    GLU      H    893     0.2936      1.008   ; qtot -0.2227
   894         CT     60    GLU     CA    894     0.0397      12.01   ; qtot -0.183
   895         H1     60    GLU     HA    895     0.1105      1.008   ; qtot -0.0725
   896         CT     60    GLU     CB    896      0.056      12.01   ; qtot -0.0165
   897         HC     60    GLU    HB1    897    -0.0173      1.008   ; qtot -0.0338
   898         HC     60    GLU    HB2    898    -0.0173      1.008   ; qtot -0.0511
   899         CT     60    GLU     CG    899     0.0136      12.01   ; qtot -0.0375
   900         HC     60    GLU    HG1    900    -0.0425      1.008   ; qtot -0.08
   901         HC     60    GLU    HG2    901    -0.0425      1.008   ; qtot -0.1225
   902          C     60    GLU     CD    902     0.8054      12.01   ; qtot 0.6829
   903         O2     60    GLU    OE1    903    -0.8188         16   ; qtot -0.1359
   904         O2     60    GLU    OE2    904    -0.8188         16   ; qtot -0.9547
   905          C     60    GLU      C    905     0.5366      12.01   ; qtot -0.4181
   906          O     60    GLU      O    906    -0.5819         16   ; qtot -1
; residue  61 LYS rtp LYS  q +1.0
   907          N     61    LYS      N    907    -0.3479      14.01   ; qtot -1.348
   908          H     61    LYS      H    908     0.2747      1.008   ; qtot -1.073
   909         CT     61    LYS     CA    909      -0.24      12.01   ; qtot -1.313
   910         H1     61    LYS     HA    910     0.1426      1.008   ; qtot -1.171
   911         CT     61    LYS     CB    911    -0.0094      12.01   ; qtot -1.18
   912         HC     61    LYS    HB1    912     0.0362      1.008   ; qtot -1.144
   913         HC     61    LYS    HB2    913     0.0362      1.008   ; qtot -1.108
   914         CT     61    LYS     CG    914     0.0187      12.01   ; qtot -1.089
   915         HC     61    LYS    HG1    915     0.0103      1.008   ; qtot -1.079
   916         HC     61    LYS    HG2    916     0.0103      1.008   ; qtot -1.068
   917         CT     61    LYS     CD    917    -0.0479      12.01   ; qtot -1.116
   918         HC     61    LYS    HD1    918     0.0621      1.008   ; qtot -1.054
   919         HC     61    LYS    HD2    919     0.0621      1.008   ; qtot -0.992
   920         CT     61    LYS     CE    920    -0.0143      12.01   ; qtot -1.006
   921         HP     61    LYS    HE1    921     0.1135      1.008   ; qtot -0.8928
   922         HP     61    LYS    HE2    922     0.1135      1.008   ; qtot -0.7793
   923         N3     61    LYS     NZ    923    -0.3854      14.01   ; qtot -1.165
   924          H     61    LYS    HZ1    924       0.34      1.008   ; qtot -0.8247
   925          H     61    LYS    HZ2    925       0.34      1.008   ; qtot -0.4847
   926          H     61    LYS    HZ3    926       0.34      1.008   ; qtot -0.1447
   927          C     61    LYS      C    927     0.7341      12.01   ; qtot 0.5894
   928          O     61    LYS      O    928    -0.5894         16   ; qtot 0
; residue  62 LEU rtp LEU  q  0.0
   929          N     62    LEU      N    929    -0.4157      14.01   ; qtot -0.4157
   930          H     62    LEU      H    930     0.2719      1.008   ; qtot -0.1438
   931         CT     62    LEU     CA    931    -0.0518      12.01   ; qtot -0.1956
   932         H1     62    LEU     HA    932     0.0922      1.008   ; qtot -0.1034
   933         CT     62    LEU     CB    933    -0.1102      12.01   ; qtot -0.2136
   934         HC     62    LEU    HB1    934     0.0457      1.008   ; qtot -0.1679
   935         HC     62    LEU    HB2    935     0.0457      1.008   ; qtot -0.1222
   936         CT     62    LEU     CG    936     0.3531      12.01   ; qtot 0.2309
   937         HC     62    LEU     HG    937    -0.0361      1.008   ; qtot 0.1948
   938         CT     62    LEU    CD1    938    -0.4121      12.01   ; qtot -0.2173
   939         HC     62    LEU   HD11    939        0.1      1.008   ; qtot -0.1173
   940         HC     62    LEU   HD12    940        0.1      1.008   ; qtot -0.0173
   941         HC     62    LEU   HD13    941        0.1      1.008   ; qtot 0.0827
   942         CT     62    LEU    CD2    942    -0.4121      12.01   ; qtot -0.3294
   943         HC     62    LEU   HD21    943        0.1      1.008   ; qtot -0.2294
   944         HC     62    LEU   HD22    944        0.1      1.008   ; qtot -0.1294
   945         HC     62    LEU   HD23    945        0.1      1.008   ; qtot -0.0294
   946          C     62    LEU      C    946     0.5973      12.01   ; qtot 0.5679
   947          O     62    LEU      O    947    -0.5679         16   ; qtot 0
; residue  63 ARG rtp ARG  q +1.0
   948          N     63    ARG      N    948    -0.3479      14.01   ; qtot -0.3479
   949          H     63    ARG      H    949     0.2747      1.008   ; qtot -0.0732
   950         CT     63    ARG     CA    950    -0.2637      12.01   ; qtot -0.3369
   951         H1     63    ARG     HA    951      0.156      1.008   ; qtot -0.1809
   952         CT     63    ARG     CB    952    -0.0007      12.01   ; qtot -0.1816
   953         HC     63    ARG    HB1    953     0.0327      1.008   ; qtot -0.1489
   954         HC     63    ARG    HB2    954     0.0327      1.008   ; qtot -0.1162
   955         CT     63    ARG     CG    955      0.039      12.01   ; qtot -0.0772
   956         HC     63    ARG    HG1    956     0.0285      1.008   ; qtot -0.0487
   957         HC     63    ARG    HG2    957     0.0285      1.008   ; qtot -0.0202
   958         CT     63    ARG     CD    958     0.0486      12.01   ; qtot 0.0284
   959         H1     63    ARG    HD1    959     0.0687      1.008   ; qtot 0.0971
   960         H1     63    ARG    HD2    960     0.0687      1.008   ; qtot 0.1658
   961         N2     63    ARG     NE    961    -0.5295      14.01   ; qtot -0.3637
   962          H     63    ARG     HE    962     0.3456      1.008   ; qtot -0.0181
   963         CA     63    ARG     CZ    963     0.8076      12.01   ; qtot 0.7895
   964         N2     63    ARG    NH1    964    -0.8627      14.01   ; qtot -0.0732
   965          H     63    ARG   HH11    965     0.4478      1.008   ; qtot 0.3746
   966          H     63    ARG   HH12    966     0.4478      1.008   ; qtot 0.8224
   967         N2     63    ARG    NH2    967    -0.8627      14.01   ; qtot -0.0403
   968          H     63    ARG   HH21    968     0.4478      1.008   ; qtot 0.4075
   969          H     63    ARG   HH22    969     0.4478      1.008   ; qtot 0.8553
   970          C     63    ARG      C    970     0.7341      12.01   ; qtot 1.589
   971          O     63    ARG      O    971    -0.5894         16   ; qtot 1
; residue  64 GLU rtp GLU  q -1.0
   972          N     64    GLU      N    972    -0.5163      14.01   ; qtot 0.4837
   973          H     64    GLU      H    973     0.2936      1.008   ; qtot 0.7773
   974         CT     64    GLU     CA    974     0.0397      12.01   ; qtot 0.817
   975         H1     64    GLU     HA    975     0.1105      1.008   ; qtot 0.9275
   976         CT     64    GLU     CB    976      0.056      12.01   ; qtot 0.9835
   977         HC     64    GLU    HB1    977    -0.0173      1.008   ; qtot 0.9662
   978         HC     64    GLU    HB2    978    -0.0173      1.008   ; qtot 0.9489
   979         CT     64    GLU     CG    979     0.0136      12.01   ; qtot 0.9625
   980         HC     64    GLU    HG1    980    -0.0425      1.008   ; qtot 0.92
   981         HC     64    GLU    HG2    981    -0.0425      1.008   ; qtot 0.8775
   982          C     64    GLU     CD    982     0.8054      12.01   ; qtot 1.683
   983         O2     64    GLU    OE1    983    -0.8188         16   ; qtot 0.8641
   984         O2     64    GLU    OE2    984    -0.8188         16   ; qtot 0.0453
   985          C     64    GLU      C    985     0.5366      12.01   ; qtot 0.5819
   986          O     64    GLU      O    986    -0.5819         16   ; qtot 0
; residue  65 GLN rtp GLN  q  0.0
   987          N     65    GLN      N    987    -0.4157      14.01   ; qtot -0.4157
   988          H     65    GLN      H    988     0.2719      1.008   ; qtot -0.1438
   989         CT     65    GLN     CA    989    -0.0031      12.01   ; qtot -0.1469
   990         H1     65    GLN     HA    990      0.085      1.008   ; qtot -0.0619
   991         CT     65    GLN     CB    991    -0.0036      12.01   ; qtot -0.0655
   992         HC     65    GLN    HB1    992     0.0171      1.008   ; qtot -0.0484
   993         HC     65    GLN    HB2    993     0.0171      1.008   ; qtot -0.0313
   994         CT     65    GLN     CG    994    -0.0645      12.01   ; qtot -0.0958
   995         HC     65    GLN    HG1    995     0.0352      1.008   ; qtot -0.0606
   996         HC     65    GLN    HG2    996     0.0352      1.008   ; qtot -0.0254
   997          C     65    GLN     CD    997     0.6951      12.01   ; qtot 0.6697
   998          O     65    GLN    OE1    998    -0.6086         16   ; qtot 0.0611
   999          N     65    GLN    NE2    999    -0.9407      14.01   ; qtot -0.8796
  1000          H     65    GLN   HE21   1000     0.4251      1.008   ; qtot -0.4545
  1001          H     65    GLN   HE22   1001     0.4251      1.008   ; qtot -0.0294
  1002          C     65    GLN      C   1002     0.5973      12.01   ; qtot 0.5679
  1003          O     65    GLN      O   1003    -0.5679         16   ; qtot 0
; residue  66 VAL rtp VAL  q  0.0
  1004          N     66    VAL      N   1004    -0.4157      14.01   ; qtot -0.4157
  1005          H     66    VAL      H   1005     0.2719      1.008   ; qtot -0.1438
  1006         CT     66    VAL     CA   1006    -0.0875      12.01   ; qtot -0.2313
  1007         H1     66    VAL     HA   1007     0.0969      1.008   ; qtot -0.1344
  1008         CT     66    VAL     CB   1008     0.2985      12.01   ; qtot 0.1641
  1009         HC     66    VAL     HB   1009    -0.0297      1.008   ; qtot 0.1344
  1010         CT     66    VAL    CG1   1010    -0.3192      12.01   ; qtot -0.1848
  1011         HC     66    VAL   HG11   1011     0.0791      1.008   ; qtot -0.1057
  1012         HC     66    VAL   HG12   1012     0.0791      1.008   ; qtot -0.0266
  1013         HC     66    VAL   HG13   1013     0.0791      1.008   ; qtot 0.0525
  1014         CT     66    VAL    CG2   1014    -0.3192      12.01   ; qtot -0.2667
  1015         HC     66    VAL   HG21   1015     0.0791      1.008   ; qtot -0.1876
  1016         HC     66    VAL   HG22   1016     0.0791      1.008   ; qtot -0.1085
  1017         HC     66    VAL   HG23   1017     0.0791      1.008   ; qtot -0.0294
  1018          C     66    VAL      C   1018     0.5973      12.01   ; qtot 0.5679
  1019          O     66    VAL      O   1019    -0.5679         16   ; qtot 0
; residue  67 VAL rtp VAL  q  0.0
  1020          N     67    VAL      N   1020    -0.4157      14.01   ; qtot -0.4157
  1021          H     67    VAL      H   1021     0.2719      1.008   ; qtot -0.1438
  1022         CT     67    VAL     CA   1022    -0.0875      12.01   ; qtot -0.2313
  1023         H1     67    VAL     HA   1023     0.0969      1.008   ; qtot -0.1344
  1024         CT     67    VAL     CB   1024     0.2985      12.01   ; qtot 0.1641
  1025         HC     67    VAL     HB   1025    -0.0297      1.008   ; qtot 0.1344
  1026         CT     67    VAL    CG1   1026    -0.3192      12.01   ; qtot -0.1848
  1027         HC     67    VAL   HG11   1027     0.0791      1.008   ; qtot -0.1057
  1028         HC     67    VAL   HG12   1028     0.0791      1.008   ; qtot -0.0266
  1029         HC     67    VAL   HG13   1029     0.0791      1.008   ; qtot 0.0525
  1030         CT     67    VAL    CG2   1030    -0.3192      12.01   ; qtot -0.2667
  1031         HC     67    VAL   HG21   1031     0.0791      1.008   ; qtot -0.1876
  1032         HC     67    VAL   HG22   1032     0.0791      1.008   ; qtot -0.1085
  1033         HC     67    VAL   HG23   1033     0.0791      1.008   ; qtot -0.0294
  1034          C     67    VAL      C   1034     0.5973      12.01   ; qtot 0.5679
  1035          O     67    VAL      O   1035    -0.5679         16   ; qtot 0
; residue  68 LYS rtp LYS  q +1.0
  1036          N     68    LYS      N   1036    -0.3479      14.01   ; qtot -0.3479
  1037          H     68    LYS      H   1037     0.2747      1.008   ; qtot -0.0732
  1038         CT     68    LYS     CA   1038      -0.24      12.01   ; qtot -0.3132
  1039         H1     68    LYS     HA   1039     0.1426      1.008   ; qtot -0.1706
  1040         CT     68    LYS     CB   1040    -0.0094      12.01   ; qtot -0.18
  1041         HC     68    LYS    HB1   1041     0.0362      1.008   ; qtot -0.1438
  1042         HC     68    LYS    HB2   1042     0.0362      1.008   ; qtot -0.1076
  1043         CT     68    LYS     CG   1043     0.0187      12.01   ; qtot -0.0889
  1044         HC     68    LYS    HG1   1044     0.0103      1.008   ; qtot -0.0786
  1045         HC     68    LYS    HG2   1045     0.0103      1.008   ; qtot -0.0683
  1046         CT     68    LYS     CD   1046    -0.0479      12.01   ; qtot -0.1162
  1047         HC     68    LYS    HD1   1047     0.0621      1.008   ; qtot -0.0541
  1048         HC     68    LYS    HD2   1048     0.0621      1.008   ; qtot 0.008
  1049         CT     68    LYS     CE   1049    -0.0143      12.01   ; qtot -0.0063
  1050         HP     68    LYS    HE1   1050     0.1135      1.008   ; qtot 0.1072
  1051         HP     68    LYS    HE2   1051     0.1135      1.008   ; qtot 0.2207
  1052         N3     68    LYS     NZ   1052    -0.3854      14.01   ; qtot -0.1647
  1053          H     68    LYS    HZ1   1053       0.34      1.008   ; qtot 0.1753
  1054          H     68    LYS    HZ2   1054       0.34      1.008   ; qtot 0.5153
  1055          H     68    LYS    HZ3   1055       0.34      1.008   ; qtot 0.8553
  1056          C     68    LYS      C   1056     0.7341      12.01   ; qtot 1.589
  1057          O     68    LYS      O   1057    -0.5894         16   ; qtot 1
; residue  69 ARG rtp ARG  q +1.0
  1058          N     69    ARG      N   1058    -0.3479      14.01   ; qtot 0.6521
  1059          H     69    ARG      H   1059     0.2747      1.008   ; qtot 0.9268
  1060         CT     69    ARG     CA   1060    -0.2637      12.01   ; qtot 0.6631
  1061         H1     69    ARG     HA   1061      0.156      1.008   ; qtot 0.8191
  1062         CT     69    ARG     CB   1062    -0.0007      12.01   ; qtot 0.8184
  1063         HC     69    ARG    HB1   1063     0.0327      1.008   ; qtot 0.8511
  1064         HC     69    ARG    HB2   1064     0.0327      1.008   ; qtot 0.8838
  1065         CT     69    ARG     CG   1065      0.039      12.01   ; qtot 0.9228
  1066         HC     69    ARG    HG1   1066     0.0285      1.008   ; qtot 0.9513
  1067         HC     69    ARG    HG2   1067     0.0285      1.008   ; qtot 0.9798
  1068         CT     69    ARG     CD   1068     0.0486      12.01   ; qtot 1.028
  1069         H1     69    ARG    HD1   1069     0.0687      1.008   ; qtot 1.097
  1070         H1     69    ARG    HD2   1070     0.0687      1.008   ; qtot 1.166
  1071         N2     69    ARG     NE   1071    -0.5295      14.01   ; qtot 0.6363
  1072          H     69    ARG     HE   1072     0.3456      1.008   ; qtot 0.9819
  1073         CA     69    ARG     CZ   1073     0.8076      12.01   ; qtot 1.789
  1074         N2     69    ARG    NH1   1074    -0.8627      14.01   ; qtot 0.9268
  1075          H     69    ARG   HH11   1075     0.4478      1.008   ; qtot 1.375
  1076          H     69    ARG   HH12   1076     0.4478      1.008   ; qtot 1.822
  1077         N2     69    ARG    NH2   1077    -0.8627      14.01   ; qtot 0.9597
  1078          H     69    ARG   HH21   1078     0.4478      1.008   ; qtot 1.408
  1079          H     69    ARG   HH22   1079     0.4478      1.008   ; qtot 1.855
  1080          C     69    ARG      C   1080     0.7341      12.01   ; qtot 2.589
  1081          O     69    ARG      O   1081    -0.5894         16   ; qtot 2
; residue  70 GLU rtp GLU  q -1.0
  1082          N     70    GLU      N   1082    -0.5163      14.01   ; qtot 1.484
  1083          H     70    GLU      H   1083     0.2936      1.008   ; qtot 1.777
  1084         CT     70    GLU     CA   1084     0.0397      12.01   ; qtot 1.817
  1085         H1     70    GLU     HA   1085     0.1105      1.008   ; qtot 1.928
  1086         CT     70    GLU     CB   1086      0.056      12.01   ; qtot 1.984
  1087         HC     70    GLU    HB1   1087    -0.0173      1.008   ; qtot 1.966
  1088         HC     70    GLU    HB2   1088    -0.0173      1.008   ; qtot 1.949
  1089         CT     70    GLU     CG   1089     0.0136      12.01   ; qtot 1.963
  1090         HC     70    GLU    HG1   1090    -0.0425      1.008   ; qtot 1.92
  1091         HC     70    GLU    HG2   1091    -0.0425      1.008   ; qtot 1.878
  1092          C     70    GLU     CD   1092     0.8054      12.01   ; qtot 2.683
  1093         O2     70    GLU    OE1   1093    -0.8188         16   ; qtot 1.864
  1094         O2     70    GLU    OE2   1094    -0.8188         16   ; qtot 1.045
  1095          C     70    GLU      C   1095     0.5366      12.01   ; qtot 1.582
  1096          O     70    GLU      O   1096    -0.5819         16   ; qtot 1
; residue  71 GLU rtp GLU  q -1.0
  1097          N     71    GLU      N   1097    -0.5163      14.01   ; qtot 0.4837
  1098          H     71    GLU      H   1098     0.2936      1.008   ; qtot 0.7773
  1099         CT     71    GLU     CA   1099     0.0397      12.01   ; qtot 0.817
  1100         H1     71    GLU     HA   1100     0.1105      1.008   ; qtot 0.9275
  1101         CT     71    GLU     CB   1101      0.056      12.01   ; qtot 0.9835
  1102         HC     71    GLU    HB1   1102    -0.0173      1.008   ; qtot 0.9662
  1103         HC     71    GLU    HB2   1103    -0.0173      1.008   ; qtot 0.9489
  1104         CT     71    GLU     CG   1104     0.0136      12.01   ; qtot 0.9625
  1105         HC     71    GLU    HG1   1105    -0.0425      1.008   ; qtot 0.92
  1106         HC     71    GLU    HG2   1106    -0.0425      1.008   ; qtot 0.8775
  1107          C     71    GLU     CD   1107     0.8054      12.01   ; qtot 1.683
  1108         O2     71    GLU    OE1   1108    -0.8188         16   ; qtot 0.8641
  1109         O2     71    GLU    OE2   1109    -0.8188         16   ; qtot 0.0453
  1110          C     71    GLU      C   1110     0.5366      12.01   ; qtot 0.5819
  1111          O     71    GLU      O   1111    -0.5819         16   ; qtot 0
; residue  72 LEU rtp LEU  q  0.0
  1112          N     72    LEU      N   1112    -0.4157      14.01   ; qtot -0.4157
  1113          H     72    LEU      H   1113     0.2719      1.008   ; qtot -0.1438
  1114         CT     72    LEU     CA   1114    -0.0518      12.01   ; qtot -0.1956
  1115         H1     72    LEU     HA   1115     0.0922      1.008   ; qtot -0.1034
  1116         CT     72    LEU     CB   1116    -0.1102      12.01   ; qtot -0.2136
  1117         HC     72    LEU    HB1   1117     0.0457      1.008   ; qtot -0.1679
  1118         HC     72    LEU    HB2   1118     0.0457      1.008   ; qtot -0.1222
  1119         CT     72    LEU     CG   1119     0.3531      12.01   ; qtot 0.2309
  1120         HC     72    LEU     HG   1120    -0.0361      1.008   ; qtot 0.1948
  1121         CT     72    LEU    CD1   1121    -0.4121      12.01   ; qtot -0.2173
  1122         HC     72    LEU   HD11   1122        0.1      1.008   ; qtot -0.1173
  1123         HC     72    LEU   HD12   1123        0.1      1.008   ; qtot -0.0173
  1124         HC     72    LEU   HD13   1124        0.1      1.008   ; qtot 0.0827
  1125         CT     72    LEU    CD2   1125    -0.4121      12.01   ; qtot -0.3294
  1126         HC     72    LEU   HD21   1126        0.1      1.008   ; qtot -0.2294
  1127         HC     72    LEU   HD22   1127        0.1      1.008   ; qtot -0.1294
  1128         HC     72    LEU   HD23   1128        0.1      1.008   ; qtot -0.0294
  1129          C     72    LEU      C   1129     0.5973      12.01   ; qtot 0.5679
  1130          O     72    LEU      O   1130    -0.5679         16   ; qtot 0
; residue  73 PHE rtp PHE  q  0.0
  1131          N     73    PHE      N   1131    -0.4157      14.01   ; qtot -0.4157
  1132          H     73    PHE      H   1132     0.2719      1.008   ; qtot -0.1438
  1133         CT     73    PHE     CA   1133    -0.0024      12.01   ; qtot -0.1462
  1134         H1     73    PHE     HA   1134     0.0978      1.008   ; qtot -0.0484
  1135         CT     73    PHE     CB   1135    -0.0343      12.01   ; qtot -0.0827
  1136         HC     73    PHE    HB1   1136     0.0295      1.008   ; qtot -0.0532
  1137         HC     73    PHE    HB2   1137     0.0295      1.008   ; qtot -0.0237
  1138         CA     73    PHE     CG   1138     0.0118      12.01   ; qtot -0.0119
  1139         CA     73    PHE    CD1   1139    -0.1256      12.01   ; qtot -0.1375
  1140         HA     73    PHE    HD1   1140      0.133      1.008   ; qtot -0.0045
  1141         CA     73    PHE    CE1   1141    -0.1704      12.01   ; qtot -0.1749
  1142         HA     73    PHE    HE1   1142      0.143      1.008   ; qtot -0.0319
  1143         CA     73    PHE     CZ   1143    -0.1072      12.01   ; qtot -0.1391
  1144         HA     73    PHE     HZ   1144     0.1297      1.008   ; qtot -0.0094
  1145         CA     73    PHE    CE2   1145    -0.1704      12.01   ; qtot -0.1798
  1146         HA     73    PHE    HE2   1146      0.143      1.008   ; qtot -0.0368
  1147         CA     73    PHE    CD2   1147    -0.1256      12.01   ; qtot -0.1624
  1148         HA     73    PHE    HD2   1148      0.133      1.008   ; qtot -0.0294
  1149          C     73    PHE      C   1149     0.5973      12.01   ; qtot 0.5679
  1150          O     73    PHE      O   1150    -0.5679         16   ; qtot 0
; residue  74 ILE rtp ILE  q  0.0
  1151          N     74    ILE      N   1151    -0.4157      14.01   ; qtot -0.4157
  1152          H     74    ILE      H   1152     0.2719      1.008   ; qtot -0.1438
  1153         CT     74    ILE     CA   1153    -0.0597      12.01   ; qtot -0.2035
  1154         H1     74    ILE     HA   1154     0.0869      1.008   ; qtot -0.1166
  1155         CT     74    ILE     CB   1155     0.1303      12.01   ; qtot 0.0137
  1156         HC     74    ILE     HB   1156     0.0187      1.008   ; qtot 0.0324
  1157         CT     74    ILE    CG2   1157    -0.3204      12.01   ; qtot -0.288
  1158         HC     74    ILE   HG21   1158     0.0882      1.008   ; qtot -0.1998
  1159         HC     74    ILE   HG22   1159     0.0882      1.008   ; qtot -0.1116
  1160         HC     74    ILE   HG23   1160     0.0882      1.008   ; qtot -0.0234
  1161         CT     74    ILE    CG1   1161     -0.043      12.01   ; qtot -0.0664
  1162         HC     74    ILE   HG11   1162     0.0236      1.008   ; qtot -0.0428
  1163         HC     74    ILE   HG12   1163     0.0236      1.008   ; qtot -0.0192
  1164         CT     74    ILE     CD   1164     -0.066      12.01   ; qtot -0.0852
  1165         HC     74    ILE    HD1   1165     0.0186      1.008   ; qtot -0.0666
  1166         HC     74    ILE    HD2   1166     0.0186      1.008   ; qtot -0.048
  1167         HC     74    ILE    HD3   1167     0.0186      1.008   ; qtot -0.0294
  1168          C     74    ILE      C   1168     0.5973      12.01   ; qtot 0.5679
  1169          O     74    ILE      O   1169    -0.5679         16   ; qtot 0
; residue  75 VAL rtp VAL  q  0.0
  1170          N     75    VAL      N   1170    -0.4157      14.01   ; qtot -0.4157
  1171          H     75    VAL      H   1171     0.2719      1.008   ; qtot -0.1438
  1172         CT     75    VAL     CA   1172    -0.0875      12.01   ; qtot -0.2313
  1173         H1     75    VAL     HA   1173     0.0969      1.008   ; qtot -0.1344
  1174         CT     75    VAL     CB   1174     0.2985      12.01   ; qtot 0.1641
  1175         HC     75    VAL     HB   1175    -0.0297      1.008   ; qtot 0.1344
  1176         CT     75    VAL    CG1   1176    -0.3192      12.01   ; qtot -0.1848
  1177         HC     75    VAL   HG11   1177     0.0791      1.008   ; qtot -0.1057
  1178         HC     75    VAL   HG12   1178     0.0791      1.008   ; qtot -0.0266
  1179         HC     75    VAL   HG13   1179     0.0791      1.008   ; qtot 0.0525
  1180         CT     75    VAL    CG2   1180    -0.3192      12.01   ; qtot -0.2667
  1181         HC     75    VAL   HG21   1181     0.0791      1.008   ; qtot -0.1876
  1182         HC     75    VAL   HG22   1182     0.0791      1.008   ; qtot -0.1085
  1183         HC     75    VAL   HG23   1183     0.0791      1.008   ; qtot -0.0294
  1184          C     75    VAL      C   1184     0.5973      12.01   ; qtot 0.5679
  1185          O     75    VAL      O   1185    -0.5679         16   ; qtot 0
; residue  76 SER rtp SER  q  0.0
  1186          N     76    SER      N   1186    -0.4157      14.01   ; qtot -0.4157
  1187          H     76    SER      H   1187     0.2719      1.008   ; qtot -0.1438
  1188         CT     76    SER     CA   1188    -0.0249      12.01   ; qtot -0.1687
  1189         H1     76    SER     HA   1189     0.0843      1.008   ; qtot -0.0844
  1190         CT     76    SER     CB   1190     0.2117      12.01   ; qtot 0.1273
  1191         H1     76    SER    HB1   1191     0.0352      1.008   ; qtot 0.1625
  1192         H1     76    SER    HB2   1192     0.0352      1.008   ; qtot 0.1977
  1193         OH     76    SER     OG   1193    -0.6546         16   ; qtot -0.4569
  1194         HO     76    SER     HG   1194     0.4275      1.008   ; qtot -0.0294
  1195          C     76    SER      C   1195     0.5973      12.01   ; qtot 0.5679
  1196          O     76    SER      O   1196    -0.5679         16   ; qtot 0
; residue  77 LYS rtp LYS  q +1.0
  1197          N     77    LYS      N   1197    -0.3479      14.01   ; qtot -0.3479
  1198          H     77    LYS      H   1198     0.2747      1.008   ; qtot -0.0732
  1199         CT     77    LYS     CA   1199      -0.24      12.01   ; qtot -0.3132
  1200         H1     77    LYS     HA   1200     0.1426      1.008   ; qtot -0.1706
  1201         CT     77    LYS     CB   1201    -0.0094      12.01   ; qtot -0.18
  1202         HC     77    LYS    HB1   1202     0.0362      1.008   ; qtot -0.1438
  1203         HC     77    LYS    HB2   1203     0.0362      1.008   ; qtot -0.1076
  1204         CT     77    LYS     CG   1204     0.0187      12.01   ; qtot -0.0889
  1205         HC     77    LYS    HG1   1205     0.0103      1.008   ; qtot -0.0786
  1206         HC     77    LYS    HG2   1206     0.0103      1.008   ; qtot -0.0683
  1207         CT     77    LYS     CD   1207    -0.0479      12.01   ; qtot -0.1162
  1208         HC     77    LYS    HD1   1208     0.0621      1.008   ; qtot -0.0541
  1209         HC     77    LYS    HD2   1209     0.0621      1.008   ; qtot 0.008
  1210         CT     77    LYS     CE   1210    -0.0143      12.01   ; qtot -0.0063
  1211         HP     77    LYS    HE1   1211     0.1135      1.008   ; qtot 0.1072
  1212         HP     77    LYS    HE2   1212     0.1135      1.008   ; qtot 0.2207
  1213         N3     77    LYS     NZ   1213    -0.3854      14.01   ; qtot -0.1647
  1214          H     77    LYS    HZ1   1214       0.34      1.008   ; qtot 0.1753
  1215          H     77    LYS    HZ2   1215       0.34      1.008   ; qtot 0.5153
  1216          H     77    LYS    HZ3   1216       0.34      1.008   ; qtot 0.8553
  1217          C     77    LYS      C   1217     0.7341      12.01   ; qtot 1.589
  1218          O     77    LYS      O   1218    -0.5894         16   ; qtot 1
; residue  78 LEU rtp LEU  q  0.0
  1219          N     78    LEU      N   1219    -0.4157      14.01   ; qtot 0.5843
  1220          H     78    LEU      H   1220     0.2719      1.008   ; qtot 0.8562
  1221         CT     78    LEU     CA   1221    -0.0518      12.01   ; qtot 0.8044
  1222         H1     78    LEU     HA   1222     0.0922      1.008   ; qtot 0.8966
  1223         CT     78    LEU     CB   1223    -0.1102      12.01   ; qtot 0.7864
  1224         HC     78    LEU    HB1   1224     0.0457      1.008   ; qtot 0.8321
  1225         HC     78    LEU    HB2   1225     0.0457      1.008   ; qtot 0.8778
  1226         CT     78    LEU     CG   1226     0.3531      12.01   ; qtot 1.231
  1227         HC     78    LEU     HG   1227    -0.0361      1.008   ; qtot 1.195
  1228         CT     78    LEU    CD1   1228    -0.4121      12.01   ; qtot 0.7827
  1229         HC     78    LEU   HD11   1229        0.1      1.008   ; qtot 0.8827
  1230         HC     78    LEU   HD12   1230        0.1      1.008   ; qtot 0.9827
  1231         HC     78    LEU   HD13   1231        0.1      1.008   ; qtot 1.083
  1232         CT     78    LEU    CD2   1232    -0.4121      12.01   ; qtot 0.6706
  1233         HC     78    LEU   HD21   1233        0.1      1.008   ; qtot 0.7706
  1234         HC     78    LEU   HD22   1234        0.1      1.008   ; qtot 0.8706
  1235         HC     78    LEU   HD23   1235        0.1      1.008   ; qtot 0.9706
  1236          C     78    LEU      C   1236     0.5973      12.01   ; qtot 1.568
  1237          O     78    LEU      O   1237    -0.5679         16   ; qtot 1
; residue  79 TRP rtp TRP  q  0.0
  1238          N     79    TRP      N   1238    -0.4157      14.01   ; qtot 0.5843
  1239          H     79    TRP      H   1239     0.2719      1.008   ; qtot 0.8562
  1240         CT     79    TRP     CA   1240    -0.0275      12.01   ; qtot 0.8287
  1241         H1     79    TRP     HA   1241     0.1123      1.008   ; qtot 0.941
  1242         CT     79    TRP     CB   1242     -0.005      12.01   ; qtot 0.936
  1243         HC     79    TRP    HB1   1243     0.0339      1.008   ; qtot 0.9699
  1244         HC     79    TRP    HB2   1244     0.0339      1.008   ; qtot 1.004
  1245         C*     79    TRP     CG   1245    -0.1415      12.01   ; qtot 0.8623
  1246         CW     79    TRP    CD1   1246    -0.1638      12.01   ; qtot 0.6985
  1247         H4     79    TRP    HD1   1247     0.2062      1.008   ; qtot 0.9047
  1248         NA     79    TRP    NE1   1248    -0.3418      14.01   ; qtot 0.5629
  1249          H     79    TRP    HE1   1249     0.3412      1.008   ; qtot 0.9041
  1250         CN     79    TRP    CE2   1250      0.138      12.01   ; qtot 1.042
  1251         CA     79    TRP    CZ2   1251    -0.2601      12.01   ; qtot 0.782
  1252         HA     79    TRP    HZ2   1252     0.1572      1.008   ; qtot 0.9392
  1253         CA     79    TRP    CH2   1253    -0.1134      12.01   ; qtot 0.8258
  1254         HA     79    TRP    HH2   1254     0.1417      1.008   ; qtot 0.9675
  1255         CA     79    TRP    CZ3   1255    -0.1972      12.01   ; qtot 0.7703
  1256         HA     79    TRP    HZ3   1256     0.1447      1.008   ; qtot 0.915
  1257         CA     79    TRP    CE3   1257    -0.2387      12.01   ; qtot 0.6763
  1258         HA     79    TRP    HE3   1258       0.17      1.008   ; qtot 0.8463
  1259         CB     79    TRP    CD2   1259     0.1243      12.01   ; qtot 0.9706
  1260          C     79    TRP      C   1260     0.5973      12.01   ; qtot 1.568
  1261          O     79    TRP      O   1261    -0.5679         16   ; qtot 1
; residue  80 CYS rtp CYS  q  0.0
  1262          N     80    CYS      N   1262    -0.4157      14.01   ; qtot 0.5843
  1263          H     80    CYS      H   1263     0.2719      1.008   ; qtot 0.8562
  1264         CT     80    CYS     CA   1264     0.0213      12.01   ; qtot 0.8775
  1265         H1     80    CYS     HA   1265     0.1124      1.008   ; qtot 0.9899
  1266         CT     80    CYS     CB   1266    -0.1231      12.01   ; qtot 0.8668
  1267         H1     80    CYS    HB1   1267     0.1112      1.008   ; qtot 0.978
  1268         H1     80    CYS    HB2   1268     0.1112      1.008   ; qtot 1.089
  1269         SH     80    CYS     SG   1269    -0.3119      32.06   ; qtot 0.7773
  1270         HS     80    CYS     HG   1270     0.1933      1.008   ; qtot 0.9706
  1271          C     80    CYS      C   1271     0.5973      12.01   ; qtot 1.568
  1272          O     80    CYS      O   1272    -0.5679         16   ; qtot 1
; residue  81 THR rtp THR  q  0.0
  1273          N     81    THR      N   1273    -0.4157      14.01   ; qtot 0.5843
  1274          H     81    THR      H   1274     0.2719      1.008   ; qtot 0.8562
  1275         CT     81    THR     CA   1275    -0.0389      12.01   ; qtot 0.8173
  1276         H1     81    THR     HA   1276     0.1007      1.008   ; qtot 0.918
  1277         CT     81    THR     CB   1277     0.3654      12.01   ; qtot 1.283
  1278         H1     81    THR     HB   1278     0.0043      1.008   ; qtot 1.288
  1279         CT     81    THR    CG2   1279    -0.2438      12.01   ; qtot 1.044
  1280         HC     81    THR   HG21   1280     0.0642      1.008   ; qtot 1.108
  1281         HC     81    THR   HG22   1281     0.0642      1.008   ; qtot 1.172
  1282         HC     81    THR   HG23   1282     0.0642      1.008   ; qtot 1.237
  1283         OH     81    THR    OG1   1283    -0.6761         16   ; qtot 0.5604
  1284         HO     81    THR    HG1   1284     0.4102      1.008   ; qtot 0.9706
  1285          C     81    THR      C   1285     0.5973      12.01   ; qtot 1.568
  1286          O     81    THR      O   1286    -0.5679         16   ; qtot 1
; residue  82 TYR rtp TYR  q  0.0
  1287          N     82    TYR      N   1287    -0.4157      14.01   ; qtot 0.5843
  1288          H     82    TYR      H   1288     0.2719      1.008   ; qtot 0.8562
  1289         CT     82    TYR     CA   1289    -0.0014      12.01   ; qtot 0.8548
  1290         H1     82    TYR     HA   1290     0.0876      1.008   ; qtot 0.9424
  1291         CT     82    TYR     CB   1291    -0.0152      12.01   ; qtot 0.9272
  1292         HC     82    TYR    HB1   1292     0.0295      1.008   ; qtot 0.9567
  1293         HC     82    TYR    HB2   1293     0.0295      1.008   ; qtot 0.9862
  1294         CA     82    TYR     CG   1294    -0.0011      12.01   ; qtot 0.9851
  1295         CA     82    TYR    CD1   1295    -0.1906      12.01   ; qtot 0.7945
  1296         HA     82    TYR    HD1   1296     0.1699      1.008   ; qtot 0.9644
  1297         CA     82    TYR    CE1   1297    -0.2341      12.01   ; qtot 0.7303
  1298         HA     82    TYR    HE1   1298     0.1656      1.008   ; qtot 0.8959
  1299          C     82    TYR     CZ   1299     0.3226      12.01   ; qtot 1.219
  1300         OH     82    TYR     OH   1300    -0.5579         16   ; qtot 0.6606
  1301         HO     82    TYR     HH   1301     0.3992      1.008   ; qtot 1.06
  1302         CA     82    TYR    CE2   1302    -0.2341      12.01   ; qtot 0.8257
  1303         HA     82    TYR    HE2   1303     0.1656      1.008   ; qtot 0.9913
  1304         CA     82    TYR    CD2   1304    -0.1906      12.01   ; qtot 0.8007
  1305         HA     82    TYR    HD2   1305     0.1699      1.008   ; qtot 0.9706
  1306          C     82    TYR      C   1306     0.5973      12.01   ; qtot 1.568
  1307          O     82    TYR      O   1307    -0.5679         16   ; qtot 1
; residue  83 HIS rtp HIE  q  0.0
  1308          N     83    HIS      N   1308    -0.4157      14.01   ; qtot 0.5843
  1309          H     83    HIS      H   1309     0.2719      1.008   ; qtot 0.8562
  1310         CT     83    HIS     CA   1310    -0.0581      12.01   ; qtot 0.7981
  1311         H1     83    HIS     HA   1311      0.136      1.008   ; qtot 0.9341
  1312         CT     83    HIS     CB   1312    -0.0074      12.01   ; qtot 0.9267
  1313         HC     83    HIS    HB1   1313     0.0367      1.008   ; qtot 0.9634
  1314         HC     83    HIS    HB2   1314     0.0367      1.008   ; qtot 1
  1315         CC     83    HIS     CG   1315     0.1868      12.01   ; qtot 1.187
  1316         NB     83    HIS    ND1   1316    -0.5432      14.01   ; qtot 0.6437
  1317         CR     83    HIS    CE1   1317     0.1635      12.01   ; qtot 0.8072
  1318         H5     83    HIS    HE1   1318     0.1435      1.008   ; qtot 0.9507
  1319         NA     83    HIS    NE2   1319    -0.2795      14.01   ; qtot 0.6712
  1320          H     83    HIS    HE2   1320     0.3339      1.008   ; qtot 1.005
  1321         CW     83    HIS    CD2   1321    -0.2207      12.01   ; qtot 0.7844
  1322         H4     83    HIS    HD2   1322     0.1862      1.008   ; qtot 0.9706
  1323          C     83    HIS      C   1323     0.5973      12.01   ; qtot 1.568
  1324          O     83    HIS      O   1324    -0.5679         16   ; qtot 1
; residue  84 GLU rtp GLU  q -1.0
  1325          N     84    GLU      N   1325    -0.5163      14.01   ; qtot 0.4837
  1326          H     84    GLU      H   1326     0.2936      1.008   ; qtot 0.7773
  1327         CT     84    GLU     CA   1327     0.0397      12.01   ; qtot 0.817
  1328         H1     84    GLU     HA   1328     0.1105      1.008   ; qtot 0.9275
  1329         CT     84    GLU     CB   1329      0.056      12.01   ; qtot 0.9835
  1330         HC     84    GLU    HB1   1330    -0.0173      1.008   ; qtot 0.9662
  1331         HC     84    GLU    HB2   1331    -0.0173      1.008   ; qtot 0.9489
  1332         CT     84    GLU     CG   1332     0.0136      12.01   ; qtot 0.9625
  1333         HC     84    GLU    HG1   1333    -0.0425      1.008   ; qtot 0.92
  1334         HC     84    GLU    HG2   1334    -0.0425      1.008   ; qtot 0.8775
  1335          C     84    GLU     CD   1335     0.8054      12.01   ; qtot 1.683
  1336         O2     84    GLU    OE1   1336    -0.8188         16   ; qtot 0.8641
  1337         O2     84    GLU    OE2   1337    -0.8188         16   ; qtot 0.0453
  1338          C     84    GLU      C   1338     0.5366      12.01   ; qtot 0.5819
  1339          O     84    GLU      O   1339    -0.5819         16   ; qtot 0
; residue  85 LYS rtp LYS  q +1.0
  1340          N     85    LYS      N   1340    -0.3479      14.01   ; qtot -0.3479
  1341          H     85    LYS      H   1341     0.2747      1.008   ; qtot -0.0732
  1342         CT     85    LYS     CA   1342      -0.24      12.01   ; qtot -0.3132
  1343         H1     85    LYS     HA   1343     0.1426      1.008   ; qtot -0.1706
  1344         CT     85    LYS     CB   1344    -0.0094      12.01   ; qtot -0.18
  1345         HC     85    LYS    HB1   1345     0.0362      1.008   ; qtot -0.1438
  1346         HC     85    LYS    HB2   1346     0.0362      1.008   ; qtot -0.1076
  1347         CT     85    LYS     CG   1347     0.0187      12.01   ; qtot -0.0889
  1348         HC     85    LYS    HG1   1348     0.0103      1.008   ; qtot -0.0786
  1349         HC     85    LYS    HG2   1349     0.0103      1.008   ; qtot -0.0683
  1350         CT     85    LYS     CD   1350    -0.0479      12.01   ; qtot -0.1162
  1351         HC     85    LYS    HD1   1351     0.0621      1.008   ; qtot -0.0541
  1352         HC     85    LYS    HD2   1352     0.0621      1.008   ; qtot 0.008
  1353         CT     85    LYS     CE   1353    -0.0143      12.01   ; qtot -0.0063
  1354         HP     85    LYS    HE1   1354     0.1135      1.008   ; qtot 0.1072
  1355         HP     85    LYS    HE2   1355     0.1135      1.008   ; qtot 0.2207
  1356         N3     85    LYS     NZ   1356    -0.3854      14.01   ; qtot -0.1647
  1357          H     85    LYS    HZ1   1357       0.34      1.008   ; qtot 0.1753
  1358          H     85    LYS    HZ2   1358       0.34      1.008   ; qtot 0.5153
  1359          H     85    LYS    HZ3   1359       0.34      1.008   ; qtot 0.8553
  1360          C     85    LYS      C   1360     0.7341      12.01   ; qtot 1.589
  1361          O     85    LYS      O   1361    -0.5894         16   ; qtot 1
; residue  86 GLY rtp GLY  q  0.0
  1362          N     86    GLY      N   1362    -0.4157      14.01   ; qtot 0.5843
  1363          H     86    GLY      H   1363     0.2719      1.008   ; qtot 0.8562
  1364         CT     86    GLY     CA   1364    -0.0252      12.01   ; qtot 0.831
  1365         H1     86    GLY    HA1   1365     0.0698      1.008   ; qtot 0.9008
  1366         H1     86    GLY    HA2   1366     0.0698      1.008   ; qtot 0.9706
  1367          C     86    GLY      C   1367     0.5973      12.01   ; qtot 1.568
  1368          O     86    GLY      O   1368    -0.5679         16   ; qtot 1
; residue  87 LEU rtp LEU  q  0.0
  1369          N     87    LEU      N   1369    -0.4157      14.01   ; qtot 0.5843
  1370          H     87    LEU      H   1370     0.2719      1.008   ; qtot 0.8562
  1371         CT     87    LEU     CA   1371    -0.0518      12.01   ; qtot 0.8044
  1372         H1     87    LEU     HA   1372     0.0922      1.008   ; qtot 0.8966
  1373         CT     87    LEU     CB   1373    -0.1102      12.01   ; qtot 0.7864
  1374         HC     87    LEU    HB1   1374     0.0457      1.008   ; qtot 0.8321
  1375         HC     87    LEU    HB2   1375     0.0457      1.008   ; qtot 0.8778
  1376         CT     87    LEU     CG   1376     0.3531      12.01   ; qtot 1.231
  1377         HC     87    LEU     HG   1377    -0.0361      1.008   ; qtot 1.195
  1378         CT     87    LEU    CD1   1378    -0.4121      12.01   ; qtot 0.7827
  1379         HC     87    LEU   HD11   1379        0.1      1.008   ; qtot 0.8827
  1380         HC     87    LEU   HD12   1380        0.1      1.008   ; qtot 0.9827
  1381         HC     87    LEU   HD13   1381        0.1      1.008   ; qtot 1.083
  1382         CT     87    LEU    CD2   1382    -0.4121      12.01   ; qtot 0.6706
  1383         HC     87    LEU   HD21   1383        0.1      1.008   ; qtot 0.7706
  1384         HC     87    LEU   HD22   1384        0.1      1.008   ; qtot 0.8706
  1385         HC     87    LEU   HD23   1385        0.1      1.008   ; qtot 0.9706
  1386          C     87    LEU      C   1386     0.5973      12.01   ; qtot 1.568
  1387          O     87    LEU      O   1387    -0.5679         16   ; qtot 1
; residue  88 VAL rtp VAL  q  0.0
  1388          N     88    VAL      N   1388    -0.4157      14.01   ; qtot 0.5843
  1389          H     88    VAL      H   1389     0.2719      1.008   ; qtot 0.8562
  1390         CT     88    VAL     CA   1390    -0.0875      12.01   ; qtot 0.7687
  1391         H1     88    VAL     HA   1391     0.0969      1.008   ; qtot 0.8656
  1392         CT     88    VAL     CB   1392     0.2985      12.01   ; qtot 1.164
  1393         HC     88    VAL     HB   1393    -0.0297      1.008   ; qtot 1.134
  1394         CT     88    VAL    CG1   1394    -0.3192      12.01   ; qtot 0.8152
  1395         HC     88    VAL   HG11   1395     0.0791      1.008   ; qtot 0.8943
  1396         HC     88    VAL   HG12   1396     0.0791      1.008   ; qtot 0.9734
  1397         HC     88    VAL   HG13   1397     0.0791      1.008   ; qtot 1.053
  1398         CT     88    VAL    CG2   1398    -0.3192      12.01   ; qtot 0.7333
  1399         HC     88    VAL   HG21   1399     0.0791      1.008   ; qtot 0.8124
  1400         HC     88    VAL   HG22   1400     0.0791      1.008   ; qtot 0.8915
  1401         HC     88    VAL   HG23   1401     0.0791      1.008   ; qtot 0.9706
  1402          C     88    VAL      C   1402     0.5973      12.01   ; qtot 1.568
  1403          O     88    VAL      O   1403    -0.5679         16   ; qtot 1
; residue  89 LYS rtp LYS  q +1.0
  1404          N     89    LYS      N   1404    -0.3479      14.01   ; qtot 0.6521
  1405          H     89    LYS      H   1405     0.2747      1.008   ; qtot 0.9268
  1406         CT     89    LYS     CA   1406      -0.24      12.01   ; qtot 0.6868
  1407         H1     89    LYS     HA   1407     0.1426      1.008   ; qtot 0.8294
  1408         CT     89    LYS     CB   1408    -0.0094      12.01   ; qtot 0.82
  1409         HC     89    LYS    HB1   1409     0.0362      1.008   ; qtot 0.8562
  1410         HC     89    LYS    HB2   1410     0.0362      1.008   ; qtot 0.8924
  1411         CT     89    LYS     CG   1411     0.0187      12.01   ; qtot 0.9111
  1412         HC     89    LYS    HG1   1412     0.0103      1.008   ; qtot 0.9214
  1413         HC     89    LYS    HG2   1413     0.0103      1.008   ; qtot 0.9317
  1414         CT     89    LYS     CD   1414    -0.0479      12.01   ; qtot 0.8838
  1415         HC     89    LYS    HD1   1415     0.0621      1.008   ; qtot 0.9459
  1416         HC     89    LYS    HD2   1416     0.0621      1.008   ; qtot 1.008
  1417         CT     89    LYS     CE   1417    -0.0143      12.01   ; qtot 0.9937
  1418         HP     89    LYS    HE1   1418     0.1135      1.008   ; qtot 1.107
  1419         HP     89    LYS    HE2   1419     0.1135      1.008   ; qtot 1.221
  1420         N3     89    LYS     NZ   1420    -0.3854      14.01   ; qtot 0.8353
  1421          H     89    LYS    HZ1   1421       0.34      1.008   ; qtot 1.175
  1422          H     89    LYS    HZ2   1422       0.34      1.008   ; qtot 1.515
  1423          H     89    LYS    HZ3   1423       0.34      1.008   ; qtot 1.855
  1424          C     89    LYS      C   1424     0.7341      12.01   ; qtot 2.589
  1425          O     89    LYS      O   1425    -0.5894         16   ; qtot 2
; residue  90 GLY rtp GLY  q  0.0
  1426          N     90    GLY      N   1426    -0.4157      14.01   ; qtot 1.584
  1427          H     90    GLY      H   1427     0.2719      1.008   ; qtot 1.856
  1428         CT     90    GLY     CA   1428    -0.0252      12.01   ; qtot 1.831
  1429         H1     90    GLY    HA1   1429     0.0698      1.008   ; qtot 1.901
  1430         H1     90    GLY    HA2   1430     0.0698      1.008   ; qtot 1.971
  1431          C     90    GLY      C   1431     0.5973      12.01   ; qtot 2.568
  1432          O     90    GLY      O   1432    -0.5679         16   ; qtot 2
; residue  91 ALA rtp ALA  q  0.0
  1433          N     91    ALA      N   1433    -0.4157      14.01   ; qtot 1.584
  1434          H     91    ALA      H   1434     0.2719      1.008   ; qtot 1.856
  1435         CT     91    ALA     CA   1435     0.0337      12.01   ; qtot 1.89
  1436         H1     91    ALA     HA   1436     0.0823      1.008   ; qtot 1.972
  1437         CT     91    ALA     CB   1437    -0.1825      12.01   ; qtot 1.79
  1438         HC     91    ALA    HB1   1438     0.0603      1.008   ; qtot 1.85
  1439         HC     91    ALA    HB2   1439     0.0603      1.008   ; qtot 1.91
  1440         HC     91    ALA    HB3   1440     0.0603      1.008   ; qtot 1.971
  1441          C     91    ALA      C   1441     0.5973      12.01   ; qtot 2.568
  1442          O     91    ALA      O   1442    -0.5679         16   ; qtot 2
; residue  92 CYS rtp CYS  q  0.0
  1443          N     92    CYS      N   1443    -0.4157      14.01   ; qtot 1.584
  1444          H     92    CYS      H   1444     0.2719      1.008   ; qtot 1.856
  1445         CT     92    CYS     CA   1445     0.0213      12.01   ; qtot 1.877
  1446         H1     92    CYS     HA   1446     0.1124      1.008   ; qtot 1.99
  1447         CT     92    CYS     CB   1447    -0.1231      12.01   ; qtot 1.867
  1448         H1     92    CYS    HB1   1448     0.1112      1.008   ; qtot 1.978
  1449         H1     92    CYS    HB2   1449     0.1112      1.008   ; qtot 2.089
  1450         SH     92    CYS     SG   1450    -0.3119      32.06   ; qtot 1.777
  1451         HS     92    CYS     HG   1451     0.1933      1.008   ; qtot 1.971
  1452          C     92    CYS      C   1452     0.5973      12.01   ; qtot 2.568
  1453          O     92    CYS      O   1453    -0.5679         16   ; qtot 2
; residue  93 GLN rtp GLN  q  0.0
  1454          N     93    GLN      N   1454    -0.4157      14.01   ; qtot 1.584
  1455          H     93    GLN      H   1455     0.2719      1.008   ; qtot 1.856
  1456         CT     93    GLN     CA   1456    -0.0031      12.01   ; qtot 1.853
  1457         H1     93    GLN     HA   1457      0.085      1.008   ; qtot 1.938
  1458         CT     93    GLN     CB   1458    -0.0036      12.01   ; qtot 1.935
  1459         HC     93    GLN    HB1   1459     0.0171      1.008   ; qtot 1.952
  1460         HC     93    GLN    HB2   1460     0.0171      1.008   ; qtot 1.969
  1461         CT     93    GLN     CG   1461    -0.0645      12.01   ; qtot 1.904
  1462         HC     93    GLN    HG1   1462     0.0352      1.008   ; qtot 1.939
  1463         HC     93    GLN    HG2   1463     0.0352      1.008   ; qtot 1.975
  1464          C     93    GLN     CD   1464     0.6951      12.01   ; qtot 2.67
  1465          O     93    GLN    OE1   1465    -0.6086         16   ; qtot 2.061
  1466          N     93    GLN    NE2   1466    -0.9407      14.01   ; qtot 1.12
  1467          H     93    GLN   HE21   1467     0.4251      1.008   ; qtot 1.545
  1468          H     93    GLN   HE22   1468     0.4251      1.008   ; qtot 1.971
  1469          C     93    GLN      C   1469     0.5973      12.01   ; qtot 2.568
  1470          O     93    GLN      O   1470    -0.5679         16   ; qtot 2
; residue  94 LYS rtp LYS  q +1.0
  1471          N     94    LYS      N   1471    -0.3479      14.01   ; qtot 1.652
  1472          H     94    LYS      H   1472     0.2747      1.008   ; qtot 1.927
  1473         CT     94    LYS     CA   1473      -0.24      12.01   ; qtot 1.687
  1474         H1     94    LYS     HA   1474     0.1426      1.008   ; qtot 1.829
  1475         CT     94    LYS     CB   1475    -0.0094      12.01   ; qtot 1.82
  1476         HC     94    LYS    HB1   1476     0.0362      1.008   ; qtot 1.856
  1477         HC     94    LYS    HB2   1477     0.0362      1.008   ; qtot 1.892
  1478         CT     94    LYS     CG   1478     0.0187      12.01   ; qtot 1.911
  1479         HC     94    LYS    HG1   1479     0.0103      1.008   ; qtot 1.921
  1480         HC     94    LYS    HG2   1480     0.0103      1.008   ; qtot 1.932
  1481         CT     94    LYS     CD   1481    -0.0479      12.01   ; qtot 1.884
  1482         HC     94    LYS    HD1   1482     0.0621      1.008   ; qtot 1.946
  1483         HC     94    LYS    HD2   1483     0.0621      1.008   ; qtot 2.008
  1484         CT     94    LYS     CE   1484    -0.0143      12.01   ; qtot 1.994
  1485         HP     94    LYS    HE1   1485     0.1135      1.008   ; qtot 2.107
  1486         HP     94    LYS    HE2   1486     0.1135      1.008   ; qtot 2.221
  1487         N3     94    LYS     NZ   1487    -0.3854      14.01   ; qtot 1.835
  1488          H     94    LYS    HZ1   1488       0.34      1.008   ; qtot 2.175
  1489          H     94    LYS    HZ2   1489       0.34      1.008   ; qtot 2.515
  1490          H     94    LYS    HZ3   1490       0.34      1.008   ; qtot 2.855
  1491          C     94    LYS      C   1491     0.7341      12.01   ; qtot 3.589
  1492          O     94    LYS      O   1492    -0.5894         16   ; qtot 3
; residue  95 THR rtp THR  q  0.0
  1493          N     95    THR      N   1493    -0.4157      14.01   ; qtot 2.584
  1494          H     95    THR      H   1494     0.2719      1.008   ; qtot 2.856
  1495         CT     95    THR     CA   1495    -0.0389      12.01   ; qtot 2.817
  1496         H1     95    THR     HA   1496     0.1007      1.008   ; qtot 2.918
  1497         CT     95    THR     CB   1497     0.3654      12.01   ; qtot 3.283
  1498         H1     95    THR     HB   1498     0.0043      1.008   ; qtot 3.288
  1499         CT     95    THR    CG2   1499    -0.2438      12.01   ; qtot 3.044
  1500         HC     95    THR   HG21   1500     0.0642      1.008   ; qtot 3.108
  1501         HC     95    THR   HG22   1501     0.0642      1.008   ; qtot 3.172
  1502         HC     95    THR   HG23   1502     0.0642      1.008   ; qtot 3.236
  1503         OH     95    THR    OG1   1503    -0.6761         16   ; qtot 2.56
  1504         HO     95    THR    HG1   1504     0.4102      1.008   ; qtot 2.971
  1505          C     95    THR      C   1505     0.5973      12.01   ; qtot 3.568
  1506          O     95    THR      O   1506    -0.5679         16   ; qtot 3
; residue  96 LEU rtp LEU  q  0.0
  1507          N     96    LEU      N   1507    -0.4157      14.01   ; qtot 2.584
  1508          H     96    LEU      H   1508     0.2719      1.008   ; qtot 2.856
  1509         CT     96    LEU     CA   1509    -0.0518      12.01   ; qtot 2.804
  1510         H1     96    LEU     HA   1510     0.0922      1.008   ; qtot 2.897
  1511         CT     96    LEU     CB   1511    -0.1102      12.01   ; qtot 2.786
  1512         HC     96    LEU    HB1   1512     0.0457      1.008   ; qtot 2.832
  1513         HC     96    LEU    HB2   1513     0.0457      1.008   ; qtot 2.878
  1514         CT     96    LEU     CG   1514     0.3531      12.01   ; qtot 3.231
  1515         HC     96    LEU     HG   1515    -0.0361      1.008   ; qtot 3.195
  1516         CT     96    LEU    CD1   1516    -0.4121      12.01   ; qtot 2.783
  1517         HC     96    LEU   HD11   1517        0.1      1.008   ; qtot 2.883
  1518         HC     96    LEU   HD12   1518        0.1      1.008   ; qtot 2.983
  1519         HC     96    LEU   HD13   1519        0.1      1.008   ; qtot 3.083
  1520         CT     96    LEU    CD2   1520    -0.4121      12.01   ; qtot 2.671
  1521         HC     96    LEU   HD21   1521        0.1      1.008   ; qtot 2.771
  1522         HC     96    LEU   HD22   1522        0.1      1.008   ; qtot 2.871
  1523         HC     96    LEU   HD23   1523        0.1      1.008   ; qtot 2.971
  1524          C     96    LEU      C   1524     0.5973      12.01   ; qtot 3.568
  1525          O     96    LEU      O   1525    -0.5679         16   ; qtot 3
; residue  97 SER rtp SER  q  0.0
  1526          N     97    SER      N   1526    -0.4157      14.01   ; qtot 2.584
  1527          H     97    SER      H   1527     0.2719      1.008   ; qtot 2.856
  1528         CT     97    SER     CA   1528    -0.0249      12.01   ; qtot 2.831
  1529         H1     97    SER     HA   1529     0.0843      1.008   ; qtot 2.916
  1530         CT     97    SER     CB   1530     0.2117      12.01   ; qtot 3.127
  1531         H1     97    SER    HB1   1531     0.0352      1.008   ; qtot 3.163
  1532         H1     97    SER    HB2   1532     0.0352      1.008   ; qtot 3.198
  1533         OH     97    SER     OG   1533    -0.6546         16   ; qtot 2.543
  1534         HO     97    SER     HG   1534     0.4275      1.008   ; qtot 2.971
  1535          C     97    SER      C   1535     0.5973      12.01   ; qtot 3.568
  1536          O     97    SER      O   1536    -0.5679         16   ; qtot 3
; residue  98 ASP rtp ASP  q -1.0
  1537          N     98    ASP      N   1537    -0.5163      14.01   ; qtot 2.484
  1538          H     98    ASP      H   1538     0.2936      1.008   ; qtot 2.777
  1539         CT     98    ASP     CA   1539     0.0381      12.01   ; qtot 2.815
  1540         H1     98    ASP     HA   1540      0.088      1.008   ; qtot 2.903
  1541         CT     98    ASP     CB   1541    -0.0303      12.01   ; qtot 2.873
  1542         HC     98    ASP    HB1   1542    -0.0122      1.008   ; qtot 2.861
  1543         HC     98    ASP    HB2   1543    -0.0122      1.008   ; qtot 2.849
  1544          C     98    ASP     CG   1544     0.7994      12.01   ; qtot 3.648
  1545         O2     98    ASP    OD1   1545    -0.8014         16   ; qtot 2.847
  1546         O2     98    ASP    OD2   1546    -0.8014         16   ; qtot 2.045
  1547          C     98    ASP      C   1547     0.5366      12.01   ; qtot 2.582
  1548          O     98    ASP      O   1548    -0.5819         16   ; qtot 2
; residue  99 LEU rtp LEU  q  0.0
  1549          N     99    LEU      N   1549    -0.4157      14.01   ; qtot 1.584
  1550          H     99    LEU      H   1550     0.2719      1.008   ; qtot 1.856
  1551         CT     99    LEU     CA   1551    -0.0518      12.01   ; qtot 1.804
  1552         H1     99    LEU     HA   1552     0.0922      1.008   ; qtot 1.897
  1553         CT     99    LEU     CB   1553    -0.1102      12.01   ; qtot 1.786
  1554         HC     99    LEU    HB1   1554     0.0457      1.008   ; qtot 1.832
  1555         HC     99    LEU    HB2   1555     0.0457      1.008   ; qtot 1.878
  1556         CT     99    LEU     CG   1556     0.3531      12.01   ; qtot 2.231
  1557         HC     99    LEU     HG   1557    -0.0361      1.008   ; qtot 2.195
  1558         CT     99    LEU    CD1   1558    -0.4121      12.01   ; qtot 1.783
  1559         HC     99    LEU   HD11   1559        0.1      1.008   ; qtot 1.883
  1560         HC     99    LEU   HD12   1560        0.1      1.008   ; qtot 1.983
  1561         HC     99    LEU   HD13   1561        0.1      1.008   ; qtot 2.083
  1562         CT     99    LEU    CD2   1562    -0.4121      12.01   ; qtot 1.671
  1563         HC     99    LEU   HD21   1563        0.1      1.008   ; qtot 1.771
  1564         HC     99    LEU   HD22   1564        0.1      1.008   ; qtot 1.871
  1565         HC     99    LEU   HD23   1565        0.1      1.008   ; qtot 1.971
  1566          C     99    LEU      C   1566     0.5973      12.01   ; qtot 2.568
  1567          O     99    LEU      O   1567    -0.5679         16   ; qtot 2
; residue 100 LYS rtp LYS  q +1.0
  1568          N    100    LYS      N   1568    -0.3479      14.01   ; qtot 1.652
  1569          H    100    LYS      H   1569     0.2747      1.008   ; qtot 1.927
  1570         CT    100    LYS     CA   1570      -0.24      12.01   ; qtot 1.687
  1571         H1    100    LYS     HA   1571     0.1426      1.008   ; qtot 1.829
  1572         CT    100    LYS     CB   1572    -0.0094      12.01   ; qtot 1.82
  1573         HC    100    LYS    HB1   1573     0.0362      1.008   ; qtot 1.856
  1574         HC    100    LYS    HB2   1574     0.0362      1.008   ; qtot 1.892
  1575         CT    100    LYS     CG   1575     0.0187      12.01   ; qtot 1.911
  1576         HC    100    LYS    HG1   1576     0.0103      1.008   ; qtot 1.921
  1577         HC    100    LYS    HG2   1577     0.0103      1.008   ; qtot 1.932
  1578         CT    100    LYS     CD   1578    -0.0479      12.01   ; qtot 1.884
  1579         HC    100    LYS    HD1   1579     0.0621      1.008   ; qtot 1.946
  1580         HC    100    LYS    HD2   1580     0.0621      1.008   ; qtot 2.008
  1581         CT    100    LYS     CE   1581    -0.0143      12.01   ; qtot 1.994
  1582         HP    100    LYS    HE1   1582     0.1135      1.008   ; qtot 2.107
  1583         HP    100    LYS    HE2   1583     0.1135      1.008   ; qtot 2.221
  1584         N3    100    LYS     NZ   1584    -0.3854      14.01   ; qtot 1.835
  1585          H    100    LYS    HZ1   1585       0.34      1.008   ; qtot 2.175
  1586          H    100    LYS    HZ2   1586       0.34      1.008   ; qtot 2.515
  1587          H    100    LYS    HZ3   1587       0.34      1.008   ; qtot 2.855
  1588          C    100    LYS      C   1588     0.7341      12.01   ; qtot 3.589
  1589          O    100    LYS      O   1589    -0.5894         16   ; qtot 3
; residue 101 LEU rtp LEU  q  0.0
  1590          N    101    LEU      N   1590    -0.4157      14.01   ; qtot 2.584
  1591          H    101    LEU      H   1591     0.2719      1.008   ; qtot 2.856
  1592         CT    101    LEU     CA   1592    -0.0518      12.01   ; qtot 2.804
  1593         H1    101    LEU     HA   1593     0.0922      1.008   ; qtot 2.897
  1594         CT    101    LEU     CB   1594    -0.1102      12.01   ; qtot 2.786
  1595         HC    101    LEU    HB1   1595     0.0457      1.008   ; qtot 2.832
  1596         HC    101    LEU    HB2   1596     0.0457      1.008   ; qtot 2.878
  1597         CT    101    LEU     CG   1597     0.3531      12.01   ; qtot 3.231
  1598         HC    101    LEU     HG   1598    -0.0361      1.008   ; qtot 3.195
  1599         CT    101    LEU    CD1   1599    -0.4121      12.01   ; qtot 2.783
  1600         HC    101    LEU   HD11   1600        0.1      1.008   ; qtot 2.883
  1601         HC    101    LEU   HD12   1601        0.1      1.008   ; qtot 2.983
  1602         HC    101    LEU   HD13   1602        0.1      1.008   ; qtot 3.083
  1603         CT    101    LEU    CD2   1603    -0.4121      12.01   ; qtot 2.671
  1604         HC    101    LEU   HD21   1604        0.1      1.008   ; qtot 2.771
  1605         HC    101    LEU   HD22   1605        0.1      1.008   ; qtot 2.871
  1606         HC    101    LEU   HD23   1606        0.1      1.008   ; qtot 2.971
  1607          C    101    LEU      C   1607     0.5973      12.01   ; qtot 3.568
  1608          O    101    LEU      O   1608    -0.5679         16   ; qtot 3
; residue 102 ASP rtp ASP  q -1.0
  1609          N    102    ASP      N   1609    -0.5163      14.01   ; qtot 2.484
  1610          H    102    ASP      H   1610     0.2936      1.008   ; qtot 2.777
  1611         CT    102    ASP     CA   1611     0.0381      12.01   ; qtot 2.815
  1612         H1    102    ASP     HA   1612      0.088      1.008   ; qtot 2.903
  1613         CT    102    ASP     CB   1613    -0.0303      12.01   ; qtot 2.873
  1614         HC    102    ASP    HB1   1614    -0.0122      1.008   ; qtot 2.861
  1615         HC    102    ASP    HB2   1615    -0.0122      1.008   ; qtot 2.849
  1616          C    102    ASP     CG   1616     0.7994      12.01   ; qtot 3.648
  1617         O2    102    ASP    OD1   1617    -0.8014         16   ; qtot 2.847
  1618         O2    102    ASP    OD2   1618    -0.8014         16   ; qtot 2.045
  1619          C    102    ASP      C   1619     0.5366      12.01   ; qtot 2.582
  1620          O    102    ASP      O   1620    -0.5819         16   ; qtot 2
; residue 103 TYR rtp TYR  q  0.0
  1621          N    103    TYR      N   1621    -0.4157      14.01   ; qtot 1.584
  1622          H    103    TYR      H   1622     0.2719      1.008   ; qtot 1.856
  1623         CT    103    TYR     CA   1623    -0.0014      12.01   ; qtot 1.855
  1624         H1    103    TYR     HA   1624     0.0876      1.008   ; qtot 1.942
  1625         CT    103    TYR     CB   1625    -0.0152      12.01   ; qtot 1.927
  1626         HC    103    TYR    HB1   1626     0.0295      1.008   ; qtot 1.957
  1627         HC    103    TYR    HB2   1627     0.0295      1.008   ; qtot 1.986
  1628         CA    103    TYR     CG   1628    -0.0011      12.01   ; qtot 1.985
  1629         CA    103    TYR    CD1   1629    -0.1906      12.01   ; qtot 1.794
  1630         HA    103    TYR    HD1   1630     0.1699      1.008   ; qtot 1.964
  1631         CA    103    TYR    CE1   1631    -0.2341      12.01   ; qtot 1.73
  1632         HA    103    TYR    HE1   1632     0.1656      1.008   ; qtot 1.896
  1633          C    103    TYR     CZ   1633     0.3226      12.01   ; qtot 2.218
  1634         OH    103    TYR     OH   1634    -0.5579         16   ; qtot 1.661
  1635         HO    103    TYR     HH   1635     0.3992      1.008   ; qtot 2.06
  1636         CA    103    TYR    CE2   1636    -0.2341      12.01   ; qtot 1.826
  1637         HA    103    TYR    HE2   1637     0.1656      1.008   ; qtot 1.991
  1638         CA    103    TYR    CD2   1638    -0.1906      12.01   ; qtot 1.801
  1639         HA    103    TYR    HD2   1639     0.1699      1.008   ; qtot 1.971
  1640          C    103    TYR      C   1640     0.5973      12.01   ; qtot 2.568
  1641          O    103    TYR      O   1641    -0.5679         16   ; qtot 2
; residue 104 LEU rtp LEU  q  0.0
  1642          N    104    LEU      N   1642    -0.4157      14.01   ; qtot 1.584
  1643          H    104    LEU      H   1643     0.2719      1.008   ; qtot 1.856
  1644         CT    104    LEU     CA   1644    -0.0518      12.01   ; qtot 1.804
  1645         H1    104    LEU     HA   1645     0.0922      1.008   ; qtot 1.897
  1646         CT    104    LEU     CB   1646    -0.1102      12.01   ; qtot 1.786
  1647         HC    104    LEU    HB1   1647     0.0457      1.008   ; qtot 1.832
  1648         HC    104    LEU    HB2   1648     0.0457      1.008   ; qtot 1.878
  1649         CT    104    LEU     CG   1649     0.3531      12.01   ; qtot 2.231
  1650         HC    104    LEU     HG   1650    -0.0361      1.008   ; qtot 2.195
  1651         CT    104    LEU    CD1   1651    -0.4121      12.01   ; qtot 1.783
  1652         HC    104    LEU   HD11   1652        0.1      1.008   ; qtot 1.883
  1653         HC    104    LEU   HD12   1653        0.1      1.008   ; qtot 1.983
  1654         HC    104    LEU   HD13   1654        0.1      1.008   ; qtot 2.083
  1655         CT    104    LEU    CD2   1655    -0.4121      12.01   ; qtot 1.671
  1656         HC    104    LEU   HD21   1656        0.1      1.008   ; qtot 1.771
  1657         HC    104    LEU   HD22   1657        0.1      1.008   ; qtot 1.871
  1658         HC    104    LEU   HD23   1658        0.1      1.008   ; qtot 1.971
  1659          C    104    LEU      C   1659     0.5973      12.01   ; qtot 2.568
  1660          O    104    LEU      O   1660    -0.5679         16   ; qtot 2
; residue 105 ASP rtp ASP  q -1.0
  1661          N    105    ASP      N   1661    -0.5163      14.01   ; qtot 1.484
  1662          H    105    ASP      H   1662     0.2936      1.008   ; qtot 1.777
  1663         CT    105    ASP     CA   1663     0.0381      12.01   ; qtot 1.815
  1664         H1    105    ASP     HA   1664      0.088      1.008   ; qtot 1.903
  1665         CT    105    ASP     CB   1665    -0.0303      12.01   ; qtot 1.873
  1666         HC    105    ASP    HB1   1666    -0.0122      1.008   ; qtot 1.861
  1667         HC    105    ASP    HB2   1667    -0.0122      1.008   ; qtot 1.849
  1668          C    105    ASP     CG   1668     0.7994      12.01   ; qtot 2.648
  1669         O2    105    ASP    OD1   1669    -0.8014         16   ; qtot 1.847
  1670         O2    105    ASP    OD2   1670    -0.8014         16   ; qtot 1.045
  1671          C    105    ASP      C   1671     0.5366      12.01   ; qtot 1.582
  1672          O    105    ASP      O   1672    -0.5819         16   ; qtot 1
; residue 106 LEU rtp LEU  q  0.0
  1673          N    106    LEU      N   1673    -0.4157      14.01   ; qtot 0.5843
  1674          H    106    LEU      H   1674     0.2719      1.008   ; qtot 0.8562
  1675         CT    106    LEU     CA   1675    -0.0518      12.01   ; qtot 0.8044
  1676         H1    106    LEU     HA   1676     0.0922      1.008   ; qtot 0.8966
  1677         CT    106    LEU     CB   1677    -0.1102      12.01   ; qtot 0.7864
  1678         HC    106    LEU    HB1   1678     0.0457      1.008   ; qtot 0.8321
  1679         HC    106    LEU    HB2   1679     0.0457      1.008   ; qtot 0.8778
  1680         CT    106    LEU     CG   1680     0.3531      12.01   ; qtot 1.231
  1681         HC    106    LEU     HG   1681    -0.0361      1.008   ; qtot 1.195
  1682         CT    106    LEU    CD1   1682    -0.4121      12.01   ; qtot 0.7827
  1683         HC    106    LEU   HD11   1683        0.1      1.008   ; qtot 0.8827
  1684         HC    106    LEU   HD12   1684        0.1      1.008   ; qtot 0.9827
  1685         HC    106    LEU   HD13   1685        0.1      1.008   ; qtot 1.083
  1686         CT    106    LEU    CD2   1686    -0.4121      12.01   ; qtot 0.6706
  1687         HC    106    LEU   HD21   1687        0.1      1.008   ; qtot 0.7706
  1688         HC    106    LEU   HD22   1688        0.1      1.008   ; qtot 0.8706
  1689         HC    106    LEU   HD23   1689        0.1      1.008   ; qtot 0.9706
  1690          C    106    LEU      C   1690     0.5973      12.01   ; qtot 1.568
  1691          O    106    LEU      O   1691    -0.5679         16   ; qtot 1
; residue 107 TYR rtp TYR  q  0.0
  1692          N    107    TYR      N   1692    -0.4157      14.01   ; qtot 0.5843
  1693          H    107    TYR      H   1693     0.2719      1.008   ; qtot 0.8562
  1694         CT    107    TYR     CA   1694    -0.0014      12.01   ; qtot 0.8548
  1695         H1    107    TYR     HA   1695     0.0876      1.008   ; qtot 0.9424
  1696         CT    107    TYR     CB   1696    -0.0152      12.01   ; qtot 0.9272
  1697         HC    107    TYR    HB1   1697     0.0295      1.008   ; qtot 0.9567
  1698         HC    107    TYR    HB2   1698     0.0295      1.008   ; qtot 0.9862
  1699         CA    107    TYR     CG   1699    -0.0011      12.01   ; qtot 0.9851
  1700         CA    107    TYR    CD1   1700    -0.1906      12.01   ; qtot 0.7945
  1701         HA    107    TYR    HD1   1701     0.1699      1.008   ; qtot 0.9644
  1702         CA    107    TYR    CE1   1702    -0.2341      12.01   ; qtot 0.7303
  1703         HA    107    TYR    HE1   1703     0.1656      1.008   ; qtot 0.8959
  1704          C    107    TYR     CZ   1704     0.3226      12.01   ; qtot 1.218
  1705         OH    107    TYR     OH   1705    -0.5579         16   ; qtot 0.6606
  1706         HO    107    TYR     HH   1706     0.3992      1.008   ; qtot 1.06
  1707         CA    107    TYR    CE2   1707    -0.2341      12.01   ; qtot 0.8257
  1708         HA    107    TYR    HE2   1708     0.1656      1.008   ; qtot 0.9913
  1709         CA    107    TYR    CD2   1709    -0.1906      12.01   ; qtot 0.8007
  1710         HA    107    TYR    HD2   1710     0.1699      1.008   ; qtot 0.9706
  1711          C    107    TYR      C   1711     0.5973      12.01   ; qtot 1.568
  1712          O    107    TYR      O   1712    -0.5679         16   ; qtot 1
; residue 108 LEU rtp LEU  q  0.0
  1713          N    108    LEU      N   1713    -0.4157      14.01   ; qtot 0.5843
  1714          H    108    LEU      H   1714     0.2719      1.008   ; qtot 0.8562
  1715         CT    108    LEU     CA   1715    -0.0518      12.01   ; qtot 0.8044
  1716         H1    108    LEU     HA   1716     0.0922      1.008   ; qtot 0.8966
  1717         CT    108    LEU     CB   1717    -0.1102      12.01   ; qtot 0.7864
  1718         HC    108    LEU    HB1   1718     0.0457      1.008   ; qtot 0.8321
  1719         HC    108    LEU    HB2   1719     0.0457      1.008   ; qtot 0.8778
  1720         CT    108    LEU     CG   1720     0.3531      12.01   ; qtot 1.231
  1721         HC    108    LEU     HG   1721    -0.0361      1.008   ; qtot 1.195
  1722         CT    108    LEU    CD1   1722    -0.4121      12.01   ; qtot 0.7827
  1723         HC    108    LEU   HD11   1723        0.1      1.008   ; qtot 0.8827
  1724         HC    108    LEU   HD12   1724        0.1      1.008   ; qtot 0.9827
  1725         HC    108    LEU   HD13   1725        0.1      1.008   ; qtot 1.083
  1726         CT    108    LEU    CD2   1726    -0.4121      12.01   ; qtot 0.6706
  1727         HC    108    LEU   HD21   1727        0.1      1.008   ; qtot 0.7706
  1728         HC    108    LEU   HD22   1728        0.1      1.008   ; qtot 0.8706
  1729         HC    108    LEU   HD23   1729        0.1      1.008   ; qtot 0.9706
  1730          C    108    LEU      C   1730     0.5973      12.01   ; qtot 1.568
  1731          O    108    LEU      O   1731    -0.5679         16   ; qtot 1
; residue 109 ILE rtp ILE  q  0.0
  1732          N    109    ILE      N   1732    -0.4157      14.01   ; qtot 0.5843
  1733          H    109    ILE      H   1733     0.2719      1.008   ; qtot 0.8562
  1734         CT    109    ILE     CA   1734    -0.0597      12.01   ; qtot 0.7965
  1735         H1    109    ILE     HA   1735     0.0869      1.008   ; qtot 0.8834
  1736         CT    109    ILE     CB   1736     0.1303      12.01   ; qtot 1.014
  1737         HC    109    ILE     HB   1737     0.0187      1.008   ; qtot 1.032
  1738         CT    109    ILE    CG2   1738    -0.3204      12.01   ; qtot 0.712
  1739         HC    109    ILE   HG21   1739     0.0882      1.008   ; qtot 0.8002
  1740         HC    109    ILE   HG22   1740     0.0882      1.008   ; qtot 0.8884
  1741         HC    109    ILE   HG23   1741     0.0882      1.008   ; qtot 0.9766
  1742         CT    109    ILE    CG1   1742     -0.043      12.01   ; qtot 0.9336
  1743         HC    109    ILE   HG11   1743     0.0236      1.008   ; qtot 0.9572
  1744         HC    109    ILE   HG12   1744     0.0236      1.008   ; qtot 0.9808
  1745         CT    109    ILE     CD   1745     -0.066      12.01   ; qtot 0.9148
  1746         HC    109    ILE    HD1   1746     0.0186      1.008   ; qtot 0.9334
  1747         HC    109    ILE    HD2   1747     0.0186      1.008   ; qtot 0.952
  1748         HC    109    ILE    HD3   1748     0.0186      1.008   ; qtot 0.9706
  1749          C    109    ILE      C   1749     0.5973      12.01   ; qtot 1.568
  1750          O    109    ILE      O   1750    -0.5679         16   ; qtot 1
; residue 110 HIS rtp HIE  q  0.0
  1751          N    110    HIS      N   1751    -0.4157      14.01   ; qtot 0.5843
  1752          H    110    HIS      H   1752     0.2719      1.008   ; qtot 0.8562
  1753         CT    110    HIS     CA   1753    -0.0581      12.01   ; qtot 0.7981
  1754         H1    110    HIS     HA   1754      0.136      1.008   ; qtot 0.9341
  1755         CT    110    HIS     CB   1755    -0.0074      12.01   ; qtot 0.9267
  1756         HC    110    HIS    HB1   1756     0.0367      1.008   ; qtot 0.9634
  1757         HC    110    HIS    HB2   1757     0.0367      1.008   ; qtot 1
  1758         CC    110    HIS     CG   1758     0.1868      12.01   ; qtot 1.187
  1759         NB    110    HIS    ND1   1759    -0.5432      14.01   ; qtot 0.6437
  1760         CR    110    HIS    CE1   1760     0.1635      12.01   ; qtot 0.8072
  1761         H5    110    HIS    HE1   1761     0.1435      1.008   ; qtot 0.9507
  1762         NA    110    HIS    NE2   1762    -0.2795      14.01   ; qtot 0.6712
  1763          H    110    HIS    HE2   1763     0.3339      1.008   ; qtot 1.005
  1764         CW    110    HIS    CD2   1764    -0.2207      12.01   ; qtot 0.7844
  1765         H4    110    HIS    HD2   1765     0.1862      1.008   ; qtot 0.9706
  1766          C    110    HIS      C   1766     0.5973      12.01   ; qtot 1.568
  1767          O    110    HIS      O   1767    -0.5679         16   ; qtot 1
; residue 111 TRP rtp TRP  q  0.0
  1768          N    111    TRP      N   1768    -0.4157      14.01   ; qtot 0.5843
  1769          H    111    TRP      H   1769     0.2719      1.008   ; qtot 0.8562
  1770         CT    111    TRP     CA   1770    -0.0275      12.01   ; qtot 0.8287
  1771         H1    111    TRP     HA   1771     0.1123      1.008   ; qtot 0.941
  1772         CT    111    TRP     CB   1772     -0.005      12.01   ; qtot 0.936
  1773         HC    111    TRP    HB1   1773     0.0339      1.008   ; qtot 0.9699
  1774         HC    111    TRP    HB2   1774     0.0339      1.008   ; qtot 1.004
  1775         C*    111    TRP     CG   1775    -0.1415      12.01   ; qtot 0.8623
  1776         CW    111    TRP    CD1   1776    -0.1638      12.01   ; qtot 0.6985
  1777         H4    111    TRP    HD1   1777     0.2062      1.008   ; qtot 0.9047
  1778         NA    111    TRP    NE1   1778    -0.3418      14.01   ; qtot 0.5629
  1779          H    111    TRP    HE1   1779     0.3412      1.008   ; qtot 0.9041
  1780         CN    111    TRP    CE2   1780      0.138      12.01   ; qtot 1.042
  1781         CA    111    TRP    CZ2   1781    -0.2601      12.01   ; qtot 0.782
  1782         HA    111    TRP    HZ2   1782     0.1572      1.008   ; qtot 0.9392
  1783         CA    111    TRP    CH2   1783    -0.1134      12.01   ; qtot 0.8258
  1784         HA    111    TRP    HH2   1784     0.1417      1.008   ; qtot 0.9675
  1785         CA    111    TRP    CZ3   1785    -0.1972      12.01   ; qtot 0.7703
  1786         HA    111    TRP    HZ3   1786     0.1447      1.008   ; qtot 0.915
  1787         CA    111    TRP    CE3   1787    -0.2387      12.01   ; qtot 0.6763
  1788         HA    111    TRP    HE3   1788       0.17      1.008   ; qtot 0.8463
  1789         CB    111    TRP    CD2   1789     0.1243      12.01   ; qtot 0.9706
  1790          C    111    TRP      C   1790     0.5973      12.01   ; qtot 1.568
  1791          O    111    TRP      O   1791    -0.5679         16   ; qtot 1
; residue 112 PRO rtp PRO  q  0.0
  1792          N    112    PRO      N   1792    -0.2548      14.01   ; qtot 0.7452
  1793         CT    112    PRO     CD   1793     0.0192      12.01   ; qtot 0.7644
  1794         H1    112    PRO    HD1   1794     0.0391      1.008   ; qtot 0.8035
  1795         H1    112    PRO    HD2   1795     0.0391      1.008   ; qtot 0.8426
  1796         CT    112    PRO     CG   1796     0.0189      12.01   ; qtot 0.8615
  1797         HC    112    PRO    HG1   1797     0.0213      1.008   ; qtot 0.8828
  1798         HC    112    PRO    HG2   1798     0.0213      1.008   ; qtot 0.9041
  1799         CT    112    PRO     CB   1799     -0.007      12.01   ; qtot 0.8971
  1800         HC    112    PRO    HB1   1800     0.0253      1.008   ; qtot 0.9224
  1801         HC    112    PRO    HB2   1801     0.0253      1.008   ; qtot 0.9477
  1802         CT    112    PRO     CA   1802    -0.0266      12.01   ; qtot 0.9211
  1803         H1    112    PRO     HA   1803     0.0641      1.008   ; qtot 0.9852
  1804          C    112    PRO      C   1804     0.5896      12.01   ; qtot 1.575
  1805          O    112    PRO      O   1805    -0.5748         16   ; qtot 1
; residue 113 TYR rtp TYR  q  0.0
  1806          N    113    TYR      N   1806    -0.4157      14.01   ; qtot 0.5843
  1807          H    113    TYR      H   1807     0.2719      1.008   ; qtot 0.8562
  1808         CT    113    TYR     CA   1808    -0.0014      12.01   ; qtot 0.8548
  1809         H1    113    TYR     HA   1809     0.0876      1.008   ; qtot 0.9424
  1810         CT    113    TYR     CB   1810    -0.0152      12.01   ; qtot 0.9272
  1811         HC    113    TYR    HB1   1811     0.0295      1.008   ; qtot 0.9567
  1812         HC    113    TYR    HB2   1812     0.0295      1.008   ; qtot 0.9862
  1813         CA    113    TYR     CG   1813    -0.0011      12.01   ; qtot 0.9851
  1814         CA    113    TYR    CD1   1814    -0.1906      12.01   ; qtot 0.7945
  1815         HA    113    TYR    HD1   1815     0.1699      1.008   ; qtot 0.9644
  1816         CA    113    TYR    CE1   1816    -0.2341      12.01   ; qtot 0.7303
  1817         HA    113    TYR    HE1   1817     0.1656      1.008   ; qtot 0.8959
  1818          C    113    TYR     CZ   1818     0.3226      12.01   ; qtot 1.218
  1819         OH    113    TYR     OH   1819    -0.5579         16   ; qtot 0.6606
  1820         HO    113    TYR     HH   1820     0.3992      1.008   ; qtot 1.06
  1821         CA    113    TYR    CE2   1821    -0.2341      12.01   ; qtot 0.8257
  1822         HA    113    TYR    HE2   1822     0.1656      1.008   ; qtot 0.9913
  1823         CA    113    TYR    CD2   1823    -0.1906      12.01   ; qtot 0.8007
  1824         HA    113    TYR    HD2   1824     0.1699      1.008   ; qtot 0.9706
  1825          C    113    TYR      C   1825     0.5973      12.01   ; qtot 1.568
  1826          O    113    TYR      O   1826    -0.5679         16   ; qtot 1
; residue 114 GLY rtp GLY  q  0.0
  1827          N    114    GLY      N   1827    -0.4157      14.01   ; qtot 0.5843
  1828          H    114    GLY      H   1828     0.2719      1.008   ; qtot 0.8562
  1829         CT    114    GLY     CA   1829    -0.0252      12.01   ; qtot 0.831
  1830         H1    114    GLY    HA1   1830     0.0698      1.008   ; qtot 0.9008
  1831         H1    114    GLY    HA2   1831     0.0698      1.008   ; qtot 0.9706
  1832          C    114    GLY      C   1832     0.5973      12.01   ; qtot 1.568
  1833          O    114    GLY      O   1833    -0.5679         16   ; qtot 1
; residue 115 PHE rtp PHE  q  0.0
  1834          N    115    PHE      N   1834    -0.4157      14.01   ; qtot 0.5843
  1835          H    115    PHE      H   1835     0.2719      1.008   ; qtot 0.8562
  1836         CT    115    PHE     CA   1836    -0.0024      12.01   ; qtot 0.8538
  1837         H1    115    PHE     HA   1837     0.0978      1.008   ; qtot 0.9516
  1838         CT    115    PHE     CB   1838    -0.0343      12.01   ; qtot 0.9173
  1839         HC    115    PHE    HB1   1839     0.0295      1.008   ; qtot 0.9468
  1840         HC    115    PHE    HB2   1840     0.0295      1.008   ; qtot 0.9763
  1841         CA    115    PHE     CG   1841     0.0118      12.01   ; qtot 0.9881
  1842         CA    115    PHE    CD1   1842    -0.1256      12.01   ; qtot 0.8625
  1843         HA    115    PHE    HD1   1843      0.133      1.008   ; qtot 0.9955
  1844         CA    115    PHE    CE1   1844    -0.1704      12.01   ; qtot 0.8251
  1845         HA    115    PHE    HE1   1845      0.143      1.008   ; qtot 0.9681
  1846         CA    115    PHE     CZ   1846    -0.1072      12.01   ; qtot 0.8609
  1847         HA    115    PHE     HZ   1847     0.1297      1.008   ; qtot 0.9906
  1848         CA    115    PHE    CE2   1848    -0.1704      12.01   ; qtot 0.8202
  1849         HA    115    PHE    HE2   1849      0.143      1.008   ; qtot 0.9632
  1850         CA    115    PHE    CD2   1850    -0.1256      12.01   ; qtot 0.8376
  1851         HA    115    PHE    HD2   1851      0.133      1.008   ; qtot 0.9706
  1852          C    115    PHE      C   1852     0.5973      12.01   ; qtot 1.568
  1853          O    115    PHE      O   1853    -0.5679         16   ; qtot 1
; residue 116 LYS rtp LYS  q +1.0
  1854          N    116    LYS      N   1854    -0.3479      14.01   ; qtot 0.6521
  1855          H    116    LYS      H   1855     0.2747      1.008   ; qtot 0.9268
  1856         CT    116    LYS     CA   1856      -0.24      12.01   ; qtot 0.6868
  1857         H1    116    LYS     HA   1857     0.1426      1.008   ; qtot 0.8294
  1858         CT    116    LYS     CB   1858    -0.0094      12.01   ; qtot 0.82
  1859         HC    116    LYS    HB1   1859     0.0362      1.008   ; qtot 0.8562
  1860         HC    116    LYS    HB2   1860     0.0362      1.008   ; qtot 0.8924
  1861         CT    116    LYS     CG   1861     0.0187      12.01   ; qtot 0.9111
  1862         HC    116    LYS    HG1   1862     0.0103      1.008   ; qtot 0.9214
  1863         HC    116    LYS    HG2   1863     0.0103      1.008   ; qtot 0.9317
  1864         CT    116    LYS     CD   1864    -0.0479      12.01   ; qtot 0.8838
  1865         HC    116    LYS    HD1   1865     0.0621      1.008   ; qtot 0.9459
  1866         HC    116    LYS    HD2   1866     0.0621      1.008   ; qtot 1.008
  1867         CT    116    LYS     CE   1867    -0.0143      12.01   ; qtot 0.9937
  1868         HP    116    LYS    HE1   1868     0.1135      1.008   ; qtot 1.107
  1869         HP    116    LYS    HE2   1869     0.1135      1.008   ; qtot 1.221
  1870         N3    116    LYS     NZ   1870    -0.3854      14.01   ; qtot 0.8353
  1871          H    116    LYS    HZ1   1871       0.34      1.008   ; qtot 1.175
  1872          H    116    LYS    HZ2   1872       0.34      1.008   ; qtot 1.515
  1873          H    116    LYS    HZ3   1873       0.34      1.008   ; qtot 1.855
  1874          C    116    LYS      C   1874     0.7341      12.01   ; qtot 2.589
  1875          O    116    LYS      O   1875    -0.5894         16   ; qtot 2
; residue 117 PRO rtp PRO  q  0.0
  1876          N    117    PRO      N   1876    -0.2548      14.01   ; qtot 1.745
  1877         CT    117    PRO     CD   1877     0.0192      12.01   ; qtot 1.764
  1878         H1    117    PRO    HD1   1878     0.0391      1.008   ; qtot 1.803
  1879         H1    117    PRO    HD2   1879     0.0391      1.008   ; qtot 1.843
  1880         CT    117    PRO     CG   1880     0.0189      12.01   ; qtot 1.861
  1881         HC    117    PRO    HG1   1881     0.0213      1.008   ; qtot 1.883
  1882         HC    117    PRO    HG2   1882     0.0213      1.008   ; qtot 1.904
  1883         CT    117    PRO     CB   1883     -0.007      12.01   ; qtot 1.897
  1884         HC    117    PRO    HB1   1884     0.0253      1.008   ; qtot 1.922
  1885         HC    117    PRO    HB2   1885     0.0253      1.008   ; qtot 1.948
  1886         CT    117    PRO     CA   1886    -0.0266      12.01   ; qtot 1.921
  1887         H1    117    PRO     HA   1887     0.0641      1.008   ; qtot 1.985
  1888          C    117    PRO      C   1888     0.5896      12.01   ; qtot 2.575
  1889          O    117    PRO      O   1889    -0.5748         16   ; qtot 2
; residue 118 GLY rtp GLY  q  0.0
  1890          N    118    GLY      N   1890    -0.4157      14.01   ; qtot 1.584
  1891          H    118    GLY      H   1891     0.2719      1.008   ; qtot 1.856
  1892         CT    118    GLY     CA   1892    -0.0252      12.01   ; qtot 1.831
  1893         H1    118    GLY    HA1   1893     0.0698      1.008   ; qtot 1.901
  1894         H1    118    GLY    HA2   1894     0.0698      1.008   ; qtot 1.971
  1895          C    118    GLY      C   1895     0.5973      12.01   ; qtot 2.568
  1896          O    118    GLY      O   1896    -0.5679         16   ; qtot 2
; residue 119 LYS rtp LYS  q +1.0
  1897          N    119    LYS      N   1897    -0.3479      14.01   ; qtot 1.652
  1898          H    119    LYS      H   1898     0.2747      1.008   ; qtot 1.927
  1899         CT    119    LYS     CA   1899      -0.24      12.01   ; qtot 1.687
  1900         H1    119    LYS     HA   1900     0.1426      1.008   ; qtot 1.829
  1901         CT    119    LYS     CB   1901    -0.0094      12.01   ; qtot 1.82
  1902         HC    119    LYS    HB1   1902     0.0362      1.008   ; qtot 1.856
  1903         HC    119    LYS    HB2   1903     0.0362      1.008   ; qtot 1.892
  1904         CT    119    LYS     CG   1904     0.0187      12.01   ; qtot 1.911
  1905         HC    119    LYS    HG1   1905     0.0103      1.008   ; qtot 1.921
  1906         HC    119    LYS    HG2   1906     0.0103      1.008   ; qtot 1.932
  1907         CT    119    LYS     CD   1907    -0.0479      12.01   ; qtot 1.884
  1908         HC    119    LYS    HD1   1908     0.0621      1.008   ; qtot 1.946
  1909         HC    119    LYS    HD2   1909     0.0621      1.008   ; qtot 2.008
  1910         CT    119    LYS     CE   1910    -0.0143      12.01   ; qtot 1.994
  1911         HP    119    LYS    HE1   1911     0.1135      1.008   ; qtot 2.107
  1912         HP    119    LYS    HE2   1912     0.1135      1.008   ; qtot 2.221
  1913         N3    119    LYS     NZ   1913    -0.3854      14.01   ; qtot 1.835
  1914          H    119    LYS    HZ1   1914       0.34      1.008   ; qtot 2.175
  1915          H    119    LYS    HZ2   1915       0.34      1.008   ; qtot 2.515
  1916          H    119    LYS    HZ3   1916       0.34      1.008   ; qtot 2.855
  1917          C    119    LYS      C   1917     0.7341      12.01   ; qtot 3.589
  1918          O    119    LYS      O   1918    -0.5894         16   ; qtot 3
; residue 120 GLU rtp GLU  q -1.0
  1919          N    120    GLU      N   1919    -0.5163      14.01   ; qtot 2.484
  1920          H    120    GLU      H   1920     0.2936      1.008   ; qtot 2.777
  1921         CT    120    GLU     CA   1921     0.0397      12.01   ; qtot 2.817
  1922         H1    120    GLU     HA   1922     0.1105      1.008   ; qtot 2.927
  1923         CT    120    GLU     CB   1923      0.056      12.01   ; qtot 2.983
  1924         HC    120    GLU    HB1   1924    -0.0173      1.008   ; qtot 2.966
  1925         HC    120    GLU    HB2   1925    -0.0173      1.008   ; qtot 2.949
  1926         CT    120    GLU     CG   1926     0.0136      12.01   ; qtot 2.962
  1927         HC    120    GLU    HG1   1927    -0.0425      1.008   ; qtot 2.92
  1928         HC    120    GLU    HG2   1928    -0.0425      1.008   ; qtot 2.877
  1929          C    120    GLU     CD   1929     0.8054      12.01   ; qtot 3.683
  1930         O2    120    GLU    OE1   1930    -0.8188         16   ; qtot 2.864
  1931         O2    120    GLU    OE2   1931    -0.8188         16   ; qtot 2.045
  1932          C    120    GLU      C   1932     0.5366      12.01   ; qtot 2.582
  1933          O    120    GLU      O   1933    -0.5819         16   ; qtot 2
; residue 121 PHE rtp PHE  q  0.0
  1934          N    121    PHE      N   1934    -0.4157      14.01   ; qtot 1.584
  1935          H    121    PHE      H   1935     0.2719      1.008   ; qtot 1.856
  1936         CT    121    PHE     CA   1936    -0.0024      12.01   ; qtot 1.854
  1937         H1    121    PHE     HA   1937     0.0978      1.008   ; qtot 1.952
  1938         CT    121    PHE     CB   1938    -0.0343      12.01   ; qtot 1.917
  1939         HC    121    PHE    HB1   1939     0.0295      1.008   ; qtot 1.947
  1940         HC    121    PHE    HB2   1940     0.0295      1.008   ; qtot 1.976
  1941         CA    121    PHE     CG   1941     0.0118      12.01   ; qtot 1.988
  1942         CA    121    PHE    CD1   1942    -0.1256      12.01   ; qtot 1.863
  1943         HA    121    PHE    HD1   1943      0.133      1.008   ; qtot 1.996
  1944         CA    121    PHE    CE1   1944    -0.1704      12.01   ; qtot 1.825
  1945         HA    121    PHE    HE1   1945      0.143      1.008   ; qtot 1.968
  1946         CA    121    PHE     CZ   1946    -0.1072      12.01   ; qtot 1.861
  1947         HA    121    PHE     HZ   1947     0.1297      1.008   ; qtot 1.991
  1948         CA    121    PHE    CE2   1948    -0.1704      12.01   ; qtot 1.82
  1949         HA    121    PHE    HE2   1949      0.143      1.008   ; qtot 1.963
  1950         CA    121    PHE    CD2   1950    -0.1256      12.01   ; qtot 1.838
  1951         HA    121    PHE    HD2   1951      0.133      1.008   ; qtot 1.971
  1952          C    121    PHE      C   1952     0.5973      12.01   ; qtot 2.568
  1953          O    121    PHE      O   1953    -0.5679         16   ; qtot 2
; residue 122 PHE rtp PHE  q  0.0
  1954          N    122    PHE      N   1954    -0.4157      14.01   ; qtot 1.584
  1955          H    122    PHE      H   1955     0.2719      1.008   ; qtot 1.856
  1956         CT    122    PHE     CA   1956    -0.0024      12.01   ; qtot 1.854
  1957         H1    122    PHE     HA   1957     0.0978      1.008   ; qtot 1.952
  1958         CT    122    PHE     CB   1958    -0.0343      12.01   ; qtot 1.917
  1959         HC    122    PHE    HB1   1959     0.0295      1.008   ; qtot 1.947
  1960         HC    122    PHE    HB2   1960     0.0295      1.008   ; qtot 1.976
  1961         CA    122    PHE     CG   1961     0.0118      12.01   ; qtot 1.988
  1962         CA    122    PHE    CD1   1962    -0.1256      12.01   ; qtot 1.863
  1963         HA    122    PHE    HD1   1963      0.133      1.008   ; qtot 1.996
  1964         CA    122    PHE    CE1   1964    -0.1704      12.01   ; qtot 1.825
  1965         HA    122    PHE    HE1   1965      0.143      1.008   ; qtot 1.968
  1966         CA    122    PHE     CZ   1966    -0.1072      12.01   ; qtot 1.861
  1967         HA    122    PHE     HZ   1967     0.1297      1.008   ; qtot 1.991
  1968         CA    122    PHE    CE2   1968    -0.1704      12.01   ; qtot 1.82
  1969         HA    122    PHE    HE2   1969      0.143      1.008   ; qtot 1.963
  1970         CA    122    PHE    CD2   1970    -0.1256      12.01   ; qtot 1.838
  1971         HA    122    PHE    HD2   1971      0.133      1.008   ; qtot 1.971
  1972          C    122    PHE      C   1972     0.5973      12.01   ; qtot 2.568
  1973          O    122    PHE      O   1973    -0.5679         16   ; qtot 2
; residue 123 PRO rtp PRO  q  0.0
  1974          N    123    PRO      N   1974    -0.2548      14.01   ; qtot 1.745
  1975         CT    123    PRO     CD   1975     0.0192      12.01   ; qtot 1.764
  1976         H1    123    PRO    HD1   1976     0.0391      1.008   ; qtot 1.804
  1977         H1    123    PRO    HD2   1977     0.0391      1.008   ; qtot 1.843
  1978         CT    123    PRO     CG   1978     0.0189      12.01   ; qtot 1.862
  1979         HC    123    PRO    HG1   1979     0.0213      1.008   ; qtot 1.883
  1980         HC    123    PRO    HG2   1980     0.0213      1.008   ; qtot 1.904
  1981         CT    123    PRO     CB   1981     -0.007      12.01   ; qtot 1.897
  1982         HC    123    PRO    HB1   1982     0.0253      1.008   ; qtot 1.922
  1983         HC    123    PRO    HB2   1983     0.0253      1.008   ; qtot 1.948
  1984         CT    123    PRO     CA   1984    -0.0266      12.01   ; qtot 1.921
  1985         H1    123    PRO     HA   1985     0.0641      1.008   ; qtot 1.985
  1986          C    123    PRO      C   1986     0.5896      12.01   ; qtot 2.575
  1987          O    123    PRO      O   1987    -0.5748         16   ; qtot 2
; residue 124 LEU rtp LEU  q  0.0
  1988          N    124    LEU      N   1988    -0.4157      14.01   ; qtot 1.584
  1989          H    124    LEU      H   1989     0.2719      1.008   ; qtot 1.856
  1990         CT    124    LEU     CA   1990    -0.0518      12.01   ; qtot 1.804
  1991         H1    124    LEU     HA   1991     0.0922      1.008   ; qtot 1.897
  1992         CT    124    LEU     CB   1992    -0.1102      12.01   ; qtot 1.786
  1993         HC    124    LEU    HB1   1993     0.0457      1.008   ; qtot 1.832
  1994         HC    124    LEU    HB2   1994     0.0457      1.008   ; qtot 1.878
  1995         CT    124    LEU     CG   1995     0.3531      12.01   ; qtot 2.231
  1996         HC    124    LEU     HG   1996    -0.0361      1.008   ; qtot 2.195
  1997         CT    124    LEU    CD1   1997    -0.4121      12.01   ; qtot 1.783
  1998         HC    124    LEU   HD11   1998        0.1      1.008   ; qtot 1.883
  1999         HC    124    LEU   HD12   1999        0.1      1.008   ; qtot 1.983
  2000         HC    124    LEU   HD13   2000        0.1      1.008   ; qtot 2.083
  2001         CT    124    LEU    CD2   2001    -0.4121      12.01   ; qtot 1.671
  2002         HC    124    LEU   HD21   2002        0.1      1.008   ; qtot 1.771
  2003         HC    124    LEU   HD22   2003        0.1      1.008   ; qtot 1.871
  2004         HC    124    LEU   HD23   2004        0.1      1.008   ; qtot 1.971
  2005          C    124    LEU      C   2005     0.5973      12.01   ; qtot 2.568
  2006          O    124    LEU      O   2006    -0.5679         16   ; qtot 2
; residue 125 ASP rtp ASP  q -1.0
  2007          N    125    ASP      N   2007    -0.5163      14.01   ; qtot 1.484
  2008          H    125    ASP      H   2008     0.2936      1.008   ; qtot 1.777
  2009         CT    125    ASP     CA   2009     0.0381      12.01   ; qtot 1.815
  2010         H1    125    ASP     HA   2010      0.088      1.008   ; qtot 1.903
  2011         CT    125    ASP     CB   2011    -0.0303      12.01   ; qtot 1.873
  2012         HC    125    ASP    HB1   2012    -0.0122      1.008   ; qtot 1.861
  2013         HC    125    ASP    HB2   2013    -0.0122      1.008   ; qtot 1.849
  2014          C    125    ASP     CG   2014     0.7994      12.01   ; qtot 2.648
  2015         O2    125    ASP    OD1   2015    -0.8014         16   ; qtot 1.847
  2016         O2    125    ASP    OD2   2016    -0.8014         16   ; qtot 1.045
  2017          C    125    ASP      C   2017     0.5366      12.01   ; qtot 1.582
  2018          O    125    ASP      O   2018    -0.5819         16   ; qtot 1
; residue 126 GLU rtp GLU  q -1.0
  2019          N    126    GLU      N   2019    -0.5163      14.01   ; qtot 0.4837
  2020          H    126    GLU      H   2020     0.2936      1.008   ; qtot 0.7773
  2021         CT    126    GLU     CA   2021     0.0397      12.01   ; qtot 0.817
  2022         H1    126    GLU     HA   2022     0.1105      1.008   ; qtot 0.9275
  2023         CT    126    GLU     CB   2023      0.056      12.01   ; qtot 0.9835
  2024         HC    126    GLU    HB1   2024    -0.0173      1.008   ; qtot 0.9662
  2025         HC    126    GLU    HB2   2025    -0.0173      1.008   ; qtot 0.9489
  2026         CT    126    GLU     CG   2026     0.0136      12.01   ; qtot 0.9625
  2027         HC    126    GLU    HG1   2027    -0.0425      1.008   ; qtot 0.92
  2028         HC    126    GLU    HG2   2028    -0.0425      1.008   ; qtot 0.8775
  2029          C    126    GLU     CD   2029     0.8054      12.01   ; qtot 1.683
  2030         O2    126    GLU    OE1   2030    -0.8188         16   ; qtot 0.8641
  2031         O2    126    GLU    OE2   2031    -0.8188         16   ; qtot 0.0453
  2032          C    126    GLU      C   2032     0.5366      12.01   ; qtot 0.5819
  2033          O    126    GLU      O   2033    -0.5819         16   ; qtot 0
; residue 127 SER rtp SER  q  0.0
  2034          N    127    SER      N   2034    -0.4157      14.01   ; qtot -0.4157
  2035          H    127    SER      H   2035     0.2719      1.008   ; qtot -0.1438
  2036         CT    127    SER     CA   2036    -0.0249      12.01   ; qtot -0.1687
  2037         H1    127    SER     HA   2037     0.0843      1.008   ; qtot -0.0844
  2038         CT    127    SER     CB   2038     0.2117      12.01   ; qtot 0.1273
  2039         H1    127    SER    HB1   2039     0.0352      1.008   ; qtot 0.1625
  2040         H1    127    SER    HB2   2040     0.0352      1.008   ; qtot 0.1977
  2041         OH    127    SER     OG   2041    -0.6546         16   ; qtot -0.4569
  2042         HO    127    SER     HG   2042     0.4275      1.008   ; qtot -0.0294
  2043          C    127    SER      C   2043     0.5973      12.01   ; qtot 0.5679
  2044          O    127    SER      O   2044    -0.5679         16   ; qtot 0
; residue 128 GLY rtp GLY  q  0.0
  2045          N    128    GLY      N   2045    -0.4157      14.01   ; qtot -0.4157
  2046          H    128    GLY      H   2046     0.2719      1.008   ; qtot -0.1438
  2047         CT    128    GLY     CA   2047    -0.0252      12.01   ; qtot -0.169
  2048         H1    128    GLY    HA1   2048     0.0698      1.008   ; qtot -0.0992
  2049         H1    128    GLY    HA2   2049     0.0698      1.008   ; qtot -0.0294
  2050          C    128    GLY      C   2050     0.5973      12.01   ; qtot 0.5679
  2051          O    128    GLY      O   2051    -0.5679         16   ; qtot 0
; residue 129 ASN rtp ASN  q  0.0
  2052          N    129    ASN      N   2052    -0.4157      14.01   ; qtot -0.4157
  2053          H    129    ASN      H   2053     0.2719      1.008   ; qtot -0.1438
  2054         CT    129    ASN     CA   2054     0.0143      12.01   ; qtot -0.1295
  2055         H1    129    ASN     HA   2055     0.1048      1.008   ; qtot -0.0247
  2056         CT    129    ASN     CB   2056    -0.2041      12.01   ; qtot -0.2288
  2057         HC    129    ASN    HB1   2057     0.0797      1.008   ; qtot -0.1491
  2058         HC    129    ASN    HB2   2058     0.0797      1.008   ; qtot -0.0694
  2059          C    129    ASN     CG   2059      0.713      12.01   ; qtot 0.6436
  2060          O    129    ASN    OD1   2060    -0.5931         16   ; qtot 0.0505
  2061          N    129    ASN    ND2   2061    -0.9191      14.01   ; qtot -0.8686
  2062          H    129    ASN   HD21   2062     0.4196      1.008   ; qtot -0.449
  2063          H    129    ASN   HD22   2063     0.4196      1.008   ; qtot -0.0294
  2064          C    129    ASN      C   2064     0.5973      12.01   ; qtot 0.5679
  2065          O    129    ASN      O   2065    -0.5679         16   ; qtot 0
; residue 130 VAL rtp VAL  q  0.0
  2066          N    130    VAL      N   2066    -0.4157      14.01   ; qtot -0.4157
  2067          H    130    VAL      H   2067     0.2719      1.008   ; qtot -0.1438
  2068         CT    130    VAL     CA   2068    -0.0875      12.01   ; qtot -0.2313
  2069         H1    130    VAL     HA   2069     0.0969      1.008   ; qtot -0.1344
  2070         CT    130    VAL     CB   2070     0.2985      12.01   ; qtot 0.1641
  2071         HC    130    VAL     HB   2071    -0.0297      1.008   ; qtot 0.1344
  2072         CT    130    VAL    CG1   2072    -0.3192      12.01   ; qtot -0.1848
  2073         HC    130    VAL   HG11   2073     0.0791      1.008   ; qtot -0.1057
  2074         HC    130    VAL   HG12   2074     0.0791      1.008   ; qtot -0.0266
  2075         HC    130    VAL   HG13   2075     0.0791      1.008   ; qtot 0.0525
  2076         CT    130    VAL    CG2   2076    -0.3192      12.01   ; qtot -0.2667
  2077         HC    130    VAL   HG21   2077     0.0791      1.008   ; qtot -0.1876
  2078         HC    130    VAL   HG22   2078     0.0791      1.008   ; qtot -0.1085
  2079         HC    130    VAL   HG23   2079     0.0791      1.008   ; qtot -0.0294
  2080          C    130    VAL      C   2080     0.5973      12.01   ; qtot 0.5679
  2081          O    130    VAL      O   2081    -0.5679         16   ; qtot 0
; residue 131 VAL rtp VAL  q  0.0
  2082          N    131    VAL      N   2082    -0.4157      14.01   ; qtot -0.4157
  2083          H    131    VAL      H   2083     0.2719      1.008   ; qtot -0.1438
  2084         CT    131    VAL     CA   2084    -0.0875      12.01   ; qtot -0.2313
  2085         H1    131    VAL     HA   2085     0.0969      1.008   ; qtot -0.1344
  2086         CT    131    VAL     CB   2086     0.2985      12.01   ; qtot 0.1641
  2087         HC    131    VAL     HB   2087    -0.0297      1.008   ; qtot 0.1344
  2088         CT    131    VAL    CG1   2088    -0.3192      12.01   ; qtot -0.1848
  2089         HC    131    VAL   HG11   2089     0.0791      1.008   ; qtot -0.1057
  2090         HC    131    VAL   HG12   2090     0.0791      1.008   ; qtot -0.0266
  2091         HC    131    VAL   HG13   2091     0.0791      1.008   ; qtot 0.0525
  2092         CT    131    VAL    CG2   2092    -0.3192      12.01   ; qtot -0.2667
  2093         HC    131    VAL   HG21   2093     0.0791      1.008   ; qtot -0.1876
  2094         HC    131    VAL   HG22   2094     0.0791      1.008   ; qtot -0.1085
  2095         HC    131    VAL   HG23   2095     0.0791      1.008   ; qtot -0.0294
  2096          C    131    VAL      C   2096     0.5973      12.01   ; qtot 0.5679
  2097          O    131    VAL      O   2097    -0.5679         16   ; qtot 0
; residue 132 PRO rtp PRO  q  0.0
  2098          N    132    PRO      N   2098    -0.2548      14.01   ; qtot -0.2548
  2099         CT    132    PRO     CD   2099     0.0192      12.01   ; qtot -0.2356
  2100         H1    132    PRO    HD1   2100     0.0391      1.008   ; qtot -0.1965
  2101         H1    132    PRO    HD2   2101     0.0391      1.008   ; qtot -0.1574
  2102         CT    132    PRO     CG   2102     0.0189      12.01   ; qtot -0.1385
  2103         HC    132    PRO    HG1   2103     0.0213      1.008   ; qtot -0.1172
  2104         HC    132    PRO    HG2   2104     0.0213      1.008   ; qtot -0.0959
  2105         CT    132    PRO     CB   2105     -0.007      12.01   ; qtot -0.1029
  2106         HC    132    PRO    HB1   2106     0.0253      1.008   ; qtot -0.0776
  2107         HC    132    PRO    HB2   2107     0.0253      1.008   ; qtot -0.0523
  2108         CT    132    PRO     CA   2108    -0.0266      12.01   ; qtot -0.0789
  2109         H1    132    PRO     HA   2109     0.0641      1.008   ; qtot -0.0148
  2110          C    132    PRO      C   2110     0.5896      12.01   ; qtot 0.5748
  2111          O    132    PRO      O   2111    -0.5748         16   ; qtot 0
; residue 133 SER rtp SER  q  0.0
  2112          N    133    SER      N   2112    -0.4157      14.01   ; qtot -0.4157
  2113          H    133    SER      H   2113     0.2719      1.008   ; qtot -0.1438
  2114         CT    133    SER     CA   2114    -0.0249      12.01   ; qtot -0.1687
  2115         H1    133    SER     HA   2115     0.0843      1.008   ; qtot -0.0844
  2116         CT    133    SER     CB   2116     0.2117      12.01   ; qtot 0.1273
  2117         H1    133    SER    HB1   2117     0.0352      1.008   ; qtot 0.1625
  2118         H1    133    SER    HB2   2118     0.0352      1.008   ; qtot 0.1977
  2119         OH    133    SER     OG   2119    -0.6546         16   ; qtot -0.4569
  2120         HO    133    SER     HG   2120     0.4275      1.008   ; qtot -0.0294
  2121          C    133    SER      C   2121     0.5973      12.01   ; qtot 0.5679
  2122          O    133    SER      O   2122    -0.5679         16   ; qtot 0
; residue 134 ASP rtp ASP  q -1.0
  2123          N    134    ASP      N   2123    -0.5163      14.01   ; qtot -0.5163
  2124          H    134    ASP      H   2124     0.2936      1.008   ; qtot -0.2227
  2125         CT    134    ASP     CA   2125     0.0381      12.01   ; qtot -0.1846
  2126         H1    134    ASP     HA   2126      0.088      1.008   ; qtot -0.0966
  2127         CT    134    ASP     CB   2127    -0.0303      12.01   ; qtot -0.1269
  2128         HC    134    ASP    HB1   2128    -0.0122      1.008   ; qtot -0.1391
  2129         HC    134    ASP    HB2   2129    -0.0122      1.008   ; qtot -0.1513
  2130          C    134    ASP     CG   2130     0.7994      12.01   ; qtot 0.6481
  2131         O2    134    ASP    OD1   2131    -0.8014         16   ; qtot -0.1533
  2132         O2    134    ASP    OD2   2132    -0.8014         16   ; qtot -0.9547
  2133          C    134    ASP      C   2133     0.5366      12.01   ; qtot -0.4181
  2134          O    134    ASP      O   2134    -0.5819         16   ; qtot -1
; residue 135 THR rtp THR  q  0.0
  2135          N    135    THR      N   2135    -0.4157      14.01   ; qtot -1.416
  2136          H    135    THR      H   2136     0.2719      1.008   ; qtot -1.144
  2137         CT    135    THR     CA   2137    -0.0389      12.01   ; qtot -1.183
  2138         H1    135    THR     HA   2138     0.1007      1.008   ; qtot -1.082
  2139         CT    135    THR     CB   2139     0.3654      12.01   ; qtot -0.7166
  2140         H1    135    THR     HB   2140     0.0043      1.008   ; qtot -0.7123
  2141         CT    135    THR    CG2   2141    -0.2438      12.01   ; qtot -0.9561
  2142         HC    135    THR   HG21   2142     0.0642      1.008   ; qtot -0.8919
  2143         HC    135    THR   HG22   2143     0.0642      1.008   ; qtot -0.8277
  2144         HC    135    THR   HG23   2144     0.0642      1.008   ; qtot -0.7635
  2145         OH    135    THR    OG1   2145    -0.6761         16   ; qtot -1.44
  2146         HO    135    THR    HG1   2146     0.4102      1.008   ; qtot -1.029
  2147          C    135    THR      C   2147     0.5973      12.01   ; qtot -0.4321
  2148          O    135    THR      O   2148    -0.5679         16   ; qtot -1
; residue 136 ASN rtp ASN  q  0.0
  2149          N    136    ASN      N   2149    -0.4157      14.01   ; qtot -1.416
  2150          H    136    ASN      H   2150     0.2719      1.008   ; qtot -1.144
  2151         CT    136    ASN     CA   2151     0.0143      12.01   ; qtot -1.13
  2152         H1    136    ASN     HA   2152     0.1048      1.008   ; qtot -1.025
  2153         CT    136    ASN     CB   2153    -0.2041      12.01   ; qtot -1.229
  2154         HC    136    ASN    HB1   2154     0.0797      1.008   ; qtot -1.149
  2155         HC    136    ASN    HB2   2155     0.0797      1.008   ; qtot -1.069
  2156          C    136    ASN     CG   2156      0.713      12.01   ; qtot -0.3564
  2157          O    136    ASN    OD1   2157    -0.5931         16   ; qtot -0.9495
  2158          N    136    ASN    ND2   2158    -0.9191      14.01   ; qtot -1.869
  2159          H    136    ASN   HD21   2159     0.4196      1.008   ; qtot -1.449
  2160          H    136    ASN   HD22   2160     0.4196      1.008   ; qtot -1.029
  2161          C    136    ASN      C   2161     0.5973      12.01   ; qtot -0.4321
  2162          O    136    ASN      O   2162    -0.5679         16   ; qtot -1
; residue 137 ILE rtp ILE  q  0.0
  2163          N    137    ILE      N   2163    -0.4157      14.01   ; qtot -1.416
  2164          H    137    ILE      H   2164     0.2719      1.008   ; qtot -1.144
  2165         CT    137    ILE     CA   2165    -0.0597      12.01   ; qtot -1.204
  2166         H1    137    ILE     HA   2166     0.0869      1.008   ; qtot -1.117
  2167         CT    137    ILE     CB   2167     0.1303      12.01   ; qtot -0.9863
  2168         HC    137    ILE     HB   2168     0.0187      1.008   ; qtot -0.9676
  2169         CT    137    ILE    CG2   2169    -0.3204      12.01   ; qtot -1.288
  2170         HC    137    ILE   HG21   2170     0.0882      1.008   ; qtot -1.2
  2171         HC    137    ILE   HG22   2171     0.0882      1.008   ; qtot -1.112
  2172         HC    137    ILE   HG23   2172     0.0882      1.008   ; qtot -1.023
  2173         CT    137    ILE    CG1   2173     -0.043      12.01   ; qtot -1.066
  2174         HC    137    ILE   HG11   2174     0.0236      1.008   ; qtot -1.043
  2175         HC    137    ILE   HG12   2175     0.0236      1.008   ; qtot -1.019
  2176         CT    137    ILE     CD   2176     -0.066      12.01   ; qtot -1.085
  2177         HC    137    ILE    HD1   2177     0.0186      1.008   ; qtot -1.067
  2178         HC    137    ILE    HD2   2178     0.0186      1.008   ; qtot -1.048
  2179         HC    137    ILE    HD3   2179     0.0186      1.008   ; qtot -1.029
  2180          C    137    ILE      C   2180     0.5973      12.01   ; qtot -0.4321
  2181          O    137    ILE      O   2181    -0.5679         16   ; qtot -1
; residue 138 LEU rtp LEU  q  0.0
  2182          N    138    LEU      N   2182    -0.4157      14.01   ; qtot -1.416
  2183          H    138    LEU      H   2183     0.2719      1.008   ; qtot -1.144
  2184         CT    138    LEU     CA   2184    -0.0518      12.01   ; qtot -1.196
  2185         H1    138    LEU     HA   2185     0.0922      1.008   ; qtot -1.103
  2186         CT    138    LEU     CB   2186    -0.1102      12.01   ; qtot -1.214
  2187         HC    138    LEU    HB1   2187     0.0457      1.008   ; qtot -1.168
  2188         HC    138    LEU    HB2   2188     0.0457      1.008   ; qtot -1.122
  2189         CT    138    LEU     CG   2189     0.3531      12.01   ; qtot -0.7691
  2190         HC    138    LEU     HG   2190    -0.0361      1.008   ; qtot -0.8052
  2191         CT    138    LEU    CD1   2191    -0.4121      12.01   ; qtot -1.217
  2192         HC    138    LEU   HD11   2192        0.1      1.008   ; qtot -1.117
  2193         HC    138    LEU   HD12   2193        0.1      1.008   ; qtot -1.017
  2194         HC    138    LEU   HD13   2194        0.1      1.008   ; qtot -0.9173
  2195         CT    138    LEU    CD2   2195    -0.4121      12.01   ; qtot -1.329
  2196         HC    138    LEU   HD21   2196        0.1      1.008   ; qtot -1.229
  2197         HC    138    LEU   HD22   2197        0.1      1.008   ; qtot -1.129
  2198         HC    138    LEU   HD23   2198        0.1      1.008   ; qtot -1.029
  2199          C    138    LEU      C   2199     0.5973      12.01   ; qtot -0.4321
  2200          O    138    LEU      O   2200    -0.5679         16   ; qtot -1
; residue 139 ASP rtp ASP  q -1.0
  2201          N    139    ASP      N   2201    -0.5163      14.01   ; qtot -1.516
  2202          H    139    ASP      H   2202     0.2936      1.008   ; qtot -1.223
  2203         CT    139    ASP     CA   2203     0.0381      12.01   ; qtot -1.185
  2204         H1    139    ASP     HA   2204      0.088      1.008   ; qtot -1.097
  2205         CT    139    ASP     CB   2205    -0.0303      12.01   ; qtot -1.127
  2206         HC    139    ASP    HB1   2206    -0.0122      1.008   ; qtot -1.139
  2207         HC    139    ASP    HB2   2207    -0.0122      1.008   ; qtot -1.151
  2208          C    139    ASP     CG   2208     0.7994      12.01   ; qtot -0.3519
  2209         O2    139    ASP    OD1   2209    -0.8014         16   ; qtot -1.153
  2210         O2    139    ASP    OD2   2210    -0.8014         16   ; qtot -1.955
  2211          C    139    ASP      C   2211     0.5366      12.01   ; qtot -1.418
  2212          O    139    ASP      O   2212    -0.5819         16   ; qtot -2
; residue 140 THR rtp THR  q  0.0
  2213          N    140    THR      N   2213    -0.4157      14.01   ; qtot -2.416
  2214          H    140    THR      H   2214     0.2719      1.008   ; qtot -2.144
  2215         CT    140    THR     CA   2215    -0.0389      12.01   ; qtot -2.183
  2216         H1    140    THR     HA   2216     0.1007      1.008   ; qtot -2.082
  2217         CT    140    THR     CB   2217     0.3654      12.01   ; qtot -1.717
  2218         H1    140    THR     HB   2218     0.0043      1.008   ; qtot -1.712
  2219         CT    140    THR    CG2   2219    -0.2438      12.01   ; qtot -1.956
  2220         HC    140    THR   HG21   2220     0.0642      1.008   ; qtot -1.892
  2221         HC    140    THR   HG22   2221     0.0642      1.008   ; qtot -1.828
  2222         HC    140    THR   HG23   2222     0.0642      1.008   ; qtot -1.764
  2223         OH    140    THR    OG1   2223    -0.6761         16   ; qtot -2.44
  2224         HO    140    THR    HG1   2224     0.4102      1.008   ; qtot -2.029
  2225          C    140    THR      C   2225     0.5973      12.01   ; qtot -1.432
  2226          O    140    THR      O   2226    -0.5679         16   ; qtot -2
; residue 141 TRP rtp TRP  q  0.0
  2227          N    141    TRP      N   2227    -0.4157      14.01   ; qtot -2.416
  2228          H    141    TRP      H   2228     0.2719      1.008   ; qtot -2.144
  2229         CT    141    TRP     CA   2229    -0.0275      12.01   ; qtot -2.171
  2230         H1    141    TRP     HA   2230     0.1123      1.008   ; qtot -2.059
  2231         CT    141    TRP     CB   2231     -0.005      12.01   ; qtot -2.064
  2232         HC    141    TRP    HB1   2232     0.0339      1.008   ; qtot -2.03
  2233         HC    141    TRP    HB2   2233     0.0339      1.008   ; qtot -1.996
  2234         C*    141    TRP     CG   2234    -0.1415      12.01   ; qtot -2.138
  2235         CW    141    TRP    CD1   2235    -0.1638      12.01   ; qtot -2.302
  2236         H4    141    TRP    HD1   2236     0.2062      1.008   ; qtot -2.095
  2237         NA    141    TRP    NE1   2237    -0.3418      14.01   ; qtot -2.437
  2238          H    141    TRP    HE1   2238     0.3412      1.008   ; qtot -2.096
  2239         CN    141    TRP    CE2   2239      0.138      12.01   ; qtot -1.958
  2240         CA    141    TRP    CZ2   2240    -0.2601      12.01   ; qtot -2.218
  2241         HA    141    TRP    HZ2   2241     0.1572      1.008   ; qtot -2.061
  2242         CA    141    TRP    CH2   2242    -0.1134      12.01   ; qtot -2.174
  2243         HA    141    TRP    HH2   2243     0.1417      1.008   ; qtot -2.033
  2244         CA    141    TRP    CZ3   2244    -0.1972      12.01   ; qtot -2.23
  2245         HA    141    TRP    HZ3   2245     0.1447      1.008   ; qtot -2.085
  2246         CA    141    TRP    CE3   2246    -0.2387      12.01   ; qtot -2.324
  2247         HA    141    TRP    HE3   2247       0.17      1.008   ; qtot -2.154
  2248         CB    141    TRP    CD2   2248     0.1243      12.01   ; qtot -2.029
  2249          C    141    TRP      C   2249     0.5973      12.01   ; qtot -1.432
  2250          O    141    TRP      O   2250    -0.5679         16   ; qtot -2
; residue 142 ALA rtp ALA  q  0.0
  2251          N    142    ALA      N   2251    -0.4157      14.01   ; qtot -2.416
  2252          H    142    ALA      H   2252     0.2719      1.008   ; qtot -2.144
  2253         CT    142    ALA     CA   2253     0.0337      12.01   ; qtot -2.11
  2254         H1    142    ALA     HA   2254     0.0823      1.008   ; qtot -2.028
  2255         CT    142    ALA     CB   2255    -0.1825      12.01   ; qtot -2.21
  2256         HC    142    ALA    HB1   2256     0.0603      1.008   ; qtot -2.15
  2257         HC    142    ALA    HB2   2257     0.0603      1.008   ; qtot -2.09
  2258         HC    142    ALA    HB3   2258     0.0603      1.008   ; qtot -2.029
  2259          C    142    ALA      C   2259     0.5973      12.01   ; qtot -1.432
  2260          O    142    ALA      O   2260    -0.5679         16   ; qtot -2
; residue 143 ALA rtp ALA  q  0.0
  2261          N    143    ALA      N   2261    -0.4157      14.01   ; qtot -2.416
  2262          H    143    ALA      H   2262     0.2719      1.008   ; qtot -2.144
  2263         CT    143    ALA     CA   2263     0.0337      12.01   ; qtot -2.11
  2264         H1    143    ALA     HA   2264     0.0823      1.008   ; qtot -2.028
  2265         CT    143    ALA     CB   2265    -0.1825      12.01   ; qtot -2.21
  2266         HC    143    ALA    HB1   2266     0.0603      1.008   ; qtot -2.15
  2267         HC    143    ALA    HB2   2267     0.0603      1.008   ; qtot -2.09
  2268         HC    143    ALA    HB3   2268     0.0603      1.008   ; qtot -2.029
  2269          C    143    ALA      C   2269     0.5973      12.01   ; qtot -1.432
  2270          O    143    ALA      O   2270    -0.5679         16   ; qtot -2
; residue 144 MET rtp MET  q  0.0
  2271          N    144    MET      N   2271    -0.4157      14.01   ; qtot -2.416
  2272          H    144    MET      H   2272     0.2719      1.008   ; qtot -2.144
  2273         CT    144    MET     CA   2273    -0.0237      12.01   ; qtot -2.168
  2274         H1    144    MET     HA   2274      0.088      1.008   ; qtot -2.08
  2275         CT    144    MET     CB   2275     0.0342      12.01   ; qtot -2.045
  2276         HC    144    MET    HB1   2276     0.0241      1.008   ; qtot -2.021
  2277         HC    144    MET    HB2   2277     0.0241      1.008   ; qtot -1.997
  2278         CT    144    MET     CG   2278     0.0018      12.01   ; qtot -1.995
  2279         H1    144    MET    HG1   2279      0.044      1.008   ; qtot -1.951
  2280         H1    144    MET    HG2   2280      0.044      1.008   ; qtot -1.907
  2281          S    144    MET     SD   2281    -0.2737      32.06   ; qtot -2.181
  2282         CT    144    MET     CE   2282    -0.0536      12.01   ; qtot -2.235
  2283         H1    144    MET    HE1   2283     0.0684      1.008   ; qtot -2.166
  2284         H1    144    MET    HE2   2284     0.0684      1.008   ; qtot -2.098
  2285         H1    144    MET    HE3   2285     0.0684      1.008   ; qtot -2.029
  2286          C    144    MET      C   2286     0.5973      12.01   ; qtot -1.432
  2287          O    144    MET      O   2287    -0.5679         16   ; qtot -2
; residue 145 GLU rtp GLU  q -1.0
  2288          N    145    GLU      N   2288    -0.5163      14.01   ; qtot -2.516
  2289          H    145    GLU      H   2289     0.2936      1.008   ; qtot -2.223
  2290         CT    145    GLU     CA   2290     0.0397      12.01   ; qtot -2.183
  2291         H1    145    GLU     HA   2291     0.1105      1.008   ; qtot -2.073
  2292         CT    145    GLU     CB   2292      0.056      12.01   ; qtot -2.017
  2293         HC    145    GLU    HB1   2293    -0.0173      1.008   ; qtot -2.034
  2294         HC    145    GLU    HB2   2294    -0.0173      1.008   ; qtot -2.051
  2295         CT    145    GLU     CG   2295     0.0136      12.01   ; qtot -2.038
  2296         HC    145    GLU    HG1   2296    -0.0425      1.008   ; qtot -2.08
  2297         HC    145    GLU    HG2   2297    -0.0425      1.008   ; qtot -2.123
  2298          C    145    GLU     CD   2298     0.8054      12.01   ; qtot -1.317
  2299         O2    145    GLU    OE1   2299    -0.8188         16   ; qtot -2.136
  2300         O2    145    GLU    OE2   2300    -0.8188         16   ; qtot -2.955
  2301          C    145    GLU      C   2301     0.5366      12.01   ; qtot -2.418
  2302          O    145    GLU      O   2302    -0.5819         16   ; qtot -3
; residue 146 GLU rtp GLU  q -1.0
  2303          N    146    GLU      N   2303    -0.5163      14.01   ; qtot -3.516
  2304          H    146    GLU      H   2304     0.2936      1.008   ; qtot -3.223
  2305         CT    146    GLU     CA   2305     0.0397      12.01   ; qtot -3.183
  2306         H1    146    GLU     HA   2306     0.1105      1.008   ; qtot -3.073
  2307         CT    146    GLU     CB   2307      0.056      12.01   ; qtot -3.017
  2308         HC    146    GLU    HB1   2308    -0.0173      1.008   ; qtot -3.034
  2309         HC    146    GLU    HB2   2309    -0.0173      1.008   ; qtot -3.051
  2310         CT    146    GLU     CG   2310     0.0136      12.01   ; qtot -3.038
  2311         HC    146    GLU    HG1   2311    -0.0425      1.008   ; qtot -3.08
  2312         HC    146    GLU    HG2   2312    -0.0425      1.008   ; qtot -3.123
  2313          C    146    GLU     CD   2313     0.8054      12.01   ; qtot -2.317
  2314         O2    146    GLU    OE1   2314    -0.8188         16   ; qtot -3.136
  2315         O2    146    GLU    OE2   2315    -0.8188         16   ; qtot -3.955
  2316          C    146    GLU      C   2316     0.5366      12.01   ; qtot -3.418
  2317          O    146    GLU      O   2317    -0.5819         16   ; qtot -4
; residue 147 LEU rtp LEU  q  0.0
  2318          N    147    LEU      N   2318    -0.4157      14.01   ; qtot -4.416
  2319          H    147    LEU      H   2319     0.2719      1.008   ; qtot -4.144
  2320         CT    147    LEU     CA   2320    -0.0518      12.01   ; qtot -4.196
  2321         H1    147    LEU     HA   2321     0.0922      1.008   ; qtot -4.103
  2322         CT    147    LEU     CB   2322    -0.1102      12.01   ; qtot -4.214
  2323         HC    147    LEU    HB1   2323     0.0457      1.008   ; qtot -4.168
  2324         HC    147    LEU    HB2   2324     0.0457      1.008   ; qtot -4.122
  2325         CT    147    LEU     CG   2325     0.3531      12.01   ; qtot -3.769
  2326         HC    147    LEU     HG   2326    -0.0361      1.008   ; qtot -3.805
  2327         CT    147    LEU    CD1   2327    -0.4121      12.01   ; qtot -4.217
  2328         HC    147    LEU   HD11   2328        0.1      1.008   ; qtot -4.117
  2329         HC    147    LEU   HD12   2329        0.1      1.008   ; qtot -4.017
  2330         HC    147    LEU   HD13   2330        0.1      1.008   ; qtot -3.917
  2331         CT    147    LEU    CD2   2331    -0.4121      12.01   ; qtot -4.329
  2332         HC    147    LEU   HD21   2332        0.1      1.008   ; qtot -4.229
  2333         HC    147    LEU   HD22   2333        0.1      1.008   ; qtot -4.129
  2334         HC    147    LEU   HD23   2334        0.1      1.008   ; qtot -4.029
  2335          C    147    LEU      C   2335     0.5973      12.01   ; qtot -3.432
  2336          O    147    LEU      O   2336    -0.5679         16   ; qtot -4
; residue 148 VAL rtp VAL  q  0.0
  2337          N    148    VAL      N   2337    -0.4157      14.01   ; qtot -4.416
  2338          H    148    VAL      H   2338     0.2719      1.008   ; qtot -4.144
  2339         CT    148    VAL     CA   2339    -0.0875      12.01   ; qtot -4.231
  2340         H1    148    VAL     HA   2340     0.0969      1.008   ; qtot -4.134
  2341         CT    148    VAL     CB   2341     0.2985      12.01   ; qtot -3.836
  2342         HC    148    VAL     HB   2342    -0.0297      1.008   ; qtot -3.866
  2343         CT    148    VAL    CG1   2343    -0.3192      12.01   ; qtot -4.185
  2344         HC    148    VAL   HG11   2344     0.0791      1.008   ; qtot -4.106
  2345         HC    148    VAL   HG12   2345     0.0791      1.008   ; qtot -4.027
  2346         HC    148    VAL   HG13   2346     0.0791      1.008   ; qtot -3.948
  2347         CT    148    VAL    CG2   2347    -0.3192      12.01   ; qtot -4.267
  2348         HC    148    VAL   HG21   2348     0.0791      1.008   ; qtot -4.188
  2349         HC    148    VAL   HG22   2349     0.0791      1.008   ; qtot -4.109
  2350         HC    148    VAL   HG23   2350     0.0791      1.008   ; qtot -4.029
  2351          C    148    VAL      C   2351     0.5973      12.01   ; qtot -3.432
  2352          O    148    VAL      O   2352    -0.5679         16   ; qtot -4
; residue 149 ASP rtp ASP  q -1.0
  2353          N    149    ASP      N   2353    -0.5163      14.01   ; qtot -4.516
  2354          H    149    ASP      H   2354     0.2936      1.008   ; qtot -4.223
  2355         CT    149    ASP     CA   2355     0.0381      12.01   ; qtot -4.185
  2356         H1    149    ASP     HA   2356      0.088      1.008   ; qtot -4.097
  2357         CT    149    ASP     CB   2357    -0.0303      12.01   ; qtot -4.127
  2358         HC    149    ASP    HB1   2358    -0.0122      1.008   ; qtot -4.139
  2359         HC    149    ASP    HB2   2359    -0.0122      1.008   ; qtot -4.151
  2360          C    149    ASP     CG   2360     0.7994      12.01   ; qtot -3.352
  2361         O2    149    ASP    OD1   2361    -0.8014         16   ; qtot -4.153
  2362         O2    149    ASP    OD2   2362    -0.8014         16   ; qtot -4.955
  2363          C    149    ASP      C   2363     0.5366      12.01   ; qtot -4.418
  2364          O    149    ASP      O   2364    -0.5819         16   ; qtot -5
; residue 150 GLU rtp GLU  q -1.0
  2365          N    150    GLU      N   2365    -0.5163      14.01   ; qtot -5.516
  2366          H    150    GLU      H   2366     0.2936      1.008   ; qtot -5.223
  2367         CT    150    GLU     CA   2367     0.0397      12.01   ; qtot -5.183
  2368         H1    150    GLU     HA   2368     0.1105      1.008   ; qtot -5.073
  2369         CT    150    GLU     CB   2369      0.056      12.01   ; qtot -5.017
  2370         HC    150    GLU    HB1   2370    -0.0173      1.008   ; qtot -5.034
  2371         HC    150    GLU    HB2   2371    -0.0173      1.008   ; qtot -5.051
  2372         CT    150    GLU     CG   2372     0.0136      12.01   ; qtot -5.038
  2373         HC    150    GLU    HG1   2373    -0.0425      1.008   ; qtot -5.08
  2374         HC    150    GLU    HG2   2374    -0.0425      1.008   ; qtot -5.123
  2375          C    150    GLU     CD   2375     0.8054      12.01   ; qtot -4.317
  2376         O2    150    GLU    OE1   2376    -0.8188         16   ; qtot -5.136
  2377         O2    150    GLU    OE2   2377    -0.8188         16   ; qtot -5.955
  2378          C    150    GLU      C   2378     0.5366      12.01   ; qtot -5.418
  2379          O    150    GLU      O   2379    -0.5819         16   ; qtot -6
; residue 151 GLY rtp GLY  q  0.0
  2380          N    151    GLY      N   2380    -0.4157      14.01   ; qtot -6.416
  2381          H    151    GLY      H   2381     0.2719      1.008   ; qtot -6.144
  2382         CT    151    GLY     CA   2382    -0.0252      12.01   ; qtot -6.169
  2383         H1    151    GLY    HA1   2383     0.0698      1.008   ; qtot -6.099
  2384         H1    151    GLY    HA2   2384     0.0698      1.008   ; qtot -6.029
  2385          C    151    GLY      C   2385     0.5973      12.01   ; qtot -5.432
  2386          O    151    GLY      O   2386    -0.5679         16   ; qtot -6
; residue 152 LEU rtp LEU  q  0.0
  2387          N    152    LEU      N   2387    -0.4157      14.01   ; qtot -6.416
  2388          H    152    LEU      H   2388     0.2719      1.008   ; qtot -6.144
  2389         CT    152    LEU     CA   2389    -0.0518      12.01   ; qtot -6.196
  2390         H1    152    LEU     HA   2390     0.0922      1.008   ; qtot -6.103
  2391         CT    152    LEU     CB   2391    -0.1102      12.01   ; qtot -6.214
  2392         HC    152    LEU    HB1   2392     0.0457      1.008   ; qtot -6.168
  2393         HC    152    LEU    HB2   2393     0.0457      1.008   ; qtot -6.122
  2394         CT    152    LEU     CG   2394     0.3531      12.01   ; qtot -5.769
  2395         HC    152    LEU     HG   2395    -0.0361      1.008   ; qtot -5.805
  2396         CT    152    LEU    CD1   2396    -0.4121      12.01   ; qtot -6.217
  2397         HC    152    LEU   HD11   2397        0.1      1.008   ; qtot -6.117
  2398         HC    152    LEU   HD12   2398        0.1      1.008   ; qtot -6.017
  2399         HC    152    LEU   HD13   2399        0.1      1.008   ; qtot -5.917
  2400         CT    152    LEU    CD2   2400    -0.4121      12.01   ; qtot -6.329
  2401         HC    152    LEU   HD21   2401        0.1      1.008   ; qtot -6.229
  2402         HC    152    LEU   HD22   2402        0.1      1.008   ; qtot -6.129
  2403         HC    152    LEU   HD23   2403        0.1      1.008   ; qtot -6.029
  2404          C    152    LEU      C   2404     0.5973      12.01   ; qtot -5.432
  2405          O    152    LEU      O   2405    -0.5679         16   ; qtot -6
; residue 153 VAL rtp VAL  q  0.0
  2406          N    153    VAL      N   2406    -0.4157      14.01   ; qtot -6.416
  2407          H    153    VAL      H   2407     0.2719      1.008   ; qtot -6.144
  2408         CT    153    VAL     CA   2408    -0.0875      12.01   ; qtot -6.231
  2409         H1    153    VAL     HA   2409     0.0969      1.008   ; qtot -6.134
  2410         CT    153    VAL     CB   2410     0.2985      12.01   ; qtot -5.836
  2411         HC    153    VAL     HB   2411    -0.0297      1.008   ; qtot -5.866
  2412         CT    153    VAL    CG1   2412    -0.3192      12.01   ; qtot -6.185
  2413         HC    153    VAL   HG11   2413     0.0791      1.008   ; qtot -6.106
  2414         HC    153    VAL   HG12   2414     0.0791      1.008   ; qtot -6.027
  2415         HC    153    VAL   HG13   2415     0.0791      1.008   ; qtot -5.948
  2416         CT    153    VAL    CG2   2416    -0.3192      12.01   ; qtot -6.267
  2417         HC    153    VAL   HG21   2417     0.0791      1.008   ; qtot -6.188
  2418         HC    153    VAL   HG22   2418     0.0791      1.008   ; qtot -6.109
  2419         HC    153    VAL   HG23   2419     0.0791      1.008   ; qtot -6.029
  2420          C    153    VAL      C   2420     0.5973      12.01   ; qtot -5.432
  2421          O    153    VAL      O   2421    -0.5679         16   ; qtot -6
; residue 154 LYS rtp LYS  q +1.0
  2422          N    154    LYS      N   2422    -0.3479      14.01   ; qtot -6.348
  2423          H    154    LYS      H   2423     0.2747      1.008   ; qtot -6.073
  2424         CT    154    LYS     CA   2424      -0.24      12.01   ; qtot -6.313
  2425         H1    154    LYS     HA   2425     0.1426      1.008   ; qtot -6.171
  2426         CT    154    LYS     CB   2426    -0.0094      12.01   ; qtot -6.18
  2427         HC    154    LYS    HB1   2427     0.0362      1.008   ; qtot -6.144
  2428         HC    154    LYS    HB2   2428     0.0362      1.008   ; qtot -6.108
  2429         CT    154    LYS     CG   2429     0.0187      12.01   ; qtot -6.089
  2430         HC    154    LYS    HG1   2430     0.0103      1.008   ; qtot -6.079
  2431         HC    154    LYS    HG2   2431     0.0103      1.008   ; qtot -6.068
  2432         CT    154    LYS     CD   2432    -0.0479      12.01   ; qtot -6.116
  2433         HC    154    LYS    HD1   2433     0.0621      1.008   ; qtot -6.054
  2434         HC    154    LYS    HD2   2434     0.0621      1.008   ; qtot -5.992
  2435         CT    154    LYS     CE   2435    -0.0143      12.01   ; qtot -6.006
  2436         HP    154    LYS    HE1   2436     0.1135      1.008   ; qtot -5.893
  2437         HP    154    LYS    HE2   2437     0.1135      1.008   ; qtot -5.779
  2438         N3    154    LYS     NZ   2438    -0.3854      14.01   ; qtot -6.165
  2439          H    154    LYS    HZ1   2439       0.34      1.008   ; qtot -5.825
  2440          H    154    LYS    HZ2   2440       0.34      1.008   ; qtot -5.485
  2441          H    154    LYS    HZ3   2441       0.34      1.008   ; qtot -5.145
  2442          C    154    LYS      C   2442     0.7341      12.01   ; qtot -4.411
  2443          O    154    LYS      O   2443    -0.5894         16   ; qtot -5
; residue 155 ALA rtp ALA  q  0.0
  2444          N    155    ALA      N   2444    -0.4157      14.01   ; qtot -5.416
  2445          H    155    ALA      H   2445     0.2719      1.008   ; qtot -5.144
  2446         CT    155    ALA     CA   2446     0.0337      12.01   ; qtot -5.11
  2447         H1    155    ALA     HA   2447     0.0823      1.008   ; qtot -5.028
  2448         CT    155    ALA     CB   2448    -0.1825      12.01   ; qtot -5.21
  2449         HC    155    ALA    HB1   2449     0.0603      1.008   ; qtot -5.15
  2450         HC    155    ALA    HB2   2450     0.0603      1.008   ; qtot -5.09
  2451         HC    155    ALA    HB3   2451     0.0603      1.008   ; qtot -5.029
  2452          C    155    ALA      C   2452     0.5973      12.01   ; qtot -4.432
  2453          O    155    ALA      O   2453    -0.5679         16   ; qtot -5
; residue 156 ILE rtp ILE  q  0.0
  2454          N    156    ILE      N   2454    -0.4157      14.01   ; qtot -5.416
  2455          H    156    ILE      H   2455     0.2719      1.008   ; qtot -5.144
  2456         CT    156    ILE     CA   2456    -0.0597      12.01   ; qtot -5.204
  2457         H1    156    ILE     HA   2457     0.0869      1.008   ; qtot -5.117
  2458         CT    156    ILE     CB   2458     0.1303      12.01   ; qtot -4.986
  2459         HC    156    ILE     HB   2459     0.0187      1.008   ; qtot -4.968
  2460         CT    156    ILE    CG2   2460    -0.3204      12.01   ; qtot -5.288
  2461         HC    156    ILE   HG21   2461     0.0882      1.008   ; qtot -5.2
  2462         HC    156    ILE   HG22   2462     0.0882      1.008   ; qtot -5.112
  2463         HC    156    ILE   HG23   2463     0.0882      1.008   ; qtot -5.023
  2464         CT    156    ILE    CG1   2464     -0.043      12.01   ; qtot -5.066
  2465         HC    156    ILE   HG11   2465     0.0236      1.008   ; qtot -5.043
  2466         HC    156    ILE   HG12   2466     0.0236      1.008   ; qtot -5.019
  2467         CT    156    ILE     CD   2467     -0.066      12.01   ; qtot -5.085
  2468         HC    156    ILE    HD1   2468     0.0186      1.008   ; qtot -5.067
  2469         HC    156    ILE    HD2   2469     0.0186      1.008   ; qtot -5.048
  2470         HC    156    ILE    HD3   2470     0.0186      1.008   ; qtot -5.029
  2471          C    156    ILE      C   2471     0.5973      12.01   ; qtot -4.432
  2472          O    156    ILE      O   2472    -0.5679         16   ; qtot -5
; residue 157 GLY rtp GLY  q  0.0
  2473          N    157    GLY      N   2473    -0.4157      14.01   ; qtot -5.416
  2474          H    157    GLY      H   2474     0.2719      1.008   ; qtot -5.144
  2475         CT    157    GLY     CA   2475    -0.0252      12.01   ; qtot -5.169
  2476         H1    157    GLY    HA1   2476     0.0698      1.008   ; qtot -5.099
  2477         H1    157    GLY    HA2   2477     0.0698      1.008   ; qtot -5.029
  2478          C    157    GLY      C   2478     0.5973      12.01   ; qtot -4.432
  2479          O    157    GLY      O   2479    -0.5679         16   ; qtot -5
; residue 158 ILE rtp ILE  q  0.0
  2480          N    158    ILE      N   2480    -0.4157      14.01   ; qtot -5.416
  2481          H    158    ILE      H   2481     0.2719      1.008   ; qtot -5.144
  2482         CT    158    ILE     CA   2482    -0.0597      12.01   ; qtot -5.204
  2483         H1    158    ILE     HA   2483     0.0869      1.008   ; qtot -5.117
  2484         CT    158    ILE     CB   2484     0.1303      12.01   ; qtot -4.986
  2485         HC    158    ILE     HB   2485     0.0187      1.008   ; qtot -4.968
  2486         CT    158    ILE    CG2   2486    -0.3204      12.01   ; qtot -5.288
  2487         HC    158    ILE   HG21   2487     0.0882      1.008   ; qtot -5.2
  2488         HC    158    ILE   HG22   2488     0.0882      1.008   ; qtot -5.112
  2489         HC    158    ILE   HG23   2489     0.0882      1.008   ; qtot -5.023
  2490         CT    158    ILE    CG1   2490     -0.043      12.01   ; qtot -5.066
  2491         HC    158    ILE   HG11   2491     0.0236      1.008   ; qtot -5.043
  2492         HC    158    ILE   HG12   2492     0.0236      1.008   ; qtot -5.019
  2493         CT    158    ILE     CD   2493     -0.066      12.01   ; qtot -5.085
  2494         HC    158    ILE    HD1   2494     0.0186      1.008   ; qtot -5.067
  2495         HC    158    ILE    HD2   2495     0.0186      1.008   ; qtot -5.048
  2496         HC    158    ILE    HD3   2496     0.0186      1.008   ; qtot -5.029
  2497          C    158    ILE      C   2497     0.5973      12.01   ; qtot -4.432
  2498          O    158    ILE      O   2498    -0.5679         16   ; qtot -5
; residue 159 SER rtp SER  q  0.0
  2499          N    159    SER      N   2499    -0.4157      14.01   ; qtot -5.416
  2500          H    159    SER      H   2500     0.2719      1.008   ; qtot -5.144
  2501         CT    159    SER     CA   2501    -0.0249      12.01   ; qtot -5.169
  2502         H1    159    SER     HA   2502     0.0843      1.008   ; qtot -5.084
  2503         CT    159    SER     CB   2503     0.2117      12.01   ; qtot -4.873
  2504         H1    159    SER    HB1   2504     0.0352      1.008   ; qtot -4.838
  2505         H1    159    SER    HB2   2505     0.0352      1.008   ; qtot -4.802
  2506         OH    159    SER     OG   2506    -0.6546         16   ; qtot -5.457
  2507         HO    159    SER     HG   2507     0.4275      1.008   ; qtot -5.029
  2508          C    159    SER      C   2508     0.5973      12.01   ; qtot -4.432
  2509          O    159    SER      O   2509    -0.5679         16   ; qtot -5
; residue 160 ASN rtp ASN  q  0.0
  2510          N    160    ASN      N   2510    -0.4157      14.01   ; qtot -5.416
  2511          H    160    ASN      H   2511     0.2719      1.008   ; qtot -5.144
  2512         CT    160    ASN     CA   2512     0.0143      12.01   ; qtot -5.13
  2513         H1    160    ASN     HA   2513     0.1048      1.008   ; qtot -5.025
  2514         CT    160    ASN     CB   2514    -0.2041      12.01   ; qtot -5.229
  2515         HC    160    ASN    HB1   2515     0.0797      1.008   ; qtot -5.149
  2516         HC    160    ASN    HB2   2516     0.0797      1.008   ; qtot -5.069
  2517          C    160    ASN     CG   2517      0.713      12.01   ; qtot -4.356
  2518          O    160    ASN    OD1   2518    -0.5931         16   ; qtot -4.95
  2519          N    160    ASN    ND2   2519    -0.9191      14.01   ; qtot -5.869
  2520          H    160    ASN   HD21   2520     0.4196      1.008   ; qtot -5.449
  2521          H    160    ASN   HD22   2521     0.4196      1.008   ; qtot -5.029
  2522          C    160    ASN      C   2522     0.5973      12.01   ; qtot -4.432
  2523          O    160    ASN      O   2523    -0.5679         16   ; qtot -5
; residue 161 PHE rtp PHE  q  0.0
  2524          N    161    PHE      N   2524    -0.4157      14.01   ; qtot -5.416
  2525          H    161    PHE      H   2525     0.2719      1.008   ; qtot -5.144
  2526         CT    161    PHE     CA   2526    -0.0024      12.01   ; qtot -5.146
  2527         H1    161    PHE     HA   2527     0.0978      1.008   ; qtot -5.048
  2528         CT    161    PHE     CB   2528    -0.0343      12.01   ; qtot -5.083
  2529         HC    161    PHE    HB1   2529     0.0295      1.008   ; qtot -5.053
  2530         HC    161    PHE    HB2   2530     0.0295      1.008   ; qtot -5.024
  2531         CA    161    PHE     CG   2531     0.0118      12.01   ; qtot -5.012
  2532         CA    161    PHE    CD1   2532    -0.1256      12.01   ; qtot -5.138
  2533         HA    161    PHE    HD1   2533      0.133      1.008   ; qtot -5.005
  2534         CA    161    PHE    CE1   2534    -0.1704      12.01   ; qtot -5.175
  2535         HA    161    PHE    HE1   2535      0.143      1.008   ; qtot -5.032
  2536         CA    161    PHE     CZ   2536    -0.1072      12.01   ; qtot -5.139
  2537         HA    161    PHE     HZ   2537     0.1297      1.008   ; qtot -5.009
  2538         CA    161    PHE    CE2   2538    -0.1704      12.01   ; qtot -5.18
  2539         HA    161    PHE    HE2   2539      0.143      1.008   ; qtot -5.037
  2540         CA    161    PHE    CD2   2540    -0.1256      12.01   ; qtot -5.162
  2541         HA    161    PHE    HD2   2541      0.133      1.008   ; qtot -5.029
  2542          C    161    PHE      C   2542     0.5973      12.01   ; qtot -4.432
  2543          O    161    PHE      O   2543    -0.5679         16   ; qtot -5
; residue 162 ASN rtp ASN  q  0.0
  2544          N    162    ASN      N   2544    -0.4157      14.01   ; qtot -5.416
  2545          H    162    ASN      H   2545     0.2719      1.008   ; qtot -5.144
  2546         CT    162    ASN     CA   2546     0.0143      12.01   ; qtot -5.13
  2547         H1    162    ASN     HA   2547     0.1048      1.008   ; qtot -5.025
  2548         CT    162    ASN     CB   2548    -0.2041      12.01   ; qtot -5.229
  2549         HC    162    ASN    HB1   2549     0.0797      1.008   ; qtot -5.149
  2550         HC    162    ASN    HB2   2550     0.0797      1.008   ; qtot -5.069
  2551          C    162    ASN     CG   2551      0.713      12.01   ; qtot -4.356
  2552          O    162    ASN    OD1   2552    -0.5931         16   ; qtot -4.95
  2553          N    162    ASN    ND2   2553    -0.9191      14.01   ; qtot -5.869
  2554          H    162    ASN   HD21   2554     0.4196      1.008   ; qtot -5.449
  2555          H    162    ASN   HD22   2555     0.4196      1.008   ; qtot -5.029
  2556          C    162    ASN      C   2556     0.5973      12.01   ; qtot -4.432
  2557          O    162    ASN      O   2557    -0.5679         16   ; qtot -5
; residue 163 HIS rtp HIE  q  0.0
  2558          N    163    HIS      N   2558    -0.4157      14.01   ; qtot -5.416
  2559          H    163    HIS      H   2559     0.2719      1.008   ; qtot -5.144
  2560         CT    163    HIS     CA   2560    -0.0581      12.01   ; qtot -5.202
  2561         H1    163    HIS     HA   2561      0.136      1.008   ; qtot -5.066
  2562         CT    163    HIS     CB   2562    -0.0074      12.01   ; qtot -5.073
  2563         HC    163    HIS    HB1   2563     0.0367      1.008   ; qtot -5.037
  2564         HC    163    HIS    HB2   2564     0.0367      1.008   ; qtot -5
  2565         CC    163    HIS     CG   2565     0.1868      12.01   ; qtot -4.813
  2566         NB    163    HIS    ND1   2566    -0.5432      14.01   ; qtot -5.356
  2567         CR    163    HIS    CE1   2567     0.1635      12.01   ; qtot -5.193
  2568         H5    163    HIS    HE1   2568     0.1435      1.008   ; qtot -5.049
  2569         NA    163    HIS    NE2   2569    -0.2795      14.01   ; qtot -5.329
  2570          H    163    HIS    HE2   2570     0.3339      1.008   ; qtot -4.995
  2571         CW    163    HIS    CD2   2571    -0.2207      12.01   ; qtot -5.216
  2572         H4    163    HIS    HD2   2572     0.1862      1.008   ; qtot -5.029
  2573          C    163    HIS      C   2573     0.5973      12.01   ; qtot -4.432
  2574          O    163    HIS      O   2574    -0.5679         16   ; qtot -5
; residue 164 LEU rtp LEU  q  0.0
  2575          N    164    LEU      N   2575    -0.4157      14.01   ; qtot -5.416
  2576          H    164    LEU      H   2576     0.2719      1.008   ; qtot -5.144
  2577         CT    164    LEU     CA   2577    -0.0518      12.01   ; qtot -5.196
  2578         H1    164    LEU     HA   2578     0.0922      1.008   ; qtot -5.103
  2579         CT    164    LEU     CB   2579    -0.1102      12.01   ; qtot -5.214
  2580         HC    164    LEU    HB1   2580     0.0457      1.008   ; qtot -5.168
  2581         HC    164    LEU    HB2   2581     0.0457      1.008   ; qtot -5.122
  2582         CT    164    LEU     CG   2582     0.3531      12.01   ; qtot -4.769
  2583         HC    164    LEU     HG   2583    -0.0361      1.008   ; qtot -4.805
  2584         CT    164    LEU    CD1   2584    -0.4121      12.01   ; qtot -5.217
  2585         HC    164    LEU   HD11   2585        0.1      1.008   ; qtot -5.117
  2586         HC    164    LEU   HD12   2586        0.1      1.008   ; qtot -5.017
  2587         HC    164    LEU   HD13   2587        0.1      1.008   ; qtot -4.917
  2588         CT    164    LEU    CD2   2588    -0.4121      12.01   ; qtot -5.329
  2589         HC    164    LEU   HD21   2589        0.1      1.008   ; qtot -5.229
  2590         HC    164    LEU   HD22   2590        0.1      1.008   ; qtot -5.129
  2591         HC    164    LEU   HD23   2591        0.1      1.008   ; qtot -5.029
  2592          C    164    LEU      C   2592     0.5973      12.01   ; qtot -4.432
  2593          O    164    LEU      O   2593    -0.5679         16   ; qtot -5
; residue 165 GLN rtp GLN  q  0.0
  2594          N    165    GLN      N   2594    -0.4157      14.01   ; qtot -5.416
  2595          H    165    GLN      H   2595     0.2719      1.008   ; qtot -5.144
  2596         CT    165    GLN     CA   2596    -0.0031      12.01   ; qtot -5.147
  2597         H1    165    GLN     HA   2597      0.085      1.008   ; qtot -5.062
  2598         CT    165    GLN     CB   2598    -0.0036      12.01   ; qtot -5.065
  2599         HC    165    GLN    HB1   2599     0.0171      1.008   ; qtot -5.048
  2600         HC    165    GLN    HB2   2600     0.0171      1.008   ; qtot -5.031
  2601         CT    165    GLN     CG   2601    -0.0645      12.01   ; qtot -5.096
  2602         HC    165    GLN    HG1   2602     0.0352      1.008   ; qtot -5.061
  2603         HC    165    GLN    HG2   2603     0.0352      1.008   ; qtot -5.025
  2604          C    165    GLN     CD   2604     0.6951      12.01   ; qtot -4.33
  2605          O    165    GLN    OE1   2605    -0.6086         16   ; qtot -4.939
  2606          N    165    GLN    NE2   2606    -0.9407      14.01   ; qtot -5.88
  2607          H    165    GLN   HE21   2607     0.4251      1.008   ; qtot -5.454
  2608          H    165    GLN   HE22   2608     0.4251      1.008   ; qtot -5.029
  2609          C    165    GLN      C   2609     0.5973      12.01   ; qtot -4.432
  2610          O    165    GLN      O   2610    -0.5679         16   ; qtot -5
; residue 166 VAL rtp VAL  q  0.0
  2611          N    166    VAL      N   2611    -0.4157      14.01   ; qtot -5.416
  2612          H    166    VAL      H   2612     0.2719      1.008   ; qtot -5.144
  2613         CT    166    VAL     CA   2613    -0.0875      12.01   ; qtot -5.231
  2614         H1    166    VAL     HA   2614     0.0969      1.008   ; qtot -5.134
  2615         CT    166    VAL     CB   2615     0.2985      12.01   ; qtot -4.836
  2616         HC    166    VAL     HB   2616    -0.0297      1.008   ; qtot -4.866
  2617         CT    166    VAL    CG1   2617    -0.3192      12.01   ; qtot -5.185
  2618         HC    166    VAL   HG11   2618     0.0791      1.008   ; qtot -5.106
  2619         HC    166    VAL   HG12   2619     0.0791      1.008   ; qtot -5.027
  2620         HC    166    VAL   HG13   2620     0.0791      1.008   ; qtot -4.947
  2621         CT    166    VAL    CG2   2621    -0.3192      12.01   ; qtot -5.267
  2622         HC    166    VAL   HG21   2622     0.0791      1.008   ; qtot -5.188
  2623         HC    166    VAL   HG22   2623     0.0791      1.008   ; qtot -5.109
  2624         HC    166    VAL   HG23   2624     0.0791      1.008   ; qtot -5.029
  2625          C    166    VAL      C   2625     0.5973      12.01   ; qtot -4.432
  2626          O    166    VAL      O   2626    -0.5679         16   ; qtot -5
; residue 167 GLU rtp GLU  q -1.0
  2627          N    167    GLU      N   2627    -0.5163      14.01   ; qtot -5.516
  2628          H    167    GLU      H   2628     0.2936      1.008   ; qtot -5.223
  2629         CT    167    GLU     CA   2629     0.0397      12.01   ; qtot -5.183
  2630         H1    167    GLU     HA   2630     0.1105      1.008   ; qtot -5.073
  2631         CT    167    GLU     CB   2631      0.056      12.01   ; qtot -5.017
  2632         HC    167    GLU    HB1   2632    -0.0173      1.008   ; qtot -5.034
  2633         HC    167    GLU    HB2   2633    -0.0173      1.008   ; qtot -5.051
  2634         CT    167    GLU     CG   2634     0.0136      12.01   ; qtot -5.038
  2635         HC    167    GLU    HG1   2635    -0.0425      1.008   ; qtot -5.08
  2636         HC    167    GLU    HG2   2636    -0.0425      1.008   ; qtot -5.123
  2637          C    167    GLU     CD   2637     0.8054      12.01   ; qtot -4.317
  2638         O2    167    GLU    OE1   2638    -0.8188         16   ; qtot -5.136
  2639         O2    167    GLU    OE2   2639    -0.8188         16   ; qtot -5.955
  2640          C    167    GLU      C   2640     0.5366      12.01   ; qtot -5.418
  2641          O    167    GLU      O   2641    -0.5819         16   ; qtot -6
; residue 168 MET rtp MET  q  0.0
  2642          N    168    MET      N   2642    -0.4157      14.01   ; qtot -6.416
  2643          H    168    MET      H   2643     0.2719      1.008   ; qtot -6.144
  2644         CT    168    MET     CA   2644    -0.0237      12.01   ; qtot -6.167
  2645         H1    168    MET     HA   2645      0.088      1.008   ; qtot -6.079
  2646         CT    168    MET     CB   2646     0.0342      12.01   ; qtot -6.045
  2647         HC    168    MET    HB1   2647     0.0241      1.008   ; qtot -6.021
  2648         HC    168    MET    HB2   2648     0.0241      1.008   ; qtot -5.997
  2649         CT    168    MET     CG   2649     0.0018      12.01   ; qtot -5.995
  2650         H1    168    MET    HG1   2650      0.044      1.008   ; qtot -5.951
  2651         H1    168    MET    HG2   2651      0.044      1.008   ; qtot -5.907
  2652          S    168    MET     SD   2652    -0.2737      32.06   ; qtot -6.181
  2653         CT    168    MET     CE   2653    -0.0536      12.01   ; qtot -6.235
  2654         H1    168    MET    HE1   2654     0.0684      1.008   ; qtot -6.166
  2655         H1    168    MET    HE2   2655     0.0684      1.008   ; qtot -6.098
  2656         H1    168    MET    HE3   2656     0.0684      1.008   ; qtot -6.029
  2657          C    168    MET      C   2657     0.5973      12.01   ; qtot -5.432
  2658          O    168    MET      O   2658    -0.5679         16   ; qtot -6
; residue 169 ILE rtp ILE  q  0.0
  2659          N    169    ILE      N   2659    -0.4157      14.01   ; qtot -6.416
  2660          H    169    ILE      H   2660     0.2719      1.008   ; qtot -6.144
  2661         CT    169    ILE     CA   2661    -0.0597      12.01   ; qtot -6.203
  2662         H1    169    ILE     HA   2662     0.0869      1.008   ; qtot -6.117
  2663         CT    169    ILE     CB   2663     0.1303      12.01   ; qtot -5.986
  2664         HC    169    ILE     HB   2664     0.0187      1.008   ; qtot -5.968
  2665         CT    169    ILE    CG2   2665    -0.3204      12.01   ; qtot -6.288
  2666         HC    169    ILE   HG21   2666     0.0882      1.008   ; qtot -6.2
  2667         HC    169    ILE   HG22   2667     0.0882      1.008   ; qtot -6.112
  2668         HC    169    ILE   HG23   2668     0.0882      1.008   ; qtot -6.023
  2669         CT    169    ILE    CG1   2669     -0.043      12.01   ; qtot -6.066
  2670         HC    169    ILE   HG11   2670     0.0236      1.008   ; qtot -6.043
  2671         HC    169    ILE   HG12   2671     0.0236      1.008   ; qtot -6.019
  2672         CT    169    ILE     CD   2672     -0.066      12.01   ; qtot -6.085
  2673         HC    169    ILE    HD1   2673     0.0186      1.008   ; qtot -6.067
  2674         HC    169    ILE    HD2   2674     0.0186      1.008   ; qtot -6.048
  2675         HC    169    ILE    HD3   2675     0.0186      1.008   ; qtot -6.029
  2676          C    169    ILE      C   2676     0.5973      12.01   ; qtot -5.432
  2677          O    169    ILE      O   2677    -0.5679         16   ; qtot -6
; residue 170 LEU rtp LEU  q  0.0
  2678          N    170    LEU      N   2678    -0.4157      14.01   ; qtot -6.416
  2679          H    170    LEU      H   2679     0.2719      1.008   ; qtot -6.144
  2680         CT    170    LEU     CA   2680    -0.0518      12.01   ; qtot -6.196
  2681         H1    170    LEU     HA   2681     0.0922      1.008   ; qtot -6.103
  2682         CT    170    LEU     CB   2682    -0.1102      12.01   ; qtot -6.214
  2683         HC    170    LEU    HB1   2683     0.0457      1.008   ; qtot -6.168
  2684         HC    170    LEU    HB2   2684     0.0457      1.008   ; qtot -6.122
  2685         CT    170    LEU     CG   2685     0.3531      12.01   ; qtot -5.769
  2686         HC    170    LEU     HG   2686    -0.0361      1.008   ; qtot -5.805
  2687         CT    170    LEU    CD1   2687    -0.4121      12.01   ; qtot -6.217
  2688         HC    170    LEU   HD11   2688        0.1      1.008   ; qtot -6.117
  2689         HC    170    LEU   HD12   2689        0.1      1.008   ; qtot -6.017
  2690         HC    170    LEU   HD13   2690        0.1      1.008   ; qtot -5.917
  2691         CT    170    LEU    CD2   2691    -0.4121      12.01   ; qtot -6.329
  2692         HC    170    LEU   HD21   2692        0.1      1.008   ; qtot -6.229
  2693         HC    170    LEU   HD22   2693        0.1      1.008   ; qtot -6.129
  2694         HC    170    LEU   HD23   2694        0.1      1.008   ; qtot -6.029
  2695          C    170    LEU      C   2695     0.5973      12.01   ; qtot -5.432
  2696          O    170    LEU      O   2696    -0.5679         16   ; qtot -6
; residue 171 ASN rtp ASN  q  0.0
  2697          N    171    ASN      N   2697    -0.4157      14.01   ; qtot -6.416
  2698          H    171    ASN      H   2698     0.2719      1.008   ; qtot -6.144
  2699         CT    171    ASN     CA   2699     0.0143      12.01   ; qtot -6.129
  2700         H1    171    ASN     HA   2700     0.1048      1.008   ; qtot -6.025
  2701         CT    171    ASN     CB   2701    -0.2041      12.01   ; qtot -6.229
  2702         HC    171    ASN    HB1   2702     0.0797      1.008   ; qtot -6.149
  2703         HC    171    ASN    HB2   2703     0.0797      1.008   ; qtot -6.069
  2704          C    171    ASN     CG   2704      0.713      12.01   ; qtot -5.356
  2705          O    171    ASN    OD1   2705    -0.5931         16   ; qtot -5.949
  2706          N    171    ASN    ND2   2706    -0.9191      14.01   ; qtot -6.869
  2707          H    171    ASN   HD21   2707     0.4196      1.008   ; qtot -6.449
  2708          H    171    ASN   HD22   2708     0.4196      1.008   ; qtot -6.029
  2709          C    171    ASN      C   2709     0.5973      12.01   ; qtot -5.432
  2710          O    171    ASN      O   2710    -0.5679         16   ; qtot -6
; residue 172 LYS rtp LYS  q +1.0
  2711          N    172    LYS      N   2711    -0.3479      14.01   ; qtot -6.348
  2712          H    172    LYS      H   2712     0.2747      1.008   ; qtot -6.073
  2713         CT    172    LYS     CA   2713      -0.24      12.01   ; qtot -6.313
  2714         H1    172    LYS     HA   2714     0.1426      1.008   ; qtot -6.171
  2715         CT    172    LYS     CB   2715    -0.0094      12.01   ; qtot -6.18
  2716         HC    172    LYS    HB1   2716     0.0362      1.008   ; qtot -6.144
  2717         HC    172    LYS    HB2   2717     0.0362      1.008   ; qtot -6.108
  2718         CT    172    LYS     CG   2718     0.0187      12.01   ; qtot -6.089
  2719         HC    172    LYS    HG1   2719     0.0103      1.008   ; qtot -6.079
  2720         HC    172    LYS    HG2   2720     0.0103      1.008   ; qtot -6.068
  2721         CT    172    LYS     CD   2721    -0.0479      12.01   ; qtot -6.116
  2722         HC    172    LYS    HD1   2722     0.0621      1.008   ; qtot -6.054
  2723         HC    172    LYS    HD2   2723     0.0621      1.008   ; qtot -5.992
  2724         CT    172    LYS     CE   2724    -0.0143      12.01   ; qtot -6.006
  2725         HP    172    LYS    HE1   2725     0.1135      1.008   ; qtot -5.893
  2726         HP    172    LYS    HE2   2726     0.1135      1.008   ; qtot -5.779
  2727         N3    172    LYS     NZ   2727    -0.3854      14.01   ; qtot -6.165
  2728          H    172    LYS    HZ1   2728       0.34      1.008   ; qtot -5.825
  2729          H    172    LYS    HZ2   2729       0.34      1.008   ; qtot -5.485
  2730          H    172    LYS    HZ3   2730       0.34      1.008   ; qtot -5.145
  2731          C    172    LYS      C   2731     0.7341      12.01   ; qtot -4.411
  2732          O    172    LYS      O   2732    -0.5894         16   ; qtot -5
; residue 173 PRO rtp PRO  q  0.0
  2733          N    173    PRO      N   2733    -0.2548      14.01   ; qtot -5.255
  2734         CT    173    PRO     CD   2734     0.0192      12.01   ; qtot -5.236
  2735         H1    173    PRO    HD1   2735     0.0391      1.008   ; qtot -5.196
  2736         H1    173    PRO    HD2   2736     0.0391      1.008   ; qtot -5.157
  2737         CT    173    PRO     CG   2737     0.0189      12.01   ; qtot -5.138
  2738         HC    173    PRO    HG1   2738     0.0213      1.008   ; qtot -5.117
  2739         HC    173    PRO    HG2   2739     0.0213      1.008   ; qtot -5.096
  2740         CT    173    PRO     CB   2740     -0.007      12.01   ; qtot -5.103
  2741         HC    173    PRO    HB1   2741     0.0253      1.008   ; qtot -5.078
  2742         HC    173    PRO    HB2   2742     0.0253      1.008   ; qtot -5.052
  2743         CT    173    PRO     CA   2743    -0.0266      12.01   ; qtot -5.079
  2744         H1    173    PRO     HA   2744     0.0641      1.008   ; qtot -5.015
  2745          C    173    PRO      C   2745     0.5896      12.01   ; qtot -4.425
  2746          O    173    PRO      O   2746    -0.5748         16   ; qtot -5
; residue 174 GLY rtp GLY  q  0.0
  2747          N    174    GLY      N   2747    -0.4157      14.01   ; qtot -5.416
  2748          H    174    GLY      H   2748     0.2719      1.008   ; qtot -5.144
  2749         CT    174    GLY     CA   2749    -0.0252      12.01   ; qtot -5.169
  2750         H1    174    GLY    HA1   2750     0.0698      1.008   ; qtot -5.099
  2751         H1    174    GLY    HA2   2751     0.0698      1.008   ; qtot -5.029
  2752          C    174    GLY      C   2752     0.5973      12.01   ; qtot -4.432
  2753          O    174    GLY      O   2753    -0.5679         16   ; qtot -5
; residue 175 LEU rtp LEU  q  0.0
  2754          N    175    LEU      N   2754    -0.4157      14.01   ; qtot -5.416
  2755          H    175    LEU      H   2755     0.2719      1.008   ; qtot -5.144
  2756         CT    175    LEU     CA   2756    -0.0518      12.01   ; qtot -5.196
  2757         H1    175    LEU     HA   2757     0.0922      1.008   ; qtot -5.103
  2758         CT    175    LEU     CB   2758    -0.1102      12.01   ; qtot -5.214
  2759         HC    175    LEU    HB1   2759     0.0457      1.008   ; qtot -5.168
  2760         HC    175    LEU    HB2   2760     0.0457      1.008   ; qtot -5.122
  2761         CT    175    LEU     CG   2761     0.3531      12.01   ; qtot -4.769
  2762         HC    175    LEU     HG   2762    -0.0361      1.008   ; qtot -4.805
  2763         CT    175    LEU    CD1   2763    -0.4121      12.01   ; qtot -5.217
  2764         HC    175    LEU   HD11   2764        0.1      1.008   ; qtot -5.117
  2765         HC    175    LEU   HD12   2765        0.1      1.008   ; qtot -5.017
  2766         HC    175    LEU   HD13   2766        0.1      1.008   ; qtot -4.917
  2767         CT    175    LEU    CD2   2767    -0.4121      12.01   ; qtot -5.329
  2768         HC    175    LEU   HD21   2768        0.1      1.008   ; qtot -5.229
  2769         HC    175    LEU   HD22   2769        0.1      1.008   ; qtot -5.129
  2770         HC    175    LEU   HD23   2770        0.1      1.008   ; qtot -5.029
  2771          C    175    LEU      C   2771     0.5973      12.01   ; qtot -4.432
  2772          O    175    LEU      O   2772    -0.5679         16   ; qtot -5
; residue 176 LYS rtp LYS  q +1.0
  2773          N    176    LYS      N   2773    -0.3479      14.01   ; qtot -5.348
  2774          H    176    LYS      H   2774     0.2747      1.008   ; qtot -5.073
  2775         CT    176    LYS     CA   2775      -0.24      12.01   ; qtot -5.313
  2776         H1    176    LYS     HA   2776     0.1426      1.008   ; qtot -5.171
  2777         CT    176    LYS     CB   2777    -0.0094      12.01   ; qtot -5.18
  2778         HC    176    LYS    HB1   2778     0.0362      1.008   ; qtot -5.144
  2779         HC    176    LYS    HB2   2779     0.0362      1.008   ; qtot -5.108
  2780         CT    176    LYS     CG   2780     0.0187      12.01   ; qtot -5.089
  2781         HC    176    LYS    HG1   2781     0.0103      1.008   ; qtot -5.079
  2782         HC    176    LYS    HG2   2782     0.0103      1.008   ; qtot -5.068
  2783         CT    176    LYS     CD   2783    -0.0479      12.01   ; qtot -5.116
  2784         HC    176    LYS    HD1   2784     0.0621      1.008   ; qtot -5.054
  2785         HC    176    LYS    HD2   2785     0.0621      1.008   ; qtot -4.992
  2786         CT    176    LYS     CE   2786    -0.0143      12.01   ; qtot -5.006
  2787         HP    176    LYS    HE1   2787     0.1135      1.008   ; qtot -4.893
  2788         HP    176    LYS    HE2   2788     0.1135      1.008   ; qtot -4.779
  2789         N3    176    LYS     NZ   2789    -0.3854      14.01   ; qtot -5.165
  2790          H    176    LYS    HZ1   2790       0.34      1.008   ; qtot -4.825
  2791          H    176    LYS    HZ2   2791       0.34      1.008   ; qtot -4.485
  2792          H    176    LYS    HZ3   2792       0.34      1.008   ; qtot -4.145
  2793          C    176    LYS      C   2793     0.7341      12.01   ; qtot -3.411
  2794          O    176    LYS      O   2794    -0.5894         16   ; qtot -4
; residue 177 TYR rtp TYR  q  0.0
  2795          N    177    TYR      N   2795    -0.4157      14.01   ; qtot -4.416
  2796          H    177    TYR      H   2796     0.2719      1.008   ; qtot -4.144
  2797         CT    177    TYR     CA   2797    -0.0014      12.01   ; qtot -4.145
  2798         H1    177    TYR     HA   2798     0.0876      1.008   ; qtot -4.058
  2799         CT    177    TYR     CB   2799    -0.0152      12.01   ; qtot -4.073
  2800         HC    177    TYR    HB1   2800     0.0295      1.008   ; qtot -4.043
  2801         HC    177    TYR    HB2   2801     0.0295      1.008   ; qtot -4.014
  2802         CA    177    TYR     CG   2802    -0.0011      12.01   ; qtot -4.015
  2803         CA    177    TYR    CD1   2803    -0.1906      12.01   ; qtot -4.205
  2804         HA    177    TYR    HD1   2804     0.1699      1.008   ; qtot -4.036
  2805         CA    177    TYR    CE1   2805    -0.2341      12.01   ; qtot -4.27
  2806         HA    177    TYR    HE1   2806     0.1656      1.008   ; qtot -4.104
  2807          C    177    TYR     CZ   2807     0.3226      12.01   ; qtot -3.781
  2808         OH    177    TYR     OH   2808    -0.5579         16   ; qtot -4.339
  2809         HO    177    TYR     HH   2809     0.3992      1.008   ; qtot -3.94
  2810         CA    177    TYR    CE2   2810    -0.2341      12.01   ; qtot -4.174
  2811         HA    177    TYR    HE2   2811     0.1656      1.008   ; qtot -4.009
  2812         CA    177    TYR    CD2   2812    -0.1906      12.01   ; qtot -4.199
  2813         HA    177    TYR    HD2   2813     0.1699      1.008   ; qtot -4.029
  2814          C    177    TYR      C   2814     0.5973      12.01   ; qtot -3.432
  2815          O    177    TYR      O   2815    -0.5679         16   ; qtot -4
; residue 178 LYS rtp LYS  q +1.0
  2816          N    178    LYS      N   2816    -0.3479      14.01   ; qtot -4.348
  2817          H    178    LYS      H   2817     0.2747      1.008   ; qtot -4.073
  2818         CT    178    LYS     CA   2818      -0.24      12.01   ; qtot -4.313
  2819         H1    178    LYS     HA   2819     0.1426      1.008   ; qtot -4.171
  2820         CT    178    LYS     CB   2820    -0.0094      12.01   ; qtot -4.18
  2821         HC    178    LYS    HB1   2821     0.0362      1.008   ; qtot -4.144
  2822         HC    178    LYS    HB2   2822     0.0362      1.008   ; qtot -4.108
  2823         CT    178    LYS     CG   2823     0.0187      12.01   ; qtot -4.089
  2824         HC    178    LYS    HG1   2824     0.0103      1.008   ; qtot -4.079
  2825         HC    178    LYS    HG2   2825     0.0103      1.008   ; qtot -4.068
  2826         CT    178    LYS     CD   2826    -0.0479      12.01   ; qtot -4.116
  2827         HC    178    LYS    HD1   2827     0.0621      1.008   ; qtot -4.054
  2828         HC    178    LYS    HD2   2828     0.0621      1.008   ; qtot -3.992
  2829         CT    178    LYS     CE   2829    -0.0143      12.01   ; qtot -4.006
  2830         HP    178    LYS    HE1   2830     0.1135      1.008   ; qtot -3.893
  2831         HP    178    LYS    HE2   2831     0.1135      1.008   ; qtot -3.779
  2832         N3    178    LYS     NZ   2832    -0.3854      14.01   ; qtot -4.165
  2833          H    178    LYS    HZ1   2833       0.34      1.008   ; qtot -3.825
  2834          H    178    LYS    HZ2   2834       0.34      1.008   ; qtot -3.485
  2835          H    178    LYS    HZ3   2835       0.34      1.008   ; qtot -3.145
  2836          C    178    LYS      C   2836     0.7341      12.01   ; qtot -2.411
  2837          O    178    LYS      O   2837    -0.5894         16   ; qtot -3
; residue 179 PRO rtp PRO  q  0.0
  2838          N    179    PRO      N   2838    -0.2548      14.01   ; qtot -3.255
  2839         CT    179    PRO     CD   2839     0.0192      12.01   ; qtot -3.236
  2840         H1    179    PRO    HD1   2840     0.0391      1.008   ; qtot -3.196
  2841         H1    179    PRO    HD2   2841     0.0391      1.008   ; qtot -3.157
  2842         CT    179    PRO     CG   2842     0.0189      12.01   ; qtot -3.138
  2843         HC    179    PRO    HG1   2843     0.0213      1.008   ; qtot -3.117
  2844         HC    179    PRO    HG2   2844     0.0213      1.008   ; qtot -3.096
  2845         CT    179    PRO     CB   2845     -0.007      12.01   ; qtot -3.103
  2846         HC    179    PRO    HB1   2846     0.0253      1.008   ; qtot -3.078
  2847         HC    179    PRO    HB2   2847     0.0253      1.008   ; qtot -3.052
  2848         CT    179    PRO     CA   2848    -0.0266      12.01   ; qtot -3.079
  2849         H1    179    PRO     HA   2849     0.0641      1.008   ; qtot -3.015
  2850          C    179    PRO      C   2850     0.5896      12.01   ; qtot -2.425
  2851          O    179    PRO      O   2851    -0.5748         16   ; qtot -3
; residue 180 ALA rtp ALA  q  0.0
  2852          N    180    ALA      N   2852    -0.4157      14.01   ; qtot -3.416
  2853          H    180    ALA      H   2853     0.2719      1.008   ; qtot -3.144
  2854         CT    180    ALA     CA   2854     0.0337      12.01   ; qtot -3.11
  2855         H1    180    ALA     HA   2855     0.0823      1.008   ; qtot -3.028
  2856         CT    180    ALA     CB   2856    -0.1825      12.01   ; qtot -3.21
  2857         HC    180    ALA    HB1   2857     0.0603      1.008   ; qtot -3.15
  2858         HC    180    ALA    HB2   2858     0.0603      1.008   ; qtot -3.09
  2859         HC    180    ALA    HB3   2859     0.0603      1.008   ; qtot -3.029
  2860          C    180    ALA      C   2860     0.5973      12.01   ; qtot -2.432
  2861          O    180    ALA      O   2861    -0.5679         16   ; qtot -3
; residue 181 VAL rtp VAL  q  0.0
  2862          N    181    VAL      N   2862    -0.4157      14.01   ; qtot -3.416
  2863          H    181    VAL      H   2863     0.2719      1.008   ; qtot -3.144
  2864         CT    181    VAL     CA   2864    -0.0875      12.01   ; qtot -3.231
  2865         H1    181    VAL     HA   2865     0.0969      1.008   ; qtot -3.134
  2866         CT    181    VAL     CB   2866     0.2985      12.01   ; qtot -2.836
  2867         HC    181    VAL     HB   2867    -0.0297      1.008   ; qtot -2.866
  2868         CT    181    VAL    CG1   2868    -0.3192      12.01   ; qtot -3.185
  2869         HC    181    VAL   HG11   2869     0.0791      1.008   ; qtot -3.106
  2870         HC    181    VAL   HG12   2870     0.0791      1.008   ; qtot -3.027
  2871         HC    181    VAL   HG13   2871     0.0791      1.008   ; qtot -2.947
  2872         CT    181    VAL    CG2   2872    -0.3192      12.01   ; qtot -3.267
  2873         HC    181    VAL   HG21   2873     0.0791      1.008   ; qtot -3.188
  2874         HC    181    VAL   HG22   2874     0.0791      1.008   ; qtot -3.108
  2875         HC    181    VAL   HG23   2875     0.0791      1.008   ; qtot -3.029
  2876          C    181    VAL      C   2876     0.5973      12.01   ; qtot -2.432
  2877          O    181    VAL      O   2877    -0.5679         16   ; qtot -3
; residue 182 ASN rtp ASN  q  0.0
  2878          N    182    ASN      N   2878    -0.4157      14.01   ; qtot -3.416
  2879          H    182    ASN      H   2879     0.2719      1.008   ; qtot -3.144
  2880         CT    182    ASN     CA   2880     0.0143      12.01   ; qtot -3.129
  2881         H1    182    ASN     HA   2881     0.1048      1.008   ; qtot -3.025
  2882         CT    182    ASN     CB   2882    -0.2041      12.01   ; qtot -3.229
  2883         HC    182    ASN    HB1   2883     0.0797      1.008   ; qtot -3.149
  2884         HC    182    ASN    HB2   2884     0.0797      1.008   ; qtot -3.069
  2885          C    182    ASN     CG   2885      0.713      12.01   ; qtot -2.356
  2886          O    182    ASN    OD1   2886    -0.5931         16   ; qtot -2.949
  2887          N    182    ASN    ND2   2887    -0.9191      14.01   ; qtot -3.869
  2888          H    182    ASN   HD21   2888     0.4196      1.008   ; qtot -3.449
  2889          H    182    ASN   HD22   2889     0.4196      1.008   ; qtot -3.029
  2890          C    182    ASN      C   2890     0.5973      12.01   ; qtot -2.432
  2891          O    182    ASN      O   2891    -0.5679         16   ; qtot -3
; residue 183 GLN rtp GLN  q  0.0
  2892          N    183    GLN      N   2892    -0.4157      14.01   ; qtot -3.416
  2893          H    183    GLN      H   2893     0.2719      1.008   ; qtot -3.144
  2894         CT    183    GLN     CA   2894    -0.0031      12.01   ; qtot -3.147
  2895         H1    183    GLN     HA   2895      0.085      1.008   ; qtot -3.062
  2896         CT    183    GLN     CB   2896    -0.0036      12.01   ; qtot -3.065
  2897         HC    183    GLN    HB1   2897     0.0171      1.008   ; qtot -3.048
  2898         HC    183    GLN    HB2   2898     0.0171      1.008   ; qtot -3.031
  2899         CT    183    GLN     CG   2899    -0.0645      12.01   ; qtot -3.096
  2900         HC    183    GLN    HG1   2900     0.0352      1.008   ; qtot -3.061
  2901         HC    183    GLN    HG2   2901     0.0352      1.008   ; qtot -3.025
  2902          C    183    GLN     CD   2902     0.6951      12.01   ; qtot -2.33
  2903          O    183    GLN    OE1   2903    -0.6086         16   ; qtot -2.939
  2904          N    183    GLN    NE2   2904    -0.9407      14.01   ; qtot -3.88
  2905          H    183    GLN   HE21   2905     0.4251      1.008   ; qtot -3.454
  2906          H    183    GLN   HE22   2906     0.4251      1.008   ; qtot -3.029
  2907          C    183    GLN      C   2907     0.5973      12.01   ; qtot -2.432
  2908          O    183    GLN      O   2908    -0.5679         16   ; qtot -3
; residue 184 ILE rtp ILE  q  0.0
  2909          N    184    ILE      N   2909    -0.4157      14.01   ; qtot -3.416
  2910          H    184    ILE      H   2910     0.2719      1.008   ; qtot -3.144
  2911         CT    184    ILE     CA   2911    -0.0597      12.01   ; qtot -3.203
  2912         H1    184    ILE     HA   2912     0.0869      1.008   ; qtot -3.117
  2913         CT    184    ILE     CB   2913     0.1303      12.01   ; qtot -2.986
  2914         HC    184    ILE     HB   2914     0.0187      1.008   ; qtot -2.968
  2915         CT    184    ILE    CG2   2915    -0.3204      12.01   ; qtot -3.288
  2916         HC    184    ILE   HG21   2916     0.0882      1.008   ; qtot -3.2
  2917         HC    184    ILE   HG22   2917     0.0882      1.008   ; qtot -3.112
  2918         HC    184    ILE   HG23   2918     0.0882      1.008   ; qtot -3.023
  2919         CT    184    ILE    CG1   2919     -0.043      12.01   ; qtot -3.066
  2920         HC    184    ILE   HG11   2920     0.0236      1.008   ; qtot -3.043
  2921         HC    184    ILE   HG12   2921     0.0236      1.008   ; qtot -3.019
  2922         CT    184    ILE     CD   2922     -0.066      12.01   ; qtot -3.085
  2923         HC    184    ILE    HD1   2923     0.0186      1.008   ; qtot -3.067
  2924         HC    184    ILE    HD2   2924     0.0186      1.008   ; qtot -3.048
  2925         HC    184    ILE    HD3   2925     0.0186      1.008   ; qtot -3.029
  2926          C    184    ILE      C   2926     0.5973      12.01   ; qtot -2.432
  2927          O    184    ILE      O   2927    -0.5679         16   ; qtot -3
; residue 185 GLU rtp GLU  q -1.0
  2928          N    185    GLU      N   2928    -0.5163      14.01   ; qtot -3.516
  2929          H    185    GLU      H   2929     0.2936      1.008   ; qtot -3.223
  2930         CT    185    GLU     CA   2930     0.0397      12.01   ; qtot -3.183
  2931         H1    185    GLU     HA   2931     0.1105      1.008   ; qtot -3.072
  2932         CT    185    GLU     CB   2932      0.056      12.01   ; qtot -3.016
  2933         HC    185    GLU    HB1   2933    -0.0173      1.008   ; qtot -3.034
  2934         HC    185    GLU    HB2   2934    -0.0173      1.008   ; qtot -3.051
  2935         CT    185    GLU     CG   2935     0.0136      12.01   ; qtot -3.037
  2936         HC    185    GLU    HG1   2936    -0.0425      1.008   ; qtot -3.08
  2937         HC    185    GLU    HG2   2937    -0.0425      1.008   ; qtot -3.122
  2938          C    185    GLU     CD   2938     0.8054      12.01   ; qtot -2.317
  2939         O2    185    GLU    OE1   2939    -0.8188         16   ; qtot -3.136
  2940         O2    185    GLU    OE2   2940    -0.8188         16   ; qtot -3.955
  2941          C    185    GLU      C   2941     0.5366      12.01   ; qtot -3.418
  2942          O    185    GLU      O   2942    -0.5819         16   ; qtot -4
; residue 186 CYS rtp CYS  q  0.0
  2943          N    186    CYS      N   2943    -0.4157      14.01   ; qtot -4.416
  2944          H    186    CYS      H   2944     0.2719      1.008   ; qtot -4.144
  2945         CT    186    CYS     CA   2945     0.0213      12.01   ; qtot -4.122
  2946         H1    186    CYS     HA   2946     0.1124      1.008   ; qtot -4.01
  2947         CT    186    CYS     CB   2947    -0.1231      12.01   ; qtot -4.133
  2948         H1    186    CYS    HB1   2948     0.1112      1.008   ; qtot -4.022
  2949         H1    186    CYS    HB2   2949     0.1112      1.008   ; qtot -3.911
  2950         SH    186    CYS     SG   2950    -0.3119      32.06   ; qtot -4.223
  2951         HS    186    CYS     HG   2951     0.1933      1.008   ; qtot -4.029
  2952          C    186    CYS      C   2952     0.5973      12.01   ; qtot -3.432
  2953          O    186    CYS      O   2953    -0.5679         16   ; qtot -4
; residue 187 HIS rtp HIE  q  0.0
  2954          N    187    HIS      N   2954    -0.4157      14.01   ; qtot -4.416
  2955          H    187    HIS      H   2955     0.2719      1.008   ; qtot -4.144
  2956         CT    187    HIS     CA   2956    -0.0581      12.01   ; qtot -4.202
  2957         H1    187    HIS     HA   2957      0.136      1.008   ; qtot -4.066
  2958         CT    187    HIS     CB   2958    -0.0074      12.01   ; qtot -4.073
  2959         HC    187    HIS    HB1   2959     0.0367      1.008   ; qtot -4.037
  2960         HC    187    HIS    HB2   2960     0.0367      1.008   ; qtot -4
  2961         CC    187    HIS     CG   2961     0.1868      12.01   ; qtot -3.813
  2962         NB    187    HIS    ND1   2962    -0.5432      14.01   ; qtot -4.356
  2963         CR    187    HIS    CE1   2963     0.1635      12.01   ; qtot -4.193
  2964         H5    187    HIS    HE1   2964     0.1435      1.008   ; qtot -4.049
  2965         NA    187    HIS    NE2   2965    -0.2795      14.01   ; qtot -4.329
  2966          H    187    HIS    HE2   2966     0.3339      1.008   ; qtot -3.995
  2967         CW    187    HIS    CD2   2967    -0.2207      12.01   ; qtot -4.216
  2968         H4    187    HIS    HD2   2968     0.1862      1.008   ; qtot -4.029
  2969          C    187    HIS      C   2969     0.5973      12.01   ; qtot -3.432
  2970          O    187    HIS      O   2970    -0.5679         16   ; qtot -4
; residue 188 PRO rtp PRO  q  0.0
  2971          N    188    PRO      N   2971    -0.2548      14.01   ; qtot -4.255
  2972         CT    188    PRO     CD   2972     0.0192      12.01   ; qtot -4.236
  2973         H1    188    PRO    HD1   2973     0.0391      1.008   ; qtot -4.196
  2974         H1    188    PRO    HD2   2974     0.0391      1.008   ; qtot -4.157
  2975         CT    188    PRO     CG   2975     0.0189      12.01   ; qtot -4.138
  2976         HC    188    PRO    HG1   2976     0.0213      1.008   ; qtot -4.117
  2977         HC    188    PRO    HG2   2977     0.0213      1.008   ; qtot -4.096
  2978         CT    188    PRO     CB   2978     -0.007      12.01   ; qtot -4.103
  2979         HC    188    PRO    HB1   2979     0.0253      1.008   ; qtot -4.078
  2980         HC    188    PRO    HB2   2980     0.0253      1.008   ; qtot -4.052
  2981         CT    188    PRO     CA   2981    -0.0266      12.01   ; qtot -4.079
  2982         H1    188    PRO     HA   2982     0.0641      1.008   ; qtot -4.015
  2983          C    188    PRO      C   2983     0.5896      12.01   ; qtot -3.425
  2984          O    188    PRO      O   2984    -0.5748         16   ; qtot -4
; residue 189 TYR rtp TYR  q  0.0
  2985          N    189    TYR      N   2985    -0.4157      14.01   ; qtot -4.416
  2986          H    189    TYR      H   2986     0.2719      1.008   ; qtot -4.144
  2987         CT    189    TYR     CA   2987    -0.0014      12.01   ; qtot -4.145
  2988         H1    189    TYR     HA   2988     0.0876      1.008   ; qtot -4.058
  2989         CT    189    TYR     CB   2989    -0.0152      12.01   ; qtot -4.073
  2990         HC    189    TYR    HB1   2990     0.0295      1.008   ; qtot -4.043
  2991         HC    189    TYR    HB2   2991     0.0295      1.008   ; qtot -4.014
  2992         CA    189    TYR     CG   2992    -0.0011      12.01   ; qtot -4.015
  2993         CA    189    TYR    CD1   2993    -0.1906      12.01   ; qtot -4.205
  2994         HA    189    TYR    HD1   2994     0.1699      1.008   ; qtot -4.036
  2995         CA    189    TYR    CE1   2995    -0.2341      12.01   ; qtot -4.27
  2996         HA    189    TYR    HE1   2996     0.1656      1.008   ; qtot -4.104
  2997          C    189    TYR     CZ   2997     0.3226      12.01   ; qtot -3.781
  2998         OH    189    TYR     OH   2998    -0.5579         16   ; qtot -4.339
  2999         HO    189    TYR     HH   2999     0.3992      1.008   ; qtot -3.94
  3000         CA    189    TYR    CE2   3000    -0.2341      12.01   ; qtot -4.174
  3001         HA    189    TYR    HE2   3001     0.1656      1.008   ; qtot -4.009
  3002         CA    189    TYR    CD2   3002    -0.1906      12.01   ; qtot -4.199
  3003         HA    189    TYR    HD2   3003     0.1699      1.008   ; qtot -4.029
  3004          C    189    TYR      C   3004     0.5973      12.01   ; qtot -3.432
  3005          O    189    TYR      O   3005    -0.5679         16   ; qtot -4
; residue 190 LEU rtp LEU  q  0.0
  3006          N    190    LEU      N   3006    -0.4157      14.01   ; qtot -4.416
  3007          H    190    LEU      H   3007     0.2719      1.008   ; qtot -4.144
  3008         CT    190    LEU     CA   3008    -0.0518      12.01   ; qtot -4.196
  3009         H1    190    LEU     HA   3009     0.0922      1.008   ; qtot -4.103
  3010         CT    190    LEU     CB   3010    -0.1102      12.01   ; qtot -4.214
  3011         HC    190    LEU    HB1   3011     0.0457      1.008   ; qtot -4.168
  3012         HC    190    LEU    HB2   3012     0.0457      1.008   ; qtot -4.122
  3013         CT    190    LEU     CG   3013     0.3531      12.01   ; qtot -3.769
  3014         HC    190    LEU     HG   3014    -0.0361      1.008   ; qtot -3.805
  3015         CT    190    LEU    CD1   3015    -0.4121      12.01   ; qtot -4.217
  3016         HC    190    LEU   HD11   3016        0.1      1.008   ; qtot -4.117
  3017         HC    190    LEU   HD12   3017        0.1      1.008   ; qtot -4.017
  3018         HC    190    LEU   HD13   3018        0.1      1.008   ; qtot -3.917
  3019         CT    190    LEU    CD2   3019    -0.4121      12.01   ; qtot -4.329
  3020         HC    190    LEU   HD21   3020        0.1      1.008   ; qtot -4.229
  3021         HC    190    LEU   HD22   3021        0.1      1.008   ; qtot -4.129
  3022         HC    190    LEU   HD23   3022        0.1      1.008   ; qtot -4.029
  3023          C    190    LEU      C   3023     0.5973      12.01   ; qtot -3.432
  3024          O    190    LEU      O   3024    -0.5679         16   ; qtot -4
; residue 191 THR rtp THR  q  0.0
  3025          N    191    THR      N   3025    -0.4157      14.01   ; qtot -4.416
  3026          H    191    THR      H   3026     0.2719      1.008   ; qtot -4.144
  3027         CT    191    THR     CA   3027    -0.0389      12.01   ; qtot -4.183
  3028         H1    191    THR     HA   3028     0.1007      1.008   ; qtot -4.082
  3029         CT    191    THR     CB   3029     0.3654      12.01   ; qtot -3.717
  3030         H1    191    THR     HB   3030     0.0043      1.008   ; qtot -3.712
  3031         CT    191    THR    CG2   3031    -0.2438      12.01   ; qtot -3.956
  3032         HC    191    THR   HG21   3032     0.0642      1.008   ; qtot -3.892
  3033         HC    191    THR   HG22   3033     0.0642      1.008   ; qtot -3.828
  3034         HC    191    THR   HG23   3034     0.0642      1.008   ; qtot -3.763
  3035         OH    191    THR    OG1   3035    -0.6761         16   ; qtot -4.44
  3036         HO    191    THR    HG1   3036     0.4102      1.008   ; qtot -4.029
  3037          C    191    THR      C   3037     0.5973      12.01   ; qtot -3.432
  3038          O    191    THR      O   3038    -0.5679         16   ; qtot -4
; residue 192 GLN rtp GLN  q  0.0
  3039          N    192    GLN      N   3039    -0.4157      14.01   ; qtot -4.416
  3040          H    192    GLN      H   3040     0.2719      1.008   ; qtot -4.144
  3041         CT    192    GLN     CA   3041    -0.0031      12.01   ; qtot -4.147
  3042         H1    192    GLN     HA   3042      0.085      1.008   ; qtot -4.062
  3043         CT    192    GLN     CB   3043    -0.0036      12.01   ; qtot -4.065
  3044         HC    192    GLN    HB1   3044     0.0171      1.008   ; qtot -4.048
  3045         HC    192    GLN    HB2   3045     0.0171      1.008   ; qtot -4.031
  3046         CT    192    GLN     CG   3046    -0.0645      12.01   ; qtot -4.096
  3047         HC    192    GLN    HG1   3047     0.0352      1.008   ; qtot -4.061
  3048         HC    192    GLN    HG2   3048     0.0352      1.008   ; qtot -4.025
  3049          C    192    GLN     CD   3049     0.6951      12.01   ; qtot -3.33
  3050          O    192    GLN    OE1   3050    -0.6086         16   ; qtot -3.939
  3051          N    192    GLN    NE2   3051    -0.9407      14.01   ; qtot -4.88
  3052          H    192    GLN   HE21   3052     0.4251      1.008   ; qtot -4.454
  3053          H    192    GLN   HE22   3053     0.4251      1.008   ; qtot -4.029
  3054          C    192    GLN      C   3054     0.5973      12.01   ; qtot -3.432
  3055          O    192    GLN      O   3055    -0.5679         16   ; qtot -4
; residue 193 GLU rtp GLU  q -1.0
  3056          N    193    GLU      N   3056    -0.5163      14.01   ; qtot -4.516
  3057          H    193    GLU      H   3057     0.2936      1.008   ; qtot -4.223
  3058         CT    193    GLU     CA   3058     0.0397      12.01   ; qtot -4.183
  3059         H1    193    GLU     HA   3059     0.1105      1.008   ; qtot -4.072
  3060         CT    193    GLU     CB   3060      0.056      12.01   ; qtot -4.016
  3061         HC    193    GLU    HB1   3061    -0.0173      1.008   ; qtot -4.034
  3062         HC    193    GLU    HB2   3062    -0.0173      1.008   ; qtot -4.051
  3063         CT    193    GLU     CG   3063     0.0136      12.01   ; qtot -4.037
  3064         HC    193    GLU    HG1   3064    -0.0425      1.008   ; qtot -4.08
  3065         HC    193    GLU    HG2   3065    -0.0425      1.008   ; qtot -4.122
  3066          C    193    GLU     CD   3066     0.8054      12.01   ; qtot -3.317
  3067         O2    193    GLU    OE1   3067    -0.8188         16   ; qtot -4.136
  3068         O2    193    GLU    OE2   3068    -0.8188         16   ; qtot -4.955
  3069          C    193    GLU      C   3069     0.5366      12.01   ; qtot -4.418
  3070          O    193    GLU      O   3070    -0.5819         16   ; qtot -5
; residue 194 LYS rtp LYS  q +1.0
  3071          N    194    LYS      N   3071    -0.3479      14.01   ; qtot -5.348
  3072          H    194    LYS      H   3072     0.2747      1.008   ; qtot -5.073
  3073         CT    194    LYS     CA   3073      -0.24      12.01   ; qtot -5.313
  3074         H1    194    LYS     HA   3074     0.1426      1.008   ; qtot -5.171
  3075         CT    194    LYS     CB   3075    -0.0094      12.01   ; qtot -5.18
  3076         HC    194    LYS    HB1   3076     0.0362      1.008   ; qtot -5.144
  3077         HC    194    LYS    HB2   3077     0.0362      1.008   ; qtot -5.108
  3078         CT    194    LYS     CG   3078     0.0187      12.01   ; qtot -5.089
  3079         HC    194    LYS    HG1   3079     0.0103      1.008   ; qtot -5.079
  3080         HC    194    LYS    HG2   3080     0.0103      1.008   ; qtot -5.068
  3081         CT    194    LYS     CD   3081    -0.0479      12.01   ; qtot -5.116
  3082         HC    194    LYS    HD1   3082     0.0621      1.008   ; qtot -5.054
  3083         HC    194    LYS    HD2   3083     0.0621      1.008   ; qtot -4.992
  3084         CT    194    LYS     CE   3084    -0.0143      12.01   ; qtot -5.006
  3085         HP    194    LYS    HE1   3085     0.1135      1.008   ; qtot -4.893
  3086         HP    194    LYS    HE2   3086     0.1135      1.008   ; qtot -4.779
  3087         N3    194    LYS     NZ   3087    -0.3854      14.01   ; qtot -5.165
  3088          H    194    LYS    HZ1   3088       0.34      1.008   ; qtot -4.825
  3089          H    194    LYS    HZ2   3089       0.34      1.008   ; qtot -4.485
  3090          H    194    LYS    HZ3   3090       0.34      1.008   ; qtot -4.145
  3091          C    194    LYS      C   3091     0.7341      12.01   ; qtot -3.411
  3092          O    194    LYS      O   3092    -0.5894         16   ; qtot -4
; residue 195 LEU rtp LEU  q  0.0
  3093          N    195    LEU      N   3093    -0.4157      14.01   ; qtot -4.416
  3094          H    195    LEU      H   3094     0.2719      1.008   ; qtot -4.144
  3095         CT    195    LEU     CA   3095    -0.0518      12.01   ; qtot -4.196
  3096         H1    195    LEU     HA   3096     0.0922      1.008   ; qtot -4.103
  3097         CT    195    LEU     CB   3097    -0.1102      12.01   ; qtot -4.214
  3098         HC    195    LEU    HB1   3098     0.0457      1.008   ; qtot -4.168
  3099         HC    195    LEU    HB2   3099     0.0457      1.008   ; qtot -4.122
  3100         CT    195    LEU     CG   3100     0.3531      12.01   ; qtot -3.769
  3101         HC    195    LEU     HG   3101    -0.0361      1.008   ; qtot -3.805
  3102         CT    195    LEU    CD1   3102    -0.4121      12.01   ; qtot -4.217
  3103         HC    195    LEU   HD11   3103        0.1      1.008   ; qtot -4.117
  3104         HC    195    LEU   HD12   3104        0.1      1.008   ; qtot -4.017
  3105         HC    195    LEU   HD13   3105        0.1      1.008   ; qtot -3.917
  3106         CT    195    LEU    CD2   3106    -0.4121      12.01   ; qtot -4.329
  3107         HC    195    LEU   HD21   3107        0.1      1.008   ; qtot -4.229
  3108         HC    195    LEU   HD22   3108        0.1      1.008   ; qtot -4.129
  3109         HC    195    LEU   HD23   3109        0.1      1.008   ; qtot -4.029
  3110          C    195    LEU      C   3110     0.5973      12.01   ; qtot -3.432
  3111          O    195    LEU      O   3111    -0.5679         16   ; qtot -4
; residue 196 ILE rtp ILE  q  0.0
  3112          N    196    ILE      N   3112    -0.4157      14.01   ; qtot -4.416
  3113          H    196    ILE      H   3113     0.2719      1.008   ; qtot -4.144
  3114         CT    196    ILE     CA   3114    -0.0597      12.01   ; qtot -4.203
  3115         H1    196    ILE     HA   3115     0.0869      1.008   ; qtot -4.117
  3116         CT    196    ILE     CB   3116     0.1303      12.01   ; qtot -3.986
  3117         HC    196    ILE     HB   3117     0.0187      1.008   ; qtot -3.968
  3118         CT    196    ILE    CG2   3118    -0.3204      12.01   ; qtot -4.288
  3119         HC    196    ILE   HG21   3119     0.0882      1.008   ; qtot -4.2
  3120         HC    196    ILE   HG22   3120     0.0882      1.008   ; qtot -4.112
  3121         HC    196    ILE   HG23   3121     0.0882      1.008   ; qtot -4.023
  3122         CT    196    ILE    CG1   3122     -0.043      12.01   ; qtot -4.066
  3123         HC    196    ILE   HG11   3123     0.0236      1.008   ; qtot -4.043
  3124         HC    196    ILE   HG12   3124     0.0236      1.008   ; qtot -4.019
  3125         CT    196    ILE     CD   3125     -0.066      12.01   ; qtot -4.085
  3126         HC    196    ILE    HD1   3126     0.0186      1.008   ; qtot -4.067
  3127         HC    196    ILE    HD2   3127     0.0186      1.008   ; qtot -4.048
  3128         HC    196    ILE    HD3   3128     0.0186      1.008   ; qtot -4.029
  3129          C    196    ILE      C   3129     0.5973      12.01   ; qtot -3.432
  3130          O    196    ILE      O   3130    -0.5679         16   ; qtot -4
; residue 197 GLN rtp GLN  q  0.0
  3131          N    197    GLN      N   3131    -0.4157      14.01   ; qtot -4.416
  3132          H    197    GLN      H   3132     0.2719      1.008   ; qtot -4.144
  3133         CT    197    GLN     CA   3133    -0.0031      12.01   ; qtot -4.147
  3134         H1    197    GLN     HA   3134      0.085      1.008   ; qtot -4.062
  3135         CT    197    GLN     CB   3135    -0.0036      12.01   ; qtot -4.065
  3136         HC    197    GLN    HB1   3136     0.0171      1.008   ; qtot -4.048
  3137         HC    197    GLN    HB2   3137     0.0171      1.008   ; qtot -4.031
  3138         CT    197    GLN     CG   3138    -0.0645      12.01   ; qtot -4.096
  3139         HC    197    GLN    HG1   3139     0.0352      1.008   ; qtot -4.061
  3140         HC    197    GLN    HG2   3140     0.0352      1.008   ; qtot -4.025
  3141          C    197    GLN     CD   3141     0.6951      12.01   ; qtot -3.33
  3142          O    197    GLN    OE1   3142    -0.6086         16   ; qtot -3.939
  3143          N    197    GLN    NE2   3143    -0.9407      14.01   ; qtot -4.88
  3144          H    197    GLN   HE21   3144     0.4251      1.008   ; qtot -4.454
  3145          H    197    GLN   HE22   3145     0.4251      1.008   ; qtot -4.029
  3146          C    197    GLN      C   3146     0.5973      12.01   ; qtot -3.432
  3147          O    197    GLN      O   3147    -0.5679         16   ; qtot -4
; residue 198 TYR rtp TYR  q  0.0
  3148          N    198    TYR      N   3148    -0.4157      14.01   ; qtot -4.416
  3149          H    198    TYR      H   3149     0.2719      1.008   ; qtot -4.144
  3150         CT    198    TYR     CA   3150    -0.0014      12.01   ; qtot -4.145
  3151         H1    198    TYR     HA   3151     0.0876      1.008   ; qtot -4.058
  3152         CT    198    TYR     CB   3152    -0.0152      12.01   ; qtot -4.073
  3153         HC    198    TYR    HB1   3153     0.0295      1.008   ; qtot -4.043
  3154         HC    198    TYR    HB2   3154     0.0295      1.008   ; qtot -4.014
  3155         CA    198    TYR     CG   3155    -0.0011      12.01   ; qtot -4.015
  3156         CA    198    TYR    CD1   3156    -0.1906      12.01   ; qtot -4.205
  3157         HA    198    TYR    HD1   3157     0.1699      1.008   ; qtot -4.036
  3158         CA    198    TYR    CE1   3158    -0.2341      12.01   ; qtot -4.27
  3159         HA    198    TYR    HE1   3159     0.1656      1.008   ; qtot -4.104
  3160          C    198    TYR     CZ   3160     0.3226      12.01   ; qtot -3.781
  3161         OH    198    TYR     OH   3161    -0.5579         16   ; qtot -4.339
  3162         HO    198    TYR     HH   3162     0.3992      1.008   ; qtot -3.94
  3163         CA    198    TYR    CE2   3163    -0.2341      12.01   ; qtot -4.174
  3164         HA    198    TYR    HE2   3164     0.1656      1.008   ; qtot -4.009
  3165         CA    198    TYR    CD2   3165    -0.1906      12.01   ; qtot -4.199
  3166         HA    198    TYR    HD2   3166     0.1699      1.008   ; qtot -4.029
  3167          C    198    TYR      C   3167     0.5973      12.01   ; qtot -3.432
  3168          O    198    TYR      O   3168    -0.5679         16   ; qtot -4
; residue 199 CYS rtp CYS  q  0.0
  3169          N    199    CYS      N   3169    -0.4157      14.01   ; qtot -4.416
  3170          H    199    CYS      H   3170     0.2719      1.008   ; qtot -4.144
  3171         CT    199    CYS     CA   3171     0.0213      12.01   ; qtot -4.122
  3172         H1    199    CYS     HA   3172     0.1124      1.008   ; qtot -4.01
  3173         CT    199    CYS     CB   3173    -0.1231      12.01   ; qtot -4.133
  3174         H1    199    CYS    HB1   3174     0.1112      1.008   ; qtot -4.022
  3175         H1    199    CYS    HB2   3175     0.1112      1.008   ; qtot -3.911
  3176         SH    199    CYS     SG   3176    -0.3119      32.06   ; qtot -4.223
  3177         HS    199    CYS     HG   3177     0.1933      1.008   ; qtot -4.029
  3178          C    199    CYS      C   3178     0.5973      12.01   ; qtot -3.432
  3179          O    199    CYS      O   3179    -0.5679         16   ; qtot -4
; residue 200 GLN rtp GLN  q  0.0
  3180          N    200    GLN      N   3180    -0.4157      14.01   ; qtot -4.416
  3181          H    200    GLN      H   3181     0.2719      1.008   ; qtot -4.144
  3182         CT    200    GLN     CA   3182    -0.0031      12.01   ; qtot -4.147
  3183         H1    200    GLN     HA   3183      0.085      1.008   ; qtot -4.062
  3184         CT    200    GLN     CB   3184    -0.0036      12.01   ; qtot -4.065
  3185         HC    200    GLN    HB1   3185     0.0171      1.008   ; qtot -4.048
  3186         HC    200    GLN    HB2   3186     0.0171      1.008   ; qtot -4.031
  3187         CT    200    GLN     CG   3187    -0.0645      12.01   ; qtot -4.096
  3188         HC    200    GLN    HG1   3188     0.0352      1.008   ; qtot -4.061
  3189         HC    200    GLN    HG2   3189     0.0352      1.008   ; qtot -4.025
  3190          C    200    GLN     CD   3190     0.6951      12.01   ; qtot -3.33
  3191          O    200    GLN    OE1   3191    -0.6086         16   ; qtot -3.939
  3192          N    200    GLN    NE2   3192    -0.9407      14.01   ; qtot -4.88
  3193          H    200    GLN   HE21   3193     0.4251      1.008   ; qtot -4.454
  3194          H    200    GLN   HE22   3194     0.4251      1.008   ; qtot -4.029
  3195          C    200    GLN      C   3195     0.5973      12.01   ; qtot -3.432
  3196          O    200    GLN      O   3196    -0.5679         16   ; qtot -4
; residue 201 SER rtp SER  q  0.0
  3197          N    201    SER      N   3197    -0.4157      14.01   ; qtot -4.416
  3198          H    201    SER      H   3198     0.2719      1.008   ; qtot -4.144
  3199         CT    201    SER     CA   3199    -0.0249      12.01   ; qtot -4.169
  3200         H1    201    SER     HA   3200     0.0843      1.008   ; qtot -4.084
  3201         CT    201    SER     CB   3201     0.2117      12.01   ; qtot -3.873
  3202         H1    201    SER    HB1   3202     0.0352      1.008   ; qtot -3.837
  3203         H1    201    SER    HB2   3203     0.0352      1.008   ; qtot -3.802
  3204         OH    201    SER     OG   3204    -0.6546         16   ; qtot -4.457
  3205         HO    201    SER     HG   3205     0.4275      1.008   ; qtot -4.029
  3206          C    201    SER      C   3206     0.5973      12.01   ; qtot -3.432
  3207          O    201    SER      O   3207    -0.5679         16   ; qtot -4
; residue 202 LYS rtp LYS  q +1.0
  3208          N    202    LYS      N   3208    -0.3479      14.01   ; qtot -4.348
  3209          H    202    LYS      H   3209     0.2747      1.008   ; qtot -4.073
  3210         CT    202    LYS     CA   3210      -0.24      12.01   ; qtot -4.313
  3211         H1    202    LYS     HA   3211     0.1426      1.008   ; qtot -4.171
  3212         CT    202    LYS     CB   3212    -0.0094      12.01   ; qtot -4.18
  3213         HC    202    LYS    HB1   3213     0.0362      1.008   ; qtot -4.144
  3214         HC    202    LYS    HB2   3214     0.0362      1.008   ; qtot -4.108
  3215         CT    202    LYS     CG   3215     0.0187      12.01   ; qtot -4.089
  3216         HC    202    LYS    HG1   3216     0.0103      1.008   ; qtot -4.079
  3217         HC    202    LYS    HG2   3217     0.0103      1.008   ; qtot -4.068
  3218         CT    202    LYS     CD   3218    -0.0479      12.01   ; qtot -4.116
  3219         HC    202    LYS    HD1   3219     0.0621      1.008   ; qtot -4.054
  3220         HC    202    LYS    HD2   3220     0.0621      1.008   ; qtot -3.992
  3221         CT    202    LYS     CE   3221    -0.0143      12.01   ; qtot -4.006
  3222         HP    202    LYS    HE1   3222     0.1135      1.008   ; qtot -3.893
  3223         HP    202    LYS    HE2   3223     0.1135      1.008   ; qtot -3.779
  3224         N3    202    LYS     NZ   3224    -0.3854      14.01   ; qtot -4.165
  3225          H    202    LYS    HZ1   3225       0.34      1.008   ; qtot -3.825
  3226          H    202    LYS    HZ2   3226       0.34      1.008   ; qtot -3.485
  3227          H    202    LYS    HZ3   3227       0.34      1.008   ; qtot -3.145
  3228          C    202    LYS      C   3228     0.7341      12.01   ; qtot -2.411
  3229          O    202    LYS      O   3229    -0.5894         16   ; qtot -3
; residue 203 GLY rtp GLY  q  0.0
  3230          N    203    GLY      N   3230    -0.4157      14.01   ; qtot -3.416
  3231          H    203    GLY      H   3231     0.2719      1.008   ; qtot -3.144
  3232         CT    203    GLY     CA   3232    -0.0252      12.01   ; qtot -3.169
  3233         H1    203    GLY    HA1   3233     0.0698      1.008   ; qtot -3.099
  3234         H1    203    GLY    HA2   3234     0.0698      1.008   ; qtot -3.029
  3235          C    203    GLY      C   3235     0.5973      12.01   ; qtot -2.432
  3236          O    203    GLY      O   3236    -0.5679         16   ; qtot -3
; residue 204 ILE rtp ILE  q  0.0
  3237          N    204    ILE      N   3237    -0.4157      14.01   ; qtot -3.416
  3238          H    204    ILE      H   3238     0.2719      1.008   ; qtot -3.144
  3239         CT    204    ILE     CA   3239    -0.0597      12.01   ; qtot -3.203
  3240         H1    204    ILE     HA   3240     0.0869      1.008   ; qtot -3.117
  3241         CT    204    ILE     CB   3241     0.1303      12.01   ; qtot -2.986
  3242         HC    204    ILE     HB   3242     0.0187      1.008   ; qtot -2.968
  3243         CT    204    ILE    CG2   3243    -0.3204      12.01   ; qtot -3.288
  3244         HC    204    ILE   HG21   3244     0.0882      1.008   ; qtot -3.2
  3245         HC    204    ILE   HG22   3245     0.0882      1.008   ; qtot -3.112
  3246         HC    204    ILE   HG23   3246     0.0882      1.008   ; qtot -3.023
  3247         CT    204    ILE    CG1   3247     -0.043      12.01   ; qtot -3.066
  3248         HC    204    ILE   HG11   3248     0.0236      1.008   ; qtot -3.043
  3249         HC    204    ILE   HG12   3249     0.0236      1.008   ; qtot -3.019
  3250         CT    204    ILE     CD   3250     -0.066      12.01   ; qtot -3.085
  3251         HC    204    ILE    HD1   3251     0.0186      1.008   ; qtot -3.067
  3252         HC    204    ILE    HD2   3252     0.0186      1.008   ; qtot -3.048
  3253         HC    204    ILE    HD3   3253     0.0186      1.008   ; qtot -3.029
  3254          C    204    ILE      C   3254     0.5973      12.01   ; qtot -2.432
  3255          O    204    ILE      O   3255    -0.5679         16   ; qtot -3
; residue 205 VAL rtp VAL  q  0.0
  3256          N    205    VAL      N   3256    -0.4157      14.01   ; qtot -3.416
  3257          H    205    VAL      H   3257     0.2719      1.008   ; qtot -3.144
  3258         CT    205    VAL     CA   3258    -0.0875      12.01   ; qtot -3.231
  3259         H1    205    VAL     HA   3259     0.0969      1.008   ; qtot -3.134
  3260         CT    205    VAL     CB   3260     0.2985      12.01   ; qtot -2.836
  3261         HC    205    VAL     HB   3261    -0.0297      1.008   ; qtot -2.866
  3262         CT    205    VAL    CG1   3262    -0.3192      12.01   ; qtot -3.185
  3263         HC    205    VAL   HG11   3263     0.0791      1.008   ; qtot -3.106
  3264         HC    205    VAL   HG12   3264     0.0791      1.008   ; qtot -3.027
  3265         HC    205    VAL   HG13   3265     0.0791      1.008   ; qtot -2.947
  3266         CT    205    VAL    CG2   3266    -0.3192      12.01   ; qtot -3.267
  3267         HC    205    VAL   HG21   3267     0.0791      1.008   ; qtot -3.188
  3268         HC    205    VAL   HG22   3268     0.0791      1.008   ; qtot -3.108
  3269         HC    205    VAL   HG23   3269     0.0791      1.008   ; qtot -3.029
  3270          C    205    VAL      C   3270     0.5973      12.01   ; qtot -2.432
  3271          O    205    VAL      O   3271    -0.5679         16   ; qtot -3
; residue 206 VAL rtp VAL  q  0.0
  3272          N    206    VAL      N   3272    -0.4157      14.01   ; qtot -3.416
  3273          H    206    VAL      H   3273     0.2719      1.008   ; qtot -3.144
  3274         CT    206    VAL     CA   3274    -0.0875      12.01   ; qtot -3.231
  3275         H1    206    VAL     HA   3275     0.0969      1.008   ; qtot -3.134
  3276         CT    206    VAL     CB   3276     0.2985      12.01   ; qtot -2.836
  3277         HC    206    VAL     HB   3277    -0.0297      1.008   ; qtot -2.866
  3278         CT    206    VAL    CG1   3278    -0.3192      12.01   ; qtot -3.185
  3279         HC    206    VAL   HG11   3279     0.0791      1.008   ; qtot -3.106
  3280         HC    206    VAL   HG12   3280     0.0791      1.008   ; qtot -3.027
  3281         HC    206    VAL   HG13   3281     0.0791      1.008   ; qtot -2.947
  3282         CT    206    VAL    CG2   3282    -0.3192      12.01   ; qtot -3.267
  3283         HC    206    VAL   HG21   3283     0.0791      1.008   ; qtot -3.188
  3284         HC    206    VAL   HG22   3284     0.0791      1.008   ; qtot -3.108
  3285         HC    206    VAL   HG23   3285     0.0791      1.008   ; qtot -3.029
  3286          C    206    VAL      C   3286     0.5973      12.01   ; qtot -2.432
  3287          O    206    VAL      O   3287    -0.5679         16   ; qtot -3
; residue 207 THR rtp THR  q  0.0
  3288          N    207    THR      N   3288    -0.4157      14.01   ; qtot -3.416
  3289          H    207    THR      H   3289     0.2719      1.008   ; qtot -3.144
  3290         CT    207    THR     CA   3290    -0.0389      12.01   ; qtot -3.183
  3291         H1    207    THR     HA   3291     0.1007      1.008   ; qtot -3.082
  3292         CT    207    THR     CB   3292     0.3654      12.01   ; qtot -2.717
  3293         H1    207    THR     HB   3293     0.0043      1.008   ; qtot -2.712
  3294         CT    207    THR    CG2   3294    -0.2438      12.01   ; qtot -2.956
  3295         HC    207    THR   HG21   3295     0.0642      1.008   ; qtot -2.892
  3296         HC    207    THR   HG22   3296     0.0642      1.008   ; qtot -2.828
  3297         HC    207    THR   HG23   3297     0.0642      1.008   ; qtot -2.763
  3298         OH    207    THR    OG1   3298    -0.6761         16   ; qtot -3.44
  3299         HO    207    THR    HG1   3299     0.4102      1.008   ; qtot -3.029
  3300          C    207    THR      C   3300     0.5973      12.01   ; qtot -2.432
  3301          O    207    THR      O   3301    -0.5679         16   ; qtot -3
; residue 208 ALA rtp ALA  q  0.0
  3302          N    208    ALA      N   3302    -0.4157      14.01   ; qtot -3.416
  3303          H    208    ALA      H   3303     0.2719      1.008   ; qtot -3.144
  3304         CT    208    ALA     CA   3304     0.0337      12.01   ; qtot -3.11
  3305         H1    208    ALA     HA   3305     0.0823      1.008   ; qtot -3.028
  3306         CT    208    ALA     CB   3306    -0.1825      12.01   ; qtot -3.21
  3307         HC    208    ALA    HB1   3307     0.0603      1.008   ; qtot -3.15
  3308         HC    208    ALA    HB2   3308     0.0603      1.008   ; qtot -3.09
  3309         HC    208    ALA    HB3   3309     0.0603      1.008   ; qtot -3.029
  3310          C    208    ALA      C   3310     0.5973      12.01   ; qtot -2.432
  3311          O    208    ALA      O   3311    -0.5679         16   ; qtot -3
; residue 209 TYR rtp TYR  q  0.0
  3312          N    209    TYR      N   3312    -0.4157      14.01   ; qtot -3.416
  3313          H    209    TYR      H   3313     0.2719      1.008   ; qtot -3.144
  3314         CT    209    TYR     CA   3314    -0.0014      12.01   ; qtot -3.145
  3315         H1    209    TYR     HA   3315     0.0876      1.008   ; qtot -3.058
  3316         CT    209    TYR     CB   3316    -0.0152      12.01   ; qtot -3.073
  3317         HC    209    TYR    HB1   3317     0.0295      1.008   ; qtot -3.043
  3318         HC    209    TYR    HB2   3318     0.0295      1.008   ; qtot -3.014
  3319         CA    209    TYR     CG   3319    -0.0011      12.01   ; qtot -3.015
  3320         CA    209    TYR    CD1   3320    -0.1906      12.01   ; qtot -3.205
  3321         HA    209    TYR    HD1   3321     0.1699      1.008   ; qtot -3.036
  3322         CA    209    TYR    CE1   3322    -0.2341      12.01   ; qtot -3.27
  3323         HA    209    TYR    HE1   3323     0.1656      1.008   ; qtot -3.104
  3324          C    209    TYR     CZ   3324     0.3226      12.01   ; qtot -2.781
  3325         OH    209    TYR     OH   3325    -0.5579         16   ; qtot -3.339
  3326         HO    209    TYR     HH   3326     0.3992      1.008   ; qtot -2.94
  3327         CA    209    TYR    CE2   3327    -0.2341      12.01   ; qtot -3.174
  3328         HA    209    TYR    HE2   3328     0.1656      1.008   ; qtot -3.009
  3329         CA    209    TYR    CD2   3329    -0.1906      12.01   ; qtot -3.199
  3330         HA    209    TYR    HD2   3330     0.1699      1.008   ; qtot -3.029
  3331          C    209    TYR      C   3331     0.5973      12.01   ; qtot -2.432
  3332          O    209    TYR      O   3332    -0.5679         16   ; qtot -3
; residue 210 SER rtp SER  q  0.0
  3333          N    210    SER      N   3333    -0.4157      14.01   ; qtot -3.416
  3334          H    210    SER      H   3334     0.2719      1.008   ; qtot -3.144
  3335         CT    210    SER     CA   3335    -0.0249      12.01   ; qtot -3.169
  3336         H1    210    SER     HA   3336     0.0843      1.008   ; qtot -3.084
  3337         CT    210    SER     CB   3337     0.2117      12.01   ; qtot -2.873
  3338         H1    210    SER    HB1   3338     0.0352      1.008   ; qtot -2.837
  3339         H1    210    SER    HB2   3339     0.0352      1.008   ; qtot -2.802
  3340         OH    210    SER     OG   3340    -0.6546         16   ; qtot -3.457
  3341         HO    210    SER     HG   3341     0.4275      1.008   ; qtot -3.029
  3342          C    210    SER      C   3342     0.5973      12.01   ; qtot -2.432
  3343          O    210    SER      O   3343    -0.5679         16   ; qtot -3
; residue 211 PRO rtp PRO  q  0.0
  3344          N    211    PRO      N   3344    -0.2548      14.01   ; qtot -3.255
  3345         CT    211    PRO     CD   3345     0.0192      12.01   ; qtot -3.236
  3346         H1    211    PRO    HD1   3346     0.0391      1.008   ; qtot -3.196
  3347         H1    211    PRO    HD2   3347     0.0391      1.008   ; qtot -3.157
  3348         CT    211    PRO     CG   3348     0.0189      12.01   ; qtot -3.138
  3349         HC    211    PRO    HG1   3349     0.0213      1.008   ; qtot -3.117
  3350         HC    211    PRO    HG2   3350     0.0213      1.008   ; qtot -3.096
  3351         CT    211    PRO     CB   3351     -0.007      12.01   ; qtot -3.103
  3352         HC    211    PRO    HB1   3352     0.0253      1.008   ; qtot -3.078
  3353         HC    211    PRO    HB2   3353     0.0253      1.008   ; qtot -3.052
  3354         CT    211    PRO     CA   3354    -0.0266      12.01   ; qtot -3.079
  3355         H1    211    PRO     HA   3355     0.0641      1.008   ; qtot -3.015
  3356          C    211    PRO      C   3356     0.5896      12.01   ; qtot -2.425
  3357          O    211    PRO      O   3357    -0.5748         16   ; qtot -3
; residue 212 LEU rtp LEU  q  0.0
  3358          N    212    LEU      N   3358    -0.4157      14.01   ; qtot -3.416
  3359          H    212    LEU      H   3359     0.2719      1.008   ; qtot -3.144
  3360         CT    212    LEU     CA   3360    -0.0518      12.01   ; qtot -3.196
  3361         H1    212    LEU     HA   3361     0.0922      1.008   ; qtot -3.103
  3362         CT    212    LEU     CB   3362    -0.1102      12.01   ; qtot -3.214
  3363         HC    212    LEU    HB1   3363     0.0457      1.008   ; qtot -3.168
  3364         HC    212    LEU    HB2   3364     0.0457      1.008   ; qtot -3.122
  3365         CT    212    LEU     CG   3365     0.3531      12.01   ; qtot -2.769
  3366         HC    212    LEU     HG   3366    -0.0361      1.008   ; qtot -2.805
  3367         CT    212    LEU    CD1   3367    -0.4121      12.01   ; qtot -3.217
  3368         HC    212    LEU   HD11   3368        0.1      1.008   ; qtot -3.117
  3369         HC    212    LEU   HD12   3369        0.1      1.008   ; qtot -3.017
  3370         HC    212    LEU   HD13   3370        0.1      1.008   ; qtot -2.917
  3371         CT    212    LEU    CD2   3371    -0.4121      12.01   ; qtot -3.329
  3372         HC    212    LEU   HD21   3372        0.1      1.008   ; qtot -3.229
  3373         HC    212    LEU   HD22   3373        0.1      1.008   ; qtot -3.129
  3374         HC    212    LEU   HD23   3374        0.1      1.008   ; qtot -3.029
  3375          C    212    LEU      C   3375     0.5973      12.01   ; qtot -2.432
  3376          O    212    LEU      O   3376    -0.5679         16   ; qtot -3
; residue 213 GLY rtp GLY  q  0.0
  3377          N    213    GLY      N   3377    -0.4157      14.01   ; qtot -3.416
  3378          H    213    GLY      H   3378     0.2719      1.008   ; qtot -3.144
  3379         CT    213    GLY     CA   3379    -0.0252      12.01   ; qtot -3.169
  3380         H1    213    GLY    HA1   3380     0.0698      1.008   ; qtot -3.099
  3381         H1    213    GLY    HA2   3381     0.0698      1.008   ; qtot -3.029
  3382          C    213    GLY      C   3382     0.5973      12.01   ; qtot -2.432
  3383          O    213    GLY      O   3383    -0.5679         16   ; qtot -3
; residue 214 SER rtp SER  q  0.0
  3384          N    214    SER      N   3384    -0.4157      14.01   ; qtot -3.416
  3385          H    214    SER      H   3385     0.2719      1.008   ; qtot -3.144
  3386         CT    214    SER     CA   3386    -0.0249      12.01   ; qtot -3.169
  3387         H1    214    SER     HA   3387     0.0843      1.008   ; qtot -3.084
  3388         CT    214    SER     CB   3388     0.2117      12.01   ; qtot -2.873
  3389         H1    214    SER    HB1   3389     0.0352      1.008   ; qtot -2.837
  3390         H1    214    SER    HB2   3390     0.0352      1.008   ; qtot -2.802
  3391         OH    214    SER     OG   3391    -0.6546         16   ; qtot -3.457
  3392         HO    214    SER     HG   3392     0.4275      1.008   ; qtot -3.029
  3393          C    214    SER      C   3393     0.5973      12.01   ; qtot -2.432
  3394          O    214    SER      O   3394    -0.5679         16   ; qtot -3
; residue 215 PRO rtp PRO  q  0.0
  3395          N    215    PRO      N   3395    -0.2548      14.01   ; qtot -3.255
  3396         CT    215    PRO     CD   3396     0.0192      12.01   ; qtot -3.236
  3397         H1    215    PRO    HD1   3397     0.0391      1.008   ; qtot -3.196
  3398         H1    215    PRO    HD2   3398     0.0391      1.008   ; qtot -3.157
  3399         CT    215    PRO     CG   3399     0.0189      12.01   ; qtot -3.138
  3400         HC    215    PRO    HG1   3400     0.0213      1.008   ; qtot -3.117
  3401         HC    215    PRO    HG2   3401     0.0213      1.008   ; qtot -3.096
  3402         CT    215    PRO     CB   3402     -0.007      12.01   ; qtot -3.103
  3403         HC    215    PRO    HB1   3403     0.0253      1.008   ; qtot -3.078
  3404         HC    215    PRO    HB2   3404     0.0253      1.008   ; qtot -3.052
  3405         CT    215    PRO     CA   3405    -0.0266      12.01   ; qtot -3.079
  3406         H1    215    PRO     HA   3406     0.0641      1.008   ; qtot -3.015
  3407          C    215    PRO      C   3407     0.5896      12.01   ; qtot -2.425
  3408          O    215    PRO      O   3408    -0.5748         16   ; qtot -3
; residue 216 ASP rtp ASP  q -1.0
  3409          N    216    ASP      N   3409    -0.5163      14.01   ; qtot -3.516
  3410          H    216    ASP      H   3410     0.2936      1.008   ; qtot -3.223
  3411         CT    216    ASP     CA   3411     0.0381      12.01   ; qtot -3.185
  3412         H1    216    ASP     HA   3412      0.088      1.008   ; qtot -3.097
  3413         CT    216    ASP     CB   3413    -0.0303      12.01   ; qtot -3.127
  3414         HC    216    ASP    HB1   3414    -0.0122      1.008   ; qtot -3.139
  3415         HC    216    ASP    HB2   3415    -0.0122      1.008   ; qtot -3.151
  3416          C    216    ASP     CG   3416     0.7994      12.01   ; qtot -2.352
  3417         O2    216    ASP    OD1   3417    -0.8014         16   ; qtot -3.153
  3418         O2    216    ASP    OD2   3418    -0.8014         16   ; qtot -3.955
  3419          C    216    ASP      C   3419     0.5366      12.01   ; qtot -3.418
  3420          O    216    ASP      O   3420    -0.5819         16   ; qtot -4
; residue 217 ARG rtp ARG  q +1.0
  3421          N    217    ARG      N   3421    -0.3479      14.01   ; qtot -4.348
  3422          H    217    ARG      H   3422     0.2747      1.008   ; qtot -4.073
  3423         CT    217    ARG     CA   3423    -0.2637      12.01   ; qtot -4.337
  3424         H1    217    ARG     HA   3424      0.156      1.008   ; qtot -4.181
  3425         CT    217    ARG     CB   3425    -0.0007      12.01   ; qtot -4.182
  3426         HC    217    ARG    HB1   3426     0.0327      1.008   ; qtot -4.149
  3427         HC    217    ARG    HB2   3427     0.0327      1.008   ; qtot -4.116
  3428         CT    217    ARG     CG   3428      0.039      12.01   ; qtot -4.077
  3429         HC    217    ARG    HG1   3429     0.0285      1.008   ; qtot -4.049
  3430         HC    217    ARG    HG2   3430     0.0285      1.008   ; qtot -4.02
  3431         CT    217    ARG     CD   3431     0.0486      12.01   ; qtot -3.972
  3432         H1    217    ARG    HD1   3432     0.0687      1.008   ; qtot -3.903
  3433         H1    217    ARG    HD2   3433     0.0687      1.008   ; qtot -3.834
  3434         N2    217    ARG     NE   3434    -0.5295      14.01   ; qtot -4.364
  3435          H    217    ARG     HE   3435     0.3456      1.008   ; qtot -4.018
  3436         CA    217    ARG     CZ   3436     0.8076      12.01   ; qtot -3.21
  3437         N2    217    ARG    NH1   3437    -0.8627      14.01   ; qtot -4.073
  3438          H    217    ARG   HH11   3438     0.4478      1.008   ; qtot -3.625
  3439          H    217    ARG   HH12   3439     0.4478      1.008   ; qtot -3.178
  3440         N2    217    ARG    NH2   3440    -0.8627      14.01   ; qtot -4.04
  3441          H    217    ARG   HH21   3441     0.4478      1.008   ; qtot -3.592
  3442          H    217    ARG   HH22   3442     0.4478      1.008   ; qtot -3.145
  3443          C    217    ARG      C   3443     0.7341      12.01   ; qtot -2.411
  3444          O    217    ARG      O   3444    -0.5894         16   ; qtot -3
; residue 218 PRO rtp PRO  q  0.0
  3445          N    218    PRO      N   3445    -0.2548      14.01   ; qtot -3.255
  3446         CT    218    PRO     CD   3446     0.0192      12.01   ; qtot -3.236
  3447         H1    218    PRO    HD1   3447     0.0391      1.008   ; qtot -3.196
  3448         H1    218    PRO    HD2   3448     0.0391      1.008   ; qtot -3.157
  3449         CT    218    PRO     CG   3449     0.0189      12.01   ; qtot -3.138
  3450         HC    218    PRO    HG1   3450     0.0213      1.008   ; qtot -3.117
  3451         HC    218    PRO    HG2   3451     0.0213      1.008   ; qtot -3.096
  3452         CT    218    PRO     CB   3452     -0.007      12.01   ; qtot -3.103
  3453         HC    218    PRO    HB1   3453     0.0253      1.008   ; qtot -3.078
  3454         HC    218    PRO    HB2   3454     0.0253      1.008   ; qtot -3.052
  3455         CT    218    PRO     CA   3455    -0.0266      12.01   ; qtot -3.079
  3456         H1    218    PRO     HA   3456     0.0641      1.008   ; qtot -3.015
  3457          C    218    PRO      C   3457     0.5896      12.01   ; qtot -2.425
  3458          O    218    PRO      O   3458    -0.5748         16   ; qtot -3
; residue 219 TRP rtp TRP  q  0.0
  3459          N    219    TRP      N   3459    -0.4157      14.01   ; qtot -3.416
  3460          H    219    TRP      H   3460     0.2719      1.008   ; qtot -3.144
  3461         CT    219    TRP     CA   3461    -0.0275      12.01   ; qtot -3.171
  3462         H1    219    TRP     HA   3462     0.1123      1.008   ; qtot -3.059
  3463         CT    219    TRP     CB   3463     -0.005      12.01   ; qtot -3.064
  3464         HC    219    TRP    HB1   3464     0.0339      1.008   ; qtot -3.03
  3465         HC    219    TRP    HB2   3465     0.0339      1.008   ; qtot -2.996
  3466         C*    219    TRP     CG   3466    -0.1415      12.01   ; qtot -3.138
  3467         CW    219    TRP    CD1   3467    -0.1638      12.01   ; qtot -3.301
  3468         H4    219    TRP    HD1   3468     0.2062      1.008   ; qtot -3.095
  3469         NA    219    TRP    NE1   3469    -0.3418      14.01   ; qtot -3.437
  3470          H    219    TRP    HE1   3470     0.3412      1.008   ; qtot -3.096
  3471         CN    219    TRP    CE2   3471      0.138      12.01   ; qtot -2.958
  3472         CA    219    TRP    CZ2   3472    -0.2601      12.01   ; qtot -3.218
  3473         HA    219    TRP    HZ2   3473     0.1572      1.008   ; qtot -3.061
  3474         CA    219    TRP    CH2   3474    -0.1134      12.01   ; qtot -3.174
  3475         HA    219    TRP    HH2   3475     0.1417      1.008   ; qtot -3.032
  3476         CA    219    TRP    CZ3   3476    -0.1972      12.01   ; qtot -3.23
  3477         HA    219    TRP    HZ3   3477     0.1447      1.008   ; qtot -3.085
  3478         CA    219    TRP    CE3   3478    -0.2387      12.01   ; qtot -3.324
  3479         HA    219    TRP    HE3   3479       0.17      1.008   ; qtot -3.154
  3480         CB    219    TRP    CD2   3480     0.1243      12.01   ; qtot -3.029
  3481          C    219    TRP      C   3481     0.5973      12.01   ; qtot -2.432
  3482          O    219    TRP      O   3482    -0.5679         16   ; qtot -3
; residue 220 ALA rtp ALA  q  0.0
  3483          N    220    ALA      N   3483    -0.4157      14.01   ; qtot -3.416
  3484          H    220    ALA      H   3484     0.2719      1.008   ; qtot -3.144
  3485         CT    220    ALA     CA   3485     0.0337      12.01   ; qtot -3.11
  3486         H1    220    ALA     HA   3486     0.0823      1.008   ; qtot -3.028
  3487         CT    220    ALA     CB   3487    -0.1825      12.01   ; qtot -3.21
  3488         HC    220    ALA    HB1   3488     0.0603      1.008   ; qtot -3.15
  3489         HC    220    ALA    HB2   3489     0.0603      1.008   ; qtot -3.09
  3490         HC    220    ALA    HB3   3490     0.0603      1.008   ; qtot -3.029
  3491          C    220    ALA      C   3491     0.5973      12.01   ; qtot -2.432
  3492          O    220    ALA      O   3492    -0.5679         16   ; qtot -3
; residue 221 LYS rtp LYS  q +1.0
  3493          N    221    LYS      N   3493    -0.3479      14.01   ; qtot -3.348
  3494          H    221    LYS      H   3494     0.2747      1.008   ; qtot -3.073
  3495         CT    221    LYS     CA   3495      -0.24      12.01   ; qtot -3.313
  3496         H1    221    LYS     HA   3496     0.1426      1.008   ; qtot -3.171
  3497         CT    221    LYS     CB   3497    -0.0094      12.01   ; qtot -3.18
  3498         HC    221    LYS    HB1   3498     0.0362      1.008   ; qtot -3.144
  3499         HC    221    LYS    HB2   3499     0.0362      1.008   ; qtot -3.108
  3500         CT    221    LYS     CG   3500     0.0187      12.01   ; qtot -3.089
  3501         HC    221    LYS    HG1   3501     0.0103      1.008   ; qtot -3.079
  3502         HC    221    LYS    HG2   3502     0.0103      1.008   ; qtot -3.068
  3503         CT    221    LYS     CD   3503    -0.0479      12.01   ; qtot -3.116
  3504         HC    221    LYS    HD1   3504     0.0621      1.008   ; qtot -3.054
  3505         HC    221    LYS    HD2   3505     0.0621      1.008   ; qtot -2.992
  3506         CT    221    LYS     CE   3506    -0.0143      12.01   ; qtot -3.006
  3507         HP    221    LYS    HE1   3507     0.1135      1.008   ; qtot -2.893
  3508         HP    221    LYS    HE2   3508     0.1135      1.008   ; qtot -2.779
  3509         N3    221    LYS     NZ   3509    -0.3854      14.01   ; qtot -3.165
  3510          H    221    LYS    HZ1   3510       0.34      1.008   ; qtot -2.825
  3511          H    221    LYS    HZ2   3511       0.34      1.008   ; qtot -2.485
  3512          H    221    LYS    HZ3   3512       0.34      1.008   ; qtot -2.145
  3513          C    221    LYS      C   3513     0.7341      12.01   ; qtot -1.411
  3514          O    221    LYS      O   3514    -0.5894         16   ; qtot -2
; residue 222 PRO rtp PRO  q  0.0
  3515          N    222    PRO      N   3515    -0.2548      14.01   ; qtot -2.255
  3516         CT    222    PRO     CD   3516     0.0192      12.01   ; qtot -2.236
  3517         H1    222    PRO    HD1   3517     0.0391      1.008   ; qtot -2.196
  3518         H1    222    PRO    HD2   3518     0.0391      1.008   ; qtot -2.157
  3519         CT    222    PRO     CG   3519     0.0189      12.01   ; qtot -2.138
  3520         HC    222    PRO    HG1   3520     0.0213      1.008   ; qtot -2.117
  3521         HC    222    PRO    HG2   3521     0.0213      1.008   ; qtot -2.096
  3522         CT    222    PRO     CB   3522     -0.007      12.01   ; qtot -2.103
  3523         HC    222    PRO    HB1   3523     0.0253      1.008   ; qtot -2.078
  3524         HC    222    PRO    HB2   3524     0.0253      1.008   ; qtot -2.052
  3525         CT    222    PRO     CA   3525    -0.0266      12.01   ; qtot -2.079
  3526         H1    222    PRO     HA   3526     0.0641      1.008   ; qtot -2.015
  3527          C    222    PRO      C   3527     0.5896      12.01   ; qtot -1.425
  3528          O    222    PRO      O   3528    -0.5748         16   ; qtot -2
; residue 223 GLU rtp GLU  q -1.0
  3529          N    223    GLU      N   3529    -0.5163      14.01   ; qtot -2.516
  3530          H    223    GLU      H   3530     0.2936      1.008   ; qtot -2.223
  3531         CT    223    GLU     CA   3531     0.0397      12.01   ; qtot -2.183
  3532         H1    223    GLU     HA   3532     0.1105      1.008   ; qtot -2.072
  3533         CT    223    GLU     CB   3533      0.056      12.01   ; qtot -2.016
  3534         HC    223    GLU    HB1   3534    -0.0173      1.008   ; qtot -2.034
  3535         HC    223    GLU    HB2   3535    -0.0173      1.008   ; qtot -2.051
  3536         CT    223    GLU     CG   3536     0.0136      12.01   ; qtot -2.037
  3537         HC    223    GLU    HG1   3537    -0.0425      1.008   ; qtot -2.08
  3538         HC    223    GLU    HG2   3538    -0.0425      1.008   ; qtot -2.122
  3539          C    223    GLU     CD   3539     0.8054      12.01   ; qtot -1.317
  3540         O2    223    GLU    OE1   3540    -0.8188         16   ; qtot -2.136
  3541         O2    223    GLU    OE2   3541    -0.8188         16   ; qtot -2.955
  3542          C    223    GLU      C   3542     0.5366      12.01   ; qtot -2.418
  3543          O    223    GLU      O   3543    -0.5819         16   ; qtot -3
; residue 224 ASP rtp ASP  q -1.0
  3544          N    224    ASP      N   3544    -0.5163      14.01   ; qtot -3.516
  3545          H    224    ASP      H   3545     0.2936      1.008   ; qtot -3.223
  3546         CT    224    ASP     CA   3546     0.0381      12.01   ; qtot -3.185
  3547         H1    224    ASP     HA   3547      0.088      1.008   ; qtot -3.097
  3548         CT    224    ASP     CB   3548    -0.0303      12.01   ; qtot -3.127
  3549         HC    224    ASP    HB1   3549    -0.0122      1.008   ; qtot -3.139
  3550         HC    224    ASP    HB2   3550    -0.0122      1.008   ; qtot -3.151
  3551          C    224    ASP     CG   3551     0.7994      12.01   ; qtot -2.352
  3552         O2    224    ASP    OD1   3552    -0.8014         16   ; qtot -3.153
  3553         O2    224    ASP    OD2   3553    -0.8014         16   ; qtot -3.955
  3554          C    224    ASP      C   3554     0.5366      12.01   ; qtot -3.418
  3555          O    224    ASP      O   3555    -0.5819         16   ; qtot -4
; residue 225 PRO rtp PRO  q  0.0
  3556          N    225    PRO      N   3556    -0.2548      14.01   ; qtot -4.255
  3557         CT    225    PRO     CD   3557     0.0192      12.01   ; qtot -4.236
  3558         H1    225    PRO    HD1   3558     0.0391      1.008   ; qtot -4.196
  3559         H1    225    PRO    HD2   3559     0.0391      1.008   ; qtot -4.157
  3560         CT    225    PRO     CG   3560     0.0189      12.01   ; qtot -4.138
  3561         HC    225    PRO    HG1   3561     0.0213      1.008   ; qtot -4.117
  3562         HC    225    PRO    HG2   3562     0.0213      1.008   ; qtot -4.096
  3563         CT    225    PRO     CB   3563     -0.007      12.01   ; qtot -4.103
  3564         HC    225    PRO    HB1   3564     0.0253      1.008   ; qtot -4.078
  3565         HC    225    PRO    HB2   3565     0.0253      1.008   ; qtot -4.052
  3566         CT    225    PRO     CA   3566    -0.0266      12.01   ; qtot -4.079
  3567         H1    225    PRO     HA   3567     0.0641      1.008   ; qtot -4.015
  3568          C    225    PRO      C   3568     0.5896      12.01   ; qtot -3.425
  3569          O    225    PRO      O   3569    -0.5748         16   ; qtot -4
; residue 226 SER rtp SER  q  0.0
  3570          N    226    SER      N   3570    -0.4157      14.01   ; qtot -4.416
  3571          H    226    SER      H   3571     0.2719      1.008   ; qtot -4.144
  3572         CT    226    SER     CA   3572    -0.0249      12.01   ; qtot -4.169
  3573         H1    226    SER     HA   3573     0.0843      1.008   ; qtot -4.084
  3574         CT    226    SER     CB   3574     0.2117      12.01   ; qtot -3.873
  3575         H1    226    SER    HB1   3575     0.0352      1.008   ; qtot -3.837
  3576         H1    226    SER    HB2   3576     0.0352      1.008   ; qtot -3.802
  3577         OH    226    SER     OG   3577    -0.6546         16   ; qtot -4.457
  3578         HO    226    SER     HG   3578     0.4275      1.008   ; qtot -4.029
  3579          C    226    SER      C   3579     0.5973      12.01   ; qtot -3.432
  3580          O    226    SER      O   3580    -0.5679         16   ; qtot -4
; residue 227 LEU rtp LEU  q  0.0
  3581          N    227    LEU      N   3581    -0.4157      14.01   ; qtot -4.416
  3582          H    227    LEU      H   3582     0.2719      1.008   ; qtot -4.144
  3583         CT    227    LEU     CA   3583    -0.0518      12.01   ; qtot -4.196
  3584         H1    227    LEU     HA   3584     0.0922      1.008   ; qtot -4.103
  3585         CT    227    LEU     CB   3585    -0.1102      12.01   ; qtot -4.214
  3586         HC    227    LEU    HB1   3586     0.0457      1.008   ; qtot -4.168
  3587         HC    227    LEU    HB2   3587     0.0457      1.008   ; qtot -4.122
  3588         CT    227    LEU     CG   3588     0.3531      12.01   ; qtot -3.769
  3589         HC    227    LEU     HG   3589    -0.0361      1.008   ; qtot -3.805
  3590         CT    227    LEU    CD1   3590    -0.4121      12.01   ; qtot -4.217
  3591         HC    227    LEU   HD11   3591        0.1      1.008   ; qtot -4.117
  3592         HC    227    LEU   HD12   3592        0.1      1.008   ; qtot -4.017
  3593         HC    227    LEU   HD13   3593        0.1      1.008   ; qtot -3.917
  3594         CT    227    LEU    CD2   3594    -0.4121      12.01   ; qtot -4.329
  3595         HC    227    LEU   HD21   3595        0.1      1.008   ; qtot -4.229
  3596         HC    227    LEU   HD22   3596        0.1      1.008   ; qtot -4.129
  3597         HC    227    LEU   HD23   3597        0.1      1.008   ; qtot -4.029
  3598          C    227    LEU      C   3598     0.5973      12.01   ; qtot -3.432
  3599          O    227    LEU      O   3599    -0.5679         16   ; qtot -4
; residue 228 LEU rtp LEU  q  0.0
  3600          N    228    LEU      N   3600    -0.4157      14.01   ; qtot -4.416
  3601          H    228    LEU      H   3601     0.2719      1.008   ; qtot -4.144
  3602         CT    228    LEU     CA   3602    -0.0518      12.01   ; qtot -4.196
  3603         H1    228    LEU     HA   3603     0.0922      1.008   ; qtot -4.103
  3604         CT    228    LEU     CB   3604    -0.1102      12.01   ; qtot -4.214
  3605         HC    228    LEU    HB1   3605     0.0457      1.008   ; qtot -4.168
  3606         HC    228    LEU    HB2   3606     0.0457      1.008   ; qtot -4.122
  3607         CT    228    LEU     CG   3607     0.3531      12.01   ; qtot -3.769
  3608         HC    228    LEU     HG   3608    -0.0361      1.008   ; qtot -3.805
  3609         CT    228    LEU    CD1   3609    -0.4121      12.01   ; qtot -4.217
  3610         HC    228    LEU   HD11   3610        0.1      1.008   ; qtot -4.117
  3611         HC    228    LEU   HD12   3611        0.1      1.008   ; qtot -4.017
  3612         HC    228    LEU   HD13   3612        0.1      1.008   ; qtot -3.917
  3613         CT    228    LEU    CD2   3613    -0.4121      12.01   ; qtot -4.329
  3614         HC    228    LEU   HD21   3614        0.1      1.008   ; qtot -4.229
  3615         HC    228    LEU   HD22   3615        0.1      1.008   ; qtot -4.129
  3616         HC    228    LEU   HD23   3616        0.1      1.008   ; qtot -4.029
  3617          C    228    LEU      C   3617     0.5973      12.01   ; qtot -3.432
  3618          O    228    LEU      O   3618    -0.5679         16   ; qtot -4
; residue 229 GLU rtp GLU  q -1.0
  3619          N    229    GLU      N   3619    -0.5163      14.01   ; qtot -4.516
  3620          H    229    GLU      H   3620     0.2936      1.008   ; qtot -4.223
  3621         CT    229    GLU     CA   3621     0.0397      12.01   ; qtot -4.183
  3622         H1    229    GLU     HA   3622     0.1105      1.008   ; qtot -4.072
  3623         CT    229    GLU     CB   3623      0.056      12.01   ; qtot -4.016
  3624         HC    229    GLU    HB1   3624    -0.0173      1.008   ; qtot -4.034
  3625         HC    229    GLU    HB2   3625    -0.0173      1.008   ; qtot -4.051
  3626         CT    229    GLU     CG   3626     0.0136      12.01   ; qtot -4.037
  3627         HC    229    GLU    HG1   3627    -0.0425      1.008   ; qtot -4.08
  3628         HC    229    GLU    HG2   3628    -0.0425      1.008   ; qtot -4.122
  3629          C    229    GLU     CD   3629     0.8054      12.01   ; qtot -3.317
  3630         O2    229    GLU    OE1   3630    -0.8188         16   ; qtot -4.136
  3631         O2    229    GLU    OE2   3631    -0.8188         16   ; qtot -4.955
  3632          C    229    GLU      C   3632     0.5366      12.01   ; qtot -4.418
  3633          O    229    GLU      O   3633    -0.5819         16   ; qtot -5
; residue 230 ASP rtp ASP  q -1.0
  3634          N    230    ASP      N   3634    -0.5163      14.01   ; qtot -5.516
  3635          H    230    ASP      H   3635     0.2936      1.008   ; qtot -5.223
  3636         CT    230    ASP     CA   3636     0.0381      12.01   ; qtot -5.185
  3637         H1    230    ASP     HA   3637      0.088      1.008   ; qtot -5.097
  3638         CT    230    ASP     CB   3638    -0.0303      12.01   ; qtot -5.127
  3639         HC    230    ASP    HB1   3639    -0.0122      1.008   ; qtot -5.139
  3640         HC    230    ASP    HB2   3640    -0.0122      1.008   ; qtot -5.151
  3641          C    230    ASP     CG   3641     0.7994      12.01   ; qtot -4.352
  3642         O2    230    ASP    OD1   3642    -0.8014         16   ; qtot -5.153
  3643         O2    230    ASP    OD2   3643    -0.8014         16   ; qtot -5.955
  3644          C    230    ASP      C   3644     0.5366      12.01   ; qtot -5.418
  3645          O    230    ASP      O   3645    -0.5819         16   ; qtot -6
; residue 231 PRO rtp PRO  q  0.0
  3646          N    231    PRO      N   3646    -0.2548      14.01   ; qtot -6.255
  3647         CT    231    PRO     CD   3647     0.0192      12.01   ; qtot -6.236
  3648         H1    231    PRO    HD1   3648     0.0391      1.008   ; qtot -6.196
  3649         H1    231    PRO    HD2   3649     0.0391      1.008   ; qtot -6.157
  3650         CT    231    PRO     CG   3650     0.0189      12.01   ; qtot -6.138
  3651         HC    231    PRO    HG1   3651     0.0213      1.008   ; qtot -6.117
  3652         HC    231    PRO    HG2   3652     0.0213      1.008   ; qtot -6.096
  3653         CT    231    PRO     CB   3653     -0.007      12.01   ; qtot -6.103
  3654         HC    231    PRO    HB1   3654     0.0253      1.008   ; qtot -6.078
  3655         HC    231    PRO    HB2   3655     0.0253      1.008   ; qtot -6.052
  3656         CT    231    PRO     CA   3656    -0.0266      12.01   ; qtot -6.079
  3657         H1    231    PRO     HA   3657     0.0641      1.008   ; qtot -6.015
  3658          C    231    PRO      C   3658     0.5896      12.01   ; qtot -5.425
  3659          O    231    PRO      O   3659    -0.5748         16   ; qtot -6
; residue 232 ARG rtp ARG  q +1.0
  3660          N    232    ARG      N   3660    -0.3479      14.01   ; qtot -6.348
  3661          H    232    ARG      H   3661     0.2747      1.008   ; qtot -6.073
  3662         CT    232    ARG     CA   3662    -0.2637      12.01   ; qtot -6.337
  3663         H1    232    ARG     HA   3663      0.156      1.008   ; qtot -6.181
  3664         CT    232    ARG     CB   3664    -0.0007      12.01   ; qtot -6.182
  3665         HC    232    ARG    HB1   3665     0.0327      1.008   ; qtot -6.149
  3666         HC    232    ARG    HB2   3666     0.0327      1.008   ; qtot -6.116
  3667         CT    232    ARG     CG   3667      0.039      12.01   ; qtot -6.077
  3668         HC    232    ARG    HG1   3668     0.0285      1.008   ; qtot -6.049
  3669         HC    232    ARG    HG2   3669     0.0285      1.008   ; qtot -6.02
  3670         CT    232    ARG     CD   3670     0.0486      12.01   ; qtot -5.972
  3671         H1    232    ARG    HD1   3671     0.0687      1.008   ; qtot -5.903
  3672         H1    232    ARG    HD2   3672     0.0687      1.008   ; qtot -5.834
  3673         N2    232    ARG     NE   3673    -0.5295      14.01   ; qtot -6.364
  3674          H    232    ARG     HE   3674     0.3456      1.008   ; qtot -6.018
  3675         CA    232    ARG     CZ   3675     0.8076      12.01   ; qtot -5.21
  3676         N2    232    ARG    NH1   3676    -0.8627      14.01   ; qtot -6.073
  3677          H    232    ARG   HH11   3677     0.4478      1.008   ; qtot -5.625
  3678          H    232    ARG   HH12   3678     0.4478      1.008   ; qtot -5.178
  3679         N2    232    ARG    NH2   3679    -0.8627      14.01   ; qtot -6.04
  3680          H    232    ARG   HH21   3680     0.4478      1.008   ; qtot -5.592
  3681          H    232    ARG   HH22   3681     0.4478      1.008   ; qtot -5.145
  3682          C    232    ARG      C   3682     0.7341      12.01   ; qtot -4.411
  3683          O    232    ARG      O   3683    -0.5894         16   ; qtot -5
; residue 233 ILE rtp ILE  q  0.0
  3684          N    233    ILE      N   3684    -0.4157      14.01   ; qtot -5.416
  3685          H    233    ILE      H   3685     0.2719      1.008   ; qtot -5.144
  3686         CT    233    ILE     CA   3686    -0.0597      12.01   ; qtot -5.203
  3687         H1    233    ILE     HA   3687     0.0869      1.008   ; qtot -5.117
  3688         CT    233    ILE     CB   3688     0.1303      12.01   ; qtot -4.986
  3689         HC    233    ILE     HB   3689     0.0187      1.008   ; qtot -4.968
  3690         CT    233    ILE    CG2   3690    -0.3204      12.01   ; qtot -5.288
  3691         HC    233    ILE   HG21   3691     0.0882      1.008   ; qtot -5.2
  3692         HC    233    ILE   HG22   3692     0.0882      1.008   ; qtot -5.112
  3693         HC    233    ILE   HG23   3693     0.0882      1.008   ; qtot -5.023
  3694         CT    233    ILE    CG1   3694     -0.043      12.01   ; qtot -5.066
  3695         HC    233    ILE   HG11   3695     0.0236      1.008   ; qtot -5.043
  3696         HC    233    ILE   HG12   3696     0.0236      1.008   ; qtot -5.019
  3697         CT    233    ILE     CD   3697     -0.066      12.01   ; qtot -5.085
  3698         HC    233    ILE    HD1   3698     0.0186      1.008   ; qtot -5.067
  3699         HC    233    ILE    HD2   3699     0.0186      1.008   ; qtot -5.048
  3700         HC    233    ILE    HD3   3700     0.0186      1.008   ; qtot -5.029
  3701          C    233    ILE      C   3701     0.5973      12.01   ; qtot -4.432
  3702          O    233    ILE      O   3702    -0.5679         16   ; qtot -5
; residue 234 LYS rtp LYS  q +1.0
  3703          N    234    LYS      N   3703    -0.3479      14.01   ; qtot -5.348
  3704          H    234    LYS      H   3704     0.2747      1.008   ; qtot -5.073
  3705         CT    234    LYS     CA   3705      -0.24      12.01   ; qtot -5.313
  3706         H1    234    LYS     HA   3706     0.1426      1.008   ; qtot -5.171
  3707         CT    234    LYS     CB   3707    -0.0094      12.01   ; qtot -5.18
  3708         HC    234    LYS    HB1   3708     0.0362      1.008   ; qtot -5.144
  3709         HC    234    LYS    HB2   3709     0.0362      1.008   ; qtot -5.108
  3710         CT    234    LYS     CG   3710     0.0187      12.01   ; qtot -5.089
  3711         HC    234    LYS    HG1   3711     0.0103      1.008   ; qtot -5.079
  3712         HC    234    LYS    HG2   3712     0.0103      1.008   ; qtot -5.068
  3713         CT    234    LYS     CD   3713    -0.0479      12.01   ; qtot -5.116
  3714         HC    234    LYS    HD1   3714     0.0621      1.008   ; qtot -5.054
  3715         HC    234    LYS    HD2   3715     0.0621      1.008   ; qtot -4.992
  3716         CT    234    LYS     CE   3716    -0.0143      12.01   ; qtot -5.006
  3717         HP    234    LYS    HE1   3717     0.1135      1.008   ; qtot -4.893
  3718         HP    234    LYS    HE2   3718     0.1135      1.008   ; qtot -4.779
  3719         N3    234    LYS     NZ   3719    -0.3854      14.01   ; qtot -5.165
  3720          H    234    LYS    HZ1   3720       0.34      1.008   ; qtot -4.825
  3721          H    234    LYS    HZ2   3721       0.34      1.008   ; qtot -4.485
  3722          H    234    LYS    HZ3   3722       0.34      1.008   ; qtot -4.145
  3723          C    234    LYS      C   3723     0.7341      12.01   ; qtot -3.411
  3724          O    234    LYS      O   3724    -0.5894         16   ; qtot -4
; residue 235 ALA rtp ALA  q  0.0
  3725          N    235    ALA      N   3725    -0.4157      14.01   ; qtot -4.416
  3726          H    235    ALA      H   3726     0.2719      1.008   ; qtot -4.144
  3727         CT    235    ALA     CA   3727     0.0337      12.01   ; qtot -4.11
  3728         H1    235    ALA     HA   3728     0.0823      1.008   ; qtot -4.028
  3729         CT    235    ALA     CB   3729    -0.1825      12.01   ; qtot -4.21
  3730         HC    235    ALA    HB1   3730     0.0603      1.008   ; qtot -4.15
  3731         HC    235    ALA    HB2   3731     0.0603      1.008   ; qtot -4.09
  3732         HC    235    ALA    HB3   3732     0.0603      1.008   ; qtot -4.029
  3733          C    235    ALA      C   3733     0.5973      12.01   ; qtot -3.432
  3734          O    235    ALA      O   3734    -0.5679         16   ; qtot -4
; residue 236 ILE rtp ILE  q  0.0
  3735          N    236    ILE      N   3735    -0.4157      14.01   ; qtot -4.416
  3736          H    236    ILE      H   3736     0.2719      1.008   ; qtot -4.144
  3737         CT    236    ILE     CA   3737    -0.0597      12.01   ; qtot -4.203
  3738         H1    236    ILE     HA   3738     0.0869      1.008   ; qtot -4.117
  3739         CT    236    ILE     CB   3739     0.1303      12.01   ; qtot -3.986
  3740         HC    236    ILE     HB   3740     0.0187      1.008   ; qtot -3.968
  3741         CT    236    ILE    CG2   3741    -0.3204      12.01   ; qtot -4.288
  3742         HC    236    ILE   HG21   3742     0.0882      1.008   ; qtot -4.2
  3743         HC    236    ILE   HG22   3743     0.0882      1.008   ; qtot -4.112
  3744         HC    236    ILE   HG23   3744     0.0882      1.008   ; qtot -4.023
  3745         CT    236    ILE    CG1   3745     -0.043      12.01   ; qtot -4.066
  3746         HC    236    ILE   HG11   3746     0.0236      1.008   ; qtot -4.043
  3747         HC    236    ILE   HG12   3747     0.0236      1.008   ; qtot -4.019
  3748         CT    236    ILE     CD   3748     -0.066      12.01   ; qtot -4.085
  3749         HC    236    ILE    HD1   3749     0.0186      1.008   ; qtot -4.067
  3750         HC    236    ILE    HD2   3750     0.0186      1.008   ; qtot -4.048
  3751         HC    236    ILE    HD3   3751     0.0186      1.008   ; qtot -4.029
  3752          C    236    ILE      C   3752     0.5973      12.01   ; qtot -3.432
  3753          O    236    ILE      O   3753    -0.5679         16   ; qtot -4
; residue 237 ALA rtp ALA  q  0.0
  3754          N    237    ALA      N   3754    -0.4157      14.01   ; qtot -4.416
  3755          H    237    ALA      H   3755     0.2719      1.008   ; qtot -4.144
  3756         CT    237    ALA     CA   3756     0.0337      12.01   ; qtot -4.11
  3757         H1    237    ALA     HA   3757     0.0823      1.008   ; qtot -4.028
  3758         CT    237    ALA     CB   3758    -0.1825      12.01   ; qtot -4.21
  3759         HC    237    ALA    HB1   3759     0.0603      1.008   ; qtot -4.15
  3760         HC    237    ALA    HB2   3760     0.0603      1.008   ; qtot -4.09
  3761         HC    237    ALA    HB3   3761     0.0603      1.008   ; qtot -4.029
  3762          C    237    ALA      C   3762     0.5973      12.01   ; qtot -3.432
  3763          O    237    ALA      O   3763    -0.5679         16   ; qtot -4
; residue 238 ALA rtp ALA  q  0.0
  3764          N    238    ALA      N   3764    -0.4157      14.01   ; qtot -4.416
  3765          H    238    ALA      H   3765     0.2719      1.008   ; qtot -4.144
  3766         CT    238    ALA     CA   3766     0.0337      12.01   ; qtot -4.11
  3767         H1    238    ALA     HA   3767     0.0823      1.008   ; qtot -4.028
  3768         CT    238    ALA     CB   3768    -0.1825      12.01   ; qtot -4.21
  3769         HC    238    ALA    HB1   3769     0.0603      1.008   ; qtot -4.15
  3770         HC    238    ALA    HB2   3770     0.0603      1.008   ; qtot -4.09
  3771         HC    238    ALA    HB3   3771     0.0603      1.008   ; qtot -4.029
  3772          C    238    ALA      C   3772     0.5973      12.01   ; qtot -3.432
  3773          O    238    ALA      O   3773    -0.5679         16   ; qtot -4
; residue 239 LYS rtp LYS  q +1.0
  3774          N    239    LYS      N   3774    -0.3479      14.01   ; qtot -4.348
  3775          H    239    LYS      H   3775     0.2747      1.008   ; qtot -4.073
  3776         CT    239    LYS     CA   3776      -0.24      12.01   ; qtot -4.313
  3777         H1    239    LYS     HA   3777     0.1426      1.008   ; qtot -4.171
  3778         CT    239    LYS     CB   3778    -0.0094      12.01   ; qtot -4.18
  3779         HC    239    LYS    HB1   3779     0.0362      1.008   ; qtot -4.144
  3780         HC    239    LYS    HB2   3780     0.0362      1.008   ; qtot -4.108
  3781         CT    239    LYS     CG   3781     0.0187      12.01   ; qtot -4.089
  3782         HC    239    LYS    HG1   3782     0.0103      1.008   ; qtot -4.079
  3783         HC    239    LYS    HG2   3783     0.0103      1.008   ; qtot -4.068
  3784         CT    239    LYS     CD   3784    -0.0479      12.01   ; qtot -4.116
  3785         HC    239    LYS    HD1   3785     0.0621      1.008   ; qtot -4.054
  3786         HC    239    LYS    HD2   3786     0.0621      1.008   ; qtot -3.992
  3787         CT    239    LYS     CE   3787    -0.0143      12.01   ; qtot -4.006
  3788         HP    239    LYS    HE1   3788     0.1135      1.008   ; qtot -3.893
  3789         HP    239    LYS    HE2   3789     0.1135      1.008   ; qtot -3.779
  3790         N3    239    LYS     NZ   3790    -0.3854      14.01   ; qtot -4.165
  3791          H    239    LYS    HZ1   3791       0.34      1.008   ; qtot -3.825
  3792          H    239    LYS    HZ2   3792       0.34      1.008   ; qtot -3.485
  3793          H    239    LYS    HZ3   3793       0.34      1.008   ; qtot -3.145
  3794          C    239    LYS      C   3794     0.7341      12.01   ; qtot -2.411
  3795          O    239    LYS      O   3795    -0.5894         16   ; qtot -3
; residue 240 HIS rtp HIE  q  0.0
  3796          N    240    HIS      N   3796    -0.4157      14.01   ; qtot -3.416
  3797          H    240    HIS      H   3797     0.2719      1.008   ; qtot -3.144
  3798         CT    240    HIS     CA   3798    -0.0581      12.01   ; qtot -3.202
  3799         H1    240    HIS     HA   3799      0.136      1.008   ; qtot -3.066
  3800         CT    240    HIS     CB   3800    -0.0074      12.01   ; qtot -3.073
  3801         HC    240    HIS    HB1   3801     0.0367      1.008   ; qtot -3.037
  3802         HC    240    HIS    HB2   3802     0.0367      1.008   ; qtot -3
  3803         CC    240    HIS     CG   3803     0.1868      12.01   ; qtot -2.813
  3804         NB    240    HIS    ND1   3804    -0.5432      14.01   ; qtot -3.356
  3805         CR    240    HIS    CE1   3805     0.1635      12.01   ; qtot -3.193
  3806         H5    240    HIS    HE1   3806     0.1435      1.008   ; qtot -3.049
  3807         NA    240    HIS    NE2   3807    -0.2795      14.01   ; qtot -3.329
  3808          H    240    HIS    HE2   3808     0.3339      1.008   ; qtot -2.995
  3809         CW    240    HIS    CD2   3809    -0.2207      12.01   ; qtot -3.216
  3810         H4    240    HIS    HD2   3810     0.1862      1.008   ; qtot -3.029
  3811          C    240    HIS      C   3811     0.5973      12.01   ; qtot -2.432
  3812          O    240    HIS      O   3812    -0.5679         16   ; qtot -3
; residue 241 ASN rtp ASN  q  0.0
  3813          N    241    ASN      N   3813    -0.4157      14.01   ; qtot -3.416
  3814          H    241    ASN      H   3814     0.2719      1.008   ; qtot -3.144
  3815         CT    241    ASN     CA   3815     0.0143      12.01   ; qtot -3.129
  3816         H1    241    ASN     HA   3816     0.1048      1.008   ; qtot -3.025
  3817         CT    241    ASN     CB   3817    -0.2041      12.01   ; qtot -3.229
  3818         HC    241    ASN    HB1   3818     0.0797      1.008   ; qtot -3.149
  3819         HC    241    ASN    HB2   3819     0.0797      1.008   ; qtot -3.069
  3820          C    241    ASN     CG   3820      0.713      12.01   ; qtot -2.356
  3821          O    241    ASN    OD1   3821    -0.5931         16   ; qtot -2.949
  3822          N    241    ASN    ND2   3822    -0.9191      14.01   ; qtot -3.869
  3823          H    241    ASN   HD21   3823     0.4196      1.008   ; qtot -3.449
  3824          H    241    ASN   HD22   3824     0.4196      1.008   ; qtot -3.029
  3825          C    241    ASN      C   3825     0.5973      12.01   ; qtot -2.432
  3826          O    241    ASN      O   3826    -0.5679         16   ; qtot -3
; residue 242 LYS rtp LYS  q +1.0
  3827          N    242    LYS      N   3827    -0.3479      14.01   ; qtot -3.348
  3828          H    242    LYS      H   3828     0.2747      1.008   ; qtot -3.073
  3829         CT    242    LYS     CA   3829      -0.24      12.01   ; qtot -3.313
  3830         H1    242    LYS     HA   3830     0.1426      1.008   ; qtot -3.171
  3831         CT    242    LYS     CB   3831    -0.0094      12.01   ; qtot -3.18
  3832         HC    242    LYS    HB1   3832     0.0362      1.008   ; qtot -3.144
  3833         HC    242    LYS    HB2   3833     0.0362      1.008   ; qtot -3.108
  3834         CT    242    LYS     CG   3834     0.0187      12.01   ; qtot -3.089
  3835         HC    242    LYS    HG1   3835     0.0103      1.008   ; qtot -3.079
  3836         HC    242    LYS    HG2   3836     0.0103      1.008   ; qtot -3.068
  3837         CT    242    LYS     CD   3837    -0.0479      12.01   ; qtot -3.116
  3838         HC    242    LYS    HD1   3838     0.0621      1.008   ; qtot -3.054
  3839         HC    242    LYS    HD2   3839     0.0621      1.008   ; qtot -2.992
  3840         CT    242    LYS     CE   3840    -0.0143      12.01   ; qtot -3.006
  3841         HP    242    LYS    HE1   3841     0.1135      1.008   ; qtot -2.893
  3842         HP    242    LYS    HE2   3842     0.1135      1.008   ; qtot -2.779
  3843         N3    242    LYS     NZ   3843    -0.3854      14.01   ; qtot -3.165
  3844          H    242    LYS    HZ1   3844       0.34      1.008   ; qtot -2.825
  3845          H    242    LYS    HZ2   3845       0.34      1.008   ; qtot -2.485
  3846          H    242    LYS    HZ3   3846       0.34      1.008   ; qtot -2.145
  3847          C    242    LYS      C   3847     0.7341      12.01   ; qtot -1.411
  3848          O    242    LYS      O   3848    -0.5894         16   ; qtot -2
; residue 243 THR rtp THR  q  0.0
  3849          N    243    THR      N   3849    -0.4157      14.01   ; qtot -2.416
  3850          H    243    THR      H   3850     0.2719      1.008   ; qtot -2.144
  3851         CT    243    THR     CA   3851    -0.0389      12.01   ; qtot -2.183
  3852         H1    243    THR     HA   3852     0.1007      1.008   ; qtot -2.082
  3853         CT    243    THR     CB   3853     0.3654      12.01   ; qtot -1.717
  3854         H1    243    THR     HB   3854     0.0043      1.008   ; qtot -1.712
  3855         CT    243    THR    CG2   3855    -0.2438      12.01   ; qtot -1.956
  3856         HC    243    THR   HG21   3856     0.0642      1.008   ; qtot -1.892
  3857         HC    243    THR   HG22   3857     0.0642      1.008   ; qtot -1.828
  3858         HC    243    THR   HG23   3858     0.0642      1.008   ; qtot -1.763
  3859         OH    243    THR    OG1   3859    -0.6761         16   ; qtot -2.44
  3860         HO    243    THR    HG1   3860     0.4102      1.008   ; qtot -2.029
  3861          C    243    THR      C   3861     0.5973      12.01   ; qtot -1.432
  3862          O    243    THR      O   3862    -0.5679         16   ; qtot -2
; residue 244 THR rtp THR  q  0.0
  3863          N    244    THR      N   3863    -0.4157      14.01   ; qtot -2.416
  3864          H    244    THR      H   3864     0.2719      1.008   ; qtot -2.144
  3865         CT    244    THR     CA   3865    -0.0389      12.01   ; qtot -2.183
  3866         H1    244    THR     HA   3866     0.1007      1.008   ; qtot -2.082
  3867         CT    244    THR     CB   3867     0.3654      12.01   ; qtot -1.717
  3868         H1    244    THR     HB   3868     0.0043      1.008   ; qtot -1.712
  3869         CT    244    THR    CG2   3869    -0.2438      12.01   ; qtot -1.956
  3870         HC    244    THR   HG21   3870     0.0642      1.008   ; qtot -1.892
  3871         HC    244    THR   HG22   3871     0.0642      1.008   ; qtot -1.828
  3872         HC    244    THR   HG23   3872     0.0642      1.008   ; qtot -1.763
  3873         OH    244    THR    OG1   3873    -0.6761         16   ; qtot -2.44
  3874         HO    244    THR    HG1   3874     0.4102      1.008   ; qtot -2.029
  3875          C    244    THR      C   3875     0.5973      12.01   ; qtot -1.432
  3876          O    244    THR      O   3876    -0.5679         16   ; qtot -2
; residue 245 ALA rtp ALA  q  0.0
  3877          N    245    ALA      N   3877    -0.4157      14.01   ; qtot -2.416
  3878          H    245    ALA      H   3878     0.2719      1.008   ; qtot -2.144
  3879         CT    245    ALA     CA   3879     0.0337      12.01   ; qtot -2.11
  3880         H1    245    ALA     HA   3880     0.0823      1.008   ; qtot -2.028
  3881         CT    245    ALA     CB   3881    -0.1825      12.01   ; qtot -2.21
  3882         HC    245    ALA    HB1   3882     0.0603      1.008   ; qtot -2.15
  3883         HC    245    ALA    HB2   3883     0.0603      1.008   ; qtot -2.09
  3884         HC    245    ALA    HB3   3884     0.0603      1.008   ; qtot -2.029
  3885          C    245    ALA      C   3885     0.5973      12.01   ; qtot -1.432
  3886          O    245    ALA      O   3886    -0.5679         16   ; qtot -2
; residue 246 GLN rtp GLN  q  0.0
  3887          N    246    GLN      N   3887    -0.4157      14.01   ; qtot -2.416
  3888          H    246    GLN      H   3888     0.2719      1.008   ; qtot -2.144
  3889         CT    246    GLN     CA   3889    -0.0031      12.01   ; qtot -2.147
  3890         H1    246    GLN     HA   3890      0.085      1.008   ; qtot -2.062
  3891         CT    246    GLN     CB   3891    -0.0036      12.01   ; qtot -2.065
  3892         HC    246    GLN    HB1   3892     0.0171      1.008   ; qtot -2.048
  3893         HC    246    GLN    HB2   3893     0.0171      1.008   ; qtot -2.031
  3894         CT    246    GLN     CG   3894    -0.0645      12.01   ; qtot -2.096
  3895         HC    246    GLN    HG1   3895     0.0352      1.008   ; qtot -2.061
  3896         HC    246    GLN    HG2   3896     0.0352      1.008   ; qtot -2.025
  3897          C    246    GLN     CD   3897     0.6951      12.01   ; qtot -1.33
  3898          O    246    GLN    OE1   3898    -0.6086         16   ; qtot -1.939
  3899          N    246    GLN    NE2   3899    -0.9407      14.01   ; qtot -2.88
  3900          H    246    GLN   HE21   3900     0.4251      1.008   ; qtot -2.454
  3901          H    246    GLN   HE22   3901     0.4251      1.008   ; qtot -2.029
  3902          C    246    GLN      C   3902     0.5973      12.01   ; qtot -1.432
  3903          O    246    GLN      O   3903    -0.5679         16   ; qtot -2
; residue 247 VAL rtp VAL  q  0.0
  3904          N    247    VAL      N   3904    -0.4157      14.01   ; qtot -2.416
  3905          H    247    VAL      H   3905     0.2719      1.008   ; qtot -2.144
  3906         CT    247    VAL     CA   3906    -0.0875      12.01   ; qtot -2.231
  3907         H1    247    VAL     HA   3907     0.0969      1.008   ; qtot -2.134
  3908         CT    247    VAL     CB   3908     0.2985      12.01   ; qtot -1.836
  3909         HC    247    VAL     HB   3909    -0.0297      1.008   ; qtot -1.866
  3910         CT    247    VAL    CG1   3910    -0.3192      12.01   ; qtot -2.185
  3911         HC    247    VAL   HG11   3911     0.0791      1.008   ; qtot -2.106
  3912         HC    247    VAL   HG12   3912     0.0791      1.008   ; qtot -2.027
  3913         HC    247    VAL   HG13   3913     0.0791      1.008   ; qtot -1.947
  3914         CT    247    VAL    CG2   3914    -0.3192      12.01   ; qtot -2.267
  3915         HC    247    VAL   HG21   3915     0.0791      1.008   ; qtot -2.188
  3916         HC    247    VAL   HG22   3916     0.0791      1.008   ; qtot -2.108
  3917         HC    247    VAL   HG23   3917     0.0791      1.008   ; qtot -2.029
  3918          C    247    VAL      C   3918     0.5973      12.01   ; qtot -1.432
  3919          O    247    VAL      O   3919    -0.5679         16   ; qtot -2
; residue 248 LEU rtp LEU  q  0.0
  3920          N    248    LEU      N   3920    -0.4157      14.01   ; qtot -2.416
  3921          H    248    LEU      H   3921     0.2719      1.008   ; qtot -2.144
  3922         CT    248    LEU     CA   3922    -0.0518      12.01   ; qtot -2.196
  3923         H1    248    LEU     HA   3923     0.0922      1.008   ; qtot -2.103
  3924         CT    248    LEU     CB   3924    -0.1102      12.01   ; qtot -2.214
  3925         HC    248    LEU    HB1   3925     0.0457      1.008   ; qtot -2.168
  3926         HC    248    LEU    HB2   3926     0.0457      1.008   ; qtot -2.122
  3927         CT    248    LEU     CG   3927     0.3531      12.01   ; qtot -1.769
  3928         HC    248    LEU     HG   3928    -0.0361      1.008   ; qtot -1.805
  3929         CT    248    LEU    CD1   3929    -0.4121      12.01   ; qtot -2.217
  3930         HC    248    LEU   HD11   3930        0.1      1.008   ; qtot -2.117
  3931         HC    248    LEU   HD12   3931        0.1      1.008   ; qtot -2.017
  3932         HC    248    LEU   HD13   3932        0.1      1.008   ; qtot -1.917
  3933         CT    248    LEU    CD2   3933    -0.4121      12.01   ; qtot -2.329
  3934         HC    248    LEU   HD21   3934        0.1      1.008   ; qtot -2.229
  3935         HC    248    LEU   HD22   3935        0.1      1.008   ; qtot -2.129
  3936         HC    248    LEU   HD23   3936        0.1      1.008   ; qtot -2.029
  3937          C    248    LEU      C   3937     0.5973      12.01   ; qtot -1.432
  3938          O    248    LEU      O   3938    -0.5679         16   ; qtot -2
; residue 249 ILE rtp ILE  q  0.0
  3939          N    249    ILE      N   3939    -0.4157      14.01   ; qtot -2.416
  3940          H    249    ILE      H   3940     0.2719      1.008   ; qtot -2.144
  3941         CT    249    ILE     CA   3941    -0.0597      12.01   ; qtot -2.203
  3942         H1    249    ILE     HA   3942     0.0869      1.008   ; qtot -2.117
  3943         CT    249    ILE     CB   3943     0.1303      12.01   ; qtot -1.986
  3944         HC    249    ILE     HB   3944     0.0187      1.008   ; qtot -1.968
  3945         CT    249    ILE    CG2   3945    -0.3204      12.01   ; qtot -2.288
  3946         HC    249    ILE   HG21   3946     0.0882      1.008   ; qtot -2.2
  3947         HC    249    ILE   HG22   3947     0.0882      1.008   ; qtot -2.112
  3948         HC    249    ILE   HG23   3948     0.0882      1.008   ; qtot -2.023
  3949         CT    249    ILE    CG1   3949     -0.043      12.01   ; qtot -2.066
  3950         HC    249    ILE   HG11   3950     0.0236      1.008   ; qtot -2.043
  3951         HC    249    ILE   HG12   3951     0.0236      1.008   ; qtot -2.019
  3952         CT    249    ILE     CD   3952     -0.066      12.01   ; qtot -2.085
  3953         HC    249    ILE    HD1   3953     0.0186      1.008   ; qtot -2.067
  3954         HC    249    ILE    HD2   3954     0.0186      1.008   ; qtot -2.048
  3955         HC    249    ILE    HD3   3955     0.0186      1.008   ; qtot -2.029
  3956          C    249    ILE      C   3956     0.5973      12.01   ; qtot -1.432
  3957          O    249    ILE      O   3957    -0.5679         16   ; qtot -2
; residue 250 ARG rtp ARG  q +1.0
  3958          N    250    ARG      N   3958    -0.3479      14.01   ; qtot -2.348
  3959          H    250    ARG      H   3959     0.2747      1.008   ; qtot -2.073
  3960         CT    250    ARG     CA   3960    -0.2637      12.01   ; qtot -2.337
  3961         H1    250    ARG     HA   3961      0.156      1.008   ; qtot -2.181
  3962         CT    250    ARG     CB   3962    -0.0007      12.01   ; qtot -2.182
  3963         HC    250    ARG    HB1   3963     0.0327      1.008   ; qtot -2.149
  3964         HC    250    ARG    HB2   3964     0.0327      1.008   ; qtot -2.116
  3965         CT    250    ARG     CG   3965      0.039      12.01   ; qtot -2.077
  3966         HC    250    ARG    HG1   3966     0.0285      1.008   ; qtot -2.049
  3967         HC    250    ARG    HG2   3967     0.0285      1.008   ; qtot -2.02
  3968         CT    250    ARG     CD   3968     0.0486      12.01   ; qtot -1.972
  3969         H1    250    ARG    HD1   3969     0.0687      1.008   ; qtot -1.903
  3970         H1    250    ARG    HD2   3970     0.0687      1.008   ; qtot -1.834
  3971         N2    250    ARG     NE   3971    -0.5295      14.01   ; qtot -2.364
  3972          H    250    ARG     HE   3972     0.3456      1.008   ; qtot -2.018
  3973         CA    250    ARG     CZ   3973     0.8076      12.01   ; qtot -1.21
  3974         N2    250    ARG    NH1   3974    -0.8627      14.01   ; qtot -2.073
  3975          H    250    ARG   HH11   3975     0.4478      1.008   ; qtot -1.625
  3976          H    250    ARG   HH12   3976     0.4478      1.008   ; qtot -1.178
  3977         N2    250    ARG    NH2   3977    -0.8627      14.01   ; qtot -2.04
  3978          H    250    ARG   HH21   3978     0.4478      1.008   ; qtot -1.592
  3979          H    250    ARG   HH22   3979     0.4478      1.008   ; qtot -1.145
  3980          C    250    ARG      C   3980     0.7341      12.01   ; qtot -0.4106
  3981          O    250    ARG      O   3981    -0.5894         16   ; qtot -1
; residue 251 PHE rtp PHE  q  0.0
  3982          N    251    PHE      N   3982    -0.4157      14.01   ; qtot -1.416
  3983          H    251    PHE      H   3983     0.2719      1.008   ; qtot -1.144
  3984         CT    251    PHE     CA   3984    -0.0024      12.01   ; qtot -1.146
  3985         H1    251    PHE     HA   3985     0.0978      1.008   ; qtot -1.048
  3986         CT    251    PHE     CB   3986    -0.0343      12.01   ; qtot -1.083
  3987         HC    251    PHE    HB1   3987     0.0295      1.008   ; qtot -1.053
  3988         HC    251    PHE    HB2   3988     0.0295      1.008   ; qtot -1.024
  3989         CA    251    PHE     CG   3989     0.0118      12.01   ; qtot -1.012
  3990         CA    251    PHE    CD1   3990    -0.1256      12.01   ; qtot -1.137
  3991         HA    251    PHE    HD1   3991      0.133      1.008   ; qtot -1.004
  3992         CA    251    PHE    CE1   3992    -0.1704      12.01   ; qtot -1.175
  3993         HA    251    PHE    HE1   3993      0.143      1.008   ; qtot -1.032
  3994         CA    251    PHE     CZ   3994    -0.1072      12.01   ; qtot -1.139
  3995         HA    251    PHE     HZ   3995     0.1297      1.008   ; qtot -1.009
  3996         CA    251    PHE    CE2   3996    -0.1704      12.01   ; qtot -1.18
  3997         HA    251    PHE    HE2   3997      0.143      1.008   ; qtot -1.037
  3998         CA    251    PHE    CD2   3998    -0.1256      12.01   ; qtot -1.162
  3999         HA    251    PHE    HD2   3999      0.133      1.008   ; qtot -1.029
  4000          C    251    PHE      C   4000     0.5973      12.01   ; qtot -0.4321
  4001          O    251    PHE      O   4001    -0.5679         16   ; qtot -1
; residue 252 PRO rtp PRO  q  0.0
  4002          N    252    PRO      N   4002    -0.2548      14.01   ; qtot -1.255
  4003         CT    252    PRO     CD   4003     0.0192      12.01   ; qtot -1.236
  4004         H1    252    PRO    HD1   4004     0.0391      1.008   ; qtot -1.196
  4005         H1    252    PRO    HD2   4005     0.0391      1.008   ; qtot -1.157
  4006         CT    252    PRO     CG   4006     0.0189      12.01   ; qtot -1.138
  4007         HC    252    PRO    HG1   4007     0.0213      1.008   ; qtot -1.117
  4008         HC    252    PRO    HG2   4008     0.0213      1.008   ; qtot -1.096
  4009         CT    252    PRO     CB   4009     -0.007      12.01   ; qtot -1.103
  4010         HC    252    PRO    HB1   4010     0.0253      1.008   ; qtot -1.078
  4011         HC    252    PRO    HB2   4011     0.0253      1.008   ; qtot -1.052
  4012         CT    252    PRO     CA   4012    -0.0266      12.01   ; qtot -1.079
  4013         H1    252    PRO     HA   4013     0.0641      1.008   ; qtot -1.015
  4014          C    252    PRO      C   4014     0.5896      12.01   ; qtot -0.4252
  4015          O    252    PRO      O   4015    -0.5748         16   ; qtot -1
; residue 253 MET rtp MET  q  0.0
  4016          N    253    MET      N   4016    -0.4157      14.01   ; qtot -1.416
  4017          H    253    MET      H   4017     0.2719      1.008   ; qtot -1.144
  4018         CT    253    MET     CA   4018    -0.0237      12.01   ; qtot -1.167
  4019         H1    253    MET     HA   4019      0.088      1.008   ; qtot -1.079
  4020         CT    253    MET     CB   4020     0.0342      12.01   ; qtot -1.045
  4021         HC    253    MET    HB1   4021     0.0241      1.008   ; qtot -1.021
  4022         HC    253    MET    HB2   4022     0.0241      1.008   ; qtot -0.9971
  4023         CT    253    MET     CG   4023     0.0018      12.01   ; qtot -0.9953
  4024         H1    253    MET    HG1   4024      0.044      1.008   ; qtot -0.9513
  4025         H1    253    MET    HG2   4025      0.044      1.008   ; qtot -0.9073
  4026          S    253    MET     SD   4026    -0.2737      32.06   ; qtot -1.181
  4027         CT    253    MET     CE   4027    -0.0536      12.01   ; qtot -1.235
  4028         H1    253    MET    HE1   4028     0.0684      1.008   ; qtot -1.166
  4029         H1    253    MET    HE2   4029     0.0684      1.008   ; qtot -1.098
  4030         H1    253    MET    HE3   4030     0.0684      1.008   ; qtot -1.029
  4031          C    253    MET      C   4031     0.5973      12.01   ; qtot -0.4321
  4032          O    253    MET      O   4032    -0.5679         16   ; qtot -1
; residue 254 GLN rtp GLN  q  0.0
  4033          N    254    GLN      N   4033    -0.4157      14.01   ; qtot -1.416
  4034          H    254    GLN      H   4034     0.2719      1.008   ; qtot -1.144
  4035         CT    254    GLN     CA   4035    -0.0031      12.01   ; qtot -1.147
  4036         H1    254    GLN     HA   4036      0.085      1.008   ; qtot -1.062
  4037         CT    254    GLN     CB   4037    -0.0036      12.01   ; qtot -1.065
  4038         HC    254    GLN    HB1   4038     0.0171      1.008   ; qtot -1.048
  4039         HC    254    GLN    HB2   4039     0.0171      1.008   ; qtot -1.031
  4040         CT    254    GLN     CG   4040    -0.0645      12.01   ; qtot -1.096
  4041         HC    254    GLN    HG1   4041     0.0352      1.008   ; qtot -1.061
  4042         HC    254    GLN    HG2   4042     0.0352      1.008   ; qtot -1.025
  4043          C    254    GLN     CD   4043     0.6951      12.01   ; qtot -0.3303
  4044          O    254    GLN    OE1   4044    -0.6086         16   ; qtot -0.9389
  4045          N    254    GLN    NE2   4045    -0.9407      14.01   ; qtot -1.88
  4046          H    254    GLN   HE21   4046     0.4251      1.008   ; qtot -1.454
  4047          H    254    GLN   HE22   4047     0.4251      1.008   ; qtot -1.029
  4048          C    254    GLN      C   4048     0.5973      12.01   ; qtot -0.4321
  4049          O    254    GLN      O   4049    -0.5679         16   ; qtot -1
; residue 255 ARG rtp ARG  q +1.0
  4050          N    255    ARG      N   4050    -0.3479      14.01   ; qtot -1.348
  4051          H    255    ARG      H   4051     0.2747      1.008   ; qtot -1.073
  4052         CT    255    ARG     CA   4052    -0.2637      12.01   ; qtot -1.337
  4053         H1    255    ARG     HA   4053      0.156      1.008   ; qtot -1.181
  4054         CT    255    ARG     CB   4054    -0.0007      12.01   ; qtot -1.182
  4055         HC    255    ARG    HB1   4055     0.0327      1.008   ; qtot -1.149
  4056         HC    255    ARG    HB2   4056     0.0327      1.008   ; qtot -1.116
  4057         CT    255    ARG     CG   4057      0.039      12.01   ; qtot -1.077
  4058         HC    255    ARG    HG1   4058     0.0285      1.008   ; qtot -1.049
  4059         HC    255    ARG    HG2   4059     0.0285      1.008   ; qtot -1.02
  4060         CT    255    ARG     CD   4060     0.0486      12.01   ; qtot -0.9716
  4061         H1    255    ARG    HD1   4061     0.0687      1.008   ; qtot -0.9029
  4062         H1    255    ARG    HD2   4062     0.0687      1.008   ; qtot -0.8342
  4063         N2    255    ARG     NE   4063    -0.5295      14.01   ; qtot -1.364
  4064          H    255    ARG     HE   4064     0.3456      1.008   ; qtot -1.018
  4065         CA    255    ARG     CZ   4065     0.8076      12.01   ; qtot -0.2105
  4066         N2    255    ARG    NH1   4066    -0.8627      14.01   ; qtot -1.073
  4067          H    255    ARG   HH11   4067     0.4478      1.008   ; qtot -0.6254
  4068          H    255    ARG   HH12   4068     0.4478      1.008   ; qtot -0.1776
  4069         N2    255    ARG    NH2   4069    -0.8627      14.01   ; qtot -1.04
  4070          H    255    ARG   HH21   4070     0.4478      1.008   ; qtot -0.5925
  4071          H    255    ARG   HH22   4071     0.4478      1.008   ; qtot -0.1447
  4072          C    255    ARG      C   4072     0.7341      12.01   ; qtot 0.5894
  4073          O    255    ARG      O   4073    -0.5894         16   ; qtot 0
; residue 256 ASN rtp ASN  q  0.0
  4074          N    256    ASN      N   4074    -0.4157      14.01   ; qtot -0.4157
  4075          H    256    ASN      H   4075     0.2719      1.008   ; qtot -0.1438
  4076         CT    256    ASN     CA   4076     0.0143      12.01   ; qtot -0.1295
  4077         H1    256    ASN     HA   4077     0.1048      1.008   ; qtot -0.0247
  4078         CT    256    ASN     CB   4078    -0.2041      12.01   ; qtot -0.2288
  4079         HC    256    ASN    HB1   4079     0.0797      1.008   ; qtot -0.1491
  4080         HC    256    ASN    HB2   4080     0.0797      1.008   ; qtot -0.0694
  4081          C    256    ASN     CG   4081      0.713      12.01   ; qtot 0.6436
  4082          O    256    ASN    OD1   4082    -0.5931         16   ; qtot 0.0505
  4083          N    256    ASN    ND2   4083    -0.9191      14.01   ; qtot -0.8686
  4084          H    256    ASN   HD21   4084     0.4196      1.008   ; qtot -0.449
  4085          H    256    ASN   HD22   4085     0.4196      1.008   ; qtot -0.0294
  4086          C    256    ASN      C   4086     0.5973      12.01   ; qtot 0.5679
  4087          O    256    ASN      O   4087    -0.5679         16   ; qtot 0
; residue 257 LEU rtp LEU  q  0.0
  4088          N    257    LEU      N   4088    -0.4157      14.01   ; qtot -0.4157
  4089          H    257    LEU      H   4089     0.2719      1.008   ; qtot -0.1438
  4090         CT    257    LEU     CA   4090    -0.0518      12.01   ; qtot -0.1956
  4091         H1    257    LEU     HA   4091     0.0922      1.008   ; qtot -0.1034
  4092         CT    257    LEU     CB   4092    -0.1102      12.01   ; qtot -0.2136
  4093         HC    257    LEU    HB1   4093     0.0457      1.008   ; qtot -0.1679
  4094         HC    257    LEU    HB2   4094     0.0457      1.008   ; qtot -0.1222
  4095         CT    257    LEU     CG   4095     0.3531      12.01   ; qtot 0.2309
  4096         HC    257    LEU     HG   4096    -0.0361      1.008   ; qtot 0.1948
  4097         CT    257    LEU    CD1   4097    -0.4121      12.01   ; qtot -0.2173
  4098         HC    257    LEU   HD11   4098        0.1      1.008   ; qtot -0.1173
  4099         HC    257    LEU   HD12   4099        0.1      1.008   ; qtot -0.0173
  4100         HC    257    LEU   HD13   4100        0.1      1.008   ; qtot 0.0827
  4101         CT    257    LEU    CD2   4101    -0.4121      12.01   ; qtot -0.3294
  4102         HC    257    LEU   HD21   4102        0.1      1.008   ; qtot -0.2294
  4103         HC    257    LEU   HD22   4103        0.1      1.008   ; qtot -0.1294
  4104         HC    257    LEU   HD23   4104        0.1      1.008   ; qtot -0.0294
  4105          C    257    LEU      C   4105     0.5973      12.01   ; qtot 0.5679
  4106          O    257    LEU      O   4106    -0.5679         16   ; qtot 0
; residue 258 VAL rtp VAL  q  0.0
  4107          N    258    VAL      N   4107    -0.4157      14.01   ; qtot -0.4157
  4108          H    258    VAL      H   4108     0.2719      1.008   ; qtot -0.1438
  4109         CT    258    VAL     CA   4109    -0.0875      12.01   ; qtot -0.2313
  4110         H1    258    VAL     HA   4110     0.0969      1.008   ; qtot -0.1344
  4111         CT    258    VAL     CB   4111     0.2985      12.01   ; qtot 0.1641
  4112         HC    258    VAL     HB   4112    -0.0297      1.008   ; qtot 0.1344
  4113         CT    258    VAL    CG1   4113    -0.3192      12.01   ; qtot -0.1848
  4114         HC    258    VAL   HG11   4114     0.0791      1.008   ; qtot -0.1057
  4115         HC    258    VAL   HG12   4115     0.0791      1.008   ; qtot -0.0266
  4116         HC    258    VAL   HG13   4116     0.0791      1.008   ; qtot 0.0525
  4117         CT    258    VAL    CG2   4117    -0.3192      12.01   ; qtot -0.2667
  4118         HC    258    VAL   HG21   4118     0.0791      1.008   ; qtot -0.1876
  4119         HC    258    VAL   HG22   4119     0.0791      1.008   ; qtot -0.1085
  4120         HC    258    VAL   HG23   4120     0.0791      1.008   ; qtot -0.0294
  4121          C    258    VAL      C   4121     0.5973      12.01   ; qtot 0.5679
  4122          O    258    VAL      O   4122    -0.5679         16   ; qtot 0
; residue 259 VAL rtp VAL  q  0.0
  4123          N    259    VAL      N   4123    -0.4157      14.01   ; qtot -0.4157
  4124          H    259    VAL      H   4124     0.2719      1.008   ; qtot -0.1438
  4125         CT    259    VAL     CA   4125    -0.0875      12.01   ; qtot -0.2313
  4126         H1    259    VAL     HA   4126     0.0969      1.008   ; qtot -0.1344
  4127         CT    259    VAL     CB   4127     0.2985      12.01   ; qtot 0.1641
  4128         HC    259    VAL     HB   4128    -0.0297      1.008   ; qtot 0.1344
  4129         CT    259    VAL    CG1   4129    -0.3192      12.01   ; qtot -0.1848
  4130         HC    259    VAL   HG11   4130     0.0791      1.008   ; qtot -0.1057
  4131         HC    259    VAL   HG12   4131     0.0791      1.008   ; qtot -0.0266
  4132         HC    259    VAL   HG13   4132     0.0791      1.008   ; qtot 0.0525
  4133         CT    259    VAL    CG2   4133    -0.3192      12.01   ; qtot -0.2667
  4134         HC    259    VAL   HG21   4134     0.0791      1.008   ; qtot -0.1876
  4135         HC    259    VAL   HG22   4135     0.0791      1.008   ; qtot -0.1085
  4136         HC    259    VAL   HG23   4136     0.0791      1.008   ; qtot -0.0294
  4137          C    259    VAL      C   4137     0.5973      12.01   ; qtot 0.5679
  4138          O    259    VAL      O   4138    -0.5679         16   ; qtot 0
; residue 260 ILE rtp ILE  q  0.0
  4139          N    260    ILE      N   4139    -0.4157      14.01   ; qtot -0.4157
  4140          H    260    ILE      H   4140     0.2719      1.008   ; qtot -0.1438
  4141         CT    260    ILE     CA   4141    -0.0597      12.01   ; qtot -0.2035
  4142         H1    260    ILE     HA   4142     0.0869      1.008   ; qtot -0.1166
  4143         CT    260    ILE     CB   4143     0.1303      12.01   ; qtot 0.0137
  4144         HC    260    ILE     HB   4144     0.0187      1.008   ; qtot 0.0324
  4145         CT    260    ILE    CG2   4145    -0.3204      12.01   ; qtot -0.288
  4146         HC    260    ILE   HG21   4146     0.0882      1.008   ; qtot -0.1998
  4147         HC    260    ILE   HG22   4147     0.0882      1.008   ; qtot -0.1116
  4148         HC    260    ILE   HG23   4148     0.0882      1.008   ; qtot -0.0234
  4149         CT    260    ILE    CG1   4149     -0.043      12.01   ; qtot -0.0664
  4150         HC    260    ILE   HG11   4150     0.0236      1.008   ; qtot -0.0428
  4151         HC    260    ILE   HG12   4151     0.0236      1.008   ; qtot -0.0192
  4152         CT    260    ILE     CD   4152     -0.066      12.01   ; qtot -0.0852
  4153         HC    260    ILE    HD1   4153     0.0186      1.008   ; qtot -0.0666
  4154         HC    260    ILE    HD2   4154     0.0186      1.008   ; qtot -0.048
  4155         HC    260    ILE    HD3   4155     0.0186      1.008   ; qtot -0.0294
  4156          C    260    ILE      C   4156     0.5973      12.01   ; qtot 0.5679
  4157          O    260    ILE      O   4157    -0.5679         16   ; qtot 0
; residue 261 PRO rtp PRO  q  0.0
  4158          N    261    PRO      N   4158    -0.2548      14.01   ; qtot -0.2548
  4159         CT    261    PRO     CD   4159     0.0192      12.01   ; qtot -0.2356
  4160         H1    261    PRO    HD1   4160     0.0391      1.008   ; qtot -0.1965
  4161         H1    261    PRO    HD2   4161     0.0391      1.008   ; qtot -0.1574
  4162         CT    261    PRO     CG   4162     0.0189      12.01   ; qtot -0.1385
  4163         HC    261    PRO    HG1   4163     0.0213      1.008   ; qtot -0.1172
  4164         HC    261    PRO    HG2   4164     0.0213      1.008   ; qtot -0.0959
  4165         CT    261    PRO     CB   4165     -0.007      12.01   ; qtot -0.1029
  4166         HC    261    PRO    HB1   4166     0.0253      1.008   ; qtot -0.0776
  4167         HC    261    PRO    HB2   4167     0.0253      1.008   ; qtot -0.0523
  4168         CT    261    PRO     CA   4168    -0.0266      12.01   ; qtot -0.0789
  4169         H1    261    PRO     HA   4169     0.0641      1.008   ; qtot -0.0148
  4170          C    261    PRO      C   4170     0.5896      12.01   ; qtot 0.5748
  4171          O    261    PRO      O   4171    -0.5748         16   ; qtot 0
; residue 262 LYS rtp LYS  q +1.0
  4172          N    262    LYS      N   4172    -0.3479      14.01   ; qtot -0.3479
  4173          H    262    LYS      H   4173     0.2747      1.008   ; qtot -0.0732
  4174         CT    262    LYS     CA   4174      -0.24      12.01   ; qtot -0.3132
  4175         H1    262    LYS     HA   4175     0.1426      1.008   ; qtot -0.1706
  4176         CT    262    LYS     CB   4176    -0.0094      12.01   ; qtot -0.18
  4177         HC    262    LYS    HB1   4177     0.0362      1.008   ; qtot -0.1438
  4178         HC    262    LYS    HB2   4178     0.0362      1.008   ; qtot -0.1076
  4179         CT    262    LYS     CG   4179     0.0187      12.01   ; qtot -0.0889
  4180         HC    262    LYS    HG1   4180     0.0103      1.008   ; qtot -0.0786
  4181         HC    262    LYS    HG2   4181     0.0103      1.008   ; qtot -0.0683
  4182         CT    262    LYS     CD   4182    -0.0479      12.01   ; qtot -0.1162
  4183         HC    262    LYS    HD1   4183     0.0621      1.008   ; qtot -0.0541
  4184         HC    262    LYS    HD2   4184     0.0621      1.008   ; qtot 0.008
  4185         CT    262    LYS     CE   4185    -0.0143      12.01   ; qtot -0.0063
  4186         HP    262    LYS    HE1   4186     0.1135      1.008   ; qtot 0.1072
  4187         HP    262    LYS    HE2   4187     0.1135      1.008   ; qtot 0.2207
  4188         N3    262    LYS     NZ   4188    -0.3854      14.01   ; qtot -0.1647
  4189          H    262    LYS    HZ1   4189       0.34      1.008   ; qtot 0.1753
  4190          H    262    LYS    HZ2   4190       0.34      1.008   ; qtot 0.5153
  4191          H    262    LYS    HZ3   4191       0.34      1.008   ; qtot 0.8553
  4192          C    262    LYS      C   4192     0.7341      12.01   ; qtot 1.589
  4193          O    262    LYS      O   4193    -0.5894         16   ; qtot 1
; residue 263 SER rtp SER  q  0.0
  4194          N    263    SER      N   4194    -0.4157      14.01   ; qtot 0.5843
  4195          H    263    SER      H   4195     0.2719      1.008   ; qtot 0.8562
  4196         CT    263    SER     CA   4196    -0.0249      12.01   ; qtot 0.8313
  4197         H1    263    SER     HA   4197     0.0843      1.008   ; qtot 0.9156
  4198         CT    263    SER     CB   4198     0.2117      12.01   ; qtot 1.127
  4199         H1    263    SER    HB1   4199     0.0352      1.008   ; qtot 1.163
  4200         H1    263    SER    HB2   4200     0.0352      1.008   ; qtot 1.198
  4201         OH    263    SER     OG   4201    -0.6546         16   ; qtot 0.5431
  4202         HO    263    SER     HG   4202     0.4275      1.008   ; qtot 0.9706
  4203          C    263    SER      C   4203     0.5973      12.01   ; qtot 1.568
  4204          O    263    SER      O   4204    -0.5679         16   ; qtot 1
; residue 264 VAL rtp VAL  q  0.0
  4205          N    264    VAL      N   4205    -0.4157      14.01   ; qtot 0.5843
  4206          H    264    VAL      H   4206     0.2719      1.008   ; qtot 0.8562
  4207         CT    264    VAL     CA   4207    -0.0875      12.01   ; qtot 0.7687
  4208         H1    264    VAL     HA   4208     0.0969      1.008   ; qtot 0.8656
  4209         CT    264    VAL     CB   4209     0.2985      12.01   ; qtot 1.164
  4210         HC    264    VAL     HB   4210    -0.0297      1.008   ; qtot 1.134
  4211         CT    264    VAL    CG1   4211    -0.3192      12.01   ; qtot 0.8152
  4212         HC    264    VAL   HG11   4212     0.0791      1.008   ; qtot 0.8943
  4213         HC    264    VAL   HG12   4213     0.0791      1.008   ; qtot 0.9734
  4214         HC    264    VAL   HG13   4214     0.0791      1.008   ; qtot 1.052
  4215         CT    264    VAL    CG2   4215    -0.3192      12.01   ; qtot 0.7333
  4216         HC    264    VAL   HG21   4216     0.0791      1.008   ; qtot 0.8124
  4217         HC    264    VAL   HG22   4217     0.0791      1.008   ; qtot 0.8915
  4218         HC    264    VAL   HG23   4218     0.0791      1.008   ; qtot 0.9706
  4219          C    264    VAL      C   4219     0.5973      12.01   ; qtot 1.568
  4220          O    264    VAL      O   4220    -0.5679         16   ; qtot 1
; residue 265 THR rtp THR  q  0.0
  4221          N    265    THR      N   4221    -0.4157      14.01   ; qtot 0.5843
  4222          H    265    THR      H   4222     0.2719      1.008   ; qtot 0.8562
  4223         CT    265    THR     CA   4223    -0.0389      12.01   ; qtot 0.8173
  4224         H1    265    THR     HA   4224     0.1007      1.008   ; qtot 0.918
  4225         CT    265    THR     CB   4225     0.3654      12.01   ; qtot 1.283
  4226         H1    265    THR     HB   4226     0.0043      1.008   ; qtot 1.288
  4227         CT    265    THR    CG2   4227    -0.2438      12.01   ; qtot 1.044
  4228         HC    265    THR   HG21   4228     0.0642      1.008   ; qtot 1.108
  4229         HC    265    THR   HG22   4229     0.0642      1.008   ; qtot 1.172
  4230         HC    265    THR   HG23   4230     0.0642      1.008   ; qtot 1.236
  4231         OH    265    THR    OG1   4231    -0.6761         16   ; qtot 0.5604
  4232         HO    265    THR    HG1   4232     0.4102      1.008   ; qtot 0.9706
  4233          C    265    THR      C   4233     0.5973      12.01   ; qtot 1.568
  4234          O    265    THR      O   4234    -0.5679         16   ; qtot 1
; residue 266 PRO rtp PRO  q  0.0
  4235          N    266    PRO      N   4235    -0.2548      14.01   ; qtot 0.7452
  4236         CT    266    PRO     CD   4236     0.0192      12.01   ; qtot 0.7644
  4237         H1    266    PRO    HD1   4237     0.0391      1.008   ; qtot 0.8035
  4238         H1    266    PRO    HD2   4238     0.0391      1.008   ; qtot 0.8426
  4239         CT    266    PRO     CG   4239     0.0189      12.01   ; qtot 0.8615
  4240         HC    266    PRO    HG1   4240     0.0213      1.008   ; qtot 0.8828
  4241         HC    266    PRO    HG2   4241     0.0213      1.008   ; qtot 0.9041
  4242         CT    266    PRO     CB   4242     -0.007      12.01   ; qtot 0.8971
  4243         HC    266    PRO    HB1   4243     0.0253      1.008   ; qtot 0.9224
  4244         HC    266    PRO    HB2   4244     0.0253      1.008   ; qtot 0.9477
  4245         CT    266    PRO     CA   4245    -0.0266      12.01   ; qtot 0.9211
  4246         H1    266    PRO     HA   4246     0.0641      1.008   ; qtot 0.9852
  4247          C    266    PRO      C   4247     0.5896      12.01   ; qtot 1.575
  4248          O    266    PRO      O   4248    -0.5748         16   ; qtot 1
; residue 267 GLU rtp GLU  q -1.0
  4249          N    267    GLU      N   4249    -0.5163      14.01   ; qtot 0.4837
  4250          H    267    GLU      H   4250     0.2936      1.008   ; qtot 0.7773
  4251         CT    267    GLU     CA   4251     0.0397      12.01   ; qtot 0.817
  4252         H1    267    GLU     HA   4252     0.1105      1.008   ; qtot 0.9275
  4253         CT    267    GLU     CB   4253      0.056      12.01   ; qtot 0.9835
  4254         HC    267    GLU    HB1   4254    -0.0173      1.008   ; qtot 0.9662
  4255         HC    267    GLU    HB2   4255    -0.0173      1.008   ; qtot 0.9489
  4256         CT    267    GLU     CG   4256     0.0136      12.01   ; qtot 0.9625
  4257         HC    267    GLU    HG1   4257    -0.0425      1.008   ; qtot 0.92
  4258         HC    267    GLU    HG2   4258    -0.0425      1.008   ; qtot 0.8775
  4259          C    267    GLU     CD   4259     0.8054      12.01   ; qtot 1.683
  4260         O2    267    GLU    OE1   4260    -0.8188         16   ; qtot 0.8641
  4261         O2    267    GLU    OE2   4261    -0.8188         16   ; qtot 0.0453
  4262          C    267    GLU      C   4262     0.5366      12.01   ; qtot 0.5819
  4263          O    267    GLU      O   4263    -0.5819         16   ; qtot 0
; residue 268 ARG rtp ARG  q +1.0
  4264          N    268    ARG      N   4264    -0.3479      14.01   ; qtot -0.3479
  4265          H    268    ARG      H   4265     0.2747      1.008   ; qtot -0.0732
  4266         CT    268    ARG     CA   4266    -0.2637      12.01   ; qtot -0.3369
  4267         H1    268    ARG     HA   4267      0.156      1.008   ; qtot -0.1809
  4268         CT    268    ARG     CB   4268    -0.0007      12.01   ; qtot -0.1816
  4269         HC    268    ARG    HB1   4269     0.0327      1.008   ; qtot -0.1489
  4270         HC    268    ARG    HB2   4270     0.0327      1.008   ; qtot -0.1162
  4271         CT    268    ARG     CG   4271      0.039      12.01   ; qtot -0.0772
  4272         HC    268    ARG    HG1   4272     0.0285      1.008   ; qtot -0.0487
  4273         HC    268    ARG    HG2   4273     0.0285      1.008   ; qtot -0.0202
  4274         CT    268    ARG     CD   4274     0.0486      12.01   ; qtot 0.0284
  4275         H1    268    ARG    HD1   4275     0.0687      1.008   ; qtot 0.0971
  4276         H1    268    ARG    HD2   4276     0.0687      1.008   ; qtot 0.1658
  4277         N2    268    ARG     NE   4277    -0.5295      14.01   ; qtot -0.3637
  4278          H    268    ARG     HE   4278     0.3456      1.008   ; qtot -0.0181
  4279         CA    268    ARG     CZ   4279     0.8076      12.01   ; qtot 0.7895
  4280         N2    268    ARG    NH1   4280    -0.8627      14.01   ; qtot -0.0732
  4281          H    268    ARG   HH11   4281     0.4478      1.008   ; qtot 0.3746
  4282          H    268    ARG   HH12   4282     0.4478      1.008   ; qtot 0.8224
  4283         N2    268    ARG    NH2   4283    -0.8627      14.01   ; qtot -0.0403
  4284          H    268    ARG   HH21   4284     0.4478      1.008   ; qtot 0.4075
  4285          H    268    ARG   HH22   4285     0.4478      1.008   ; qtot 0.8553
  4286          C    268    ARG      C   4286     0.7341      12.01   ; qtot 1.589
  4287          O    268    ARG      O   4287    -0.5894         16   ; qtot 1
; residue 269 ILE rtp ILE  q  0.0
  4288          N    269    ILE      N   4288    -0.4157      14.01   ; qtot 0.5843
  4289          H    269    ILE      H   4289     0.2719      1.008   ; qtot 0.8562
  4290         CT    269    ILE     CA   4290    -0.0597      12.01   ; qtot 0.7965
  4291         H1    269    ILE     HA   4291     0.0869      1.008   ; qtot 0.8834
  4292         CT    269    ILE     CB   4292     0.1303      12.01   ; qtot 1.014
  4293         HC    269    ILE     HB   4293     0.0187      1.008   ; qtot 1.032
  4294         CT    269    ILE    CG2   4294    -0.3204      12.01   ; qtot 0.712
  4295         HC    269    ILE   HG21   4295     0.0882      1.008   ; qtot 0.8002
  4296         HC    269    ILE   HG22   4296     0.0882      1.008   ; qtot 0.8884
  4297         HC    269    ILE   HG23   4297     0.0882      1.008   ; qtot 0.9766
  4298         CT    269    ILE    CG1   4298     -0.043      12.01   ; qtot 0.9336
  4299         HC    269    ILE   HG11   4299     0.0236      1.008   ; qtot 0.9572
  4300         HC    269    ILE   HG12   4300     0.0236      1.008   ; qtot 0.9808
  4301         CT    269    ILE     CD   4301     -0.066      12.01   ; qtot 0.9148
  4302         HC    269    ILE    HD1   4302     0.0186      1.008   ; qtot 0.9334
  4303         HC    269    ILE    HD2   4303     0.0186      1.008   ; qtot 0.952
  4304         HC    269    ILE    HD3   4304     0.0186      1.008   ; qtot 0.9706
  4305          C    269    ILE      C   4305     0.5973      12.01   ; qtot 1.568
  4306          O    269    ILE      O   4306    -0.5679         16   ; qtot 1
; residue 270 ALA rtp ALA  q  0.0
  4307          N    270    ALA      N   4307    -0.4157      14.01   ; qtot 0.5843
  4308          H    270    ALA      H   4308     0.2719      1.008   ; qtot 0.8562
  4309         CT    270    ALA     CA   4309     0.0337      12.01   ; qtot 0.8899
  4310         H1    270    ALA     HA   4310     0.0823      1.008   ; qtot 0.9722
  4311         CT    270    ALA     CB   4311    -0.1825      12.01   ; qtot 0.7897
  4312         HC    270    ALA    HB1   4312     0.0603      1.008   ; qtot 0.85
  4313         HC    270    ALA    HB2   4313     0.0603      1.008   ; qtot 0.9103
  4314         HC    270    ALA    HB3   4314     0.0603      1.008   ; qtot 0.9706
  4315          C    270    ALA      C   4315     0.5973      12.01   ; qtot 1.568
  4316          O    270    ALA      O   4316    -0.5679         16   ; qtot 1
; residue 271 GLU rtp GLU  q -1.0
  4317          N    271    GLU      N   4317    -0.5163      14.01   ; qtot 0.4837
  4318          H    271    GLU      H   4318     0.2936      1.008   ; qtot 0.7773
  4319         CT    271    GLU     CA   4319     0.0397      12.01   ; qtot 0.817
  4320         H1    271    GLU     HA   4320     0.1105      1.008   ; qtot 0.9275
  4321         CT    271    GLU     CB   4321      0.056      12.01   ; qtot 0.9835
  4322         HC    271    GLU    HB1   4322    -0.0173      1.008   ; qtot 0.9662
  4323         HC    271    GLU    HB2   4323    -0.0173      1.008   ; qtot 0.9489
  4324         CT    271    GLU     CG   4324     0.0136      12.01   ; qtot 0.9625
  4325         HC    271    GLU    HG1   4325    -0.0425      1.008   ; qtot 0.92
  4326         HC    271    GLU    HG2   4326    -0.0425      1.008   ; qtot 0.8775
  4327          C    271    GLU     CD   4327     0.8054      12.01   ; qtot 1.683
  4328         O2    271    GLU    OE1   4328    -0.8188         16   ; qtot 0.8641
  4329         O2    271    GLU    OE2   4329    -0.8188         16   ; qtot 0.0453
  4330          C    271    GLU      C   4330     0.5366      12.01   ; qtot 0.5819
  4331          O    271    GLU      O   4331    -0.5819         16   ; qtot 0
; residue 272 ASN rtp ASN  q  0.0
  4332          N    272    ASN      N   4332    -0.4157      14.01   ; qtot -0.4157
  4333          H    272    ASN      H   4333     0.2719      1.008   ; qtot -0.1438
  4334         CT    272    ASN     CA   4334     0.0143      12.01   ; qtot -0.1295
  4335         H1    272    ASN     HA   4335     0.1048      1.008   ; qtot -0.0247
  4336         CT    272    ASN     CB   4336    -0.2041      12.01   ; qtot -0.2288
  4337         HC    272    ASN    HB1   4337     0.0797      1.008   ; qtot -0.1491
  4338         HC    272    ASN    HB2   4338     0.0797      1.008   ; qtot -0.0694
  4339          C    272    ASN     CG   4339      0.713      12.01   ; qtot 0.6436
  4340          O    272    ASN    OD1   4340    -0.5931         16   ; qtot 0.0505
  4341          N    272    ASN    ND2   4341    -0.9191      14.01   ; qtot -0.8686
  4342          H    272    ASN   HD21   4342     0.4196      1.008   ; qtot -0.449
  4343          H    272    ASN   HD22   4343     0.4196      1.008   ; qtot -0.0294
  4344          C    272    ASN      C   4344     0.5973      12.01   ; qtot 0.5679
  4345          O    272    ASN      O   4345    -0.5679         16   ; qtot 0
; residue 273 PHE rtp PHE  q  0.0
  4346          N    273    PHE      N   4346    -0.4157      14.01   ; qtot -0.4157
  4347          H    273    PHE      H   4347     0.2719      1.008   ; qtot -0.1438
  4348         CT    273    PHE     CA   4348    -0.0024      12.01   ; qtot -0.1462
  4349         H1    273    PHE     HA   4349     0.0978      1.008   ; qtot -0.0484
  4350         CT    273    PHE     CB   4350    -0.0343      12.01   ; qtot -0.0827
  4351         HC    273    PHE    HB1   4351     0.0295      1.008   ; qtot -0.0532
  4352         HC    273    PHE    HB2   4352     0.0295      1.008   ; qtot -0.0237
  4353         CA    273    PHE     CG   4353     0.0118      12.01   ; qtot -0.0119
  4354         CA    273    PHE    CD1   4354    -0.1256      12.01   ; qtot -0.1375
  4355         HA    273    PHE    HD1   4355      0.133      1.008   ; qtot -0.0045
  4356         CA    273    PHE    CE1   4356    -0.1704      12.01   ; qtot -0.1749
  4357         HA    273    PHE    HE1   4357      0.143      1.008   ; qtot -0.0319
  4358         CA    273    PHE     CZ   4358    -0.1072      12.01   ; qtot -0.1391
  4359         HA    273    PHE     HZ   4359     0.1297      1.008   ; qtot -0.0094
  4360         CA    273    PHE    CE2   4360    -0.1704      12.01   ; qtot -0.1798
  4361         HA    273    PHE    HE2   4361      0.143      1.008   ; qtot -0.0368
  4362         CA    273    PHE    CD2   4362    -0.1256      12.01   ; qtot -0.1624
  4363         HA    273    PHE    HD2   4363      0.133      1.008   ; qtot -0.0294
  4364          C    273    PHE      C   4364     0.5973      12.01   ; qtot 0.5679
  4365          O    273    PHE      O   4365    -0.5679         16   ; qtot 0
; residue 274 LYS rtp LYS  q +1.0
  4366          N    274    LYS      N   4366    -0.3479      14.01   ; qtot -0.3479
  4367          H    274    LYS      H   4367     0.2747      1.008   ; qtot -0.0732
  4368         CT    274    LYS     CA   4368      -0.24      12.01   ; qtot -0.3132
  4369         H1    274    LYS     HA   4369     0.1426      1.008   ; qtot -0.1706
  4370         CT    274    LYS     CB   4370    -0.0094      12.01   ; qtot -0.18
  4371         HC    274    LYS    HB1   4371     0.0362      1.008   ; qtot -0.1438
  4372         HC    274    LYS    HB2   4372     0.0362      1.008   ; qtot -0.1076
  4373         CT    274    LYS     CG   4373     0.0187      12.01   ; qtot -0.0889
  4374         HC    274    LYS    HG1   4374     0.0103      1.008   ; qtot -0.0786
  4375         HC    274    LYS    HG2   4375     0.0103      1.008   ; qtot -0.0683
  4376         CT    274    LYS     CD   4376    -0.0479      12.01   ; qtot -0.1162
  4377         HC    274    LYS    HD1   4377     0.0621      1.008   ; qtot -0.0541
  4378         HC    274    LYS    HD2   4378     0.0621      1.008   ; qtot 0.008
  4379         CT    274    LYS     CE   4379    -0.0143      12.01   ; qtot -0.0063
  4380         HP    274    LYS    HE1   4380     0.1135      1.008   ; qtot 0.1072
  4381         HP    274    LYS    HE2   4381     0.1135      1.008   ; qtot 0.2207
  4382         N3    274    LYS     NZ   4382    -0.3854      14.01   ; qtot -0.1647
  4383          H    274    LYS    HZ1   4383       0.34      1.008   ; qtot 0.1753
  4384          H    274    LYS    HZ2   4384       0.34      1.008   ; qtot 0.5153
  4385          H    274    LYS    HZ3   4385       0.34      1.008   ; qtot 0.8553
  4386          C    274    LYS      C   4386     0.7341      12.01   ; qtot 1.589
  4387          O    274    LYS      O   4387    -0.5894         16   ; qtot 1
; residue 275 VAL rtp VAL  q  0.0
  4388          N    275    VAL      N   4388    -0.4157      14.01   ; qtot 0.5843
  4389          H    275    VAL      H   4389     0.2719      1.008   ; qtot 0.8562
  4390         CT    275    VAL     CA   4390    -0.0875      12.01   ; qtot 0.7687
  4391         H1    275    VAL     HA   4391     0.0969      1.008   ; qtot 0.8656
  4392         CT    275    VAL     CB   4392     0.2985      12.01   ; qtot 1.164
  4393         HC    275    VAL     HB   4393    -0.0297      1.008   ; qtot 1.134
  4394         CT    275    VAL    CG1   4394    -0.3192      12.01   ; qtot 0.8152
  4395         HC    275    VAL   HG11   4395     0.0791      1.008   ; qtot 0.8943
  4396         HC    275    VAL   HG12   4396     0.0791      1.008   ; qtot 0.9734
  4397         HC    275    VAL   HG13   4397     0.0791      1.008   ; qtot 1.052
  4398         CT    275    VAL    CG2   4398    -0.3192      12.01   ; qtot 0.7333
  4399         HC    275    VAL   HG21   4399     0.0791      1.008   ; qtot 0.8124
  4400         HC    275    VAL   HG22   4400     0.0791      1.008   ; qtot 0.8915
  4401         HC    275    VAL   HG23   4401     0.0791      1.008   ; qtot 0.9706
  4402          C    275    VAL      C   4402     0.5973      12.01   ; qtot 1.568
  4403          O    275    VAL      O   4403    -0.5679         16   ; qtot 1
; residue 276 PHE rtp PHE  q  0.0
  4404          N    276    PHE      N   4404    -0.4157      14.01   ; qtot 0.5843
  4405          H    276    PHE      H   4405     0.2719      1.008   ; qtot 0.8562
  4406         CT    276    PHE     CA   4406    -0.0024      12.01   ; qtot 0.8538
  4407         H1    276    PHE     HA   4407     0.0978      1.008   ; qtot 0.9516
  4408         CT    276    PHE     CB   4408    -0.0343      12.01   ; qtot 0.9173
  4409         HC    276    PHE    HB1   4409     0.0295      1.008   ; qtot 0.9468
  4410         HC    276    PHE    HB2   4410     0.0295      1.008   ; qtot 0.9763
  4411         CA    276    PHE     CG   4411     0.0118      12.01   ; qtot 0.9881
  4412         CA    276    PHE    CD1   4412    -0.1256      12.01   ; qtot 0.8625
  4413         HA    276    PHE    HD1   4413      0.133      1.008   ; qtot 0.9955
  4414         CA    276    PHE    CE1   4414    -0.1704      12.01   ; qtot 0.8251
  4415         HA    276    PHE    HE1   4415      0.143      1.008   ; qtot 0.9681
  4416         CA    276    PHE     CZ   4416    -0.1072      12.01   ; qtot 0.8609
  4417         HA    276    PHE     HZ   4417     0.1297      1.008   ; qtot 0.9906
  4418         CA    276    PHE    CE2   4418    -0.1704      12.01   ; qtot 0.8202
  4419         HA    276    PHE    HE2   4419      0.143      1.008   ; qtot 0.9632
  4420         CA    276    PHE    CD2   4420    -0.1256      12.01   ; qtot 0.8376
  4421         HA    276    PHE    HD2   4421      0.133      1.008   ; qtot 0.9706
  4422          C    276    PHE      C   4422     0.5973      12.01   ; qtot 1.568
  4423          O    276    PHE      O   4423    -0.5679         16   ; qtot 1
; residue 277 ASP rtp ASP  q -1.0
  4424          N    277    ASP      N   4424    -0.5163      14.01   ; qtot 0.4837
  4425          H    277    ASP      H   4425     0.2936      1.008   ; qtot 0.7773
  4426         CT    277    ASP     CA   4426     0.0381      12.01   ; qtot 0.8154
  4427         H1    277    ASP     HA   4427      0.088      1.008   ; qtot 0.9034
  4428         CT    277    ASP     CB   4428    -0.0303      12.01   ; qtot 0.8731
  4429         HC    277    ASP    HB1   4429    -0.0122      1.008   ; qtot 0.8609
  4430         HC    277    ASP    HB2   4430    -0.0122      1.008   ; qtot 0.8487
  4431          C    277    ASP     CG   4431     0.7994      12.01   ; qtot 1.648
  4432         O2    277    ASP    OD1   4432    -0.8014         16   ; qtot 0.8467
  4433         O2    277    ASP    OD2   4433    -0.8014         16   ; qtot 0.0453
  4434          C    277    ASP      C   4434     0.5366      12.01   ; qtot 0.5819
  4435          O    277    ASP      O   4435    -0.5819         16   ; qtot 0
; residue 278 PHE rtp PHE  q  0.0
  4436          N    278    PHE      N   4436    -0.4157      14.01   ; qtot -0.4157
  4437          H    278    PHE      H   4437     0.2719      1.008   ; qtot -0.1438
  4438         CT    278    PHE     CA   4438    -0.0024      12.01   ; qtot -0.1462
  4439         H1    278    PHE     HA   4439     0.0978      1.008   ; qtot -0.0484
  4440         CT    278    PHE     CB   4440    -0.0343      12.01   ; qtot -0.0827
  4441         HC    278    PHE    HB1   4441     0.0295      1.008   ; qtot -0.0532
  4442         HC    278    PHE    HB2   4442     0.0295      1.008   ; qtot -0.0237
  4443         CA    278    PHE     CG   4443     0.0118      12.01   ; qtot -0.0119
  4444         CA    278    PHE    CD1   4444    -0.1256      12.01   ; qtot -0.1375
  4445         HA    278    PHE    HD1   4445      0.133      1.008   ; qtot -0.0045
  4446         CA    278    PHE    CE1   4446    -0.1704      12.01   ; qtot -0.1749
  4447         HA    278    PHE    HE1   4447      0.143      1.008   ; qtot -0.0319
  4448         CA    278    PHE     CZ   4448    -0.1072      12.01   ; qtot -0.1391
  4449         HA    278    PHE     HZ   4449     0.1297      1.008   ; qtot -0.0094
  4450         CA    278    PHE    CE2   4450    -0.1704      12.01   ; qtot -0.1798
  4451         HA    278    PHE    HE2   4451      0.143      1.008   ; qtot -0.0368
  4452         CA    278    PHE    CD2   4452    -0.1256      12.01   ; qtot -0.1624
  4453         HA    278    PHE    HD2   4453      0.133      1.008   ; qtot -0.0294
  4454          C    278    PHE      C   4454     0.5973      12.01   ; qtot 0.5679
  4455          O    278    PHE      O   4455    -0.5679         16   ; qtot 0
; residue 279 GLU rtp GLU  q -1.0
  4456          N    279    GLU      N   4456    -0.5163      14.01   ; qtot -0.5163
  4457          H    279    GLU      H   4457     0.2936      1.008   ; qtot -0.2227
  4458         CT    279    GLU     CA   4458     0.0397      12.01   ; qtot -0.183
  4459         H1    279    GLU     HA   4459     0.1105      1.008   ; qtot -0.0725
  4460         CT    279    GLU     CB   4460      0.056      12.01   ; qtot -0.0165
  4461         HC    279    GLU    HB1   4461    -0.0173      1.008   ; qtot -0.0338
  4462         HC    279    GLU    HB2   4462    -0.0173      1.008   ; qtot -0.0511
  4463         CT    279    GLU     CG   4463     0.0136      12.01   ; qtot -0.0375
  4464         HC    279    GLU    HG1   4464    -0.0425      1.008   ; qtot -0.08
  4465         HC    279    GLU    HG2   4465    -0.0425      1.008   ; qtot -0.1225
  4466          C    279    GLU     CD   4466     0.8054      12.01   ; qtot 0.6829
  4467         O2    279    GLU    OE1   4467    -0.8188         16   ; qtot -0.1359
  4468         O2    279    GLU    OE2   4468    -0.8188         16   ; qtot -0.9547
  4469          C    279    GLU      C   4469     0.5366      12.01   ; qtot -0.4181
  4470          O    279    GLU      O   4470    -0.5819         16   ; qtot -1
; residue 280 LEU rtp LEU  q  0.0
  4471          N    280    LEU      N   4471    -0.4157      14.01   ; qtot -1.416
  4472          H    280    LEU      H   4472     0.2719      1.008   ; qtot -1.144
  4473         CT    280    LEU     CA   4473    -0.0518      12.01   ; qtot -1.196
  4474         H1    280    LEU     HA   4474     0.0922      1.008   ; qtot -1.103
  4475         CT    280    LEU     CB   4475    -0.1102      12.01   ; qtot -1.214
  4476         HC    280    LEU    HB1   4476     0.0457      1.008   ; qtot -1.168
  4477         HC    280    LEU    HB2   4477     0.0457      1.008   ; qtot -1.122
  4478         CT    280    LEU     CG   4478     0.3531      12.01   ; qtot -0.7691
  4479         HC    280    LEU     HG   4479    -0.0361      1.008   ; qtot -0.8052
  4480         CT    280    LEU    CD1   4480    -0.4121      12.01   ; qtot -1.217
  4481         HC    280    LEU   HD11   4481        0.1      1.008   ; qtot -1.117
  4482         HC    280    LEU   HD12   4482        0.1      1.008   ; qtot -1.017
  4483         HC    280    LEU   HD13   4483        0.1      1.008   ; qtot -0.9173
  4484         CT    280    LEU    CD2   4484    -0.4121      12.01   ; qtot -1.329
  4485         HC    280    LEU   HD21   4485        0.1      1.008   ; qtot -1.229
  4486         HC    280    LEU   HD22   4486        0.1      1.008   ; qtot -1.129
  4487         HC    280    LEU   HD23   4487        0.1      1.008   ; qtot -1.029
  4488          C    280    LEU      C   4488     0.5973      12.01   ; qtot -0.4321
  4489          O    280    LEU      O   4489    -0.5679         16   ; qtot -1
; residue 281 SER rtp SER  q  0.0
  4490          N    281    SER      N   4490    -0.4157      14.01   ; qtot -1.416
  4491          H    281    SER      H   4491     0.2719      1.008   ; qtot -1.144
  4492         CT    281    SER     CA   4492    -0.0249      12.01   ; qtot -1.169
  4493         H1    281    SER     HA   4493     0.0843      1.008   ; qtot -1.084
  4494         CT    281    SER     CB   4494     0.2117      12.01   ; qtot -0.8727
  4495         H1    281    SER    HB1   4495     0.0352      1.008   ; qtot -0.8375
  4496         H1    281    SER    HB2   4496     0.0352      1.008   ; qtot -0.8023
  4497         OH    281    SER     OG   4497    -0.6546         16   ; qtot -1.457
  4498         HO    281    SER     HG   4498     0.4275      1.008   ; qtot -1.029
  4499          C    281    SER      C   4499     0.5973      12.01   ; qtot -0.4321
  4500          O    281    SER      O   4500    -0.5679         16   ; qtot -1
; residue 282 SER rtp SER  q  0.0
  4501          N    282    SER      N   4501    -0.4157      14.01   ; qtot -1.416
  4502          H    282    SER      H   4502     0.2719      1.008   ; qtot -1.144
  4503         CT    282    SER     CA   4503    -0.0249      12.01   ; qtot -1.169
  4504         H1    282    SER     HA   4504     0.0843      1.008   ; qtot -1.084
  4505         CT    282    SER     CB   4505     0.2117      12.01   ; qtot -0.8727
  4506         H1    282    SER    HB1   4506     0.0352      1.008   ; qtot -0.8375
  4507         H1    282    SER    HB2   4507     0.0352      1.008   ; qtot -0.8023
  4508         OH    282    SER     OG   4508    -0.6546         16   ; qtot -1.457
  4509         HO    282    SER     HG   4509     0.4275      1.008   ; qtot -1.029
  4510          C    282    SER      C   4510     0.5973      12.01   ; qtot -0.4321
  4511          O    282    SER      O   4511    -0.5679         16   ; qtot -1
; residue 283 GLN rtp GLN  q  0.0
  4512          N    283    GLN      N   4512    -0.4157      14.01   ; qtot -1.416
  4513          H    283    GLN      H   4513     0.2719      1.008   ; qtot -1.144
  4514         CT    283    GLN     CA   4514    -0.0031      12.01   ; qtot -1.147
  4515         H1    283    GLN     HA   4515      0.085      1.008   ; qtot -1.062
  4516         CT    283    GLN     CB   4516    -0.0036      12.01   ; qtot -1.065
  4517         HC    283    GLN    HB1   4517     0.0171      1.008   ; qtot -1.048
  4518         HC    283    GLN    HB2   4518     0.0171      1.008   ; qtot -1.031
  4519         CT    283    GLN     CG   4519    -0.0645      12.01   ; qtot -1.096
  4520         HC    283    GLN    HG1   4520     0.0352      1.008   ; qtot -1.061
  4521         HC    283    GLN    HG2   4521     0.0352      1.008   ; qtot -1.025
  4522          C    283    GLN     CD   4522     0.6951      12.01   ; qtot -0.3303
  4523          O    283    GLN    OE1   4523    -0.6086         16   ; qtot -0.9389
  4524          N    283    GLN    NE2   4524    -0.9407      14.01   ; qtot -1.88
  4525          H    283    GLN   HE21   4525     0.4251      1.008   ; qtot -1.454
  4526          H    283    GLN   HE22   4526     0.4251      1.008   ; qtot -1.029
  4527          C    283    GLN      C   4527     0.5973      12.01   ; qtot -0.4321
  4528          O    283    GLN      O   4528    -0.5679         16   ; qtot -1
; residue 284 ASP rtp ASP  q -1.0
  4529          N    284    ASP      N   4529    -0.5163      14.01   ; qtot -1.516
  4530          H    284    ASP      H   4530     0.2936      1.008   ; qtot -1.223
  4531         CT    284    ASP     CA   4531     0.0381      12.01   ; qtot -1.185
  4532         H1    284    ASP     HA   4532      0.088      1.008   ; qtot -1.097
  4533         CT    284    ASP     CB   4533    -0.0303      12.01   ; qtot -1.127
  4534         HC    284    ASP    HB1   4534    -0.0122      1.008   ; qtot -1.139
  4535         HC    284    ASP    HB2   4535    -0.0122      1.008   ; qtot -1.151
  4536          C    284    ASP     CG   4536     0.7994      12.01   ; qtot -0.3519
  4537         O2    284    ASP    OD1   4537    -0.8014         16   ; qtot -1.153
  4538         O2    284    ASP    OD2   4538    -0.8014         16   ; qtot -1.955
  4539          C    284    ASP      C   4539     0.5366      12.01   ; qtot -1.418
  4540          O    284    ASP      O   4540    -0.5819         16   ; qtot -2
; residue 285 MET rtp MET  q  0.0
  4541          N    285    MET      N   4541    -0.4157      14.01   ; qtot -2.416
  4542          H    285    MET      H   4542     0.2719      1.008   ; qtot -2.144
  4543         CT    285    MET     CA   4543    -0.0237      12.01   ; qtot -2.168
  4544         H1    285    MET     HA   4544      0.088      1.008   ; qtot -2.08
  4545         CT    285    MET     CB   4545     0.0342      12.01   ; qtot -2.045
  4546         HC    285    MET    HB1   4546     0.0241      1.008   ; qtot -2.021
  4547         HC    285    MET    HB2   4547     0.0241      1.008   ; qtot -1.997
  4548         CT    285    MET     CG   4548     0.0018      12.01   ; qtot -1.995
  4549         H1    285    MET    HG1   4549      0.044      1.008   ; qtot -1.951
  4550         H1    285    MET    HG2   4550      0.044      1.008   ; qtot -1.907
  4551          S    285    MET     SD   4551    -0.2737      32.06   ; qtot -2.181
  4552         CT    285    MET     CE   4552    -0.0536      12.01   ; qtot -2.235
  4553         H1    285    MET    HE1   4553     0.0684      1.008   ; qtot -2.166
  4554         H1    285    MET    HE2   4554     0.0684      1.008   ; qtot -2.098
  4555         H1    285    MET    HE3   4555     0.0684      1.008   ; qtot -2.029
  4556          C    285    MET      C   4556     0.5973      12.01   ; qtot -1.432
  4557          O    285    MET      O   4557    -0.5679         16   ; qtot -2
; residue 286 THR rtp THR  q  0.0
  4558          N    286    THR      N   4558    -0.4157      14.01   ; qtot -2.416
  4559          H    286    THR      H   4559     0.2719      1.008   ; qtot -2.144
  4560         CT    286    THR     CA   4560    -0.0389      12.01   ; qtot -2.183
  4561         H1    286    THR     HA   4561     0.1007      1.008   ; qtot -2.082
  4562         CT    286    THR     CB   4562     0.3654      12.01   ; qtot -1.717
  4563         H1    286    THR     HB   4563     0.0043      1.008   ; qtot -1.712
  4564         CT    286    THR    CG2   4564    -0.2438      12.01   ; qtot -1.956
  4565         HC    286    THR   HG21   4565     0.0642      1.008   ; qtot -1.892
  4566         HC    286    THR   HG22   4566     0.0642      1.008   ; qtot -1.828
  4567         HC    286    THR   HG23   4567     0.0642      1.008   ; qtot -1.764
  4568         OH    286    THR    OG1   4568    -0.6761         16   ; qtot -2.44
  4569         HO    286    THR    HG1   4569     0.4102      1.008   ; qtot -2.029
  4570          C    286    THR      C   4570     0.5973      12.01   ; qtot -1.432
  4571          O    286    THR      O   4571    -0.5679         16   ; qtot -2
; residue 287 THR rtp THR  q  0.0
  4572          N    287    THR      N   4572    -0.4157      14.01   ; qtot -2.416
  4573          H    287    THR      H   4573     0.2719      1.008   ; qtot -2.144
  4574         CT    287    THR     CA   4574    -0.0389      12.01   ; qtot -2.183
  4575         H1    287    THR     HA   4575     0.1007      1.008   ; qtot -2.082
  4576         CT    287    THR     CB   4576     0.3654      12.01   ; qtot -1.717
  4577         H1    287    THR     HB   4577     0.0043      1.008   ; qtot -1.712
  4578         CT    287    THR    CG2   4578    -0.2438      12.01   ; qtot -1.956
  4579         HC    287    THR   HG21   4579     0.0642      1.008   ; qtot -1.892
  4580         HC    287    THR   HG22   4580     0.0642      1.008   ; qtot -1.828
  4581         HC    287    THR   HG23   4581     0.0642      1.008   ; qtot -1.764
  4582         OH    287    THR    OG1   4582    -0.6761         16   ; qtot -2.44
  4583         HO    287    THR    HG1   4583     0.4102      1.008   ; qtot -2.029
  4584          C    287    THR      C   4584     0.5973      12.01   ; qtot -1.432
  4585          O    287    THR      O   4585    -0.5679         16   ; qtot -2
; residue 288 LEU rtp LEU  q  0.0
  4586          N    288    LEU      N   4586    -0.4157      14.01   ; qtot -2.416
  4587          H    288    LEU      H   4587     0.2719      1.008   ; qtot -2.144
  4588         CT    288    LEU     CA   4588    -0.0518      12.01   ; qtot -2.196
  4589         H1    288    LEU     HA   4589     0.0922      1.008   ; qtot -2.103
  4590         CT    288    LEU     CB   4590    -0.1102      12.01   ; qtot -2.214
  4591         HC    288    LEU    HB1   4591     0.0457      1.008   ; qtot -2.168
  4592         HC    288    LEU    HB2   4592     0.0457      1.008   ; qtot -2.122
  4593         CT    288    LEU     CG   4593     0.3531      12.01   ; qtot -1.769
  4594         HC    288    LEU     HG   4594    -0.0361      1.008   ; qtot -1.805
  4595         CT    288    LEU    CD1   4595    -0.4121      12.01   ; qtot -2.217
  4596         HC    288    LEU   HD11   4596        0.1      1.008   ; qtot -2.117
  4597         HC    288    LEU   HD12   4597        0.1      1.008   ; qtot -2.017
  4598         HC    288    LEU   HD13   4598        0.1      1.008   ; qtot -1.917
  4599         CT    288    LEU    CD2   4599    -0.4121      12.01   ; qtot -2.329
  4600         HC    288    LEU   HD21   4600        0.1      1.008   ; qtot -2.229
  4601         HC    288    LEU   HD22   4601        0.1      1.008   ; qtot -2.129
  4602         HC    288    LEU   HD23   4602        0.1      1.008   ; qtot -2.029
  4603          C    288    LEU      C   4603     0.5973      12.01   ; qtot -1.432
  4604          O    288    LEU      O   4604    -0.5679         16   ; qtot -2
; residue 289 LEU rtp LEU  q  0.0
  4605          N    289    LEU      N   4605    -0.4157      14.01   ; qtot -2.416
  4606          H    289    LEU      H   4606     0.2719      1.008   ; qtot -2.144
  4607         CT    289    LEU     CA   4607    -0.0518      12.01   ; qtot -2.196
  4608         H1    289    LEU     HA   4608     0.0922      1.008   ; qtot -2.103
  4609         CT    289    LEU     CB   4609    -0.1102      12.01   ; qtot -2.214
  4610         HC    289    LEU    HB1   4610     0.0457      1.008   ; qtot -2.168
  4611         HC    289    LEU    HB2   4611     0.0457      1.008   ; qtot -2.122
  4612         CT    289    LEU     CG   4612     0.3531      12.01   ; qtot -1.769
  4613         HC    289    LEU     HG   4613    -0.0361      1.008   ; qtot -1.805
  4614         CT    289    LEU    CD1   4614    -0.4121      12.01   ; qtot -2.217
  4615         HC    289    LEU   HD11   4615        0.1      1.008   ; qtot -2.117
  4616         HC    289    LEU   HD12   4616        0.1      1.008   ; qtot -2.017
  4617         HC    289    LEU   HD13   4617        0.1      1.008   ; qtot -1.917
  4618         CT    289    LEU    CD2   4618    -0.4121      12.01   ; qtot -2.329
  4619         HC    289    LEU   HD21   4619        0.1      1.008   ; qtot -2.229
  4620         HC    289    LEU   HD22   4620        0.1      1.008   ; qtot -2.129
  4621         HC    289    LEU   HD23   4621        0.1      1.008   ; qtot -2.029
  4622          C    289    LEU      C   4622     0.5973      12.01   ; qtot -1.432
  4623          O    289    LEU      O   4623    -0.5679         16   ; qtot -2
; residue 290 SER rtp SER  q  0.0
  4624          N    290    SER      N   4624    -0.4157      14.01   ; qtot -2.416
  4625          H    290    SER      H   4625     0.2719      1.008   ; qtot -2.144
  4626         CT    290    SER     CA   4626    -0.0249      12.01   ; qtot -2.169
  4627         H1    290    SER     HA   4627     0.0843      1.008   ; qtot -2.084
  4628         CT    290    SER     CB   4628     0.2117      12.01   ; qtot -1.873
  4629         H1    290    SER    HB1   4629     0.0352      1.008   ; qtot -1.838
  4630         H1    290    SER    HB2   4630     0.0352      1.008   ; qtot -1.802
  4631         OH    290    SER     OG   4631    -0.6546         16   ; qtot -2.457
  4632         HO    290    SER     HG   4632     0.4275      1.008   ; qtot -2.029
  4633          C    290    SER      C   4633     0.5973      12.01   ; qtot -1.432
  4634          O    290    SER      O   4634    -0.5679         16   ; qtot -2
; residue 291 TYR rtp TYR  q  0.0
  4635          N    291    TYR      N   4635    -0.4157      14.01   ; qtot -2.416
  4636          H    291    TYR      H   4636     0.2719      1.008   ; qtot -2.144
  4637         CT    291    TYR     CA   4637    -0.0014      12.01   ; qtot -2.145
  4638         H1    291    TYR     HA   4638     0.0876      1.008   ; qtot -2.058
  4639         CT    291    TYR     CB   4639    -0.0152      12.01   ; qtot -2.073
  4640         HC    291    TYR    HB1   4640     0.0295      1.008   ; qtot -2.043
  4641         HC    291    TYR    HB2   4641     0.0295      1.008   ; qtot -2.014
  4642         CA    291    TYR     CG   4642    -0.0011      12.01   ; qtot -2.015
  4643         CA    291    TYR    CD1   4643    -0.1906      12.01   ; qtot -2.206
  4644         HA    291    TYR    HD1   4644     0.1699      1.008   ; qtot -2.036
  4645         CA    291    TYR    CE1   4645    -0.2341      12.01   ; qtot -2.27
  4646         HA    291    TYR    HE1   4646     0.1656      1.008   ; qtot -2.104
  4647          C    291    TYR     CZ   4647     0.3226      12.01   ; qtot -1.782
  4648         OH    291    TYR     OH   4648    -0.5579         16   ; qtot -2.339
  4649         HO    291    TYR     HH   4649     0.3992      1.008   ; qtot -1.94
  4650         CA    291    TYR    CE2   4650    -0.2341      12.01   ; qtot -2.174
  4651         HA    291    TYR    HE2   4651     0.1656      1.008   ; qtot -2.009
  4652         CA    291    TYR    CD2   4652    -0.1906      12.01   ; qtot -2.199
  4653         HA    291    TYR    HD2   4653     0.1699      1.008   ; qtot -2.029
  4654          C    291    TYR      C   4654     0.5973      12.01   ; qtot -1.432
  4655          O    291    TYR      O   4655    -0.5679         16   ; qtot -2
; residue 292 ASN rtp ASN  q  0.0
  4656          N    292    ASN      N   4656    -0.4157      14.01   ; qtot -2.416
  4657          H    292    ASN      H   4657     0.2719      1.008   ; qtot -2.144
  4658         CT    292    ASN     CA   4658     0.0143      12.01   ; qtot -2.13
[truncated: 1,106,683 more chars]
