# Supplementary material for: Improvement in predicting drug sensitivity changes associated with protein mutations using a molecular dynamics based alchemical mutation method
Source: Sci Rep. 2020 Feb 7;10:2161. doi: 10.1038/s41598-020-58877-9 (PMC7005789; doi:10.1038/s41598-020-58877-9)
Supplement: Supplementary file 2 — Supplementary Information. [file 41598_2020_58877_MOESM2_ESM.zip › S1_input/MP-CAFEE/ALR2/47D/V47I_47D/complex_gpu/md_fin.gro]

Generated by trjconv : OXIDOREDUCTASE in water t= 38000.00000
33868
    1ACE    CH3    1   5.557   3.608   5.449
    1ACE   HH31    2   5.561   3.574   5.553
    1ACE   HH32    3   5.455   3.645   5.440
    1ACE   HH33    4   5.562   3.542   5.363
    1ACE      C    5   5.645   3.729   5.420
    1ACE      O    6   5.750   3.710   5.360
    2SER      N    7   5.599   3.849   5.457
    2SER      H    8   5.505   3.845   5.493
    2SER     CA    9   5.653   3.979   5.422
    2SER     HA   10   5.572   4.047   5.448
    2SER     CB   11   5.769   4.023   5.512
    2SER    HB1   12   5.813   4.119   5.487
    2SER    HB2   13   5.855   3.957   5.519
    2SER     OG   14   5.720   4.058   5.639
    2SER     HG   15   5.797   4.092   5.684
    2SER      C   16   5.686   3.997   5.274
    2SER      O   17   5.787   4.060   5.245
    3ARG      N   18   5.602   3.942   5.186
    3ARG      H   19   5.514   3.925   5.231
    3ARG     CA   20   5.597   3.959   5.043
    3ARG     HA   21   5.652   4.050   5.019
    3ARG     CB   22   5.674   3.849   4.971
    3ARG    HB1   23   5.671   3.870   4.864
    3ARG    HB2   24   5.613   3.761   4.995
    3ARG     CG   25   5.817   3.831   5.023
    3ARG    HG1   26   5.818   3.781   5.120
    3ARG    HG2   27   5.862   3.930   5.030
    3ARG     CD   28   5.905   3.759   4.921
    3ARG    HD1   29   5.906   3.809   4.824
    3ARG    HD2   30   5.872   3.655   4.921
    3ARG     NE   31   6.043   3.749   4.967
    3ARG     HE   32   6.064   3.750   5.066
    3ARG     CZ   33   6.148   3.726   4.888
    3ARG    NH1   34   6.138   3.712   4.755
    3ARG   HH11   35   6.042   3.723   4.725
    3ARG   HH12   36   6.216   3.707   4.691
    3ARG    NH2   37   6.272   3.723   4.940
    3ARG   HH21   38   6.286   3.719   5.040
    3ARG   HH22   39   6.349   3.716   4.876
    3ARG      C   40   5.456   3.976   4.988
    3ARG      O   41   5.364   3.904   5.027
    4ILE      N   42   5.442   4.065   4.889
    4ILE      H   43   5.525   4.113   4.858
    4ILE     CA   44   5.323   4.069   4.806
    4ILE     HA   45   5.239   4.022   4.857
    4ILE     CB   46   5.291   4.213   4.767
    4ILE     HB   47   5.378   4.247   4.712
    4ILE    CG2   48   5.165   4.226   4.681
    4ILE   HG21   49   5.164   4.171   4.587
    4ILE   HG22   50   5.079   4.197   4.740
    4ILE   HG23   51   5.159   4.332   4.655
    4ILE    CG1   52   5.271   4.305   4.888
    4ILE   HG11   53   5.247   4.402   4.844
    4ILE   HG12   54   5.367   4.317   4.938
    4ILE     CD   55   5.161   4.273   4.989
    4ILE    HD1   56   5.171   4.335   5.078
    4ILE    HD2   57   5.063   4.289   4.944
    4ILE    HD3   58   5.167   4.167   5.014
    4ILE      C   59   5.353   3.996   4.676
    4ILE      O   60   5.461   3.993   4.617
    5LEU      N   61   5.251   3.927   4.625
    5LEU      H   62   5.163   3.927   4.675
    5LEU     CA   63   5.256   3.841   4.509
    5LEU     HA   64   5.360   3.806   4.509
    5LEU     CB   65   5.155   3.728   4.525
    5LEU    HB1   66   5.064   3.775   4.563
    5LEU    HB2   67   5.184   3.653   4.598
    5LEU     CG   68   5.112   3.653   4.399
    5LEU     HG   69   5.130   3.714   4.310
    5LEU    CD1   70   5.208   3.536   4.383
    5LEU   HD11   71   5.220   3.477   4.474
    5LEU   HD12   72   5.174   3.469   4.304
    5LEU   HD13   73   5.307   3.579   4.366
    5LEU    CD2   74   4.972   3.598   4.420
    5LEU   HD21   75   4.949   3.562   4.520
    5LEU   HD22   76   4.903   3.681   4.408
    5LEU   HD23   77   4.953   3.512   4.355
    5LEU      C   78   5.233   3.922   4.382
    5LEU      O   79   5.141   4.003   4.376
    6LEU      N   80   5.322   3.899   4.285
    6LEU      H   81   5.399   3.838   4.302
    6LEU     CA   82   5.313   3.965   4.155
    6LEU     HA   83   5.247   4.051   4.157
    6LEU     CB   84   5.455   4.001   4.111
    6LEU    HB1   85   5.449   4.039   4.010
    6LEU    HB2   86   5.512   3.908   4.106
    6LEU     CG   87   5.537   4.105   4.187
    6LEU     HG   88   5.559   4.074   4.289
    6LEU    CD1   89   5.667   4.118   4.108
    6LEU   HD11   90   5.648   4.160   4.009
    6LEU   HD12   91   5.730   4.190   4.161
    6LEU   HD13   92   5.726   4.027   4.102
    6LEU    CD2   93   5.463   4.238   4.192
    6LEU   HD21   94   5.532   4.321   4.210
    6LEU   HD22   95   5.408   4.244   4.098
    6LEU   HD23   96   5.385   4.224   4.266
    6LEU      C   97   5.244   3.874   4.055
    6LEU      O   98   5.267   3.753   4.051
    7ASN      N   99   5.181   3.934   3.954
    7ASN      H  100   5.158   4.032   3.958
    7ASN     CA  101   5.103   3.864   3.853
    7ASN     HA  102   5.013   3.821   3.897
    7ASN     CB  103   5.033   3.956   3.754
    7ASN    HB1  104   4.973   4.027   3.812
    7ASN    HB2  105   4.961   3.895   3.700
    7ASN     CG  106   5.125   4.022   3.652
    7ASN    OD1  107   5.184   3.959   3.565
    7ASN    ND2  108   5.125   4.155   3.640
    7ASN   HD21  109   5.078   4.207   3.713
    7ASN   HD22  110   5.161   4.208   3.562
    7ASN      C  111   5.178   3.761   3.771
    7ASN      O  112   5.114   3.679   3.704
    8ASN      N  113   5.311   3.749   3.777
    8ASN      H  114   5.359   3.811   3.841
    8ASN     CA  115   5.393   3.665   3.692
    8ASN     HA  116   5.324   3.620   3.621
    8ASN     CB  117   5.494   3.758   3.626
    8ASN    HB1  118   5.449   3.850   3.590
    8ASN    HB2  119   5.541   3.708   3.542
    8ASN     CG  120   5.599   3.792   3.731
    8ASN    OD1  121   5.569   3.818   3.847
    8ASN    ND2  122   5.726   3.771   3.696
    8ASN   HD21  123   5.763   3.763   3.602
    8ASN   HD22  124   5.795   3.808   3.759
    8ASN      C  125   5.456   3.551   3.771
    8ASN      O  126   5.561   3.495   3.738
    9GLY      N  127   5.386   3.516   3.880
    9GLY      H  128   5.307   3.575   3.899
    9GLY     CA  129   5.410   3.417   3.983
    9GLY    HA1  130   5.428   3.322   3.932
    9GLY    HA2  131   5.329   3.410   4.056
    9GLY      C  132   5.528   3.439   4.076
    9GLY      O  133   5.569   3.345   4.144
   10ALA      N  134   5.591   3.557   4.080
   10ALA      H  135   5.554   3.627   4.017
   10ALA     CA  136   5.698   3.599   4.168
   10ALA     HA  137   5.760   3.512   4.190
   10ALA     CB  138   5.790   3.693   4.091
   10ALA    HB1  139   5.735   3.786   4.082
   10ALA    HB2  140   5.877   3.709   4.156
   10ALA    HB3  141   5.832   3.653   3.999
   10ALA      C  142   5.644   3.666   4.293
   10ALA      O  143   5.524   3.694   4.302
   11LYS      N  144   5.728   3.666   4.396
   11LYS      H  145   5.817   3.621   4.382
   11LYS     CA  146   5.697   3.727   4.524
   11LYS     HA  147   5.597   3.769   4.521
   11LYS     CB  148   5.690   3.620   4.633
   11LYS    HB1  149   5.702   3.660   4.734
   11LYS    HB2  150   5.779   3.557   4.621
   11LYS     CG  151   5.559   3.541   4.642
   11LYS    HG1  152   5.529   3.515   4.541
   11LYS    HG2  153   5.481   3.610   4.675
   11LYS     CD  154   5.564   3.431   4.747
   11LYS    HD1  155   5.595   3.474   4.842
   11LYS    HD2  156   5.634   3.353   4.715
   11LYS     CE  157   5.427   3.366   4.762
   11LYS    HE1  158   5.416   3.275   4.702
   11LYS    HE2  159   5.358   3.433   4.712
   11LYS     NZ  160   5.391   3.331   4.900
   11LYS    HZ1  161   5.451   3.266   4.949
   11LYS    HZ2  162   5.387   3.411   4.962
   11LYS    HZ3  163   5.293   3.305   4.904
   11LYS      C  164   5.803   3.830   4.560
   11LYS      O  165   5.918   3.805   4.597
   12MET      N  166   5.756   3.955   4.562
   12MET      H  167   5.659   3.972   4.540
   12MET     CA  168   5.834   4.072   4.595
   12MET     HA  169   5.939   4.054   4.570
   12MET     CB  170   5.771   4.185   4.514
   12MET    HB1  171   5.664   4.182   4.537
   12MET    HB2  172   5.785   4.161   4.409
   12MET     CG  173   5.833   4.321   4.545
   12MET    HG1  174   5.942   4.311   4.556
   12MET    HG2  175   5.800   4.353   4.644
   12MET     SD  176   5.789   4.463   4.443
   12MET     CE  177   5.610   4.461   4.466
   12MET    HE1  178   5.594   4.441   4.572
   12MET    HE2  179   5.570   4.557   4.432
   12MET    HE3  180   5.559   4.381   4.413
   12MET      C  181   5.819   4.113   4.741
   12MET      O  182   5.705   4.120   4.786
   13PRO      N  183   5.927   4.148   4.812
   13PRO     CD  184   6.058   4.107   4.766
   13PRO    HD1  185   6.091   4.177   4.690
   13PRO    HD2  186   6.066   4.005   4.727
   13PRO     CG  187   6.145   4.123   4.891
   13PRO    HG1  188   6.245   4.159   4.867
   13PRO    HG2  189   6.131   4.029   4.943
   13PRO     CB  190   6.075   4.224   4.982
   13PRO    HB1  191   6.107   4.327   4.967
   13PRO    HB2  192   6.093   4.202   5.088
   13PRO     CA  193   5.928   4.210   4.943
   13PRO     HA  194   5.880   4.136   5.006
   13PRO      C  195   5.859   4.344   4.963
   13PRO      O  196   5.845   4.428   4.874
   14ILE      N  197   5.840   4.367   5.093
   14ILE      H  198   5.862   4.291   5.156
   14ILE     CA  199   5.769   4.483   5.141
   14ILE     HA  200   5.722   4.526   5.053
   14ILE     CB  201   5.649   4.453   5.230
   14ILE     HB  202   5.594   4.547   5.226
   14ILE    CG2  203   5.554   4.354   5.163
   14ILE   HG21  204   5.463   4.348   5.221
   14ILE   HG22  205   5.532   4.377   5.058
   14ILE   HG23  206   5.597   4.255   5.173
   14ILE    CG1  207   5.670   4.411   5.375
   14ILE   HG11  208   5.746   4.478   5.417
   14ILE   HG12  209   5.723   4.316   5.373
   14ILE     CD  210   5.564   4.405   5.485
   14ILE    HD1  211   5.614   4.400   5.582
   14ILE    HD2  212   5.494   4.486   5.467
   14ILE    HD3  213   5.521   4.306   5.474
   14ILE      C  214   5.861   4.593   5.193
   14ILE      O  215   5.822   4.708   5.208
   15LEU      N  216   5.985   4.561   5.231
   15LEU      H  217   6.027   4.470   5.222
   15LEU     CA  218   6.085   4.663   5.259
   15LEU     HA  219   6.046   4.763   5.239
   15LEU     CB  220   6.128   4.640   5.404
   15LEU    HB1  221   6.150   4.533   5.414
   15LEU    HB2  222   6.049   4.664   5.475
   15LEU     CG  223   6.245   4.721   5.458
   15LEU     HG  224   6.339   4.689   5.413
   15LEU    CD1  225   6.229   4.871   5.434
   15LEU   HD11  226   6.319   4.923   5.464
   15LEU   HD12  227   6.205   4.893   5.329
   15LEU   HD13  228   6.139   4.895   5.491
   15LEU    CD2  229   6.259   4.698   5.609
   15LEU   HD21  230   6.166   4.712   5.664
   15LEU   HD22  231   6.281   4.592   5.617
   15LEU   HD23  232   6.333   4.759   5.660
   15LEU      C  233   6.203   4.638   5.167
   15LEU      O  234   6.240   4.522   5.149
   16GLY      N  235   6.269   4.745   5.122
   16GLY      H  236   6.227   4.836   5.137
   16GLY     CA  237   6.386   4.737   5.037
   16GLY    HA1  238   6.355   4.742   4.933
   16GLY    HA2  239   6.440   4.644   5.057
   16GLY      C  240   6.484   4.851   5.061
   16GLY      O  241   6.459   4.945   5.137
   17LEU      N  242   6.599   4.836   4.995
   17LEU      H  243   6.614   4.742   4.962
   17LEU     CA  244   6.701   4.939   5.000
   17LEU     HA  245   6.708   4.985   5.099
   17LEU     CB  246   6.831   4.859   4.985
   17LEU    HB1  247   6.814   4.781   4.911
   17LEU    HB2  248   6.842   4.799   5.076
   17LEU     CG  249   6.964   4.925   4.953
   17LEU     HG  250   6.948   4.971   4.855
   17LEU    CD1  251   7.009   5.029   5.055
   17LEU   HD11  252   6.934   5.105   5.078
   17LEU   HD12  253   7.029   4.979   5.149
   17LEU   HD13  254   7.102   5.079   5.027
   17LEU    CD2  255   7.082   4.829   4.941
   17LEU   HD21  256   7.112   4.795   5.040
   17LEU   HD22  257   7.064   4.745   4.873
   17LEU   HD23  258   7.165   4.887   4.901
   17LEU      C  259   6.681   5.037   4.885
   17LEU      O  260   6.675   4.993   4.771
   18GLY      N  261   6.689   5.167   4.912
   18GLY      H  262   6.694   5.194   5.010
   18GLY     CA  263   6.729   5.268   4.816
   18GLY    HA1  264   6.683   5.363   4.842
   18GLY    HA2  265   6.683   5.240   4.721
   18GLY      C  266   6.878   5.291   4.796
   18GLY      O  267   6.950   5.268   4.893
   19THR      N  268   6.922   5.321   4.674
   19THR      H  269   6.855   5.322   4.598
   19THR     CA  270   7.061   5.338   4.639
   19THR     HA  271   7.128   5.331   4.724
   19THR     CB  272   7.112   5.233   4.541
   19THR     HB  273   7.216   5.252   4.516
   19THR    CG2  274   7.105   5.092   4.601
   19THR   HG21  275   7.002   5.057   4.613
   19THR   HG22  276   7.145   5.031   4.520
   19THR   HG23  277   7.165   5.084   4.691
   19THR    OG1  278   7.044   5.234   4.418
   19THR    HG1  279   6.950   5.228   4.433
   19THR      C  280   7.098   5.479   4.593
   19THR      O  281   7.213   5.505   4.555
   20TRP      N  282   7.010   5.578   4.585
   20TRP      H  283   6.920   5.575   4.631
   20TRP     CA  284   7.046   5.708   4.532
   20TRP     HA  285   7.098   5.696   4.437
   20TRP     CB  286   6.920   5.779   4.482
   20TRP    HB1  287   6.851   5.787   4.566
   20TRP    HB2  288   6.889   5.707   4.406
   20TRP     CG  289   6.925   5.915   4.419
   20TRP    CD1  290   7.023   5.954   4.334
   20TRP    HD1  291   7.106   5.896   4.296
   20TRP    NE1  292   7.004   6.086   4.301
   20TRP    HE1  293   7.052   6.134   4.226
   20TRP    CE2  294   6.889   6.133   4.360
   20TRP    CZ2  295   6.835   6.262   4.367
   20TRP    HZ2  296   6.886   6.340   4.313
   20TRP    CH2  297   6.721   6.282   4.446
   20TRP    HH2  298   6.685   6.382   4.467
   20TRP    CZ3  299   6.660   6.174   4.512
   20TRP    HZ3  300   6.582   6.197   4.582
   20TRP    CE3  301   6.719   6.047   4.516
   20TRP    HE3  302   6.677   5.968   4.576
   20TRP    CD2  303   6.834   6.028   4.438
   20TRP      C  304   7.124   5.790   4.633
   20TRP      O  305   7.098   5.774   4.752
   21LYS      N  306   7.214   5.879   4.590
   21LYS      H  307   7.226   5.875   4.490
   21LYS     CA  308   7.304   5.968   4.661
   21LYS     HA  309   7.358   6.023   4.584
   21LYS     CB  310   7.231   6.071   4.747
   21LYS    HB1  311   7.308   6.141   4.779
   21LYS    HB2  312   7.185   6.021   4.832
   21LYS     CG  313   7.131   6.163   4.678
   21LYS    HG1  314   7.103   6.117   4.583
   21LYS    HG2  315   7.163   6.263   4.649
   21LYS     CD  316   7.002   6.183   4.757
   21LYS    HD1  317   6.944   6.260   4.707
   21LYS    HD2  318   7.023   6.224   4.856
   21LYS     CE  319   6.913   6.059   4.757
   21LYS    HE1  320   6.935   5.994   4.672
   21LYS    HE2  321   6.811   6.100   4.751
   21LYS     NZ  322   6.925   5.980   4.880
   21LYS    HZ1  323   6.865   5.899   4.888
   21LYS    HZ2  324   7.018   5.942   4.882
   21LYS    HZ3  325   6.920   6.040   4.961
   21LYS      C  326   7.405   5.888   4.741
   21LYS      O  327   7.456   5.935   4.843
   22SER      N  328   7.446   5.769   4.696
   22SER      H  329   7.398   5.749   4.609
   22SER     CA  330   7.533   5.681   4.770
   22SER     HA  331   7.545   5.723   4.870
   22SER     CB  332   7.462   5.546   4.778
   22SER    HB1  333   7.525   5.470   4.824
   22SER    HB2  334   7.434   5.509   4.680
   22SER     OG  335   7.342   5.562   4.850
   22SER     HG  336   7.274   5.593   4.790
   22SER      C  337   7.668   5.668   4.700
   22SER      O  338   7.668   5.630   4.583
   23PRO      N  339   7.781   5.704   4.760
   23PRO     CD  340   7.792   5.765   4.891
   23PRO    HD1  341   7.759   5.696   4.968
   23PRO    HD2  342   7.746   5.864   4.898
   23PRO     CG  343   7.943   5.775   4.910
   23PRO    HG1  344   7.982   5.682   4.951
   23PRO    HG2  345   7.958   5.860   4.977
   23PRO     CB  346   7.998   5.791   4.768
   23PRO    HB1  347   8.104   5.769   4.760
   23PRO    HB2  348   7.994   5.896   4.740
   23PRO     CA  349   7.907   5.697   4.689
   23PRO     HA  350   7.900   5.740   4.589
   23PRO      C  351   7.961   5.555   4.691
   23PRO      O  352   7.944   5.486   4.791
   24PRO      N  353   8.034   5.512   4.587
   24PRO     CD  354   8.055   5.579   4.460
   24PRO    HD1  355   8.125   5.663   4.463
   24PRO    HD2  356   7.959   5.609   4.418
   24PRO     CG  357   8.105   5.469   4.367
   24PRO    HG1  358   8.170   5.509   4.290
   24PRO    HG2  359   8.015   5.419   4.330
   24PRO     CB  360   8.182   5.376   4.460
   24PRO    HB1  361   8.274   5.423   4.495
   24PRO    HB2  362   8.190   5.284   4.402
   24PRO     CA  363   8.086   5.378   4.579
   24PRO     HA  364   8.013   5.309   4.537
   24PRO      C  365   8.148   5.318   4.705
   24PRO      O  366   8.118   5.202   4.731
   25GLY      N  367   8.222   5.388   4.793
   25GLY      H  368   8.241   5.485   4.776
   25GLY     CA  369   8.270   5.343   4.922
   25GLY    HA1  370   8.312   5.432   4.968
   25GLY    HA2  371   8.341   5.261   4.917
   25GLY      C  372   8.173   5.305   5.033
   25GLY      O  373   8.213   5.236   5.127
   26GLN      N  374   8.045   5.340   5.022
   26GLN      H  375   8.014   5.388   4.938
   26GLN     CA  376   7.948   5.295   5.120
   26GLN     HA  377   7.995   5.270   5.215
   26GLN     CB  378   7.847   5.406   5.148
   26GLN    HB1  379   7.770   5.367   5.215
   26GLN    HB2  380   7.821   5.434   5.046
   26GLN     CG  381   7.918   5.523   5.217
   26GLN    HG1  382   7.978   5.584   5.149
   26GLN    HG2  383   7.990   5.490   5.292
   26GLN     CD  384   7.819   5.614   5.287
   26GLN    OE1  385   7.765   5.710   5.233
   26GLN    NE2  386   7.792   5.595   5.417
   26GLN   HE21  387   7.829   5.515   5.467
   26GLN   HE22  388   7.722   5.658   5.453
   26GLN      C  389   7.880   5.170   5.067
   26GLN      O  390   7.856   5.080   5.147
   27VAL      N  391   7.850   5.166   4.937
   27VAL      H  392   7.861   5.255   4.890
   27VAL     CA  393   7.756   5.073   4.878
   27VAL     HA  394   7.660   5.073   4.931
   27VAL     CB  395   7.732   5.094   4.729
   27VAL     HB  396   7.825   5.070   4.678
   27VAL    CG1  397   7.618   5.005   4.681
   27VAL   HG11  398   7.661   4.909   4.651
   27VAL   HG12  399   7.552   4.994   4.767
   27VAL   HG13  400   7.569   5.047   4.594
   27VAL    CG2  401   7.690   5.238   4.702
   27VAL   HG21  402   7.661   5.258   4.599
   27VAL   HG22  403   7.610   5.258   4.774
   27VAL   HG23  404   7.779   5.298   4.724
   27VAL      C  405   7.806   4.931   4.898
   27VAL      O  406   7.725   4.847   4.938
   28THR      N  407   7.934   4.901   4.879
   28THR      H  408   7.995   4.971   4.839
   28THR     CA  409   7.988   4.767   4.886
   28THR     HA  410   7.929   4.704   4.820
   28THR     CB  411   8.135   4.748   4.850
   28THR     HB  412   8.194   4.709   4.934
   28THR    CG2  413   8.152   4.645   4.739
   28THR   HG21  414   8.259   4.624   4.733
   28THR   HG22  415   8.102   4.555   4.774
   28THR   HG23  416   8.119   4.685   4.644
   28THR    OG1  417   8.192   4.868   4.806
   28THR    HG1  418   8.218   4.860   4.714
   28THR      C  419   7.961   4.709   5.025
   28THR      O  420   7.906   4.599   5.023
   29GLU      N  421   7.996   4.780   5.132
   29GLU      H  422   8.035   4.872   5.119
   29GLU     CA  423   7.967   4.729   5.265
   29GLU     HA  424   8.003   4.626   5.263
   29GLU     CB  425   8.053   4.787   5.377
   29GLU    HB1  426   8.157   4.759   5.357
   29GLU    HB2  427   8.030   4.728   5.465
   29GLU     CG  428   8.047   4.938   5.394
   29GLU    HG1  429   7.944   4.969   5.409
   29GLU    HG2  430   8.089   4.991   5.309
   29GLU     CD  431   8.116   4.970   5.527
   29GLU    OE1  432   8.237   5.001   5.525
   29GLU    OE2  433   8.071   4.933   5.637
   29GLU      C  434   7.819   4.732   5.300
   29GLU      O  435   7.769   4.640   5.364
   30ALA      N  436   7.744   4.836   5.261
   30ALA      H  437   7.799   4.905   5.213
   30ALA     CA  438   7.601   4.848   5.282
   30ALA     HA  439   7.582   4.858   5.389
   30ALA     CB  440   7.546   4.971   5.209
   30ALA    HB1  441   7.569   4.976   5.102
   30ALA    HB2  442   7.437   4.978   5.215
   30ALA    HB3  443   7.586   5.061   5.255
   30ALA      C  444   7.527   4.723   5.237
   30ALA      O  445   7.462   4.655   5.316
   31VAL      N  446   7.547   4.684   5.111
   31VAL      H  447   7.604   4.740   5.049
   31VAL     CA  448   7.473   4.575   5.051
   31VAL     HA  449   7.365   4.581   5.062
   31VAL     CB  450   7.487   4.570   4.899
   31VAL     HB  451   7.593   4.556   4.876
   31VAL    CG1  452   7.416   4.449   4.838
   31VAL   HG11  453   7.315   4.435   4.877
   31VAL   HG12  454   7.406   4.450   4.729
   31VAL   HG13  455   7.477   4.362   4.860
   31VAL    CG2  456   7.430   4.693   4.828
   31VAL   HG21  457   7.321   4.697   4.838
   31VAL   HG22  458   7.476   4.787   4.857
   31VAL   HG23  459   7.444   4.687   4.720
   31VAL      C  460   7.498   4.442   5.120
   31VAL      O  461   7.405   4.371   5.158
   32LYS      N  462   7.625   4.413   5.150
   32LYS      H  463   7.694   4.472   5.106
   32LYS     CA  464   7.675   4.290   5.209
   32LYS     HA  465   7.640   4.204   5.152
   32LYS     CB  466   7.827   4.291   5.191
   32LYS    HB1  467   7.868   4.204   5.242
   32LYS    HB2  468   7.873   4.385   5.220
   32LYS     CG  469   7.869   4.269   5.046
   32LYS    HG1  470   7.844   4.359   4.989
   32LYS    HG2  471   7.813   4.188   5.001
   32LYS     CD  472   8.018   4.241   5.026
   32LYS    HD1  473   8.035   4.210   4.923
   32LYS    HD2  474   8.056   4.169   5.099
   32LYS     CE  475   8.099   4.370   5.039
   32LYS    HE1  476   8.084   4.419   5.136
   32LYS    HE2  477   8.069   4.427   4.952
   32LYS     NZ  478   8.242   4.339   5.031
   32LYS    HZ1  479   8.275   4.298   4.945
   32LYS    HZ2  480   8.298   4.422   5.043
   32LYS    HZ3  481   8.265   4.274   5.106
   32LYS      C  482   7.630   4.277   5.353
   32LYS      O  483   7.597   4.165   5.393
   33VAL      N  484   7.619   4.390   5.424
   33VAL      H  485   7.648   4.479   5.386
   33VAL     CA  486   7.564   4.389   5.558
   33VAL     HA  487   7.596   4.294   5.600
   33VAL     CB  488   7.626   4.505   5.636
   33VAL     HB  489   7.602   4.601   5.589
   33VAL    CG1  490   7.552   4.502   5.770
   33VAL   HG11  491   7.453   4.546   5.758
   33VAL   HG12  492   7.543   4.399   5.806
   33VAL   HG13  493   7.612   4.568   5.832
   33VAL    CG2  494   7.777   4.506   5.650
   33VAL   HG21  495   7.813   4.416   5.702
   33VAL   HG22  496   7.822   4.488   5.552
   33VAL   HG23  497   7.813   4.594   5.704
   33VAL      C  498   7.412   4.392   5.555
   33VAL      O  499   7.354   4.318   5.634
   34ALA      N  500   7.343   4.472   5.473
   34ALA      H  501   7.395   4.520   5.401
   34ALA     CA  502   7.199   4.462   5.458
   34ALA     HA  503   7.160   4.490   5.556
   34ALA     CB  504   7.165   4.566   5.352
   34ALA    HB1  505   7.059   4.568   5.324
   34ALA    HB2  506   7.198   4.668   5.372
   34ALA    HB3  507   7.220   4.537   5.263
   34ALA      C  508   7.147   4.322   5.426
   34ALA      O  509   7.042   4.285   5.478
   35ILE      N  510   7.221   4.241   5.351
   35ILE      H  511   7.307   4.278   5.313
   35ILE     CA  512   7.195   4.100   5.329
   35ILE     HA  513   7.088   4.090   5.310
   35ILE     CB  514   7.257   4.048   5.200
   35ILE     HB  515   7.363   4.074   5.203
   35ILE    CG2  516   7.249   3.896   5.187
   35ILE   HG21  517   7.302   3.848   5.270
   35ILE   HG22  518   7.147   3.859   5.180
   35ILE   HG23  519   7.306   3.864   5.099
   35ILE    CG1  520   7.199   4.109   5.072
   35ILE   HG11  521   7.181   4.216   5.070
   35ILE   HG12  522   7.099   4.066   5.072
   35ILE     CD  523   7.272   4.071   4.944
   35ILE    HD1  524   7.379   4.091   4.951
   35ILE    HD2  525   7.263   3.965   4.920
   35ILE    HD3  526   7.230   4.135   4.866
   35ILE      C  527   7.209   4.001   5.445
   35ILE      O  528   7.135   3.904   5.459
   36ASP      N  529   7.304   4.034   5.533
   36ASP      H  530   7.356   4.120   5.526
   36ASP     CA  531   7.304   3.959   5.657
   36ASP     HA  532   7.298   3.852   5.637
   36ASP     CB  533   7.437   3.984   5.728
   36ASP    HB1  534   7.425   4.082   5.775
   36ASP    HB2  535   7.524   3.977   5.662
   36ASP     CG  536   7.452   3.876   5.833
   36ASP    OD1  537   7.526   3.779   5.803
   36ASP    OD2  538   7.413   3.903   5.949
   36ASP      C  539   7.184   3.994   5.745
   36ASP      O  540   7.137   3.900   5.808
   37VAL      N  541   7.139   4.120   5.748
   37VAL      H  542   7.195   4.193   5.705
   37VAL     CA  543   7.042   4.159   5.847
   37VAL     HA  544   7.065   4.109   5.941
   37VAL     CB  545   7.046   4.311   5.868
   37VAL     HB  546   7.072   4.359   5.774
   37VAL    CG1  547   6.923   4.382   5.923
   37VAL   HG11  548   6.838   4.377   5.855
   37VAL   HG12  549   6.887   4.339   6.016
   37VAL   HG13  550   6.948   4.488   5.931
   37VAL    CG2  551   7.171   4.362   5.939
   37VAL   HG21  552   7.165   4.361   6.048
   37VAL   HG22  553   7.261   4.327   5.888
   37VAL   HG23  554   7.181   4.466   5.910
   37VAL      C  555   6.901   4.116   5.809
   37VAL      O  556   6.824   4.071   5.893
   38GLY      N  557   6.873   4.124   5.678
   38GLY      H  558   6.946   4.163   5.620
   38GLY     CA  559   6.753   4.063   5.626
   38GLY    HA1  560   6.675   4.075   5.702
   38GLY    HA2  561   6.771   3.958   5.603
   38GLY      C  562   6.695   4.132   5.503
   38GLY      O  563   6.582   4.097   5.469
   39TYR      N  564   6.772   4.213   5.430
   39TYR      H  565   6.858   4.246   5.470
   39TYR     CA  566   6.724   4.285   5.314
   39TYR     HA  567   6.618   4.312   5.313
   39TYR     CB  568   6.786   4.422   5.287
   39TYR    HB1  569   6.763   4.456   5.186
   39TYR    HB2  570   6.895   4.416   5.293
   39TYR     CG  571   6.750   4.534   5.382
   39TYR    CD1  572   6.778   4.529   5.519
   39TYR    HD1  573   6.825   4.440   5.560
   39TYR    CE1  574   6.768   4.645   5.597
   39TYR    HE1  575   6.803   4.647   5.699
   39TYR     CZ  576   6.718   4.765   5.543
   39TYR     OH  577   6.721   4.877   5.621
   39TYR     HH  578   6.752   4.835   5.702
   39TYR    CE2  579   6.686   4.760   5.406
   39TYR    HE2  580   6.659   4.853   5.357
   39TYR    CD2  581   6.693   4.648   5.323
   39TYR    HD2  582   6.661   4.648   5.220
   39TYR      C  583   6.748   4.207   5.185
   39TYR      O  584   6.844   4.132   5.171
   40ARG      N  585   6.653   4.216   5.092
   40ARG      H  586   6.574   4.270   5.123
   40ARG     CA  587   6.641   4.133   4.974
   40ARG     HA  588   6.735   4.079   4.958
   40ARG     CB  589   6.534   4.028   5.003
   40ARG    HB1  590   6.512   3.973   4.911
   40ARG    HB2  591   6.447   4.082   5.041
   40ARG     CG  592   6.578   3.925   5.106
   40ARG    HG1  593   6.501   3.848   5.100
   40ARG    HG2  594   6.589   3.971   5.204
   40ARG     CD  595   6.714   3.859   5.082
   40ARG    HD1  596   6.793   3.934   5.080
   40ARG    HD2  597   6.710   3.816   4.982
   40ARG     NE  598   6.746   3.753   5.178
   40ARG     HE  599   6.713   3.660   5.159
   40ARG     CZ  600   6.827   3.775   5.283
   40ARG    NH1  601   6.875   3.896   5.313
   40ARG   HH11  602   6.850   3.969   5.248
   40ARG   HH12  603   6.956   3.906   5.372
   40ARG    NH2  604   6.851   3.678   5.372
   40ARG   HH21  605   6.797   3.593   5.372
   40ARG   HH22  606   6.914   3.692   5.449
   40ARG      C  607   6.603   4.218   4.854
   40ARG      O  608   6.635   4.174   4.744
   41HIS      N  609   6.531   4.329   4.876
   41HIS      H  610   6.516   4.351   4.973
   41HIS     CA  611   6.483   4.428   4.782
   41HIS     HA  612   6.475   4.385   4.682
   41HIS     CB  613   6.338   4.467   4.806
   41HIS    HB1  614   6.325   4.528   4.895
   41HIS    HB2  615   6.285   4.371   4.806
   41HIS     CG  616   6.279   4.550   4.695
   41HIS    ND1  617   6.351   4.651   4.631
   41HIS    CE1  618   6.259   4.719   4.562
   41HIS    HE1  619   6.298   4.795   4.496
   41HIS    NE2  620   6.135   4.674   4.587
   41HIS    HE2  621   6.051   4.709   4.543
   41HIS    CD2  622   6.146   4.560   4.664
   41HIS    HD2  623   6.066   4.497   4.701
   41HIS      C  624   6.592   4.533   4.767
   41HIS      O  625   6.642   4.582   4.868
   42ILE      N  626   6.632   4.560   4.642
   42ILE      H  627   6.575   4.513   4.573
   42ILE     CA  628   6.706   4.677   4.603
   42ILE     HA  629   6.689   4.748   4.684
   42ILE     CB  630   6.854   4.645   4.581
   42ILE     HB  631   6.870   4.607   4.480
   42ILE    CG2  632   6.928   4.778   4.583
   42ILE   HG21  633   7.036   4.772   4.570
   42ILE   HG22  634   6.882   4.842   4.507
   42ILE   HG23  635   6.903   4.833   4.674
   42ILE    CG1  636   6.916   4.549   4.681
   42ILE   HG11  637   6.862   4.454   4.678
   42ILE   HG12  638   6.910   4.574   4.787
   42ILE     CD  639   7.058   4.508   4.646
   42ILE    HD1  640   7.095   4.431   4.714
   42ILE    HD2  641   7.074   4.477   4.542
   42ILE    HD3  642   7.120   4.597   4.658
   42ILE      C  643   6.649   4.752   4.483
   42ILE      O  644   6.614   4.694   4.381
   43ASP      N  645   6.638   4.884   4.502
   43ASP      H  646   6.660   4.919   4.594
   43ASP     CA  647   6.600   4.981   4.402
   43ASP     HA  648   6.541   4.929   4.326
   43ASP     CB  649   6.500   5.080   4.461
   43ASP    HB1  650   6.541   5.117   4.555
   43ASP    HB2  651   6.415   5.020   4.494
   43ASP     CG  652   6.453   5.185   4.361
   43ASP    OD1  653   6.398   5.153   4.254
   43ASP    OD2  654   6.486   5.305   4.375
   43ASP      C  655   6.715   5.060   4.341
   43ASP      O  656   6.780   5.145   4.402
   44CYS      N  657   6.765   5.014   4.226
   44CYS      H  658   6.717   4.936   4.182
   44CYS     CA  659   6.879   5.070   4.156
   44CYS     HA  660   6.941   5.122   4.229
   44CYS     CB  661   6.973   4.960   4.106
   44CYS    HB1  662   7.044   5.010   4.041
   44CYS    HB2  663   6.929   4.884   4.041
   44CYS     SG  664   7.044   4.881   4.253
   44CYS     HG  665   6.996   4.951   4.356
   44CYS      C  666   6.840   5.163   4.042
   44CYS      O  667   6.729   5.160   3.989
   45ALA      N  668   6.930   5.251   3.998
   45ALA      H  669   7.023   5.261   4.036
   45ALA     CA  670   6.909   5.319   3.872
   45ALA     HA  671   6.850   5.253   3.808
   45ALA     CB  672   6.829   5.449   3.887
   45ALA    HB1  673   6.776   5.470   3.794
   45ALA    HB2  674   6.749   5.433   3.958
   45ALA    HB3  675   6.887   5.540   3.905
   45ALA      C  676   7.042   5.347   3.803
   45ALA      O  677   7.141   5.391   3.862
   46HIS      N  678   7.045   5.355   3.670
   46HIS      H  679   6.955   5.351   3.624
   46HIS     CA  680   7.162   5.386   3.590
   46HIS     HA  681   7.231   5.302   3.601
   46HIS     CB  682   7.121   5.399   3.443
   46HIS    HB1  683   7.066   5.492   3.428
   46HIS    HB2  684   7.057   5.313   3.425
   46HIS     CG  685   7.229   5.386   3.340
   46HIS    ND1  686   7.311   5.275   3.320
   46HIS    CE1  687   7.411   5.319   3.243
   46HIS    HE1  688   7.502   5.267   3.216
   46HIS    NE2  689   7.385   5.442   3.196
   46HIS    HE2  690   7.454   5.499   3.150
   46HIS    CD2  691   7.274   5.490   3.263
   46HIS    HD2  692   7.238   5.590   3.247
   46HIS      C  693   7.232   5.517   3.620
   46HIS      O  694   7.352   5.523   3.645
   47ILE      N  695   7.152   5.622   3.639
   47ILE      H  696   7.056   5.608   3.609
   47ILE     CA  697   7.199   5.752   3.683
   47ILE     HA  698   7.290   5.767   3.625
   47ILE     CB  699   7.110   5.865   3.631
   47ILE     HB  700   7.165   5.957   3.647
   47ILE    CG2  701   7.091   5.856   3.480
   47ILE   HG21  702   7.060   5.951   3.435
   47ILE   HG22  703   7.187   5.822   3.441
   47ILE   HG23  704   7.018   5.778   3.458
   47ILE    CG1  705   6.974   5.868   3.700
   47ILE   HG11  706   6.987   5.856   3.807
   47ILE   HG12  707   6.914   5.785   3.662
   47ILE     CD  708   6.895   5.999   3.692
   47ILE    HD1  709   6.810   5.998   3.760
   47ILE    HD2  710   6.959   6.081   3.725
   47ILE    HD3  711   6.860   6.017   3.591
   47ILE      C  712   7.251   5.770   3.825
   47ILE      O  713   7.303   5.875   3.863
   48TYR      N  714   7.241   5.663   3.903
   48TYR      H  715   7.222   5.571   3.865
   48TYR     CA  716   7.292   5.663   4.038
   48TYR     HA  717   7.278   5.762   4.081
   48TYR     CB  718   7.214   5.566   4.127
   48TYR    HB1  719   7.269   5.556   4.220
   48TYR    HB2  720   7.220   5.470   4.076
   48TYR     CG  721   7.066   5.589   4.147
   48TYR    CD1  722   7.003   5.705   4.100
   48TYR    HD1  723   7.050   5.785   4.044
   48TYR    CE1  724   6.865   5.722   4.114
   48TYR    HE1  725   6.820   5.805   4.062
   48TYR     CZ  726   6.788   5.616   4.165
   48TYR     OH  727   6.653   5.624   4.153
   48TYR     HH  728   6.626   5.710   4.118
   48TYR    CE2  729   6.851   5.498   4.212
   48TYR    HE2  730   6.796   5.414   4.253
   48TYR    CD2  731   6.990   5.486   4.202
   48TYR    HD2  732   7.031   5.389   4.225
   48TYR      C  733   7.443   5.641   4.041
   48TYR      O  734   7.505   5.689   4.135
   49GLN      N  735   7.498   5.577   3.937
   49GLN      H  736   7.432   5.539   3.871
   49GLN     CA  737   7.636   5.546   3.906
   49GLN     HA  738   7.636   5.464   3.834
   49GLN     CB  739   7.713   5.660   3.841
   49GLN    HB1  740   7.814   5.625   3.818
   49GLN    HB2  741   7.729   5.738   3.915
   49GLN     CG  742   7.650   5.699   3.708
   49GLN    HG1  743   7.542   5.706   3.721
   49GLN    HG2  744   7.668   5.624   3.631
   49GLN     CD  745   7.699   5.838   3.668
   49GLN    OE1  746   7.645   5.936   3.719
   49GLN    NE2  747   7.806   5.854   3.591
   49GLN   HE21  748   7.857   5.773   3.557
   49GLN   HE22  749   7.825   5.945   3.552
   49GLN      C  750   7.712   5.488   4.024
   49GLN      O  751   7.812   5.542   4.070
   50ASN      N  752   7.658   5.378   4.077
   50ASN      H  753   7.573   5.339   4.041
   50ASN     CA  754   7.720   5.299   4.182
   50ASN     HA  755   7.827   5.322   4.179
   50ASN     CB  756   7.674   5.360   4.314
   50ASN    HB1  757   7.713   5.462   4.318
   50ASN    HB2  758   7.733   5.309   4.390
   50ASN     CG  759   7.529   5.343   4.359
   50ASN    OD1  760   7.467   5.243   4.324
   50ASN    ND2  761   7.477   5.437   4.437
   50ASN   HD21  762   7.531   5.519   4.460
   50ASN   HD22  763   7.376   5.439   4.444
   50ASN      C  764   7.705   5.149   4.168
   50ASN      O  765   7.761   5.076   4.250
   51GLU      N  766   7.629   5.091   4.075
   51GLU      H  767   7.573   5.163   4.031
   51GLU     CA  768   7.572   4.958   4.065
   51GLU     HA  769   7.518   4.943   4.159
   51GLU     CB  770   7.472   4.932   3.953
   51GLU    HB1  771   7.396   5.011   3.959
   51GLU    HB2  772   7.427   4.833   3.965
   51GLU     CG  773   7.528   4.943   3.812
   51GLU    HG1  774   7.461   4.895   3.740
   51GLU    HG2  775   7.621   4.888   3.799
   51GLU     CD  776   7.545   5.090   3.776
   51GLU    OE1  777   7.660   5.138   3.773
   51GLU    OE2  778   7.445   5.161   3.750
   51GLU      C  779   7.684   4.856   4.048
   51GLU      O  780   7.657   4.743   4.087
   52ASN      N  781   7.803   4.885   3.995
   52ASN      H  782   7.816   4.967   3.937
   52ASN     CA  783   7.913   4.790   3.997
   52ASN     HA  784   7.871   4.695   3.965
   52ASN     CB  785   8.024   4.852   3.912
   52ASN    HB1  786   8.058   4.946   3.956
   52ASN    HB2  787   7.995   4.871   3.809
   52ASN     CG  788   8.142   4.756   3.926
   52ASN    OD1  789   8.132   4.638   3.894
   52ASN    ND2  790   8.254   4.804   3.979
   52ASN   HD21  791   8.258   4.902   4.004
   52ASN   HD22  792   8.322   4.738   4.014
   52ASN      C  793   7.945   4.754   4.141
   52ASN      O  794   8.007   4.648   4.155
   53GLU      N  795   7.919   4.838   4.241
   53GLU      H  796   7.885   4.932   4.226
   53GLU     CA  797   7.945   4.800   4.378
   53GLU     HA  798   8.034   4.738   4.382
   53GLU     CB  799   7.958   4.920   4.472
   53GLU    HB1  800   7.976   4.888   4.575
   53GLU    HB2  801   7.862   4.972   4.472
   53GLU     CG  802   8.063   5.021   4.427
   53GLU    HG1  803   8.060   5.105   4.498
   53GLU    HG2  804   8.034   5.064   4.331
   53GLU     CD  805   8.200   4.955   4.435
   53GLU    OE1  806   8.246   4.908   4.541
   53GLU    OE2  807   8.277   4.968   4.338
   53GLU      C  808   7.838   4.707   4.431
   53GLU      O  809   7.858   4.645   4.535
   54VAL      N  810   7.725   4.687   4.363
   54VAL      H  811   7.710   4.750   4.285
   54VAL     CA  812   7.620   4.595   4.403
   54VAL     HA  813   7.631   4.587   4.511
   54VAL     CB  814   7.482   4.652   4.372
   54VAL     HB  815   7.463   4.659   4.265
   54VAL    CG1  816   7.367   4.569   4.429
   54VAL   HG11  817   7.370   4.466   4.395
   54VAL   HG12  818   7.374   4.572   4.538
   54VAL   HG13  819   7.275   4.609   4.388
   54VAL    CG2  820   7.469   4.796   4.420
   54VAL   HG21  821   7.545   4.866   4.384
   54VAL   HG22  822   7.367   4.822   4.391
   54VAL   HG23  823   7.479   4.806   4.528
   54VAL      C  824   7.647   4.456   4.346
   54VAL      O  825   7.640   4.357   4.417
   55GLY      N  826   7.678   4.453   4.216
   55GLY      H  827   7.676   4.538   4.162
   55GLY     CA  828   7.700   4.325   4.151
   55GLY    HA1  829   7.729   4.342   4.047
   55GLY    HA2  830   7.602   4.276   4.150
   55GLY      C  831   7.798   4.238   4.228
   55GLY      O  832   7.783   4.116   4.226
   56VAL      N  833   7.900   4.295   4.293
   56VAL      H  834   7.916   4.394   4.286
   56VAL     CA  835   8.005   4.224   4.363
   56VAL     HA  836   8.019   4.138   4.297
   56VAL     CB  837   8.139   4.295   4.374
   56VAL     HB  838   8.204   4.228   4.431
   56VAL    CG1  839   8.217   4.305   4.243
   56VAL   HG11  840   8.162   4.373   4.177
   56VAL   HG12  841   8.319   4.339   4.263
   56VAL   HG13  842   8.230   4.208   4.197
   56VAL    CG2  843   8.147   4.434   4.436
   56VAL   HG21  844   8.081   4.504   4.385
   56VAL   HG22  845   8.116   4.424   4.540
   56VAL   HG23  846   8.251   4.468   4.438
   56VAL      C  847   7.969   4.160   4.497
   56VAL      O  848   8.002   4.046   4.529
   57ALA      N  849   7.893   4.242   4.570
   57ALA      H  850   7.901   4.340   4.549
   57ALA     CA  851   7.821   4.198   4.688
   57ALA     HA  852   7.897   4.165   4.760
   57ALA     CB  853   7.732   4.309   4.742
   57ALA    HB1  854   7.787   4.400   4.768
   57ALA    HB2  855   7.654   4.342   4.673
   57ALA    HB3  856   7.679   4.270   4.828
   57ALA      C  857   7.734   4.075   4.667
   57ALA      O  858   7.743   3.978   4.742
   58ILE      N  859   7.652   4.082   4.562
   58ILE      H  860   7.653   4.166   4.506
   58ILE     CA  861   7.577   3.970   4.510
   58ILE     HA  862   7.521   3.931   4.595
   58ILE     CB  863   7.482   4.017   4.399
   58ILE     HB  864   7.546   4.070   4.328
   58ILE    CG2  865   7.412   3.899   4.333
   58ILE   HG21  866   7.352   3.842   4.404
   58ILE   HG22  867   7.356   3.951   4.254
   58ILE   HG23  868   7.478   3.834   4.276
   58ILE    CG1  869   7.379   4.117   4.450
   58ILE   HG11  870   7.426   4.198   4.504
   58ILE   HG12  871   7.311   4.079   4.526
   58ILE     CD  872   7.293   4.176   4.338
   58ILE    HD1  873   7.247   4.270   4.370
   58ILE    HD2  874   7.353   4.196   4.250
   58ILE    HD3  875   7.208   4.111   4.316
   58ILE      C  876   7.668   3.856   4.466
   58ILE      O  877   7.641   3.746   4.514
   59GLN      N  878   7.779   3.881   4.397
   59GLN      H  879   7.802   3.976   4.369
   59GLN     CA  880   7.877   3.782   4.358
   59GLN     HA  881   7.834   3.703   4.296
   59GLN     CB  882   7.976   3.852   4.266
   59GLN    HB1  883   8.045   3.918   4.319
   59GLN    HB2  884   7.926   3.917   4.194
   59GLN     CG  885   8.047   3.746   4.181
   59GLN    HG1  886   7.974   3.697   4.117
   59GLN    HG2  887   8.088   3.671   4.248
   59GLN     CD  888   8.156   3.812   4.099
   59GLN    OE1  889   8.179   3.933   4.092
   59GLN    NE2  890   8.232   3.730   4.026
   59GLN   HE21  891   8.219   3.630   4.020
   59GLN   HE22  892   8.297   3.774   3.962
   59GLN      C  893   7.938   3.705   4.475
   59GLN      O  894   7.928   3.582   4.469
   60GLU      N  895   7.963   3.771   4.587
   60GLU      H  896   7.977   3.871   4.591
   60GLU     CA  897   8.009   3.699   4.704
   60GLU     HA  898   8.074   3.618   4.671
   60GLU     CB  899   8.092   3.799   4.784
   60GLU    HB1  900   8.109   3.745   4.878
   60GLU    HB2  901   8.030   3.884   4.812
   60GLU     CG  902   8.219   3.855   4.722
   60GLU    HG1  903   8.259   3.938   4.780
   60GLU    HG2  904   8.202   3.871   4.616
   60GLU     CD  905   8.331   3.752   4.727
   60GLU    OE1  906   8.331   3.654   4.650
   60GLU    OE2  907   8.421   3.760   4.814
   60GLU      C  908   7.901   3.630   4.786
   60GLU      O  909   7.922   3.520   4.835
   61LYS      N  910   7.785   3.694   4.801
   61LYS      H  911   7.766   3.783   4.757
   61LYS     CA  912   7.676   3.637   4.878
   61LYS     HA  913   7.717   3.607   4.974
   61LYS     CB  914   7.563   3.733   4.916
   61LYS    HB1  915   7.475   3.680   4.949
   61LYS    HB2  916   7.541   3.779   4.820
   61LYS     CG  917   7.609   3.831   5.024
   61LYS    HG1  918   7.544   3.918   5.013
   61LYS    HG2  919   7.702   3.877   4.991
   61LYS     CD  920   7.606   3.778   5.167
   61LYS    HD1  921   7.692   3.712   5.176
   61LYS    HD2  922   7.520   3.711   5.175
   61LYS     CE  923   7.618   3.895   5.264
   61LYS    HE1  924   7.517   3.935   5.277
   61LYS    HE2  925   7.684   3.967   5.217
   61LYS     NZ  926   7.693   3.854   5.383
   61LYS    HZ1  927   7.712   3.932   5.445
   61LYS    HZ2  928   7.638   3.794   5.442
   61LYS    HZ3  929   7.783   3.813   5.361
   61LYS      C  930   7.622   3.512   4.811
   61LYS      O  931   7.575   3.417   4.872
   62LEU      N  932   7.638   3.507   4.678
   62LEU      H  933   7.673   3.589   4.631
   62LEU     CA  934   7.609   3.385   4.605
   62LEU     HA  935   7.527   3.339   4.659
   62LEU     CB  936   7.559   3.421   4.465
   62LEU    HB1  937   7.551   3.334   4.400
   62LEU    HB2  938   7.632   3.486   4.417
   62LEU     CG  939   7.423   3.490   4.473
   62LEU     HG  940   7.424   3.576   4.540
   62LEU    CD1  941   7.375   3.532   4.335
   62LEU   HD11  942   7.444   3.599   4.284
   62LEU   HD12  943   7.351   3.445   4.273
   62LEU   HD13  944   7.282   3.587   4.353
   62LEU    CD2  945   7.314   3.401   4.533
   62LEU   HD21  946   7.323   3.306   4.481
   62LEU   HD22  947   7.320   3.393   4.642
   62LEU   HD23  948   7.219   3.445   4.504
   62LEU      C  949   7.720   3.281   4.605
   62LEU      O  950   7.694   3.163   4.628
   63ARG      N  951   7.845   3.323   4.585
   63ARG      H  952   7.862   3.422   4.574
   63ARG     CA  953   7.959   3.233   4.580
   63ARG     HA  954   7.934   3.159   4.504
   63ARG     CB  955   8.082   3.299   4.518
   63ARG    HB1  956   8.103   3.386   4.582
   63ARG    HB2  957   8.061   3.338   4.418
   63ARG     CG  958   8.208   3.214   4.510
   63ARG    HG1  959   8.186   3.146   4.427
   63ARG    HG2  960   8.229   3.155   4.599
   63ARG     CD  961   8.334   3.294   4.478
   63ARG    HD1  962   8.331   3.360   4.392
   63ARG    HD2  963   8.421   3.228   4.467
   63ARG     NE  964   8.368   3.390   4.583
   63ARG     HE  965   8.348   3.487   4.566
   63ARG     CZ  966   8.418   3.358   4.704
   63ARG    NH1  967   8.447   3.236   4.750
   63ARG   HH11  968   8.446   3.156   4.687
   63ARG   HH12  969   8.465   3.227   4.849
   63ARG    NH2  970   8.438   3.454   4.795
   63ARG   HH21  971   8.398   3.543   4.768
   63ARG   HH22  972   8.457   3.430   4.891
   63ARG      C  973   7.989   3.155   4.707
   63ARG      O  974   8.035   3.042   4.697
   64GLU      N  975   7.975   3.221   4.822
   64GLU      H  976   7.948   3.318   4.813
   64GLU     CA  977   7.987   3.159   4.953
   64GLU     HA  978   8.065   3.084   4.955
   64GLU     CB  979   8.032   3.272   5.044
   64GLU    HB1  980   8.005   3.259   5.149
   64GLU    HB2  981   7.989   3.368   5.016
   64GLU     CG  982   8.183   3.291   5.035
   64GLU    HG1  983   8.215   3.312   4.933
   64GLU    HG2  984   8.229   3.203   5.080
   64GLU     CD  985   8.237   3.408   5.117
   64GLU    OE1  986   8.264   3.393   5.238
   64GLU    OE2  987   8.248   3.516   5.055
   64GLU      C  988   7.858   3.087   4.991
   64GLU      O  989   7.846   3.039   5.103
   65GLN      N  990   7.761   3.084   4.899
   65GLN      H  991   7.778   3.100   4.801
   65GLN     CA  992   7.633   3.020   4.921
   65GLN     HA  993   7.582   3.057   4.831
   65GLN     CB  994   7.643   2.868   4.910
   65GLN    HB1  995   7.544   2.826   4.894
   65GLN    HB2  996   7.692   2.829   4.999
   65GLN     CG  997   7.733   2.830   4.793
   65GLN    HG1  998   7.837   2.862   4.783
   65GLN    HG2  999   7.684   2.868   4.703
   65GLN     CD 1000   7.722   2.680   4.769
   65GLN    OE1 1001   7.821   2.607   4.775
   65GLN    NE2 1002   7.607   2.630   4.724
   65GLN   HE21 1003   7.536   2.690   4.686
   65GLN   HE22 1004   7.612   2.529   4.719
   65GLN      C 1005   7.545   3.078   5.031
   65GLN      O 1006   7.460   3.011   5.089
   66VAL      N 1007   7.564   3.203   5.074
   66VAL      H 1008   7.627   3.264   5.023
   66VAL     CA 1009   7.500   3.266   5.188
   66VAL     HA 1010   7.503   3.199   5.274
   66VAL     CB 1011   7.569   3.397   5.224
   66VAL     HB 1012   7.538   3.476   5.155
   66VAL    CG1 1013   7.537   3.440   5.367
   66VAL   HG11 1014   7.564   3.368   5.444
   66VAL   HG12 1015   7.590   3.533   5.390
   66VAL   HG13 1016   7.436   3.480   5.380
   66VAL    CG2 1017   7.721   3.393   5.217
   66VAL   HG21 1018   7.760   3.493   5.237
   66VAL   HG22 1019   7.757   3.326   5.296
   66VAL   HG23 1020   7.751   3.361   5.117
   66VAL      C 1021   7.351   3.289   5.163
   66VAL      O 1022   7.272   3.252   5.249
   67VAL      N 1023   7.313   3.338   5.045
   67VAL      H 1024   7.385   3.368   4.981
   67VAL     CA 1025   7.177   3.329   4.996
   67VAL     HA 1026   7.108   3.272   5.058
   67VAL     CB 1027   7.106   3.463   4.979
   67VAL     HB 1028   7.007   3.436   4.940
   67VAL    CG1 1029   7.104   3.539   5.111
   67VAL   HG11 1030   7.207   3.547   5.144
   67VAL   HG12 1031   7.054   3.636   5.109
   67VAL   HG13 1032   7.057   3.466   5.177
   67VAL    CG2 1033   7.166   3.549   4.868
   67VAL   HG21 1034   7.147   3.500   4.773
   67VAL   HG22 1035   7.109   3.641   4.857
   67VAL   HG23 1036   7.271   3.569   4.893
   67VAL      C 1037   7.175   3.249   4.867
   67VAL      O 1038   7.281   3.216   4.813
   68LYS      N 1039   7.060   3.209   4.813
   68LYS      H 1040   6.985   3.253   4.865
   68LYS     CA 1041   7.042   3.175   4.673
   68LYS     HA 1042   7.136   3.151   4.622
   68LYS     CB 1043   6.942   3.060   4.672
   68LYS    HB1 1044   6.913   3.035   4.569
   68LYS    HB2 1045   6.853   3.093   4.725
   68LYS     CG 1046   6.990   2.929   4.734
   68LYS    HG1 1047   7.000   2.940   4.841
   68LYS    HG2 1048   7.085   2.892   4.696
   68LYS     CD 1049   6.885   2.820   4.711
   68LYS    HD1 1050   6.900   2.790   4.608
   68LYS    HD2 1051   6.788   2.862   4.737
   68LYS     CE 1052   6.922   2.704   4.803
   68LYS    HE1 1053   6.935   2.744   4.904
   68LYS    HE2 1054   7.020   2.670   4.769
   68LYS     NZ 1055   6.825   2.594   4.794
   68LYS    HZ1 1056   6.850   2.520   4.857
   68LYS    HZ2 1057   6.728   2.616   4.811
   68LYS    HZ3 1058   6.808   2.552   4.703
   68LYS      C 1059   6.990   3.295   4.596
   68LYS      O 1060   6.944   3.392   4.655
   69ARG      N 1061   7.013   3.293   4.464
   69ARG      H 1062   7.062   3.211   4.432
   69ARG     CA 1063   6.969   3.398   4.374
   69ARG     HA 1064   7.024   3.489   4.400
   69ARG     CB 1065   7.006   3.360   4.231
   69ARG    HB1 1066   6.985   3.253   4.224
   69ARG    HB2 1067   7.112   3.381   4.217
   69ARG     CG 1068   6.928   3.435   4.123
   69ARG    HG1 1069   6.820   3.433   4.132
   69ARG    HG2 1070   6.948   3.382   4.029
   69ARG     CD 1071   6.982   3.577   4.127
   69ARG    HD1 1072   7.090   3.578   4.109
   69ARG    HD2 1073   6.972   3.622   4.226
   69ARG     NE 1074   6.914   3.663   4.030
   69ARG     HE 1075   6.952   3.657   3.937
   69ARG     CZ 1076   6.820   3.753   4.063
   69ARG    NH1 1077   6.759   3.748   4.183
   69ARG   HH11 1078   6.770   3.674   4.251
   69ARG   HH12 1079   6.684   3.814   4.199
   69ARG    NH2 1080   6.773   3.840   3.973
   69ARG   HH21 1081   6.804   3.842   3.877
   69ARG   HH22 1082   6.696   3.896   4.005
   69ARG      C 1083   6.821   3.429   4.386
   69ARG      O 1084   6.779   3.544   4.389
   70GLU      N 1085   6.743   3.322   4.404
   70GLU      H 1086   6.785   3.231   4.390
   70GLU     CA 1087   6.600   3.305   4.424
   70GLU     HA 1088   6.553   3.329   4.329
   70GLU     CB 1089   6.559   3.159   4.436
   70GLU    HB1 1090   6.450   3.152   4.435
   70GLU    HB2 1091   6.613   3.126   4.524
   70GLU     CG 1092   6.597   3.080   4.311
   70GLU    HG1 1093   6.593   3.142   4.222
   70GLU    HG2 1094   6.519   3.005   4.300
   70GLU     CD 1095   6.733   3.015   4.331
   70GLU    OE1 1096   6.838   3.083   4.326
   70GLU    OE2 1097   6.742   2.894   4.362
   70GLU      C 1098   6.537   3.385   4.537
   70GLU      O 1099   6.421   3.426   4.543
   71GLU      N 1100   6.617   3.408   4.641
   71GLU      H 1101   6.713   3.383   4.619
   71GLU     CA 1102   6.588   3.489   4.757
   71GLU     HA 1103   6.481   3.476   4.770
   71GLU     CB 1104   6.675   3.438   4.872
   71GLU    HB1 1105   6.649   3.488   4.965
   71GLU    HB2 1106   6.777   3.460   4.840
   71GLU     CG 1107   6.663   3.288   4.893
   71GLU    HG1 1108   6.705   3.238   4.805
   71GLU    HG2 1109   6.557   3.272   4.914
   71GLU     CD 1110   6.740   3.244   5.018
   71GLU    OE1 1111   6.859   3.210   5.001
   71GLU    OE2 1112   6.699   3.248   5.136
   71GLU      C 1113   6.603   3.639   4.740
   71GLU      O 1114   6.532   3.718   4.804
   72LEU      N 1115   6.697   3.683   4.656
   72LEU      H 1116   6.745   3.610   4.605
   72LEU     CA 1117   6.708   3.821   4.616
   72LEU     HA 1118   6.695   3.876   4.709
   72LEU     CB 1119   6.849   3.845   4.565
   72LEU    HB1 1120   6.859   3.948   4.529
   72LEU    HB2 1121   6.855   3.783   4.475
   72LEU     CG 1122   6.963   3.818   4.663
   72LEU     HG 1123   6.936   3.729   4.719
   72LEU    CD1 1124   7.092   3.790   4.586
   72LEU   HD11 1125   7.166   3.748   4.654
   72LEU   HD12 1126   7.074   3.713   4.511
   72LEU   HD13 1127   7.115   3.882   4.532
   72LEU    CD2 1128   6.990   3.932   4.761
   72LEU   HD21 1129   7.023   4.020   4.706
   72LEU   HD22 1130   6.897   3.952   4.814
   72LEU   HD23 1131   7.065   3.899   4.833
   72LEU      C 1132   6.603   3.866   4.514
   72LEU      O 1133   6.571   3.783   4.430
   73PHE      N 1134   6.562   3.993   4.519
   73PHE      H 1135   6.597   4.049   4.594
   73PHE     CA 1136   6.473   4.058   4.424
   73PHE     HA 1137   6.473   4.001   4.332
   73PHE     CB 1138   6.335   4.065   4.490
   73PHE    HB1 1139   6.331   4.138   4.571
   73PHE    HB2 1140   6.311   3.965   4.528
   73PHE     CG 1141   6.222   4.103   4.397
   73PHE    CD1 1142   6.210   4.232   4.345
   73PHE    HD1 1143   6.271   4.315   4.377
   73PHE    CE1 1144   6.107   4.255   4.253
   73PHE    HE1 1145   6.085   4.352   4.212
   73PHE     CZ 1146   6.021   4.152   4.212
   73PHE     HZ 1147   5.937   4.178   4.150
   73PHE    CE2 1148   6.037   4.023   4.265
   73PHE    HE2 1149   5.971   3.950   4.221
   73PHE    CD2 1150   6.140   3.997   4.357
   73PHE    HD2 1151   6.142   3.900   4.404
   73PHE      C 1152   6.529   4.194   4.385
   73PHE      O 1153   6.504   4.292   4.455
   74ILE      N 1154   6.592   4.204   4.268
   74ILE      H 1155   6.596   4.120   4.212
   74ILE     CA 1156   6.664   4.323   4.226
   74ILE     HA 1157   6.664   4.390   4.312
   74ILE     CB 1158   6.810   4.299   4.189
   74ILE     HB 1159   6.818   4.242   4.097
   74ILE    CG2 1160   6.872   4.434   4.154
   74ILE   HG21 1161   6.815   4.470   4.068
   74ILE   HG22 1162   6.861   4.493   4.245
   74ILE   HG23 1163   6.977   4.422   4.126
   74ILE    CG1 1164   6.879   4.226   4.303
   74ILE   HG11 1165   6.821   4.234   4.395
   74ILE   HG12 1166   6.979   4.269   4.312
   74ILE     CD 1167   6.893   4.077   4.273
   74ILE    HD1 1168   6.917   4.068   4.167
   74ILE    HD2 1169   6.970   4.028   4.332
   74ILE    HD3 1170   6.795   4.032   4.287
   74ILE      C 1171   6.582   4.393   4.119
   74ILE      O 1172   6.551   4.343   4.011
   75VAL      N 1173   6.554   4.520   4.149
   75VAL      H 1174   6.592   4.556   4.236
   75VAL     CA 1175   6.482   4.613   4.065
   75VAL     HA 1176   6.423   4.561   3.989
   75VAL     CB 1177   6.387   4.696   4.152
   75VAL     HB 1178   6.446   4.756   4.222
   75VAL    CG1 1179   6.311   4.801   4.072
   75VAL   HG11 1180   6.241   4.846   4.142
   75VAL   HG12 1181   6.370   4.887   4.040
   75VAL   HG13 1182   6.255   4.747   3.996
   75VAL    CG2 1183   6.288   4.619   4.238
   75VAL   HG21 1184   6.342   4.574   4.321
   75VAL   HG22 1185   6.204   4.679   4.273
   75VAL   HG23 1186   6.253   4.531   4.182
   75VAL      C 1187   6.584   4.704   3.998
   75VAL      O 1188   6.681   4.743   4.062
   76SER      N 1189   6.557   4.758   3.878
   76SER      H 1190   6.478   4.715   3.832
   76SER     CA 1191   6.641   4.858   3.816
   76SER     HA 1192   6.695   4.922   3.885
   76SER     CB 1193   6.750   4.792   3.731
   76SER    HB1 1194   6.750   4.850   3.639
   76SER    HB2 1195   6.730   4.686   3.715
   76SER     OG 1196   6.869   4.790   3.807
   76SER     HG 1197   6.852   4.743   3.889
   76SER      C 1198   6.551   4.954   3.739
   76SER      O 1199   6.437   4.920   3.708
   77LYS      N 1200   6.595   5.072   3.695
   77LYS      H 1201   6.690   5.091   3.724
   77LYS     CA 1202   6.515   5.176   3.635
   77LYS     HA 1203   6.422   5.124   3.611
   77LYS     CB 1204   6.481   5.294   3.725
   77LYS    HB1 1205   6.411   5.354   3.667
   77LYS    HB2 1206   6.573   5.343   3.759
   77LYS     CG 1207   6.404   5.250   3.849
   77LYS    HG1 1208   6.466   5.192   3.918
   77LYS    HG2 1209   6.318   5.189   3.821
   77LYS     CD 1210   6.352   5.362   3.939
   77LYS    HD1 1211   6.290   5.322   4.020
   77LYS    HD2 1212   6.310   5.442   3.877
   77LYS     CE 1213   6.466   5.431   4.012
   77LYS    HE1 1214   6.423   5.518   4.062
   77LYS    HE2 1215   6.534   5.477   3.940
   77LYS     NZ 1216   6.537   5.347   4.110
   77LYS    HZ1 1217   6.470   5.299   4.168
   77LYS    HZ2 1218   6.593   5.282   4.058
   77LYS    HZ3 1219   6.600   5.403   4.166
   77LYS      C 1220   6.584   5.226   3.508
   77LYS      O 1221   6.690   5.288   3.510
   78LEU      N 1222   6.527   5.195   3.391
   78LEU      H 1223   6.442   5.143   3.404
   78LEU     CA 1224   6.558   5.242   3.258
   78LEU     HA 1225   6.662   5.217   3.236
   78LEU     CB 1226   6.469   5.159   3.166
   78LEU    HB1 1227   6.364   5.184   3.182
   78LEU    HB2 1228   6.481   5.054   3.189
   78LEU     CG 1229   6.478   5.181   3.015
   78LEU     HG 1230   6.464   5.288   3.003
   78LEU    CD1 1231   6.612   5.122   2.972
   78LEU   HD11 1232   6.624   5.167   2.873
   78LEU   HD12 1233   6.696   5.151   3.036
   78LEU   HD13 1234   6.616   5.013   2.978
   78LEU    CD2 1235   6.360   5.114   2.945
   78LEU   HD21 1236   6.267   5.149   2.991
   78LEU   HD22 1237   6.358   5.138   2.839
   78LEU   HD23 1238   6.359   5.006   2.959
   78LEU      C 1239   6.547   5.393   3.236
   78LEU      O 1240   6.437   5.443   3.257
   79TRP      N 1241   6.657   5.463   3.207
   79TRP      H 1242   6.745   5.426   3.174
   79TRP     CA 1243   6.671   5.607   3.198
   79TRP     HA 1244   6.626   5.652   3.285
   79TRP     CB 1245   6.818   5.648   3.195
   79TRP    HB1 1246   6.858   5.620   3.097
   79TRP    HB2 1247   6.873   5.597   3.274
   79TRP     CG 1248   6.824   5.797   3.206
   79TRP    CD1 1249   6.894   5.881   3.127
   79TRP    HD1 1250   6.963   5.849   3.050
   79TRP    NE1 1251   6.862   6.013   3.155
   79TRP    HE1 1252   6.901   6.094   3.109
   79TRP    CE2 1253   6.768   6.020   3.255
   79TRP    CZ2 1254   6.692   6.126   3.305
   79TRP    HZ2 1255   6.707   6.225   3.265
   79TRP    CH2 1256   6.607   6.097   3.413
   79TRP    HH2 1257   6.552   6.179   3.458
   79TRP    CZ3 1258   6.601   5.970   3.471
   79TRP    HZ3 1259   6.534   5.951   3.553
   79TRP    CE3 1260   6.670   5.865   3.409
   79TRP    HE3 1261   6.660   5.764   3.447
   79TRP    CD2 1262   6.755   5.886   3.299
   79TRP      C 1263   6.611   5.655   3.066
   79TRP      O 1264   6.615   5.584   2.966
   80CYS      N 1265   6.550   5.774   3.068
   80CYS      H 1266   6.551   5.816   3.159
   80CYS     CA 1267   6.462   5.820   2.963
   80CYS     HA 1268   6.399   5.740   2.922
   80CYS     CB 1269   6.371   5.929   3.019
   80CYS    HB1 1270   6.285   5.939   2.952
   80CYS    HB2 1271   6.421   6.025   3.030
   80CYS     SG 1272   6.303   5.879   3.179
   80CYS     HG 1273   6.200   5.963   3.179
   80CYS      C 1274   6.535   5.863   2.837
   80CYS      O 1275   6.474   5.878   2.731
   81THR      N 1276   6.667   5.885   2.837
   81THR      H 1277   6.709   5.895   2.928
   81THR     CA 1278   6.741   5.900   2.713
   81THR     HA 1279   6.684   5.962   2.644
   81THR     CB 1280   6.877   5.966   2.734
   81THR     HB 1281   6.919   5.989   2.636
   81THR    CG2 1282   6.866   6.104   2.799
   81THR   HG21 1283   6.808   6.100   2.891
   81THR   HG22 1284   6.967   6.141   2.816
   81THR   HG23 1285   6.807   6.158   2.725
   81THR    OG1 1286   6.967   5.882   2.801
   81THR    HG1 1287   7.053   5.896   2.761
   81THR      C 1288   6.764   5.766   2.646
   81THR      O 1289   6.816   5.772   2.535
   82TYR      N 1290   6.721   5.651   2.699
   82TYR      H 1291   6.688   5.653   2.794
   82TYR     CA 1292   6.723   5.526   2.625
   82TYR     HA 1293   6.775   5.533   2.529
   82TYR     CB 1294   6.785   5.422   2.717
   82TYR    HB1 1295   6.811   5.339   2.651
   82TYR    HB2 1296   6.705   5.379   2.778
   82TYR     CG 1297   6.924   5.448   2.769
   82TYR    CD1 1298   7.031   5.472   2.682
   82TYR    HD1 1299   7.018   5.477   2.575
   82TYR    CE1 1300   7.152   5.514   2.740
   82TYR    HE1 1301   7.225   5.555   2.671
   82TYR     CZ 1302   7.167   5.518   2.880
   82TYR     OH 1303   7.289   5.555   2.929
   82TYR     HH 1304   7.331   5.626   2.879
   82TYR    CE2 1305   7.068   5.461   2.963
   82TYR    HE2 1306   7.087   5.460   3.069
   82TYR    CD2 1307   6.942   5.439   2.908
   82TYR    HD2 1308   6.860   5.401   2.968
   82TYR      C 1309   6.586   5.478   2.579
   82TYR      O 1310   6.578   5.371   2.519
   83HIS      N 1311   6.475   5.550   2.599
   83HIS      H 1312   6.476   5.646   2.631
   83HIS     CA 1313   6.341   5.510   2.561
   83HIS     HA 1314   6.322   5.406   2.587
   83HIS     CB 1315   6.237   5.584   2.645
   83HIS    HB1 1316   6.136   5.554   2.616
   83HIS    HB2 1317   6.243   5.691   2.625
   83HIS     CG 1318   6.238   5.565   2.794
   83HIS    ND1 1319   6.146   5.629   2.877
   83HIS    CE1 1320   6.180   5.594   3.001
   83HIS    HE1 1321   6.120   5.620   3.087
   83HIS    NE2 1322   6.295   5.524   2.998
   83HIS    HE2 1323   6.350   5.500   3.080
   83HIS    CD2 1324   6.334   5.501   2.868
   83HIS    HD2 1325   6.421   5.449   2.831
   83HIS      C 1326   6.303   5.528   2.415
   83HIS      O 1327   6.201   5.471   2.377
   84GLU      N 1328   6.383   5.602   2.338
   84GLU      H 1329   6.459   5.660   2.371
   84GLU     CA 1330   6.363   5.607   2.194
   84GLU     HA 1331   6.255   5.612   2.189
   84GLU     CB 1332   6.432   5.733   2.142
   84GLU    HB1 1333   6.528   5.702   2.101
   84GLU    HB2 1334   6.434   5.814   2.215
   84GLU     CG 1335   6.356   5.775   2.016
   84GLU    HG1 1336   6.254   5.801   2.044
   84GLU    HG2 1337   6.349   5.691   1.948
   84GLU     CD 1338   6.421   5.889   1.940
   84GLU    OE1 1339   6.516   5.870   1.861
   84GLU    OE2 1340   6.378   6.004   1.963
   84GLU      C 1341   6.399   5.480   2.118
   84GLU      O 1342   6.460   5.388   2.171
   85LYS      N 1343   6.352   5.473   1.993
   85LYS      H 1344   6.295   5.548   1.956
   85LYS     CA 1345   6.362   5.359   1.904
   85LYS     HA 1346   6.306   5.281   1.955
   85LYS     CB 1347   6.288   5.388   1.774
   85LYS    HB1 1348   6.299   5.299   1.713
   85LYS    HB2 1349   6.344   5.457   1.710
   85LYS     CG 1350   6.139   5.407   1.800
   85LYS    HG1 1351   6.121   5.498   1.858
   85LYS    HG2 1352   6.095   5.320   1.848
   85LYS     CD 1353   6.064   5.420   1.667
   85LYS    HD1 1354   6.085   5.339   1.596
   85LYS    HD2 1355   6.093   5.510   1.613
   85LYS     CE 1356   5.913   5.418   1.690
   85LYS    HE1 1357   5.879   5.497   1.757
   85LYS    HE2 1358   5.887   5.328   1.745
   85LYS     NZ 1359   5.839   5.442   1.565
   85LYS    HZ1 1360   5.860   5.360   1.510
   85LYS    HZ2 1361   5.740   5.439   1.585
   85LYS    HZ3 1362   5.868   5.522   1.511
   85LYS      C 1363   6.504   5.309   1.882
   85LYS      O 1364   6.592   5.378   1.831
   86GLY      N 1365   6.532   5.192   1.941
   86GLY      H 1366   6.458   5.144   1.990
   86GLY     CA 1367   6.653   5.113   1.937
   86GLY    HA1 1368   6.728   5.152   1.869
   86GLY    HA2 1369   6.632   5.010   1.906
   86GLY      C 1370   6.741   5.100   2.061
   86GLY      O 1371   6.849   5.043   2.050
   87LEU      N 1372   6.712   5.170   2.171
   87LEU      H 1373   6.626   5.223   2.175
   87LEU     CA 1374   6.805   5.192   2.280
   87LEU     HA 1375   6.904   5.156   2.254
   87LEU     CB 1376   6.821   5.344   2.294
   87LEU    HB1 1377   6.874   5.375   2.384
   87LEU    HB2 1378   6.721   5.388   2.297
   87LEU     CG 1379   6.900   5.408   2.181
   87LEU     HG 1380   6.845   5.385   2.090
   87LEU    CD1 1381   6.903   5.560   2.199
   87LEU   HD11 1382   6.938   5.587   2.299
   87LEU   HD12 1383   6.969   5.611   2.130
   87LEU   HD13 1384   6.801   5.597   2.188
   87LEU    CD2 1385   7.043   5.357   2.164
   87LEU   HD21 1386   7.091   5.408   2.080
   87LEU   HD22 1387   7.109   5.375   2.249
   87LEU   HD23 1388   7.044   5.253   2.132
   87LEU      C 1389   6.762   5.127   2.411
   87LEU      O 1390   6.846   5.140   2.500
   88VAL      N 1391   6.646   5.062   2.423
   88VAL      H 1392   6.598   5.041   2.337
   88VAL     CA 1393   6.596   5.017   2.551
   88VAL     HA 1394   6.617   5.090   2.629
   88VAL     CB 1395   6.446   4.993   2.540
   88VAL     HB 1396   6.428   4.952   2.440
   88VAL    CG1 1397   6.378   4.906   2.645
   88VAL   HG11 1398   6.270   4.920   2.639
   88VAL   HG12 1399   6.406   4.802   2.633
   88VAL   HG13 1400   6.410   4.946   2.741
   88VAL    CG2 1401   6.379   5.131   2.539
   88VAL   HG21 1402   6.273   5.124   2.516
   88VAL   HG22 1403   6.400   5.187   2.629
   88VAL   HG23 1404   6.424   5.188   2.457
   88VAL      C 1405   6.674   4.893   2.595
   88VAL      O 1406   6.696   4.867   2.713
   89LYS      N 1407   6.710   4.814   2.493
   89LYS      H 1408   6.678   4.840   2.401
   89LYS     CA 1409   6.775   4.686   2.509
   89LYS     HA 1410   6.729   4.633   2.592
   89LYS     CB 1411   6.752   4.602   2.384
   89LYS    HB1 1412   6.798   4.646   2.296
   89LYS    HB2 1413   6.643   4.608   2.374
   89LYS     CG 1414   6.795   4.457   2.399
   89LYS    HG1 1415   6.780   4.410   2.496
   89LYS    HG2 1416   6.902   4.448   2.381
   89LYS     CD 1417   6.730   4.366   2.294
   89LYS    HD1 1418   6.753   4.400   2.193
   89LYS    HD2 1419   6.621   4.367   2.297
   89LYS     CE 1420   6.766   4.220   2.323
   89LYS    HE1 1421   6.742   4.195   2.426
   89LYS    HE2 1422   6.874   4.207   2.318
   89LYS     NZ 1423   6.718   4.139   2.211
   89LYS    HZ1 1424   6.621   4.157   2.189
   89LYS    HZ2 1425   6.767   4.155   2.123
   89LYS    HZ3 1426   6.732   4.039   2.224
   89LYS      C 1427   6.924   4.687   2.541
   89LYS      O 1428   6.965   4.617   2.633
   90GLY      N 1429   7.007   4.766   2.471
   90GLY      H 1430   6.964   4.822   2.398
   90GLY     CA 1431   7.146   4.795   2.497
   90GLY    HA1 1432   7.187   4.867   2.426
   90GLY    HA2 1433   7.204   4.703   2.487
   90GLY      C 1434   7.167   4.853   2.636
   90GLY      O 1435   7.258   4.811   2.707
   91ALA      N 1436   7.078   4.944   2.677
   91ALA      H 1437   7.021   4.979   2.602
   91ALA     CA 1438   7.075   4.997   2.812
   91ALA     HA 1439   7.171   5.041   2.838
   91ALA     CB 1440   6.969   5.107   2.809
   91ALA    HB1 1441   6.976   5.187   2.736
   91ALA    HB2 1442   6.874   5.053   2.806
   91ALA    HB3 1443   6.975   5.162   2.903
   91ALA      C 1444   7.045   4.889   2.915
   91ALA      O 1445   7.122   4.873   3.010
   92CYS      N 1446   6.938   4.811   2.894
   92CYS      H 1447   6.885   4.840   2.813
   92CYS     CA 1448   6.914   4.686   2.962
   92CYS     HA 1449   6.874   4.713   3.059
   92CYS     CB 1450   6.796   4.612   2.900
   92CYS    HB1 1451   6.813   4.558   2.806
   92CYS    HB2 1452   6.716   4.682   2.874
   92CYS     SG 1453   6.745   4.491   3.025
   92CYS     HG 1454   6.705   4.578   3.119
   92CYS      C 1455   7.040   4.605   2.985
   92CYS      O 1456   7.083   4.596   3.100
   93GLN      N 1457   7.104   4.551   2.881
   93GLN      H 1458   7.059   4.569   2.792
   93GLN     CA 1459   7.222   4.467   2.885
   93GLN     HA 1460   7.209   4.376   2.942
   93GLN     CB 1461   7.261   4.427   2.743
   93GLN    HB1 1462   7.357   4.376   2.737
   93GLN    HB2 1463   7.278   4.514   2.679
   93GLN     CG 1464   7.159   4.331   2.683
   93GLN    HG1 1465   7.059   4.370   2.701
   93GLN    HG2 1466   7.175   4.243   2.745
   93GLN     CD 1467   7.160   4.307   2.533
   93GLN    OE1 1468   7.170   4.400   2.453
   93GLN    NE2 1469   7.146   4.182   2.490
   93GLN   HE21 1470   7.153   4.107   2.557
   93GLN   HE22 1471   7.174   4.171   2.393
   93GLN      C 1472   7.348   4.525   2.949
   93GLN      O 1473   7.438   4.449   2.983
   94LYS      N 1474   7.353   4.658   2.962
   94LYS      H 1475   7.285   4.710   2.909
   94LYS     CA 1476   7.457   4.724   3.040
   94LYS     HA 1477   7.549   4.669   3.026
   94LYS     CB 1478   7.469   4.867   2.986
   94LYS    HB1 1479   7.373   4.917   2.988
   94LYS    HB2 1480   7.488   4.859   2.879
   94LYS     CG 1481   7.563   4.957   3.066
   94LYS    HG1 1482   7.521   4.967   3.167
   94LYS    HG2 1483   7.568   5.056   3.020
   94LYS     CD 1484   7.703   4.899   3.078
   94LYS    HD1 1485   7.734   4.873   2.977
   94LYS    HD2 1486   7.705   4.808   3.138
   94LYS     CE 1487   7.805   4.995   3.139
   94LYS    HE1 1488   7.743   5.049   3.211
   94LYS    HE2 1489   7.837   5.063   3.059
   94LYS     NZ 1490   7.913   4.924   3.208
   94LYS    HZ1 1491   7.896   4.826   3.189
   94LYS    HZ2 1492   8.003   4.950   3.171
   94LYS    HZ3 1493   7.902   4.918   3.309
   94LYS      C 1494   7.437   4.718   3.191
   94LYS      O 1495   7.523   4.677   3.268
   95THR      N 1496   7.317   4.753   3.237
   95THR      H 1497   7.242   4.776   3.173
   95THR     CA 1498   7.282   4.733   3.376
   95THR     HA 1499   7.345   4.782   3.450
   95THR     CB 1500   7.141   4.785   3.406
   95THR     HB 1501   7.069   4.743   3.336
   95THR    CG2 1502   7.091   4.750   3.546
   95THR   HG21 1503   7.142   4.795   3.631
   95THR   HG22 1504   6.984   4.770   3.556
   95THR   HG23 1505   7.109   4.645   3.566
   95THR    OG1 1506   7.132   4.925   3.397
   95THR    HG1 1507   7.212   4.960   3.437
   95THR      C 1508   7.296   4.591   3.428
   95THR      O 1509   7.341   4.575   3.541
   96LEU      N 1510   7.249   4.493   3.351
   96LEU      H 1511   7.192   4.514   3.270
   96LEU     CA 1512   7.256   4.352   3.386
   96LEU     HA 1513   7.221   4.341   3.489
   96LEU     CB 1514   7.176   4.268   3.287
   96LEU    HB1 1515   7.218   4.168   3.271
   96LEU    HB2 1516   7.181   4.316   3.190
   96LEU     CG 1517   7.029   4.265   3.329
   96LEU     HG 1518   6.983   4.364   3.330
   96LEU    CD1 1519   6.958   4.187   3.220
   96LEU   HD11 1520   6.993   4.220   3.123
   96LEU   HD12 1521   6.969   4.079   3.228
   96LEU   HD13 1522   6.850   4.199   3.228
   96LEU    CD2 1523   7.018   4.176   3.452
   96LEU   HD21 1524   6.911   4.153   3.444
   96LEU   HD22 1525   7.072   4.081   3.443
   96LEU   HD23 1526   7.039   4.220   3.549
   96LEU      C 1527   7.401   4.310   3.399
   96LEU      O 1528   7.436   4.229   3.485
   97SER      N 1529   7.488   4.357   3.309
   97SER      H 1530   7.460   4.430   3.245
   97SER     CA 1531   7.629   4.325   3.310
   97SER     HA 1532   7.633   4.216   3.316
   97SER     CB 1533   7.701   4.364   3.182
   97SER    HB1 1534   7.801   4.320   3.180
   97SER    HB2 1535   7.690   4.472   3.171
   97SER     OG 1536   7.630   4.302   3.077
   97SER     HG 1537   7.573   4.370   3.040
   97SER      C 1538   7.702   4.397   3.423
   97SER      O 1539   7.801   4.348   3.478
   98ASP      N 1540   7.667   4.517   3.470
   98ASP      H 1541   7.594   4.569   3.424
   98ASP     CA 1542   7.720   4.583   3.588
   98ASP     HA 1543   7.823   4.547   3.587
   98ASP     CB 1544   7.724   4.735   3.585
   98ASP    HB1 1545   7.771   4.767   3.678
   98ASP    HB2 1546   7.625   4.779   3.574
   98ASP     CG 1547   7.805   4.795   3.471
   98ASP    OD1 1548   7.892   4.732   3.408
   98ASP    OD2 1549   7.796   4.919   3.457
   98ASP      C 1550   7.685   4.531   3.727
   98ASP      O 1551   7.777   4.505   3.804
   99LEU      N 1552   7.559   4.494   3.749
   99LEU      H 1553   7.492   4.538   3.687
   99LEU     CA 1554   7.511   4.404   3.851
   99LEU     HA 1555   7.557   4.438   3.944
   99LEU     CB 1556   7.358   4.403   3.859
   99LEU    HB1 1557   7.318   4.330   3.928
   99LEU    HB2 1558   7.318   4.380   3.760
   99LEU     CG 1559   7.308   4.542   3.898
   99LEU     HG 1560   7.349   4.612   3.825
   99LEU    CD1 1561   7.157   4.552   3.874
   99LEU   HD11 1562   7.118   4.652   3.891
   99LEU   HD12 1563   7.140   4.521   3.771
   99LEU   HD13 1564   7.112   4.477   3.938
   99LEU    CD2 1565   7.339   4.577   4.043
   99LEU   HD21 1566   7.442   4.611   4.053
   99LEU   HD22 1567   7.277   4.656   4.087
   99LEU   HD23 1568   7.328   4.495   4.114
   99LEU      C 1569   7.555   4.259   3.832
   99LEU      O 1570   7.552   4.177   3.924
  100LYS      N 1571   7.598   4.212   3.715
  100LYS      H 1572   7.590   4.281   3.642
  100LYS     CA 1573   7.656   4.084   3.680
  100LYS     HA 1574   7.682   4.098   3.575
  100LYS     CB 1575   7.787   4.043   3.746
  100LYS    HB1 1576   7.831   3.960   3.692
  100LYS    HB2 1577   7.757   4.018   3.848
  100LYS     CG 1578   7.893   4.151   3.766
  100LYS    HG1 1579   7.857   4.231   3.830
  100LYS    HG2 1580   7.909   4.203   3.672
  100LYS     CD 1581   8.026   4.094   3.814
  100LYS    HD1 1582   8.072   4.052   3.725
  100LYS    HD2 1583   8.001   4.008   3.877
  100LYS     CE 1584   8.127   4.188   3.880
  100LYS    HE1 1585   8.093   4.223   3.977
  100LYS    HE2 1586   8.152   4.278   3.825
  100LYS     NZ 1587   8.253   4.113   3.894
  100LYS    HZ1 1588   8.333   4.170   3.917
  100LYS    HZ2 1589   8.236   4.052   3.973
  100LYS    HZ3 1590   8.280   4.057   3.815
  100LYS      C 1591   7.551   3.973   3.687
  100LYS      O 1592   7.589   3.857   3.706
  101LEU      N 1593   7.423   4.006   3.671
  101LEU      H 1594   7.410   4.105   3.654
  101LEU     CA 1595   7.309   3.916   3.673
  101LEU     HA 1596   7.334   3.844   3.751
  101LEU     CB 1597   7.185   3.997   3.710
  101LEU    HB1 1598   7.094   3.939   3.692
  101LEU    HB2 1599   7.195   4.081   3.642
  101LEU     CG 1600   7.179   4.050   3.853
  101LEU     HG 1601   7.276   4.094   3.877
  101LEU    CD1 1602   7.077   4.159   3.882
  101LEU   HD11 1603   7.097   4.205   3.979
  101LEU   HD12 1604   7.068   4.243   3.813
  101LEU   HD13 1605   6.979   4.111   3.893
  101LEU    CD2 1606   7.159   3.935   3.951
  101LEU   HD21 1607   7.070   3.876   3.930
  101LEU   HD22 1608   7.245   3.868   3.956
  101LEU   HD23 1609   7.158   3.987   4.047
  101LEU      C 1610   7.282   3.857   3.535
  101LEU      O 1611   7.321   3.912   3.433
  102ASP      N 1612   7.211   3.744   3.539
  102ASP      H 1613   7.198   3.704   3.631
  102ASP     CA 1614   7.157   3.682   3.420
  102ASP     HA 1615   7.214   3.704   3.329
  102ASP     CB 1616   7.156   3.529   3.425
  102ASP    HB1 1617   7.110   3.493   3.333
  102ASP    HB2 1618   7.081   3.501   3.499
  102ASP     CG 1619   7.281   3.450   3.457
  102ASP    OD1 1620   7.382   3.506   3.505
  102ASP    OD2 1621   7.280   3.325   3.447
  102ASP      C 1622   7.021   3.742   3.387
  102ASP      O 1623   6.973   3.739   3.274
  103TYR      N 1624   6.945   3.780   3.489
  103TYR      H 1625   6.978   3.781   3.585
  103TYR     CA 1626   6.818   3.849   3.482
  103TYR     HA 1627   6.813   3.897   3.384
  103TYR     CB 1628   6.707   3.744   3.484
  103TYR    HB1 1629   6.732   3.680   3.399
  103TYR    HB2 1630   6.612   3.793   3.465
  103TYR     CG 1631   6.690   3.650   3.601
  103TYR    CD1 1632   6.597   3.679   3.702
  103TYR    HD1 1633   6.546   3.774   3.692
  103TYR    CE1 1634   6.575   3.591   3.808
  103TYR    HE1 1635   6.506   3.622   3.886
  103TYR     CZ 1636   6.649   3.471   3.812
  103TYR     OH 1637   6.627   3.380   3.911
  103TYR     HH 1638   6.674   3.299   3.893
  103TYR    CE2 1639   6.750   3.446   3.718
  103TYR    HE2 1640   6.797   3.348   3.720
  103TYR    CD2 1641   6.773   3.538   3.616
  103TYR    HD2 1642   6.842   3.519   3.534
  103TYR      C 1643   6.789   3.939   3.601
  103TYR      O 1644   6.829   3.908   3.713
  104LEU      N 1645   6.709   4.044   3.578
  104LEU      H 1646   6.678   4.061   3.483
  104LEU     CA 1647   6.656   4.129   3.682
  104LEU     HA 1648   6.714   4.119   3.774
  104LEU     CB 1649   6.637   4.273   3.635
  104LEU    HB1 1650   6.557   4.321   3.690
  104LEU    HB2 1651   6.607   4.263   3.530
  104LEU     CG 1652   6.759   4.365   3.641
  104LEU     HG 1653   6.848   4.307   3.618
  104LEU    CD1 1654   6.758   4.471   3.531
  104LEU   HD11 1655   6.761   4.423   3.433
  104LEU   HD12 1656   6.665   4.528   3.532
  104LEU   HD13 1657   6.835   4.546   3.548
  104LEU    CD2 1658   6.758   4.431   3.779
  104LEU   HD21 1659   6.670   4.487   3.808
  104LEU   HD22 1660   6.767   4.355   3.857
  104LEU   HD23 1661   6.842   4.498   3.796
  104LEU      C 1662   6.523   4.069   3.723
  104LEU      O 1663   6.460   4.008   3.637
  105ASP      N 1664   6.484   4.083   3.850
  105ASP      H 1665   6.540   4.141   3.911
  105ASP     CA 1666   6.351   4.039   3.891
  105ASP     HA 1667   6.337   3.939   3.849
  105ASP     CB 1668   6.352   4.019   4.042
  105ASP    HB1 1669   6.258   3.974   4.073
  105ASP    HB2 1670   6.372   4.112   4.095
  105ASP     CG 1671   6.462   3.921   4.083
  105ASP    OD1 1672   6.442   3.798   4.083
  105ASP    OD2 1673   6.576   3.963   4.112
  105ASP      C 1674   6.240   4.133   3.847
  105ASP      O 1675   6.129   4.093   3.816
  106LEU      N 1676   6.273   4.263   3.846
  106LEU      H 1677   6.364   4.288   3.882
  106LEU     CA 1678   6.192   4.374   3.800
  106LEU     HA 1679   6.119   4.325   3.735
  106LEU     CB 1680   6.114   4.429   3.920
  106LEU    HB1 1681   6.184   4.460   3.997
  106LEU    HB2 1682   6.056   4.346   3.960
  106LEU     CG 1683   6.017   4.545   3.902
  106LEU     HG 1684   6.063   4.636   3.864
  106LEU    CD1 1685   5.901   4.512   3.808
  106LEU   HD11 1686   5.848   4.419   3.826
  106LEU   HD12 1687   5.827   4.590   3.821
  106LEU   HD13 1688   5.936   4.533   3.707
  106LEU    CD2 1689   5.960   4.568   4.042
  106LEU   HD21 1690   6.037   4.558   4.119
  106LEU   HD22 1691   5.907   4.663   4.044
  106LEU   HD23 1692   5.898   4.480   4.059
  106LEU      C 1693   6.268   4.482   3.724
  106LEU      O 1694   6.378   4.515   3.767
  107TYR      N 1695   6.203   4.544   3.626
  107TYR      H 1696   6.117   4.505   3.590
  107TYR     CA 1697   6.260   4.658   3.556
  107TYR     HA 1698   6.339   4.696   3.620
  107TYR     CB 1699   6.334   4.603   3.434
  107TYR    HB1 1700   6.270   4.554   3.361
  107TYR    HB2 1701   6.397   4.521   3.467
  107TYR     CG 1702   6.428   4.697   3.363
  107TYR    CD1 1703   6.521   4.763   3.444
  107TYR    HD1 1704   6.508   4.760   3.551
  107TYR    CE1 1705   6.628   4.829   3.383
  107TYR    HE1 1706   6.706   4.874   3.443
  107TYR     CZ 1707   6.640   4.833   3.243
  107TYR     OH 1708   6.739   4.902   3.180
  107TYR     HH 1709   6.791   4.952   3.243
  107TYR    CE2 1710   6.535   4.779   3.165
  107TYR    HE2 1711   6.542   4.772   3.057
  107TYR    CD2 1712   6.433   4.703   3.223
  107TYR    HD2 1713   6.371   4.639   3.161
  107TYR      C 1714   6.154   4.766   3.541
  107TYR      O 1715   6.044   4.732   3.497
  108LEU      N 1716   6.191   4.893   3.559
  108LEU      H 1717   6.280   4.916   3.600
  108LEU     CA 1718   6.096   5.002   3.547
  108LEU     HA 1719   5.997   4.971   3.515
  108LEU     CB 1720   6.057   5.074   3.676
  108LEU    HB1 1721   5.967   5.131   3.657
  108LEU    HB2 1722   6.139   5.143   3.695
  108LEU     CG 1723   6.041   4.989   3.802
  108LEU     HG 1724   6.133   4.936   3.826
  108LEU    CD1 1725   6.019   5.090   3.914
  108LEU   HD11 1726   6.100   5.162   3.913
  108LEU   HD12 1727   5.929   5.150   3.903
  108LEU   HD13 1728   6.015   5.042   4.012
  108LEU    CD2 1729   5.915   4.903   3.800
  108LEU   HD21 1730   5.896   4.859   3.898
  108LEU   HD22 1731   5.821   4.953   3.776
  108LEU   HD23 1732   5.935   4.834   3.718
  108LEU      C 1733   6.133   5.094   3.432
  108LEU      O 1734   6.248   5.137   3.422
  109ILE      N 1735   6.032   5.152   3.368
  109ILE      H 1736   5.942   5.111   3.389
  109ILE     CA 1737   6.032   5.284   3.309
  109ILE     HA 1738   6.118   5.275   3.242
  109ILE     CB 1739   5.907   5.298   3.222
  109ILE     HB 1740   5.819   5.295   3.286
  109ILE    CG2 1741   5.913   5.440   3.165
  109ILE   HG21 1742   5.934   5.515   3.241
  109ILE   HG22 1743   6.003   5.449   3.104
  109ILE   HG23 1744   5.827   5.471   3.106
  109ILE    CG1 1745   5.908   5.196   3.108
  109ILE   HG11 1746   5.914   5.092   3.142
  109ILE   HG12 1747   5.993   5.220   3.045
  109ILE     CD 1748   5.784   5.195   3.020
  109ILE    HD1 1749   5.694   5.181   3.080
  109ILE    HD2 1750   5.766   5.290   2.969
  109ILE    HD3 1751   5.787   5.123   2.938
  109ILE      C 1752   6.043   5.390   3.418
  109ILE      O 1753   5.949   5.411   3.493
  110HIS      N 1754   6.160   5.454   3.424
  110HIS      H 1755   6.233   5.439   3.356
  110HIS     CA 1756   6.196   5.545   3.532
  110HIS     HA 1757   6.189   5.485   3.623
  110HIS     CB 1758   6.342   5.580   3.510
  110HIS    HB1 1759   6.348   5.636   3.416
  110HIS    HB2 1760   6.394   5.487   3.487
  110HIS     CG 1761   6.421   5.647   3.619
  110HIS    ND1 1762   6.559   5.630   3.626
  110HIS    CE1 1763   6.602   5.691   3.737
  110HIS    HE1 1764   6.701   5.703   3.778
  110HIS    NE2 1765   6.498   5.741   3.806
  110HIS    HE2 1766   6.512   5.796   3.889
  110HIS    CD2 1767   6.383   5.705   3.738
  110HIS    HD2 1768   6.280   5.715   3.769
  110HIS      C 1769   6.109   5.668   3.553
  110HIS      O 1770   6.072   5.698   3.666
  111TRP      N 1771   6.069   5.728   3.441
  111TRP      H 1772   6.115   5.706   3.354
  111TRP     CA 1773   5.977   5.840   3.430
  111TRP     HA 1774   5.903   5.827   3.510
  111TRP     CB 1775   6.053   5.970   3.454
  111TRP    HB1 1776   5.978   6.046   3.430
  111TRP    HB2 1777   6.134   5.975   3.381
  111TRP     CG 1778   6.119   6.004   3.584
  111TRP    CD1 1779   6.242   5.963   3.623
  111TRP    HD1 1780   6.312   5.905   3.564
  111TRP    NE1 1781   6.272   6.017   3.747
  111TRP    HE1 1782   6.348   5.982   3.803
  111TRP    CE2 1783   6.170   6.100   3.789
  111TRP    CZ2 1784   6.156   6.178   3.904
  111TRP    HZ2 1785   6.227   6.188   3.984
  111TRP    CH2 1786   6.044   6.261   3.917
  111TRP    HH2 1787   6.032   6.330   3.999
  111TRP    CZ3 1788   5.940   6.252   3.823
  111TRP    HZ3 1789   5.849   6.309   3.829
  111TRP    CE3 1790   5.952   6.163   3.715
  111TRP    HE3 1791   5.869   6.146   3.648
  111TRP    CD2 1792   6.070   6.093   3.688
  111TRP      C 1793   5.908   5.829   3.295
  111TRP      O 1794   5.975   5.800   3.195
  112PRO      N 1795   5.781   5.862   3.274
  112PRO     CD 1796   5.693   5.922   3.373
  112PRO    HD1 1797   5.742   6.000   3.431
  112PRO    HD2 1798   5.649   5.840   3.430
  112PRO     CG 1799   5.583   5.991   3.292
  112PRO    HG1 1800   5.603   6.094   3.263
  112PRO    HG2 1801   5.486   5.977   3.339
  112PRO     CB 1802   5.571   5.897   3.172
  112PRO    HB1 1803   5.520   5.943   3.087
  112PRO    HB2 1804   5.508   5.809   3.188
  112PRO     CA 1805   5.713   5.847   3.147
  112PRO     HA 1806   5.711   5.743   3.115
  112PRO      C 1807   5.772   5.930   3.034
  112PRO      O 1808   5.767   5.890   2.918
  113THR      N 1809   5.838   6.041   3.069
  113THR      H 1810   5.879   6.040   3.161
  113THR     CA 1811   5.875   6.136   2.966
  113THR     HA 1812   5.794   6.146   2.894
  113THR     CB 1813   5.894   6.276   3.023
  113THR     HB 1814   5.919   6.343   2.940
  113THR    CG2 1815   5.762   6.333   3.076
  113THR   HG21 1816   5.771   6.441   3.088
  113THR   HG22 1817   5.685   6.327   2.999
  113THR   HG23 1818   5.739   6.291   3.174
  113THR    OG1 1819   5.983   6.271   3.133
  113THR    HG1 1820   6.070   6.247   3.102
  113THR      C 1821   5.998   6.090   2.889
  113THR      O 1822   6.110   6.114   2.934
  114GLY      N 1823   5.986   6.037   2.767
  114GLY      H 1824   5.892   6.038   2.730
  114GLY     CA 1825   6.099   6.009   2.681
  114GLY    HA1 1826   6.063   5.993   2.579
  114GLY    HA2 1827   6.159   5.931   2.728
  114GLY      C 1828   6.180   6.134   2.653
  114GLY      O 1829   6.132   6.240   2.612
  115PHE      N 1830   6.312   6.120   2.670
  115PHE      H 1831   6.341   6.027   2.695
  115PHE     CA 1832   6.413   6.220   2.644
  115PHE     HA 1833   6.368   6.318   2.631
  115PHE     CB 1834   6.499   6.238   2.769
  115PHE    HB1 1835   6.583   6.300   2.738
  115PHE    HB2 1836   6.544   6.142   2.794
  115PHE     CG 1837   6.438   6.301   2.892
  115PHE    CD1 1838   6.312   6.363   2.887
  115PHE    HD1 1839   6.252   6.361   2.797
  115PHE    CE1 1840   6.260   6.423   3.002
  115PHE    HE1 1841   6.165   6.474   2.986
  115PHE     CZ 1842   6.328   6.423   3.124
  115PHE     HZ 1843   6.279   6.464   3.211
  115PHE    CE2 1844   6.451   6.355   3.124
  115PHE    HE2 1845   6.511   6.350   3.214
  115PHE    CD2 1846   6.513   6.302   3.011
  115PHE    HD2 1847   6.608   6.251   3.019
  115PHE      C 1848   6.488   6.179   2.518
  115PHE      O 1849   6.507   6.065   2.477
  116LYS      N 1850   6.535   6.281   2.445
  116LYS      H 1851   6.526   6.371   2.490
  116LYS     CA 1852   6.609   6.263   2.322
  116LYS     HA 1853   6.557   6.191   2.261
  116LYS     CB 1854   6.615   6.392   2.241
  116LYS    HB1 1855   6.684   6.460   2.291
  116LYS    HB2 1856   6.519   6.443   2.232
  116LYS     CG 1857   6.664   6.374   2.098
  116LYS    HG1 1858   6.752   6.311   2.083
  116LYS    HG2 1859   6.686   6.472   2.057
  116LYS     CD 1860   6.548   6.318   2.015
  116LYS    HD1 1861   6.468   6.392   2.012
  116LYS    HD2 1862   6.516   6.223   2.059
  116LYS     CE 1863   6.588   6.284   1.872
  116LYS    HE1 1864   6.685   6.235   1.866
  116LYS    HE2 1865   6.600   6.379   1.820
  116LYS     NZ 1866   6.495   6.203   1.793
  116LYS    HZ1 1867   6.407   6.248   1.771
  116LYS    HZ2 1868   6.536   6.172   1.706
  116LYS    HZ3 1869   6.476   6.112   1.832
  116LYS      C 1870   6.747   6.202   2.343
  116LYS      O 1871   6.814   6.240   2.440
  117PRO      N 1872   6.798   6.104   2.268
  117PRO     CD 1873   6.721   6.029   2.172
  117PRO    HD1 1874   6.727   6.070   2.071
  117PRO    HD2 1875   6.614   6.017   2.192
  117PRO     CG 1876   6.785   5.891   2.160
  117PRO    HG1 1877   6.771   5.844   2.062
  117PRO    HG2 1878   6.748   5.827   2.240
  117PRO     CB 1879   6.931   5.927   2.187
  117PRO    HB1 1880   6.971   5.971   2.095
  117PRO    HB2 1881   7.003   5.848   2.210
  117PRO     CA 1882   6.924   6.037   2.292
  117PRO     HA 1883   6.935   5.994   2.392
  117PRO      C 1884   7.045   6.129   2.274
  117PRO      O 1885   7.030   6.230   2.206
  118GLY      N 1886   7.157   6.082   2.329
  118GLY      H 1887   7.149   5.994   2.378
  118GLY     CA 1888   7.291   6.133   2.310
  118GLY    HA1 1889   7.285   6.231   2.264
  118GLY    HA2 1890   7.351   6.073   2.242
  118GLY      C 1891   7.378   6.158   2.432
  118GLY      O 1892   7.365   6.088   2.532
  119LYS      N 1893   7.467   6.257   2.416
  119LYS      H 1894   7.469   6.308   2.329
  119LYS     CA 1895   7.578   6.274   2.507
  119LYS     HA 1896   7.617   6.172   2.517
  119LYS     CB 1897   7.678   6.370   2.445
  119LYS    HB1 1898   7.687   6.348   2.338
  119LYS    HB2 1899   7.777   6.347   2.485
  119LYS     CG 1900   7.650   6.519   2.466
  119LYS    HG1 1901   7.672   6.543   2.570
  119LYS    HG2 1902   7.547   6.543   2.439
  119LYS     CD 1903   7.757   6.595   2.388
  119LYS    HD1 1904   7.750   6.581   2.280
  119LYS    HD2 1905   7.858   6.563   2.413
  119LYS     CE 1906   7.741   6.746   2.410
  119LYS    HE1 1907   7.760   6.773   2.514
  119LYS    HE2 1908   7.643   6.785   2.382
  119LYS     NZ 1909   7.849   6.818   2.342
  119LYS    HZ1 1910   7.937   6.782   2.376
  119LYS    HZ2 1911   7.850   6.801   2.243
  119LYS    HZ3 1912   7.859   6.915   2.370
  119LYS      C 1913   7.544   6.320   2.648
  119LYS      O 1914   7.628   6.300   2.736
  120GLU      N 1915   7.430   6.383   2.677
  120GLU      H 1916   7.373   6.406   2.597
  120GLU     CA 1917   7.382   6.418   2.809
  120GLU     HA 1918   7.464   6.412   2.881
  120GLU     CB 1919   7.323   6.559   2.801
  120GLU    HB1 1920   7.255   6.570   2.885
  120GLU    HB2 1921   7.266   6.567   2.709
  120GLU     CG 1922   7.433   6.664   2.815
  120GLU    HG1 1923   7.512   6.650   2.742
  120GLU    HG2 1924   7.472   6.653   2.916
  120GLU     CD 1925   7.388   6.810   2.807
  120GLU    OE1 1926   7.392   6.873   2.914
  120GLU    OE2 1927   7.348   6.866   2.703
  120GLU      C 1928   7.269   6.329   2.858
  120GLU      O 1929   7.181   6.289   2.781
  121PHE      N 1930   7.256   6.303   2.988
  121PHE      H 1931   7.328   6.341   3.048
  121PHE     CA 1932   7.142   6.237   3.050
  121PHE     HA 1933   7.111   6.157   2.983
  121PHE     CB 1934   7.182   6.201   3.193
  121PHE    HB1 1935   7.090   6.172   3.244
  121PHE    HB2 1936   7.211   6.290   3.248
  121PHE     CG 1937   7.268   6.078   3.213
  121PHE    CD1 1938   7.250   5.963   3.136
  121PHE    HD1 1939   7.179   5.957   3.055
  121PHE    CE1 1940   7.316   5.842   3.160
  121PHE    HE1 1941   7.292   5.764   3.089
  121PHE     CZ 1942   7.404   5.830   3.269
  121PHE     HZ 1943   7.457   5.737   3.283
  121PHE    CE2 1944   7.428   5.949   3.340
  121PHE    HE2 1945   7.495   5.947   3.425
  121PHE    CD2 1946   7.366   6.071   3.313
  121PHE    HD2 1947   7.383   6.159   3.373
  121PHE      C 1948   7.025   6.334   3.055
  121PHE      O 1949   6.913   6.286   3.068
  122PHE      N 1950   7.046   6.466   3.046
  122PHE      H 1951   7.139   6.496   3.024
  122PHE     CA 1952   6.944   6.568   3.060
  122PHE     HA 1953   6.847   6.524   3.039
  122PHE     CB 1954   6.939   6.618   3.205
  122PHE    HB1 1955   6.873   6.705   3.207
  122PHE    HB2 1956   7.040   6.647   3.231
  122PHE     CG 1957   6.892   6.524   3.313
  122PHE    CD1 1958   6.758   6.527   3.353
  122PHE    HD1 1959   6.687   6.598   3.314
  122PHE    CE1 1960   6.709   6.441   3.453
  122PHE    HE1 1961   6.603   6.445   3.472
  122PHE     CZ 1962   6.797   6.345   3.505
  122PHE     HZ 1963   6.756   6.263   3.563
  122PHE    CE2 1964   6.932   6.343   3.469
  122PHE    HE2 1965   6.999   6.273   3.517
  122PHE    CD2 1966   6.980   6.434   3.375
  122PHE    HD2 1967   7.083   6.441   3.343
  122PHE      C 1968   6.979   6.672   2.954
  122PHE      O 1969   7.023   6.781   2.989
  123PRO      N 1970   6.933   6.658   2.830
  123PRO     CD 1971   6.879   6.533   2.779
  123PRO    HD1 1972   6.788   6.512   2.836
  123PRO    HD2 1973   6.956   6.457   2.789
  123PRO     CG 1974   6.851   6.559   2.631
  123PRO    HG1 1975   6.746   6.586   2.621
  123PRO    HG2 1976   6.869   6.469   2.573
  123PRO     CB 1977   6.938   6.679   2.596
  123PRO    HB1 1978   6.902   6.745   2.516
  123PRO    HB2 1979   7.032   6.633   2.568
  123PRO     CA 1980   6.944   6.759   2.726
  123PRO     HA 1981   7.041   6.808   2.722
  123PRO      C 1982   6.841   6.869   2.740
  123PRO      O 1983   6.722   6.844   2.759
  124LEU      N 1984   6.885   6.994   2.719
  124LEU      H 1985   6.985   7.007   2.721
  124LEU     CA 1986   6.809   7.117   2.731
  124LEU     HA 1987   6.708   7.090   2.764
  124LEU     CB 1988   6.861   7.203   2.846
  124LEU    HB1 1989   6.817   7.301   2.862
  124LEU    HB2 1990   6.963   7.224   2.813
  124LEU     CG 1991   6.854   7.146   2.987
  124LEU     HG 1992   6.903   7.049   2.997
  124LEU    CD1 1993   6.924   7.240   3.086
  124LEU   HD11 1994   6.909   7.221   3.192
  124LEU   HD12 1995   7.030   7.236   3.061
  124LEU   HD13 1996   6.893   7.342   3.063
  124LEU    CD2 1997   6.708   7.137   3.029
  124LEU   HD21 1998   6.662   7.051   2.980
  124LEU   HD22 1999   6.697   7.121   3.136
  124LEU   HD23 2000   6.659   7.232   3.005
  124LEU      C 2001   6.802   7.193   2.599
  124LEU      O 2002   6.903   7.209   2.532
  125ASP      N 2003   6.685   7.247   2.565
  125ASP      H 2004   6.609   7.234   2.631
  125ASP     CA 2005   6.671   7.351   2.465
  125ASP     HA 2006   6.717   7.323   2.371
  125ASP     CB 2007   6.520   7.368   2.452
  125ASP    HB1 2008   6.482   7.408   2.546
  125ASP    HB2 2009   6.475   7.273   2.424
  125ASP     CG 2010   6.473   7.474   2.353
  125ASP    OD1 2011   6.385   7.555   2.392
  125ASP    OD2 2012   6.523   7.469   2.239
  125ASP      C 2013   6.730   7.483   2.512
  125ASP      O 2014   6.754   7.502   2.631
  126GLU      N 2015   6.744   7.585   2.427
  126GLU      H 2016   6.757   7.565   2.329
  126GLU     CA 2017   6.760   7.726   2.460
  126GLU     HA 2018   6.861   7.755   2.488
  126GLU     CB 2019   6.718   7.805   2.337
  126GLU    HB1 2020   6.703   7.910   2.366
  126GLU    HB2 2021   6.621   7.777   2.296
  126GLU     CG 2022   6.828   7.808   2.231
  126GLU    HG1 2023   6.849   7.705   2.201
  126GLU    HG2 2024   6.921   7.844   2.273
  126GLU     CD 2025   6.811   7.903   2.114
  126GLU    OE1 2026   6.710   7.899   2.040
  126GLU    OE2 2027   6.903   7.985   2.093
  126GLU      C 2028   6.675   7.778   2.575
  126GLU      O 2029   6.723   7.853   2.659
  127SER      N 2030   6.546   7.744   2.580
  127SER      H 2031   6.517   7.667   2.521
  127SER     CA 2032   6.442   7.796   2.667
  127SER     HA 2033   6.445   7.905   2.674
  127SER     CB 2034   6.301   7.756   2.625
  127SER    HB1 2035   6.304   7.795   2.523
  127SER    HB2 2036   6.222   7.800   2.684
  127SER     OG 2037   6.288   7.617   2.607
  127SER     HG 2038   6.344   7.595   2.532
  127SER      C 2039   6.454   7.753   2.813
  127SER      O 2040   6.397   7.821   2.898
  128GLY      N 2041   6.525   7.644   2.841
  128GLY      H 2042   6.586   7.617   2.764
  128GLY     CA 2043   6.549   7.578   2.968
  128GLY    HA1 2044   6.523   7.645   3.050
  128GLY    HA2 2045   6.655   7.552   2.967
  128GLY      C 2046   6.469   7.449   2.979
  128GLY      O 2047   6.483   7.376   3.077
  129ASN      N 2048   6.380   7.430   2.882
  129ASN      H 2049   6.359   7.499   2.811
  129ASN     CA 2050   6.300   7.309   2.870
  129ASN     HA 2051   6.257   7.283   2.966
  129ASN     CB 2052   6.173   7.321   2.786
  129ASN    HB1 2053   6.129   7.222   2.779
  129ASN    HB2 2054   6.192   7.345   2.682
  129ASN     CG 2055   6.077   7.426   2.841
  129ASN    OD1 2056   6.026   7.418   2.953
  129ASN    ND2 2057   6.053   7.533   2.766
  129ASN   HD21 2058   6.086   7.533   2.671
  129ASN   HD22 2059   6.019   7.619   2.808
  129ASN      C 2060   6.386   7.190   2.831
  129ASN      O 2061   6.485   7.211   2.761
  130VAL      N 2062   6.355   7.068   2.875
  130VAL      H 2063   6.271   7.056   2.930
  130VAL     CA 2064   6.418   6.944   2.835
  130VAL     HA 2065   6.526   6.964   2.839
  130VAL     CB 2066   6.384   6.827   2.926
  130VAL     HB 2067   6.402   6.852   3.031
  130VAL    CG1 2068   6.233   6.803   2.917
  130VAL   HG11 2069   6.203   6.764   2.820
  130VAL   HG12 2070   6.208   6.732   2.995
  130VAL   HG13 2071   6.172   6.884   2.956
  130VAL    CG2 2072   6.469   6.704   2.896
  130VAL   HG21 2073   6.455   6.661   2.797
  130VAL   HG22 2074   6.576   6.716   2.910
  130VAL   HG23 2075   6.441   6.628   2.970
  130VAL      C 2076   6.384   6.909   2.691
  130VAL      O 2077   6.273   6.937   2.647
  131VAL      N 2078   6.473   6.844   2.617
  131VAL      H 2079   6.566   6.834   2.655
  131VAL     CA 2080   6.455   6.792   2.483
  131VAL     HA 2081   6.399   6.866   2.425
  131VAL     CB 2082   6.582   6.789   2.398
  131VAL     HB 2083   6.657   6.721   2.437
  131VAL    CG1 2084   6.559   6.754   2.251
  131VAL   HG11 2085   6.653   6.751   2.196
  131VAL   HG12 2086   6.516   6.654   2.245
  131VAL   HG13 2087   6.491   6.821   2.199
  131VAL    CG2 2088   6.649   6.926   2.392
  131VAL   HG21 2089   6.665   6.959   2.495
  131VAL   HG22 2090   6.743   6.915   2.340
  131VAL   HG23 2091   6.586   7.001   2.344
  131VAL      C 2092   6.386   6.657   2.481
  131VAL      O 2093   6.444   6.564   2.537
  132PRO      N 2094   6.269   6.639   2.418
  132PRO     CD 2095   6.193   6.742   2.351
  132PRO    HD1 2096   6.245   6.792   2.269
  132PRO    HD2 2097   6.165   6.821   2.421
  132PRO     CG 2098   6.067   6.676   2.295
  132PRO    HG1 2099   6.091   6.641   2.195
  132PRO    HG2 2100   5.986   6.748   2.311
  132PRO     CB 2101   6.048   6.560   2.392
  132PRO    HB1 2102   5.987   6.476   2.358
  132PRO    HB2 2103   6.007   6.608   2.481
  132PRO     CA 2104   6.193   6.516   2.411
  132PRO     HA 2105   6.197   6.462   2.505
  132PRO      C 2106   6.243   6.425   2.300
  132PRO      O 2107   6.286   6.482   2.199
  133SER      N 2108   6.215   6.295   2.302
  133SER      H 2109   6.195   6.253   2.391
  133SER     CA 2110   6.217   6.198   2.194
  133SER     HA 2111   6.308   6.219   2.136
  133SER     CB 2112   6.229   6.056   2.249
  133SER    HB1 2113   6.336   6.044   2.266
  133SER    HB2 2114   6.200   5.993   2.164
  133SER     OG 2115   6.143   6.018   2.354
  133SER     HG 2116   6.119   5.927   2.334
  133SER      C 2117   6.100   6.209   2.098
  133SER      O 2118   6.009   6.286   2.128
  134ASP      N 2119   6.107   6.134   1.987
  134ASP      H 2120   6.192   6.084   1.968
  134ASP     CA 2121   6.008   6.108   1.885
  134ASP     HA 2122   5.954   6.201   1.873
  134ASP     CB 2123   6.074   6.075   1.751
  134ASP    HB1 2124   6.002   6.095   1.673
  134ASP    HB2 2125   6.096   5.968   1.745
  134ASP     CG 2126   6.195   6.158   1.710
  134ASP    OD1 2127   6.220   6.270   1.760
  134ASP    OD2 2128   6.275   6.118   1.623
  134ASP      C 2129   5.907   5.999   1.921
  134ASP      O 2130   5.838   5.945   1.834
  135THR      N 2131   5.910   5.957   2.047
  135THR      H 2132   5.973   5.999   2.113
  135THR     CA 2133   5.830   5.845   2.094
  135THR     HA 2134   5.773   5.798   2.014
  135THR     CB 2135   5.914   5.733   2.156
  135THR     HB 2136   5.848   5.662   2.205
  135THR    CG2 2137   5.981   5.647   2.050
  135THR   HG21 2138   5.908   5.607   1.980
  135THR   HG22 2139   6.044   5.718   1.997
  135THR   HG23 2140   6.033   5.559   2.089
  135THR    OG1 2141   6.015   5.782   2.241
  135THR    HG1 2142   6.010   5.725   2.319
  135THR      C 2143   5.729   5.893   2.197
  135THR      O 2144   5.742   6.000   2.257
  136ASN      N 2145   5.638   5.800   2.227
  136ASN      H 2146   5.633   5.712   2.178
  136ASN     CA 2147   5.541   5.805   2.335
  136ASN     HA 2148   5.553   5.901   2.387
  136ASN     CB 2149   5.397   5.788   2.285
  136ASN    HB1 2150   5.391   5.696   2.226
  136ASN    HB2 2151   5.369   5.871   2.221
  136ASN     CG 2152   5.289   5.784   2.391
  136ASN    OD1 2153   5.205   5.694   2.393
  136ASN    ND2 2154   5.284   5.884   2.479
  136ASN   HD21 2155   5.357   5.954   2.484
  136ASN   HD22 2156   5.196   5.892   2.527
  136ASN      C 2157   5.566   5.690   2.430
  136ASN      O 2158   5.639   5.598   2.395
  137ILE      N 2159   5.508   5.683   2.551
  137ILE      H 2160   5.473   5.770   2.589
  137ILE     CA 2161   5.509   5.571   2.642
  137ILE     HA 2162   5.614   5.553   2.665
  137ILE     CB 2163   5.425   5.594   2.767
  137ILE     HB 2164   5.422   5.499   2.820
  137ILE    CG2 2165   5.493   5.701   2.852
  137ILE   HG21 2166   5.455   5.728   2.951
  137ILE   HG22 2167   5.586   5.654   2.882
  137ILE   HG23 2168   5.517   5.794   2.801
  137ILE    CG1 2169   5.278   5.631   2.745
  137ILE   HG11 2170   5.234   5.568   2.668
  137ILE   HG12 2171   5.273   5.735   2.714
  137ILE     CD 2172   5.200   5.611   2.875
  137ILE    HD1 2173   5.092   5.611   2.861
  137ILE    HD2 2174   5.218   5.516   2.924
  137ILE    HD3 2175   5.236   5.693   2.937
  137ILE      C 2176   5.462   5.442   2.575
  137ILE      O 2177   5.517   5.342   2.619
  138LEU      N 2178   5.373   5.437   2.476
  138LEU      H 2179   5.335   5.529   2.457
  138LEU     CA 2180   5.335   5.321   2.398
  138LEU     HA 2181   5.319   5.235   2.464
  138LEU     CB 2182   5.207   5.352   2.322
  138LEU    HB1 2183   5.197   5.269   2.253
  138LEU    HB2 2184   5.221   5.447   2.271
  138LEU     CG 2185   5.086   5.347   2.415
  138LEU     HG 2186   5.105   5.411   2.501
  138LEU    CD1 2187   4.967   5.416   2.350
  138LEU   HD11 2188   4.880   5.389   2.409
  138LEU   HD12 2189   4.982   5.524   2.342
  138LEU   HD13 2190   4.952   5.384   2.247
  138LEU    CD2 2191   5.049   5.207   2.463
  138LEU   HD21 2192   5.137   5.148   2.490
  138LEU   HD22 2193   4.981   5.214   2.549
  138LEU   HD23 2194   4.997   5.148   2.388
  138LEU      C 2195   5.446   5.263   2.311
  138LEU      O 2196   5.476   5.144   2.320
  139ASP      N 2197   5.517   5.348   2.237
  139ASP      H 2198   5.497   5.447   2.232
  139ASP     CA 2199   5.643   5.308   2.178
  139ASP     HA 2200   5.623   5.226   2.109
  139ASP     CB 2201   5.696   5.418   2.087
  139ASP    HB1 2202   5.781   5.369   2.039
  139ASP    HB2 2203   5.739   5.503   2.140
  139ASP     CG 2204   5.598   5.466   1.981
  139ASP    OD1 2205   5.589   5.589   1.964
  139ASP    OD2 2206   5.532   5.385   1.912
  139ASP      C 2207   5.749   5.254   2.274
  139ASP      O 2208   5.825   5.162   2.244
  140THR      N 2209   5.765   5.311   2.393
  140THR      H 2210   5.711   5.396   2.405
  140THR     CA 2211   5.848   5.258   2.499
  140THR     HA 2212   5.950   5.232   2.472
  140THR     CB 2213   5.855   5.349   2.622
  140THR     HB 2214   5.762   5.336   2.678
  140THR    CG2 2215   5.968   5.318   2.720
  140THR   HG21 2216   5.951   5.219   2.761
  140THR   HG22 2217   6.061   5.305   2.664
  140THR   HG23 2218   5.987   5.389   2.801
  140THR    OG1 2219   5.876   5.486   2.598
  140THR    HG1 2220   5.876   5.528   2.684
  140THR      C 2221   5.809   5.118   2.548
  140THR      O 2222   5.894   5.030   2.557
  141TRP      N 2223   5.683   5.089   2.581
  141TRP      H 2224   5.618   5.165   2.586
  141TRP     CA 2225   5.635   4.954   2.605
  141TRP     HA 2226   5.703   4.915   2.680
  141TRP     CB 2227   5.491   4.962   2.654
  141TRP    HB1 2228   5.427   4.977   2.567
  141TRP    HB2 2229   5.483   5.050   2.717
  141TRP     CG 2230   5.443   4.845   2.734
  141TRP    CD1 2231   5.379   4.736   2.686
  141TRP    HD1 2232   5.351   4.714   2.584
  141TRP    NE1 2233   5.354   4.650   2.791
  141TRP    HE1 2234   5.321   4.555   2.779
  141TRP    CE2 2235   5.397   4.701   2.911
  141TRP    CZ2 2236   5.404   4.653   3.043
  141TRP    HZ2 2237   5.349   4.562   3.062
  141TRP    CH2 2238   5.457   4.732   3.146
  141TRP    HH2 2239   5.454   4.700   3.249
  141TRP    CZ3 2240   5.526   4.848   3.111
  141TRP    HZ3 2241   5.553   4.914   3.192
  141TRP    CE3 2242   5.536   4.887   2.977
  141TRP    HE3 2243   5.595   4.977   2.962
  141TRP    CD2 2244   5.464   4.822   2.877
  141TRP      C 2245   5.649   4.861   2.485
  141TRP      O 2246   5.690   4.746   2.498
  142ALA      N 2247   5.630   4.909   2.362
  142ALA      H 2248   5.609   5.007   2.349
  142ALA     CA 2249   5.666   4.830   2.246
  142ALA     HA 2250   5.612   4.735   2.243
  142ALA     CB 2251   5.623   4.906   2.121
  142ALA    HB1 2252   5.518   4.935   2.124
  142ALA    HB2 2253   5.688   4.989   2.095
  142ALA    HB3 2254   5.630   4.844   2.032
  142ALA      C 2255   5.811   4.784   2.239
  142ALA      O 2256   5.842   4.688   2.168
  143ALA      N 2257   5.901   4.850   2.312
  143ALA      H 2258   5.872   4.935   2.358
  143ALA     CA 2259   6.037   4.806   2.333
  143ALA     HA 2260   6.072   4.735   2.258
  143ALA     CB 2261   6.120   4.933   2.323
  143ALA    HB1 2262   6.111   4.982   2.227
  143ALA    HB2 2263   6.090   4.998   2.406
  143ALA    HB3 2264   6.225   4.905   2.338
  143ALA      C 2265   6.062   4.726   2.460
  143ALA      O 2266   6.150   4.640   2.464
  144MET      N 2267   5.986   4.759   2.565
  144MET      H 2268   5.946   4.851   2.562
  144MET     CA 2269   6.010   4.715   2.701
  144MET     HA 2270   6.114   4.718   2.734
  144MET     CB 2271   5.934   4.801   2.802
  144MET    HB1 2272   5.829   4.801   2.772
  144MET    HB2 2273   5.961   4.906   2.787
  144MET     CG 2274   5.948   4.761   2.949
  144MET    HG1 2275   5.926   4.657   2.972
  144MET    HG2 2276   5.878   4.821   3.007
  144MET     SD 2277   6.119   4.784   3.003
  144MET     CE 2278   6.085   4.807   3.179
  144MET    HE1 2279   5.989   4.764   3.206
  144MET    HE2 2280   6.162   4.766   3.244
  144MET    HE3 2281   6.083   4.913   3.207
  144MET      C 2282   5.972   4.570   2.726
  144MET      O 2283   6.038   4.497   2.799
  145GLU      N 2284   5.862   4.529   2.662
  145GLU      H 2285   5.811   4.612   2.635
  145GLU     CA 2286   5.789   4.406   2.688
  145GLU     HA 2287   5.792   4.394   2.796
  145GLU     CB 2288   5.642   4.427   2.656
  145GLU    HB1 2289   5.604   4.515   2.709
  145GLU    HB2 2290   5.588   4.342   2.696
  145GLU     CG 2291   5.610   4.437   2.507
  145GLU    HG1 2292   5.637   4.344   2.458
  145GLU    HG2 2293   5.681   4.509   2.466
  145GLU     CD 2294   5.465   4.479   2.486
  145GLU    OE1 2295   5.381   4.433   2.566
  145GLU    OE2 2296   5.430   4.546   2.387
  145GLU      C 2297   5.850   4.287   2.616
  145GLU      O 2298   5.831   4.172   2.656
  146GLU      N 2299   5.932   4.307   2.513
  146GLU      H 2300   5.958   4.404   2.497
  146GLU     CA 2301   6.005   4.213   2.430
  146GLU     HA 2302   5.938   4.136   2.393
  146GLU     CB 2303   6.075   4.287   2.316
  146GLU    HB1 2304   6.131   4.216   2.256
  146GLU    HB2 2305   6.150   4.354   2.358
  146GLU     CG 2306   5.987   4.368   2.220
  146GLU    HG1 2307   6.040   4.444   2.162
  146GLU    HG2 2308   5.903   4.416   2.269
  146GLU     CD 2309   5.918   4.278   2.118
  146GLU    OE1 2310   5.967   4.274   2.004
  146GLU    OE2 2311   5.823   4.207   2.159
  146GLU      C 2312   6.116   4.151   2.513
  146GLU      O 2313   6.153   4.037   2.488
  147LEU      N 2314   6.162   4.226   2.613
  147LEU      H 2315   6.116   4.313   2.632
  147LEU     CA 2316   6.263   4.177   2.706
  147LEU     HA 2317   6.339   4.130   2.643
  147LEU     CB 2318   6.319   4.292   2.789
  147LEU    HB1 2319   6.397   4.250   2.853
  147LEU    HB2 2320   6.239   4.336   2.847
  147LEU     CG 2321   6.376   4.415   2.720
  147LEU     HG 2322   6.308   4.440   2.638
  147LEU    CD1 2323   6.392   4.530   2.819
  147LEU   HD11 2324   6.468   4.502   2.891
  147LEU   HD12 2325   6.435   4.620   2.775
  147LEU   HD13 2326   6.301   4.562   2.871
  147LEU    CD2 2327   6.514   4.388   2.661
  147LEU   HD21 2328   6.555   4.480   2.620
  147LEU   HD22 2329   6.578   4.340   2.735
  147LEU   HD23 2330   6.498   4.321   2.577
  147LEU      C 2331   6.221   4.065   2.800
  147LEU      O 2332   6.305   3.991   2.851
  148VAL      N 2333   6.090   4.046   2.818
  148VAL      H 2334   6.020   4.098   2.767
  148VAL     CA 2335   6.028   3.941   2.897
  148VAL     HA 2336   6.101   3.919   2.976
  148VAL     CB 2337   5.902   3.994   2.965
  148VAL     HB 2338   5.826   3.978   2.889
  148VAL    CG1 2339   5.864   3.930   3.098
  148VAL   HG11 2340   5.859   3.821   3.092
  148VAL   HG12 2341   5.934   3.949   3.180
  148VAL   HG13 2342   5.764   3.958   3.131
  148VAL    CG2 2343   5.904   4.144   2.993
  148VAL   HG21 2344   5.802   4.161   3.026
  148VAL   HG22 2345   5.981   4.171   3.066
  148VAL   HG23 2346   5.915   4.196   2.898
  148VAL      C 2347   6.001   3.807   2.831
  148VAL      O 2348   6.000   3.708   2.905
  149ASP      N 2349   5.999   3.799   2.698
  149ASP      H 2350   5.986   3.884   2.645
  149ASP     CA 2351   6.027   3.676   2.627
  149ASP     HA 2352   6.000   3.595   2.695
  149ASP     CB 2353   5.944   3.660   2.500
  149ASP    HB1 2354   5.955   3.556   2.466
  149ASP    HB2 2355   5.984   3.728   2.425
  149ASP     CG 2356   5.796   3.688   2.516
  149ASP    OD1 2357   5.724   3.605   2.576
  149ASP    OD2 2358   5.741   3.786   2.460
  149ASP      C 2359   6.173   3.650   2.593
  149ASP      O 2360   6.212   3.535   2.579
  150GLU      N 2361   6.251   3.757   2.576
  150GLU      H 2362   6.212   3.850   2.569
  150GLU     CA 2363   6.394   3.736   2.565
  150GLU     HA 2364   6.411   3.657   2.492
  150GLU     CB 2365   6.444   3.872   2.515
  150GLU    HB1 2366   6.428   3.947   2.592
  150GLU    HB2 2367   6.387   3.899   2.426
  150GLU     CG 2368   6.590   3.893   2.478
  150GLU    HG1 2369   6.656   3.858   2.557
  150GLU    HG2 2370   6.608   4.000   2.469
  150GLU     CD 2371   6.623   3.826   2.345
  150GLU    OE1 2372   6.582   3.711   2.317
  150GLU    OE2 2373   6.701   3.878   2.262
  150GLU      C 2374   6.469   3.696   2.691
  150GLU      O 2375   6.590   3.677   2.691
  151GLY      N 2376   6.406   3.701   2.809
  151GLY      H 2377   6.313   3.742   2.807
  151GLY     CA 2378   6.456   3.638   2.929
  151GLY    HA1 2379   6.524   3.555   2.906
  151GLY    HA2 2380   6.376   3.591   2.985
  151GLY      C 2381   6.538   3.716   3.031
  151GLY      O 2382   6.582   3.667   3.134
  152LEU      N 2383   6.571   3.840   2.994
  152LEU      H 2384   6.542   3.874   2.903
  152LEU     CA 2385   6.663   3.927   3.065
  152LEU     HA 2386   6.744   3.864   3.101
  152LEU     CB 2387   6.716   4.030   2.965
  152LEU    HB1 2388   6.786   4.094   3.019
  152LEU    HB2 2389   6.641   4.094   2.920
  152LEU     CG 2390   6.791   3.972   2.846
  152LEU     HG 2391   6.720   3.906   2.796
  152LEU    CD1 2392   6.834   4.074   2.741
  152LEU   HD11 2393   6.901   4.144   2.791
  152LEU   HD12 2394   6.888   4.033   2.656
  152LEU   HD13 2395   6.746   4.127   2.703
  152LEU    CD2 2396   6.919   3.898   2.885
  152LEU   HD21 2397   6.910   3.854   2.984
  152LEU   HD22 2398   6.932   3.815   2.816
  152LEU   HD23 2399   7.004   3.966   2.882
  152LEU      C 2400   6.597   3.998   3.182
  152LEU      O 2401   6.665   4.030   3.280
  153VAL      N 2402   6.466   4.023   3.177
  153VAL      H 2403   6.413   3.981   3.103
  153VAL     CA 2404   6.390   4.076   3.289
  153VAL     HA 2405   6.448   4.087   3.380
  153VAL     CB 2406   6.349   4.221   3.265
  153VAL     HB 2407   6.297   4.253   3.355
  153VAL    CG1 2408   6.472   4.309   3.242
  153VAL   HG11 2409   6.538   4.315   3.328
  153VAL   HG12 2410   6.530   4.279   3.154
  153VAL   HG13 2411   6.435   4.409   3.220
  153VAL    CG2 2412   6.255   4.229   3.145
  153VAL   HG21 2413   6.245   4.332   3.113
  153VAL   HG22 2414   6.298   4.171   3.064
  153VAL   HG23 2415   6.151   4.205   3.170
  153VAL      C 2416   6.269   3.991   3.325
  153VAL      O 2417   6.209   3.939   3.232
  154LYS      N 2418   6.237   3.960   3.451
  154LYS      H 2419   6.311   3.973   3.518
  154LYS     CA 2420   6.136   3.864   3.492
  154LYS     HA 2421   6.120   3.797   3.408
  154LYS     CB 2422   6.170   3.784   3.618
  154LYS    HB1 2423   6.085   3.727   3.655
  154LYS    HB2 2424   6.197   3.851   3.700
  154LYS     CG 2425   6.282   3.681   3.605
  154LYS    HG1 2426   6.303   3.646   3.706
  154LYS    HG2 2427   6.370   3.729   3.563
  154LYS     CD 2428   6.247   3.557   3.524
  154LYS    HD1 2429   6.210   3.591   3.427
  154LYS    HD2 2430   6.172   3.497   3.577
  154LYS     CE 2431   6.366   3.465   3.495
  154LYS    HE1 2432   6.413   3.434   3.588
  154LYS    HE2 2433   6.442   3.532   3.456
  154LYS     NZ 2434   6.347   3.355   3.399
  154LYS    HZ1 2435   6.313   3.387   3.310
  154LYS    HZ2 2436   6.436   3.311   3.380
  154LYS    HZ3 2437   6.284   3.279   3.423
  154LYS      C 2438   5.995   3.920   3.508
  154LYS      O 2439   5.902   3.845   3.477
  155ALA      N 2440   5.982   4.049   3.538
  155ALA      H 2441   6.070   4.093   3.562
  155ALA     CA 2442   5.866   4.134   3.546
  155ALA     HA 2443   5.795   4.091   3.475
  155ALA     CB 2444   5.803   4.136   3.685
  155ALA    HB1 2445   5.884   4.178   3.744
  155ALA    HB2 2446   5.715   4.200   3.676
  155ALA    HB3 2447   5.783   4.032   3.710
  155ALA      C 2448   5.899   4.276   3.503
  155ALA      O 2449   6.016   4.313   3.513
  156ILE      N 2450   5.795   4.351   3.466
  156ILE      H 2451   5.701   4.314   3.459
  156ILE     CA 2452   5.808   4.491   3.431
  156ILE     HA 2453   5.903   4.525   3.472
  156ILE     CB 2454   5.808   4.505   3.279
  156ILE     HB 2455   5.805   4.609   3.248
  156ILE    CG2 2456   5.943   4.454   3.230
  156ILE   HG21 2457   5.931   4.346   3.216
  156ILE   HG22 2458   5.968   4.513   3.142
  156ILE   HG23 2459   6.023   4.477   3.299
  156ILE    CG1 2460   5.694   4.429   3.212
  156ILE   HG11 2461   5.595   4.454   3.251
  156ILE   HG12 2462   5.712   4.322   3.223
  156ILE     CD 2463   5.688   4.468   3.064
  156ILE    HD1 2464   5.674   4.574   3.048
  156ILE    HD2 2465   5.784   4.433   3.026
  156ILE    HD3 2466   5.604   4.417   3.017
  156ILE      C 2467   5.700   4.584   3.486
  156ILE      O 2468   5.603   4.541   3.547
  157GLY      N 2469   5.723   4.715   3.481
  157GLY      H 2470   5.804   4.750   3.433
  157GLY     CA 2471   5.649   4.811   3.561
  157GLY    HA1 2472   5.666   4.804   3.669
  157GLY    HA2 2473   5.543   4.803   3.540
  157GLY      C 2474   5.692   4.954   3.527
  157GLY      O 2475   5.782   4.980   3.448
  158ILE      N 2476   5.620   5.050   3.587
  158ILE      H 2477   5.542   5.028   3.647
  158ILE     CA 2478   5.645   5.192   3.574
  158ILE     HA 2479   5.728   5.208   3.506
  158ILE     CB 2480   5.524   5.251   3.501
  158ILE     HB 2481   5.540   5.356   3.481
  158ILE    CG2 2482   5.510   5.201   3.358
  158ILE   HG21 2483   5.409   5.221   3.320
  158ILE   HG22 2484   5.583   5.250   3.294
  158ILE   HG23 2485   5.529   5.095   3.343
  158ILE    CG1 2486   5.386   5.242   3.566
  158ILE   HG11 2487   5.319   5.300   3.502
  158ILE   HG12 2488   5.382   5.296   3.661
  158ILE     CD 2489   5.331   5.103   3.595
  158ILE    HD1 2490   5.367   5.075   3.695
  158ILE    HD2 2491   5.225   5.109   3.619
  158ILE    HD3 2492   5.353   5.023   3.525
  158ILE      C 2493   5.688   5.265   3.700
  158ILE      O 2494   5.658   5.216   3.809
  159SER      N 2495   5.759   5.377   3.688
  159SER      H 2496   5.798   5.398   3.597
  159SER     CA 2497   5.786   5.473   3.793
  159SER     HA 2498   5.730   5.447   3.883
  159SER     CB 2499   5.931   5.464   3.837
  159SER    HB1 2500   5.985   5.471   3.743
  159SER    HB2 2501   5.962   5.368   3.880
  159SER     OG 2502   5.971   5.570   3.922
  159SER     HG 2503   5.988   5.649   3.871
  159SER      C 2504   5.745   5.611   3.743
  159SER      O 2505   5.778   5.651   3.631
  160ASN      N 2506   5.667   5.675   3.830
  160ASN      H 2507   5.656   5.633   3.922
  160ASN     CA 2508   5.615   5.810   3.819
  160ASN     HA 2509   5.573   5.840   3.915
  160ASN     CB 2510   5.728   5.908   3.791
  160ASN    HB1 2511   5.691   6.011   3.790
  160ASN    HB2 2512   5.773   5.895   3.692
  160ASN     CG 2513   5.842   5.906   3.892
  160ASN    OD1 2514   5.832   5.939   4.010
  160ASN    ND2 2515   5.963   5.866   3.854
  160ASN   HD21 2516   5.994   5.840   3.761
  160ASN   HD22 2517   6.033   5.876   3.927
  160ASN      C 2518   5.503   5.818   3.716
  160ASN      O 2519   5.493   5.920   3.647
  161PHE      N 2520   5.421   5.716   3.692
  161PHE      H 2521   5.402   5.655   3.770
  161PHE     CA 2522   5.301   5.721   3.612
  161PHE     HA 2523   5.316   5.796   3.534
  161PHE     CB 2524   5.268   5.590   3.541
  161PHE    HB1 2525   5.161   5.592   3.521
  161PHE    HB2 2526   5.276   5.509   3.614
  161PHE     CG 2527   5.356   5.564   3.421
  161PHE    CD1 2528   5.491   5.602   3.414
  161PHE    HD1 2529   5.533   5.660   3.495
  161PHE    CE1 2530   5.566   5.576   3.299
  161PHE    HE1 2531   5.671   5.598   3.289
  161PHE     CZ 2532   5.507   5.521   3.185
  161PHE     HZ 2533   5.564   5.507   3.095
  161PHE    CE2 2534   5.370   5.490   3.188
  161PHE    HE2 2535   5.327   5.447   3.099
  161PHE    CD2 2536   5.303   5.498   3.310
  161PHE    HD2 2537   5.197   5.477   3.305
  161PHE      C 2538   5.178   5.774   3.685
  161PHE      O 2539   5.155   5.735   3.799
  162ASN      N 2540   5.092   5.851   3.618
  162ASN      H 2541   5.123   5.884   3.528
  162ASN     CA 2542   4.958   5.879   3.666
  162ASN     HA 2543   4.963   5.875   3.774
  162ASN     CB 2544   4.919   6.023   3.634
  162ASN    HB1 2545   4.999   6.093   3.655
  162ASN    HB2 2546   4.835   6.054   3.697
  162ASN     CG 2547   4.881   6.055   3.490
  162ASN    OD1 2548   4.785   6.001   3.436
  162ASN    ND2 2549   4.960   6.145   3.431
  162ASN   HD21 2550   5.026   6.204   3.478
  162ASN   HD22 2551   4.917   6.175   3.345
  162ASN      C 2552   4.856   5.782   3.606
  162ASN      O 2553   4.885   5.696   3.523
  163HIS      N 2554   4.731   5.789   3.651
  163HIS      H 2555   4.707   5.862   3.716
  163HIS     CA 2556   4.621   5.700   3.620
  163HIS     HA 2557   4.651   5.600   3.650
  163HIS     CB 2558   4.507   5.730   3.718
  163HIS    HB1 2559   4.526   5.696   3.820
  163HIS    HB2 2560   4.419   5.670   3.697
  163HIS     CG 2561   4.464   5.874   3.717
  163HIS    ND1 2562   4.524   5.985   3.778
  163HIS    CE1 2563   4.446   6.088   3.746
  163HIS    HE1 2564   4.452   6.188   3.787
  163HIS    NE2 2565   4.334   6.050   3.682
  163HIS    HE2 2566   4.257   6.110   3.656
  163HIS    CD2 2567   4.340   5.913   3.673
  163HIS    HD2 2568   4.266   5.852   3.623
  163HIS      C 2569   4.586   5.688   3.473
  163HIS      O 2570   4.559   5.575   3.431
  164LEU      N 2571   4.586   5.802   3.404
  164LEU      H 2572   4.611   5.882   3.460
  164LEU     CA 2573   4.557   5.818   3.262
  164LEU     HA 2574   4.469   5.758   3.238
  164LEU     CB 2575   4.525   5.963   3.231
  164LEU    HB1 2576   4.487   5.979   3.130
  164LEU    HB2 2577   4.616   6.021   3.244
  164LEU     CG 2578   4.410   6.011   3.319
  164LEU     HG 2579   4.448   6.004   3.421
  164LEU    CD1 2580   4.373   6.155   3.284
  164LEU   HD11 2581   4.294   6.190   3.350
  164LEU   HD12 2582   4.455   6.225   3.298
  164LEU   HD13 2583   4.331   6.156   3.183
  164LEU    CD2 2584   4.282   5.928   3.321
  164LEU   HD21 2585   4.207   5.987   3.374
  164LEU   HD22 2586   4.246   5.896   3.223
  164LEU   HD23 2587   4.297   5.837   3.377
  164LEU      C 2588   4.671   5.764   3.177
  164LEU      O 2589   4.644   5.705   3.072
  165GLN      N 2590   4.793   5.772   3.229
  165GLN      H 2591   4.808   5.832   3.309
  165GLN     CA 2592   4.903   5.703   3.164
  165GLN     HA 2593   4.893   5.719   3.056
  165GLN     CB 2594   5.031   5.772   3.212
  165GLN    HB1 2595   5.108   5.707   3.172
  165GLN    HB2 2596   5.048   5.791   3.318
  165GLN     CG 2597   5.050   5.908   3.145
  165GLN    HG1 2598   4.966   5.974   3.167
  165GLN    HG2 2599   5.054   5.884   3.039
  165GLN     CD 2600   5.171   5.989   3.190
  165GLN    OE1 2601   5.186   6.024   3.307
  165GLN    NE2 2602   5.259   6.026   3.098
  165GLN   HE21 2603   5.244   6.000   3.001
  165GLN   HE22 2604   5.329   6.091   3.133
  165GLN      C 2605   4.903   5.553   3.185
  165GLN      O 2606   4.928   5.486   3.085
  166VAL      N 2607   4.868   5.500   3.302
  166VAL      H 2608   4.869   5.565   3.380
  166VAL     CA 2609   4.855   5.357   3.318
  166VAL     HA 2610   4.946   5.314   3.275
  166VAL     CB 2611   4.843   5.317   3.464
  166VAL     HB 2612   4.760   5.377   3.501
  166VAL    CG1 2613   4.817   5.170   3.495
  166VAL   HG11 2614   4.887   5.108   3.440
  166VAL   HG12 2615   4.811   5.154   3.603
  166VAL   HG13 2616   4.717   5.149   3.456
  166VAL    CG2 2617   4.971   5.356   3.537
  166VAL   HG21 2618   4.956   5.332   3.642
  166VAL   HG22 2619   5.061   5.300   3.510
  166VAL   HG23 2620   4.977   5.465   3.539
  166VAL      C 2621   4.742   5.302   3.232
  166VAL      O 2622   4.759   5.190   3.185
  167GLU      N 2623   4.635   5.380   3.216
  167GLU      H 2624   4.635   5.472   3.259
  167GLU     CA 2625   4.528   5.340   3.126
  167GLU     HA 2626   4.488   5.243   3.153
  167GLU     CB 2627   4.418   5.445   3.137
  167GLU    HB1 2628   4.443   5.511   3.054
  167GLU    HB2 2629   4.416   5.501   3.230
  167GLU     CG 2630   4.283   5.375   3.121
  167GLU    HG1 2631   4.282   5.303   3.040
  167GLU    HG2 2632   4.223   5.463   3.098
  167GLU     CD 2633   4.234   5.313   3.252
  167GLU    OE1 2634   4.300   5.308   3.358
  167GLU    OE2 2635   4.123   5.257   3.246
  167GLU      C 2636   4.569   5.313   2.982
  167GLU      O 2637   4.526   5.214   2.923
  168MET      N 2638   4.665   5.392   2.932
  168MET      H 2639   4.712   5.461   2.989
  168MET     CA 2640   4.722   5.363   2.802
  168MET     HA 2641   4.637   5.353   2.734
  168MET     CB 2642   4.813   5.477   2.756
  168MET    HB1 2643   4.849   5.452   2.656
  168MET    HB2 2644   4.890   5.496   2.831
  168MET     CG 2645   4.736   5.609   2.754
  168MET    HG1 2646   4.686   5.623   2.849
  168MET    HG2 2647   4.668   5.593   2.671
  168MET     SD 2648   4.834   5.758   2.720
  168MET     CE 2649   4.909   5.709   2.563
  168MET    HE1 2650   4.942   5.792   2.501
  168MET    HE2 2651   4.999   5.654   2.589
  168MET    HE3 2652   4.839   5.640   2.516
  168MET      C 2653   4.805   5.236   2.791
  168MET      O 2654   4.789   5.164   2.693
  169ILE      N 2655   4.883   5.198   2.893
  169ILE      H 2656   4.866   5.244   2.981
  169ILE     CA 2657   4.950   5.071   2.908
  169ILE     HA 2658   4.994   5.054   2.810
  169ILE     CB 2659   5.058   5.072   3.016
  169ILE     HB 2660   5.003   5.071   3.110
  169ILE    CG2 2661   5.131   4.938   3.027
  169ILE   HG21 2662   5.210   4.934   3.101
  169ILE   HG22 2663   5.054   4.870   3.063
  169ILE   HG23 2664   5.168   4.902   2.931
  169ILE    CG1 2665   5.150   5.193   3.029
  169ILE   HG11 2666   5.196   5.206   3.127
  169ILE   HG12 2667   5.099   5.288   3.015
  169ILE     CD 2668   5.257   5.196   2.920
  169ILE    HD1 2669   5.324   5.280   2.940
  169ILE    HD2 2670   5.304   5.098   2.918
  169ILE    HD3 2671   5.206   5.210   2.825
  169ILE      C 2672   4.859   4.950   2.919
  169ILE      O 2673   4.883   4.852   2.849
  170LEU      N 2674   4.754   4.961   3.001
  170LEU      H 2675   4.735   5.041   3.061
  170LEU     CA 2676   4.656   4.855   2.999
  170LEU     HA 2677   4.709   4.760   2.998
  170LEU     CB 2678   4.569   4.865   3.124
  170LEU    HB1 2679   4.484   4.799   3.107
  170LEU    HB2 2680   4.523   4.964   3.129
  170LEU     CG 2681   4.634   4.843   3.261
  170LEU     HG 2682   4.704   4.925   3.276
  170LEU    CD1 2683   4.539   4.860   3.380
  170LEU   HD11 2684   4.454   4.793   3.374
  170LEU   HD12 2685   4.596   4.841   3.471
  170LEU   HD13 2686   4.511   4.965   3.387
  170LEU    CD2 2687   4.707   4.711   3.281
  170LEU   HD21 2688   4.761   4.712   3.376
  170LEU   HD22 2689   4.630   4.635   3.270
  170LEU   HD23 2690   4.787   4.694   3.208
  170LEU      C 2691   4.573   4.852   2.871
  170LEU      O 2692   4.512   4.751   2.837
  171ASN      N 2693   4.557   4.963   2.798
  171ASN      H 2694   4.605   5.048   2.820
  171ASN     CA 2695   4.477   4.960   2.677
  171ASN     HA 2696   4.393   4.892   2.686
  171ASN     CB 2697   4.433   5.103   2.643
  171ASN    HB1 2698   4.524   5.158   2.620
  171ASN    HB2 2699   4.384   5.149   2.729
  171ASN     CG 2700   4.341   5.116   2.523
  171ASN    OD1 2701   4.223   5.086   2.539
  171ASN    ND2 2702   4.389   5.154   2.404
  171ASN   HD21 2703   4.485   5.179   2.385
  171ASN   HD22 2704   4.321   5.149   2.329
  171ASN      C 2705   4.554   4.901   2.560
  171ASN      O 2706   4.486   4.848   2.473
  172LYS      N 2707   4.687   4.894   2.566
  172LYS      H 2708   4.732   4.931   2.649
  172LYS     CA 2709   4.766   4.853   2.452
  172LYS     HA 2710   4.741   4.920   2.370
  172LYS     CB 2711   4.910   4.892   2.484
  172LYS    HB1 2712   4.909   4.986   2.540
  172LYS    HB2 2713   4.959   4.927   2.394
  172LYS     CG 2714   5.002   4.795   2.558
  172LYS    HG1 2715   4.950   4.748   2.642
  172LYS    HG2 2716   5.087   4.855   2.589
  172LYS     CD 2717   5.060   4.691   2.462
  172LYS    HD1 2718   5.164   4.722   2.446
  172LYS    HD2 2719   5.006   4.702   2.368
  172LYS     CE 2720   5.057   4.552   2.524
  172LYS    HE1 2721   4.958   4.507   2.517
  172LYS    HE2 2722   5.094   4.547   2.626
  172LYS     NZ 2723   5.138   4.466   2.437
  172LYS    HZ1 2724   5.118   4.367   2.445
  172LYS    HZ2 2725   5.105   4.482   2.342
  172LYS    HZ3 2726   5.237   4.477   2.451
  172LYS      C 2727   4.737   4.714   2.396
  172LYS      O 2728   4.698   4.627   2.473
  173PRO      N 2729   4.761   4.686   2.267
  173PRO     CD 2730   4.804   4.775   2.162
  173PRO    HD1 2731   4.913   4.786   2.160
  173PRO    HD2 2732   4.772   4.878   2.178
  173PRO     CG 2733   4.751   4.721   2.029
  173PRO    HG1 2734   4.821   4.725   1.946
  173PRO    HG2 2735   4.654   4.764   2.004
  173PRO     CB 2736   4.725   4.573   2.061
  173PRO    HB1 2737   4.812   4.521   2.021
  173PRO    HB2 2738   4.638   4.532   2.011
  173PRO     CA 2739   4.709   4.563   2.212
  173PRO     HA 2740   4.604   4.560   2.240
  173PRO      C 2741   4.795   4.446   2.260
  173PRO      O 2742   4.917   4.455   2.264
  174GLY      N 2743   4.720   4.343   2.302
  174GLY      H 2744   4.621   4.360   2.303
  174GLY     CA 2745   4.769   4.217   2.352
  174GLY    HA1 2746   4.823   4.177   2.267
  174GLY    HA2 2747   4.685   4.149   2.368
  174GLY      C 2748   4.871   4.224   2.465
  174GLY      O 2749   4.991   4.203   2.447
  175LEU      N 2750   4.820   4.260   2.583
  175LEU      H 2751   4.724   4.289   2.590
  175LEU     CA 2752   4.896   4.272   2.706
  175LEU     HA 2753   4.987   4.328   2.684
  175LEU     CB 2754   4.821   4.365   2.801
  175LEU    HB1 2755   4.719   4.336   2.825
  175LEU    HB2 2756   4.805   4.456   2.744
  175LEU     CG 2757   4.904   4.402   2.924
  175LEU     HG 2758   4.956   4.313   2.958
  175LEU    CD1 2759   5.001   4.518   2.902
  175LEU   HD11 2760   4.956   4.601   2.848
  175LEU   HD12 2761   5.043   4.559   2.994
  175LEU   HD13 2762   5.084   4.468   2.851
  175LEU    CD2 2763   4.803   4.431   3.035
  175LEU   HD21 2764   4.727   4.502   3.002
  175LEU   HD22 2765   4.754   4.338   3.066
  175LEU   HD23 2766   4.836   4.482   3.125
  175LEU      C 2767   4.935   4.139   2.769
  175LEU      O 2768   4.861   4.095   2.857
  176LYS      N 2769   5.040   4.074   2.717
  176LYS      H 2770   5.099   4.114   2.646
  176LYS     CA 2771   5.068   3.938   2.757
  176LYS     HA 2772   4.976   3.891   2.790
  176LYS     CB 2773   5.118   3.860   2.636
  176LYS    HB1 2774   5.148   3.761   2.670
  176LYS    HB2 2775   5.199   3.913   2.587
  176LYS     CG 2776   5.013   3.841   2.526
  176LYS    HG1 2777   4.985   3.936   2.480
  176LYS    HG2 2778   4.919   3.803   2.566
  176LYS     CD 2779   5.058   3.752   2.412
  176LYS    HD1 2780   5.066   3.649   2.448
  176LYS    HD2 2781   5.161   3.776   2.383
  176LYS     CE 2782   4.956   3.772   2.300
  176LYS    HE1 2783   4.938   3.880   2.301
  176LYS    HE2 2784   4.865   3.722   2.332
  176LYS     NZ 2785   5.005   3.720   2.172
  176LYS    HZ1 2786   5.102   3.739   2.153
  176LYS    HZ2 2787   4.994   3.620   2.168
  176LYS    HZ3 2788   4.945   3.758   2.100
  176LYS      C 2789   5.157   3.932   2.881
  176LYS      O 2790   5.167   3.832   2.953
  177TYR      N 2791   5.201   4.049   2.925
  177TYR      H 2792   5.189   4.134   2.872
  177TYR     CA 2793   5.274   4.076   3.048
  177TYR     HA 2794   5.259   4.003   3.127
  177TYR     CB 2795   5.424   4.079   3.019
  177TYR    HB1 2796   5.466   4.098   3.118
  177TYR    HB2 2797   5.444   4.165   2.955
  177TYR     CG 2798   5.488   3.952   2.971
  177TYR    CD1 2799   5.506   3.848   3.062
  177TYR    HD1 2800   5.484   3.867   3.166
  177TYR    CE1 2801   5.555   3.724   3.020
  177TYR    HE1 2802   5.570   3.652   3.099
  177TYR     CZ 2803   5.588   3.703   2.884
  177TYR     OH 2804   5.617   3.582   2.829
  177TYR     HH 2805   5.639   3.583   2.736
  177TYR    CE2 2806   5.579   3.812   2.794
  177TYR    HE2 2807   5.599   3.803   2.689
  177TYR    CD2 2808   5.532   3.936   2.839
  177TYR    HD2 2809   5.528   4.015   2.765
  177TYR      C 2810   5.232   4.213   3.101
  177TYR      O 2811   5.274   4.317   3.051
  178LYS      N 2812   5.136   4.204   3.193
  178LYS      H 2813   5.108   4.112   3.224
  178LYS     CA 2814   5.078   4.319   3.260
  178LYS     HA 2815   5.043   4.383   3.179
  178LYS     CB 2816   4.956   4.268   3.337
  178LYS    HB1 2817   4.980   4.191   3.410
  178LYS    HB2 2818   4.888   4.231   3.260
  178LYS     CG 2819   4.880   4.362   3.431
  178LYS    HG1 2820   4.850   4.450   3.373
  178LYS    HG2 2821   4.950   4.383   3.511
  178LYS     CD 2822   4.759   4.295   3.494
  178LYS    HD1 2823   4.796   4.210   3.550
  178LYS    HD2 2824   4.692   4.267   3.413
  178LYS     CE 2825   4.685   4.389   3.589
  178LYS    HE1 2826   4.655   4.477   3.533
  178LYS    HE2 2827   4.754   4.427   3.664
  178LYS     NZ 2828   4.569   4.323   3.652
  178LYS    HZ1 2829   4.510   4.287   3.578
  178LYS    HZ2 2830   4.598   4.247   3.711
  178LYS    HZ3 2831   4.516   4.390   3.705
  178LYS      C 2832   5.179   4.389   3.349
  178LYS      O 2833   5.253   4.318   3.417
  179PRO      N 2834   5.175   4.522   3.362
  179PRO     CD 2835   5.084   4.606   3.286
  179PRO    HD1 2836   4.986   4.564   3.266
  179PRO    HD2 2837   5.134   4.632   3.192
  179PRO     CG 2838   5.060   4.730   3.371
  179PRO    HG1 2839   4.984   4.720   3.448
  179PRO    HG2 2840   5.028   4.815   3.312
  179PRO     CB 2841   5.196   4.749   3.437
  179PRO    HB1 2842   5.182   4.810   3.526
  179PRO    HB2 2843   5.260   4.799   3.365
  179PRO     CA 2844   5.245   4.606   3.457
  179PRO     HA 2845   5.353   4.604   3.441
  179PRO      C 2846   5.220   4.563   3.601
  179PRO      O 2847   5.107   4.556   3.649
  180ALA      N 2848   5.330   4.521   3.664
  180ALA      H 2849   5.415   4.519   3.610
  180ALA     CA 2850   5.330   4.456   3.794
  180ALA     HA 2851   5.234   4.409   3.819
  180ALA     CB 2852   5.434   4.346   3.783
  180ALA    HB1 2853   5.452   4.302   3.881
  180ALA    HB2 2854   5.400   4.276   3.707
  180ALA    HB3 2855   5.525   4.392   3.742
  180ALA      C 2856   5.350   4.552   3.911
  180ALA      O 2857   5.296   4.525   4.018
  181VAL      N 2858   5.416   4.667   3.898
  181VAL      H 2859   5.464   4.690   3.811
  181VAL     CA 2860   5.456   4.762   3.999
  181VAL     HA 2861   5.379   4.754   4.076
  181VAL     CB 2862   5.591   4.731   4.062
  181VAL     HB 2863   5.678   4.765   4.006
  181VAL    CG1 2864   5.600   4.800   4.198
  181VAL   HG11 2865   5.568   4.735   4.280
  181VAL   HG12 2866   5.704   4.819   4.221
  181VAL   HG13 2867   5.543   4.892   4.197
  181VAL    CG2 2868   5.626   4.587   4.099
  181VAL   HG21 2869   5.645   4.526   4.010
  181VAL   HG22 2870   5.720   4.585   4.154
  181VAL   HG23 2871   5.550   4.540   4.160
  181VAL      C 2872   5.456   4.907   3.952
  181VAL      O 2873   5.525   4.933   3.853
  182ASN      N 2874   5.386   4.997   4.021
  182ASN      H 2875   5.333   4.968   4.102
  182ASN     CA 2876   5.395   5.141   4.004
  182ASN     HA 2877   5.449   5.172   3.915
  182ASN     CB 2878   5.259   5.209   3.994
  182ASN    HB1 2879   5.208   5.206   4.091
  182ASN    HB2 2880   5.200   5.148   3.926
  182ASN     CG 2881   5.264   5.351   3.940
  182ASN    OD1 2882   5.369   5.413   3.929
  182ASN    ND2 2883   5.149   5.403   3.895
  182ASN   HD21 2884   5.065   5.350   3.909
  182ASN   HD22 2885   5.156   5.494   3.853
  182ASN      C 2886   5.481   5.193   4.118
  182ASN      O 2887   5.443   5.175   4.233
  183GLN      N 2888   5.591   5.263   4.089
  183GLN      H 2889   5.618   5.268   3.992
  183GLN     CA 2890   5.675   5.336   4.183
  183GLN     HA 2891   5.647   5.298   4.282
  183GLN     CB 2892   5.823   5.308   4.161
  183GLN    HB1 2893   5.855   5.355   4.068
  183GLN    HB2 2894   5.837   5.200   4.151
  183GLN     CG 2895   5.912   5.365   4.270
  183GLN    HG1 2896   5.875   5.327   4.365
  183GLN    HG2 2897   5.891   5.472   4.260
  183GLN     CD 2898   6.060   5.343   4.242
  183GLN    OE1 2899   6.134   5.435   4.209
  183GLN    NE2 2900   6.114   5.222   4.256
  183GLN   HE21 2901   6.055   5.145   4.284
  183GLN   HE22 2902   6.214   5.217   4.241
  183GLN      C 2903   5.641   5.484   4.184
  183GLN      O 2904   5.650   5.548   4.079
  184ILE      N 2905   5.619   5.541   4.303
  184ILE      H 2906   5.629   5.484   4.385
  184ILE     CA 2907   5.578   5.679   4.318
  184ILE     HA 2908   5.611   5.731   4.228
  184ILE     CB 2909   5.426   5.682   4.327
  184ILE     HB 2910   5.402   5.780   4.366
  184ILE    CG2 2911   5.353   5.682   4.193
  184ILE   HG21 2912   5.245   5.696   4.198
  184ILE   HG22 2913   5.394   5.760   4.130
  184ILE   HG23 2914   5.362   5.584   4.145
  184ILE    CG1 2915   5.374   5.584   4.432
  184ILE   HG11 2916   5.451   5.580   4.508
  184ILE   HG12 2917   5.361   5.485   4.388
  184ILE     CD 2918   5.243   5.627   4.498
  184ILE    HD1 2919   5.161   5.631   4.425
  184ILE    HD2 2920   5.235   5.563   4.586
  184ILE    HD3 2921   5.260   5.728   4.533
  184ILE      C 2922   5.652   5.729   4.441
  184ILE      O 2923   5.711   5.662   4.526
  185GLU      N 2924   5.647   5.862   4.457
  185GLU      H 2925   5.598   5.920   4.390
  185GLU     CA 2926   5.687   5.929   4.579
  185GLU     HA 2927   5.764   5.873   4.631
  185GLU     CB 2928   5.741   6.069   4.551
  185GLU    HB1 2929   5.668   6.144   4.523
  185GLU    HB2 2930   5.805   6.071   4.463
  185GLU     CG 2931   5.807   6.136   4.670
  185GLU    HG1 2932   5.904   6.088   4.684
  185GLU    HG2 2933   5.748   6.115   4.759
  185GLU     CD 2934   5.825   6.284   4.641
  185GLU    OE1 2935   5.774   6.371   4.715
  185GLU    OE2 2936   5.892   6.325   4.543
  185GLU      C 2937   5.571   5.948   4.676
  185GLU      O 2938   5.469   6.005   4.635
  186CYS      N 2939   5.583   5.900   4.799
  186CYS      H 2940   5.676   5.866   4.820
  186CYS     CA 2941   5.476   5.895   4.897
  186CYS     HA 2942   5.430   5.990   4.871
  186CYS     CB 2943   5.377   5.785   4.859
  186CYS    HB1 2944   5.418   5.685   4.877
  186CYS    HB2 2945   5.364   5.796   4.752
  186CYS     SG 2946   5.214   5.797   4.937
  186CYS     HG 2947   5.213   5.926   4.902
  186CYS      C 2948   5.522   5.902   5.042
  186CYS      O 2949   5.604   5.821   5.083
  187HIS      N 2950   5.461   5.996   5.115
  187HIS      H 2951   5.418   6.067   5.058
  187HIS     CA 2952   5.492   6.029   5.253
  187HIS     HA 2953   5.507   5.938   5.311
  187HIS     CB 2954   5.624   6.106   5.247
  187HIS    HB1 2955   5.711   6.042   5.235
  187HIS    HB2 2956   5.641   6.149   5.345
  187HIS     CG 2957   5.630   6.216   5.144
  187HIS    ND1 2958   5.584   6.347   5.151
  187HIS    CE1 2959   5.638   6.408   5.045
  187HIS    HE1 2960   5.614   6.508   5.011
  187HIS    NE2 2961   5.712   6.324   4.971
  187HIS    HE2 2962   5.747   6.331   4.877
  187HIS    CD2 2963   5.719   6.205   5.040
  187HIS    HD2 2964   5.779   6.116   5.023
  187HIS      C 2965   5.378   6.111   5.311
  187HIS      O 2966   5.287   6.144   5.235
  188PRO      N 2967   5.371   6.138   5.441
  188PRO     CD 2968   5.462   6.088   5.542
  188PRO    HD1 2969   5.552   6.149   5.541
  188PRO    HD2 2970   5.484   5.981   5.534
  188PRO     CG 2971   5.393   6.115   5.676
  188PRO    HG1 2972   5.452   6.135   5.766
  188PRO    HG2 2973   5.321   6.040   5.706
  188PRO     CB 2974   5.307   6.239   5.653
  188PRO    HB1 2975   5.360   6.333   5.671
  188PRO    HB2 2976   5.220   6.239   5.719
  188PRO     CA 2977   5.272   6.223   5.505
  188PRO     HA 2978   5.178   6.169   5.508
  188PRO      C 2979   5.246   6.360   5.445
  188PRO      O 2980   5.141   6.416   5.476
  189TYR      N 2981   5.328   6.419   5.359
  189TYR      H 2982   5.412   6.368   5.333
  189TYR     CA 2983   5.300   6.539   5.282
  189TYR     HA 2984   5.213   6.594   5.318
  189TYR     CB 2985   5.418   6.635   5.288
  189TYR    HB1 2986   5.397   6.728   5.233
  189TYR    HB2 2987   5.499   6.593   5.229
  189TYR     CG 2988   5.475   6.669   5.423
  189TYR    CD1 2989   5.391   6.698   5.532
  189TYR    HD1 2990   5.284   6.700   5.516
  189TYR    CE1 2991   5.444   6.739   5.655
  189TYR    HE1 2992   5.379   6.773   5.734
  189TYR     CZ 2993   5.584   6.749   5.665
  189TYR     OH 2994   5.627   6.798   5.784
  189TYR     HH 2995   5.721   6.788   5.797
  189TYR    CE2 2996   5.673   6.717   5.560
  189TYR    HE2 2997   5.779   6.733   5.562
  189TYR    CD2 2998   5.614   6.681   5.438
  189TYR    HD2 2999   5.673   6.676   5.349
  189TYR      C 3000   5.262   6.506   5.138
  189TYR      O 3001   5.222   6.603   5.074
  190LEU      N 3002   5.256   6.383   5.087
  190LEU      H 3003   5.290   6.306   5.143
  190LEU     CA 3004   5.222   6.345   4.951
  190LEU     HA 3005   5.147   6.411   4.909
  190LEU     CB 3006   5.346   6.354   4.862
  190LEU    HB1 3007   5.407   6.270   4.894
  190LEU    HB2 3008   5.404   6.445   4.879
  190LEU     CG 3009   5.329   6.324   4.713
  190LEU     HG 3010   5.273   6.232   4.697
  190LEU    CD1 3011   5.262   6.435   4.634
  190LEU   HD11 3012   5.258   6.430   4.525
  190LEU   HD12 3013   5.156   6.432   4.658
  190LEU   HD13 3014   5.292   6.534   4.670
  190LEU    CD2 3015   5.464   6.314   4.644
  190LEU   HD21 3016   5.507   6.414   4.652
  190LEU   HD22 3017   5.537   6.259   4.704
  190LEU   HD23 3018   5.449   6.266   4.547
  190LEU      C 3019   5.159   6.206   4.959
  190LEU      O 3020   5.231   6.107   4.963
  191THR      N 3021   5.026   6.206   4.969
  191THR      H 3022   4.978   6.295   4.973
  191THR     CA 3023   4.965   6.082   5.013
  191THR     HA 3024   5.042   6.016   5.053
  191THR     CB 3025   4.870   6.104   5.131
  191THR     HB 3026   4.831   6.005   5.151
  191THR    CG2 3027   4.935   6.165   5.255
  191THR   HG21 3028   5.004   6.245   5.229
  191THR   HG22 3029   4.855   6.207   5.315
  191THR   HG23 3030   4.978   6.084   5.315
  191THR    OG1 3031   4.772   6.187   5.072
  191THR    HG1 3032   4.715   6.213   5.144
  191THR      C 3033   4.898   6.000   4.904
  191THR      O 3034   4.883   5.879   4.915
  192GLN      N 3035   4.871   6.062   4.789
  192GLN      H 3036   4.871   6.162   4.804
  192GLN     CA 3037   4.842   5.997   4.662
  192GLN     HA 3038   4.813   6.075   4.592
  192GLN     CB 3039   4.970   5.939   4.602
  192GLN    HB1 3040   4.948   5.902   4.502
  192GLN    HB2 3041   5.000   5.852   4.660
  192GLN     CG 3042   5.083   6.041   4.586
  192GLN    HG1 3043   5.161   6.004   4.653
  192GLN    HG2 3044   5.050   6.140   4.618
  192GLN     CD 3045   5.140   6.055   4.446
  192GLN    OE1 3046   5.071   6.074   4.346
  192GLN    NE2 3047   5.271   6.029   4.441
  192GLN   HE21 3048   5.330   6.036   4.523
  192GLN   HE22 3049   5.321   6.032   4.353
  192GLN      C 3050   4.727   5.898   4.667
  192GLN      O 3051   4.728   5.795   4.600
  193GLU      N 3052   4.624   5.922   4.749
  193GLU      H 3053   4.633   6.002   4.809
  193GLU     CA 3054   4.528   5.820   4.787
  193GLU     HA 3055   4.576   5.730   4.825
  193GLU     CB 3056   4.434   5.879   4.892
  193GLU    HB1 3057   4.360   5.805   4.919
  193GLU    HB2 3058   4.374   5.964   4.858
  193GLU     CG 3059   4.502   5.909   5.026
  193GLU    HG1 3060   4.581   5.982   5.009
  193GLU    HG2 3061   4.543   5.812   5.054
  193GLU     CD 3062   4.402   5.949   5.134
  193GLU    OE1 3063   4.330   5.860   5.185
  193GLU    OE2 3064   4.393   6.066   5.176
  193GLU      C 3065   4.444   5.765   4.672
  193GLU      O 3066   4.404   5.650   4.684
  194LYS      N 3067   4.407   5.856   4.581
  194LYS      H 3068   4.438   5.952   4.589
  194LYS     CA 3069   4.326   5.828   4.464
  194LYS     HA 3070   4.241   5.766   4.492
  194LYS     CB 3071   4.282   5.959   4.399
  194LYS    HB1 3072   4.219   5.926   4.316
  194LYS    HB2 3073   4.372   6.013   4.369
  194LYS     CG 3074   4.203   6.045   4.497
  194LYS    HG1 3075   4.279   6.075   4.568
  194LYS    HG2 3076   4.134   5.981   4.552
  194LYS     CD 3077   4.124   6.156   4.427
  194LYS    HD1 3078   4.023   6.125   4.400
  194LYS    HD2 3079   4.183   6.180   4.338
  194LYS     CE 3080   4.118   6.273   4.525
  194LYS    HE1 3081   4.223   6.297   4.542
  194LYS    HE2 3082   4.082   6.232   4.619
  194LYS     NZ 3083   4.045   6.395   4.485
  194LYS    HZ1 3084   3.955   6.367   4.449
  194LYS    HZ2 3085   4.022   6.451   4.566
  194LYS    HZ3 3086   4.083   6.460   4.418
  194LYS      C 3087   4.412   5.742   4.373
  194LYS      O 3088   4.358   5.644   4.322
  195LEU      N 3089   4.539   5.776   4.350
  195LEU      H 3090   4.584   5.853   4.398
  195LEU     CA 3091   4.623   5.691   4.268
  195LEU     HA 3092   4.577   5.660   4.174
  195LEU     CB 3093   4.753   5.768   4.242
  195LEU    HB1 3094   4.810   5.788   4.332
  195LEU    HB2 3095   4.728   5.864   4.197
  195LEU     CG 3096   4.850   5.712   4.138
  195LEU     HG 3097   4.884   5.612   4.166
  195LEU    CD1 3098   4.797   5.713   3.995
  195LEU   HD11 3099   4.765   5.612   3.970
  195LEU   HD12 3100   4.719   5.789   3.985
  195LEU   HD13 3101   4.876   5.732   3.923
  195LEU    CD2 3102   4.971   5.804   4.140
  195LEU   HD21 3103   5.020   5.796   4.238
  195LEU   HD22 3104   5.045   5.762   4.071
  195LEU   HD23 3105   4.955   5.909   4.118
  195LEU      C 3106   4.655   5.553   4.323
  195LEU      O 3107   4.652   5.456   4.247
  196ILE      N 3108   4.667   5.540   4.455
  196ILE      H 3109   4.663   5.623   4.513
  196ILE     CA 3110   4.676   5.413   4.523
  196ILE     HA 3111   4.759   5.354   4.484
  196ILE     CB 3112   4.717   5.441   4.668
  196ILE     HB 3113   4.655   5.519   4.712
  196ILE    CG2 3114   4.708   5.310   4.747
  196ILE   HG21 3115   4.731   5.321   4.853
  196ILE   HG22 3116   4.602   5.285   4.745
  196ILE   HG23 3117   4.776   5.238   4.701
  196ILE    CG1 3118   4.862   5.487   4.665
  196ILE   HG11 3119   4.865   5.579   4.607
  196ILE   HG12 3120   4.931   5.413   4.624
  196ILE     CD 3121   4.925   5.523   4.799
  196ILE    HD1 3122   5.031   5.546   4.790
  196ILE    HD2 3123   4.877   5.616   4.829
  196ILE    HD3 3124   4.916   5.434   4.862
  196ILE      C 3125   4.554   5.326   4.501
  196ILE      O 3126   4.566   5.216   4.446
  197GLN      N 3127   4.440   5.388   4.531
  197GLN      H 3128   4.450   5.486   4.555
  197GLN     CA 3129   4.312   5.323   4.509
  197GLN     HA 3130   4.309   5.233   4.570
  197GLN     CB 3131   4.200   5.414   4.556
  197GLN    HB1 3132   4.189   5.506   4.498
  197GLN    HB2 3133   4.224   5.442   4.659
  197GLN     CG 3134   4.062   5.350   4.569
  197GLN    HG1 3135   4.072   5.261   4.631
  197GLN    HG2 3136   4.030   5.323   4.468
  197GLN     CD 3137   3.960   5.443   4.634
  197GLN    OE1 3138   3.892   5.418   4.733
  197GLN    NE2 3139   3.927   5.560   4.579
  197GLN   HE21 3140   3.986   5.594   4.504
  197GLN   HE22 3141   3.852   5.619   4.613
  197GLN      C 3142   4.287   5.277   4.366
  197GLN      O 3143   4.245   5.163   4.346
  198TYR      N 3144   4.335   5.357   4.270
  198TYR      H 3145   4.360   5.452   4.295
  198TYR     CA 3146   4.327   5.327   4.129
  198TYR     HA 3147   4.224   5.308   4.098
  198TYR     CB 3148   4.372   5.448   4.047
  198TYR    HB1 3149   4.461   5.484   4.099
  198TYR    HB2 3150   4.303   5.532   4.050
  198TYR     CG 3151   4.405   5.412   3.904
  198TYR    CD1 3152   4.303   5.393   3.810
  198TYR    HD1 3153   4.202   5.405   3.847
  198TYR    CE1 3154   4.329   5.347   3.680
  198TYR    HE1 3155   4.253   5.329   3.605
  198TYR     CZ 3156   4.463   5.324   3.644
  198TYR     OH 3157   4.496   5.280   3.520
  198TYR     HH 3158   4.423   5.285   3.458
  198TYR    CE2 3159   4.568   5.339   3.737
  198TYR    HE2 3160   4.670   5.329   3.701
  198TYR    CD2 3161   4.537   5.387   3.865
  198TYR    HD2 3162   4.616   5.385   3.938
  198TYR      C 3163   4.411   5.203   4.103
  198TYR      O 3164   4.366   5.106   4.042
  199CYS      N 3165   4.536   5.206   4.150
  199CYS      H 3166   4.568   5.291   4.194
  199CYS     CA 3167   4.633   5.101   4.125
  199CYS     HA 3168   4.652   5.098   4.017
  199CYS     CB 3169   4.766   5.134   4.191
  199CYS    HB1 3170   4.829   5.047   4.210
  199CYS    HB2 3171   4.745   5.186   4.285
  199CYS     SG 3172   4.856   5.236   4.072
  199CYS     HG 3173   4.803   5.343   4.131
  199CYS      C 3174   4.586   4.967   4.179
  199CYS      O 3175   4.602   4.862   4.118
  200GLN      N 3176   4.522   4.971   4.296
  200GLN      H 3177   4.523   5.060   4.345
  200GLN     CA 3178   4.452   4.854   4.344
  200GLN     HA 3179   4.534   4.782   4.347
  200GLN     CB 3180   4.402   4.867   4.487
  200GLN    HB1 3181   4.346   4.776   4.510
  200GLN    HB2 3182   4.345   4.957   4.510
  200GLN     CG 3183   4.521   4.877   4.583
  200GLN    HG1 3184   4.591   4.954   4.551
  200GLN    HG2 3185   4.577   4.784   4.582
  200GLN     CD 3186   4.483   4.923   4.723
  200GLN    OE1 3187   4.445   5.035   4.756
  200GLN    NE2 3188   4.497   4.827   4.814
  200GLN   HE21 3189   4.511   4.734   4.777
  200GLN   HE22 3190   4.479   4.840   4.913
  200GLN      C 3191   4.339   4.800   4.257
  200GLN      O 3192   4.340   4.681   4.229
  201SER      N 3193   4.249   4.889   4.213
  201SER      H 3194   4.259   4.985   4.243
  201SER     CA 3195   4.142   4.864   4.119
  201SER     HA 3196   4.082   4.791   4.173
  201SER     CB 3197   4.050   4.983   4.099
  201SER    HB1 3198   3.975   4.942   4.032
  201SER    HB2 3199   4.103   5.072   4.065
  201SER     OG 3200   3.977   5.020   4.215
  201SER     HG 3201   3.936   5.106   4.211
  201SER      C 3202   4.186   4.798   3.989
  201SER      O 3203   4.112   4.715   3.937
  202LYS      N 3204   4.314   4.814   3.955
  202LYS      H 3205   4.369   4.887   3.998
  202LYS     CA 3206   4.384   4.743   3.850
  202LYS     HA 3207   4.318   4.703   3.774
  202LYS     CB 3208   4.483   4.833   3.777
  202LYS    HB1 3209   4.543   4.782   3.702
  202LYS    HB2 3210   4.550   4.871   3.855
  202LYS     CG 3211   4.420   4.958   3.717
  202LYS    HG1 3212   4.502   5.013   3.670
  202LYS    HG2 3213   4.388   5.023   3.798
  202LYS     CD 3214   4.305   4.924   3.623
  202LYS    HD1 3215   4.215   4.891   3.676
  202LYS    HD2 3216   4.330   4.840   3.558
  202LYS     CE 3217   4.278   5.047   3.537
  202LYS    HE1 3218   4.366   5.076   3.479
  202LYS    HE2 3219   4.255   5.132   3.601
  202LYS     NZ 3220   4.171   5.035   3.437
  202LYS    HZ1 3221   4.079   5.024   3.477
  202LYS    HZ2 3222   4.177   5.117   3.378
  202LYS    HZ3 3223   4.197   4.968   3.366
  202LYS      C 3224   4.463   4.617   3.886
  202LYS      O 3225   4.508   4.545   3.797
  203GLY      N 3226   4.489   4.587   4.013
  203GLY      H 3227   4.469   4.662   4.078
  203GLY     CA 3228   4.581   4.481   4.050
  203GLY    HA1 3229   4.549   4.395   3.991
  203GLY    HA2 3230   4.561   4.469   4.157
  203GLY      C 3231   4.731   4.494   4.031
  203GLY      O 3232   4.796   4.393   4.002
  204ILE      N 3233   4.777   4.619   4.038
  204ILE      H 3234   4.709   4.692   4.052
  204ILE     CA 3235   4.912   4.670   4.025
  204ILE     HA 3236   4.967   4.581   3.994
  204ILE     CB 3237   4.921   4.788   3.929
  204ILE     HB 3238   4.862   4.869   3.973
  204ILE    CG2 3239   5.063   4.841   3.916
  204ILE   HG21 3240   5.125   4.762   3.875
  204ILE   HG22 3241   5.068   4.925   3.846
  204ILE   HG23 3242   5.108   4.865   4.013
  204ILE    CG1 3243   4.852   4.750   3.798
  204ILE   HG11 3244   4.750   4.717   3.818
  204ILE   HG12 3245   4.897   4.658   3.760
  204ILE     CD 3246   4.859   4.861   3.694
  204ILE    HD1 3247   4.856   4.957   3.746
  204ILE    HD2 3248   4.960   4.864   3.652
  204ILE    HD3 3249   4.773   4.848   3.628
  204ILE      C 3250   4.967   4.714   4.160
  204ILE      O 3251   4.900   4.785   4.234
  205VAL      N 3252   5.086   4.666   4.195
  205VAL      H 3253   5.151   4.632   4.125
  205VAL     CA 3254   5.140   4.681   4.329
  205VAL     HA 3255   5.055   4.681   4.397
  205VAL     CB 3256   5.232   4.566   4.368
  205VAL     HB 3257   5.325   4.570   4.311
  205VAL    CG1 3258   5.275   4.556   4.514
  205VAL   HG11 3259   5.181   4.552   4.569
  205VAL   HG12 3260   5.332   4.467   4.540
  205VAL   HG13 3261   5.339   4.638   4.548
  205VAL    CG2 3262   5.162   4.432   4.346
  205VAL   HG21 3263   5.059   4.437   4.381
  205VAL   HG22 3264   5.159   4.409   4.239
  205VAL   HG23 3265   5.220   4.349   4.388
  205VAL      C 3266   5.211   4.816   4.341
  205VAL      O 3267   5.259   4.872   4.243
  206VAL      N 3268   5.207   4.874   4.461
  206VAL      H 3269   5.161   4.827   4.537
  206VAL     CA 3270   5.254   5.010   4.478
  206VAL     HA 3271   5.270   5.056   4.381
  206VAL     CB 3272   5.138   5.099   4.521
  206VAL     HB 3273   5.104   5.067   4.620
  206VAL    CG1 3274   5.186   5.244   4.530
  206VAL   HG11 3275   5.103   5.306   4.564
  206VAL   HG12 3276   5.269   5.249   4.600
  206VAL   HG13 3277   5.222   5.274   4.432
  206VAL    CG2 3278   5.013   5.093   4.433
  206VAL   HG21 3279   4.938   5.165   4.465
  206VAL   HG22 3280   5.038   5.106   4.327
  206VAL   HG23 3281   4.960   5.000   4.451
  206VAL      C 3282   5.376   5.015   4.568
  206VAL      O 3283   5.381   4.941   4.666
  207THR      N 3284   5.480   5.086   4.523
  207THR      H 3285   5.460   5.132   4.435
  207THR     CA 3286   5.606   5.104   4.592
  207THR     HA 3287   5.615   5.054   4.688
  207THR     CB 3288   5.723   5.063   4.503
  207THR     HB 3289   5.726   5.116   4.407
  207THR    CG2 3290   5.864   5.063   4.561
  207THR   HG21 3291   5.876   4.980   4.631
  207THR   HG22 3292   5.934   5.060   4.477
  207THR   HG23 3293   5.907   5.155   4.602
  207THR    OG1 3294   5.699   4.925   4.487
  207THR    HG1 3295   5.603   4.921   4.492
  207THR      C 3296   5.629   5.254   4.612
  207THR      O 3297   5.603   5.333   4.522
  208ALA      N 3298   5.678   5.291   4.730
  208ALA      H 3299   5.710   5.215   4.789
  208ALA     CA 3300   5.691   5.428   4.775
  208ALA     HA 3301   5.645   5.491   4.698
  208ALA     CB 3302   5.599   5.445   4.895
  208ALA    HB1 3303   5.584   5.547   4.931
  208ALA    HB2 3304   5.501   5.400   4.876
  208ALA    HB3 3305   5.637   5.398   4.986
  208ALA      C 3306   5.832   5.471   4.811
  208ALA      O 3307   5.894   5.421   4.905
  209TYR      N 3308   5.878   5.571   4.735
  209TYR      H 3309   5.821   5.606   4.660
  209TYR     CA 3310   6.000   5.646   4.758
  209TYR     HA 3311   6.060   5.589   4.829
  209TYR     CB 3312   6.089   5.659   4.635
  209TYR    HB1 3313   6.099   5.560   4.590
  209TYR    HB2 3314   6.186   5.694   4.669
  209TYR     CG 3315   6.053   5.756   4.525
  209TYR    CD1 3316   6.077   5.892   4.545
  209TYR    HD1 3317   6.112   5.928   4.641
  209TYR    CE1 3318   6.059   5.986   4.442
  209TYR    HE1 3319   6.082   6.090   4.462
  209TYR     CZ 3320   6.007   5.945   4.318
  209TYR     OH 3321   5.985   6.031   4.214
  209TYR     HH 3322   5.934   5.993   4.142
  209TYR    CE2 3323   5.976   5.808   4.302
  209TYR    HE2 3324   5.940   5.764   4.210
  209TYR    CD2 3325   5.997   5.715   4.404
  209TYR    HD2 3326   5.975   5.609   4.393
  209TYR      C 3327   5.991   5.783   4.824
  209TYR      O 3328   5.882   5.838   4.838
  210SER      N 3329   6.103   5.845   4.860
  210SER      H 3330   6.181   5.788   4.831
  210SER     CA 3331   6.130   5.943   4.964
  210SER     HA 3332   6.231   5.912   4.991
  210SER     CB 3333   6.111   6.085   4.914
  210SER    HB1 3334   6.143   6.161   4.985
  210SER    HB2 3335   6.006   6.097   4.888
  210SER     OG 3336   6.182   6.107   4.794
  210SER     HG 3337   6.158   6.186   4.746
  210SER      C 3338   6.044   5.914   5.087
  210SER      O 3339   5.991   6.014   5.135
  211PRO      N 3340   6.036   5.794   5.144
  211PRO     CD 3341   6.111   5.674   5.111
  211PRO    HD1 3342   6.215   5.690   5.086
  211PRO    HD2 3343   6.049   5.619   5.041
  211PRO     CG 3344   6.122   5.595   5.241
  211PRO    HG1 3345   6.201   5.625   5.309
  211PRO    HG2 3346   6.134   5.489   5.219
  211PRO     CB 3347   5.982   5.624   5.295
  211PRO    HB1 3348   5.974   5.601   5.401
  211PRO    HB2 3349   5.911   5.562   5.240
  211PRO     CA 3350   5.960   5.773   5.265
  211PRO     HA 3351   5.854   5.789   5.245
  211PRO      C 3352   6.006   5.864   5.378
  211PRO      O 3353   5.929   5.892   5.470
  212LEU      N 3354   6.125   5.923   5.374
  212LEU      H 3355   6.187   5.898   5.298
  212LEU     CA 3356   6.190   6.010   5.470
  212LEU     HA 3357   6.128   6.013   5.560
  212LEU     CB 3358   6.328   5.959   5.509
  212LEU    HB1 3359   6.360   6.007   5.602
  212LEU    HB2 3360   6.402   5.989   5.435
  212LEU     CG 3361   6.336   5.810   5.544
  212LEU     HG 3362   6.296   5.746   5.465
  212LEU    CD1 3363   6.478   5.766   5.578
  212LEU   HD11 3364   6.472   5.663   5.613
  212LEU   HD12 3365   6.537   5.752   5.487
  212LEU   HD13 3366   6.526   5.827   5.653
  212LEU    CD2 3367   6.246   5.782   5.664
  212LEU   HD21 3368   6.241   5.677   5.692
  212LEU   HD22 3369   6.286   5.835   5.750
  212LEU   HD23 3370   6.147   5.812   5.629
  212LEU      C 3371   6.200   6.157   5.430
  212LEU      O 3372   6.266   6.237   5.497
  213GLY      N 3373   6.144   6.187   5.313
  213GLY      H 3374   6.075   6.125   5.274
  213GLY     CA 3375   6.160   6.320   5.258
  213GLY    HA1 3376   6.131   6.394   5.332
  213GLY    HA2 3377   6.091   6.329   5.174
  213GLY      C 3378   6.295   6.349   5.195
  213GLY      O 3379   6.318   6.461   5.150
  214SER      N 3380   6.385   6.250   5.189
  214SER      H 3381   6.355   6.158   5.219
  214SER     CA 3382   6.516   6.266   5.130
  214SER     HA 3383   6.578   6.180   5.157
  214SER     CB 3384   6.511   6.268   4.978
  214SER    HB1 3385   6.481   6.369   4.946
  214SER    HB2 3386   6.435   6.194   4.955
  214SER     OG 3387   6.630   6.232   4.912
  214SER     HG 3388   6.635   6.140   4.886
  214SER      C 3389   6.605   6.378   5.183
  214SER      O 3390   6.643   6.465   5.105
  215PRO      N 3391   6.645   6.375   5.310
  215PRO     CD 3392   6.581   6.312   5.424
  215PRO    HD1 3393   6.589   6.204   5.413
  215PRO    HD2 3394   6.478   6.346   5.427
  215PRO     CG 3395   6.641   6.363   5.554
  215PRO    HG1 3396   6.671   6.274   5.610
  215PRO    HG2 3397   6.564   6.410   5.615
  215PRO     CB 3398   6.757   6.452   5.509
  215PRO    HB1 3399   6.846   6.396   5.537
  215PRO    HB2 3400   6.745   6.547   5.562
  215PRO     CA 3401   6.743   6.470   5.358
  215PRO     HA 3402   6.696   6.568   5.357
  215PRO      C 3403   6.882   6.485   5.297
  215PRO      O 3404   6.958   6.578   5.326
  216ASP      N 3405   6.925   6.395   5.209
  216ASP      H 3406   6.862   6.322   5.180
  216ASP     CA 3407   7.050   6.402   5.136
  216ASP     HA 3408   7.108   6.486   5.174
  216ASP     CB 3409   7.123   6.268   5.152
  216ASP    HB1 3410   7.136   6.238   5.256
  216ASP    HB2 3411   7.226   6.274   5.119
  216ASP     CG 3412   7.052   6.142   5.104
  216ASP    OD1 3413   6.927   6.135   5.100
  216ASP    OD2 3414   7.123   6.046   5.067
  216ASP      C 3415   7.045   6.461   4.996
  216ASP      O 3416   7.134   6.444   4.912
  217ARG      N 3417   6.935   6.527   4.961
  217ARG      H 3418   6.864   6.532   5.032
  217ARG     CA 3419   6.902   6.574   4.828
  217ARG     HA 3420   6.939   6.495   4.762
  217ARG     CB 3421   6.751   6.586   4.813
  217ARG    HB1 3422   6.701   6.497   4.852
  217ARG    HB2 3423   6.722   6.589   4.708
  217ARG     CG 3424   6.691   6.706   4.885
  217ARG    HG1 3425   6.700   6.796   4.824
  217ARG    HG2 3426   6.743   6.724   4.980
  217ARG     CD 3427   6.540   6.700   4.900
  217ARG    HD1 3428   6.513   6.609   4.954
  217ARG    HD2 3429   6.483   6.697   4.807
  217ARG     NE 3430   6.495   6.816   4.978
  217ARG     HE 3431   6.453   6.894   4.929
  217ARG     CZ 3432   6.473   6.820   5.110
  217ARG    NH1 3433   6.511   6.719   5.190
  217ARG   HH11 3434   6.543   6.633   5.146
  217ARG   HH12 3435   6.523   6.739   5.288
  217ARG    NH2 3436   6.404   6.921   5.163
  217ARG   HH21 3437   6.381   7.007   5.115
  217ARG   HH22 3438   6.378   6.909   5.260
  217ARG      C 3439   6.976   6.697   4.776
  217ARG      O 3440   6.995   6.789   4.855
  218PRO      N 3441   7.021   6.706   4.651
  218PRO     CD 3442   6.998   6.604   4.551
  218PRO    HD1 3443   6.895   6.582   4.522
  218PRO    HD2 3444   7.054   6.515   4.579
  218PRO     CG 3445   7.049   6.661   4.419
  218PRO    HG1 3446   6.981   6.735   4.376
  218PRO    HG2 3447   7.086   6.587   4.348
  218PRO     CB 3448   7.161   6.751   4.473
  218PRO    HB1 3449   7.194   6.822   4.398
  218PRO    HB2 3450   7.245   6.689   4.503
  218PRO     CA 3451   7.101   6.814   4.598
  218PRO     HA 3452   7.178   6.826   4.675
  218PRO      C 3453   7.035   6.948   4.568
  218PRO      O 3454   7.101   7.043   4.526
  219TRP      N 3455   6.904   6.959   4.592
  219TRP      H 3456   6.860   6.875   4.626
  219TRP     CA 3457   6.823   7.073   4.554
  219TRP     HA 3458   6.887   7.157   4.525
  219TRP     CB 3459   6.751   7.024   4.429
  219TRP    HB1 3460   6.825   6.991   4.356
  219TRP    HB2 3461   6.700   7.109   4.383
  219TRP     CG 3462   6.655   6.911   4.450
  219TRP    CD1 3463   6.556   6.902   4.542
  219TRP    HD1 3464   6.526   6.979   4.612
  219TRP    NE1 3465   6.498   6.777   4.537
  219TRP    HE1 3466   6.409   6.757   4.580
  219TRP    CE2 3467   6.558   6.698   4.441
  219TRP    CZ2 3468   6.523   6.573   4.390
  219TRP    HZ2 3469   6.443   6.522   4.442
  219TRP    CH2 3470   6.599   6.518   4.286
  219TRP    HH2 3471   6.577   6.417   4.257
  219TRP    CZ3 3472   6.702   6.595   4.230
  219TRP    HZ3 3473   6.768   6.554   4.155
  219TRP    CE3 3474   6.731   6.723   4.280
  219TRP    HE3 3475   6.809   6.779   4.230
  219TRP    CD2 3476   6.655   6.783   4.381
  219TRP      C 3477   6.729   7.130   4.659
  219TRP      O 3478   6.634   7.201   4.627
  220ALA      N 3479   6.742   7.104   4.789
  220ALA      H 3480   6.817   7.041   4.816
  220ALA     CA 3481   6.662   7.155   4.898
  220ALA     HA 3482   6.566   7.114   4.870
  220ALA     CB 3483   6.711   7.099   5.032
  220ALA    HB1 3484   6.651   7.131   5.117
  220ALA    HB2 3485   6.716   6.991   5.019
  220ALA    HB3 3486   6.807   7.145   5.051
  220ALA      C 3487   6.654   7.307   4.905
  220ALA      O 3488   6.751   7.371   4.865
  221LYS      N 3489   6.547   7.363   4.961
  221LYS      H 3490   6.475   7.304   4.999
  221LYS     CA 3491   6.535   7.498   5.013
  221LYS     HA 3492   6.629   7.552   5.003
  221LYS     CB 3493   6.434   7.573   4.926
  221LYS    HB1 3494   6.417   7.675   4.962
  221LYS    HB2 3495   6.335   7.528   4.921
  221LYS     CG 3496   6.490   7.588   4.785
  221LYS    HG1 3497   6.491   7.490   4.738
  221LYS    HG2 3498   6.592   7.625   4.781
  221LYS     CD 3499   6.408   7.696   4.714
  221LYS    HD1 3500   6.427   7.793   4.758
  221LYS    HD2 3501   6.303   7.677   4.739
  221LYS     CE 3502   6.413   7.689   4.561
  221LYS    HE1 3503   6.365   7.596   4.532
  221LYS    HE2 3504   6.518   7.682   4.533
  221LYS     NZ 3505   6.362   7.810   4.495
  221LYS    HZ1 3506   6.414   7.894   4.512
  221LYS    HZ2 3507   6.364   7.794   4.396
  221LYS    HZ3 3508   6.264   7.826   4.515
  221LYS      C 3509   6.486   7.502   5.157
  221LYS      O 3510   6.425   7.403   5.198
  222PRO      N 3511   6.505   7.604   5.240
  222PRO     CD 3512   6.596   7.716   5.222
  222PRO    HD1 3513   6.572   7.766   5.128
  222PRO    HD2 3514   6.702   7.692   5.217
  222PRO     CG 3515   6.571   7.818   5.333
  222PRO    HG1 3516   6.507   7.904   5.313
  222PRO    HG2 3517   6.668   7.852   5.368
  222PRO     CB 3518   6.509   7.726   5.438
  222PRO    HB1 3519   6.442   7.787   5.498
  222PRO    HB2 3520   6.593   7.681   5.491
  222PRO     CA 3521   6.439   7.609   5.369
  222PRO     HA 3522   6.470   7.519   5.422
  222PRO      C 3523   6.288   7.623   5.371
  222PRO      O 3524   6.233   7.614   5.480
  223GLU      N 3525   6.220   7.643   5.257
  223GLU      H 3526   6.273   7.668   5.175
  223GLU     CA 3527   6.077   7.623   5.249
  223GLU     HA 3528   6.043   7.658   5.347
  223GLU     CB 3529   6.019   7.725   5.151
  223GLU    HB1 3530   6.049   7.826   5.181
  223GLU    HB2 3531   5.910   7.723   5.162
  223GLU     CG 3532   6.065   7.703   5.008
  223GLU    HG1 3533   5.998   7.625   4.972
  223GLU    HG2 3534   6.164   7.661   4.989
  223GLU     CD 3535   6.052   7.827   4.921
  223GLU    OE1 3536   5.951   7.826   4.847
  223GLU    OE2 3537   6.137   7.918   4.930
  223GLU      C 3538   6.025   7.481   5.236
  223GLU      O 3539   5.904   7.463   5.242
  224ASP      N 3540   6.114   7.384   5.211
  224ASP      H 3541   6.213   7.406   5.206
  224ASP     CA 3542   6.076   7.244   5.215
  224ASP     HA 3543   5.996   7.234   5.142
  224ASP     CB 3544   6.195   7.162   5.165
  224ASP    HB1 3545   6.174   7.055   5.166
  224ASP    HB2 3546   6.265   7.177   5.247
  224ASP     CG 3547   6.254   7.190   5.028
  224ASP    OD1 3548   6.363   7.133   5.004
  224ASP    OD2 3549   6.186   7.263   4.952
  224ASP      C 3550   6.044   7.211   5.360
  224ASP      O 3551   6.111   7.261   5.451
  225PRO      N 3552   5.942   7.135   5.399
  225PRO     CD 3553   5.827   7.107   5.315
  225PRO    HD1 3554   5.862   7.052   5.228
  225PRO    HD2 3555   5.768   7.197   5.302
  225PRO     CG 3556   5.732   7.020   5.397
  225PRO    HG1 3557   5.751   6.913   5.389
  225PRO    HG2 3558   5.625   7.031   5.377
  225PRO     CB 3559   5.770   7.066   5.537
  225PRO    HB1 3560   5.728   7.001   5.614
  225PRO    HB2 3561   5.726   7.164   5.558
  225PRO     CA 3562   5.922   7.081   5.532
  225PRO     HA 3563   5.945   7.152   5.612
  225PRO      C 3564   6.006   6.956   5.556
  225PRO      O 3565   6.025   6.875   5.465
  226SER      N 3566   6.050   6.932   5.679
  226SER      H 3567   6.033   7.010   5.741
  226SER     CA 3568   6.111   6.809   5.727
  226SER     HA 3569   6.159   6.761   5.642
  226SER     CB 3570   6.192   6.838   5.853
  226SER    HB1 3571   6.116   6.881   5.918
  226SER    HB2 3572   6.251   6.926   5.829
  226SER     OG 3573   6.248   6.724   5.913
  226SER     HG 3574   6.338   6.713   5.880
  226SER      C 3575   5.996   6.712   5.751
  226SER      O 3576   5.892   6.757   5.799
  227LEU      N 3577   6.023   6.581   5.755
  227LEU      H 3578   6.111   6.566   5.708
  227LEU     CA 3579   5.948   6.478   5.823
  227LEU     HA 3580   5.866   6.521   5.880
  227LEU     CB 3581   5.909   6.371   5.722
  227LEU    HB1 3582   5.874   6.279   5.770
  227LEU    HB2 3583   6.003   6.330   5.686
  227LEU     CG 3584   5.821   6.412   5.604
  227LEU     HG 3585   5.846   6.512   5.570
  227LEU    CD1 3586   5.839   6.313   5.490
  227LEU   HD11 3587   5.944   6.300   5.461
  227LEU   HD12 3588   5.797   6.218   5.520
  227LEU   HD13 3589   5.791   6.340   5.396
  227LEU    CD2 3590   5.682   6.422   5.666
  227LEU   HD21 3591   5.670   6.494   5.746
  227LEU   HD22 3592   5.611   6.443   5.586
  227LEU   HD23 3593   5.645   6.329   5.710
  227LEU      C 3594   6.038   6.417   5.930
  227LEU      O 3595   5.989   6.378   6.036
  228LEU      N 3596   6.168   6.404   5.903
  228LEU      H 3597   6.201   6.441   5.815
  228LEU     CA 3598   6.253   6.312   5.976
  228LEU     HA 3599   6.191   6.222   5.986
  228LEU     CB 3600   6.373   6.281   5.888
  228LEU    HB1 3601   6.419   6.368   5.842
  228LEU    HB2 3602   6.346   6.222   5.800
  228LEU     CG 3603   6.480   6.202   5.964
  228LEU     HG 3604   6.511   6.272   6.042
  228LEU    CD1 3605   6.429   6.074   6.028
  228LEU   HD11 3606   6.338   6.083   6.087
  228LEU   HD12 3607   6.414   5.988   5.962
  228LEU   HD13 3608   6.498   6.034   6.104
  228LEU    CD2 3609   6.606   6.181   5.881
  228LEU   HD21 3610   6.625   6.274   5.827
  228LEU   HD22 3611   6.689   6.133   5.932
  228LEU   HD23 3612   6.561   6.123   5.801
  228LEU      C 3613   6.279   6.368   6.115
  228LEU      O 3614   6.293   6.294   6.212
  229GLU      N 3615   6.283   6.501   6.119
  229GLU      H 3616   6.258   6.545   6.032
  229GLU     CA 3617   6.291   6.586   6.236
  229GLU     HA 3618   6.324   6.523   6.318
  229GLU     CB 3619   6.391   6.701   6.225
  229GLU    HB1 3620   6.403   6.774   6.304
  229GLU    HB2 3621   6.362   6.765   6.142
  229GLU     CG 3622   6.530   6.647   6.194
  229GLU    HG1 3623   6.534   6.592   6.100
  229GLU    HG2 3624   6.551   6.576   6.273
  229GLU     CD 3625   6.635   6.758   6.185
  229GLU    OE1 3626   6.653   6.837   6.279
  229GLU    OE2 3627   6.710   6.757   6.084
  229GLU      C 3628   6.158   6.643   6.283
  229GLU      O 3629   6.162   6.728   6.371
  230ASP      N 3630   6.036   6.618   6.233
  230ASP      H 3631   6.025   6.539   6.171
  230ASP     CA 3632   5.914   6.689   6.262
  230ASP     HA 3633   5.950   6.792   6.267
  230ASP     CB 3634   5.815   6.671   6.148
  230ASP    HB1 3635   5.797   6.565   6.129
  230ASP    HB2 3636   5.856   6.719   6.059
  230ASP     CG 3637   5.691   6.753   6.183
  230ASP    OD1 3638   5.683   6.873   6.149
  230ASP    OD2 3639   5.596   6.696   6.241
  230ASP      C 3640   5.862   6.650   6.399
  230ASP      O 3641   5.846   6.531   6.428
  231PRO      N 3642   5.823   6.744   6.485
  231PRO     CD 3643   5.849   6.886   6.480
  231PRO    HD1 3644   5.764   6.936   6.433
  231PRO    HD2 3645   5.943   6.912   6.432
  231PRO     CG 3646   5.853   6.933   6.625
  231PRO    HG1 3647   5.821   7.037   6.625
  231PRO    HG2 3648   5.955   6.923   6.664
  231PRO     CB 3649   5.745   6.846   6.689
  231PRO    HB1 3650   5.643   6.881   6.673
  231PRO    HB2 3651   5.757   6.831   6.796
  231PRO     CA 3652   5.761   6.714   6.613
  231PRO     HA 3653   5.828   6.650   6.669
  231PRO      C 3654   5.636   6.628   6.607
  231PRO      O 3655   5.597   6.566   6.706
  232ARG      N 3656   5.560   6.631   6.497
  232ARG      H 3657   5.596   6.687   6.421
  232ARG     CA 3658   5.439   6.553   6.486
  232ARG     HA 3659   5.383   6.566   6.578
  232ARG     CB 3660   5.353   6.591   6.365
  232ARG    HB1 3661   5.392   6.543   6.275
  232ARG    HB2 3662   5.362   6.698   6.348
  232ARG     CG 3663   5.208   6.547   6.383
  232ARG    HG1 3664   5.179   6.561   6.487
  232ARG    HG2 3665   5.189   6.440   6.374
  232ARG     CD 3666   5.105   6.606   6.286
  232ARG    HD1 3667   5.008   6.566   6.313
  232ARG    HD2 3668   5.123   6.576   6.184
  232ARG     NE 3669   5.091   6.749   6.312
  232ARG     HE 3670   5.171   6.792   6.358
  232ARG     CZ 3671   4.994   6.838   6.288
  232ARG    NH1 3672   4.882   6.815   6.217
  232ARG   HH11 3673   4.877   6.719   6.186
  232ARG   HH12 3674   4.812   6.885   6.198
  232ARG    NH2 3675   5.009   6.963   6.333
  232ARG   HH21 3676   5.097   6.992   6.373
  232ARG   HH22 3677   4.947   7.041   6.317
  232ARG      C 3678   5.474   6.405   6.478
  232ARG      O 3679   5.399   6.326   6.535
  233ILE      N 3680   5.575   6.369   6.398
  233ILE      H 3681   5.629   6.446   6.361
  233ILE     CA 3682   5.618   6.233   6.376
  233ILE     HA 3683   5.529   6.171   6.363
  233ILE     CB 3684   5.718   6.229   6.260
  233ILE     HB 3685   5.816   6.265   6.293
  233ILE    CG2 3686   5.745   6.081   6.235
  233ILE   HG21 3687   5.783   6.065   6.134
  233ILE   HG22 3688   5.807   6.044   6.316
  233ILE   HG23 3689   5.647   6.033   6.235
  233ILE    CG1 3690   5.661   6.295   6.135
  233ILE   HG11 3691   5.736   6.292   6.056
  233ILE   HG12 3692   5.657   6.402   6.157
  233ILE     CD 3693   5.525   6.249   6.085
  233ILE    HD1 3694   5.473   6.318   6.018
  233ILE    HD2 3695   5.541   6.158   6.027
  233ILE    HD3 3696   5.456   6.222   6.165
  233ILE      C 3697   5.691   6.193   6.503
  233ILE      O 3698   5.679   6.078   6.546
  234LYS      N 3699   5.769   6.281   6.566
  234LYS      H 3700   5.768   6.374   6.525
  234LYS     CA 3701   5.830   6.260   6.696
  234LYS     HA 3702   5.898   6.177   6.677
  234LYS     CB 3703   5.923   6.373   6.740
  234LYS    HB1 3704   5.958   6.350   6.841
  234LYS    HB2 3705   5.867   6.466   6.746
  234LYS     CG 3706   6.035   6.390   6.639
  234LYS    HG1 3707   5.992   6.389   6.538
  234LYS    HG2 3708   6.101   6.303   6.648
  234LYS     CD 3709   6.125   6.510   6.665
  234LYS    HD1 3710   6.149   6.518   6.772
  234LYS    HD2 3711   6.074   6.602   6.639
  234LYS     CE 3712   6.265   6.509   6.605
  234LYS    HE1 3713   6.308   6.606   6.579
  234LYS    HE2 3714   6.261   6.452   6.512
  234LYS     NZ 3715   6.363   6.437   6.688
  234LYS    HZ1 3716   6.394   6.483   6.772
  234LYS    HZ2 3717   6.329   6.347   6.718
  234LYS    HZ3 3718   6.443   6.412   6.631
  234LYS      C 3719   5.736   6.225   6.810
  234LYS      O 3720   5.778   6.153   6.901
  235ALA      N 3721   5.610   6.268   6.804
  235ALA      H 3722   5.586   6.338   6.734
  235ALA     CA 3723   5.510   6.239   6.904
  235ALA     HA 3724   5.562   6.253   7.000
  235ALA     CB 3725   5.394   6.336   6.882
  235ALA    HB1 3726   5.435   6.437   6.879
  235ALA    HB2 3727   5.349   6.307   6.788
  235ALA    HB3 3728   5.317   6.338   6.960
  235ALA      C 3729   5.465   6.094   6.900
  235ALA      O 3730   5.461   6.025   7.001
  236ILE      N 3731   5.440   6.050   6.776
  236ILE      H 3732   5.444   6.123   6.706
  236ILE     CA 3733   5.408   5.913   6.742
  236ILE     HA 3734   5.332   5.880   6.813
  236ILE     CB 3735   5.333   5.901   6.609
  236ILE     HB 3736   5.404   5.940   6.536
  236ILE    CG2 3737   5.294   5.760   6.566
  236ILE   HG21 3738   5.386   5.702   6.559
  236ILE   HG22 3739   5.231   5.722   6.647
  236ILE   HG23 3740   5.242   5.758   6.471
  236ILE    CG1 3741   5.214   5.996   6.596
  236ILE   HG11 3742   5.240   6.101   6.606
  236ILE   HG12 3743   5.140   5.974   6.673
  236ILE     CD 3744   5.141   5.992   6.462
  236ILE    HD1 3745   5.214   6.002   6.382
  236ILE    HD2 3746   5.075   5.905   6.453
  236ILE    HD3 3747   5.086   6.086   6.460
  236ILE      C 3748   5.522   5.813   6.754
  236ILE      O 3749   5.500   5.702   6.800
  237ALA      N 3750   5.645   5.861   6.731
  237ALA      H 3751   5.662   5.949   6.685
  237ALA     CA 3752   5.759   5.777   6.760
  237ALA     HA 3753   5.743   5.684   6.705
  237ALA     CB 3754   5.885   5.842   6.703
  237ALA    HB1 3755   5.970   5.789   6.746
  237ALA    HB2 3756   5.877   5.842   6.594
  237ALA    HB3 3757   5.890   5.942   6.746
  237ALA      C 3758   5.779   5.756   6.910
  237ALA      O 3759   5.803   5.644   6.954
  238ALA      N 3760   5.767   5.859   6.994
  238ALA      H 3761   5.768   5.952   6.955
  238ALA     CA 3762   5.763   5.838   7.138
  238ALA     HA 3763   5.859   5.797   7.169
  238ALA     CB 3764   5.768   5.974   7.208
  238ALA    HB1 3765   5.857   6.031   7.180
  238ALA    HB2 3766   5.686   6.043   7.189
  238ALA    HB3 3767   5.780   5.965   7.316
  238ALA      C 3768   5.642   5.759   7.186
  238ALA      O 3769   5.666   5.670   7.267
  239LYS      N 3770   5.522   5.776   7.131
  239LYS      H 3771   5.523   5.847   7.058
  239LYS     CA 3772   5.397   5.709   7.160
  239LYS     HA 3773   5.369   5.736   7.262
  239LYS     CB 3774   5.278   5.752   7.075
  239LYS    HB1 3775   5.295   5.748   6.968
  239LYS    HB2 3776   5.266   5.859   7.092
  239LYS     CG 3777   5.143   5.689   7.107
  239LYS    HG1 3778   5.129   5.674   7.214
  239LYS    HG2 3779   5.146   5.591   7.060
  239LYS     CD 3780   5.019   5.763   7.055
  239LYS    HD1 3781   5.046   5.798   6.955
  239LYS    HD2 3782   5.004   5.855   7.110
  239LYS     CE 3783   4.885   5.691   7.067
  239LYS    HE1 3784   4.805   5.759   7.040
  239LYS    HE2 3785   4.865   5.663   7.171
  239LYS     NZ 3786   4.873   5.578   6.974
  239LYS    HZ1 3787   4.780   5.540   6.963
  239LYS    HZ2 3788   4.889   5.608   6.879
  239LYS    HZ3 3789   4.923   5.493   6.993
  239LYS      C 3790   5.418   5.558   7.151
  239LYS      O 3791   5.371   5.489   7.241
  240HIS      N 3792   5.490   5.515   7.047
  240HIS      H 3793   5.524   5.593   6.992
  240HIS     CA 3794   5.526   5.378   7.020
  240HIS     HA 3795   5.444   5.314   7.051
  240HIS     CB 3796   5.523   5.363   6.868
  240HIS    HB1 3797   5.568   5.266   6.852
  240HIS    HB2 3798   5.567   5.447   6.815
  240HIS     CG 3799   5.382   5.347   6.819
  240HIS    ND1 3800   5.305   5.231   6.806
  240HIS    CE1 3801   5.179   5.260   6.775
  240HIS    HE1 3802   5.098   5.194   6.749
  240HIS    NE2 3803   5.180   5.394   6.760
  240HIS    HE2 3804   5.093   5.445   6.754
  240HIS    CD2 3805   5.297   5.453   6.801
  240HIS    HD2 3806   5.332   5.555   6.814
  240HIS      C 3807   5.660   5.328   7.072
  240HIS      O 3808   5.690   5.210   7.059
  241ASN      N 3809   5.742   5.414   7.134
  241ASN      H 3810   5.709   5.509   7.144
  241ASN     CA 3811   5.874   5.385   7.186
  241ASN     HA 3812   5.915   5.476   7.230
  241ASN     CB 3813   5.862   5.296   7.309
  241ASN    HB1 3814   5.957   5.276   7.358
  241ASN    HB2 3815   5.836   5.195   7.278
  241ASN     CG 3816   5.777   5.346   7.426
  241ASN    OD1 3817   5.815   5.443   7.492
  241ASN    ND2 3818   5.672   5.270   7.456
  241ASN   HD21 3819   5.663   5.182   7.407
  241ASN   HD22 3820   5.615   5.288   7.537
  241ASN      C 3821   5.968   5.340   7.075
  241ASN      O 3822   6.034   5.237   7.088
  242LYS      N 3823   5.970   5.420   6.968
  242LYS      H 3824   5.911   5.502   6.971
  242LYS     CA 3825   6.037   5.396   6.842
  242LYS     HA 3826   6.117   5.323   6.855
  242LYS     CB 3827   5.953   5.338   6.729
  242LYS    HB1 3828   6.014   5.317   6.641
  242LYS    HB2 3829   5.882   5.417   6.701
  242LYS     CG 3830   5.869   5.216   6.765
  242LYS    HG1 3831   5.781   5.197   6.703
  242LYS    HG2 3832   5.828   5.237   6.864
  242LYS     CD 3833   5.950   5.089   6.787
  242LYS    HD1 3834   6.031   5.116   6.854
  242LYS    HD2 3835   5.993   5.049   6.695
  242LYS     CE 3836   5.861   4.982   6.851
  242LYS    HE1 3837   5.784   4.952   6.780
  242LYS    HE2 3838   5.818   5.036   6.935
  242LYS     NZ 3839   5.942   4.865   6.886
  242LYS    HZ1 3840   6.003   4.843   6.809
  242LYS    HZ2 3841   5.999   4.893   6.965
  242LYS    HZ3 3842   5.884   4.785   6.903
  242LYS      C 3843   6.113   5.522   6.804
  242LYS      O 3844   6.105   5.625   6.871
  243THR      N 3845   6.186   5.519   6.692
  243THR      H 3846   6.191   5.436   6.635
  243THR     CA 3847   6.248   5.632   6.626
  243THR     HA 3848   6.277   5.701   6.705
  243THR     CB 3849   6.380   5.606   6.554
  243THR     HB 3850   6.427   5.698   6.519
  243THR    CG2 3851   6.474   5.554   6.662
  243THR   HG21 3852   6.444   5.456   6.699
  243THR   HG22 3853   6.572   5.551   6.615
  243THR   HG23 3854   6.476   5.628   6.742
  243THR    OG1 3855   6.371   5.520   6.442
  243THR    HG1 3856   6.460   5.508   6.408
  243THR      C 3857   6.152   5.699   6.528
  243THR      O 3858   6.059   5.632   6.485
  244THR      N 3859   6.177   5.822   6.482
  244THR      H 3860   6.262   5.863   6.517
  244THR     CA 3861   6.098   5.887   6.380
  244THR     HA 3862   5.998   5.903   6.421
  244THR     CB 3863   6.154   6.025   6.349
  244THR     HB 3864   6.113   6.065   6.256
  244THR    CG2 3865   6.102   6.122   6.455
  244THR   HG21 3866   6.139   6.224   6.448
  244THR   HG22 3867   5.994   6.134   6.453
  244THR   HG23 3868   6.138   6.089   6.552
  244THR    OG1 3869   6.295   6.032   6.343
  244THR    HG1 3870   6.314   6.126   6.331
  244THR      C 3871   6.095   5.820   6.244
  244THR      O 3872   5.991   5.795   6.183
  245ALA      N 3873   6.212   5.774   6.197
  245ALA      H 3874   6.291   5.792   6.257
  245ALA     CA 3875   6.233   5.694   6.079
  245ALA     HA 3876   6.203   5.760   5.998
  245ALA     CB 3877   6.378   5.653   6.053
  245ALA    HB1 3878   6.440   5.739   6.080
  245ALA    HB2 3879   6.394   5.571   6.123
  245ALA    HB3 3880   6.396   5.619   5.951
  245ALA      C 3881   6.145   5.570   6.074
  245ALA      O 3882   6.068   5.549   5.980
  246GLN      N 3883   6.153   5.488   6.179
  246GLN      H 3884   6.213   5.520   6.253
  246GLN     CA 3885   6.077   5.366   6.199
  246GLN     HA 3886   6.098   5.295   6.119
  246GLN     CB 3887   6.114   5.315   6.337
  246GLN    HB1 3888   6.040   5.237   6.358
  246GLN    HB2 3889   6.115   5.395   6.411
  246GLN     CG 3890   6.249   5.244   6.339
  246GLN    HG1 3891   6.322   5.321   6.313
  246GLN    HG2 3892   6.257   5.163   6.266
  246GLN     CD 3893   6.281   5.182   6.475
  246GLN    OE1 3894   6.250   5.233   6.582
  246GLN    NE2 3895   6.351   5.069   6.466
  246GLN   HE21 3896   6.364   5.028   6.374
  246GLN   HE22 3897   6.371   5.021   6.552
  246GLN      C 3898   5.928   5.387   6.178
  246GLN      O 3899   5.856   5.299   6.132
  247VAL      N 3900   5.872   5.500   6.223
  247VAL      H 3901   5.929   5.561   6.279
  247VAL     CA 3902   5.732   5.535   6.204
  247VAL     HA 3903   5.667   5.451   6.228
  247VAL     CB 3904   5.691   5.663   6.275
  247VAL     HB 3905   5.763   5.741   6.250
  247VAL    CG1 3906   5.556   5.730   6.249
  247VAL   HG11 3907   5.522   5.803   6.323
  247VAL   HG12 3908   5.567   5.793   6.160
  247VAL   HG13 3909   5.487   5.646   6.242
  247VAL    CG2 3910   5.685   5.637   6.426
  247VAL   HG21 3911   5.770   5.576   6.459
  247VAL   HG22 3912   5.691   5.733   6.476
  247VAL   HG23 3913   5.599   5.575   6.452
  247VAL      C 3914   5.707   5.565   6.057
  247VAL      O 3915   5.606   5.521   6.002
  248LEU      N 3916   5.795   5.640   5.991
  248LEU      H 3917   5.878   5.674   6.038
  248LEU     CA 3918   5.777   5.676   5.851
  248LEU     HA 3919   5.677   5.712   5.826
  248LEU     CB 3920   5.869   5.792   5.813
  248LEU    HB1 3921   5.864   5.801   5.705
  248LEU    HB2 3922   5.967   5.755   5.841
  248LEU     CG 3923   5.846   5.926   5.882
  248LEU     HG 3924   5.837   5.918   5.991
  248LEU    CD1 3925   5.980   5.999   5.875
  248LEU   HD11 3926   6.030   6.003   5.778
  248LEU   HD12 3927   5.976   6.103   5.905
  248LEU   HD13 3928   6.050   5.943   5.936
  248LEU    CD2 3929   5.735   6.017   5.829
  248LEU   HD21 3930   5.638   5.976   5.861
  248LEU   HD22 3931   5.755   6.116   5.869
  248LEU   HD23 3932   5.734   6.024   5.721
  248LEU      C 3933   5.807   5.560   5.758
  248LEU      O 3934   5.750   5.551   5.649
  249ILE      N 3935   5.889   5.462   5.796
  249ILE      H 3936   5.937   5.474   5.884
  249ILE     CA 3937   5.901   5.333   5.731
  249ILE     HA 3938   5.912   5.348   5.623
  249ILE     CB 3939   6.029   5.267   5.782
  249ILE     HB 3940   6.032   5.273   5.891
  249ILE    CG2 3941   6.039   5.121   5.740
  249ILE   HG21 3942   6.141   5.090   5.766
  249ILE   HG22 3943   5.982   5.054   5.803
  249ILE   HG23 3944   6.011   5.104   5.636
  249ILE    CG1 3945   6.143   5.351   5.725
  249ILE   HG11 3946   6.124   5.457   5.712
  249ILE   HG12 3947   6.163   5.312   5.625
  249ILE     CD 3948   6.270   5.332   5.808
  249ILE    HD1 3949   6.289   5.231   5.845
  249ILE    HD2 3950   6.358   5.352   5.746
  249ILE    HD3 3951   6.266   5.412   5.883
  249ILE      C 3952   5.778   5.246   5.752
  249ILE      O 3953   5.731   5.191   5.652
  250ARG      N 3954   5.718   5.244   5.871
  250ARG      H 3955   5.761   5.302   5.941
  250ARG     CA 3956   5.605   5.159   5.903
  250ARG     HA 3957   5.624   5.058   5.867
  250ARG     CB 3958   5.612   5.135   6.053
  250ARG    HB1 3959   5.591   5.228   6.106
  250ARG    HB2 3960   5.718   5.116   6.075
  250ARG     CG 3961   5.541   5.008   6.099
  250ARG    HG1 3962   5.434   5.017   6.077
  250ARG    HG2 3963   5.551   5.005   6.207
  250ARG     CD 3964   5.568   4.872   6.035
  250ARG    HD1 3965   5.674   4.845   6.037
  250ARG    HD2 3966   5.520   4.876   5.937
  250ARG     NE 3967   5.492   4.776   6.115
  250ARG     HE 3968   5.500   4.775   6.216
  250ARG     CZ 3969   5.448   4.662   6.060
  250ARG    NH1 3970   5.438   4.640   5.929
  250ARG   HH11 3971   5.469   4.715   5.868
  250ARG   HH12 3972   5.435   4.541   5.910
  250ARG    NH2 3973   5.414   4.560   6.141
  250ARG   HH21 3974   5.414   4.575   6.240
  250ARG   HH22 3975   5.367   4.480   6.102
  250ARG      C 3976   5.469   5.204   5.851
  250ARG      O 3977   5.383   5.124   5.814
  251PHE      N 3978   5.450   5.336   5.849
  251PHE      H 3979   5.519   5.396   5.892
  251PHE     CA 3980   5.328   5.391   5.793
  251PHE     HA 3981   5.243   5.344   5.842
  251PHE     CB 3982   5.316   5.541   5.818
  251PHE    HB1 3983   5.416   5.586   5.820
  251PHE    HB2 3984   5.286   5.573   5.918
  251PHE     CG 3985   5.228   5.616   5.721
  251PHE    CD1 3986   5.094   5.630   5.756
  251PHE    HD1 3987   5.054   5.579   5.842
  251PHE    CE1 3988   5.008   5.720   5.691
  251PHE    HE1 3989   4.902   5.721   5.714
  251PHE     CZ 3990   5.055   5.791   5.580
  251PHE     HZ 3991   4.991   5.860   5.527
  251PHE    CE2 3992   5.191   5.784   5.545
  251PHE    HE2 3993   5.237   5.840   5.465
  251PHE    CD2 3994   5.274   5.697   5.616
  251PHE    HD2 3995   5.381   5.695   5.598
  251PHE      C 3996   5.309   5.349   5.648
  251PHE      O 3997   5.200   5.304   5.611
  252PRO      N 3998   5.403   5.356   5.555
  252PRO     CD 3999   5.525   5.435   5.551
  252PRO    HD1 4000   5.604   5.364   5.578
  252PRO    HD2 4001   5.526   5.523   5.615
  252PRO     CG 4002   5.549   5.481   5.407
  252PRO    HG1 4003   5.651   5.503   5.377
  252PRO    HG2 4004   5.485   5.566   5.384
  252PRO     CB 4005   5.493   5.361   5.331
  252PRO    HB1 4006   5.564   5.279   5.323
  252PRO    HB2 4007   5.469   5.401   5.233
  252PRO     CA 4008   5.380   5.310   5.420
  252PRO     HA 4009   5.287   5.354   5.382
  252PRO      C 4010   5.351   5.160   5.411
  252PRO      O 4011   5.255   5.122   5.345
  253MET      N 4012   5.435   5.084   5.482
  253MET      H 4013   5.528   5.119   5.498
  253MET     CA 4014   5.419   4.940   5.495
  253MET     HA 4015   5.443   4.899   5.397
  253MET     CB 4016   5.530   4.898   5.592
  253MET    HB1 4017   5.504   4.931   5.693
  253MET    HB2 4018   5.624   4.945   5.565
  253MET     CG 4019   5.564   4.749   5.584
  253MET    HG1 4020   5.598   4.719   5.485
  253MET    HG2 4021   5.475   4.695   5.617
  253MET     SD 4022   5.690   4.710   5.707
  253MET     CE 4023   5.842   4.765   5.624
  253MET    HE1 4024   5.829   4.853   5.561
  253MET    HE2 4025   5.919   4.787   5.698
  253MET    HE3 4026   5.865   4.684   5.556
  253MET      C 4027   5.278   4.909   5.541
  253MET      O 4028   5.218   4.820   5.482
  254GLN      N 4029   5.218   4.987   5.631
  254GLN      H 4030   5.275   5.048   5.688
  254GLN     CA 4031   5.088   4.962   5.691
  254GLN     HA 4032   5.078   4.853   5.698
  254GLN     CB 4033   5.078   5.018   5.832
  254GLN    HB1 4034   4.971   5.038   5.840
  254GLN    HB2 4035   5.125   5.115   5.848
  254GLN     CG 4036   5.118   4.914   5.936
  254GLN    HG1 4037   5.225   4.896   5.937
  254GLN    HG2 4038   5.056   4.826   5.922
  254GLN     CD 4039   5.080   4.957   6.077
  254GLN    OE1 4040   5.167   4.996   6.154
  254GLN    NE2 4041   4.958   4.943   6.130
  254GLN   HE21 4042   4.892   4.888   6.077
  254GLN   HE22 4043   4.946   4.985   6.221
  254GLN      C 4044   4.979   5.019   5.602
  254GLN      O 4045   4.862   4.997   5.633
  255ARG      N 4046   5.015   5.104   5.506
  255ARG      H 4047   5.111   5.135   5.509
  255ARG     CA 4048   4.930   5.129   5.391
  255ARG     HA 4049   4.824   5.132   5.420
  255ARG     CB 4050   4.958   5.273   5.351
  255ARG    HB1 4051   4.922   5.295   5.250
  255ARG    HB2 4052   5.063   5.304   5.352
  255ARG     CG 4053   4.892   5.375   5.442
  255ARG    HG1 4054   4.948   5.372   5.536
  255ARG    HG2 4055   4.790   5.340   5.459
  255ARG     CD 4056   4.894   5.522   5.401
  255ARG    HD1 4057   4.999   5.550   5.402
  255ARG    HD2 4058   4.832   5.584   5.466
  255ARG     NE 4059   4.848   5.539   5.263
  255ARG     HE 4060   4.751   5.516   5.248
  255ARG     CZ 4061   4.896   5.619   5.167
  255ARG    NH1 4062   5.018   5.673   5.162
  255ARG   HH11 4063   5.081   5.650   5.238
  255ARG   HH12 4064   5.053   5.731   5.087
  255ARG    NH2 4065   4.813   5.653   5.067
  255ARG   HH21 4066   4.720   5.616   5.058
  255ARG   HH22 4067   4.851   5.718   4.999
  255ARG      C 4068   4.940   5.025   5.281
  255ARG      O 4069   4.895   5.054   5.170
  256ASN      N 4070   5.008   4.913   5.303
  256ASN      H 4071   5.062   4.907   5.389
  256ASN     CA 4072   5.037   4.805   5.212
  256ASN     HA 4073   5.101   4.731   5.261
  256ASN     CB 4074   4.914   4.723   5.175
  256ASN    HB1 4075   4.941   4.652   5.097
  256ASN    HB2 4076   4.845   4.799   5.138
  256ASN     CG 4077   4.849   4.650   5.292
  256ASN    OD1 4078   4.896   4.543   5.329
  256ASN    ND2 4079   4.735   4.693   5.345
  256ASN   HD21 4080   4.687   4.771   5.303
  256ASN   HD22 4081   4.700   4.642   5.425
  256ASN      C 4082   5.123   4.853   5.096
  256ASN      O 4083   5.117   4.793   4.989
  257LEU      N 4084   5.194   4.965   5.113
  257LEU      H 4085   5.194   5.011   5.203
  257LEU     CA 4086   5.290   5.004   5.012
  257LEU     HA 4087   5.262   4.969   4.912
  257LEU     CB 4088   5.310   5.155   5.009
  257LEU    HB1 4089   5.362   5.189   4.919
  257LEU    HB2 4090   5.371   5.179   5.096
  257LEU     CG 4091   5.180   5.235   5.017
  257LEU     HG 4092   5.137   5.206   5.113
  257LEU    CD1 4093   5.212   5.384   5.027
  257LEU   HD11 4094   5.234   5.423   4.928
  257LEU   HD12 4095   5.129   5.436   5.076
  257LEU   HD13 4096   5.301   5.405   5.085
  257LEU    CD2 4097   5.087   5.197   4.902
  257LEU   HD21 4098   5.071   5.089   4.899
  257LEU   HD22 4099   4.998   5.257   4.921
  257LEU   HD23 4100   5.125   5.231   4.806
  257LEU      C 4101   5.424   4.940   5.046
  257LEU      O 4102   5.467   4.945   5.161
  258VAL      N 4103   5.497   4.889   4.946
  258VAL      H 4104   5.468   4.894   4.849
  258VAL     CA 4105   5.638   4.861   4.963
  258VAL     HA 4106   5.653   4.808   5.058
  258VAL     CB 4107   5.702   4.788   4.845
  258VAL     HB 4108   5.705   4.850   4.756
  258VAL    CG1 4109   5.852   4.766   4.859
  258VAL   HG11 4110   5.859   4.705   4.949
  258VAL   HG12 4111   5.888   4.701   4.779
  258VAL   HG13 4112   5.923   4.849   4.864
  258VAL    CG2 4113   5.621   4.666   4.805
  258VAL   HG21 4114   5.598   4.598   4.887
  258VAL   HG22 4115   5.522   4.690   4.766
  258VAL   HG23 4116   5.677   4.609   4.731
  258VAL      C 4117   5.723   4.984   4.987
  258VAL      O 4118   5.713   5.071   4.901
  259VAL      N 4119   5.820   4.984   5.079
  259VAL      H 4120   5.837   4.902   5.135
  259VAL     CA 4121   5.889   5.103   5.125
  259VAL     HA 4122   5.864   5.186   5.058
  259VAL     CB 4123   5.849   5.145   5.266
  259VAL     HB 4124   5.740   5.146   5.272
  259VAL    CG1 4125   5.903   5.052   5.374
  259VAL   HG11 4126   5.850   5.062   5.469
  259VAL   HG12 4127   5.880   4.949   5.345
  259VAL   HG13 4128   6.009   5.067   5.391
  259VAL    CG2 4129   5.890   5.291   5.279
  259VAL   HG21 4130   5.862   5.331   5.377
  259VAL   HG22 4131   5.998   5.301   5.280
  259VAL   HG23 4132   5.850   5.343   5.192
  259VAL      C 4133   6.037   5.084   5.095
  259VAL      O 4134   6.088   4.973   5.111
  260ILE      N 4135   6.106   5.185   5.041
  260ILE      H 4136   6.054   5.265   5.010
  260ILE     CA 4137   6.245   5.175   4.999
  260ILE     HA 4138   6.289   5.083   5.038
  260ILE     CB 4139   6.256   5.155   4.848
  260ILE     HB 4140   6.364   5.151   4.834
  260ILE    CG2 4141   6.208   5.015   4.813
  260ILE   HG21 4142   6.254   4.940   4.877
  260ILE   HG22 4143   6.099   5.004   4.815
  260ILE   HG23 4144   6.237   4.982   4.714
  260ILE    CG1 4145   6.189   5.270   4.773
  260ILE   HG11 4146   6.212   5.360   4.830
  260ILE   HG12 4147   6.081   5.259   4.775
  260ILE     CD 4148   6.246   5.275   4.632
  260ILE    HD1 4149   6.199   5.347   4.565
  260ILE    HD2 4150   6.349   5.309   4.641
  260ILE    HD3 4151   6.243   5.177   4.584
  260ILE      C 4152   6.341   5.282   5.049
  260ILE      O 4153   6.397   5.365   4.979
  261PRO      N 4154   6.367   5.282   5.180
  261PRO     CD 4155   6.312   5.207   5.291
  261PRO    HD1 4156   6.321   5.099   5.276
  261PRO    HD2 4157   6.210   5.244   5.294
  261PRO     CG 4158   6.391   5.242   5.417
  261PRO    HG1 4159   6.468   5.165   5.430
  261PRO    HG2 4160   6.326   5.239   5.504
  261PRO     CB 4161   6.456   5.378   5.390
  261PRO    HB1 4162   6.553   5.386   5.438
  261PRO    HB2 4163   6.389   5.458   5.419
  261PRO     CA 4164   6.468   5.368   5.238
  261PRO     HA 4165   6.443   5.468   5.201
  261PRO      C 4166   6.609   5.336   5.191
  261PRO      O 4167   6.653   5.221   5.194
  262LYS      N 4168   6.681   5.448   5.190
  262LYS      H 4169   6.630   5.535   5.188
  262LYS     CA 4170   6.824   5.453   5.164
  262LYS     HA 4171   6.857   5.367   5.106
  262LYS     CB 4172   6.857   5.574   5.077
  262LYS    HB1 4173   6.810   5.659   5.127
  262LYS    HB2 4174   6.804   5.564   4.982
  262LYS     CG 4175   7.006   5.599   5.061
  262LYS    HG1 4176   7.011   5.629   4.956
  262LYS    HG2 4177   7.064   5.507   5.070
  262LYS     CD 4178   7.063   5.719   5.136
  262LYS    HD1 4179   7.063   5.696   5.242
  262LYS    HD2 4180   7.004   5.809   5.117
  262LYS     CE 4181   7.209   5.740   5.097
  262LYS    HE1 4182   7.212   5.771   4.993
  262LYS    HE2 4183   7.258   5.643   5.113
  262LYS     NZ 4184   7.271   5.847   5.177
  262LYS    HZ1 4185   7.264   5.817   5.273
  262LYS    HZ2 4186   7.370   5.858   5.160
  262LYS    HZ3 4187   7.215   5.929   5.159
  262LYS      C 4188   6.896   5.433   5.297
  262LYS      O 4189   6.929   5.528   5.369
  263SER      N 4190   6.908   5.307   5.339
  263SER      H 4191   6.868   5.242   5.274
  263SER     CA 4192   6.981   5.254   5.453
  263SER     HA 4193   6.983   5.324   5.537
  263SER     CB 4194   6.915   5.123   5.494
  263SER    HB1 4195   6.979   5.092   5.577
  263SER    HB2 4196   6.909   5.052   5.412
  263SER     OG 4197   6.788   5.145   5.550
  263SER     HG 4198   6.752   5.058   5.572
  263SER      C 4199   7.120   5.209   5.412
  263SER      O 4200   7.136   5.099   5.360
  264VAL      N 4201   7.224   5.291   5.430
  264VAL      H 4202   7.197   5.382   5.464
  264VAL     CA 4203   7.357   5.258   5.383
  264VAL     HA 4204   7.347   5.156   5.345
  264VAL     CB 4205   7.403   5.347   5.268
  264VAL     HB 4206   7.499   5.313   5.230
  264VAL    CG1 4207   7.304   5.328   5.154
  264VAL   HG11 4208   7.334   5.373   5.060
  264VAL   HG12 4209   7.282   5.222   5.141
  264VAL   HG13 4210   7.212   5.375   5.189
  264VAL    CG2 4211   7.414   5.498   5.288
  264VAL   HG21 4212   7.319   5.522   5.335
  264VAL   HG22 4213   7.489   5.527   5.361
  264VAL   HG23 4214   7.433   5.556   5.198
  264VAL      C 4215   7.464   5.245   5.490
  264VAL      O 4216   7.575   5.210   5.453
  265THR      N 4217   7.433   5.274   5.617
  265THR      H 4218   7.347   5.325   5.633
  265THR     CA 4219   7.525   5.256   5.727
  265THR     HA 4220   7.612   5.207   5.683
  265THR     CB 4221   7.568   5.386   5.794
  265THR     HB 4222   7.644   5.370   5.871
  265THR    CG2 4223   7.617   5.490   5.694
  265THR   HG21 4224   7.702   5.448   5.640
  265THR   HG22 4225   7.537   5.507   5.621
  265THR   HG23 4226   7.637   5.584   5.745
  265THR    OG1 4227   7.455   5.447   5.851
  265THR    HG1 4228   7.452   5.411   5.940
  265THR      C 4229   7.480   5.146   5.823
  265THR      O 4230   7.358   5.129   5.827
  266PRO      N 4231   7.553   5.057   5.890
  266PRO     CD 4232   7.697   5.044   5.892
  266PRO    HD1 4233   7.745   5.103   5.970
  266PRO    HD2 4234   7.716   5.070   5.788
  266PRO     CG 4235   7.723   4.897   5.923
  266PRO    HG1 4236   7.818   4.869   5.969
  266PRO    HG2 4237   7.724   4.840   5.830
  266PRO     CB 4238   7.608   4.857   6.014
  266PRO    HB1 4239   7.614   4.883   6.120
  266PRO    HB2 4240   7.597   4.749   6.018
  266PRO     CA 4241   7.496   4.937   5.949
  266PRO     HA 4242   7.446   4.874   5.876
  266PRO      C 4243   7.392   4.963   6.057
  266PRO      O 4244   7.299   4.885   6.078
  267GLU      N 4245   7.399   5.083   6.114
  267GLU      H 4246   7.468   5.151   6.086
  267GLU     CA 4247   7.310   5.108   6.226
  267GLU     HA 4248   7.294   5.015   6.281
  267GLU     CB 4249   7.375   5.190   6.336
  267GLU    HB1 4250   7.475   5.157   6.365
  267GLU    HB2 4251   7.305   5.180   6.419
  267GLU     CG 4252   7.394   5.340   6.310
  267GLU    HG1 4253   7.425   5.380   6.406
  267GLU    HG2 4254   7.302   5.394   6.291
  267GLU     CD 4255   7.508   5.370   6.213
  267GLU    OE1 4256   7.481   5.357   6.092
  267GLU    OE2 4257   7.624   5.405   6.244
  267GLU      C 4258   7.173   5.145   6.171
  267GLU      O 4259   7.068   5.105   6.221
  268ARG      N 4260   7.180   5.215   6.057
  268ARG      H 4261   7.273   5.222   6.019
  268ARG     CA 4262   7.058   5.259   5.992
  268ARG     HA 4263   6.981   5.282   6.065
  268ARG     CB 4264   7.080   5.392   5.920
  268ARG    HB1 4265   6.991   5.403   5.857
  268ARG    HB2 4266   7.168   5.382   5.856
  268ARG     CG 4267   7.096   5.509   6.017
  268ARG    HG1 4268   7.179   5.489   6.085
  268ARG    HG2 4269   7.003   5.511   6.072
  268ARG     CD 4270   7.125   5.641   5.946
  268ARG    HD1 4271   7.036   5.658   5.884
  268ARG    HD2 4272   7.208   5.629   5.876
  268ARG     NE 4273   7.144   5.753   6.037
  268ARG     HE 4274   7.163   5.730   6.134
  268ARG     CZ 4275   7.148   5.883   6.004
  268ARG    NH1 4276   7.131   5.940   5.884
  268ARG   HH11 4277   7.117   5.885   5.801
  268ARG   HH12 4278   7.143   6.040   5.878
  268ARG    NH2 4279   7.170   5.966   6.107
  268ARG   HH21 4280   7.166   5.930   6.201
  268ARG   HH22 4281   7.167   6.066   6.100
  268ARG      C 4282   6.994   5.143   5.918
  268ARG      O 4283   6.872   5.128   5.912
  269ILE      N 4284   7.076   5.051   5.866
  269ILE      H 4285   7.174   5.070   5.885
  269ILE     CA 4286   7.025   4.930   5.805
  269ILE     HA 4287   6.951   4.958   5.730
  269ILE     CB 4288   7.145   4.854   5.750
  269ILE     HB 4289   7.226   4.849   5.823
  269ILE    CG2 4290   7.113   4.712   5.706
  269ILE   HG21 4291   7.023   4.704   5.644
  269ILE   HG22 4292   7.202   4.678   5.653
  269ILE   HG23 4293   7.099   4.656   5.798
  269ILE    CG1 4294   7.189   4.930   5.625
  269ILE   HG11 4295   7.190   5.038   5.636
  269ILE   HG12 4296   7.120   4.913   5.542
  269ILE     CD 4297   7.330   4.899   5.575
  269ILE    HD1 4298   7.357   4.973   5.500
  269ILE    HD2 4299   7.404   4.894   5.654
  269ILE    HD3 4300   7.316   4.812   5.511
  269ILE      C 4301   6.948   4.849   5.908
  269ILE      O 4302   6.837   4.807   5.878
  270ALA      N 4303   7.006   4.826   6.027
  270ALA      H 4304   7.094   4.874   6.042
  270ALA     CA 4305   6.948   4.765   6.145
  270ALA     HA 4306   6.916   4.663   6.122
  270ALA     CB 4307   7.051   4.759   6.257
  270ALA    HB1 4308   7.146   4.717   6.222
  270ALA    HB2 4309   7.072   4.858   6.298
  270ALA    HB3 4310   7.012   4.708   6.344
  270ALA      C 4311   6.823   4.833   6.198
  270ALA      O 4312   6.724   4.763   6.217
  271GLU      N 4313   6.820   4.964   6.224
  271GLU      H 4314   6.903   5.016   6.201
  271GLU     CA 4315   6.708   5.041   6.273
  271GLU     HA 4316   6.677   4.994   6.366
  271GLU     CB 4317   6.755   5.183   6.301
  271GLU    HB1 4318   6.785   5.225   6.205
  271GLU    HB2 4319   6.845   5.185   6.362
  271GLU     CG 4320   6.651   5.265   6.378
  271GLU    HG1 4321   6.634   5.208   6.470
  271GLU    HG2 4322   6.563   5.272   6.313
  271GLU     CD 4323   6.696   5.408   6.404
  271GLU    OE1 4324   6.802   5.418   6.469
  271GLU    OE2 4325   6.630   5.499   6.351
  271GLU      C 4326   6.587   5.030   6.182
  271GLU      O 4327   6.471   5.008   6.215
  272ASN      N 4328   6.610   5.037   6.051
  272ASN      H 4329   6.703   5.059   6.019
  272ASN     CA 4330   6.507   5.043   5.949
  272ASN     HA 4331   6.421   5.102   5.981
  272ASN     CB 4332   6.571   5.101   5.823
  272ASN    HB1 4333   6.505   5.088   5.737
  272ASN    HB2 4334   6.660   5.044   5.795
  272ASN     CG 4335   6.602   5.248   5.844
  272ASN    OD1 4336   6.580   5.309   5.949
  272ASN    ND2 4337   6.648   5.317   5.739
  272ASN   HD21 4338   6.690   5.266   5.662
  272ASN   HD22 4339   6.662   5.416   5.754
  272ASN      C 4340   6.458   4.901   5.923
  272ASN      O 4341   6.353   4.891   5.861
  273PHE      N 4342   6.524   4.798   5.977
  273PHE      H 4343   6.619   4.809   6.009
  273PHE     CA 4344   6.473   4.662   5.983
  273PHE     HA 4345   6.394   4.669   5.908
  273PHE     CB 4346   6.586   4.570   5.939
  273PHE    HB1 4347   6.652   4.547   6.023
  273PHE    HB2 4348   6.653   4.621   5.870
  273PHE     CG 4349   6.541   4.444   5.869
  273PHE    CD1 4350   6.493   4.458   5.739
  273PHE    HD1 4351   6.496   4.549   5.680
  273PHE    CE1 4352   6.425   4.350   5.682
  273PHE    HE1 4353   6.394   4.363   5.580
  273PHE     CZ 4354   6.421   4.224   5.745
  273PHE     HZ 4355   6.380   4.142   5.689
  273PHE    CE2 4356   6.469   4.209   5.876
  273PHE    HE2 4357   6.448   4.115   5.924
  273PHE    CD2 4358   6.525   4.322   5.937
  273PHE    HD2 4359   6.559   4.315   6.039
  273PHE      C 4360   6.403   4.615   6.110
  273PHE      O 4361   6.327   4.519   6.106
  274LYS      N 4362   6.419   4.695   6.216
  274LYS      H 4363   6.484   4.772   6.213
  274LYS     CA 4364   6.357   4.677   6.346
  274LYS     HA 4365   6.343   4.569   6.352
  274LYS     CB 4366   6.460   4.706   6.454
  274LYS    HB1 4367   6.404   4.713   6.548
  274LYS    HB2 4368   6.512   4.797   6.424
  274LYS     CG 4369   6.566   4.598   6.469
  274LYS    HG1 4370   6.619   4.581   6.375
  274LYS    HG2 4371   6.514   4.508   6.502
  274LYS     CD 4372   6.677   4.640   6.566
  274LYS    HD1 4373   6.711   4.550   6.618
  274LYS    HD2 4374   6.633   4.696   6.648
  274LYS     CE 4375   6.803   4.691   6.497
  274LYS    HE1 4376   6.787   4.785   6.444
  274LYS    HE2 4377   6.830   4.616   6.423
  274LYS     NZ 4378   6.918   4.716   6.586
  274LYS    HZ1 4379   6.914   4.657   6.668
  274LYS    HZ2 4380   7.001   4.693   6.534
  274LYS    HZ3 4381   6.909   4.810   6.622
  274LYS      C 4382   6.220   4.742   6.350
  274LYS      O 4383   6.190   4.823   6.437
  275VAL      N 4384   6.136   4.714   6.249
  275VAL      H 4385   6.167   4.660   6.170
  275VAL     CA 4386   6.005   4.776   6.242
  275VAL     HA 4387   5.983   4.846   6.322
  275VAL     CB 4388   5.997   4.864   6.117
  275VAL     HB 4389   5.909   4.927   6.108
  275VAL    CG1 4390   6.104   4.972   6.127
  275VAL   HG11 4391   6.088   5.043   6.045
  275VAL   HG12 4392   6.090   5.021   6.223
  275VAL   HG13 4393   6.204   4.937   6.101
  275VAL    CG2 4394   6.015   4.795   5.981
  275VAL   HG21 4395   5.919   4.755   5.949
  275VAL   HG22 4396   6.035   4.872   5.907
  275VAL   HG23 4397   6.101   4.729   5.978
  275VAL      C 4398   5.887   4.681   6.244
  275VAL      O 4399   5.772   4.725   6.243
  276PHE      N 4400   5.911   4.550   6.237
  276PHE      H 4401   6.008   4.522   6.223
  276PHE     CA 4402   5.804   4.454   6.223
  276PHE     HA 4403   5.719   4.498   6.172
  276PHE     CB 4404   5.853   4.337   6.139
  276PHE    HB1 4405   5.772   4.265   6.129
  276PHE    HB2 4406   5.923   4.273   6.193
  276PHE     CG 4407   5.908   4.376   6.004
  276PHE    CD1 4408   5.825   4.372   5.892
  276PHE    HD1 4409   5.720   4.345   5.890
  276PHE    CE1 4410   5.871   4.421   5.769
  276PHE    HE1 4411   5.800   4.419   5.687
  276PHE     CZ 4412   6.004   4.460   5.757
  276PHE     HZ 4413   6.050   4.473   5.659
  276PHE    CE2 4414   6.095   4.452   5.863
  276PHE    HE2 4415   6.199   4.482   5.856
  276PHE    CD2 4416   6.042   4.412   5.986
  276PHE    HD2 4417   6.109   4.394   6.069
  276PHE      C 4418   5.750   4.404   6.357
  276PHE      O 4419   5.642   4.345   6.350
  277ASP      N 4420   5.810   4.435   6.472
  277ASP      H 4421   5.895   4.490   6.471
  277ASP     CA 4422   5.762   4.396   6.603
  277ASP     HA 4423   5.723   4.294   6.604
  277ASP     CB 4424   5.884   4.392   6.694
  277ASP    HB1 4425   5.946   4.306   6.666
  277ASP    HB2 4426   5.857   4.369   6.797
  277ASP     CG 4427   5.967   4.519   6.685
  277ASP    OD1 4428   6.065   4.522   6.608
  277ASP    OD2 4429   5.935   4.616   6.758
  277ASP      C 4430   5.663   4.496   6.660
  277ASP      O 4431   5.600   4.458   6.758
  278PHE      N 4432   5.641   4.607   6.590
  278PHE      H 4433   5.694   4.616   6.505
  278PHE     CA 4434   5.535   4.701   6.620
  278PHE     HA 4435   5.472   4.658   6.699
  278PHE     CB 4436   5.601   4.821   6.687
  278PHE    HB1 4437   5.696   4.787   6.728
  278PHE    HB2 4438   5.523   4.851   6.758
  278PHE     CG 4439   5.633   4.942   6.602
  278PHE    CD1 4440   5.737   4.934   6.508
  278PHE    HD1 4441   5.792   4.842   6.495
  278PHE    CE1 4442   5.753   5.035   6.414
  278PHE    HE1 4443   5.825   5.017   6.336
  278PHE     CZ 4444   5.675   5.152   6.415
  278PHE     HZ 4445   5.690   5.236   6.350
  278PHE    CE2 4446   5.577   5.161   6.515
  278PHE    HE2 4447   5.512   5.246   6.524
  278PHE    CD2 4448   5.551   5.055   6.604
  278PHE    HD2 4449   5.471   5.068   6.675
  278PHE      C 4450   5.432   4.731   6.512
  278PHE      O 4451   5.459   4.719   6.393
  279GLU      N 4452   5.321   4.788   6.559
  279GLU      H 4453   5.316   4.796   6.660
  279GLU     CA 4454   5.212   4.830   6.474
  279GLU     HA 4455   5.260   4.844   6.377
  279GLU     CB 4456   5.095   4.733   6.469
  279GLU    HB1 4457   5.008   4.786   6.429
  279GLU    HB2 4458   5.069   4.685   6.563
  279GLU     CG 4459   5.122   4.619   6.371
  279GLU    HG1 4460   5.215   4.565   6.390
  279GLU    HG2 4461   5.134   4.667   6.273
  279GLU     CD 4462   5.000   4.530   6.349
  279GLU    OE1 4463   4.934   4.504   6.451
  279GLU    OE2 4464   4.973   4.477   6.239
  279GLU      C 4465   5.162   4.969   6.510
  279GLU      O 4466   5.135   4.990   6.628
  280LEU      N 4467   5.142   5.064   6.418
  280LEU      H 4468   5.157   5.029   6.324
  280LEU     CA 4469   5.071   5.189   6.438
  280LEU     HA 4470   5.102   5.226   6.535
  280LEU     CB 4471   5.095   5.281   6.318
  280LEU    HB1 4472   5.022   5.362   6.326
  280LEU    HB2 4473   5.074   5.230   6.224
  280LEU     CG 4474   5.238   5.331   6.305
  280LEU     HG 4475   5.311   5.261   6.346
  280LEU    CD1 4476   5.289   5.360   6.164
  280LEU   HD11 4477   5.259   5.278   6.099
  280LEU   HD12 4478   5.239   5.448   6.124
  280LEU   HD13 4479   5.398   5.358   6.166
  280LEU    CD2 4480   5.260   5.461   6.383
  280LEU   HD21 4481   5.212   5.448   6.480
  280LEU   HD22 4482   5.366   5.482   6.391
  280LEU   HD23 4483   5.208   5.545   6.338
  280LEU      C 4484   4.922   5.161   6.451
  280LEU      O 4485   4.870   5.063   6.398
  281SER      N 4486   4.856   5.242   6.534
  281SER      H 4487   4.902   5.313   6.590
  281SER     CA 4488   4.713   5.229   6.547
  281SER     HA 4489   4.699   5.121   6.543
  281SER     CB 4490   4.662   5.268   6.685
  281SER    HB1 4491   4.721   5.213   6.759
  281SER    HB2 4492   4.555   5.247   6.690
  281SER     OG 4493   4.678   5.407   6.701
  281SER     HG 4494   4.770   5.430   6.716
  281SER      C 4495   4.638   5.294   6.431
  281SER      O 4496   4.689   5.387   6.370
  282SER      N 4497   4.513   5.252   6.409
  282SER      H 4498   4.481   5.185   6.477
  282SER     CA 4499   4.422   5.317   6.317
  282SER     HA 4500   4.463   5.305   6.216
  282SER     CB 4501   4.284   5.255   6.332
  282SER    HB1 4502   4.257   5.254   6.438
  282SER    HB2 4503   4.288   5.150   6.304
  282SER     OG 4504   4.192   5.329   6.257
  282SER     HG 4505   4.226   5.345   6.168
  282SER      C 4506   4.420   5.466   6.349
  282SER      O 4507   4.430   5.545   6.256
  283GLN      N 4508   4.419   5.507   6.476
  283GLN      H 4509   4.431   5.444   6.554
  283GLN     CA 4510   4.423   5.649   6.504
  283GLN     HA 4511   4.338   5.705   6.464
  283GLN     CB 4512   4.411   5.662   6.656
  283GLN    HB1 4513   4.420   5.770   6.671
  283GLN    HB2 4514   4.491   5.608   6.707
  283GLN     CG 4515   4.280   5.618   6.719
  283GLN    HG1 4516   4.189   5.632   6.661
  283GLN    HG2 4517   4.277   5.665   6.817
  283GLN     CD 4518   4.273   5.468   6.747
  283GLN    OE1 4519   4.365   5.389   6.729
  283GLN    NE2 4520   4.160   5.428   6.806
  283GLN   HE21 4521   4.085   5.493   6.827
  283GLN   HE22 4522   4.155   5.333   6.840
  283GLN      C 4523   4.553   5.715   6.459
  283GLN      O 4524   4.546   5.828   6.410
  284ASP      N 4525   4.670   5.655   6.480
  284ASP      H 4526   4.675   5.556   6.500
  284ASP     CA 4527   4.795   5.710   6.434
  284ASP     HA 4528   4.797   5.813   6.470
  284ASP     CB 4529   4.914   5.633   6.490
  284ASP    HB1 4530   5.012   5.674   6.469
  284ASP    HB2 4531   4.910   5.534   6.444
  284ASP     CG 4532   4.900   5.609   6.640
  284ASP    OD1 4533   4.860   5.701   6.715
  284ASP    OD2 4534   4.919   5.494   6.685
  284ASP      C 4535   4.803   5.711   6.282
  284ASP      O 4536   4.858   5.806   6.225
  285MET      N 4537   4.733   5.617   6.217
  285MET      H 4538   4.683   5.555   6.280
  285MET     CA 4539   4.735   5.594   6.075
  285MET     HA 4540   4.834   5.617   6.038
  285MET     CB 4541   4.703   5.448   6.044
  285MET    HB1 4542   4.675   5.416   5.944
  285MET    HB2 4543   4.627   5.429   6.121
  285MET     CG 4544   4.816   5.352   6.079
  285MET    HG1 4545   4.764   5.257   6.086
  285MET    HG2 4546   4.850   5.386   6.177
  285MET     SD 4547   4.957   5.340   5.966
  285MET     CE 4548   4.881   5.292   5.809
  285MET    HE1 4549   4.965   5.272   5.742
  285MET    HE2 4550   4.814   5.208   5.826
  285MET    HE3 4551   4.823   5.378   5.776
  285MET      C 4552   4.645   5.694   6.003
  285MET      O 4553   4.681   5.731   5.892
  286THR      N 4554   4.536   5.738   6.067
  286THR      H 4555   4.501   5.682   6.144
  286THR     CA 4556   4.450   5.842   6.015
  286THR     HA 4557   4.434   5.828   5.908
  286THR     CB 4558   4.320   5.852   6.094
  286THR     HB 4559   4.342   5.865   6.200
  286THR    CG2 4560   4.220   5.950   6.034
  286THR   HG21 4561   4.119   5.911   6.017
  286THR   HG22 4562   4.212   6.039   6.097
  286THR   HG23 4563   4.259   5.975   5.935
  286THR    OG1 4564   4.268   5.722   6.080
  286THR    HG1 4565   4.179   5.722   6.115
  286THR      C 4566   4.523   5.973   6.042
  286THR      O 4567   4.518   6.059   5.954
  287THR      N 4568   4.590   5.990   6.156
  287THR      H 4569   4.591   5.921   6.230
  287THR     CA 4570   4.672   6.106   6.183
  287THR     HA 4571   4.613   6.198   6.175
  287THR     CB 4572   4.733   6.098   6.323
  287THR     HB 4573   4.800   6.012   6.323
  287THR    CG2 4574   4.819   6.219   6.358
  287THR   HG21 4575   4.847   6.210   6.462
  287THR   HG22 4576   4.909   6.224   6.296
  287THR   HG23 4577   4.761   6.311   6.357
  287THR    OG1 4578   4.632   6.085   6.421
  287THR    HG1 4579   4.611   5.992   6.423
  287THR      C 4580   4.780   6.127   6.079
  287THR      O 4581   4.790   6.238   6.027
  288LEU      N 4582   4.851   6.021   6.037
  288LEU      H 4583   4.825   5.933   6.079
  288LEU     CA 4584   4.959   6.031   5.942
  288LEU     HA 4585   5.007   6.128   5.958
  288LEU     CB 4586   5.060   5.920   5.966
  288LEU    HB1 4587   5.129   5.900   5.883
  288LEU    HB2 4588   5.000   5.829   5.965
  288LEU     CG 4589   5.139   5.926   6.096
  288LEU     HG 4590   5.070   5.947   6.177
  288LEU    CD1 4591   5.199   5.791   6.137
  288LEU   HD11 4592   5.112   5.726   6.139
  288LEU   HD12 4593   5.270   5.747   6.067
  288LEU   HD13 4594   5.252   5.800   6.232
  288LEU    CD2 4595   5.250   6.031   6.092
  288LEU   HD21 4596   5.313   5.993   6.012
  288LEU   HD22 4597   5.213   6.131   6.072
  288LEU   HD23 4598   5.304   6.020   6.186
  288LEU      C 4599   4.924   6.031   5.793
  288LEU      O 4600   5.008   6.064   5.710
  289LEU      N 4601   4.799   5.997   5.762
  289LEU      H 4602   4.743   5.967   5.841
  289LEU     CA 4603   4.744   6.015   5.630
  289LEU     HA 4604   4.822   6.034   5.556
  289LEU     CB 4605   4.660   5.890   5.605
  289LEU    HB1 4606   4.591   5.878   5.688
  289LEU    HB2 4607   4.727   5.806   5.626
  289LEU     CG 4608   4.589   5.866   5.473
  289LEU     HG 4609   4.501   5.930   5.463
  289LEU    CD1 4610   4.690   5.886   5.361
  289LEU   HD11 4611   4.764   5.807   5.372
  289LEU   HD12 4612   4.645   5.871   5.263
  289LEU   HD13 4613   4.739   5.984   5.361
  289LEU    CD2 4614   4.534   5.724   5.476
  289LEU   HD21 4615   4.489   5.703   5.379
  289LEU   HD22 4616   4.620   5.658   5.486
  289LEU   HD23 4617   4.462   5.705   5.555
  289LEU      C 4618   4.664   6.145   5.624
  289LEU      O 4619   4.607   6.173   5.519
  290SER      N 4620   4.660   6.225   5.730
  290SER      H 4621   4.720   6.205   5.809
  290SER     CA 4622   4.576   6.342   5.744
  290SER     HA 4623   4.539   6.359   5.642
  290SER     CB 4624   4.456   6.321   5.835
  290SER    HB1 4625   4.397   6.413   5.840
  290SER    HB2 4626   4.492   6.291   5.934
  290SER     OG 4627   4.371   6.223   5.779
  290SER     HG 4628   4.412   6.139   5.801
  290SER      C 4629   4.652   6.466   5.788
  290SER      O 4630   4.600   6.561   5.846
  291TYR      N 4631   4.780   6.457   5.750
  291TYR      H 4632   4.803   6.367   5.711
  291TYR     CA 4633   4.882   6.559   5.761
  291TYR     HA 4634   4.840   6.646   5.810
  291TYR     CB 4635   4.997   6.499   5.841
  291TYR    HB1 4636   5.058   6.437   5.775
  291TYR    HB2 4637   4.959   6.428   5.915
  291TYR     CG 4638   5.101   6.593   5.897
  291TYR    CD1 4639   5.061   6.723   5.932
  291TYR    HD1 4640   4.961   6.762   5.918
  291TYR    CE1 4641   5.157   6.812   5.982
  291TYR    HE1 4642   5.114   6.906   6.012
  291TYR     CZ 4643   5.290   6.770   5.999
  291TYR     OH 4644   5.378   6.848   6.069
  291TYR     HH 4645   5.460   6.802   6.090
  291TYR    CE2 4646   5.333   6.642   5.959
  291TYR    HE2 4647   5.436   6.613   5.976
  291TYR    CD2 4648   5.234   6.553   5.916
  291TYR    HD2 4649   5.271   6.455   5.892
  291TYR      C 4650   4.927   6.599   5.621
  291TYR      O 4651   5.039   6.642   5.596
  292ASN      N 4652   4.838   6.592   5.522
  292ASN      H 4653   4.747   6.550   5.537
  292ASN     CA 4654   4.877   6.613   5.384
  292ASN     HA 4655   4.963   6.553   5.354
  292ASN     CB 4656   4.760   6.572   5.296
  292ASN    HB1 4657   4.697   6.662   5.287
  292ASN    HB2 4658   4.696   6.498   5.344
  292ASN     CG 4659   4.795   6.531   5.154
  292ASN    OD1 4660   4.907   6.545   5.105
  292ASN    ND2 4661   4.700   6.475   5.079
  292ASN   HD21 4662   4.605   6.465   5.111
  292ASN   HD22 4663   4.713   6.464   4.979
  292ASN      C 4664   4.914   6.758   5.359
  292ASN      O 4665   4.861   6.850   5.421
  293ARG      N 4666   5.007   6.786   5.267
  293ARG      H 4667   5.040   6.711   5.209
  293ARG     CA 4668   5.058   6.914   5.222
  293ARG     HA 4669   4.988   6.993   5.249
  293ARG     CB 4670   5.193   6.948   5.285
  293ARG    HB1 4671   5.277   6.922   5.221
  293ARG    HB2 4672   5.213   6.896   5.379
  293ARG     CG 4673   5.207   7.095   5.321
  293ARG    HG1 4674   5.110   7.128   5.361
  293ARG    HG2 4675   5.215   7.149   5.226
  293ARG     CD 4676   5.321   7.119   5.420
  293ARG    HD1 4677   5.358   7.219   5.401
  293ARG    HD2 4678   5.411   7.059   5.406
  293ARG     NE 4679   5.284   7.090   5.558
  293ARG     HE 4680   5.195   7.043   5.568
  293ARG     CZ 4681   5.338   7.126   5.675
  293ARG    NH1 4682   5.437   7.215   5.692
  293ARG   HH11 4683   5.482   7.263   5.615
  293ARG   HH12 4684   5.482   7.234   5.780
  293ARG    NH2 4685   5.284   7.075   5.787
  293ARG   HH21 4686   5.211   7.005   5.776
  293ARG   HH22 4687   5.313   7.105   5.878
  293ARG      C 4688   5.069   6.930   5.071
  293ARG      O 4689   5.076   7.044   5.025
  294ASN      N 4690   5.066   6.818   4.999
  294ASN      H 4691   5.057   6.728   5.045
  294ASN     CA 4692   5.090   6.813   4.856
  294ASN     HA 4693   5.093   6.711   4.819
  294ASN     CB 4694   4.971   6.869   4.779
  294ASN    HB1 4695   4.945   6.972   4.804
  294ASN    HB2 4696   4.886   6.805   4.802
  294ASN     CG 4697   4.988   6.860   4.628
  294ASN    OD1 4698   4.992   6.962   4.560
  294ASN    ND2 4699   4.995   6.737   4.578
  294ASN   HD21 4700   4.974   6.663   4.644
  294ASN   HD22 4701   5.009   6.717   4.480
  294ASN      C 4702   5.223   6.869   4.807
  294ASN      O 4703   5.234   6.960   4.725
  295TRP      N 4704   5.332   6.806   4.852
  295TRP      H 4705   5.320   6.743   4.930
  295TRP     CA 4706   5.467   6.850   4.827
  295TRP     HA 4707   5.462   6.938   4.764
  295TRP     CB 4708   5.525   6.896   4.960
  295TRP    HB1 4709   5.493   6.810   5.019
  295TRP    HB2 4710   5.477   6.986   4.999
  295TRP     CG 4711   5.671   6.928   4.951
  295TRP    CD1 4712   5.723   7.035   4.889
  295TRP    HD1 4713   5.667   7.110   4.834
  295TRP    NE1 4714   5.860   7.044   4.908
  295TRP    HE1 4715   5.924   7.100   4.853
  295TRP    CE2 4716   5.904   6.928   4.968
  295TRP    CZ2 4717   6.029   6.876   5.001
  295TRP    HZ2 4718   6.115   6.942   4.992
  295TRP    CH2 4719   6.041   6.756   5.074
  295TRP    HH2 4720   6.139   6.723   5.102
  295TRP    CZ3 4721   5.925   6.683   5.101
  295TRP    HZ3 4722   5.925   6.590   5.157
  295TRP    CE3 4723   5.798   6.732   5.069
  295TRP    HE3 4724   5.705   6.689   5.103
  295TRP    CD2 4725   5.787   6.852   4.997
  295TRP      C 4726   5.556   6.744   4.762
  295TRP      O 4727   5.563   6.631   4.809
  296ARG      N 4728   5.634   6.783   4.661
  296ARG      H 4729   5.629   6.878   4.625
  296ARG     CA 4730   5.724   6.688   4.600
  296ARG     HA 4731   5.718   6.587   4.640
  296ARG     CB 4732   5.692   6.673   4.452
  296ARG    HB1 4733   5.773   6.627   4.396
  296ARG    HB2 4734   5.670   6.763   4.394
  296ARG     CG 4735   5.567   6.585   4.439
  296ARG    HG1 4736   5.488   6.629   4.499
  296ARG    HG2 4737   5.596   6.487   4.477
  296ARG     CD 4738   5.528   6.576   4.292
  296ARG    HD1 4739   5.613   6.533   4.239
  296ARG    HD2 4740   5.515   6.673   4.246
  296ARG     NE 4741   5.402   6.502   4.276
  296ARG     HE 4742   5.317   6.556   4.265
  296ARG     CZ 4743   5.392   6.371   4.253
  296ARG    NH1 4744   5.494   6.291   4.286
  296ARG   HH11 4745   5.586   6.328   4.304
  296ARG   HH12 4746   5.494   6.190   4.276
  296ARG    NH2 4747   5.281   6.316   4.201
  296ARG   HH21 4748   5.209   6.377   4.168
  296ARG   HH22 4749   5.290   6.216   4.185
  296ARG      C 4750   5.873   6.716   4.614
  296ARG      O 4751   5.920   6.821   4.569
  297VAL      N 4752   5.945   6.614   4.661
  297VAL      H 4753   5.892   6.531   4.683
  297VAL     CA 4754   6.090   6.618   4.659
  297VAL     HA 4755   6.128   6.710   4.702
  297VAL     CB 4756   6.154   6.497   4.726
  297VAL     HB 4757   6.128   6.405   4.673
  297VAL    CG1 4758   6.305   6.506   4.740
  297VAL   HG11 4759   6.323   6.575   4.823
  297VAL   HG12 4760   6.341   6.408   4.769
  297VAL   HG13 4761   6.368   6.532   4.654
  297VAL    CG2 4762   6.096   6.478   4.866
  297VAL   HG21 4763   6.134   6.388   4.913
  297VAL   HG22 4764   6.117   6.567   4.925
  297VAL   HG23 4765   5.987   6.479   4.861
  297VAL      C 4766   6.144   6.615   4.517
  297VAL      O 4767   6.224   6.697   4.473
  298CYS      N 4768   6.098   6.517   4.438
  298CYS      H 4769   6.028   6.461   4.484
  298CYS     CA 4770   6.137   6.498   4.300
  298CYS     HA 4771   6.236   6.536   4.275
  298CYS     CB 4772   6.147   6.349   4.269
  298CYS    HB1 4773   6.173   6.342   4.163
  298CYS    HB2 4774   6.057   6.290   4.285
  298CYS     SG 4775   6.277   6.276   4.371
  298CYS     HG 4776   6.337   6.227   4.262
  298CYS      C 4777   6.040   6.561   4.201
  298CYS      O 4778   5.925   6.519   4.187
  299ALA      N 4779   6.084   6.659   4.122
  299ALA      H 4780   6.183   6.676   4.133
  299ALA     CA 4781   6.018   6.729   4.014
  299ALA     HA 4782   5.977   6.653   3.947
  299ALA     CB 4783   5.905   6.815   4.070
  299ALA    HB1 4784   5.833   6.741   4.106
  299ALA    HB2 4785   5.940   6.884   4.148
  299ALA    HB3 4786   5.850   6.868   3.992
  299ALA      C 4787   6.112   6.816   3.932
  299ALA      O 4788   6.192   6.888   3.990
  300LEU      N 4789   6.099   6.822   3.799
  300LEU      H 4790   6.026   6.765   3.760
  300LEU     CA 4791   6.165   6.924   3.720
  300LEU     HA 4792   6.232   6.992   3.773
  300LEU     CB 4793   6.257   6.863   3.614
  300LEU    HB1 4794   6.279   6.935   3.535
  300LEU    HB2 4795   6.204   6.787   3.558
  300LEU     CG 4796   6.378   6.790   3.672
  300LEU     HG 4797   6.345   6.697   3.718
  300LEU    CD1 4798   6.463   6.747   3.553
  300LEU   HD11 4799   6.541   6.678   3.583
  300LEU   HD12 4800   6.397   6.682   3.494
  300LEU   HD13 4801   6.512   6.826   3.496
  300LEU    CD2 4802   6.468   6.883   3.753
  300LEU   HD21 4803   6.499   6.977   3.707
  300LEU   HD22 4804   6.428   6.891   3.855
  300LEU   HD23 4805   6.567   6.840   3.762
  300LEU      C 4806   6.053   7.010   3.664
  300LEU      O 4807   5.955   6.965   3.604
  301LEU      N 4808   6.064   7.140   3.691
  301LEU      H 4809   6.144   7.176   3.741
  301LEU     CA 4810   5.987   7.247   3.630
  301LEU     HA 4811   5.882   7.223   3.646
  301LEU     CB 4812   6.021   7.369   3.715
  301LEU    HB1 4813   6.123   7.392   3.684
  301LEU    HB2 4814   6.023   7.341   3.820
  301LEU     CG 4815   5.930   7.490   3.692
  301LEU     HG 4816   5.935   7.516   3.586
  301LEU    CD1 4817   5.786   7.458   3.731
  301LEU   HD11 4818   5.752   7.368   3.680
  301LEU   HD12 4819   5.762   7.460   3.838
  301LEU   HD13 4820   5.727   7.541   3.693
  301LEU    CD2 4821   5.986   7.605   3.774
  301LEU   HD21 4822   6.077   7.639   3.723
  301LEU   HD22 4823   5.919   7.691   3.775
  301LEU   HD23 4824   6.009   7.573   3.875
  301LEU      C 4825   6.011   7.254   3.480
  301LEU      O 4826   5.930   7.306   3.404
  302SER      N 4827   6.131   7.214   3.437
  302SER      H 4828   6.201   7.187   3.505
  302SER     CA 4829   6.169   7.215   3.297
  302SER     HA 4830   6.150   7.314   3.254
  302SER     CB 4831   6.320   7.199   3.287
  302SER    HB1 4832   6.380   7.267   3.346
  302SER    HB2 4833   6.347   7.212   3.182
  302SER     OG 4834   6.366   7.069   3.320
  302SER     HG 4835   6.460   7.088   3.329
  302SER      C 4836   6.109   7.104   3.212
  302SER      O 4837   6.139   7.097   3.093
  303CYS      N 4838   6.023   7.017   3.264
  303CYS      H 4839   6.013   7.018   3.365
  303CYS     CA 4840   5.953   6.906   3.202
  303CYS     HA 4841   6.004   6.899   3.106
  303CYS     CB 4842   5.983   6.783   3.288
  303CYS    HB1 4843   5.935   6.701   3.234
  303CYS    HB2 4844   5.933   6.804   3.382
  303CYS     SG 4845   6.162   6.754   3.289
  303CYS     HG 4846   6.198   6.881   3.310
  303CYS      C 4847   5.803   6.928   3.185
  303CYS      O 4848   5.742   6.852   3.110
  304THR      N 4849   5.743   7.036   3.234
  304THR      H 4850   5.800   7.101   3.285
  304THR     CA 4851   5.600   7.061   3.234
  304THR     HA 4852   5.539   6.979   3.271
  304THR     CB 4853   5.560   7.186   3.311
  304THR     HB 4854   5.451   7.191   3.323
  304THR    CG2 4855   5.606   7.180   3.457
  304THR   HG21 4856   5.714   7.168   3.465
  304THR   HG22 4857   5.570   7.264   3.516
  304THR   HG23 4858   5.568   7.088   3.501
  304THR    OG1 4859   5.603   7.311   3.263
  304THR    HG1 4860   5.521   7.342   3.223
  304THR      C 4861   5.529   7.067   3.099
  304THR      O 4862   5.408   7.050   3.091
  305SER      N 4863   5.604   7.104   2.995
  305SER      H 4864   5.692   7.141   3.028
  305SER     CA 4865   5.559   7.119   2.858
  305SER     HA 4866   5.454   7.148   2.854
  305SER     CB 4867   5.644   7.225   2.790
  305SER    HB1 4868   5.627   7.220   2.682
  305SER    HB2 4869   5.749   7.198   2.806
  305SER     OG 4870   5.625   7.352   2.849
  305SER     HG 4871   5.677   7.361   2.928
  305SER      C 4872   5.562   6.990   2.777
  305SER      O 4873   5.502   6.974   2.671
  306HIS      N 4874   5.628   6.888   2.831
  306HIS      H 4875   5.687   6.898   2.913
  306HIS     CA 4876   5.638   6.754   2.775
  306HIS     HA 4877   5.674   6.760   2.673
  306HIS     CB 4878   5.734   6.663   2.851
  306HIS    HB1 4879   5.685   6.618   2.937
  306HIS    HB2 4880   5.823   6.713   2.887
  306HIS     CG 4881   5.780   6.543   2.772
  306HIS    ND1 4882   5.699   6.438   2.729
  306HIS    CE1 4883   5.780   6.351   2.667
  306HIS    HE1 4884   5.750   6.257   2.624
  306HIS    NE2 4885   5.900   6.409   2.649
  306HIS    HE2 4886   5.974   6.354   2.608
  306HIS    CD2 4887   5.907   6.526   2.723
  306HIS    HD2 4888   5.992   6.591   2.731
  306HIS      C 4889   5.499   6.691   2.770
  306HIS      O 4890   5.425   6.694   2.868
  307LYS      N 4891   5.457   6.638   2.655
  307LYS      H 4892   5.508   6.652   2.569
  307LYS     CA 4893   5.327   6.577   2.633
  307LYS     HA 4894   5.247   6.647   2.653
  307LYS     CB 4895   5.317   6.514   2.494
  307LYS    HB1 4896   5.218   6.470   2.483
  307LYS    HB2 4897   5.397   6.442   2.488
  307LYS     CG 4898   5.342   6.621   2.387
  307LYS    HG1 4899   5.433   6.678   2.405
  307LYS    HG2 4900   5.266   6.699   2.397
  307LYS     CD 4901   5.337   6.574   2.242
  307LYS    HD1 4902   5.335   6.655   2.169
  307LYS    HD2 4903   5.239   6.530   2.224
  307LYS     CE 4904   5.444   6.471   2.210
  307LYS    HE1 4905   5.427   6.440   2.107
  307LYS    HE2 4906   5.437   6.386   2.278
  307LYS     NZ 4907   5.575   6.536   2.223
  307LYS    HZ1 4908   5.635   6.460   2.194
  307LYS    HZ2 4909   5.595   6.615   2.164
  307LYS    HZ3 4910   5.606   6.569   2.314
  307LYS      C 4911   5.305   6.463   2.732
  307LYS      O 4912   5.191   6.438   2.769
  308ASP      N 4913   5.410   6.399   2.783
  308ASP      H 4914   5.491   6.423   2.727
  308ASP     CA 4915   5.409   6.294   2.883
  308ASP     HA 4916   5.307   6.257   2.871
  308ASP     CB 4917   5.490   6.173   2.838
  308ASP    HB1 4918   5.464   6.090   2.903
  308ASP    HB2 4919   5.597   6.197   2.843
  308ASP     CG 4920   5.463   6.133   2.693
  308ASP    OD1 4921   5.348   6.130   2.644
  308ASP    OD2 4922   5.558   6.093   2.623
  308ASP      C 4923   5.424   6.328   3.031
  308ASP      O 4924   5.455   6.240   3.111
  309TYR      N 4925   5.413   6.457   3.063
  309TYR      H 4926   5.381   6.523   2.994
  309TYR     CA 4927   5.420   6.508   3.198
  309TYR     HA 4928   5.518   6.480   3.238
  309TYR     CB 4929   5.416   6.661   3.201
  309TYR    HB1 4930   5.316   6.697   3.179
  309TYR    HB2 4931   5.483   6.714   3.135
  309TYR     CG 4932   5.456   6.717   3.336
  309TYR    CD1 4933   5.592   6.723   3.371
  309TYR    HD1 4934   5.668   6.683   3.306
  309TYR    CE1 4935   5.628   6.765   3.500
  309TYR    HE1 4936   5.730   6.756   3.534
  309TYR     CZ 4937   5.529   6.820   3.583
  309TYR     OH 4938   5.570   6.851   3.709
  309TYR     HH 4939   5.489   6.863   3.760
  309TYR    CE2 4940   5.393   6.819   3.547
  309TYR    HE2 4941   5.321   6.860   3.617
  309TYR    CD2 4942   5.358   6.770   3.420
  309TYR    HD2 4943   5.256   6.761   3.389
  309TYR      C 4944   5.323   6.448   3.298
  309TYR      O 4945   5.202   6.461   3.283
  310PRO      N 4946   5.374   6.379   3.401
  310PRO     CD 4947   5.513   6.356   3.437
  310PRO    HD1 4948   5.557   6.451   3.466
  310PRO    HD2 4949   5.567   6.313   3.353
  310PRO     CG 4950   5.524   6.259   3.554
  310PRO    HG1 4951   5.524   6.313   3.648
  310PRO    HG2 4952   5.607   6.188   3.558
  310PRO     CB 4953   5.389   6.189   3.544
  310PRO    HB1 4954   5.351   6.145   3.636
  310PRO    HB2 4955   5.391   6.101   3.479
  310PRO     CA 4956   5.295   6.297   3.490
  310PRO     HA 4957   5.229   6.234   3.429
  310PRO      C 4958   5.210   6.361   3.598
  310PRO      O 4959   5.102   6.312   3.630
  311PHE      N 4960   5.255   6.475   3.651
  311PHE      H 4961   5.350   6.506   3.635
  311PHE     CA 4962   5.187   6.539   3.761
  311PHE     HA 4963   5.130   6.464   3.817
  311PHE     CB 4964   5.296   6.587   3.856
  311PHE    HB1 4965   5.252   6.626   3.948
  311PHE    HB2 4966   5.353   6.666   3.807
  311PHE     CG 4967   5.401   6.488   3.901
  311PHE    CD1 4968   5.375   6.350   3.900
  311PHE    HD1 4969   5.278   6.315   3.869
  311PHE    CE1 4970   5.474   6.258   3.938
  311PHE    HE1 4971   5.445   6.154   3.930
  311PHE     CZ 4972   5.604   6.301   3.967
  311PHE     HZ 4973   5.678   6.225   3.981
  311PHE    CE2 4974   5.629   6.439   3.972
  311PHE    HE2 4975   5.728   6.478   3.989
  311PHE    CD2 4976   5.530   6.530   3.935
  311PHE    HD2 4977   5.548   6.636   3.933
  311PHE      C 4978   5.085   6.643   3.720
  311PHE      O 4979   5.089   6.761   3.755
  312HIS      N 4980   4.996   6.597   3.631
  312HIS      H 4981   4.999   6.498   3.614
  312HIS     CA 4982   4.908   6.676   3.548
  312HIS     HA 4983   4.959   6.757   3.496
  312HIS     CB 4984   4.845   6.589   3.440
  312HIS    HB1 4985   4.914   6.525   3.384
  312HIS    HB2 4986   4.797   6.656   3.369
  312HIS     CG 4987   4.738   6.494   3.484
  312HIS    ND1 4988   4.762   6.376   3.554
  312HIS    CE1 4989   4.645   6.313   3.567
  312HIS    HE1 4990   4.624   6.224   3.625
  312HIS    NE2 4991   4.549   6.383   3.505
  312HIS    HE2 4992   4.451   6.371   3.526
  312HIS    CD2 4993   4.606   6.495   3.447
  312HIS    HD2 4994   4.566   6.575   3.385
  312HIS      C 4995   4.801   6.741   3.636
  312HIS      O 4996   4.742   6.840   3.592
  313GLU      N 4997   4.772   6.699   3.759
  313GLU      H 4998   4.809   6.610   3.788
  313GLU     CA 4999   4.675   6.757   3.849
  313GLU     HA 5000   4.610   6.821   3.789
  313GLU     CB 5001   4.600   6.640   3.912
  313GLU    HB1 5002   4.517   6.681   3.970
  313GLU    HB2 5003   4.672   6.594   3.980
  313GLU     CG 5004   4.548   6.535   3.814
  313GLU    HG1 5005   4.631   6.478   3.772
  313GLU    HG2 5006   4.501   6.577   3.725
  313GLU     CD 5007   4.455   6.440   3.889
  313GLU    OE1 5008   4.497   6.371   3.985
  313GLU    OE2 5009   4.334   6.427   3.862
  313GLU      C 5010   4.743   6.855   3.944
  313GLU      O 5011   4.680   6.915   4.031
  314GLU      N 5012   4.875   6.875   3.938
  314GLU      H 5013   4.925   6.827   3.864
  314GLU     CA 5014   4.952   6.952   4.032
  314GLU     HA 5015   4.885   7.000   4.103
  314GLU     CB 5016   5.038   6.853   4.111
  314GLU    HB1 5017   5.064   6.899   4.206
  314GLU    HB2 5018   5.131   6.828   4.060
  314GLU     CG 5019   4.974   6.719   4.145
  314GLU    HG1 5020   4.937   6.677   4.051
  314GLU    HG2 5021   4.884   6.734   4.205
  314GLU     CD 5022   5.061   6.618   4.218
  314GLU    OE1 5023   5.089   6.516   4.151
  314GLU    OE2 5024   5.111   6.638   4.330
  314GLU      C 5025   5.032   7.059   3.958
  314GLU      O 5026   5.139   7.094   4.006
  315PHE      N 5027   4.985   7.105   3.842
  315PHE      H 5028   4.898   7.067   3.809
  315PHE     CA 5029   5.049   7.202   3.755
  315PHE     HA 5030   5.122   7.258   3.814
  315PHE     CB 5031   5.120   7.126   3.643
  315PHE    HB1 5032   5.033   7.073   3.604
  315PHE    HB2 5033   5.196   7.060   3.685
  315PHE     CG 5034   5.174   7.212   3.531
  315PHE    CD1 5035   5.291   7.286   3.552
  315PHE    HD1 5036   5.354   7.270   3.638
  315PHE    CE1 5037   5.330   7.378   3.453
  315PHE    HE1 5038   5.414   7.445   3.467
  315PHE     CZ 5039   5.249   7.407   3.343
  315PHE     HZ 5040   5.273   7.486   3.274
  315PHE    CE2 5041   5.138   7.323   3.321
  315PHE    HE2 5042   5.088   7.322   3.226
  315PHE    CD2 5043   5.102   7.223   3.412
  315PHE    HD2 5044   5.008   7.173   3.393
  315PHE      C 5045   4.938   7.297   3.712
  315PHE    OC1 5046   4.962   7.420   3.716
  315PHE    OC2 5047   4.828   7.251   3.673
  316LIG     C1 5048   6.177   6.468   3.700
  316LIG      N 5049   6.234   6.504   3.815
  316LIG     C2 5050   6.357   6.454   3.826
  316LIG     C3 5051   6.437   6.479   3.950
  316LIG    H31 5052   6.380   6.475   4.043
  316LIG    H32 5053   6.467   6.584   3.957
  316LIG     N2 5054   6.556   6.394   3.958
  316LIG     C4 5055   6.543   6.286   4.037
  316LIG     O1 5056   6.441   6.263   4.099
  316LIG     N3 5057   6.655   6.212   4.049
  316LIG     C5 5058   6.645   6.081   4.113
  316LIG    H51 5059   6.592   6.084   4.208
  316LIG    H52 5060   6.748   6.049   4.129
  316LIG     C6 5061   6.585   5.972   4.028
  316LIG     O2 5062   6.582   5.978   3.906
  316LIG     O3 5063   6.576   5.862   4.079
  316LIG     C7 5064   6.781   6.243   4.001
  316LIG     H7 5065   6.858   6.168   4.012
  316LIG     C8 5066   6.790   6.356   3.924
  316LIG     H8 5067   6.890   6.384   3.894
  316LIG     C9 5068   6.668   6.431   3.895
  316LIG     O4 5069   6.671   6.521   3.813
  316LIG      S 5070   6.420   6.371   3.687
  316LIG    C10 5071   6.258   6.392   3.617
  316LIG    C12 5072   6.221   6.343   3.493
  316LIG    H12 5073   6.290   6.287   3.430
  316LIG    C13 5074   6.096   6.383   3.448
  316LIG    H13 5075   6.064   6.355   3.348
  316LIG    C14 5076   6.017   6.466   3.526
  316LIG     CL 5077   5.858   6.509   3.475
  316LIG    C15 5078   6.051   6.505   3.655
  316LIG    H15 5079   5.985   6.565   3.717
  317NAP     PA 5080  -1.073   5.858   5.185
  317NAP    O2A 5081  -1.217   5.891   5.199
  317NAP    O1A 5082  -1.051   5.711   5.192
  317NAP    O5B 5083  -0.974   5.921   5.293
  317NAP    C5B 5084  -0.833   5.898   5.307
  317NAP   H51A 5085  -0.787   5.926   5.212
  317NAP   H52A 5086  -0.815   5.791   5.326
  317NAP    C4B 5087  -0.773   5.977   5.424
  317NAP    H4B 5088  -0.805   6.081   5.410
  317NAP    O4B 5089  -0.821   5.925   5.549
  317NAP    C3B 5090  -0.620   5.969   5.421
  317NAP    H3B 5091  -0.583   5.926   5.328
  317NAP    O3B 5092  -0.555   6.094   5.446
  317NAP   HO3A 5093  -0.463   6.064   5.433
  317NAP    C2B 5094  -0.599   5.866   5.533
  317NAP    H2B 5095  -0.614   5.766   5.491
  317NAP    O2B 5096  -0.474   5.866   5.604
  317NAP    C1B 5097  -0.709   5.899   5.635
  317NAP    H1B 5098  -0.676   5.985   5.696
  317NAP    N9A 5099  -0.737   5.787   5.723
  317NAP    C8A 5100  -0.779   5.659   5.696
  317NAP    H8A 5101  -0.792   5.633   5.592
  317NAP    N7A 5102  -0.821   5.582   5.796
  317NAP    C5A 5103  -0.801   5.666   5.898
  317NAP    C6A 5104  -0.826   5.655   6.034
  317NAP    N6A 5105  -0.872   5.545   6.100
  317NAP   H62A 5106  -0.922   5.556   6.187
  317NAP   H61A 5107  -0.918   5.481   6.037
  317NAP    N1A 5108  -0.828   5.763   6.115
  317NAP    C2A 5109  -0.778   5.877   6.065
  317NAP    H2A 5110  -0.782   5.958   6.137
  317NAP    N3A 5111  -0.747   5.898   5.936
  317NAP    C4A 5112  -0.761   5.792   5.856
  317NAP     O3 5113  -1.016   5.931   5.054
  317NAP     PN 5114  -0.980   5.868   4.911
  317NAP    O1N 5115  -0.852   5.794   4.908
  317NAP    O2N 5116  -0.963   5.982   4.818
  317NAP    O5D 5117  -1.111   5.782   4.877
  317NAP    C5D 5118  -1.118   5.639   4.863
  317NAP   H51N 5119  -1.221   5.606   4.872
  317NAP   H52N 5120  -1.073   5.599   4.955
  317NAP    C4D 5121  -1.071   5.572   4.733
  317NAP    H4D 5122  -1.060   5.464   4.745
  317NAP    O4D 5123  -1.169   5.594   4.630
  317NAP    C3D 5124  -0.952   5.628   4.654
  317NAP    H3D 5125  -0.964   5.736   4.648
  317NAP    O3D 5126  -0.827   5.605   4.718
  317NAP   HO3N 5127  -0.810   5.675   4.783
  317NAP    C2D 5128  -0.961   5.574   4.511
  317NAP    H2D 5129  -0.921   5.636   4.430
  317NAP    O2D 5130  -0.908   5.442   4.504
  317NAP   HO2N 5131  -0.976   5.380   4.472
  317NAP    C1D 5132  -1.114   5.578   4.498
  317NAP    H1D 5133  -1.154   5.485   4.454
  317NAP    N1N 5134  -1.158   5.691   4.417
  317NAP    C2N 5135  -1.217   5.666   4.298
  317NAP    H2N 5136  -1.218   5.562   4.265
  317NAP    C3N 5137  -1.262   5.765   4.212
  317NAP    C7N 5138  -1.334   5.746   4.084
  317NAP    O7N 5139  -1.370   5.826   3.999
  317NAP    N7N 5140  -1.354   5.619   4.045
  317NAP   H72N 5141  -1.433   5.612   3.983
  317NAP   H71N 5142  -1.343   5.545   4.114
  317NAP    C4N 5143  -1.253   5.898   4.252
  317NAP    H4N 5144  -1.296   5.977   4.191
  317NAP    C5N 5145  -1.191   5.922   4.373
  317NAP    H5N 5146  -1.173   6.025   4.402
  317NAP    C6N 5147  -1.151   5.819   4.458
  317NAP    H6N 5148  -1.112   5.831   4.559
  317NAP    P2B 5149  -0.338   5.873   5.520
  317NAP    O1X 5150  -0.314   5.758   5.431
  317NAP    O2X 5151  -0.325   6.004   5.452
  317NAP    O3X 5152  -0.236   5.877   5.628
  318SOL     OW 5153   5.095   2.344   1.468
  318SOL    HW1 5154   5.075   2.261   1.426
  318SOL    HW2 5155   5.173   2.326   1.521
  319SOL     OW 5156   4.011   6.811   3.075
  319SOL    HW1 5157   4.019   6.717   3.057
  319SOL    HW2 5158   4.031   6.820   3.168
  320SOL     OW 5159   1.074   1.759   2.884
  320SOL    HW1 5160   1.102   1.705   2.958
  320SOL    HW2 5161   1.067   1.698   2.811
  321SOL     OW 5162   0.519   9.032   4.826
  321SOL    HW1 5163   0.608   9.063   4.808
  321SOL    HW2 5164   0.488   9.000   4.741
  322SOL     OW 5165   3.256   5.791   0.439
  322SOL    HW1 5166   3.195   5.741   0.493
  322SOL    HW2 5167   3.275   5.733   0.366
  323SOL     OW 5168   3.326   7.425   3.330
  323SOL    HW1 5169   3.297   7.350   3.279
  323SOL    HW2 5170   3.257   7.438   3.395
  324SOL     OW 5171   2.937   3.895   3.302
  324SOL    HW1 5172   2.939   3.943   3.219
  324SOL    HW2 5173   2.846   3.900   3.330
  325SOL     OW 5174   2.791   7.149   1.852
  325SOL    HW1 5175   2.722   7.196   1.899
  325SOL    HW2 5176   2.860   7.213   1.840
  326SOL     OW 5177   2.736   2.262   2.896
  326SOL    HW1 5178   2.692   2.269   2.811
  326SOL    HW2 5179   2.688   2.323   2.953
  327SOL     OW 5180   6.459   5.661   0.583
  327SOL    HW1 5181   6.375   5.615   0.591
  327SOL    HW2 5182   6.524   5.591   0.579
  328SOL     OW 5183   4.031   7.874   2.660
  328SOL    HW1 5184   4.051   7.855   2.568
  328SOL    HW2 5185   3.953   7.823   2.678
  329SOL     OW 5186   1.392   7.299   5.742
  329SOL    HW1 5187   1.344   7.328   5.820
  329SOL    HW2 5188   1.341   7.332   5.668
  330SOL     OW 5189   3.492   0.861   0.758
  330SOL    HW1 5190   3.507   0.798   0.828
  330SOL    HW2 5191   3.399   0.856   0.740
  331SOL     OW 5192   2.711   8.379   4.685
  331SOL    HW1 5193   2.663   8.307   4.643
  331SOL    HW2 5194   2.789   8.337   4.723
  332SOL     OW 5195   0.879   7.893   3.981
  332SOL    HW1 5196   0.861   7.858   4.068
  332SOL    HW2 5197   0.793   7.920   3.948
  333SOL     OW 5198   1.251   5.236   1.008
  333SOL    HW1 5199   1.193   5.277   1.072
  333SOL    HW2 5200   1.280   5.308   0.952
  334SOL     OW 5201   7.701   9.411   4.815
  334SOL    HW1 5202   7.692   9.470   4.891
  334SOL    HW2 5203   7.791   9.378   4.821
  335SOL     OW 5204   2.042   4.102   3.617
  335SOL    HW1 5205   2.027   4.031   3.554
  335SOL    HW2 5206   2.128   4.081   3.655
  336SOL     OW 5207   4.382   3.398   3.656
  336SOL    HW1 5208   4.437   3.320   3.645
  336SOL    HW2 5209   4.361   3.400   3.749
  337SOL     OW 5210   4.948   7.730   1.416
  337SOL    HW1 5211   4.973   7.790   1.486
  337SOL    HW2 5212   5.020   7.668   1.410
  338SOL     OW 5213  -0.351   1.899   1.781
  338SOL    HW1 5214  -0.287   1.954   1.824
  338SOL    HW2 5215  -0.417   1.959   1.748
  339SOL     OW 5216   5.135   4.615   2.154
  339SOL    HW1 5217   5.179   4.657   2.081
  339SOL    HW2 5218   5.121   4.525   2.125
  340SOL     OW 5219   4.196   6.541   4.308
  340SOL    HW1 5220   4.235   6.456   4.289
  340SOL    HW2 5221   4.193   6.586   4.224
  341SOL     OW 5222   4.879   7.255   0.421
  341SOL    HW1 5223   4.832   7.295   0.349
  341SOL    HW2 5224   4.952   7.209   0.380
  342SOL     OW 5225   2.019   6.884   4.906
  342SOL    HW1 5226   2.031   6.927   4.990
  342SOL    HW2 5227   2.011   6.791   4.927
  343SOL     OW 5228   7.361   5.786   2.249
  343SOL    HW1 5229   7.422   5.758   2.318
  343SOL    HW2 5230   7.416   5.836   2.188
  344SOL     OW 5231   7.574   8.458   4.792
  344SOL    HW1 5232   7.516   8.493   4.724
  344SOL    HW2 5233   7.516   8.411   4.852
  345SOL     OW 5234   4.107   4.219   4.447
  345SOL    HW1 5235   4.073   4.228   4.536
  345SOL    HW2 5236   4.096   4.126   4.426
  346SOL     OW 5237   2.163   2.992   2.202
  346SOL    HW1 5238   2.076   2.981   2.163
  346SOL    HW2 5239   2.207   3.055   2.145
  347SOL     OW 5240   3.475   0.769   1.151
  347SOL    HW1 5241   3.401   0.819   1.117
  347SOL    HW2 5242   3.551   0.805   1.106
  348SOL     OW 5243   1.656   7.061   2.858
  348SOL    HW1 5244   1.707   6.991   2.817
  348SOL    HW2 5245   1.625   7.114   2.786
  349SOL     OW 5246   0.399   3.630   5.103
  349SOL    HW1 5247   0.413   3.589   5.018
  349SOL    HW2 5248   0.481   3.677   5.121
  350SOL     OW 5249   1.603   6.193   1.667
  350SOL    HW1 5250   1.622   6.279   1.629
  350SOL    HW2 5251   1.602   6.134   1.592
  351SOL     OW 5252   7.494   7.581   2.663
  351SOL    HW1 5253   7.507   7.580   2.569
  351SOL    HW2 5254   7.454   7.497   2.683
  352SOL     OW 5255   5.987   1.589   1.868
  352SOL    HW1 5256   5.946   1.514   1.824
  352SOL    HW2 5257   5.916   1.650   1.883
  353SOL     OW 5258   7.306   3.874   1.274
  353SOL    HW1 5259   7.256   3.798   1.302
  353SOL    HW2 5260   7.286   3.884   1.181
  354SOL     OW 5261   3.275   1.872   0.200
  354SOL    HW1 5262   3.367   1.874   0.172
  354SOL    HW2 5263   3.255   1.962   0.225
  355SOL     OW 5264   6.695   9.225   5.212
  355SOL    HW1 5265   6.736   9.149   5.170
  355SOL    HW2 5266   6.643   9.266   5.142
  356SOL     OW 5267   5.605   9.592   5.419
  356SOL    HW1 5268   5.632   9.594   5.327
  356SOL    HW2 5269   5.682   9.623   5.467
  357SOL     OW 5270   4.211   4.589   0.989
  357SOL    HW1 5271   4.201   4.503   1.030
  357SOL    HW2 5272   4.134   4.639   1.017
  358SOL     OW 5273   8.488   4.761   1.200
  358SOL    HW1 5274   8.415   4.782   1.258
  358SOL    HW2 5275   8.464   4.799   1.116
  359SOL     OW 5276   7.002   7.005   4.134
  359SOL    HW1 5277   6.924   7.055   4.112
  359SOL    HW2 5278   7.059   7.067   4.179
  360SOL     OW 5279   3.055   7.563   1.241
  360SOL    HW1 5280   2.966   7.534   1.218
  360SOL    HW2 5281   3.043   7.649   1.280
  361SOL     OW 5282   4.584   6.220   5.265
  361SOL    HW1 5283   4.607   6.206   5.356
  361SOL    HW2 5284   4.518   6.153   5.246
  362SOL     OW 5285   7.320   5.324   2.477
  362SOL    HW1 5286   7.362   5.333   2.392
  362SOL    HW2 5287   7.348   5.402   2.525
  363SOL     OW 5288   0.743   6.566   2.758
  363SOL    HW1 5289   0.671   6.591   2.816
  363SOL    HW2 5290   0.759   6.474   2.779
  364SOL     OW 5291   5.284   2.425   1.247
  364SOL    HW1 5292   5.355   2.489   1.243
  364SOL    HW2 5293   5.250   2.433   1.336
  365SOL     OW 5294   1.553   2.984   1.598
  365SOL    HW1 5295   1.493   3.002   1.525
  365SOL    HW2 5296   1.640   2.986   1.558
  366SOL     OW 5297  -0.700   8.147   6.046
  366SOL    HW1 5298  -0.695   8.138   5.951
  366SOL    HW2 5299  -0.747   8.069   6.075
  367SOL     OW 5300   1.269   1.812   1.730
  367SOL    HW1 5301   1.178   1.841   1.731
  367SOL    HW2 5302   1.320   1.891   1.747
  368SOL     OW 5303   3.587   5.551   2.106
  368SOL    HW1 5304   3.625   5.518   2.025
  368SOL    HW2 5305   3.659   5.593   2.151
  369SOL     OW 5306   3.868   8.227   2.354
  369SOL    HW1 5307   3.830   8.160   2.410
  369SOL    HW2 5308   3.807   8.236   2.281
  370SOL     OW 5309   4.400   3.813   2.349
  370SOL    HW1 5310   4.485   3.796   2.308
  370SOL    HW2 5311   4.376   3.731   2.392
  371SOL     OW 5312   6.021   1.841   0.217
  371SOL    HW1 5313   5.981   1.895   0.149
  371SOL    HW2 5314   6.070   1.774   0.170
  372SOL     OW 5315   4.169   6.847   1.826
  372SOL    HW1 5316   4.175   6.883   1.915
  372SOL    HW2 5317   4.197   6.919   1.770
  373SOL     OW 5318   3.280   9.255   4.643
  373SOL    HW1 5319   3.259   9.341   4.679
  373SOL    HW2 5320   3.204   9.201   4.664
  374SOL     OW 5321   2.023   7.482   5.730
  374SOL    HW1 5322   2.023   7.564   5.680
  374SOL    HW2 5323   2.104   7.486   5.782
  375SOL     OW 5324   4.864   6.920   0.716
  375SOL    HW1 5325   4.954   6.949   0.731
  375SOL    HW2 5326   4.854   6.921   0.621
  376SOL     OW 5327   3.434   4.913   2.643
  376SOL    HW1 5328   3.510   4.970   2.637
  376SOL    HW2 5329   3.396   4.913   2.555
  377SOL     OW 5330   4.536   4.908   1.350
  377SOL    HW1 5331   4.502   4.822   1.376
  377SOL    HW2 5332   4.566   4.948   1.431
  378SOL     OW 5333   4.048   7.853   2.396
  378SOL    HW1 5334   3.965   7.810   2.377
  378SOL    HW2 5335   4.084   7.876   2.311
  379SOL     OW 5336   5.839   6.263   1.552
  379SOL    HW1 5337   5.911   6.312   1.594
  379SOL    HW2 5338   5.790   6.226   1.626
  380SOL     OW 5339   6.279   2.451   2.590
  380SOL    HW1 5340   6.315   2.500   2.664
  380SOL    HW2 5341   6.316   2.494   2.513
  381SOL     OW 5342   1.955   5.948   2.775
  381SOL    HW1 5343   1.966   5.922   2.866
  381SOL    HW2 5344   2.044   5.969   2.745
  382SOL     OW 5345   1.386   4.653   4.811
  382SOL    HW1 5346   1.314   4.689   4.759
  382SOL    HW2 5347   1.447   4.726   4.822
  383SOL     OW 5348   3.371   8.001   3.834
  383SOL    HW1 5349   3.435   7.937   3.866
  383SOL    HW2 5350   3.339   8.043   3.913
  384SOL     OW 5351   6.622   2.035   0.889
  384SOL    HW1 5352   6.533   2.033   0.924
  384SOL    HW2 5353   6.630   2.121   0.847
  385SOL     OW 5354   4.078   4.511   0.179
  385SOL    HW1 5355   4.057   4.447   0.247
  385SOL    HW2 5356   4.013   4.495   0.111
  386SOL     OW 5357   8.937   6.431   0.842
  386SOL    HW1 5358   8.899   6.417   0.929
  386SOL    HW2 5359   8.990   6.353   0.826
  387SOL     OW 5360   2.705   5.714   2.732
  387SOL    HW1 5361   2.616   5.696   2.700
  387SOL    HW2 5362   2.691   5.764   2.812
  388SOL     OW 5363   8.459   9.031   3.563
  388SOL    HW1 5364   8.464   8.949   3.514
  388SOL    HW2 5365   8.396   9.084   3.515
  389SOL     OW 5366   4.216   5.248   1.392
  389SOL    HW1 5367   4.147   5.280   1.335
  389SOL    HW2 5368   4.260   5.180   1.341
  390SOL     OW 5369   5.533   2.616   1.176
  390SOL    HW1 5370   5.624   2.607   1.204
  390SOL    HW2 5371   5.513   2.709   1.190
  391SOL     OW 5372   5.607   1.174   0.689
  391SOL    HW1 5373   5.702   1.168   0.691
  391SOL    HW2 5374   5.589   1.254   0.640
  392SOL     OW 5375   2.631   4.854   0.119
  392SOL    HW1 5376   2.706   4.838   0.062
  392SOL    HW2 5377   2.601   4.942   0.096
  393SOL     OW 5378   7.615   6.163   0.858
  393SOL    HW1 5379   7.577   6.131   0.941
  393SOL    HW2 5380   7.663   6.242   0.883
  394SOL     OW 5381   0.861   4.858   2.067
  394SOL    HW1 5382   0.820   4.898   2.143
  394SOL    HW2 5383   0.789   4.823   2.016
  395SOL     OW 5384   2.573   1.517   1.172
  395SOL    HW1 5385   2.599   1.588   1.230
  395SOL    HW2 5386   2.520   1.559   1.104
  396SOL     OW 5387   1.720   2.939   0.932
  396SOL    HW1 5388   1.782   2.866   0.932
  396SOL    HW2 5389   1.671   2.929   1.013
  397SOL     OW 5390   1.882   5.180   2.893
  397SOL    HW1 5391   1.808   5.161   2.952
  397SOL    HW2 5392   1.842   5.192   2.807
  398SOL     OW 5393   0.894   6.220   3.208
  398SOL    HW1 5394   0.935   6.221   3.294
  398SOL    HW2 5395   0.885   6.313   3.184
  399SOL     OW 5396   1.536   8.650   4.667
  399SOL    HW1 5397   1.461   8.594   4.687
  399SOL    HW2 5398   1.497   8.730   4.632
  400SOL     OW 5399   7.035   4.631   0.207
  400SOL    HW1 5400   7.055   4.671   0.122
  400SOL    HW2 5401   6.972   4.691   0.247
  401SOL     OW 5402   7.600   9.305   5.190
  401SOL    HW1 5403   7.609   9.391   5.231
  401SOL    HW2 5404   7.555   9.252   5.256
  402SOL     OW 5405   4.395   4.807   2.218
  402SOL    HW1 5406   4.390   4.891   2.172
  402SOL    HW2 5407   4.420   4.830   2.308
  403SOL     OW 5408   7.289   8.644   2.899
  403SOL    HW1 5409   7.202   8.672   2.872
  403SOL    HW2 5410   7.286   8.642   2.995
  404SOL     OW 5411   7.031   5.430   1.208
  404SOL    HW1 5412   6.946   5.437   1.253
  404SOL    HW2 5413   7.008   5.405   1.119
  405SOL     OW 5414   2.630   4.556   3.642
  405SOL    HW1 5415   2.637   4.554   3.738
  405SOL    HW2 5416   2.714   4.522   3.611
  406SOL     OW 5417   7.285   8.503   4.218
  406SOL    HW1 5418   7.222   8.563   4.258
  406SOL    HW2 5419   7.275   8.516   4.124
  407SOL     OW 5420   6.839   7.895   4.438
  407SOL    HW1 5421   6.923   7.848   4.435
  407SOL    HW2 5422   6.843   7.955   4.363
  408SOL     OW 5423   5.059   4.035   1.717
  408SOL    HW1 5424   5.095   4.027   1.629
  408SOL    HW2 5425   5.050   4.129   1.731
  409SOL     OW 5426   7.422   6.567   3.407
  409SOL    HW1 5427   7.372   6.494   3.443
  409SOL    HW2 5428   7.479   6.594   3.479
  410SOL     OW 5429   5.925   8.210   5.340
  410SOL    HW1 5430   5.846   8.233   5.291
  410SOL    HW2 5431   5.960   8.133   5.294
  411SOL     OW 5432   8.715   7.804   1.268
  411SOL    HW1 5433   8.672   7.755   1.198
  411SOL    HW2 5434   8.711   7.895   1.239
  412SOL     OW 5435   3.425   3.006   2.093
  412SOL    HW1 5436   3.455   2.916   2.082
  412SOL    HW2 5437   3.358   3.001   2.161
  413SOL     OW 5438   2.892   5.338   4.946
  413SOL    HW1 5439   2.891   5.263   5.005
  413SOL    HW2 5440   2.809   5.333   4.899
  414SOL     OW 5441   4.990   8.049   2.369
  414SOL    HW1 5442   4.941   8.094   2.300
  414SOL    HW2 5443   5.011   7.964   2.331
  415SOL     OW 5444   4.501   1.971   0.902
  415SOL    HW1 5445   4.421   2.021   0.887
  415SOL    HW2 5446   4.503   1.906   0.832
  416SOL     OW 5447   3.990   7.354   4.733
  416SOL    HW1 5448   3.938   7.282   4.770
  416SOL    HW2 5449   4.081   7.325   4.744
  417SOL     OW 5450   4.868   1.211   0.495
  417SOL    HW1 5451   4.792   1.270   0.493
  417SOL    HW2 5452   4.853   1.154   0.570
  418SOL     OW 5453   1.184   8.600   3.264
  418SOL    HW1 5454   1.174   8.638   3.177
  418SOL    HW2 5455   1.097   8.568   3.287
  419SOL     OW 5456   1.888   4.560   3.369
  419SOL    HW1 5457   1.955   4.572   3.301
  419SOL    HW2 5458   1.926   4.495   3.428
  420SOL     OW 5459   1.889   8.871   4.708
  420SOL    HW1 5460   1.884   8.782   4.740
  420SOL    HW2 5461   1.931   8.921   4.778
  421SOL     OW 5462   3.011   9.537   5.469
  421SOL    HW1 5463   2.933   9.568   5.424
  421SOL    HW2 5464   3.071   9.512   5.399
  422SOL     OW 5465   8.793   3.763   0.132
  422SOL    HW1 5466   8.751   3.683   0.163
  422SOL    HW2 5467   8.853   3.787   0.203
  423SOL     OW 5468  -0.035   2.156   2.347
  423SOL    HW1 5469  -0.044   2.157   2.443
  423SOL    HW2 5470  -0.121   2.127   2.316
  424SOL     OW 5471   7.273   8.384   4.773
  424SOL    HW1 5472   7.209   8.454   4.785
  424SOL    HW2 5473   7.324   8.411   4.697
  425SOL     OW 5474   5.059   2.567   1.914
  425SOL    HW1 5475   5.022   2.530   1.833
  425SOL    HW2 5476   4.996   2.632   1.942
  426SOL     OW 5477   1.509   5.320   2.394
  426SOL    HW1 5478   1.451   5.244   2.386
  426SOL    HW2 5479   1.546   5.332   2.307
  427SOL     OW 5480   4.580   6.452   2.930
  427SOL    HW1 5481   4.569   6.357   2.929
  427SOL    HW2 5482   4.637   6.469   3.005
  428SOL     OW 5483   6.004   8.107   4.060
  428SOL    HW1 5484   5.967   8.019   4.060
  428SOL    HW2 5485   5.933   8.162   4.026
  429SOL     OW 5486   7.602   8.854   3.385
  429SOL    HW1 5487   7.611   8.926   3.447
  429SOL    HW2 5488   7.558   8.893   3.309
  430SOL     OW 5489   0.202   2.546   2.649
  430SOL    HW1 5490   0.293   2.576   2.652
  430SOL    HW2 5491   0.159   2.594   2.720
  431SOL     OW 5492   9.402   6.819   0.837
  431SOL    HW1 5493   9.357   6.772   0.907
  431SOL    HW2 5494   9.371   6.909   0.846
  432SOL     OW 5495   5.227   2.117   0.447
  432SOL    HW1 5496   5.227   2.110   0.352
  432SOL    HW2 5497   5.139   2.145   0.470
  433SOL     OW 5498   5.831   8.523   3.698
  433SOL    HW1 5499   5.740   8.496   3.706
  433SOL    HW2 5500   5.848   8.523   3.604
  434SOL     OW 5501   6.856   8.066   5.188
  434SOL    HW1 5502   6.796   8.112   5.246
  434SOL    HW2 5503   6.803   8.045   5.111
  435SOL     OW 5504   2.469   3.313   4.893
  435SOL    HW1 5505   2.425   3.229   4.882
  435SOL    HW2 5506   2.562   3.292   4.894
  436SOL     OW 5507   1.928   6.511   1.541
  436SOL    HW1 5508   1.982   6.500   1.463
  436SOL    HW2 5509   1.966   6.586   1.586
  437SOL     OW 5510   3.404   2.829   3.895
  437SOL    HW1 5511   3.338   2.868   3.953
  437SOL    HW2 5512   3.479   2.889   3.901
  438SOL     OW 5513   3.705   1.991   1.911
  438SOL    HW1 5514   3.642   1.920   1.923
  438SOL    HW2 5515   3.752   1.996   1.994
  439SOL     OW 5516   8.068   6.184   1.262
  439SOL    HW1 5517   8.052   6.164   1.170
  439SOL    HW2 5518   8.109   6.270   1.261
  440SOL     OW 5519   1.969   5.625   4.333
  440SOL    HW1 5520   2.053   5.581   4.345
  440SOL    HW2 5521   1.922   5.611   4.415
  441SOL     OW 5522   1.635   3.764   0.068
  441SOL    HW1 5523   1.623   3.752  -0.026
  441SOL    HW2 5524   1.677   3.684   0.098
  442SOL     OW 5525   3.616   1.929   2.966
  442SOL    HW1 5526   3.570   1.871   3.027
  442SOL    HW2 5527   3.694   1.879   2.941
  443SOL     OW 5528   2.954   7.399   0.963
  443SOL    HW1 5529   2.944   7.494   0.970
  443SOL    HW2 5530   2.988   7.385   0.875
  444SOL     OW 5531   5.090   1.889   1.531
  444SOL    HW1 5532   5.137   1.948   1.590
  444SOL    HW2 5533   5.124   1.908   1.444
  445SOL     OW 5534   2.889   6.347   2.895
  445SOL    HW1 5535   2.812   6.403   2.896
  445SOL    HW2 5536   2.961   6.405   2.868
  446SOL     OW 5537   2.259   4.890   2.883
  446SOL    HW1 5538   2.207   4.933   2.950
  446SOL    HW2 5539   2.196   4.865   2.816
  447SOL     OW 5540   7.326   3.609   2.179
  447SOL    HW1 5541   7.284   3.681   2.131
  447SOL    HW2 5542   7.261   3.585   2.246
  448SOL     OW 5543   2.589   4.627   0.876
  448SOL    HW1 5544   2.606   4.667   0.961
  448SOL    HW2 5545   2.495   4.608   0.877
  449SOL     OW 5546   4.792   1.895   2.374
  449SOL    HW1 5547   4.711   1.850   2.352
  449SOL    HW2 5548   4.763   1.979   2.411
  450SOL     OW 5549   1.418   0.376   0.075
  450SOL    HW1 5550   1.426   0.332  -0.009
  450SOL    HW2 5551   1.456   0.463   0.061
  451SOL     OW 5552   6.668   9.957   4.919
  451SOL    HW1 5553   6.614  10.010   4.977
  451SOL    HW2 5554   6.757   9.989   4.933
  452SOL     OW 5555   2.532   9.525   4.940
  452SOL    HW1 5556   2.436   9.524   4.940
  452SOL    HW2 5557   2.557   9.487   5.024
  453SOL     OW 5558   0.168   3.996   5.879
  453SOL    HW1 5559   0.124   4.035   5.954
  453SOL    HW2 5560   0.117   3.918   5.858
  454SOL     OW 5561   5.323   2.716   3.838
  454SOL    HW1 5562   5.271   2.687   3.912
  454SOL    HW2 5563   5.324   2.811   3.844
  455SOL     OW 5564   0.690   7.922   5.305
  455SOL    HW1 5565   0.762   7.880   5.258
  455SOL    HW2 5566   0.623   7.854   5.312
  456SOL     OW 5567   4.043   5.999   3.985
  456SOL    HW1 5568   4.002   5.932   3.930
  456SOL    HW2 5569   4.137   5.986   3.973
  457SOL     OW 5570   3.545  10.576   6.119
  457SOL    HW1 5571   3.556  10.515   6.192
  457SOL    HW2 5572   3.579  10.660   6.152
  458SOL     OW 5573   6.725   6.909   1.083
  458SOL    HW1 5574   6.815   6.936   1.067
  458SOL    HW2 5575   6.673   6.988   1.070
  459SOL     OW 5576   1.921   2.346   3.605
  459SOL    HW1 5577   1.999   2.343   3.660
  459SOL    HW2 5578   1.955   2.355   3.516
  460SOL     OW 5579   2.781   3.908   4.030
  460SOL    HW1 5580   2.843   3.849   3.987
  460SOL    HW2 5581   2.749   3.859   4.105
  461SOL     OW 5582   2.830   4.923   5.370
  461SOL    HW1 5583   2.748   4.900   5.413
  461SOL    HW2 5584   2.822   5.016   5.351
  462SOL     OW 5585   2.004   2.567   2.753
  462SOL    HW1 5586   2.042   2.539   2.670
  462SOL    HW2 5587   1.995   2.662   2.745
  463SOL     OW 5588   5.203   8.546   5.621
  463SOL    HW1 5589   5.131   8.578   5.676
  463SOL    HW2 5590   5.173   8.562   5.531
  464SOL     OW 5591   4.138   3.921   5.129
  464SOL    HW1 5592   4.171   3.871   5.055
  464SOL    HW2 5593   4.059   3.875   5.156
  465SOL     OW 5594   2.360   3.887   2.389
  465SOL    HW1 5595   2.405   3.803   2.375
  465SOL    HW2 5596   2.267   3.864   2.391
  466SOL     OW 5597   1.847   2.623   3.677
  466SOL    HW1 5598   1.815   2.533   3.679
  466SOL    HW2 5599   1.828   2.653   3.587
  467SOL     OW 5600   2.685   3.976   3.396
  467SOL    HW1 5601   2.665   4.059   3.439
  467SOL    HW2 5602   2.647   3.985   3.309
  468SOL     OW 5603   4.269   2.603   3.809
  468SOL    HW1 5604   4.243   2.680   3.860
  468SOL    HW2 5605   4.209   2.534   3.837
  469SOL     OW 5606   6.333   1.372   1.471
  469SOL    HW1 5607   6.365   1.405   1.387
  469SOL    HW2 5608   6.265   1.434   1.496
  470SOL     OW 5609   3.642   4.895   0.041
  470SOL    HW1 5610   3.682   4.809   0.049
  470SOL    HW2 5611   3.610   4.915   0.129
  471SOL     OW 5612   1.531   6.605   4.132
  471SOL    HW1 5613   1.552   6.521   4.174
  471SOL    HW2 5614   1.518   6.583   4.040
  472SOL     OW 5615   2.898   6.564   2.600
  472SOL    HW1 5616   2.960   6.632   2.574
  472SOL    HW2 5617   2.938   6.525   2.678
  473SOL     OW 5618   6.970   3.269   1.663
  473SOL    HW1 5619   6.880   3.242   1.646
  473SOL    HW2 5620   6.966   3.319   1.745
  474SOL     OW 5621   6.579   1.827   1.154
  474SOL    HW1 5622   6.648   1.810   1.090
  474SOL    HW2 5623   6.497   1.817   1.105
  475SOL     OW 5624   8.258   6.686   0.981
  475SOL    HW1 5625   8.304   6.603   0.995
  475SOL    HW2 5626   8.179   6.679   1.034
  476SOL     OW 5627   6.758   2.258   2.166
  476SOL    HW1 5628   6.752   2.245   2.071
  476SOL    HW2 5629   6.677   2.221   2.200
  477SOL     OW 5630   3.966   4.240   4.741
  477SOL    HW1 5631   3.937   4.330   4.725
  477SOL    HW2 5632   4.022   4.247   4.819
  478SOL     OW 5633   1.311   8.938   5.526
  478SOL    HW1 5634   1.318   8.991   5.447
  478SOL    HW2 5635   1.377   8.870   5.515
  479SOL     OW 5636   4.665   9.989   5.285
  479SOL    HW1 5637   4.712   9.979   5.367
  479SOL    HW2 5638   4.712  10.058   5.239
  480SOL     OW 5639   6.276   8.702   5.354
  480SOL    HW1 5640   6.320   8.634   5.404
  480SOL    HW2 5641   6.221   8.748   5.418
  481SOL     OW 5642   6.696   8.181   4.840
  481SOL    HW1 5643   6.720   8.229   4.919
  481SOL    HW2 5644   6.663   8.097   4.872
  482SOL     OW 5645   0.467   0.985   0.920
  482SOL    HW1 5646   0.514   0.909   0.886
  482SOL    HW2 5647   0.378   0.953   0.934
  483SOL     OW 5648   4.930   0.412   0.506
  483SOL    HW1 5649   4.911   0.469   0.581
  483SOL    HW2 5650   4.948   0.327   0.546
  484SOL     OW 5651   2.179   0.513   0.372
  484SOL    HW1 5652   2.131   0.596   0.367
  484SOL    HW2 5653   2.270   0.539   0.384
  485SOL     OW 5654   0.950  10.111   5.961
  485SOL    HW1 5655   0.980  10.169   5.891
  485SOL    HW2 5656   0.951  10.024   5.922
  486SOL     OW 5657   1.637   5.803   5.793
  486SOL    HW1 5658   1.681   5.858   5.858
  486SOL    HW2 5659   1.709   5.760   5.746
  487SOL     OW 5660   5.660   5.324   0.203
  487SOL    HW1 5661   5.733   5.286   0.155
  487SOL    HW2 5662   5.637   5.403   0.153
  488SOL     OW 5663   0.709  10.033   5.031
  488SOL    HW1 5664   0.662  10.039   4.948
  488SOL    HW2 5665   0.773   9.963   5.017
  489SOL     OW 5666   6.675   1.972   1.354
  489SOL    HW1 5667   6.598   1.985   1.409
  489SOL    HW2 5668   6.645   1.915   1.283
  490SOL     OW 5669   1.087   4.021   1.248
  490SOL    HW1 5670   1.072   3.943   1.303
  490SOL    HW2 5671   1.006   4.031   1.199
  491SOL     OW 5672  -0.136   3.366   2.813
  491SOL    HW1 5673  -0.072   3.418   2.764
  491SOL    HW2 5674  -0.115   3.275   2.791
  492SOL     OW 5675   1.900   3.188   4.696
  492SOL    HW1 5676   1.885   3.098   4.666
  492SOL    HW2 5677   1.888   3.242   4.618
  493SOL     OW 5678   6.396   9.173   5.572
  493SOL    HW1 5679   6.371   9.111   5.641
  493SOL    HW2 5680   6.492   9.173   5.574
  494SOL     OW 5681   1.450   3.296   0.322
  494SOL    HW1 5682   1.372   3.338   0.286
  494SOL    HW2 5683   1.509   3.287   0.247
  495SOL     OW 5684   9.539   6.518   0.264
  495SOL    HW1 5685   9.555   6.502   0.171
  495SOL    HW2 5686   9.505   6.608   0.267
  496SOL     OW 5687   3.060   4.594   5.098
  496SOL    HW1 5688   3.009   4.518   5.127
  496SOL    HW2 5689   3.010   4.670   5.131
  497SOL     OW 5690   3.685   2.222   1.765
  497SOL    HW1 5691   3.681   2.136   1.805
  497SOL    HW2 5692   3.758   2.266   1.810
  498SOL     OW 5693   1.992   8.198   4.352
  498SOL    HW1 5694   1.946   8.129   4.306
  498SOL    HW2 5695   2.085   8.177   4.342
  499SOL     OW 5696   2.410   2.321   0.308
  499SOL    HW1 5697   2.332   2.338   0.360
  499SOL    HW2 5698   2.478   2.302   0.373
  500SOL     OW 5699   1.349   8.206   3.553
  500SOL    HW1 5700   1.291   8.247   3.489
  500SOL    HW2 5701   1.298   8.206   3.635
  501SOL     OW 5702   8.031   8.279   2.064
  501SOL    HW1 5703   7.939   8.306   2.070
  501SOL    HW2 5704   8.067   8.330   1.991
  502SOL     OW 5705   2.845   4.737   2.347
  502SOL    HW1 5706   2.861   4.746   2.254
  502SOL    HW2 5707   2.925   4.771   2.389
  503SOL     OW 5708   3.845   7.355   3.427
  503SOL    HW1 5709   3.775   7.413   3.397
  503SOL    HW2 5710   3.870   7.306   3.349
  504SOL     OW 5711   2.359   7.303   3.079
  504SOL    HW1 5712   2.406   7.386   3.074
  504SOL    HW2 5713   2.274   7.325   3.117
  505SOL     OW 5714   5.193   7.211   1.571
  505SOL    HW1 5715   5.104   7.181   1.588
  505SOL    HW2 5716   5.232   7.222   1.658
  506SOL     OW 5717   3.519   3.188   3.704
  506SOL    HW1 5718   3.436   3.195   3.750
  506SOL    HW2 5719   3.546   3.097   3.717
  507SOL     OW 5720   1.935   6.699   4.438
  507SOL    HW1 5721   1.979   6.682   4.354
  507SOL    HW2 5722   1.842   6.688   4.419
  508SOL     OW 5723  -0.359   2.587   3.883
  508SOL    HW1 5724  -0.277   2.542   3.863
  508SOL    HW2 5725  -0.333   2.658   3.941
  509SOL     OW 5726   2.464   3.316   4.252
  509SOL    HW1 5727   2.471   3.387   4.188
  509SOL    HW2 5728   2.534   3.255   4.229
  510SOL     OW 5729   3.032   7.801   3.944
  510SOL    HW1 5730   3.099   7.748   3.986
  510SOL    HW2 5731   3.056   7.891   3.963
  511SOL     OW 5732   6.263   2.645   0.715
  511SOL    HW1 5733   6.303   2.558   0.710
  511SOL    HW2 5734   6.169   2.629   0.720
  512SOL     OW 5735   4.506   6.873   0.656
  512SOL    HW1 5736   4.428   6.859   0.603
  512SOL    HW2 5737   4.551   6.946   0.614
  513SOL     OW 5738   4.294   7.687   1.152
  513SOL    HW1 5739   4.291   7.656   1.242
  513SOL    HW2 5740   4.258   7.615   1.100
  514SOL     OW 5741   1.488   1.871   3.185
  514SOL    HW1 5742   1.416   1.934   3.187
  514SOL    HW2 5743   1.567   1.924   3.203
  515SOL     OW 5744   3.826   4.821   5.164
  515SOL    HW1 5745   3.863   4.733   5.159
  515SOL    HW2 5746   3.899   4.876   5.192
  516SOL     OW 5747   2.755   3.893   2.450
  516SOL    HW1 5748   2.813   3.856   2.384
  516SOL    HW2 5749   2.760   3.988   2.436
  517SOL     OW 5750   4.006   7.311   1.401
  517SOL    HW1 5751   3.945   7.276   1.467
  517SOL    HW2 5752   4.047   7.233   1.364
  518SOL     OW 5753   1.495   3.070   4.695
  518SOL    HW1 5754   1.586   3.055   4.723
  518SOL    HW2 5755   1.477   2.999   4.633
  519SOL     OW 5756  -0.120   1.411   1.147
  519SOL    HW1 5757  -0.058   1.483   1.159
  519SOL    HW2 5758  -0.115   1.390   1.054
  520SOL     OW 5759   2.492   7.186   3.697
  520SOL    HW1 5760   2.495   7.103   3.745
  520SOL    HW2 5761   2.427   7.172   3.629
  521SOL     OW 5762   1.096   4.915   1.952
  521SOL    HW1 5763   1.009   4.911   1.992
  521SOL    HW2 5764   1.104   5.005   1.922
  522SOL     OW 5765  -0.616   6.620   6.158
  522SOL    HW1 5766  -0.551   6.580   6.100
  522SOL    HW2 5767  -0.682   6.656   6.099
  523SOL     OW 5768   5.931   3.260   3.486
  523SOL    HW1 5769   5.946   3.354   3.478
  523SOL    HW2 5770   6.018   3.221   3.484
  524SOL     OW 5771   2.787   7.514   1.889
  524SOL    HW1 5772   2.706   7.469   1.910
  524SOL    HW2 5773   2.765   7.571   1.815
  525SOL     OW 5774  -0.477   6.935   5.500
  525SOL    HW1 5775  -0.390   6.941   5.460
  525SOL    HW2 5776  -0.471   6.988   5.579
  526SOL     OW 5777   6.812   7.796   2.975
  526SOL    HW1 5778   6.858   7.732   3.029
  526SOL    HW2 5779   6.778   7.860   3.037
  527SOL     OW 5780   5.696   7.035   4.242
  527SOL    HW1 5781   5.769   6.980   4.269
  527SOL    HW2 5782   5.621   6.977   4.242
  528SOL     OW 5783   2.075   1.653   2.821
  528SOL    HW1 5784   2.121   1.573   2.848
  528SOL    HW2 5785   2.132   1.724   2.850
  529SOL     OW 5786   4.341   8.569   2.829
  529SOL    HW1 5787   4.292   8.494   2.796
  529SOL    HW2 5788   4.417   8.577   2.771
  530SOL     OW 5789   7.331   5.808   0.672
  530SOL    HW1 5790   7.297   5.853   0.594
  530SOL    HW2 5791   7.405   5.757   0.639
  531SOL     OW 5792   6.122   1.580   2.496
  531SOL    HW1 5793   6.043   1.540   2.461
  531SOL    HW2 5794   6.128   1.665   2.453
  532SOL     OW 5795   2.468   1.762   1.948
  532SOL    HW1 5796   2.428   1.786   1.864
  532SOL    HW2 5797   2.433   1.827   2.010
  533SOL     OW 5798   1.503   5.608   3.449
  533SOL    HW1 5799   1.503   5.514   3.470
  533SOL    HW2 5800   1.575   5.644   3.500
  534SOL     OW 5801   7.665   4.925   1.484
  534SOL    HW1 5802   7.752   4.956   1.461
  534SOL    HW2 5803   7.617   5.003   1.510
  535SOL     OW 5804   7.870   5.564   1.242
  535SOL    HW1 5805   7.863   5.557   1.147
  535SOL    HW2 5806   7.813   5.636   1.266
  536SOL     OW 5807   2.822   5.691   4.570
  536SOL    HW1 5808   2.752   5.737   4.617
  536SOL    HW2 5809   2.802   5.705   4.477
  537SOL     OW 5810   7.268   7.774   2.344
  537SOL    HW1 5811   7.351   7.763   2.391
  537SOL    HW2 5812   7.244   7.685   2.317
  538SOL     OW 5813   2.127  10.061   5.937
  538SOL    HW1 5814   2.081   9.991   5.983
  538SOL    HW2 5815   2.215  10.028   5.925
  539SOL     OW 5816   4.937   3.494   1.872
  539SOL    HW1 5817   4.968   3.410   1.904
  539SOL    HW2 5818   4.995   3.515   1.799
  540SOL     OW 5819   0.241   3.173   3.189
  540SOL    HW1 5820   0.181   3.111   3.229
  540SOL    HW2 5821   0.184   3.242   3.154
  541SOL     OW 5822   4.259   4.556   0.422
  541SOL    HW1 5823   4.225   4.468   0.406
  541SOL    HW2 5824   4.181   4.608   0.441
  542SOL     OW 5825   5.477   2.224   3.536
  542SOL    HW1 5826   5.518   2.277   3.467
  542SOL    HW2 5827   5.524   2.141   3.533
  543SOL     OW 5828   7.375   6.792   2.122
  543SOL    HW1 5829   7.446   6.812   2.061
  543SOL    HW2 5830   7.373   6.867   2.182
  544SOL     OW 5831   0.240   8.516   4.667
  544SOL    HW1 5832   0.158   8.523   4.717
  544SOL    HW2 5833   0.303   8.480   4.728
  545SOL     OW 5834   5.897   8.973   3.421
  545SOL    HW1 5835   5.960   8.910   3.387
  545SOL    HW2 5836   5.812   8.931   3.408
  546SOL     OW 5837   6.679   2.398   2.718
  546SOL    HW1 5838   6.669   2.440   2.633
  546SOL    HW2 5839   6.620   2.446   2.776
  547SOL     OW 5840   2.195   7.349   4.476
  547SOL    HW1 5841   2.152   7.289   4.416
  547SOL    HW2 5842   2.280   7.307   4.495
  548SOL     OW 5843   3.387   5.648   3.029
  548SOL    HW1 5844   3.442   5.624   3.104
  548SOL    HW2 5845   3.387   5.571   2.973
  549SOL     OW 5846   0.706   2.656   4.296
  549SOL    HW1 5847   0.795   2.688   4.280
  549SOL    HW2 5848   0.651   2.735   4.292
  550SOL     OW 5849  -0.738   1.309   2.108
  550SOL    HW1 5850  -0.793   1.296   2.185
  550SOL    HW2 5851  -0.751   1.401   2.085
  551SOL     OW 5852   5.208   4.271   0.141
  551SOL    HW1 5853   5.249   4.280   0.227
  551SOL    HW2 5854   5.118   4.247   0.160
  552SOL     OW 5855   0.790   6.791   3.002
  552SOL    HW1 5856   0.838   6.765   2.924
  552SOL    HW2 5857   0.799   6.716   3.062
  553SOL     OW 5858   4.371   2.038   3.304
  553SOL    HW1 5859   4.360   2.089   3.384
  553SOL    HW2 5860   4.427   2.092   3.249
  554SOL     OW 5861   1.152   8.464   4.459
  554SOL    HW1 5862   1.247   8.453   4.456
  554SOL    HW2 5863   1.117   8.376   4.450
  555SOL     OW 5864   3.291   3.813   5.844
  555SOL    HW1 5865   3.232   3.867   5.792
  555SOL    HW2 5866   3.237   3.741   5.876
  556SOL     OW 5867   0.008   2.053   2.616
  556SOL    HW1 5868   0.085   2.035   2.561
  556SOL    HW2 5869   0.019   1.993   2.691
  557SOL     OW 5870   7.300   2.911   2.021
  557SOL    HW1 5871   7.337   2.830   2.057
  557SOL    HW2 5872   7.279   2.889   1.930
  558SOL     OW 5873   0.948   3.878   5.704
  558SOL    HW1 5874   0.990   3.793   5.711
  558SOL    HW2 5875   0.857   3.861   5.729
  559SOL     OW 5876   3.269   5.531   4.035
  559SOL    HW1 5877   3.212   5.488   3.972
  559SOL    HW2 5878   3.217   5.604   4.068
  560SOL     OW 5879  -0.029   3.005   4.470
  560SOL    HW1 5880   0.008   3.070   4.529
  560SOL    HW2 5881   0.027   3.007   4.393
  561SOL     OW 5882   6.758   9.671   4.876
  561SOL    HW1 5883   6.752   9.733   4.803
  561SOL    HW2 5884   6.703   9.710   4.945
  562SOL     OW 5885   4.448   4.201   4.892
  562SOL    HW1 5886   4.438   4.107   4.874
  562SOL    HW2 5887   4.516   4.230   4.831
  563SOL     OW 5888   2.639   4.760   0.417
  563SOL    HW1 5889   2.691   4.821   0.365
  563SOL    HW2 5890   2.607   4.695   0.354
  564SOL     OW 5891   6.820   6.191   1.340
  564SOL    HW1 5892   6.796   6.161   1.427
  564SOL    HW2 5893   6.903   6.237   1.352
  565SOL     OW 5894   5.263   7.748   3.324
  565SOL    HW1 5895   5.340   7.698   3.296
  565SOL    HW2 5896   5.258   7.821   3.263
  566SOL     OW 5897   4.150   5.419   0.798
  566SOL    HW1 5898   4.173   5.347   0.856
  566SOL    HW2 5899   4.078   5.384   0.745
  567SOL     OW 5900   1.260   5.165   4.892
  567SOL    HW1 5901   1.256   5.096   4.826
  567SOL    HW2 5902   1.353   5.188   4.897
  568SOL     OW 5903   1.092   7.180   3.439
  568SOL    HW1 5904   1.032   7.117   3.399
  568SOL    HW2 5905   1.179   7.151   3.411
  569SOL     OW 5906   1.587   1.659   0.593
  569SOL    HW1 5907   1.630   1.648   0.678
  569SOL    HW2 5908   1.498   1.626   0.608
  570SOL     OW 5909   4.217   8.821   3.420
  570SOL    HW1 5910   4.308   8.792   3.429
  570SOL    HW2 5911   4.184   8.776   3.343
  571SOL     OW 5912   7.143   8.236   2.925
  571SOL    HW1 5913   7.090   8.177   2.980
  571SOL    HW2 5914   7.181   8.298   2.987
  572SOL     OW 5915   3.816   5.879   2.619
  572SOL    HW1 5916   3.831   5.818   2.548
  572SOL    HW2 5917   3.795   5.962   2.576
  573SOL     OW 5918   7.448   0.250   0.168
  573SOL    HW1 5919   7.509   0.194   0.217
  573SOL    HW2 5920   7.401   0.298   0.236
  574SOL     OW 5921   6.813   7.935   1.585
  574SOL    HW1 5922   6.889   7.965   1.535
  574SOL    HW2 5923   6.843   7.857   1.631
  575SOL     OW 5924   8.486   3.856   0.011
  575SOL    HW1 5925   8.550   3.926   0.026
  575SOL    HW2 5926   8.425   3.863   0.084
  576SOL     OW 5927   3.340   3.017   0.494
  576SOL    HW1 5928   3.356   3.110   0.480
  576SOL    HW2 5929   3.244   3.009   0.497
  577SOL     OW 5930   4.643   3.072   2.876
  577SOL    HW1 5931   4.620   3.121   2.797
  577SOL    HW2 5932   4.730   3.037   2.859
  578SOL     OW 5933   8.581   7.418   1.816
  578SOL    HW1 5934   8.651   7.428   1.880
  578SOL    HW2 5935   8.626   7.404   1.732
  579SOL     OW 5936   2.587   3.249   2.271
  579SOL    HW1 5937   2.670   3.293   2.249
  579SOL    HW2 5938   2.613   3.163   2.301
  580SOL     OW 5939   5.199   1.680   1.323
  580SOL    HW1 5940   5.165   1.654   1.409
  580SOL    HW2 5941   5.124   1.716   1.277
  581SOL     OW 5942   2.381   7.707   4.104
  581SOL    HW1 5943   2.290   7.688   4.082
  581SOL    HW2 5944   2.382   7.800   4.125
  582SOL     OW 5945   0.870   4.340   1.725
  582SOL    HW1 5946   0.828   4.371   1.644
  582SOL    HW2 5947   0.913   4.418   1.760
  583SOL     OW 5948   5.350   2.197   1.104
  583SOL    HW1 5949   5.344   2.285   1.139
  583SOL    HW2 5950   5.404   2.206   1.025
  584SOL     OW 5951   8.065   5.286   1.131
  584SOL    HW1 5952   8.139   5.346   1.120
  584SOL    HW2 5953   8.032   5.306   1.219
  585SOL     OW 5954   2.308   8.414   3.798
  585SOL    HW1 5955   2.310   8.340   3.859
  585SOL    HW2 5956   2.390   8.460   3.814
  586SOL     OW 5957   7.074   8.038   3.813
  586SOL    HW1 5958   7.074   7.942   3.816
  586SOL    HW2 5959   7.003   8.063   3.873
  587SOL     OW 5960   6.068   8.781   3.311
  587SOL    HW1 5961   6.138   8.807   3.251
  587SOL    HW2 5962   6.079   8.686   3.322
  588SOL     OW 5963   2.530   6.349   5.672
  588SOL    HW1 5964   2.443   6.313   5.655
  588SOL    HW2 5965   2.572   6.283   5.728
  589SOL     OW 5966   4.353   6.276   1.672
  589SOL    HW1 5967   4.364   6.371   1.671
  589SOL    HW2 5968   4.282   6.259   1.611
  590SOL     OW 5969   7.480   7.311   0.605
  590SOL    HW1 5970   7.509   7.266   0.526
  590SOL    HW2 5971   7.515   7.260   0.677
  591SOL     OW 5972   3.148   9.457   5.236
  591SOL    HW1 5973   3.230   9.450   5.187
  591SOL    HW2 5974   3.091   9.392   5.196
  592SOL     OW 5975   7.587   4.782   2.414
  592SOL    HW1 5976   7.542   4.713   2.366
  592SOL    HW2 5977   7.544   4.863   2.384
  593SOL     OW 5978   4.265   0.800   1.219
  593SOL    HW1 5979   4.216   0.855   1.280
  593SOL    HW2 5980   4.245   0.711   1.248
  594SOL     OW 5981   3.419   5.332   4.863
  594SOL    HW1 5982   3.381   5.249   4.831
  594SOL    HW2 5983   3.364   5.399   4.823
  595SOL     OW 5984   4.704   7.359   0.722
  595SOL    HW1 5985   4.776   7.308   0.759
  595SOL    HW2 5986   4.628   7.302   0.729
  596SOL     OW 5987  -0.295   3.373   3.751
  596SOL    HW1 5988  -0.263   3.317   3.680
  596SOL    HW2 5989  -0.230   3.443   3.757
  597SOL     OW 5990   2.573   3.789   5.603
  597SOL    HW1 5991   2.585   3.792   5.698
  597SOL    HW2 5992   2.621   3.865   5.570
  598SOL     OW 5993   4.838   4.282   4.447
  598SOL    HW1 5994   4.857   4.373   4.427
  598SOL    HW2 5995   4.816   4.282   4.540
  599SOL     OW 5996   6.763   2.644   0.205
  599SOL    HW1 5997   6.730   2.630   0.294
  599SOL    HW2 5998   6.836   2.705   0.215
  600SOL     OW 5999   2.237   8.738   4.904
  600SOL    HW1 6000   2.309   8.776   4.954
  600SOL    HW2 6001   2.244   8.777   4.817
  601SOL     OW 6002   2.231   8.052   5.928
  601SOL    HW1 6003   2.234   7.963   5.895
  601SOL    HW2 6004   2.267   8.106   5.857
  602SOL     OW 6005   7.646   4.744   0.533
  602SOL    HW1 6006   7.613   4.770   0.447
  602SOL    HW2 6007   7.566   4.730   0.585
  603SOL     OW 6008   2.393   3.789   2.109
  603SOL    HW1 6009   2.335   3.713   2.109
  603SOL    HW2 6010   2.349   3.852   2.166
  604SOL     OW 6011   4.100   4.086   3.597
  604SOL    HW1 6012   4.037   4.109   3.528
  604SOL    HW2 6013   4.137   4.002   3.569
  605SOL     OW 6014   5.217   3.271   1.300
  605SOL    HW1 6015   5.135   3.225   1.319
  605SOL    HW2 6016   5.246   3.304   1.386
  606SOL     OW 6017   2.713   6.440   4.737
  606SOL    HW1 6018   2.808   6.441   4.739
  606SOL    HW2 6019   2.691   6.415   4.647
  607SOL     OW 6020   4.208   5.738   5.808
  607SOL    HW1 6021   4.267   5.682   5.757
  607SOL    HW2 6022   4.241   5.732   5.898
  608SOL     OW 6023   4.270   3.746   2.666
  608SOL    HW1 6024   4.364   3.738   2.648
  608SOL    HW2 6025   4.255   3.690   2.742
  609SOL     OW 6026   3.383   7.769   2.511
  609SOL    HW1 6027   3.354   7.694   2.460
  609SOL    HW2 6028   3.400   7.734   2.599
  610SOL     OW 6029   7.529   9.701   4.524
  610SOL    HW1 6030   7.453   9.757   4.508
  610SOL    HW2 6031   7.544   9.708   4.619
  611SOL     OW 6032   1.863   9.115   5.206
  611SOL    HW1 6033   1.779   9.104   5.161
  611SOL    HW2 6034   1.927   9.074   5.149
  612SOL     OW 6035   1.613   2.640   4.163
  612SOL    HW1 6036   1.697   2.599   4.185
  612SOL    HW2 6037   1.569   2.651   4.247
  613SOL     OW 6038   2.064   4.908   3.255
  613SOL    HW1 6039   2.147   4.873   3.287
  613SOL    HW2 6040   2.088   4.988   3.208
  614SOL     OW 6041   4.614   2.920   2.593
  614SOL    HW1 6042   4.647   2.831   2.600
  614SOL    HW2 6043   4.654   2.967   2.666
  615SOL     OW 6044   4.265   6.248   4.818
  615SOL    HW1 6045   4.216   6.177   4.858
  615SOL    HW2 6046   4.310   6.290   4.891
  616SOL     OW 6047   8.384   6.405   1.339
  616SOL    HW1 6048   8.417   6.482   1.293
  616SOL    HW2 6049   8.455   6.341   1.335
  617SOL     OW 6050   1.252   5.324   3.330
  617SOL    HW1 6051   1.273   5.233   3.308
  617SOL    HW2 6052   1.299   5.340   3.412
  618SOL     OW 6053   4.655   3.169   0.196
  618SOL    HW1 6054   4.746   3.183   0.171
  618SOL    HW2 6055   4.658   3.156   0.291
  619SOL     OW 6056   0.198   7.138   5.142
  619SOL    HW1 6057   0.163   7.216   5.099
  619SOL    HW2 6058   0.290   7.136   5.117
  620SOL     OW 6059   9.139   6.110   0.156
  620SOL    HW1 6060   9.186   6.133   0.076
  620SOL    HW2 6061   9.166   6.020   0.174
  621SOL     OW 6062   1.556   7.441   5.357
  621SOL    HW1 6063   1.516   7.443   5.270
  621SOL    HW2 6064   1.482   7.434   5.417
  622SOL     OW 6065   2.438   2.113   2.561
  622SOL    HW1 6066   2.393   2.043   2.514
  622SOL    HW2 6067   2.371   2.152   2.617
  623SOL     OW 6068   5.392   8.834   3.688
  623SOL    HW1 6069   5.380   8.906   3.627
  623SOL    HW2 6070   5.354   8.865   3.770
  624SOL     OW 6071   4.415   6.845   6.005
  624SOL    HW1 6072   4.373   6.931   6.019
  624SOL    HW2 6073   4.508   6.863   6.008
  625SOL     OW 6074   4.107   3.230   4.239
  625SOL    HW1 6075   4.116   3.309   4.292
  625SOL    HW2 6076   4.076   3.163   4.300
  626SOL     OW 6077   2.411   2.911   3.772
  626SOL    HW1 6078   2.377   2.887   3.858
  626SOL    HW2 6079   2.367   2.993   3.750
  627SOL     OW 6080   8.873   8.561   2.518
  627SOL    HW1 6081   8.889   8.540   2.426
  627SOL    HW2 6082   8.802   8.624   2.517
  628SOL     OW 6083   3.588   1.761   1.965
  628SOL    HW1 6084   3.527   1.735   2.034
  628SOL    HW2 6085   3.642   1.684   1.950
  629SOL     OW 6086   1.991   3.958   3.073
  629SOL    HW1 6087   1.997   4.020   3.000
  629SOL    HW2 6088   2.002   3.872   3.032
  630SOL     OW 6089   4.851   0.938   0.643
  630SOL    HW1 6090   4.866   0.940   0.738
  630SOL    HW2 6091   4.767   0.894   0.632
  631SOL     OW 6092   3.313   1.297   0.416
  631SOL    HW1 6093   3.375   1.224   0.406
  631SOL    HW2 6094   3.341   1.362   0.351
  632SOL     OW 6095   2.280   8.608   5.264
  632SOL    HW1 6096   2.245   8.686   5.307
  632SOL    HW2 6097   2.235   8.606   5.180
  633SOL     OW 6098   1.057   7.364   2.621
  633SOL    HW1 6099   1.102   7.433   2.669
  633SOL    HW2 6100   1.088   7.283   2.662
  634SOL     OW 6101   0.470   5.654   6.102
  634SOL    HW1 6102   0.532   5.632   6.032
  634SOL    HW2 6103   0.416   5.575   6.112
  635SOL     OW 6104   4.258   4.052   3.133
  635SOL    HW1 6105   4.178   3.998   3.128
  635SOL    HW2 6106   4.226   4.141   3.144
  636SOL     OW 6107   2.255   9.831   4.874
  636SOL    HW1 6108   2.310   9.888   4.820
  636SOL    HW2 6109   2.229   9.760   4.815
  637SOL     OW 6110   1.452   1.004   1.090
  637SOL    HW1 6111   1.405   0.994   1.173
  637SOL    HW2 6112   1.383   1.011   1.024
  638SOL     OW 6113   0.113   1.901   1.660
  638SOL    HW1 6114   0.079   1.831   1.715
  638SOL    HW2 6115   0.035   1.937   1.616
  639SOL     OW 6116   1.424   7.958   3.473
  639SOL    HW1 6117   1.412   8.046   3.507
  639SOL    HW2 6118   1.380   7.901   3.536
  640SOL     OW 6119   1.171   3.412   0.534
  640SOL    HW1 6120   1.181   3.377   0.445
  640SOL    HW2 6121   1.259   3.440   0.558
  641SOL     OW 6122   8.988   7.346   0.524
  641SOL    HW1 6123   8.942   7.276   0.571
  641SOL    HW2 6124   8.937   7.358   0.443
  642SOL     OW 6125   5.777   7.118   2.375
  642SOL    HW1 6126   5.843   7.137   2.310
  642SOL    HW2 6127   5.694   7.122   2.327
  643SOL     OW 6128   3.077   2.668   3.153
  643SOL    HW1 6129   2.984   2.682   3.167
  643SOL    HW2 6130   3.093   2.579   3.185
  644SOL     OW 6131   0.931   2.417   3.571
  644SOL    HW1 6132   0.964   2.337   3.531
  644SOL    HW2 6133   1.003   2.447   3.627
  645SOL     OW 6134   2.550   6.471   1.258
  645SOL    HW1 6135   2.629   6.448   1.307
  645SOL    HW2 6136   2.484   6.408   1.288
  646SOL     OW 6137   1.888   2.338   0.704
  646SOL    HW1 6138   1.806   2.289   0.710
  646SOL    HW2 6139   1.925   2.314   0.619
  647SOL     OW 6140   5.830   9.709   5.575
  647SOL    HW1 6141   5.896   9.640   5.580
  647SOL    HW2 6142   5.778   9.698   5.655
  648SOL     OW 6143   1.042   4.424   4.163
  648SOL    HW1 6144   1.071   4.437   4.253
  648SOL    HW2 6145   1.120   4.395   4.116
  649SOL     OW 6146   4.163   4.688   5.747
  649SOL    HW1 6147   4.108   4.610   5.747
  649SOL    HW2 6148   4.230   4.671   5.814
  650SOL     OW 6149   3.328   5.215   3.454
  650SOL    HW1 6150   3.414   5.230   3.495
  650SOL    HW2 6151   3.338   5.133   3.406
  651SOL     OW 6152   7.014   7.057   4.895
  651SOL    HW1 6153   7.020   7.082   4.987
  651SOL    HW2 6154   7.003   6.962   4.897
  652SOL     OW 6155   4.929   9.596   5.919
  652SOL    HW1 6156   4.915   9.681   5.961
  652SOL    HW2 6157   4.841   9.564   5.899
  653SOL     OW 6158   0.669   7.163   4.458
  653SOL    HW1 6159   0.581   7.195   4.439
  653SOL    HW2 6160   0.694   7.115   4.379
  654SOL     OW 6161  -0.565   6.545   5.809
  654SOL    HW1 6162  -0.574   6.629   5.764
  654SOL    HW2 6163  -0.489   6.557   5.866
  655SOL     OW 6164   1.648   9.231   4.723
  655SOL    HW1 6165   1.718   9.187   4.772
  655SOL    HW2 6166   1.663   9.204   4.632
  656SOL     OW 6167   2.719   6.562   5.593
  656SOL    HW1 6168   2.709   6.562   5.498
  656SOL    HW2 6169   2.666   6.489   5.623
  657SOL     OW 6170  -1.432   2.236   3.791
  657SOL    HW1 6171  -1.444   2.328   3.816
  657SOL    HW2 6172  -1.396   2.195   3.870
  658SOL     OW 6173   4.765   3.419   4.119
  658SOL    HW1 6174   4.774   3.501   4.071
  658SOL    HW2 6175   4.732   3.445   4.205
  659SOL     OW 6176   2.817   5.911   1.915
  659SOL    HW1 6177   2.802   5.917   2.010
  659SOL    HW2 6178   2.761   5.980   1.878
  660SOL     OW 6179   4.546   7.346   4.207
  660SOL    HW1 6180   4.474   7.286   4.227
  660SOL    HW2 6181   4.564   7.331   4.114
  661SOL     OW 6182   7.362   8.488   3.369
  661SOL    HW1 6183   7.324   8.566   3.327
  661SOL    HW2 6184   7.410   8.522   3.444
  662SOL     OW 6185   3.698   5.384   3.388
  662SOL    HW1 6186   3.652   5.356   3.467
  662SOL    HW2 6187   3.744   5.306   3.358
  663SOL     OW 6188   3.152   2.454   1.021
  663SOL    HW1 6189   3.223   2.477   1.082
  663SOL    HW2 6190   3.154   2.523   0.955
  664SOL     OW 6191   6.570   8.111   5.807
  664SOL    HW1 6192   6.648   8.059   5.826
  664SOL    HW2 6193   6.505   8.082   5.871
  665SOL     OW 6194   3.825   3.350   2.309
  665SOL    HW1 6195   3.835   3.393   2.394
  665SOL    HW2 6196   3.880   3.402   2.250
  666SOL     OW 6197  -0.115   1.928   1.519
  666SOL    HW1 6198  -0.123   1.866   1.591
  666SOL    HW2 6199  -0.205   1.944   1.491
  667SOL     OW 6200   5.210   4.820   0.474
  667SOL    HW1 6201   5.272   4.886   0.444
  667SOL    HW2 6202   5.130   4.836   0.424
  668SOL     OW 6203   1.723   3.792   5.123
  668SOL    HW1 6204   1.743   3.716   5.178
  668SOL    HW2 6205   1.795   3.852   5.138
  669SOL     OW 6206   0.216   2.259   2.680
  669SOL    HW1 6207   0.189   2.350   2.671
  669SOL    HW2 6208   0.139   2.215   2.715
  670SOL     OW 6209   0.668   6.888   5.714
  670SOL    HW1 6210   0.612   6.949   5.762
  670SOL    HW2 6211   0.608   6.820   5.683
  671SOL     OW 6212   2.827   6.505   3.124
  671SOL    HW1 6213   2.814   6.413   3.145
  671SOL    HW2 6214   2.921   6.515   3.114
  672SOL     OW 6215   5.165   6.096   0.993
  672SOL    HW1 6216   5.220   6.090   1.071
  672SOL    HW2 6217   5.181   6.014   0.946
  673SOL     OW 6218   2.672   5.831   0.502
  673SOL    HW1 6219   2.702   5.820   0.412
  673SOL    HW2 6220   2.614   5.756   0.517
  674SOL     OW 6221   3.004   2.068   0.792
  674SOL    HW1 6222   2.958   1.986   0.778
  674SOL    HW2 6223   2.977   2.096   0.880
  675SOL     OW 6224   0.564   2.857   1.890
  675SOL    HW1 6225   0.535   2.768   1.870
  675SOL    HW2 6226   0.498   2.913   1.850
  676SOL     OW 6227   3.881   6.522   2.131
  676SOL    HW1 6228   3.883   6.542   2.037
  676SOL    HW2 6229   3.836   6.438   2.137
  677SOL     OW 6230   0.954   8.620   4.590
  677SOL    HW1 6231   1.038   8.587   4.559
  677SOL    HW2 6232   0.893   8.546   4.577
  678SOL     OW 6233   6.543   9.148   4.783
  678SOL    HW1 6234   6.620   9.203   4.794
  678SOL    HW2 6235   6.524   9.152   4.690
  679SOL     OW 6236   7.147   7.864   4.984
  679SOL    HW1 6237   7.238   7.839   4.967
  679SOL    HW2 6238   7.150   7.901   5.073
  680SOL     OW 6239   0.912   4.444   1.327
  680SOL    HW1 6240   0.821   4.430   1.301
  680SOL    HW2 6241   0.939   4.523   1.280
  681SOL     OW 6242   0.851   8.358   4.613
  681SOL    HW1 6243   0.785   8.296   4.643
  681SOL    HW2 6244   0.910   8.306   4.558
  682SOL     OW 6245   7.541   9.304   4.600
  682SOL    HW1 6246   7.448   9.324   4.608
  682SOL    HW2 6247   7.580   9.338   4.680
  683SOL     OW 6248   5.675   2.796   3.973
  683SOL    HW1 6249   5.678   2.722   3.912
  683SOL    HW2 6250   5.763   2.833   3.970
  684SOL     OW 6251   2.625   4.544   0.242
  684SOL    HW1 6252   2.671   4.593   0.174
  684SOL    HW2 6253   2.695   4.512   0.299
  685SOL     OW 6254   3.684   1.394   0.108
  685SOL    HW1 6255   3.698   1.371   0.200
  685SOL    HW2 6256   3.673   1.309   0.064
  686SOL     OW 6257   8.471   6.021   0.517
  686SOL    HW1 6258   8.480   6.005   0.423
  686SOL    HW2 6259   8.552   5.986   0.555
  687SOL     OW 6260   6.988   7.183   1.348
  687SOL    HW1 6261   6.907   7.212   1.392
  687SOL    HW2 6262   6.969   7.193   1.255
  688SOL     OW 6263   0.753   6.191   2.488
  688SOL    HW1 6264   0.707   6.204   2.404
  688SOL    HW2 6265   0.699   6.237   2.552
  689SOL     OW 6266   0.440   1.693   2.509
  689SOL    HW1 6267   0.502   1.763   2.531
  689SOL    HW2 6268   0.390   1.679   2.589
  690SOL     OW 6269   6.880   5.770   1.134
  690SOL    HW1 6270   6.801   5.754   1.083
  690SOL    HW2 6271   6.873   5.712   1.209
  691SOL     OW 6272   4.561   8.413   4.691
  691SOL    HW1 6273   4.494   8.368   4.744
  691SOL    HW2 6274   4.511   8.470   4.633
  692SOL     OW 6275   4.880   7.546   4.215
  692SOL    HW1 6276   4.847   7.480   4.276
  692SOL    HW2 6277   4.829   7.624   4.235
  693SOL     OW 6278   3.927   7.678   3.237
  693SOL    HW1 6279   3.924   7.591   3.198
  693SOL    HW2 6280   3.853   7.725   3.198
  694SOL     OW 6281   2.681   3.129   4.295
  694SOL    HW1 6282   2.596   3.089   4.276
  694SOL    HW2 6283   2.739   3.094   4.228
  695SOL     OW 6284   6.327   7.212   3.702
  695SOL    HW1 6285   6.361   7.204   3.791
  695SOL    HW2 6286   6.380   7.282   3.662
  696SOL     OW 6287   2.358   5.670   1.899
  696SOL    HW1 6288   2.429   5.688   1.837
  696SOL    HW2 6289   2.312   5.595   1.861
  697SOL     OW 6290   1.677   3.376   5.761
  697SOL    HW1 6291   1.639   3.289   5.775
  697SOL    HW2 6292   1.607   3.426   5.718
  698SOL     OW 6293   2.118   2.688   0.517
  698SOL    HW1 6294   2.136   2.641   0.598
  698SOL    HW2 6295   2.082   2.772   0.546
  699SOL     OW 6296   5.021   6.312   1.697
  699SOL    HW1 6297   5.040   6.397   1.736
  699SOL    HW2 6298   5.038   6.248   1.766
  700SOL     OW 6299   7.686   7.644   4.009
  700SOL    HW1 6300   7.677   7.604   3.922
  700SOL    HW2 6301   7.597   7.647   4.043
  701SOL     OW 6302   2.119   3.052   2.474
  701SOL    HW1 6303   2.129   3.028   2.381
  701SOL    HW2 6304   2.164   3.135   2.483
  702SOL     OW 6305   3.433   3.837   2.426
  702SOL    HW1 6306   3.474   3.785   2.495
  702SOL    HW2 6307   3.388   3.773   2.371
  703SOL     OW 6308   5.300   1.308   0.745
  703SOL    HW1 6309   5.229   1.325   0.683
  703SOL    HW2 6310   5.363   1.379   0.729
  704SOL     OW 6311   7.461   8.039   1.778
  704SOL    HW1 6312   7.399   8.031   1.706
  704SOL    HW2 6313   7.530   7.976   1.758
  705SOL     OW 6314   3.264   2.702   1.406
  705SOL    HW1 6315   3.307   2.777   1.447
  705SOL    HW2 6316   3.297   2.626   1.454
  706SOL     OW 6317   0.781   7.782   4.274
  706SOL    HW1 6318   0.694   7.820   4.260
  706SOL    HW2 6319   0.776   7.695   4.236
  707SOL     OW 6320   3.857   8.320   5.250
  707SOL    HW1 6321   3.843   8.246   5.308
  707SOL    HW2 6322   3.789   8.383   5.273
  708SOL     OW 6323   6.936   4.333   0.190
  708SOL    HW1 6324   6.944   4.427   0.206
  708SOL    HW2 6325   6.961   4.292   0.273
  709SOL     OW 6326   2.170   2.142   2.371
  709SOL    HW1 6327   2.171   2.106   2.282
  709SOL    HW2 6328   2.182   2.065   2.427
  710SOL     OW 6329   3.056   0.745   1.044
  710SOL    HW1 6330   3.057   0.723   1.137
  710SOL    HW2 6331   2.987   0.810   1.035
  711SOL     OW 6332   1.379   8.754   5.247
  711SOL    HW1 6333   1.380   8.847   5.226
  711SOL    HW2 6334   1.394   8.711   5.162
  712SOL     OW 6335   4.073   7.576   3.839
  712SOL    HW1 6336   4.064   7.514   3.766
  712SOL    HW2 6337   4.069   7.521   3.917
  713SOL     OW 6338   3.255   6.748   1.786
  713SOL    HW1 6339   3.195   6.714   1.853
  713SOL    HW2 6340   3.235   6.842   1.782
  714SOL     OW 6341   2.308   6.167   2.883
  714SOL    HW1 6342   2.351   6.088   2.913
  714SOL    HW2 6343   2.275   6.208   2.963
  715SOL     OW 6344   1.856   8.783   3.471
  715SOL    HW1 6345   1.814   8.702   3.501
  715SOL    HW2 6346   1.864   8.773   3.376
  716SOL     OW 6347   1.210   6.308   5.903
  716SOL    HW1 6348   1.147   6.281   5.970
  716SOL    HW2 6349   1.254   6.384   5.942
  717SOL     OW 6350   5.642   2.533   0.134
  717SOL    HW1 6351   5.550   2.556   0.120
  717SOL    HW2 6352   5.689   2.615   0.123
  718SOL     OW 6353   1.614   6.112   6.070
  718SOL    HW1 6354   1.665   6.073   5.998
  718SOL    HW2 6355   1.610   6.043   6.136
  719SOL     OW 6356   7.220   6.254   0.794
  719SOL    HW1 6357   7.227   6.203   0.875
  719SOL    HW2 6358   7.145   6.216   0.748
  720SOL     OW 6359   5.824   7.092   1.019
  720SOL    HW1 6360   5.768   7.076   0.942
  720SOL    HW2 6361   5.912   7.070   0.990
  721SOL     OW 6362   1.598   4.185   4.945
  721SOL    HW1 6363   1.530   4.249   4.963
  721SOL    HW2 6364   1.565   4.103   4.983
  722SOL     OW 6365  -1.485   2.996   5.107
  722SOL    HW1 6366  -1.560   3.023   5.054
  722SOL    HW2 6367  -1.408   3.022   5.056
  723SOL     OW 6368  -0.240   1.260   1.381
  723SOL    HW1 6369  -0.178   1.304   1.440
  723SOL    HW2 6370  -0.248   1.318   1.306
  724SOL     OW 6371   2.311   4.610   5.720
  724SOL    HW1 6372   2.339   4.590   5.809
  724SOL    HW2 6373   2.388   4.593   5.665
  725SOL     OW 6374   5.153   2.716   2.846
  725SOL    HW1 6375   5.159   2.683   2.756
  725SOL    HW2 6376   5.117   2.643   2.896
  726SOL     OW 6377   1.754   5.778   5.007
  726SOL    HW1 6378   1.736   5.720   4.932
  726SOL    HW2 6379   1.834   5.742   5.045
  727SOL     OW 6380   3.800   1.247   2.055
  727SOL    HW1 6381   3.888   1.237   2.091
  727SOL    HW2 6382   3.791   1.174   1.993
  728SOL     OW 6383   3.163   7.213   2.830
  728SOL    HW1 6384   3.095   7.278   2.850
  728SOL    HW2 6385   3.243   7.265   2.817
  729SOL     OW 6386   3.849   8.368   3.271
  729SOL    HW1 6387   3.803   8.288   3.297
  729SOL    HW2 6388   3.902   8.343   3.195
  730SOL     OW 6389   4.625   6.435   2.164
  730SOL    HW1 6390   4.557   6.476   2.110
  730SOL    HW2 6391   4.666   6.508   2.210
  731SOL     OW 6392   2.492   2.119   1.886
  731SOL    HW1 6393   2.574   2.169   1.891
  731SOL    HW2 6394   2.425   2.185   1.866
  732SOL     OW 6395   9.112   7.212   1.368
  732SOL    HW1 6396   9.063   7.218   1.286
  732SOL    HW2 6397   9.201   7.190   1.341
  733SOL     OW 6398   0.013   3.307   2.478
  733SOL    HW1 6399  -0.026   3.222   2.499
  733SOL    HW2 6400   0.011   3.311   2.382
  734SOL     OW 6401   2.626   2.236   0.826
  734SOL    HW1 6402   2.623   2.217   0.732
  734SOL    HW2 6403   2.598   2.327   0.834
  735SOL     OW 6404   3.159   6.787   4.638
  735SOL    HW1 6405   3.101   6.721   4.598
  735SOL    HW2 6406   3.141   6.867   4.589
  736SOL     OW 6407   6.618   5.712   1.138
  736SOL    HW1 6408   6.612   5.771   1.213
  736SOL    HW2 6409   6.531   5.717   1.097
  737SOL     OW 6410   6.990   0.951   1.456
  737SOL    HW1 6411   7.035   0.989   1.532
  737SOL    HW2 6412   6.966   0.863   1.484
  738SOL     OW 6413   3.770   5.071   5.050
  738SOL    HW1 6414   3.747   5.104   5.137
  738SOL    HW2 6415   3.788   4.978   5.063
  739SOL     OW 6416   4.233   3.805   1.631
  739SOL    HW1 6417   4.311   3.843   1.590
  739SOL    HW2 6418   4.190   3.756   1.561
  740SOL     OW 6419   0.384   5.893   5.267
  740SOL    HW1 6420   0.306   5.839   5.259
  740SOL    HW2 6421   0.372   5.940   5.350
  741SOL     OW 6422   2.912   9.100   6.067
  741SOL    HW1 6423   2.864   9.064   5.992
  741SOL    HW2 6424   2.848   9.102   6.138
  742SOL     OW 6425   1.238   5.577   4.727
  742SOL    HW1 6426   1.302   5.540   4.788
  742SOL    HW2 6427   1.159   5.524   4.740
  743SOL     OW 6428   6.799   8.273   2.541
  743SOL    HW1 6429   6.821   8.241   2.629
  743SOL    HW2 6430   6.851   8.220   2.482
  744SOL     OW 6431   7.919   6.241   0.107
  744SOL    HW1 6432   7.930   6.212   0.017
  744SOL    HW2 6433   7.862   6.174   0.147
  745SOL     OW 6434   2.315   6.207   5.614
  745SOL    HW1 6435   2.338   6.115   5.628
  745SOL    HW2 6436   2.220   6.211   5.628
  746SOL     OW 6437   2.590   8.283   3.731
  746SOL    HW1 6438   2.505   8.277   3.689
  746SOL    HW2 6439   2.618   8.192   3.743
  747SOL     OW 6440   2.965   4.381   5.212
  747SOL    HW1 6441   2.881   4.335   5.211
  747SOL    HW2 6442   3.031   4.312   5.215
  748SOL     OW 6443   4.740   9.086   3.854
  748SOL    HW1 6444   4.787   9.122   3.779
  748SOL    HW2 6445   4.804   9.089   3.925
  749SOL     OW 6446   2.439   4.698   1.802
  749SOL    HW1 6447   2.399   4.769   1.753
  749SOL    HW2 6448   2.443   4.730   1.892
  750SOL     OW 6449   3.840   7.085   5.155
  750SOL    HW1 6450   3.871   7.176   5.151
  750SOL    HW2 6451   3.746   7.093   5.172
  751SOL     OW 6452   3.779   6.915   1.052
  751SOL    HW1 6453   3.744   6.928   0.964
  751SOL    HW2 6454   3.834   6.992   1.068
  752SOL     OW 6455   2.889   3.209   0.402
  752SOL    HW1 6456   2.929   3.186   0.318
  752SOL    HW2 6457   2.810   3.156   0.407
  753SOL     OW 6458   6.756   4.888   1.675
  753SOL    HW1 6459   6.782   4.797   1.664
  753SOL    HW2 6460   6.718   4.892   1.763
  754SOL     OW 6461   3.285   3.772   5.126
  754SOL    HW1 6462   3.212   3.823   5.091
  754SOL    HW2 6463   3.257   3.681   5.117
  755SOL     OW 6464   2.478   1.518   2.484
  755SOL    HW1 6465   2.467   1.609   2.512
  755SOL    HW2 6466   2.557   1.489   2.529
  756SOL     OW 6467   5.576   7.440   4.608
  756SOL    HW1 6468   5.578   7.535   4.617
  756SOL    HW2 6469   5.499   7.422   4.555
  757SOL     OW 6470   5.582   4.127   1.853
  757SOL    HW1 6471   5.528   4.054   1.823
  757SOL    HW2 6472   5.665   4.117   1.805
  758SOL     OW 6473   1.501   2.582   3.404
  758SOL    HW1 6474   1.491   2.555   3.495
  758SOL    HW2 6475   1.574   2.531   3.371
  759SOL     OW 6476   2.164   4.956   4.086
  759SOL    HW1 6477   2.220   4.909   4.025
  759SOL    HW2 6478   2.221   5.022   4.126
  760SOL     OW 6479   2.019   8.488   4.353
  760SOL    HW1 6480   2.024   8.495   4.448
  760SOL    HW2 6481   1.989   8.399   4.337
  761SOL     OW 6482   1.228   6.537   2.762
  761SOL    HW1 6483   1.164   6.485   2.714
  761SOL    HW2 6484   1.176   6.595   2.817
  762SOL     OW 6485   5.002   9.335   5.597
  762SOL    HW1 6486   5.034   9.425   5.595
  762SOL    HW2 6487   4.933   9.335   5.663
  763SOL     OW 6488   3.756   0.894   0.759
  763SOL    HW1 6489   3.660   0.902   0.758
  763SOL    HW2 6490   3.773   0.813   0.808
  764SOL     OW 6491   5.868   2.546   2.063
  764SOL    HW1 6492   5.951   2.594   2.063
  764SOL    HW2 6493   5.834   2.558   1.975
  765SOL     OW 6494   5.183   0.176   0.116
  765SOL    HW1 6495   5.148   0.242   0.177
  765SOL    HW2 6496   5.105   0.134   0.080
  766SOL     OW 6497   6.630   2.402   0.204
  766SOL    HW1 6498   6.668   2.488   0.185
  766SOL    HW2 6499   6.651   2.385   0.296
  767SOL     OW 6500   1.325   8.122   4.347
  767SOL    HW1 6501   1.314   8.101   4.439
  767SOL    HW2 6502   1.257   8.071   4.303
  768SOL     OW 6503   0.699   8.137   4.660
  768SOL    HW1 6504   0.663   8.070   4.601
  768SOL    HW2 6505   0.683   8.102   4.748
  769SOL     OW 6506   6.761   6.974   0.774
  769SOL    HW1 6507   6.743   6.903   0.835
  769SOL    HW2 6508   6.854   6.963   0.751
  770SOL     OW 6509   5.487   7.288   0.853
  770SOL    HW1 6510   5.467   7.364   0.799
  770SOL    HW2 6511   5.550   7.321   0.918
  771SOL     OW 6512  -0.483   1.074   1.673
  771SOL    HW1 6513  -0.506   1.154   1.625
  771SOL    HW2 6514  -0.495   1.096   1.765
  772SOL     OW 6515   1.382   5.595   1.756
  772SOL    HW1 6516   1.313   5.657   1.779
  772SOL    HW2 6517   1.444   5.646   1.704
  773SOL     OW 6518   2.419   7.518   2.494
  773SOL    HW1 6519   2.348   7.533   2.557
  773SOL    HW2 6520   2.485   7.583   2.516
  774SOL     OW 6521   1.824   1.385   2.220
  774SOL    HW1 6522   1.779   1.468   2.232
  774SOL    HW2 6523   1.794   1.330   2.292
  775SOL     OW 6524   1.591   6.066   1.419
  775SOL    HW1 6525   1.544   6.106   1.345
  775SOL    HW2 6526   1.573   5.972   1.410
  776SOL     OW 6527   4.561   4.601   5.653
  776SOL    HW1 6528   4.470   4.619   5.630
  776SOL    HW2 6529   4.555   4.533   5.720
  777SOL     OW 6530   8.336   5.096   0.474
  777SOL    HW1 6531   8.399   5.081   0.404
  777SOL    HW2 6532   8.354   5.028   0.538
  778SOL     OW 6533   0.243   3.621   5.506
  778SOL    HW1 6534   0.223   3.605   5.599
  778SOL    HW2 6535   0.237   3.534   5.466
  779SOL     OW 6536   3.187  10.399   5.761
  779SOL    HW1 6537   3.254  10.463   5.738
  779SOL    HW2 6538   3.208  10.322   5.708
  780SOL     OW 6539  -0.800   7.899   6.128
  780SOL    HW1 6540  -0.837   7.831   6.072
  780SOL    HW2 6541  -0.729   7.855   6.174
  781SOL     OW 6542   6.732   5.921   0.635
  781SOL    HW1 6543   6.822   5.900   0.659
  781SOL    HW2 6544   6.684   5.918   0.717
  782SOL     OW 6545   1.094   4.097   5.551
  782SOL    HW1 6546   1.041   4.025   5.585
  782SOL    HW2 6547   1.075   4.098   5.457
  783SOL     OW 6548   1.913   6.832   3.226
  783SOL    HW1 6549   1.917   6.833   3.130
  783SOL    HW2 6550   1.832   6.785   3.246
  784SOL     OW 6551   2.425   5.861   5.622
  784SOL    HW1 6552   2.393   5.871   5.712
  784SOL    HW2 6553   2.393   5.775   5.595
  785SOL     OW 6554   4.384   7.392   4.787
  785SOL    HW1 6555   4.320   7.324   4.805
  785SOL    HW2 6556   4.433   7.361   4.711
  786SOL     OW 6557   2.530   7.058   2.781
  786SOL    HW1 6558   2.563   7.119   2.847
  786SOL    HW2 6559   2.481   7.113   2.720
  787SOL     OW 6560   2.552   3.812   0.971
  787SOL    HW1 6561   2.624   3.788   1.029
  787SOL    HW2 6562   2.524   3.898   1.002
  788SOL     OW 6563   7.339   8.567   5.284
  788SOL    HW1 6564   7.379   8.622   5.352
  788SOL    HW2 6565   7.383   8.482   5.293
  789SOL     OW 6566   0.482   4.458   5.656
  789SOL    HW1 6567   0.456   4.543   5.694
  789SOL    HW2 6568   0.563   4.436   5.701
  790SOL     OW 6569   3.674   3.099   5.298
  790SOL    HW1 6570   3.761   3.066   5.276
  790SOL    HW2 6571   3.627   3.097   5.215
  791SOL     OW 6572   2.518   5.840   0.100
  791SOL    HW1 6573   2.429   5.824   0.130
  791SOL    HW2 6574   2.522   5.935   0.087
  792SOL     OW 6575   0.303   5.096   3.625
  792SOL    HW1 6576   0.294   5.016   3.572
  792SOL    HW2 6577   0.216   5.108   3.664
  793SOL     OW 6578   6.584   1.584   0.714
  793SOL    HW1 6579   6.606   1.510   0.770
  793SOL    HW2 6580   6.514   1.630   0.762
  794SOL     OW 6581   2.353   4.114   2.878
  794SOL    HW1 6582   2.323   4.165   2.803
  794SOL    HW2 6583   2.404   4.042   2.839
  795SOL     OW 6584   1.911   2.037   2.555
  795SOL    HW1 6585   1.883   2.051   2.464
  795SOL    HW2 6586   1.919   1.942   2.563
  796SOL     OW 6587   1.316   4.983   1.624
  796SOL    HW1 6588   1.316   5.001   1.530
  796SOL    HW2 6589   1.391   4.925   1.638
  797SOL     OW 6590   1.091   6.040   2.882
  797SOL    HW1 6591   1.004   6.002   2.885
  797SOL    HW2 6592   1.120   6.028   2.792
  798SOL     OW 6593   5.755   5.046   1.107
  798SOL    HW1 6594   5.729   5.081   1.193
  798SOL    HW2 6595   5.677   5.002   1.074
  799SOL     OW 6596   2.844   3.451   4.205
  799SOL    HW1 6597   2.775   3.487   4.150
  799SOL    HW2 6598   2.852   3.512   4.278
  800SOL     OW 6599   2.821   9.786   6.138
  800SOL    HW1 6600   2.840   9.709   6.191
  800SOL    HW2 6601   2.874   9.775   6.059
  801SOL     OW 6602   8.925   7.646   1.146
  801SOL    HW1 6603   8.838   7.607   1.147
  801SOL    HW2 6604   8.927   7.704   1.222
  802SOL     OW 6605   2.046   6.722   1.678
  802SOL    HW1 6606   1.985   6.795   1.665
  802SOL    HW2 6607   2.097   6.747   1.755
  803SOL     OW 6608   5.634   7.040   0.785
  803SOL    HW1 6609   5.613   6.953   0.820
  803SOL    HW2 6610   5.549   7.084   0.780
  804SOL     OW 6611   6.696   8.522   2.535
  804SOL    HW1 6612   6.602   8.508   2.538
  804SOL    HW2 6613   6.733   8.435   2.520
  805SOL     OW 6614   1.989   5.165   1.054
  805SOL    HW1 6615   1.928   5.215   1.001
  805SOL    HW2 6616   2.003   5.084   1.005
  806SOL     OW 6617   1.677   3.418   3.142
  806SOL    HW1 6618   1.729   3.484   3.097
  806SOL    HW2 6619   1.731   3.393   3.217
  807SOL     OW 6620   5.531   8.380   3.342
  807SOL    HW1 6621   5.616   8.360   3.303
  807SOL    HW2 6622   5.497   8.294   3.369
  808SOL     OW 6623   3.792   6.492   0.489
  808SOL    HW1 6624   3.761   6.428   0.553
  808SOL    HW2 6625   3.859   6.446   0.439
  809SOL     OW 6626   7.045   1.366   1.154
  809SOL    HW1 6627   7.067   1.456   1.179
  809SOL    HW2 6628   6.978   1.377   1.086
  810SOL     OW 6629   4.052   6.154   1.167
  810SOL    HW1 6630   3.984   6.138   1.232
  810SOL    HW2 6631   4.022   6.230   1.117
  811SOL     OW 6632  -0.306   1.550   2.350
  811SOL    HW1 6633  -0.251   1.626   2.330
  811SOL    HW2 6634  -0.355   1.535   2.270
  812SOL     OW 6635   5.683   8.627   2.817
  812SOL    HW1 6636   5.665   8.608   2.909
  812SOL    HW2 6637   5.602   8.667   2.785
  813SOL     OW 6638   6.153   4.164   0.556
  813SOL    HW1 6639   6.228   4.213   0.522
  813SOL    HW2 6640   6.079   4.225   0.550
  814SOL     OW 6641   4.082   1.318   1.838
  814SOL    HW1 6642   4.109   1.294   1.927
  814SOL    HW2 6643   4.160   1.303   1.785
  815SOL     OW 6644   1.834   4.274   4.167
  815SOL    HW1 6645   1.800   4.361   4.150
  815SOL    HW2 6646   1.790   4.246   4.247
  816SOL     OW 6647   7.460   8.916   4.007
  816SOL    HW1 6648   7.539   8.878   4.046
  816SOL    HW2 6649   7.443   8.862   3.929
  817SOL     OW 6650   7.726   8.436   4.156
  817SOL    HW1 6651   7.713   8.511   4.098
  817SOL    HW2 6652   7.782   8.471   4.226
  818SOL     OW 6653   5.618   3.198   1.379
  818SOL    HW1 6654   5.643   3.279   1.335
  818SOL    HW2 6655   5.537   3.219   1.425
  819SOL     OW 6656   3.664   2.961   2.543
  819SOL    HW1 6657   3.738   3.017   2.520
  819SOL    HW2 6658   3.588   3.018   2.533
  820SOL     OW 6659   6.614   8.099   2.716
  820SOL    HW1 6660   6.679   8.137   2.775
  820SOL    HW2 6661   6.653   8.017   2.687
  821SOL     OW 6662   7.067   5.397   0.665
  821SOL    HW1 6663   7.071   5.463   0.596
  821SOL    HW2 6664   7.121   5.433   0.736
  822SOL     OW 6665   4.123   6.601   0.572
  822SOL    HW1 6666   4.155   6.521   0.529
  822SOL    HW2 6667   4.154   6.593   0.662
  823SOL     OW 6668   1.218   8.444   5.030
  823SOL    HW1 6669   1.263   8.371   5.072
  823SOL    HW2 6670   1.151   8.403   4.976
  824SOL     OW 6671   5.685   7.781   3.589
  824SOL    HW1 6672   5.636   7.733   3.522
  824SOL    HW2 6673   5.628   7.779   3.666
  825SOL     OW 6674   4.465   7.545   4.999
  825SOL    HW1 6675   4.432   7.481   4.936
  825SOL    HW2 6676   4.482   7.494   5.078
  826SOL     OW 6677   3.915   4.310   5.762
  826SOL    HW1 6678   3.859   4.369   5.812
  826SOL    HW2 6679   3.903   4.337   5.670
  827SOL     OW 6680   8.144   7.202   1.303
  827SOL    HW1 6681   8.166   7.193   1.210
  827SOL    HW2 6682   8.113   7.293   1.311
  828SOL     OW 6683   1.854   1.409   0.494
  828SOL    HW1 6684   1.761   1.414   0.515
  828SOL    HW2 6685   1.877   1.498   0.466
  829SOL     OW 6686   1.829   7.969   4.983
  829SOL    HW1 6687   1.921   7.943   4.973
  829SOL    HW2 6688   1.795   7.971   4.894
  830SOL     OW 6689   2.962   2.155   2.951
  830SOL    HW1 6690   3.020   2.232   2.948
  830SOL    HW2 6691   2.874   2.190   2.939
  831SOL     OW 6692   2.142   1.299   0.370
  831SOL    HW1 6693   2.210   1.326   0.309
  831SOL    HW2 6694   2.156   1.352   0.448
  832SOL     OW 6695   8.010   4.560   0.826
  832SOL    HW1 6696   7.950   4.623   0.785
  832SOL    HW2 6697   8.083   4.553   0.764
  833SOL     OW 6698   0.173   6.700   4.216
  833SOL    HW1 6699   0.249   6.659   4.258
  833SOL    HW2 6700   0.137   6.758   4.283
  834SOL     OW 6701   5.165   8.079   5.959
  834SOL    HW1 6702   5.107   8.131   6.014
  834SOL    HW2 6703   5.165   8.125   5.874
  835SOL     OW 6704   2.883   9.660   5.033
  835SOL    HW1 6705   2.912   9.745   5.065
  835SOL    HW2 6706   2.840   9.679   4.949
  836SOL     OW 6707   5.503   7.702   3.196
  836SOL    HW1 6708   5.544   7.655   3.123
  836SOL    HW2 6709   5.566   7.772   3.217
  837SOL     OW 6710   7.229   6.404   1.325
  837SOL    HW1 6711   7.247   6.332   1.384
  837SOL    HW2 6712   7.134   6.404   1.314
  838SOL     OW 6713   4.437   1.504   0.914
  838SOL    HW1 6714   4.380   1.508   0.991
  838SOL    HW2 6715   4.526   1.505   0.950
  839SOL     OW 6716   4.558   6.690   0.289
  839SOL    HW1 6717   4.465   6.707   0.306
  839SOL    HW2 6718   4.596   6.675   0.375
  840SOL     OW 6719   1.449   2.692   1.630
  840SOL    HW1 6720   1.414   2.684   1.541
  840SOL    HW2 6721   1.534   2.735   1.618
  841SOL     OW 6722   3.823   4.734   2.956
  841SOL    HW1 6723   3.804   4.726   3.050
  841SOL    HW2 6724   3.799   4.649   2.920
  842SOL     OW 6725   1.570   7.309   4.010
  842SOL    HW1 6726   1.496   7.311   3.950
  842SOL    HW2 6727   1.544   7.366   4.082
  843SOL     OW 6728   2.896   7.072   0.073
  843SOL    HW1 6729   2.951   7.150   0.086
  843SOL    HW2 6730   2.958   6.999   0.070
  844SOL     OW 6731   2.382   4.152   5.039
  844SOL    HW1 6732   2.332   4.112   4.968
  844SOL    HW2 6733   2.315   4.191   5.095
  845SOL     OW 6734   3.364   7.267   0.526
  845SOL    HW1 6735   3.335   7.197   0.466
  845SOL    HW2 6736   3.322   7.346   0.492
  846SOL     OW 6737   2.517   6.927   5.754
  846SOL    HW1 6738   2.572   7.005   5.759
  846SOL    HW2 6739   2.507   6.910   5.661
  847SOL     OW 6740   4.814   2.727   4.422
  847SOL    HW1 6741   4.856   2.806   4.387
  847SOL    HW2 6742   4.784   2.679   4.345
  848SOL     OW 6743   6.931   7.631   3.183
  848SOL    HW1 6744   6.959   7.571   3.114
  848SOL    HW2 6745   7.007   7.639   3.241
  849SOL     OW 6746   6.401   5.639   0.209
  849SOL    HW1 6747   6.426   5.710   0.268
  849SOL    HW2 6748   6.473   5.576   0.216
  850SOL     OW 6749   1.278   1.368   1.797
  850SOL    HW1 6750   1.305   1.432   1.732
  850SOL    HW2 6751   1.343   1.298   1.791
  851SOL     OW 6752   2.794   2.546   2.207
  851SOL    HW1 6753   2.798   2.589   2.122
  851SOL    HW2 6754   2.731   2.474   2.194
  852SOL     OW 6755   3.220   3.981   1.802
  852SOL    HW1 6756   3.254   4.056   1.851
  852SOL    HW2 6757   3.163   3.936   1.863
  853SOL     OW 6758   2.529   0.826   0.540
  853SOL    HW1 6759   2.478   0.816   0.620
  853SOL    HW2 6760   2.476   0.782   0.473
  854SOL     OW 6761   7.214   9.361   5.922
  854SOL    HW1 6762   7.184   9.372   6.013
  854SOL    HW2 6763   7.174   9.279   5.893
  855SOL     OW 6764   3.082   7.872   4.427
  855SOL    HW1 6765   3.137   7.795   4.415
  855SOL    HW2 6766   2.999   7.850   4.385
  856SOL     OW 6767   2.201   8.411   5.482
  856SOL    HW1 6768   2.153   8.333   5.452
  856SOL    HW2 6769   2.143   8.484   5.462
  857SOL     OW 6770   4.202   8.820   3.971
  857SOL    HW1 6771   4.136   8.875   4.012
  857SOL    HW2 6772   4.176   8.815   3.879
  858SOL     OW 6773   4.988   6.106   1.501
  858SOL    HW1 6774   5.004   6.159   1.423
  858SOL    HW2 6775   5.007   6.164   1.575
  859SOL     OW 6776   7.631   4.808   2.068
  859SOL    HW1 6777   7.560   4.852   2.114
  859SOL    HW2 6778   7.590   4.773   1.989
  860SOL     OW 6779   1.421   8.595   3.673
  860SOL    HW1 6780   1.365   8.634   3.606
  860SOL    HW2 6781   1.482   8.540   3.625
  861SOL     OW 6782   3.157   3.985   3.677
  861SOL    HW1 6783   3.201   3.946   3.753
  861SOL    HW2 6784   3.085   4.036   3.714
  862SOL     OW 6785   1.782   9.551   6.040
  862SOL    HW1 6786   1.732   9.483   6.083
  862SOL    HW2 6787   1.806   9.612   6.110
  863SOL     OW 6788   7.254   2.788   1.688
  863SOL    HW1 6789   7.244   2.882   1.705
  863SOL    HW2 6790   7.348   2.776   1.675
  864SOL     OW 6791   1.087   4.156   2.401
  864SOL    HW1 6792   1.011   4.208   2.377
  864SOL    HW2 6793   1.055   4.066   2.403
  865SOL     OW 6794   4.938   6.548   4.852
  865SOL    HW1 6795   4.843   6.558   4.853
  865SOL    HW2 6796   4.962   6.539   4.945
  866SOL     OW 6797   7.016   4.930   2.237
  866SOL    HW1 6798   7.092   4.988   2.244
  866SOL    HW2 6799   6.960   4.972   2.171
  867SOL     OW 6800   1.285   2.486   1.152
  867SOL    HW1 6801   1.200   2.527   1.169
  867SOL    HW2 6802   1.291   2.416   1.217
  868SOL     OW 6803   3.465   6.833   6.007
  868SOL    HW1 6804   3.401   6.904   6.007
  868SOL    HW2 6805   3.428   6.767   5.950
  869SOL     OW 6806   3.040   5.940   3.542
  869SOL    HW1 6807   3.029   5.921   3.449
  869SOL    HW2 6808   3.052   6.035   3.546
  870SOL     OW 6809   6.714   4.267   1.236
  870SOL    HW1 6810   6.712   4.188   1.182
  870SOL    HW2 6811   6.769   4.243   1.311
  871SOL     OW 6812   6.345   3.972   2.181
  871SOL    HW1 6813   6.282   4.011   2.121
  871SOL    HW2 6814   6.380   4.046   2.230
  872SOL     OW 6815   3.864   8.896   5.845
  872SOL    HW1 6816   3.951   8.895   5.883
  872SOL    HW2 6817   3.809   8.850   5.909
  873SOL     OW 6818   4.588   4.130   0.173
  873SOL    HW1 6819   4.570   4.036   0.169
  873SOL    HW2 6820   4.588   4.150   0.266
  874SOL     OW 6821   1.764   4.230   5.306
  874SOL    HW1 6822   1.816   4.150   5.300
  874SOL    HW2 6823   1.828   4.301   5.291
  875SOL     OW 6824   3.703   5.946   1.136
  875SOL    HW1 6825   3.691   5.933   1.230
  875SOL    HW2 6826   3.732   6.037   1.128
  876SOL     OW 6827   4.649   7.284   1.216
  876SOL    HW1 6828   4.682   7.364   1.257
  876SOL    HW2 6829   4.597   7.315   1.142
  877SOL     OW 6830   4.584   7.045   3.341
  877SOL    HW1 6831   4.526   7.091   3.279
  877SOL    HW2 6832   4.642   7.114   3.374
  878SOL     OW 6833   2.785   9.357   5.912
  878SOL    HW1 6834   2.831   9.416   5.852
  878SOL    HW2 6835   2.773   9.277   5.861
  879SOL     OW 6836   6.832   7.442   3.449
  879SOL    HW1 6837   6.830   7.378   3.520
  879SOL    HW2 6838   6.767   7.411   3.386
  880SOL     OW 6839   5.524   2.204   2.963
  880SOL    HW1 6840   5.499   2.288   3.001
  880SOL    HW2 6841   5.504   2.140   3.031
  881SOL     OW 6842   4.269   5.948   2.487
  881SOL    HW1 6843   4.243   5.942   2.396
  881SOL    HW2 6844   4.346   5.891   2.494
  882SOL     OW 6845   3.486   3.277   2.651
  882SOL    HW1 6846   3.457   3.249   2.564
  882SOL    HW2 6847   3.444   3.216   2.711
  883SOL     OW 6848   2.531   2.540   3.754
  883SOL    HW1 6849   2.616   2.548   3.796
  883SOL    HW2 6850   2.550   2.545   3.660
  884SOL     OW 6851   3.527   8.246   2.605
  884SOL    HW1 6852   3.542   8.159   2.569
  884SOL    HW2 6853   3.478   8.231   2.686
  885SOL     OW 6854   3.655   4.879   1.992
  885SOL    HW1 6855   3.735   4.911   1.950
  885SOL    HW2 6856   3.665   4.784   1.993
  886SOL     OW 6857   3.267   4.295   2.264
  886SOL    HW1 6858   3.287   4.322   2.354
  886SOL    HW2 6859   3.352   4.294   2.219
  887SOL     OW 6860   2.528   7.310   0.573
  887SOL    HW1 6861   2.488   7.396   0.589
  887SOL    HW2 6862   2.586   7.325   0.499
  888SOL     OW 6863   2.916   7.457   2.355
  888SOL    HW1 6864   2.903   7.492   2.444
  888SOL    HW2 6865   2.990   7.506   2.321
  889SOL     OW 6866   2.272   6.404   3.587
  889SOL    HW1 6867   2.281   6.498   3.575
  889SOL    HW2 6868   2.296   6.389   3.678
  890SOL     OW 6869   2.631   5.197   5.407
  890SOL    HW1 6870   2.568   5.180   5.477
  890SOL    HW2 6871   2.580   5.237   5.337
  891SOL     OW 6872   6.311   3.283   2.908
  891SOL    HW1 6873   6.396   3.271   2.950
  891SOL    HW2 6874   6.330   3.286   2.814
  892SOL     OW 6875   5.050   6.989   1.234
  892SOL    HW1 6876   4.984   7.034   1.181
  892SOL    HW2 6877   5.023   6.898   1.233
  893SOL     OW 6878   1.057   2.481   1.622
  893SOL    HW1 6879   1.123   2.515   1.683
  893SOL    HW2 6880   1.000   2.556   1.605
  894SOL     OW 6881   3.645   2.682   4.333
  894SOL    HW1 6882   3.600   2.601   4.308
  894SOL    HW2 6883   3.715   2.652   4.392
  895SOL     OW 6884   4.904   9.444   4.931
  895SOL    HW1 6885   4.812   9.434   4.954
  895SOL    HW2 6886   4.941   9.356   4.939
  896SOL     OW 6887   5.788   6.601   2.048
  896SOL    HW1 6888   5.760   6.519   2.010
  896SOL    HW2 6889   5.875   6.617   2.012
  897SOL     OW 6890   1.690   4.203   2.648
  897SOL    HW1 6891   1.767   4.147   2.659
  897SOL    HW2 6892   1.615   4.143   2.657
  898SOL     OW 6893   7.733   3.650   0.183
  898SOL    HW1 6894   7.813   3.702   0.180
  898SOL    HW2 6895   7.751   3.583   0.248
  899SOL     OW 6896   3.522   5.477   2.552
  899SOL    HW1 6897   3.494   5.403   2.498
  899SOL    HW2 6898   3.500   5.554   2.500
  900SOL     OW 6899   1.548   7.543   5.725
  900SOL    HW1 6900   1.637   7.509   5.737
  900SOL    HW2 6901   1.494   7.466   5.712
  901SOL     OW 6902   3.564   5.552   0.703
  901SOL    HW1 6903   3.660   5.556   0.703
  901SOL    HW2 6904   3.541   5.530   0.793
  902SOL     OW 6905   2.500   5.383   2.429
  902SOL    HW1 6906   2.518   5.303   2.478
  902SOL    HW2 6907   2.424   5.421   2.471
  903SOL     OW 6908   4.091   7.944   1.884
  903SOL    HW1 6909   4.158   7.913   1.823
  903SOL    HW2 6910   4.011   7.947   1.833
  904SOL     OW 6911   3.083   6.712   5.780
  904SOL    HW1 6912   3.107   6.640   5.722
  904SOL    HW2 6913   3.049   6.779   5.721
  905SOL     OW 6914   1.710   3.095   0.480
  905SOL    HW1 6915   1.715   3.124   0.389
  905SOL    HW2 6916   1.739   3.004   0.479
  906SOL     OW 6917   1.959   2.342   0.169
  906SOL    HW1 6918   1.925   2.252   0.163
  906SOL    HW2 6919   1.995   2.348   0.257
  907SOL     OW 6920   4.958   2.902   4.199
  907SOL    HW1 6921   5.045   2.943   4.204
  907SOL    HW2 6922   4.942   2.893   4.105
  908SOL     OW 6923   4.107   9.186   6.106
  908SOL    HW1 6924   4.178   9.130   6.076
  908SOL    HW2 6925   4.059   9.133   6.170
  909SOL     OW 6926   3.950   6.770   0.437
  909SOL    HW1 6927   4.015   6.707   0.469
  909SOL    HW2 6928   3.866   6.726   0.447
  910SOL     OW 6929   5.480   8.115   3.132
  910SOL    HW1 6930   5.575   8.107   3.124
  910SOL    HW2 6931   5.461   8.203   3.098
  911SOL     OW 6932   1.699   5.251   5.225
  911SOL    HW1 6933   1.614   5.249   5.181
  911SOL    HW2 6934   1.691   5.188   5.297
  912SOL     OW 6935   4.226   0.651   0.776
  912SOL    HW1 6936   4.141   0.653   0.818
  912SOL    HW2 6937   4.211   0.607   0.692
  913SOL     OW 6938   3.601   8.460   3.828
  913SOL    HW1 6939   3.529   8.518   3.805
  913SOL    HW2 6940   3.586   8.437   3.919
  914SOL     OW 6941   5.245   1.664   2.552
  914SOL    HW1 6942   5.164   1.654   2.501
  914SOL    HW2 6943   5.239   1.597   2.620
  915SOL     OW 6944   2.799   5.801   3.232
  915SOL    HW1 6945   2.829   5.717   3.197
  915SOL    HW2 6946   2.823   5.865   3.165
  916SOL     OW 6947   4.112   9.388   4.212
  916SOL    HW1 6948   4.064   9.377   4.295
  916SOL    HW2 6949   4.199   9.352   4.230
  917SOL     OW 6950   2.848   6.036   6.049
  917SOL    HW1 6951   2.823   6.122   6.016
  917SOL    HW2 6952   2.821   6.036   6.141
  918SOL     OW 6953   7.491   4.739   0.311
  918SOL    HW1 6954   7.534   4.713   0.229
  918SOL    HW2 6955   7.432   4.666   0.331
  919SOL     OW 6956   0.808   6.342   3.892
  919SOL    HW1 6957   0.815   6.419   3.948
  919SOL    HW2 6958   0.807   6.268   3.952
  920SOL     OW 6959   3.658   5.997   5.950
  920SOL    HW1 6960   3.628   6.087   5.960
  920SOL    HW2 6961   3.683   5.969   6.038
  921SOL     OW 6962   3.910   3.060   1.556
  921SOL    HW1 6963   3.886   2.988   1.498
  921SOL    HW2 6964   3.982   3.026   1.609
  922SOL     OW 6965   7.218   1.158   0.240
  922SOL    HW1 6966   7.125   1.168   0.259
  922SOL    HW2 6967   7.257   1.131   0.323
  923SOL     OW 6968   6.563   9.613   6.018
  923SOL    HW1 6969   6.547   9.697   6.062
  923SOL    HW2 6970   6.636   9.631   5.958
  924SOL     OW 6971   4.489   7.145   5.781
  924SOL    HW1 6972   4.535   7.189   5.709
  924SOL    HW2 6973   4.452   7.066   5.742
  925SOL     OW 6974   6.355  10.337   5.583
  925SOL    HW1 6975   6.317  10.310   5.499
  925SOL    HW2 6976   6.291  10.398   5.619
  926SOL     OW 6977   4.114   1.959   1.937
  926SOL    HW1 6978   4.093   1.873   1.900
  926SOL    HW2 6979   4.074   1.958   2.024
  927SOL     OW 6980   5.053   2.860   4.672
  927SOL    HW1 6981   5.130   2.846   4.618
  927SOL    HW2 6982   5.043   2.779   4.722
  928SOL     OW 6983   1.147   4.443   3.149
  928SOL    HW1 6984   1.109   4.468   3.064
  928SOL    HW2 6985   1.211   4.375   3.127
  929SOL     OW 6986   5.058   8.254   4.858
  929SOL    HW1 6987   5.105   8.317   4.911
  929SOL    HW2 6988   5.097   8.261   4.771
  930SOL     OW 6989   1.098   7.993   4.228
  930SOL    HW1 6990   1.075   7.936   4.301
  930SOL    HW2 6991   1.016   8.036   4.204
  931SOL     OW 6992   0.912   6.433   2.420
  931SOL    HW1 6993   0.959   6.429   2.503
  931SOL    HW2 6994   0.887   6.343   2.402
  932SOL     OW 6995   1.532   2.507   1.996
  932SOL    HW1 6996   1.570   2.502   2.084
  932SOL    HW2 6997   1.601   2.546   1.942
  933SOL     OW 6998   4.769   1.933   2.106
  933SOL    HW1 6999   4.777   1.841   2.081
  933SOL    HW2 7000   4.805   1.937   2.195
  934SOL     OW 7001   2.507   9.007   4.659
  934SOL    HW1 7002   2.486   8.915   4.672
  934SOL    HW2 7003   2.480   9.026   4.569
  935SOL     OW 7004   9.361   7.321   1.052
  935SOL    HW1 7005   9.432   7.366   1.097
  935SOL    HW2 7006   9.284   7.376   1.066
  936SOL     OW 7007   2.795   4.572   4.935
  936SOL    HW1 7008   2.821   4.663   4.931
  936SOL    HW2 7009   2.872   4.523   4.907
  937SOL     OW 7010   5.731   1.036   0.181
  937SOL    HW1 7011   5.746   1.130   0.176
  937SOL    HW2 7012   5.663   1.026   0.248
  938SOL     OW 7013   6.764   1.382   1.590
  938SOL    HW1 7014   6.694   1.354   1.649
  938SOL    HW2 7015   6.803   1.301   1.558
  939SOL     OW 7016   3.045   1.996   3.162
  939SOL    HW1 7017   3.026   2.057   3.091
  939SOL    HW2 7018   2.964   1.946   3.173
  940SOL     OW 7019   4.319   5.982   0.854
  940SOL    HW1 7020   4.390   6.047   0.858
  940SOL    HW2 7021   4.346   5.914   0.915
  941SOL     OW 7022   7.441   6.523   2.197
  941SOL    HW1 7023   7.374   6.496   2.259
  941SOL    HW2 7024   7.424   6.615   2.181
  942SOL     OW 7025   4.843   9.846   4.804
  942SOL    HW1 7026   4.913   9.786   4.831
  942SOL    HW2 7027   4.808   9.809   4.723
  943SOL     OW 7028   4.219   9.680   6.158
  943SOL    HW1 7029   4.197   9.597   6.116
  943SOL    HW2 7030   4.196   9.747   6.093
  944SOL     OW 7031   4.903   1.183   0.212
  944SOL    HW1 7032   4.966   1.247   0.178
  944SOL    HW2 7033   4.897   1.203   0.305
  945SOL     OW 7034   2.724   3.011   1.086
  945SOL    HW1 7035   2.707   3.094   1.041
  945SOL    HW2 7036   2.789   2.967   1.030
  946SOL     OW 7037   2.858   5.268   2.625
  946SOL    HW1 7038   2.806   5.337   2.586
  946SOL    HW2 7039   2.825   5.187   2.586
  947SOL     OW 7040   3.618   6.405   2.543
  947SOL    HW1 7041   3.572   6.371   2.620
  947SOL    HW2 7042   3.707   6.374   2.554
  948SOL     OW 7043   8.960   7.227   1.147
  948SOL    HW1 7044   8.925   7.147   1.186
  948SOL    HW2 7045   8.932   7.224   1.056
  949SOL     OW 7046   5.120   7.856   5.598
  949SOL    HW1 7047   5.121   7.766   5.629
  949SOL    HW2 7048   5.058   7.901   5.656
  950SOL     OW 7049   2.524   5.738   1.708
  950SOL    HW1 7050   2.494   5.712   1.621
  950SOL    HW2 7051   2.611   5.699   1.716
  951SOL     OW 7052   5.216   5.286   1.619
  951SOL    HW1 7053   5.251   5.249   1.699
  951SOL    HW2 7054   5.167   5.364   1.647
  952SOL     OW 7055   0.685   2.284   1.747
  952SOL    HW1 7056   0.595   2.265   1.722
  952SOL    HW2 7057   0.680   2.371   1.787
  953SOL     OW 7058   6.552   2.179   0.068
  953SOL    HW1 7059   6.599   2.242   0.123
  953SOL    HW2 7060   6.460   2.206   0.075
  954SOL     OW 7061   7.264   1.613   1.253
  954SOL    HW1 7062   7.328   1.549   1.222
  954SOL    HW2 7063   7.265   1.602   1.348
  955SOL     OW 7064   3.206   5.242   5.888
  955SOL    HW1 7065   3.210   5.150   5.860
  955SOL    HW2 7066   3.289   5.280   5.859
  956SOL     OW 7067   6.142   1.636   1.319
  956SOL    HW1 7068   6.086   1.705   1.354
  956SOL    HW2 7069   6.227   1.651   1.360
  957SOL     OW 7070   4.993   5.627   1.060
  957SOL    HW1 7071   4.911   5.634   1.011
  957SOL    HW2 7072   5.021   5.536   1.046
  958SOL     OW 7073   0.700   4.051   3.388
  958SOL    HW1 7074   0.635   4.103   3.342
  958SOL    HW2 7075   0.723   3.981   3.326
  959SOL     OW 7076   7.481   7.652   2.041
  959SOL    HW1 7077   7.556   7.633   2.097
  959SOL    HW2 7078   7.470   7.746   2.047
  960SOL     OW 7079   5.367   6.136   2.141
  960SOL    HW1 7080   5.292   6.082   2.164
  960SOL    HW2 7081   5.419   6.140   2.221
  961SOL     OW 7082   4.371   7.052   1.171
  961SOL    HW1 7083   4.393   6.965   1.205
  961SOL    HW2 7084   4.371   7.042   1.076
  962SOL     OW 7085   7.011   4.635   1.098
  962SOL    HW1 7086   7.015   4.543   1.069
  962SOL    HW2 7087   6.939   4.637   1.161
  963SOL     OW 7088   5.044   7.393   1.071
  963SOL    HW1 7089   5.109   7.441   1.122
  963SOL    HW2 7090   5.096   7.334   1.016
  964SOL     OW 7091   0.397   2.729   3.668
  964SOL    HW1 7092   0.464   2.749   3.733
  964SOL    HW2 7093   0.397   2.633   3.662
  965SOL     OW 7094   7.409   8.961   3.673
  965SOL    HW1 7095   7.376   8.887   3.623
  965SOL    HW2 7096   7.341   8.978   3.739
  966SOL     OW 7097   1.464   9.038   5.738
  966SOL    HW1 7098   1.398   8.996   5.682
  966SOL    HW2 7099   1.472   9.127   5.702
  967SOL     OW 7100   2.016   6.989   1.518
  967SOL    HW1 7101   2.106   6.979   1.487
  967SOL    HW2 7102   1.999   7.083   1.515
  968SOL     OW 7103   0.774   5.407   1.871
  968SOL    HW1 7104   0.716   5.448   1.808
  968SOL    HW2 7105   0.833   5.477   1.899
  969SOL     OW 7106   6.108   0.685   0.289
  969SOL    HW1 7107   6.131   0.596   0.318
  969SOL    HW2 7108   6.170   0.741   0.335
  970SOL     OW 7109   4.300   9.286   5.788
  970SOL    HW1 7110   4.235   9.219   5.764
  970SOL    HW2 7111   4.254   9.342   5.851
  971SOL     OW 7112   3.384   6.979   2.621
  971SOL    HW1 7113   3.301   7.021   2.643
  971SOL    HW2 7114   3.363   6.924   2.545
  972SOL     OW 7115   2.555   1.844   2.754
  972SOL    HW1 7116   2.606   1.910   2.802
  972SOL    HW2 7117   2.468   1.848   2.793
  973SOL     OW 7118   2.343   6.482   4.894
  973SOL    HW1 7119   2.368   6.416   4.828
  973SOL    HW2 7120   2.284   6.436   4.954
  974SOL     OW 7121   7.296   0.498   0.286
  974SOL    HW1 7122   7.210   0.455   0.292
  974SOL    HW2 7123   7.280   0.588   0.316
  975SOL     OW 7124   1.195   3.682   0.849
  975SOL    HW1 7125   1.289   3.677   0.831
  975SOL    HW2 7126   1.186   3.646   0.937
  976SOL     OW 7127   0.646   3.318   1.312
  976SOL    HW1 7128   0.568   3.336   1.261
  976SOL    HW2 7129   0.687   3.404   1.324
  977SOL     OW 7130   4.990   1.610   0.356
  977SOL    HW1 7131   5.064   1.652   0.400
  977SOL    HW2 7132   4.985   1.655   0.271
  978SOL     OW 7133   6.253   3.276   1.133
  978SOL    HW1 7134   6.305   3.197   1.119
  978SOL    HW2 7135   6.277   3.334   1.060
  979SOL     OW 7136   2.704   4.149   3.025
  979SOL    HW1 7137   2.678   4.100   2.947
  979SOL    HW2 7138   2.783   4.104   3.057
  980SOL     OW 7139   5.450   8.452   5.679
  980SOL    HW1 7140   5.354   8.456   5.675
  980SOL    HW2 7141   5.472   8.503   5.757
  981SOL     OW 7142   6.072   6.859   0.677
  981SOL    HW1 7143   6.146   6.828   0.728
  981SOL    HW2 7144   6.095   6.949   0.653
  982SOL     OW 7145   1.349   3.054   1.333
  982SOL    HW1 7146   1.271   3.094   1.370
  982SOL    HW2 7147   1.318   2.973   1.292
  983SOL     OW 7148   7.333   5.223   0.909
  983SOL    HW1 7149   7.303   5.312   0.888
  983SOL    HW2 7150   7.426   5.233   0.928
  984SOL     OW 7151   1.103   6.786   5.910
  984SOL    HW1 7152   1.195   6.802   5.889
  984SOL    HW2 7153   1.055   6.849   5.857
  985SOL     OW 7154   8.319   7.768   2.369
  985SOL    HW1 7155   8.228   7.797   2.369
  985SOL    HW2 7156   8.334   7.734   2.457
  986SOL     OW 7157   2.570   8.598   6.148
  986SOL    HW1 7158   2.647   8.626   6.098
  986SOL    HW2 7159   2.596   8.514   6.187
  987SOL     OW 7160   3.260   7.726   5.524
  987SOL    HW1 7161   3.195   7.789   5.555
  987SOL    HW2 7162   3.318   7.777   5.468
  988SOL     OW 7163   0.520   3.709   5.513
  988SOL    HW1 7164   0.461   3.783   5.502
  988SOL    HW2 7165   0.473   3.634   5.478
  989SOL     OW 7166   1.275   6.913   4.884
  989SOL    HW1 7167   1.282   7.008   4.891
  989SOL    HW2 7168   1.361   6.881   4.912
  990SOL     OW 7169   1.108   4.982   3.364
  990SOL    HW1 7170   1.203   4.996   3.373
  990SOL    HW2 7171   1.095   4.966   3.271
  991SOL     OW 7172   3.944   3.388   3.231
  991SOL    HW1 7173   3.930   3.327   3.304
  991SOL    HW2 7174   4.006   3.342   3.174
  992SOL     OW 7175   0.917   7.673   3.454
  992SOL    HW1 7176   0.978   7.607   3.486
  992SOL    HW2 7177   0.938   7.681   3.361
  993SOL     OW 7178   5.990   1.907   1.685
  993SOL    HW1 7179   5.897   1.892   1.700
  993SOL    HW2 7180   6.018   1.962   1.758
  994SOL     OW 7181   2.144   1.639   1.377
  994SOL    HW1 7182   2.161   1.650   1.471
  994SOL    HW2 7183   2.066   1.692   1.361
  995SOL     OW 7184   7.098   6.043   3.992
  995SOL    HW1 7185   7.135   6.129   3.968
  995SOL    HW2 7186   7.155   5.980   3.947
  996SOL     OW 7187   2.672   1.029   0.428
  996SOL    HW1 7188   2.641   0.951   0.475
  996SOL    HW2 7189   2.646   1.014   0.337
  997SOL     OW 7190   0.367   0.549   0.900
  997SOL    HW1 7191   0.438   0.607   0.874
  997SOL    HW2 7192   0.288   0.589   0.865
  998SOL     OW 7193   5.260   7.976   3.141
  998SOL    HW1 7194   5.193   8.038   3.112
  998SOL    HW2 7195   5.343   8.016   3.115
  999SOL     OW 7196   6.932   1.166   0.298
  999SOL    HW1 7197   6.861   1.156   0.361
  999SOL    HW2 7198   6.903   1.235   0.239
 1000SOL     OW 7199   2.147   4.957   2.559
 1000SOL    HW1 7200   2.183   5.044   2.541
 1000SOL    HW2 7201   2.079   4.945   2.493
 1001SOL     OW 7202   4.850   6.131   2.986
 1001SOL    HW1 7203   4.822   6.196   3.050
 1001SOL    HW2 7204   4.835   6.047   3.030
 1002SOL     OW 7205   3.707   4.141   3.372
 1002SOL    HW1 7206   3.780   4.188   3.332
 1002SOL    HW2 7207   3.729   4.138   3.465
 1003SOL     OW 7208   5.870  10.024   5.066
 1003SOL    HW1 7209   5.796  10.009   5.125
 1003SOL    HW2 7210   5.833  10.075   4.994
 1004SOL     OW 7211   4.925   2.621   3.462
 1004SOL    HW1 7212   4.934   2.634   3.368
 1004SOL    HW2 7213   4.873   2.695   3.493
 1005SOL     OW 7214   4.839   5.364   1.705
 1005SOL    HW1 7215   4.816   5.445   1.657
 1005SOL    HW2 7216   4.849   5.392   1.796
 1006SOL     OW 7217   2.009   4.133   3.995
 1006SOL    HW1 7218   1.958   4.178   4.062
 1006SOL    HW2 7219   2.065   4.073   4.045
 1007SOL     OW 7220   8.805   6.108   0.686
 1007SOL    HW1 7221   8.857   6.140   0.760
 1007SOL    HW2 7222   8.774   6.022   0.715
 1008SOL     OW 7223  -0.640   2.153   3.658
 1008SOL    HW1 7224  -0.664   2.147   3.751
 1008SOL    HW2 7225  -0.668   2.071   3.620
 1009SOL     OW 7226   2.296   8.123   2.015
 1009SOL    HW1 7227   2.342   8.155   1.938
 1009SOL    HW2 7228   2.219   8.078   1.981
 1010SOL     OW 7229   0.336   2.092   3.542
 1010SOL    HW1 7230   0.430   2.076   3.528
 1010SOL    HW2 7231   0.328   2.111   3.635
 1011SOL     OW 7232   1.250   3.915   4.281
 1011SOL    HW1 7233   1.183   3.864   4.236
 1011SOL    HW2 7234   1.201   3.973   4.339
 1012SOL     OW 7235   4.351   6.189   2.594
 1012SOL    HW1 7236   4.306   6.115   2.555
 1012SOL    HW2 7237   4.432   6.152   2.631
 1013SOL     OW 7238   0.708   7.034   4.199
 1013SOL    HW1 7239   0.628   6.983   4.188
 1013SOL    HW2 7240   0.779   6.971   4.187
 1014SOL     OW 7241   4.219   7.185   4.822
 1014SOL    HW1 7242   4.204   7.091   4.810
 1014SOL    HW2 7243   4.171   7.207   4.902
 1015SOL     OW 7244   7.188   2.480   0.498
 1015SOL    HW1 7245   7.186   2.493   0.403
 1015SOL    HW2 7246   7.103   2.514   0.528
 1016SOL     OW 7247   5.552   6.771   2.057
 1016SOL    HW1 7248   5.643   6.753   2.034
 1016SOL    HW2 7249   5.516   6.815   1.980
 1017SOL     OW 7250   4.507   7.631   3.326
 1017SOL    HW1 7251   4.518   7.714   3.280
 1017SOL    HW2 7252   4.429   7.644   3.380
 1018SOL     OW 7253   1.930   7.244   5.120
 1018SOL    HW1 7254   1.865   7.239   5.190
 1018SOL    HW2 7255   1.988   7.316   5.146
 1019SOL     OW 7256   7.357   8.582   5.015
 1019SOL    HW1 7257   7.365   8.584   5.110
 1019SOL    HW2 7258   7.287   8.519   4.999
 1020SOL     OW 7259   0.784   3.994   3.665
 1020SOL    HW1 7260   0.808   3.906   3.637
 1020SOL    HW2 7261   0.746   4.035   3.587
 1021SOL     OW 7262   2.899   9.161   5.497
 1021SOL    HW1 7263   2.937   9.217   5.565
 1021SOL    HW2 7264   2.804   9.165   5.513
 1022SOL     OW 7265   1.743   6.408   3.606
 1022SOL    HW1 7266   1.742   6.313   3.601
 1022SOL    HW2 7267   1.808   6.427   3.674
 1023SOL     OW 7268   5.580   1.573   0.929
 1023SOL    HW1 7269   5.586   1.577   1.025
 1023SOL    HW2 7270   5.657   1.621   0.898
 1024SOL     OW 7271   0.902   9.195   5.102
 1024SOL    HW1 7272   0.969   9.137   5.067
 1024SOL    HW2 7273   0.899   9.176   5.196
 1025SOL     OW 7274   5.185   5.970   0.600
 1025SOL    HW1 7275   5.272   6.008   0.616
 1025SOL    HW2 7276   5.166   5.920   0.680
 1026SOL     OW 7277   6.480  10.598   6.149
 1026SOL    HW1 7278   6.509  10.676   6.102
 1026SOL    HW2 7279   6.408  10.628   6.203
 1027SOL     OW 7280   5.149   2.127   0.187
 1027SOL    HW1 7281   5.170   2.060   0.123
 1027SOL    HW2 7282   5.056   2.116   0.205
 1028SOL     OW 7283  -0.699   3.583   6.095
 1028SOL    HW1 7284  -0.627   3.615   6.150
 1028SOL    HW2 7285  -0.675   3.494   6.073
 1029SOL     OW 7286   5.577   3.626   1.285
 1029SOL    HW1 7287   5.519   3.700   1.301
 1029SOL    HW2 7288   5.609   3.602   1.372
 1030SOL     OW 7289   3.733   4.329   4.328
 1030SOL    HW1 7290   3.768   4.401   4.380
 1030SOL    HW2 7291   3.722   4.367   4.240
 1031SOL     OW 7292   3.470   4.791   5.839
 1031SOL    HW1 7293   3.527   4.855   5.797
 1031SOL    HW2 7294   3.520   4.760   5.915
 1032SOL     OW 7295   2.915   9.013   4.041
 1032SOL    HW1 7296   2.887   8.994   3.951
 1032SOL    HW2 7297   2.948   9.103   4.037
 1033SOL     OW 7298   2.607   6.678   3.107
 1033SOL    HW1 7299   2.527   6.658   3.156
 1033SOL    HW2 7300   2.663   6.601   3.119
 1034SOL     OW 7301   1.054   3.573   3.206
 1034SOL    HW1 7302   1.061   3.571   3.110
 1034SOL    HW2 7303   0.961   3.581   3.223
 1035SOL     OW 7304   6.260   8.967   6.146
 1035SOL    HW1 7305   6.335   8.948   6.201
 1035SOL    HW2 7306   6.297   8.988   6.060
 1036SOL     OW 7307   6.039   9.552   4.838
 1036SOL    HW1 7308   6.082   9.611   4.900
 1036SOL    HW2 7309   6.026   9.606   4.759
 1037SOL     OW 7310   4.751   4.901   0.478
 1037SOL    HW1 7311   4.657   4.910   0.460
 1037SOL    HW2 7312   4.775   4.984   0.521
 1038SOL     OW 7313   6.907   5.655   1.675
 1038SOL    HW1 7314   6.876   5.697   1.594
 1038SOL    HW2 7315   6.828   5.644   1.728
 1039SOL     OW 7316   2.902   8.022   5.813
 1039SOL    HW1 7317   2.982   8.072   5.829
 1039SOL    HW2 7318   2.861   8.015   5.899
 1040SOL     OW 7319   4.258   7.077   4.293
 1040SOL    HW1 7320   4.210   7.057   4.213
 1040SOL    HW2 7321   4.309   6.997   4.311
 1041SOL     OW 7322   4.696   8.906   5.592
 1041SOL    HW1 7323   4.623   8.847   5.574
 1041SOL    HW2 7324   4.674   8.986   5.545
 1042SOL     OW 7325   8.950   5.569   0.170
 1042SOL    HW1 7326   8.887   5.632   0.135
 1042SOL    HW2 7327   9.018   5.563   0.103
 1043SOL     OW 7328   1.864   9.177   4.923
 1043SOL    HW1 7329   1.892   9.090   4.953
 1043SOL    HW2 7330   1.787   9.197   4.977
 1044SOL     OW 7331   2.531   6.024   3.490
 1044SOL    HW1 7332   2.488   6.016   3.575
 1044SOL    HW2 7333   2.539   5.934   3.459
 1045SOL     OW 7334   5.820   4.607   1.899
 1045SOL    HW1 7335   5.814   4.644   1.987
 1045SOL    HW2 7336   5.731   4.581   1.878
 1046SOL     OW 7337   0.595   6.543   3.999
 1046SOL    HW1 7338   0.510   6.502   4.017
 1046SOL    HW2 7339   0.606   6.534   3.904
 1047SOL     OW 7340   7.850   5.543   2.749
 1047SOL    HW1 7341   7.899   5.498   2.680
 1047SOL    HW2 7342   7.807   5.473   2.797
 1048SOL     OW 7343   4.251   1.864   1.525
 1048SOL    HW1 7344   4.160   1.834   1.516
 1048SOL    HW2 7345   4.286   1.864   1.436
 1049SOL     OW 7346   5.065   3.585   4.064
 1049SOL    HW1 7347   5.135   3.649   4.075
 1049SOL    HW2 7348   5.108   3.500   4.069
 1050SOL     OW 7349   2.395   6.355   2.182
 1050SOL    HW1 7350   2.445   6.309   2.249
 1050SOL    HW2 7351   2.303   6.344   2.208
 1051SOL     OW 7352   5.096   3.664   0.360
 1051SOL    HW1 7353   5.015   3.709   0.335
 1051SOL    HW2 7354   5.066   3.589   0.412
 1052SOL     OW 7355   8.015   4.351   0.051
 1052SOL    HW1 7356   8.037   4.399  -0.029
 1052SOL    HW2 7357   8.097   4.347   0.100
 1053SOL     OW 7358   0.820   7.642   5.433
 1053SOL    HW1 7359   0.897   7.698   5.424
 1053SOL    HW2 7360   0.841   7.583   5.505
 1054SOL     OW 7361   5.830   3.954   2.099
 1054SOL    HW1 7362   5.822   4.044   2.131
 1054SOL    HW2 7363   5.891   3.912   2.159
 1055SOL     OW 7364   2.390   8.194   5.083
 1055SOL    HW1 7365   2.463   8.143   5.119
 1055SOL    HW2 7366   2.372   8.261   5.149
 1056SOL     OW 7367  -0.934   2.928   3.959
 1056SOL    HW1 7368  -0.913   2.872   4.034
 1056SOL    HW2 7369  -1.014   2.892   3.923
 1057SOL     OW 7370   3.904   2.834   2.364
 1057SOL    HW1 7371   3.957   2.822   2.443
 1057SOL    HW2 7372   3.874   2.925   2.368
 1058SOL     OW 7373   2.429   5.341   5.790
 1058SOL    HW1 7374   2.374   5.293   5.851
 1058SOL    HW2 7375   2.430   5.286   5.711
 1059SOL     OW 7376   8.136   8.089   3.000
 1059SOL    HW1 7377   8.167   8.063   2.913
 1059SOL    HW2 7378   8.120   8.007   3.046
 1060SOL     OW 7379   4.087   9.339   5.450
 1060SOL    HW1 7380   4.101   9.252   5.489
 1060SOL    HW2 7381   4.174   9.368   5.425
 1061SOL     OW 7382   1.787   3.730   0.480
 1061SOL    HW1 7383   1.808   3.638   0.496
 1061SOL    HW2 7384   1.694   3.730   0.460
 1062SOL     OW 7385   2.792   7.068   3.392
 1062SOL    HW1 7386   2.876   7.023   3.399
 1062SOL    HW2 7387   2.808   7.138   3.329
 1063SOL     OW 7388   6.145   8.764   5.587
 1063SOL    HW1 7389   6.101   8.833   5.638
 1063SOL    HW2 7390   6.113   8.683   5.626
 1064SOL     OW 7391   7.146   6.192   0.416
 1064SOL    HW1 7392   7.128   6.186   0.509
 1064SOL    HW2 7393   7.141   6.102   0.383
 1065SOL     OW 7394   7.777   7.852   2.544
 1065SOL    HW1 7395   7.814   7.936   2.570
 1065SOL    HW2 7396   7.796   7.846   2.450
 1066SOL     OW 7397   1.045   4.628   1.626
 1066SOL    HW1 7398   0.984   4.602   1.695
 1066SOL    HW2 7399   1.100   4.551   1.613
 1067SOL     OW 7400   6.846   5.231   0.721
 1067SOL    HW1 7401   6.918   5.286   0.689
 1067SOL    HW2 7402   6.825   5.173   0.647
 1068SOL     OW 7403   3.053   2.047   1.939
 1068SOL    HW1 7404   3.106   2.024   2.015
 1068SOL    HW2 7405   2.966   2.014   1.960
 1069SOL     OW 7406   4.442   3.724   0.811
 1069SOL    HW1 7407   4.461   3.631   0.799
 1069SOL    HW2 7408   4.379   3.726   0.883
 1070SOL     OW 7409   5.976   8.125   4.338
 1070SOL    HW1 7410   5.960   8.134   4.244
 1070SOL    HW2 7411   5.935   8.042   4.361
 1071SOL     OW 7412   7.106   6.382   1.584
 1071SOL    HW1 7413   7.178   6.436   1.616
 1071SOL    HW2 7414   7.028   6.435   1.596
 1072SOL     OW 7415   6.708   4.687   2.007
 1072SOL    HW1 7416   6.640   4.643   1.956
 1072SOL    HW2 7417   6.782   4.627   2.004
 1073SOL     OW 7418   3.720   6.389   4.348
 1073SOL    HW1 7419   3.662   6.351   4.414
 1073SOL    HW2 7420   3.678   6.366   4.265
 1074SOL     OW 7421   3.833   6.149   4.105
 1074SOL    HW1 7422   3.873   6.226   4.144
 1074SOL    HW2 7423   3.901   6.112   4.049
 1075SOL     OW 7424   2.759   2.994   4.046
 1075SOL    HW1 7425   2.791   3.058   3.982
 1075SOL    HW2 7426   2.666   2.986   4.027
 1076SOL     OW 7427   0.706   4.606   2.969
 1076SOL    HW1 7428   0.616   4.626   2.943
 1076SOL    HW2 7429   0.697   4.540   3.038
 1077SOL     OW 7430   3.172   4.232   4.518
 1077SOL    HW1 7431   3.140   4.286   4.590
 1077SOL    HW2 7432   3.258   4.201   4.547
 1078SOL     OW 7433   3.652   5.474   4.234
 1078SOL    HW1 7434   3.659   5.497   4.141
 1078SOL    HW2 7435   3.655   5.558   4.279
 1079SOL     OW 7436   5.264   3.041   2.601
 1079SOL    HW1 7437   5.339   3.099   2.607
 1079SOL    HW2 7438   5.282   2.971   2.664
 1080SOL     OW 7439   3.473   3.263   2.351
 1080SOL    HW1 7440   3.514   3.179   2.333
 1080SOL    HW2 7441   3.379   3.247   2.338
 1081SOL     OW 7442   6.283   6.642   1.427
 1081SOL    HW1 7443   6.367   6.688   1.435
 1081SOL    HW2 7444   6.231   6.696   1.367
 1082SOL     OW 7445   2.819   8.358   5.100
 1082SOL    HW1 7446   2.777   8.346   5.185
 1082SOL    HW2 7447   2.781   8.439   5.065
 1083SOL     OW 7448   5.119   4.064   0.757
 1083SOL    HW1 7449   5.181   4.120   0.805
 1083SOL    HW2 7450   5.169   4.032   0.682
 1084SOL     OW 7451   3.813   2.849   4.584
 1084SOL    HW1 7452   3.880   2.907   4.549
 1084SOL    HW2 7453   3.861   2.773   4.618
 1085SOL     OW 7454   3.392   8.755   4.817
 1085SOL    HW1 7455   3.478   8.723   4.791
 1085SOL    HW2 7456   3.352   8.681   4.863
 1086SOL     OW 7457   3.991   5.331   1.251
 1086SOL    HW1 7458   3.950   5.289   1.175
 1086SOL    HW2 7459   3.920   5.381   1.292
 1087SOL     OW 7460   4.376   9.992   6.115
 1087SOL    HW1 7461   4.334  10.066   6.072
 1087SOL    HW2 7462   4.364   9.919   6.054
 1088SOL     OW 7463   0.550   7.312   5.011
 1088SOL    HW1 7464   0.631   7.359   5.030
 1088SOL    HW2 7465   0.530   7.336   4.920
 1089SOL     OW 7466   3.982   6.077   5.482
 1089SOL    HW1 7467   3.894   6.097   5.513
 1089SOL    HW2 7468   3.968   6.022   5.405
 1090SOL     OW 7469   4.334   1.780   1.043
 1090SOL    HW1 7470   4.388   1.855   1.015
 1090SOL    HW2 7471   4.276   1.763   0.969
 1091SOL     OW 7472   4.642   2.245   2.870
 1091SOL    HW1 7473   4.679   2.194   2.797
 1091SOL    HW2 7474   4.592   2.315   2.828
 1092SOL     OW 7475   7.490   5.474   0.115
 1092SOL    HW1 7476   7.537   5.515   0.188
 1092SOL    HW2 7477   7.555   5.465   0.046
 1093SOL     OW 7478   2.815   0.570   0.091
 1093SOL    HW1 7479   2.888   0.508   0.092
 1093SOL    HW2 7480   2.742   0.522   0.129
 1094SOL     OW 7481   1.548   3.664   6.012
 1094SOL    HW1 7482   1.472   3.654   5.955
 1094SOL    HW2 7483   1.590   3.744   5.983
 1095SOL     OW 7484   3.491   6.558   3.775
 1095SOL    HW1 7485   3.460   6.615   3.846
 1095SOL    HW2 7486   3.537   6.617   3.716
 1096SOL     OW 7487   3.109   8.947   5.704
 1096SOL    HW1 7488   3.044   8.879   5.721
 1096SOL    HW2 7489   3.057   9.027   5.696
 1097SOL     OW 7490   2.098   7.979   5.596
 1097SOL    HW1 7491   2.027   8.009   5.654
 1097SOL    HW2 7492   2.161   8.050   5.599
 1098SOL     OW 7493   3.573   9.299   5.491
 1098SOL    HW1 7494   3.527   9.370   5.446
 1098SOL    HW2 7495   3.570   9.226   5.429
 1099SOL     OW 7496   3.313   4.432   2.512
 1099SOL    HW1 7497   3.348   4.492   2.446
 1099SOL    HW2 7498   3.389   4.402   2.561
 1100SOL     OW 7499   6.601   3.237   3.005
 1100SOL    HW1 7500   6.666   3.296   2.966
 1100SOL    HW2 7501   6.603   3.258   3.098
 1101SOL     OW 7502   3.385   6.529   3.063
 1101SOL    HW1 7503   3.407   6.552   2.973
 1101SOL    HW2 7504   3.437   6.450   3.081
 1102SOL     OW 7505   5.640   6.542   0.038
 1102SOL    HW1 7506   5.707   6.498  -0.014
 1102SOL    HW2 7507   5.560   6.534  -0.013
 1103SOL     OW 7508   1.025   3.241   3.291
 1103SOL    HW1 7509   1.062   3.328   3.311
 1103SOL    HW2 7510   1.099   3.192   3.256
 1104SOL     OW 7511   5.538   2.315   0.452
 1104SOL    HW1 7512   5.508   2.337   0.364
 1104SOL    HW2 7513   5.458   2.309   0.504
 1105SOL     OW 7514   5.822   5.059   0.558
 1105SOL    HW1 7515   5.759   5.043   0.628
 1105SOL    HW2 7516   5.857   5.147   0.577
 1106SOL     OW 7517   1.748   5.077   1.608
 1106SOL    HW1 7518   1.735   5.165   1.572
 1106SOL    HW2 7519   1.680   5.024   1.567
 1107SOL     OW 7520   4.318   2.947   0.895
 1107SOL    HW1 7521   4.359   2.868   0.932
 1107SOL    HW2 7522   4.259   2.978   0.964
 1108SOL     OW 7523   0.662   8.998   5.306
 1108SOL    HW1 7524   0.753   9.028   5.298
 1108SOL    HW2 7525   0.662   8.943   5.384
 1109SOL     OW 7526   4.218   4.316   3.197
 1109SOL    HW1 7527   4.307   4.346   3.216
 1109SOL    HW2 7528   4.172   4.395   3.169
 1110SOL     OW 7529   3.046   6.216   3.568
 1110SOL    HW1 7530   3.050   6.255   3.481
 1110SOL    HW2 7531   3.059   6.290   3.628
 1111SOL     OW 7532   3.785   9.291   5.688
 1111SOL    HW1 7533   3.703   9.306   5.640
 1111SOL    HW2 7534   3.768   9.325   5.776
 1112SOL     OW 7535   2.838   1.961   2.323
 1112SOL    HW1 7536   2.780   2.028   2.359
 1112SOL    HW2 7537   2.920   2.007   2.306
 1113SOL     OW 7538   0.369   1.643   2.243
 1113SOL    HW1 7539   0.406   1.719   2.197
 1113SOL    HW2 7540   0.377   1.665   2.335
 1114SOL     OW 7541   0.569   3.076   1.169
 1114SOL    HW1 7542   0.518   3.155   1.152
 1114SOL    HW2 7543   0.597   3.046   1.082
 1115SOL     OW 7544   4.869   2.606   4.135
 1115SOL    HW1 7545   4.860   2.689   4.088
 1115SOL    HW2 7546   4.958   2.576   4.114
 1116SOL     OW 7547   2.368   8.213   3.991
 1116SOL    HW1 7548   2.325   8.172   4.067
 1116SOL    HW2 7549   2.458   8.184   3.995
 1117SOL     OW 7550   5.220   4.195   5.361
 1117SOL    HW1 7551   5.256   4.254   5.427
 1117SOL    HW2 7552   5.137   4.235   5.335
 1118SOL     OW 7553   5.644   7.484   2.292
 1118SOL    HW1 7554   5.602   7.566   2.318
 1118SOL    HW2 7555   5.684   7.503   2.207
 1119SOL     OW 7556   3.690   3.634   1.515
 1119SOL    HW1 7557   3.656   3.706   1.462
 1119SOL    HW2 7558   3.612   3.589   1.546
 1120SOL     OW 7559   3.894   5.590   1.766
 1120SOL    HW1 7560   3.871   5.498   1.774
 1120SOL    HW2 7561   3.956   5.593   1.693
 1121SOL     OW 7562   4.187   5.048   2.972
 1121SOL    HW1 7563   4.141   4.975   2.929
 1121SOL    HW2 7564   4.193   5.115   2.904
 1122SOL     OW 7565   6.891   9.748   6.080
 1122SOL    HW1 7566   6.856   9.710   6.000
 1122SOL    HW2 7567   6.977   9.782   6.055
 1123SOL     OW 7568   3.018   8.372   3.485
 1123SOL    HW1 7569   2.935   8.418   3.492
 1123SOL    HW2 7570   3.084   8.441   3.481
 1124SOL     OW 7571   2.381   9.479   5.235
 1124SOL    HW1 7572   2.349   9.432   5.312
 1124SOL    HW2 7573   2.476   9.465   5.236
 1125SOL     OW 7574   1.327   7.210   4.215
 1125SOL    HW1 7575   1.274   7.242   4.141
 1125SOL    HW2 7576   1.268   7.151   4.262
 1126SOL     OW 7577   1.504   6.449   3.843
 1126SOL    HW1 7578   1.510   6.543   3.829
 1126SOL    HW2 7579   1.442   6.419   3.777
 1127SOL     OW 7580   1.594   1.265   1.572
 1127SOL    HW1 7581   1.681   1.229   1.556
 1127SOL    HW2 7582   1.580   1.325   1.499
 1128SOL     OW 7583   5.788   8.345   4.436
 1128SOL    HW1 7584   5.862   8.403   4.455
 1128SOL    HW2 7585   5.815   8.297   4.358
 1129SOL     OW 7586   6.757   1.111   1.445
 1129SOL    HW1 7587   6.710   1.041   1.491
 1129SOL    HW2 7588   6.849   1.086   1.450
 1130SOL     OW 7589   5.460   3.725   2.494
 1130SOL    HW1 7590   5.552   3.720   2.519
 1130SOL    HW2 7591   5.436   3.635   2.471
 1131SOL     OW 7592   0.681   7.787   3.700
 1131SOL    HW1 7593   0.764   7.760   3.740
 1131SOL    HW2 7594   0.642   7.706   3.667
 1132SOL     OW 7595   1.219   1.872   1.351
 1132SOL    HW1 7596   1.228   1.964   1.328
 1132SOL    HW2 7597   1.289   1.857   1.415
 1133SOL     OW 7598   7.443   3.151   1.801
 1133SOL    HW1 7599   7.517   3.163   1.860
 1133SOL    HW2 7600   7.479   3.163   1.713
 1134SOL     OW 7601   7.737   3.885   0.877
 1134SOL    HW1 7602   7.729   3.979   0.890
 1134SOL    HW2 7603   7.700   3.870   0.790
 1135SOL     OW 7604   6.785   3.434   1.818
 1135SOL    HW1 7605   6.802   3.439   1.912
 1135SOL    HW2 7606   6.711   3.374   1.810
 1136SOL     OW 7607   0.295   6.486   4.676
 1136SOL    HW1 7608   0.354   6.489   4.752
 1136SOL    HW2 7609   0.210   6.465   4.713
 1137SOL     OW 7610   5.287   3.095   0.521
 1137SOL    HW1 7611   5.351   3.087   0.592
 1137SOL    HW2 7612   5.293   3.186   0.493
 1138SOL     OW 7613   6.069   7.628   4.174
 1138SOL    HW1 7614   5.997   7.636   4.237
 1138SOL    HW2 7615   6.064   7.538   4.143
 1139SOL     OW 7616   2.887   3.448   1.277
 1139SOL    HW1 7617   2.800   3.488   1.287
 1139SOL    HW2 7618   2.914   3.427   1.366
 1140SOL     OW 7619   0.025   6.383   3.903
 1140SOL    HW1 7620   0.080   6.460   3.915
 1140SOL    HW2 7621  -0.053   6.401   3.956
 1141SOL     OW 7622   6.289   3.647   0.397
 1141SOL    HW1 7623   6.204   3.603   0.400
 1141SOL    HW2 7624   6.273   3.734   0.432
 1142SOL     OW 7625   1.983   7.680   3.110
 1142SOL    HW1 7626   1.917   7.616   3.135
 1142SOL    HW2 7627   1.933   7.760   3.090
 1143SOL     OW 7628   6.384   2.691   1.198
 1143SOL    HW1 7629   6.297   2.732   1.193
 1143SOL    HW2 7630   6.434   2.733   1.128
 1144SOL     OW 7631   0.920   6.811   3.967
 1144SOL    HW1 7632   0.905   6.798   4.061
 1144SOL    HW2 7633   0.947   6.902   3.959
 1145SOL     OW 7634   2.968   2.405   3.710
 1145SOL    HW1 7635   3.010   2.480   3.752
 1145SOL    HW2 7636   2.906   2.444   3.648
 1146SOL     OW 7637   4.460   8.780   3.885
 1146SOL    HW1 7638   4.482   8.871   3.907
 1146SOL    HW2 7639   4.365   8.777   3.890
 1147SOL     OW 7640   3.749   8.344   4.768
 1147SOL    HW1 7641   3.666   8.323   4.812
 1147SOL    HW2 7642   3.796   8.260   4.766
 1148SOL     OW 7643   4.747   5.162   2.256
 1148SOL    HW1 7644   4.706   5.160   2.170
 1148SOL    HW2 7645   4.841   5.150   2.237
 1149SOL     OW 7646   3.947   3.888   5.652
 1149SOL    HW1 7647   3.939   3.915   5.744
 1149SOL    HW2 7648   4.030   3.928   5.623
 1150SOL     OW 7649   8.193   6.552   2.069
 1150SOL    HW1 7650   8.131   6.492   2.027
 1150SOL    HW2 7651   8.200   6.626   2.008
 1151SOL     OW 7652   7.025   3.203   1.002
 1151SOL    HW1 7653   6.996   3.170   0.917
 1151SOL    HW2 7654   7.005   3.133   1.064
 1152SOL     OW 7655   4.074   9.111   5.801
 1152SOL    HW1 7656   4.083   9.041   5.866
 1152SOL    HW2 7657   3.987   9.147   5.817
 1153SOL     OW 7658   5.678   2.759   4.533
 1153SOL    HW1 7659   5.747   2.694   4.523
 1153SOL    HW2 7660   5.634   2.760   4.448
 1154SOL     OW 7661   4.955   2.227   3.377
 1154SOL    HW1 7662   4.946   2.178   3.459
 1154SOL    HW2 7663   4.898   2.182   3.315
 1155SOL     OW 7664   1.192   8.726   3.545
 1155SOL    HW1 7665   1.190   8.661   3.475
 1155SOL    HW2 7666   1.181   8.810   3.501
 1156SOL     OW 7667   5.601   8.736   3.809
 1156SOL    HW1 7668   5.524   8.772   3.766
 1156SOL    HW2 7669   5.660   8.811   3.819
 1157SOL     OW 7670   4.690   3.568   1.553
 1157SOL    HW1 7671   4.715   3.661   1.549
 1157SOL    HW2 7672   4.612   3.566   1.608
 1158SOL     OW 7673   4.038   8.082   4.976
 1158SOL    HW1 7674   4.113   8.134   5.001
 1158SOL    HW2 7675   4.070   7.992   4.975
 1159SOL     OW 7676   7.334   7.763   3.456
 1159SOL    HW1 7677   7.306   7.763   3.364
 1159SOL    HW2 7678   7.288   7.688   3.495
 1160SOL     OW 7679   3.607   4.448   4.951
 1160SOL    HW1 7680   3.640   4.533   4.980
 1160SOL    HW2 7681   3.625   4.446   4.857
 1161SOL     OW 7682  -0.130   2.227   1.679
 1161SOL    HW1 7683  -0.056   2.287   1.665
 1161SOL    HW2 7684  -0.177   2.227   1.596
 1162SOL     OW 7685   6.977   5.905   0.765
 1162SOL    HW1 7686   6.957   5.923   0.857
 1162SOL    HW2 7687   7.069   5.879   0.765
 1163SOL     OW 7688   2.709   7.522   1.434
 1163SOL    HW1 7689   2.675   7.457   1.372
 1163SOL    HW2 7690   2.639   7.588   1.440
 1164SOL     OW 7691   1.360   7.610   4.838
 1164SOL    HW1 7692   1.277   7.592   4.793
 1164SOL    HW2 7693   1.360   7.550   4.913
 1165SOL     OW 7694   8.683   6.365   1.559
 1165SOL    HW1 7695   8.756   6.381   1.499
 1165SOL    HW2 7696   8.724   6.345   1.643
 1166SOL     OW 7697   2.319   3.225   4.511
 1166SOL    HW1 7698   2.306   3.171   4.589
 1166SOL    HW2 7699   2.305   3.165   4.438
 1167SOL     OW 7700   1.394   9.668   4.589
 1167SOL    HW1 7701   1.418   9.750   4.545
 1167SOL    HW2 7702   1.300   9.676   4.604
 1168SOL     OW 7703  -0.177   5.291   3.979
 1168SOL    HW1 7704  -0.175   5.277   3.884
 1168SOL    HW2 7705  -0.269   5.303   3.999
 1169SOL     OW 7706   6.352   4.822   0.530
 1169SOL    HW1 7707   6.313   4.813   0.617
 1169SOL    HW2 7708   6.283   4.860   0.476
 1170SOL     OW 7709   6.247   3.920   0.779
 1170SOL    HW1 7710   6.162   3.902   0.739
 1170SOL    HW2 7711   6.232   3.997   0.834
 1171SOL     OW 7712   3.748   2.435   0.500
 1171SOL    HW1 7713   3.713   2.347   0.485
 1171SOL    HW2 7714   3.757   2.473   0.412
 1172SOL     OW 7715   2.965   4.619   2.082
 1172SOL    HW1 7716   2.983   4.712   2.093
 1172SOL    HW2 7717   3.051   4.579   2.069
 1173SOL     OW 7718   3.057   6.876   0.104
 1173SOL    HW1 7719   3.069   6.845   0.194
 1173SOL    HW2 7720   3.027   6.798   0.056
 1174SOL     OW 7721   2.252   9.178   4.226
 1174SOL    HW1 7722   2.268   9.271   4.243
 1174SOL    HW2 7723   2.157   9.169   4.223
 1175SOL     OW 7724   1.622   9.766   5.917
 1175SOL    HW1 7725   1.581   9.797   5.997
 1175SOL    HW2 7726   1.697   9.714   5.947
 1176SOL     OW 7727   3.120   6.866   4.014
 1176SOL    HW1 7728   3.123   6.800   4.082
 1176SOL    HW2 7729   3.033   6.857   3.975
 1177SOL     OW 7730   3.883   9.243   3.660
 1177SOL    HW1 7731   3.909   9.287   3.741
 1177SOL    HW2 7732   3.866   9.153   3.687
 1178SOL     OW 7733   0.639   7.385   3.634
 1178SOL    HW1 7734   0.592   7.401   3.716
 1178SOL    HW2 7735   0.580   7.420   3.566
 1179SOL     OW 7736   5.414   3.017   4.797
 1179SOL    HW1 7737   5.508   3.010   4.784
 1179SOL    HW2 7738   5.376   2.979   4.718
 1180SOL     OW 7739   7.130   8.804   3.809
 1180SOL    HW1 7740   7.035   8.804   3.806
 1180SOL    HW2 7741   7.151   8.772   3.897
 1181SOL     OW 7742   5.066   8.173   3.137
 1181SOL    HW1 7743   4.979   8.191   3.102
 1181SOL    HW2 7744   5.118   8.250   3.113
 1182SOL     OW 7745   5.108   5.118   0.980
 1182SOL    HW1 7746   5.025   5.087   1.017
 1182SOL    HW2 7747   5.172   5.051   1.005
 1183SOL     OW 7748   6.866   9.176   4.668
 1183SOL    HW1 7749   6.885   9.260   4.710
 1183SOL    HW2 7750   6.951   9.133   4.661
 1184SOL     OW 7751   6.847   1.762   1.829
 1184SOL    HW1 7752   6.783   1.806   1.773
 1184SOL    HW2 7753   6.924   1.820   1.828
 1185SOL     OW 7754   3.221   5.131   4.698
 1185SOL    HW1 7755   3.169   5.051   4.705
 1185SOL    HW2 7756   3.157   5.199   4.674
 1186SOL     OW 7757   3.304   4.349   3.434
 1186SOL    HW1 7758   3.276   4.441   3.438
 1186SOL    HW2 7759   3.223   4.299   3.445
 1187SOL     OW 7760   5.793   7.459   2.545
 1187SOL    HW1 7761   5.717   7.440   2.490
 1187SOL    HW2 7762   5.837   7.374   2.556
 1188SOL     OW 7763   6.386   9.987   5.904
 1188SOL    HW1 7764   6.429  10.073   5.905
 1188SOL    HW2 7765   6.297  10.005   5.874
 1189SOL     OW 7766   2.083   4.184   1.207
 1189SOL    HW1 7767   2.081   4.120   1.277
 1189SOL    HW2 7768   1.992   4.212   1.197
 1190SOL     OW 7769   7.393   3.637   0.349
 1190SOL    HW1 7770   7.352   3.638   0.262
 1190SOL    HW2 7771   7.321   3.650   0.410
 1191SOL     OW 7772   4.254   4.985   1.906
 1191SOL    HW1 7773   4.290   4.906   1.867
 1191SOL    HW2 7774   4.209   5.029   1.834
 1192SOL     OW 7775  -1.325   3.227   4.932
 1192SOL    HW1 7776  -1.333   3.233   4.837
 1192SOL    HW2 7777  -1.374   3.303   4.965
 1193SOL     OW 7778   5.434   8.364   3.011
 1193SOL    HW1 7779   5.508   8.423   3.023
 1193SOL    HW2 7780   5.419   8.362   2.917
 1194SOL     OW 7781   4.950   2.912   0.814
 1194SOL    HW1 7782   4.913   2.998   0.830
 1194SOL    HW2 7783   4.946   2.867   0.899
 1195SOL     OW 7784   2.617   5.167   0.996
 1195SOL    HW1 7785   2.701   5.121   0.986
 1195SOL    HW2 7786   2.551   5.102   0.971
 1196SOL     OW 7787   5.945   8.319   3.420
 1196SOL    HW1 7788   5.938   8.412   3.396
 1196SOL    HW2 7789   6.039   8.302   3.424
 1197SOL     OW 7790  -0.357   3.745   2.916
 1197SOL    HW1 7791  -0.340   3.807   2.987
 1197SOL    HW2 7792  -0.422   3.685   2.952
 1198SOL     OW 7793   3.061   8.156   3.313
 1198SOL    HW1 7794   3.035   8.235   3.266
 1198SOL    HW2 7795   3.056   8.181   3.406
 1199SOL     OW 7796   6.439   3.018   3.334
 1199SOL    HW1 7797   6.479   2.950   3.389
 1199SOL    HW2 7798   6.351   2.985   3.317
 1200SOL     OW 7799   8.729   7.433   1.597
 1200SOL    HW1 7800   8.698   7.433   1.506
 1200SOL    HW2 7801   8.824   7.443   1.590
 1201SOL     OW 7802   2.070   3.260   5.284
 1201SOL    HW1 7803   2.049   3.188   5.343
 1201SOL    HW2 7804   1.991   3.273   5.233
 1202SOL     OW 7805   2.214   6.697   5.588
 1202SOL    HW1 7806   2.175   6.715   5.503
 1202SOL    HW2 7807   2.302   6.665   5.568
 1203SOL     OW 7808   6.150   3.850   0.231
 1203SOL    HW1 7809   6.080   3.827   0.291
 1203SOL    HW2 7810   6.142   3.787   0.159
 1204SOL     OW 7811   4.269   2.694   2.456
 1204SOL    HW1 7812   4.203   2.637   2.495
 1204SOL    HW2 7813   4.304   2.744   2.530
 1205SOL     OW 7814   3.960   3.136   0.038
 1205SOL    HW1 7815   4.019   3.128  -0.037
 1205SOL    HW2 7816   3.886   3.080   0.015
 1206SOL     OW 7817   3.525   6.265   2.770
 1206SOL    HW1 7818   3.521   6.173   2.745
 1206SOL    HW2 7819   3.595   6.269   2.835
 1207SOL     OW 7820   1.056   8.564   3.750
 1207SOL    HW1 7821   1.072   8.522   3.665
 1207SOL    HW2 7822   1.115   8.639   3.751
 1208SOL     OW 7823   5.029   6.444   3.074
 1208SOL    HW1 7824   5.077   6.503   3.132
 1208SOL    HW2 7825   5.078   6.362   3.077
 1209SOL     OW 7826  -0.260   4.066   6.118
 1209SOL    HW1 7827  -0.185   4.113   6.155
 1209SOL    HW2 7828  -0.221   4.004   6.056
 1210SOL     OW 7829   2.732   8.047   2.359
 1210SOL    HW1 7830   2.802   8.110   2.372
 1210SOL    HW2 7831   2.687   8.078   2.280
 1211SOL     OW 7832   6.729   5.323   1.539
 1211SOL    HW1 7833   6.767   5.282   1.462
 1211SOL    HW2 7834   6.714   5.414   1.514
 1212SOL     OW 7835   4.911   9.713   5.448
 1212SOL    HW1 7836   4.962   9.678   5.521
 1212SOL    HW2 7837   4.934   9.657   5.374
 1213SOL     OW 7838   1.268   4.359   3.745
 1213SOL    HW1 7839   1.329   4.299   3.702
 1213SOL    HW2 7840   1.228   4.408   3.674
 1214SOL     OW 7841   3.067   8.076   2.440
 1214SOL    HW1 7842   3.151   8.081   2.395
 1214SOL    HW2 7843   3.006   8.121   2.382
 1215SOL     OW 7844   3.149   2.150   2.618
 1215SOL    HW1 7845   3.057   2.130   2.632
 1215SOL    HW2 7846   3.187   2.067   2.590
 1216SOL     OW 7847   3.603   4.471   5.765
 1216SOL    HW1 7848   3.584   4.400   5.704
 1216SOL    HW2 7849   3.543   4.456   5.838
 1217SOL     OW 7850   1.798   3.253   3.634
 1217SOL    HW1 7851   1.849   3.281   3.710
 1217SOL    HW2 7852   1.729   3.198   3.670
 1218SOL     OW 7853   2.092   5.917   3.769
 1218SOL    HW1 7854   2.127   5.915   3.858
 1218SOL    HW2 7855   2.138   5.848   3.723
 1219SOL     OW 7856   4.830   3.836   0.131
 1219SOL    HW1 7857   4.875   3.799   0.054
 1219SOL    HW2 7858   4.737   3.824   0.111
 1220SOL     OW 7859   2.319   3.508   4.438
 1220SOL    HW1 7860   2.351   3.420   4.416
 1220SOL    HW2 7861   2.311   3.507   4.533
 1221SOL     OW 7862   4.171   3.576   0.673
 1221SOL    HW1 7863   4.110   3.523   0.622
 1221SOL    HW2 7864   4.248   3.521   0.683
 1222SOL     OW 7865   2.389   4.546   6.007
 1222SOL    HW1 7866   2.445   4.529   6.083
 1222SOL    HW2 7867   2.393   4.641   5.995
 1223SOL     OW 7868   7.900   5.045   1.416
 1223SOL    HW1 7869   7.962   5.024   1.346
 1223SOL    HW2 7870   7.898   5.141   1.418
 1224SOL     OW 7871   4.190   5.943   0.609
 1224SOL    HW1 7872   4.149   6.030   0.613
 1224SOL    HW2 7873   4.227   5.931   0.696
 1225SOL     OW 7874   2.533   1.226   1.870
 1225SOL    HW1 7875   2.485   1.309   1.871
 1225SOL    HW2 7876   2.470   1.161   1.899
 1226SOL     OW 7877   3.275   6.031   1.129
 1226SOL    HW1 7878   3.308   6.083   1.056
 1226SOL    HW2 7879   3.282   6.090   1.205
 1227SOL     OW 7880   1.241   2.666   1.434
 1227SOL    HW1 7881   1.160   2.643   1.389
 1227SOL    HW2 7882   1.213   2.713   1.513
 1228SOL     OW 7883   7.611   7.212   1.517
 1228SOL    HW1 7884   7.609   7.308   1.525
 1228SOL    HW2 7885   7.532   7.183   1.563
 1229SOL     OW 7886   5.704   4.683   1.456
 1229SOL    HW1 7887   5.774   4.642   1.405
 1229SOL    HW2 7888   5.751   4.732   1.524
 1230SOL     OW 7889   6.997   5.183   0.286
 1230SOL    HW1 7890   7.032   5.095   0.299
 1230SOL    HW2 7891   7.065   5.230   0.238
 1231SOL     OW 7892   1.210   7.334   5.957
 1231SOL    HW1 7893   1.161   7.333   6.039
 1231SOL    HW2 7894   1.284   7.392   5.974
 1232SOL     OW 7895   6.143   8.352   4.877
 1232SOL    HW1 7896   6.146   8.288   4.806
 1232SOL    HW2 7897   6.224   8.338   4.926
 1233SOL     OW 7898   3.057   7.236   3.467
 1233SOL    HW1 7899   2.973   7.226   3.421
 1233SOL    HW2 7900   3.088   7.322   3.441
 1234SOL     OW 7901   2.813   9.289   3.802
 1234SOL    HW1 7902   2.765   9.264   3.881
 1234SOL    HW2 7903   2.881   9.348   3.834
 1235SOL     OW 7904   6.355   2.879   2.314
 1235SOL    HW1 7905   6.290   2.876   2.385
 1235SOL    HW2 7906   6.303   2.876   2.234
 1236SOL     OW 7907   6.017   4.404   0.563
 1236SOL    HW1 7908   5.936   4.400   0.512
 1236SOL    HW2 7909   6.069   4.472   0.519
 1237SOL     OW 7910   6.245   9.435   5.156
 1237SOL    HW1 7911   6.210   9.464   5.240
 1237SOL    HW2 7912   6.250   9.514   5.103
 1238SOL     OW 7913   2.179   9.340   6.145
 1238SOL    HW1 7914   2.110   9.323   6.209
 1238SOL    HW2 7915   2.250   9.380   6.195
 1239SOL     OW 7916   9.105   7.467   1.093
 1239SOL    HW1 7917   9.057   7.385   1.105
 1239SOL    HW2 7918   9.048   7.534   1.130
 1240SOL     OW 7919   6.627   7.350   3.288
 1240SOL    HW1 7920   6.610   7.265   3.327
 1240SOL    HW2 7921   6.590   7.345   3.200
 1241SOL     OW 7922   3.995   6.213   3.298
 1241SOL    HW1 7923   4.029   6.161   3.226
 1241SOL    HW2 7924   3.902   6.225   3.279
 1242SOL     OW 7925   4.691   6.910   2.000
 1242SOL    HW1 7926   4.673   6.866   1.917
 1242SOL    HW2 7927   4.653   6.997   1.989
 1243SOL     OW 7928   4.662   1.393   1.222
 1243SOL    HW1 7929   4.715   1.470   1.202
 1243SOL    HW2 7930   4.598   1.424   1.287
 1244SOL     OW 7931   8.788   6.618   0.707
 1244SOL    HW1 7932   8.828   6.565   0.776
 1244SOL    HW2 7933   8.860   6.637   0.646
 1245SOL     OW 7934   9.226   5.157   0.088
 1245SOL    HW1 7935   9.288   5.214   0.134
 1245SOL    HW2 7936   9.192   5.100   0.157
 1246SOL     OW 7937   7.126   7.551   2.200
 1246SOL    HW1 7938   7.046   7.516   2.162
 1246SOL    HW2 7939   7.196   7.502   2.157
 1247SOL     OW 7940   0.137   9.034   5.410
 1247SOL    HW1 7941   0.229   9.043   5.433
 1247SOL    HW2 7942   0.133   8.955   5.357
 1248SOL     OW 7943   1.106   2.982   4.522
 1248SOL    HW1 7944   1.117   3.071   4.490
 1248SOL    HW2 7945   1.020   2.982   4.564
 1249SOL     OW 7946   0.846   2.962   4.204
 1249SOL    HW1 7947   0.912   2.938   4.139
 1249SOL    HW2 7948   0.874   2.916   4.284
 1250SOL     OW 7949   0.685   1.097   0.809
 1250SOL    HW1 7950   0.595   1.073   0.829
 1250SOL    HW2 7951   0.709   1.041   0.735
 1251SOL     OW 7952   3.934   2.132   0.648
 1251SOL    HW1 7953   4.029   2.141   0.641
 1251SOL    HW2 7954   3.905   2.121   0.558
 1252SOL     OW 7955   4.152   4.513   4.937
 1252SOL    HW1 7956   4.131   4.446   5.003
 1252SOL    HW2 7957   4.188   4.464   4.863
 1253SOL     OW 7958   6.413   7.571   0.807
 1253SOL    HW1 7959   6.452   7.657   0.822
 1253SOL    HW2 7960   6.328   7.589   0.766
 1254SOL     OW 7961   8.068   7.771   2.479
 1254SOL    HW1 7962   8.090   7.823   2.556
 1254SOL    HW2 7963   8.005   7.707   2.510
 1255SOL     OW 7964   3.438   5.524   0.447
 1255SOL    HW1 7965   3.406   5.546   0.534
 1255SOL    HW2 7966   3.523   5.482   0.462
 1256SOL     OW 7967   2.870   8.028   6.126
 1256SOL    HW1 7968   2.925   8.085   6.180
 1256SOL    HW2 7969   2.928   7.958   6.098
 1257SOL     OW 7970   1.374   6.940   5.710
 1257SOL    HW1 7971   1.398   7.030   5.731
 1257SOL    HW2 7972   1.379   6.936   5.614
 1258SOL     OW 7973   0.517   8.683   4.701
 1258SOL    HW1 7974   0.424   8.685   4.680
 1258SOL    HW2 7975   0.528   8.604   4.755
 1259SOL     OW 7976   6.892   8.135   5.767
 1259SOL    HW1 7977   6.868   8.227   5.757
 1259SOL    HW2 7978   6.870   8.096   5.683
 1260SOL     OW 7979   6.421   7.249   0.432
 1260SOL    HW1 7980   6.414   7.258   0.337
 1260SOL    HW2 7981   6.462   7.164   0.445
 1261SOL     OW 7982   8.439   8.528   2.958
 1261SOL    HW1 7983   8.401   8.512   3.044
 1261SOL    HW2 7984   8.366   8.559   2.904
 1262SOL     OW 7985   4.257   2.083   2.970
 1262SOL    HW1 7986   4.262   2.144   2.897
 1262SOL    HW2 7987   4.346   2.048   2.978
 1263SOL     OW 7988   2.231   8.164   3.131
 1263SOL    HW1 7989   2.142   8.134   3.145
 1263SOL    HW2 7990   2.226   8.260   3.140
 1264SOL     OW 7991   3.337   4.702   1.387
 1264SOL    HW1 7992   3.294   4.706   1.472
 1264SOL    HW2 7993   3.425   4.735   1.403
 1265SOL     OW 7994   5.814   3.218   4.195
 1265SOL    HW1 7995   5.733   3.265   4.176
 1265SOL    HW2 7996   5.847   3.192   4.109
 1266SOL     OW 7997   2.778   2.560   3.883
 1266SOL    HW1 7998   2.732   2.622   3.939
 1266SOL    HW2 7999   2.812   2.613   3.812
 1267SOL     OW 8000   4.237   3.424   5.087
 1267SOL    HW1 8001   4.319   3.473   5.089
 1267SOL    HW2 8002   4.223   3.399   5.179
 1268SOL     OW 8003   1.483   3.597   0.882
 1268SOL    HW1 8004   1.490   3.527   0.946
 1268SOL    HW2 8005   1.454   3.553   0.802
 1269SOL     OW 8006  -0.185   7.784   4.933
 1269SOL    HW1 8007  -0.125   7.807   4.862
 1269SOL    HW2 8008  -0.196   7.689   4.924
 1270SOL     OW 8009   7.836   7.442   3.370
 1270SOL    HW1 8010   7.866   7.471   3.284
 1270SOL    HW2 8011   7.742   7.462   3.370
 1271SOL     OW 8012   9.227   6.581   0.274
 1271SOL    HW1 8013   9.244   6.621   0.359
 1271SOL    HW2 8014   9.219   6.488   0.293
 1272SOL     OW 8015   0.335   6.017   5.496
 1272SOL    HW1 8016   0.251   6.002   5.540
 1272SOL    HW2 8017   0.387   6.066   5.559
 1273SOL     OW 8018   5.905   7.216   2.576
 1273SOL    HW1 8019   5.996   7.203   2.550
 1273SOL    HW2 8020   5.853   7.183   2.502
 1274SOL     OW 8021   3.852   2.998   3.270
 1274SOL    HW1 8022   3.834   3.023   3.179
 1274SOL    HW2 8023   3.942   3.027   3.284
 1275SOL     OW 8024   7.477   6.380   1.530
 1275SOL    HW1 8025   7.543   6.437   1.571
 1275SOL    HW2 8026   7.527   6.321   1.474
 1276SOL     OW 8027   5.057   8.531   3.760
 1276SOL    HW1 8028   5.098   8.447   3.780
 1276SOL    HW2 8029   5.054   8.577   3.844
 1277SOL     OW 8030   8.219   7.168   2.996
 1277SOL    HW1 8031   8.299   7.116   3.006
 1277SOL    HW2 8032   8.184   7.176   3.085
 1278SOL     OW 8033   2.304   7.538   5.894
 1278SOL    HW1 8034   2.339   7.496   5.815
 1278SOL    HW2 8035   2.344   7.490   5.967
 1279SOL     OW 8036   6.737   8.645   4.528
 1279SOL    HW1 8037   6.729   8.705   4.602
 1279SOL    HW2 8038   6.655   8.597   4.525
 1280SOL     OW 8039   1.836   5.181   2.181
 1280SOL    HW1 8040   1.824   5.087   2.169
 1280SOL    HW2 8041   1.750   5.218   2.162
 1281SOL     OW 8042   0.961   5.495   4.417
 1281SOL    HW1 8043   0.952   5.455   4.330
 1281SOL    HW2 8044   1.007   5.429   4.469
 1282SOL     OW 8045   4.589   3.230   2.653
 1282SOL    HW1 8046   4.577   3.259   2.562
 1282SOL    HW2 8047   4.564   3.305   2.705
 1283SOL     OW 8048   3.336   3.177   3.897
 1283SOL    HW1 8049   3.272   3.234   3.940
 1283SOL    HW2 8050   3.303   3.088   3.909
 1284SOL     OW 8051   2.247   2.708   4.237
 1284SOL    HW1 8052   2.300   2.706   4.316
 1284SOL    HW2 8053   2.269   2.627   4.191
 1285SOL     OW 8054   2.622   6.428   4.494
 1285SOL    HW1 8055   2.580   6.348   4.463
 1285SOL    HW2 8056   2.649   6.473   4.414
 1286SOL     OW 8057   5.272   1.580   0.922
 1286SOL    HW1 8058   5.263   1.490   0.956
 1286SOL    HW2 8059   5.357   1.580   0.878
 1287SOL     OW 8060   6.332   7.633   5.957
 1287SOL    HW1 8061   6.365   7.673   5.877
 1287SOL    HW2 8062   6.307   7.544   5.930
 1288SOL     OW 8063   0.721   5.077   4.109
 1288SOL    HW1 8064   0.816   5.088   4.116
 1288SOL    HW2 8065   0.697   5.031   4.189
 1289SOL     OW 8066   8.175   7.106   0.540
 1289SOL    HW1 8067   8.196   7.194   0.573
 1289SOL    HW2 8068   8.195   7.111   0.447
 1290SOL     OW 8069   2.636   6.482   3.335
 1290SOL    HW1 8070   2.551   6.475   3.292
 1290SOL    HW2 8071   2.674   6.395   3.328
 1291SOL     OW 8072   5.281   8.430   5.208
 1291SOL    HW1 8073   5.332   8.391   5.138
 1291SOL    HW2 8074   5.339   8.429   5.284
 1292SOL     OW 8075   2.770   5.473   1.078
 1292SOL    HW1 8076   2.823   5.548   1.105
 1292SOL    HW2 8077   2.833   5.414   1.037
 1293SOL     OW 8078   5.262   2.840   1.862
 1293SOL    HW1 8079   5.323   2.894   1.913
 1293SOL    HW2 8080   5.294   2.751   1.873
 1294SOL     OW 8081   4.173   5.203   0.967
 1294SOL    HW1 8082   4.083   5.204   0.935
 1294SOL    HW2 8083   4.174   5.137   1.036
 1295SOL     OW 8084   0.975   6.343   4.568
 1295SOL    HW1 8085   1.030   6.374   4.497
 1295SOL    HW2 8086   0.905   6.294   4.525
 1296SOL     OW 8087   3.022   6.107   5.007
 1296SOL    HW1 8088   2.969   6.046   4.955
 1296SOL    HW2 8089   2.999   6.088   5.097
 1297SOL     OW 8090   7.612   5.993   2.750
 1297SOL    HW1 8091   7.584   5.979   2.840
 1297SOL    HW2 8092   7.664   6.073   2.753
 1298SOL     OW 8093   0.753   6.427   4.756
 1298SOL    HW1 8094   0.730   6.414   4.664
 1298SOL    HW2 8095   0.782   6.340   4.785
 1299SOL     OW 8096   5.532   3.098   3.559
 1299SOL    HW1 8097   5.500   3.015   3.524
 1299SOL    HW2 8098   5.491   3.106   3.645
 1300SOL     OW 8099  -0.329   7.268   5.323
 1300SOL    HW1 8100  -0.387   7.308   5.388
 1300SOL    HW2 8101  -0.265   7.219   5.375
 1301SOL     OW 8102   5.001   1.689   2.444
 1301SOL    HW1 8103   4.934   1.640   2.491
 1301SOL    HW2 8104   4.954   1.762   2.404
 1302SOL     OW 8105   1.509   4.059   4.425
 1302SOL    HW1 8106   1.513   4.017   4.339
 1302SOL    HW2 8107   1.487   3.987   4.485
 1303SOL     OW 8108   2.328   3.850   6.074
 1303SOL    HW1 8109   2.251   3.808   6.034
 1303SOL    HW2 8110   2.303   3.941   6.085
 1304SOL     OW 8111   0.829   3.450   5.684
 1304SOL    HW1 8112   0.814   3.497   5.602
 1304SOL    HW2 8113   0.898   3.501   5.728
 1305SOL     OW 8114   1.901   7.532   2.790
 1305SOL    HW1 8115   1.928   7.613   2.835
 1305SOL    HW2 8116   1.965   7.521   2.720
 1306SOL     OW 8117   1.635   9.642   5.389
 1306SOL    HW1 8118   1.665   9.573   5.330
 1306SOL    HW2 8119   1.714   9.670   5.435
 1307SOL     OW 8120   0.970   5.326   5.894
 1307SOL    HW1 8121   0.982   5.231   5.892
 1307SOL    HW2 8122   0.907   5.344   5.824
 1308SOL     OW 8123   3.902   1.107   0.709
 1308SOL    HW1 8124   3.855   1.025   0.726
 1308SOL    HW2 8125   3.903   1.151   0.794
 1309SOL     OW 8126   3.913   1.499   1.399
 1309SOL    HW1 8127   3.910   1.522   1.492
 1309SOL    HW2 8128   3.938   1.407   1.398
 1310SOL     OW 8129   4.421   8.855   5.805
 1310SOL    HW1 8130   4.429   8.938   5.758
 1310SOL    HW2 8131   4.431   8.788   5.737
 1311SOL     OW 8132   1.905   5.165   5.016
 1311SOL    HW1 8133   1.963   5.089   5.017
 1311SOL    HW2 8134   1.856   5.159   5.098
 1312SOL     OW 8135   3.529   0.339   0.141
 1312SOL    HW1 8136   3.457   0.277   0.129
 1312SOL    HW2 8137   3.597   0.310   0.080
 1313SOL     OW 8138   1.543   2.844   3.760
 1313SOL    HW1 8139   1.520   2.854   3.667
 1313SOL    HW2 8140   1.485   2.775   3.792
 1314SOL     OW 8141   1.490   5.867   5.055
 1314SOL    HW1 8142   1.472   5.898   5.144
 1314SOL    HW2 8143   1.570   5.815   5.064
 1315SOL     OW 8144   1.867   8.177   5.664
 1315SOL    HW1 8145   1.934   8.178   5.596
 1315SOL    HW2 8146   1.861   8.269   5.693
 1316SOL     OW 8147   6.400   8.649   4.571
 1316SOL    HW1 8148   6.411   8.706   4.496
 1316SOL    HW2 8149   6.437   8.697   4.645
 1317SOL     OW 8150   1.194   4.339   1.103
 1317SOL    HW1 8151   1.233   4.403   1.043
 1317SOL    HW2 8152   1.216   4.254   1.065
 1318SOL     OW 8153   4.848   2.284   3.057
 1318SOL    HW1 8154   4.768   2.281   3.005
 1318SOL    HW2 8155   4.895   2.204   3.034
 1319SOL     OW 8156   7.885   7.101   2.348
 1319SOL    HW1 8157   7.800   7.144   2.340
 1319SOL    HW2 8158   7.928   7.146   2.422
 1320SOL     OW 8159   4.879   5.174   1.512
 1320SOL    HW1 8160   4.873   5.232   1.587
 1320SOL    HW2 8161   4.794   5.129   1.510
 1321SOL     OW 8162   3.576   3.002   0.668
 1321SOL    HW1 8163   3.523   2.986   0.590
 1321SOL    HW2 8164   3.522   3.058   0.723
 1322SOL     OW 8165   4.637   6.955   0.245
 1322SOL    HW1 8166   4.625   6.861   0.236
 1322SOL    HW2 8167   4.723   6.972   0.206
 1323SOL     OW 8168   4.417   6.433   0.374
 1323SOL    HW1 8169   4.492   6.375   0.387
 1323SOL    HW2 8170   4.450   6.502   0.316
 1324SOL     OW 8171   2.210   3.687   5.477
 1324SOL    HW1 8172   2.138   3.640   5.519
 1324SOL    HW2 8173   2.257   3.620   5.428
 1325SOL     OW 8174   4.778   3.044   3.424
 1325SOL    HW1 8175   4.717   3.046   3.350
 1325SOL    HW2 8176   4.779   3.134   3.456
 1326SOL     OW 8177   7.135   6.865   0.236
 1326SOL    HW1 8178   7.207   6.904   0.285
 1326SOL    HW2 8179   7.057   6.889   0.287
 1327SOL     OW 8180   2.961   4.328   1.169
 1327SOL    HW1 8181   2.942   4.238   1.143
 1327SOL    HW2 8182   2.903   4.345   1.244
 1328SOL     OW 8183   1.181   3.875   0.674
 1328SOL    HW1 8184   1.271   3.897   0.651
 1328SOL    HW2 8185   1.188   3.810   0.743
 1329SOL     OW 8186   1.840   5.289   4.784
 1329SOL    HW1 8187   1.764   5.346   4.800
 1329SOL    HW2 8188   1.867   5.260   4.871
 1330SOL     OW 8189   3.146   8.808   4.156
 1330SOL    HW1 8190   3.078   8.864   4.118
 1330SOL    HW2 8191   3.219   8.813   4.094
 1331SOL     OW 8192   2.205   4.591   4.280
 1331SOL    HW1 8193   2.243   4.507   4.256
 1331SOL    HW2 8194   2.275   4.638   4.325
 1332SOL     OW 8195   3.845   5.849   4.661
 1332SOL    HW1 8196   3.791   5.886   4.591
 1332SOL    HW2 8197   3.851   5.920   4.726
 1333SOL     OW 8198   2.119   7.987   1.882
 1333SOL    HW1 8199   2.083   7.898   1.872
 1333SOL    HW2 8200   2.114   8.024   1.794
 1334SOL     OW 8201   2.280   3.096   3.111
 1334SOL    HW1 8202   2.224   3.024   3.081
 1334SOL    HW2 8203   2.299   3.146   3.032
 1335SOL     OW 8204   6.619   0.963   0.693
 1335SOL    HW1 8205   6.534   0.956   0.651
 1335SOL    HW2 8206   6.652   0.873   0.695
 1336SOL     OW 8207  -0.811   6.366   6.147
 1336SOL    HW1 8208  -0.755   6.289   6.140
 1336SOL    HW2 8209  -0.770   6.420   6.214
 1337SOL     OW 8210  -0.104   0.677   0.897
 1337SOL    HW1 8211  -0.121   0.763   0.934
 1337SOL    HW2 8212  -0.125   0.616   0.969
 1338SOL     OW 8213   5.853   5.612   2.877
 1338SOL    HW1 8214   5.949   5.610   2.876
 1338SOL    HW2 8215   5.832   5.697   2.916
 1339SOL     OW 8216   4.784   3.810   1.409
 1339SOL    HW1 8217   4.855   3.825   1.471
 1339SOL    HW2 8218   4.764   3.897   1.374
 1340SOL     OW 8219   1.977   2.098   0.549
 1340SOL    HW1 8220   1.930   2.015   0.539
 1340SOL    HW2 8221   2.009   2.097   0.639
 1341SOL     OW 8222   2.403   6.122   0.326
 1341SOL    HW1 8223   2.482   6.126   0.270
 1341SOL    HW2 8224   2.403   6.033   0.360
 1342SOL     OW 8225   5.934   4.558   0.820
 1342SOL    HW1 8226   5.870   4.506   0.868
 1342SOL    HW2 8227   6.004   4.496   0.798
 1343SOL     OW 8228   2.928   6.854   1.295
 1343SOL    HW1 8229   2.967   6.866   1.208
 1343SOL    HW2 8230   2.990   6.799   1.343
 1344SOL     OW 8231   1.328   3.517   3.648
 1344SOL    HW1 8232   1.378   3.438   3.670
 1344SOL    HW2 8233   1.342   3.575   3.723
 1345SOL     OW 8234   7.317   5.607   2.026
 1345SOL    HW1 8235   7.324   5.663   2.103
 1345SOL    HW2 8236   7.244   5.644   1.976
 1346SOL     OW 8237   1.672   8.801   5.332
 1346SOL    HW1 8238   1.667   8.765   5.420
 1346SOL    HW2 8239   1.584   8.792   5.297
 1347SOL     OW 8240   6.803   7.143   2.145
 1347SOL    HW1 8241   6.863   7.149   2.071
 1347SOL    HW2 8242   6.851   7.090   2.209
 1348SOL     OW 8243   2.455   8.773   2.870
 1348SOL    HW1 8244   2.363   8.758   2.848
 1348SOL    HW2 8245   2.488   8.688   2.896
 1349SOL     OW 8246   1.231   4.545   5.699
 1349SOL    HW1 8247   1.154   4.489   5.705
 1349SOL    HW2 8248   1.196   4.634   5.695
 1350SOL     OW 8249   4.559   7.089   2.438
 1350SOL    HW1 8250   4.634   7.038   2.470
 1350SOL    HW2 8251   4.541   7.053   2.351
 1351SOL     OW 8252   5.150   3.991   2.132
 1351SOL    HW1 8253   5.240   4.012   2.156
 1351SOL    HW2 8254   5.105   4.076   2.133
 1352SOL     OW 8255   7.822   3.627   0.480
 1352SOL    HW1 8256   7.829   3.532   0.486
 1352SOL    HW2 8257   7.910   3.658   0.499
 1353SOL     OW 8258   2.643   7.840   1.907
 1353SOL    HW1 8259   2.686   7.888   1.977
 1353SOL    HW2 8260   2.597   7.769   1.952
 1354SOL     OW 8261   1.164   0.521   0.875
 1354SOL    HW1 8262   1.205   0.462   0.937
 1354SOL    HW2 8263   1.210   0.506   0.792
 1355SOL     OW 8264   6.916   5.046   3.658
 1355SOL    HW1 8265   6.903   4.970   3.715
 1355SOL    HW2 8266   7.008   5.070   3.671
 1356SOL     OW 8267   7.306   3.289   2.234
 1356SOL    HW1 8268   7.228   3.344   2.242
 1356SOL    HW2 8269   7.274   3.207   2.197
 1357SOL     OW 8270   4.301   5.996   1.188
 1357SOL    HW1 8271   4.212   6.030   1.181
 1357SOL    HW2 8272   4.297   5.909   1.147
 1358SOL     OW 8273   4.299   2.873   0.165
 1358SOL    HW1 8274   4.391   2.857   0.145
 1358SOL    HW2 8275   4.256   2.874   0.079
 1359SOL     OW 8276   1.686   7.698   4.441
 1359SOL    HW1 8277   1.607   7.683   4.390
 1359SOL    HW2 8278   1.657   7.689   4.532
 1360SOL     OW 8279   3.737   7.229   2.891
 1360SOL    HW1 8280   3.806   7.170   2.920
 1360SOL    HW2 8281   3.729   7.214   2.797
 1361SOL     OW 8282   1.512   4.376   5.202
 1361SOL    HW1 8283   1.592   4.419   5.172
 1361SOL    HW2 8284   1.527   4.283   5.187
 1362SOL     OW 8285   5.689   3.243   0.549
 1362SOL    HW1 8286   5.627   3.194   0.604
 1362SOL    HW2 8287   5.638   3.316   0.515
 1363SOL     OW 8288   3.945   7.056   0.432
 1363SOL    HW1 8289   4.033   7.078   0.464
 1363SOL    HW2 8290   3.942   6.960   0.434
 1364SOL     OW 8291   8.314   8.428   3.169
 1364SOL    HW1 8292   8.301   8.336   3.193
 1364SOL    HW2 8293   8.237   8.473   3.203
 1365SOL     OW 8294   6.749   1.106   1.065
 1365SOL    HW1 8295   6.786   1.192   1.046
 1365SOL    HW2 8296   6.665   1.106   1.018
 1366SOL     OW 8297   2.142   4.635   4.026
 1366SOL    HW1 8298   2.176   4.595   4.105
 1366SOL    HW2 8299   2.051   4.656   4.047
 1367SOL     OW 8300   2.553   2.551   2.446
 1367SOL    HW1 8301   2.505   2.477   2.409
 1367SOL    HW2 8302   2.485   2.605   2.488
 1368SOL     OW 8303   1.577   3.700   4.230
 1368SOL    HW1 8304   1.505   3.717   4.291
 1368SOL    HW2 8305   1.583   3.779   4.176
 1369SOL     OW 8306   5.944   3.481   4.385
 1369SOL    HW1 8307   5.913   3.405   4.335
 1369SOL    HW2 8308   5.950   3.449   4.475
 1370SOL     OW 8309   1.810   1.107   1.763
 1370SOL    HW1 8310   1.736   1.061   1.725
 1370SOL    HW2 8311   1.774   1.153   1.839
 1371SOL     OW 8312   7.392   5.802   1.750
 1371SOL    HW1 8313   7.317   5.795   1.691
 1371SOL    HW2 8314   7.427   5.713   1.755
 1372SOL     OW 8315   4.210   4.672   3.117
 1372SOL    HW1 8316   4.273   4.623   3.064
 1372SOL    HW2 8317   4.127   4.663   3.070
 1373SOL     OW 8318   8.218   5.574   1.709
 1373SOL    HW1 8319   8.144   5.585   1.649
 1373SOL    HW2 8320   8.288   5.627   1.670
 1374SOL     OW 8321   0.800   4.135   1.333
 1374SOL    HW1 8322   0.820   4.224   1.359
 1374SOL    HW2 8323   0.743   4.144   1.257
 1375SOL     OW 8324   1.403   2.271   0.702
 1375SOL    HW1 8325   1.416   2.276   0.797
 1375SOL    HW2 8326   1.491   2.276   0.666
 1376SOL     OW 8327   3.801   7.435   5.088
 1376SOL    HW1 8328   3.841   7.411   5.172
 1376SOL    HW2 8329   3.855   7.391   5.022
 1377SOL     OW 8330   2.424   0.604   0.348
 1377SOL    HW1 8331   2.488   0.562   0.406
 1377SOL    HW2 8332   2.457   0.589   0.260
 1378SOL     OW 8333   7.165   1.130   1.026
 1378SOL    HW1 8334   7.156   1.216   1.066
 1378SOL    HW2 8335   7.128   1.069   1.090
 1379SOL     OW 8336   5.409   4.073   0.188
 1379SOL    HW1 8337   5.412   3.977   0.189
 1379SOL    HW2 8338   5.317   4.094   0.175
 1380SOL     OW 8339   2.543   5.081   1.627
 1380SOL    HW1 8340   2.602   5.054   1.698
 1380SOL    HW2 8341   2.462   5.033   1.643
 1381SOL     OW 8342   7.276   7.676   1.340
 1381SOL    HW1 8343   7.329   7.731   1.282
 1381SOL    HW2 8344   7.326   7.595   1.350
 1382SOL     OW 8345   3.584   7.860   4.009
 1382SOL    HW1 8346   3.624   7.924   3.949
 1382SOL    HW2 8347   3.658   7.810   4.043
 1383SOL     OW 8348   2.893   5.531   2.147
 1383SOL    HW1 8349   2.892   5.587   2.225
 1383SOL    HW2 8350   2.959   5.570   2.090
 1384SOL     OW 8351   1.846  10.241   5.878
 1384SOL    HW1 8352   1.866  10.150   5.899
 1384SOL    HW2 8353   1.851  10.246   5.783
 1385SOL     OW 8354  -0.250   6.926   5.353
 1385SOL    HW1 8355  -0.276   6.837   5.331
 1385SOL    HW2 8356  -0.163   6.936   5.316
 1386SOL     OW 8357   2.290   5.682   0.759
 1386SOL    HW1 8358   2.317   5.692   0.851
 1386SOL    HW2 8359   2.258   5.769   0.734
 1387SOL     OW 8360   7.563   8.289   4.558
 1387SOL    HW1 8361   7.502   8.297   4.485
 1387SOL    HW2 8362   7.608   8.374   4.562
 1388SOL     OW 8363  -0.851   6.653   5.824
 1388SOL    HW1 8364  -0.873   6.670   5.916
 1388SOL    HW2 8365  -0.757   6.634   5.824
 1389SOL     OW 8366   3.859   2.480   2.894
 1389SOL    HW1 8367   3.863   2.573   2.916
 1389SOL    HW2 8368   3.886   2.435   2.974
 1390SOL     OW 8369   4.156   4.943   0.600
 1390SOL    HW1 8370   4.116   4.890   0.531
 1390SOL    HW2 8371   4.240   4.971   0.562
 1391SOL     OW 8372   4.362   3.919   1.309
 1391SOL    HW1 8373   4.415   3.867   1.370
 1391SOL    HW2 8374   4.291   3.860   1.282
 1392SOL     OW 8375   7.714   9.214   3.925
 1392SOL    HW1 8376   7.758   9.292   3.892
 1392SOL    HW2 8377   7.624   9.242   3.943
 1393SOL     OW 8378   6.663   5.488   0.225
 1393SOL    HW1 8379   6.708   5.424   0.280
 1393SOL    HW2 8380   6.721   5.564   0.225
 1394SOL     OW 8381   2.406   1.144   1.589
 1394SOL    HW1 8382   2.393   1.238   1.580
 1394SOL    HW2 8383   2.332   1.115   1.642
 1395SOL     OW 8384   6.256   8.461   5.751
 1395SOL    HW1 8385   6.292   8.448   5.663
 1395SOL    HW2 8386   6.163   8.441   5.742
 1396SOL     OW 8387   1.100   0.822   1.160
 1396SOL    HW1 8388   1.183   0.796   1.121
 1396SOL    HW2 8389   1.041   0.748   1.144
 1397SOL     OW 8390   3.476   8.372   4.132
 1397SOL    HW1 8391   3.561   8.415   4.135
 1397SOL    HW2 8392   3.415   8.435   4.170
 1398SOL     OW 8393   4.103   2.792   3.177
 1398SOL    HW1 8394   4.196   2.802   3.199
 1398SOL    HW2 8395   4.063   2.876   3.200
 1399SOL     OW 8396   4.075   9.643   4.946
 1399SOL    HW1 8397   4.004   9.683   4.996
 1399SOL    HW2 8398   4.150   9.700   4.961
 1400SOL     OW 8399   8.420   8.148   2.969
 1400SOL    HW1 8400   8.352   8.090   2.933
 1400SOL    HW2 8401   8.377   8.234   2.973
 1401SOL     OW 8402   7.724   7.677   1.164
 1401SOL    HW1 8403   7.674   7.651   1.086
 1401SOL    HW2 8404   7.742   7.595   1.210
 1402SOL     OW 8405   6.786   9.282   5.907
 1402SOL    HW1 8406   6.716   9.227   5.873
 1402SOL    HW2 8407   6.819   9.329   5.830
 1403SOL     OW 8408   3.821   5.143   4.808
 1403SOL    HW1 8409   3.859   5.231   4.815
 1403SOL    HW2 8410   3.814   5.113   4.899
 1404SOL     OW 8411   3.227   3.190   1.838
 1404SOL    HW1 8412   3.153   3.244   1.868
 1404SOL    HW2 8413   3.288   3.190   1.911
 1405SOL     OW 8414   4.242   1.595   0.345
 1405SOL    HW1 8415   4.322   1.632   0.381
 1405SOL    HW2 8416   4.180   1.668   0.344
 1406SOL     OW 8417   6.034   6.641   1.622
 1406SOL    HW1 8418   6.002   6.557   1.653
 1406SOL    HW2 8419   5.973   6.666   1.553
 1407SOL     OW 8420   0.621   5.871   3.372
 1407SOL    HW1 8421   0.700   5.897   3.325
 1407SOL    HW2 8422   0.625   5.776   3.376
 1408SOL     OW 8423   5.288   2.624   1.453
 1408SOL    HW1 8424   5.222   2.663   1.509
 1408SOL    HW2 8425   5.363   2.684   1.458
 1409SOL     OW 8426   1.310   9.698   5.111
 1409SOL    HW1 8427   1.244   9.687   5.180
 1409SOL    HW2 8428   1.363   9.619   5.115
 1410SOL     OW 8429   5.767   6.453   0.812
 1410SOL    HW1 8430   5.682   6.493   0.796
 1410SOL    HW2 8431   5.779   6.457   0.907
 1411SOL     OW 8432  -0.403   5.043   3.798
 1411SOL    HW1 8433  -0.350   5.052   3.719
 1411SOL    HW2 8434  -0.341   5.050   3.870
 1412SOL     OW 8435   5.124   5.840   0.858
 1412SOL    HW1 8436   5.118   5.814   0.950
 1412SOL    HW2 8437   5.051   5.795   0.816
 1413SOL     OW 8438   2.774   1.701   0.491
 1413SOL    HW1 8439   2.864   1.708   0.523
 1413SOL    HW2 8440   2.766   1.770   0.426
 1414SOL     OW 8441   0.939   2.366   1.373
 1414SOL    HW1 8442   0.871   2.409   1.425
 1414SOL    HW2 8443   0.905   2.278   1.356
 1415SOL     OW 8444   2.438   2.205   3.438
 1415SOL    HW1 8445   2.402   2.293   3.450
 1415SOL    HW2 8446   2.465   2.179   3.526
 1416SOL     OW 8447   5.543  10.168   6.096
 1416SOL    HW1 8448   5.566  10.164   6.004
 1416SOL    HW2 8449   5.530  10.261   6.114
 1417SOL     OW 8450   1.587   8.232   4.590
 1417SOL    HW1 8451   1.574   8.137   4.583
 1417SOL    HW2 8452   1.588   8.249   4.685
 1418SOL     OW 8453   1.382   5.936   5.291
 1418SOL    HW1 8454   1.430   6.004   5.338
 1418SOL    HW2 8455   1.304   5.980   5.257
 1419SOL     OW 8456   3.155   5.864   2.108
 1419SOL    HW1 8457   3.110   5.780   2.100
 1419SOL    HW2 8458   3.129   5.912   2.029
 1420SOL     OW 8459   1.142   5.187   3.010
 1420SOL    HW1 8460   1.084   5.112   3.021
 1420SOL    HW2 8461   1.136   5.209   2.917
 1421SOL     OW 8462   5.898   1.556   0.308
 1421SOL    HW1 8463   5.824   1.607   0.275
 1421SOL    HW2 8464   5.973   1.615   0.299
 1422SOL     OW 8465   2.185   5.698   2.999
 1422SOL    HW1 8466   2.140   5.779   3.023
 1422SOL    HW2 8467   2.146   5.631   3.056
 1423SOL     OW 8468   0.144   0.651   0.768
 1423SOL    HW1 8469   0.132   0.746   0.758
 1423SOL    HW2 8470   0.061   0.621   0.804
 1424SOL     OW 8471   6.650   1.979   0.228
 1424SOL    HW1 8472   6.589   2.027   0.171
 1424SOL    HW2 8473   6.671   1.900   0.179
 1425SOL     OW 8474   7.916   3.721   1.324
 1425SOL    HW1 8475   7.860   3.644   1.330
 1425SOL    HW2 8476   7.873   3.778   1.261
 1426SOL     OW 8477   2.338   6.447   2.845
 1426SOL    HW1 8478   2.344   6.468   2.752
 1426SOL    HW2 8479   2.306   6.357   2.847
 1427SOL     OW 8480   0.638   7.634   4.873
 1427SOL    HW1 8481   0.665   7.698   4.939
 1427SOL    HW2 8482   0.716   7.582   4.855
 1428SOL     OW 8483   6.121   5.545   1.017
 1428SOL    HW1 8484   6.129   5.459   1.057
 1428SOL    HW2 8485   6.112   5.527   0.923
 1429SOL     OW 8486   1.653   2.912   3.459
 1429SOL    HW1 8487   1.572   2.872   3.491
 1429SOL    HW2 8488   1.714   2.840   3.452
 1430SOL     OW 8489   2.148   6.678   5.840
 1430SOL    HW1 8490   2.161   6.688   5.746
 1430SOL    HW2 8491   2.077   6.614   5.847
 1431SOL     OW 8492   2.868   3.629   3.083
 1431SOL    HW1 8493   2.833   3.573   3.013
 1431SOL    HW2 8494   2.931   3.686   3.040
 1432SOL     OW 8495   5.327   6.497   0.427
 1432SOL    HW1 8496   5.420   6.481   0.416
 1432SOL    HW2 8497   5.322   6.577   0.480
 1433SOL     OW 8498   0.554   2.813   2.439
 1433SOL    HW1 8499   0.542   2.770   2.523
 1433SOL    HW2 8500   0.465   2.839   2.413
 1434SOL     OW 8501   4.707   4.776   1.138
 1434SOL    HW1 8502   4.734   4.691   1.173
 1434SOL    HW2 8503   4.671   4.822   1.213
 1435SOL     OW 8504   6.788   6.170   0.825
 1435SOL    HW1 8505   6.695   6.174   0.847
 1435SOL    HW2 8506   6.823   6.100   0.879
 1436SOL     OW 8507   3.370   5.204   1.073
 1436SOL    HW1 8508   3.276   5.191   1.088
 1436SOL    HW2 8509   3.409   5.197   1.160
 1437SOL     OW 8510   2.108   6.219   3.845
 1437SOL    HW1 8511   2.194   6.178   3.847
 1437SOL    HW2 8512   2.054   6.160   3.792
 1438SOL     OW 8513   0.695   8.319   6.060
 1438SOL    HW1 8514   0.640   8.260   6.009
 1438SOL    HW2 8515   0.714   8.270   6.141
 1439SOL     OW 8516   3.866   4.640   2.206
 1439SOL    HW1 8517   3.959   4.619   2.194
 1439SOL    HW2 8518   3.829   4.642   2.118
 1440SOL     OW 8519   2.121   3.551   5.178
 1440SOL    HW1 8520   2.197   3.538   5.122
 1440SOL    HW2 8521   2.124   3.479   5.241
 1441SOL     OW 8522   2.058   4.086   0.215
 1441SOL    HW1 8523   2.079   4.070   0.307
 1441SOL    HW2 8524   1.990   4.021   0.194
 1442SOL     OW 8525   3.281   6.431   4.436
 1442SOL    HW1 8526   3.347   6.361   4.427
 1442SOL    HW2 8527   3.320   6.493   4.497
 1443SOL     OW 8528   2.164   1.496   2.465
 1443SOL    HW1 8529   2.167   1.488   2.370
 1443SOL    HW2 8530   2.226   1.566   2.485
 1444SOL     OW 8531   1.433   8.472   5.389
 1444SOL    HW1 8532   1.490   8.461   5.465
 1444SOL    HW2 8533   1.422   8.567   5.381
 1445SOL     OW 8534   2.967   7.756   1.913
 1445SOL    HW1 8535   2.937   7.782   2.000
 1445SOL    HW2 8536   2.953   7.661   1.910
 1446SOL     OW 8537   1.131   9.695   4.682
 1446SOL    HW1 8538   1.086   9.631   4.736
 1446SOL    HW2 8539   1.171   9.755   4.745
 1447SOL     OW 8540   2.650   6.126   0.144
 1447SOL    HW1 8541   2.708   6.090   0.077
 1447SOL    HW2 8542   2.710   6.160   0.211
 1448SOL     OW 8543   0.849   6.439   5.845
 1448SOL    HW1 8544   0.899   6.505   5.797
 1448SOL    HW2 8545   0.818   6.484   5.923
 1449SOL     OW 8546  -1.504   3.312   5.289
 1449SOL    HW1 8547  -1.559   3.390   5.295
 1449SOL    HW2 8548  -1.516   3.281   5.199
 1450SOL     OW 8549   4.083   7.029   1.280
 1450SOL    HW1 8550   4.155   7.013   1.220
 1450SOL    HW2 8551   4.011   7.060   1.225
 1451SOL     OW 8552   5.681   5.635   0.366
 1451SOL    HW1 8553   5.595   5.593   0.371
 1451SOL    HW2 8554   5.713   5.611   0.279
 1452SOL     OW 8555   7.549  10.008   5.671
 1452SOL    HW1 8556   7.564  10.102   5.686
 1452SOL    HW2 8557   7.546  10.000   5.576
 1453SOL     OW 8558   5.583   3.464   2.206
 1453SOL    HW1 8559   5.592   3.558   2.190
 1453SOL    HW2 8560   5.666   3.427   2.178
 1454SOL     OW 8561   4.502   4.639   0.385
 1454SOL    HW1 8562   4.494   4.733   0.400
 1454SOL    HW2 8563   4.413   4.605   0.398
 1455SOL     OW 8564   3.886   1.210   1.654
 1455SOL    HW1 8565   3.818   1.142   1.651
 1455SOL    HW2 8566   3.911   1.214   1.746
 1456SOL     OW 8567   7.302   9.733   5.318
 1456SOL    HW1 8568   7.269   9.696   5.400
 1456SOL    HW2 8569   7.223   9.755   5.269
 1457SOL     OW 8570   4.058   7.189   5.939
 1457SOL    HW1 8571   3.985   7.137   5.905
 1457SOL    HW2 8572   4.038   7.279   5.914
 1458SOL     OW 8573   0.610   6.789   4.042
 1458SOL    HW1 8574   0.689   6.810   3.992
 1458SOL    HW2 8575   0.599   6.694   4.032
 1459SOL     OW 8576   4.004   6.362   4.178
 1459SOL    HW1 8577   4.085   6.321   4.147
 1459SOL    HW2 8578   4.025   6.455   4.182
 1460SOL     OW 8579   6.724   0.837   1.050
 1460SOL    HW1 8580   6.713   0.804   0.961
 1460SOL    HW2 8581   6.722   0.932   1.041
 1461SOL     OW 8582  -0.002   0.544   0.406
 1461SOL    HW1 8583  -0.030   0.557   0.315
 1461SOL    HW2 8584  -0.016   0.630   0.448
 1462SOL     OW 8585   9.725   7.360   0.482
 1462SOL    HW1 8586   9.691   7.380   0.395
 1462SOL    HW2 8587   9.695   7.271   0.498
 1463SOL     OW 8588   1.878   5.671   1.573
 1463SOL    HW1 8589   1.921   5.757   1.576
 1463SOL    HW2 8590   1.913   5.629   1.495
 1464SOL     OW 8591   6.644   8.104   3.341
 1464SOL    HW1 8592   6.679   8.193   3.351
 1464SOL    HW2 8593   6.712   8.057   3.292
 1465SOL     OW 8594   5.690   7.887   3.285
 1465SOL    HW1 8595   5.677   7.932   3.368
 1465SOL    HW2 8596   5.774   7.843   3.294
 1466SOL     OW 8597   0.811   7.551   4.121
 1466SOL    HW1 8598   0.897   7.568   4.081
 1466SOL    HW2 8599   0.749   7.566   4.050
 1467SOL     OW 8600   3.827   6.606   2.878
 1467SOL    HW1 8601   3.885   6.545   2.925
 1467SOL    HW2 8602   3.887   6.665   2.833
 1468SOL     OW 8603   4.802   5.561   0.453
 1468SOL    HW1 8604   4.752   5.481   0.437
 1468SOL    HW2 8605   4.885   5.531   0.488
 1469SOL     OW 8606   2.601   3.808   0.653
 1469SOL    HW1 8607   2.585   3.779   0.742
 1469SOL    HW2 8608   2.696   3.810   0.645
 1470SOL     OW 8609   5.689   7.639   5.306
 1470SOL    HW1 8610   5.733   7.678   5.381
 1470SOL    HW2 8611   5.755   7.580   5.268
 1471SOL     OW 8612   3.675   6.833   4.837
 1471SOL    HW1 8613   3.707   6.745   4.858
 1471SOL    HW2 8614   3.580   6.824   4.838
 1472SOL     OW 8615   6.145   3.662   3.170
 1472SOL    HW1 8616   6.179   3.750   3.186
 1472SOL    HW2 8617   6.057   3.676   3.136
 1473SOL     OW 8618   3.681   2.965   3.881
 1473SOL    HW1 8619   3.742   2.988   3.812
 1473SOL    HW2 8620   3.723   2.996   3.962
 1474SOL     OW 8621   4.466   5.123   1.750
 1474SOL    HW1 8622   4.372   5.124   1.766
 1474SOL    HW2 8623   4.504   5.137   1.837
 1475SOL     OW 8624   7.602   6.567   0.135
 1475SOL    HW1 8625   7.596   6.662   0.145
 1475SOL    HW2 8626   7.582   6.551   0.043
 1476SOL     OW 8627   3.159   5.053   6.092
 1476SOL    HW1 8628   3.142   5.147   6.091
 1476SOL    HW2 8629   3.194   5.034   6.004
 1477SOL     OW 8630   2.304   4.922   1.725
 1477SOL    HW1 8631   2.266   4.898   1.809
 1477SOL    HW2 8632   2.229   4.950   1.672
 1478SOL     OW 8633   0.832   7.111   4.697
 1478SOL    HW1 8634   0.770   7.113   4.624
 1478SOL    HW2 8635   0.896   7.179   4.676
 1479SOL     OW 8636   8.955   8.024   1.550
 1479SOL    HW1 8637   8.931   8.017   1.458
 1479SOL    HW2 8638   9.050   8.037   1.550
 1480SOL     OW 8639   5.609   2.744   3.202
 1480SOL    HW1 8640   5.675   2.685   3.165
 1480SOL    HW2 8641   5.643   2.832   3.184
 1481SOL     OW 8642   2.428   4.021   4.156
 1481SOL    HW1 8643   2.435   4.042   4.249
 1481SOL    HW2 8644   2.461   4.099   4.111
 1482SOL     OW 8645   5.968   5.757   1.134
 1482SOL    HW1 8646   5.876   5.768   1.113
 1482SOL    HW2 8647   5.989   5.668   1.108
 1483SOL     OW 8648   3.612   6.099   1.457
 1483SOL    HW1 8649   3.688   6.043   1.440
 1483SOL    HW2 8650   3.608   6.105   1.552
 1484SOL     OW 8651   3.300   4.073   0.985
 1484SOL    HW1 8652   3.293   4.168   0.988
 1484SOL    HW2 8653   3.324   4.054   0.894
 1485SOL     OW 8654   4.742   3.729   3.700
 1485SOL    HW1 8655   4.777   3.696   3.783
 1485SOL    HW2 8656   4.671   3.788   3.727
 1486SOL     OW 8657   5.804   5.432   1.050
 1486SOL    HW1 8658   5.739   5.416   1.119
 1486SOL    HW2 8659   5.769   5.507   1.002
 1487SOL     OW 8660   6.411   1.506   1.239
 1487SOL    HW1 8661   6.413   1.594   1.277
 1487SOL    HW2 8662   6.503   1.479   1.234
 1488SOL     OW 8663   3.229   9.316   5.585
 1488SOL    HW1 8664   3.196   9.393   5.538
 1488SOL    HW2 8665   3.152   9.279   5.628
 1489SOL     OW 8666   2.069   6.811   4.092
 1489SOL    HW1 8667   2.142   6.860   4.055
 1489SOL    HW2 8668   2.000   6.877   4.104
 1490SOL     OW 8669   1.545   2.691   2.379
 1490SOL    HW1 8670   1.544   2.603   2.341
 1490SOL    HW2 8671   1.623   2.732   2.342
 1491SOL     OW 8672   1.774   3.892   1.857
 1491SOL    HW1 8673   1.799   3.813   1.906
 1491SOL    HW2 8674   1.709   3.861   1.794
 1492SOL     OW 8675   4.155   2.306   3.883
 1492SOL    HW1 8676   4.082   2.360   3.852
 1492SOL    HW2 8677   4.124   2.269   3.965
 1493SOL     OW 8678   3.247   4.658   4.825
 1493SOL    HW1 8679   3.267   4.704   4.906
 1493SOL    HW2 8680   3.250   4.726   4.757
 1494SOL     OW 8681   5.206   6.980   2.523
 1494SOL    HW1 8682   5.238   7.040   2.591
 1494SOL    HW2 8683   5.176   6.903   2.571
 1495SOL     OW 8684   3.956   2.375   3.124
 1495SOL    HW1 8685   3.907   2.294   3.115
 1495SOL    HW2 8686   4.047   2.347   3.137
 1496SOL     OW 8687   4.709   7.954   2.014
 1496SOL    HW1 8688   4.676   8.014   2.081
 1496SOL    HW2 8689   4.645   7.959   1.943
 1497SOL     OW 8690   4.077   4.289   0.388
 1497SOL    HW1 8691   4.075   4.194   0.392
 1497SOL    HW2 8692   4.037   4.317   0.471
 1498SOL     OW 8693   1.802   8.053   3.952
 1498SOL    HW1 8694   1.798   7.976   3.895
 1498SOL    HW2 8695   1.743   8.116   3.910
 1499SOL     OW 8696   2.225   6.666   3.031
 1499SOL    HW1 8697   2.286   6.628   2.967
 1499SOL    HW2 8698   2.159   6.598   3.043
 1500SOL     OW 8699   2.291   4.513   5.049
 1500SOL    HW1 8700   2.216   4.465   5.014
 1500SOL    HW2 8701   2.350   4.523   4.974
 1501SOL     OW 8702   4.757   3.578   2.832
 1501SOL    HW1 8703   4.743   3.566   2.926
 1501SOL    HW2 8704   4.775   3.672   2.822
 1502SOL     OW 8705   4.381   5.079   5.261
 1502SOL    HW1 8706   4.424   5.152   5.217
 1502SOL    HW2 8707   4.294   5.112   5.283
 1503SOL     OW 8708   7.768   8.546   3.633
 1503SOL    HW1 8709   7.820   8.524   3.710
 1503SOL    HW2 8710   7.784   8.639   3.619
 1504SOL     OW 8711   3.064   4.965   1.863
 1504SOL    HW1 8712   3.068   4.926   1.950
 1504SOL    HW2 8713   2.998   5.034   1.871
 1505SOL     OW 8714   6.868   8.448   4.161
 1505SOL    HW1 8715   6.945   8.404   4.123
 1505SOL    HW2 8716   6.905   8.520   4.212
 1506SOL     OW 8717   4.092   3.689   3.070
 1506SOL    HW1 8718   4.081   3.774   3.111
 1506SOL    HW2 8719   4.005   3.667   3.037
 1507SOL     OW 8720   5.643   4.185   0.535
 1507SOL    HW1 8721   5.688   4.127   0.474
 1507SOL    HW2 8722   5.579   4.128   0.579
 1508SOL     OW 8723   2.091   8.420   5.830
 1508SOL    HW1 8724   2.028   8.386   5.894
 1508SOL    HW2 8725   2.176   8.397   5.867
 1509SOL     OW 8726   2.985   7.546   1.625
 1509SOL    HW1 8727   3.011   7.591   1.545
 1509SOL    HW2 8728   2.905   7.592   1.653
 1510SOL     OW 8729   0.808   9.089   4.751
 1510SOL    HW1 8730   0.846   9.171   4.720
 1510SOL    HW2 8731   0.856   9.021   4.704
 1511SOL     OW 8732   4.012   6.319   0.446
 1511SOL    HW1 8733   3.980   6.299   0.358
 1511SOL    HW2 8734   4.065   6.243   0.470
 1512SOL     OW 8735   2.081   9.145   3.941
 1512SOL    HW1 8736   2.004   9.202   3.933
 1512SOL    HW2 8737   2.155   9.204   3.944
 1513SOL     OW 8738   1.236   7.035   4.619
 1513SOL    HW1 8739   1.263   7.114   4.666
 1513SOL    HW2 8740   1.229   6.969   4.687
 1514SOL     OW 8741   1.843   2.883   3.820
 1514SOL    HW1 8742   1.881   2.798   3.798
 1514SOL    HW2 8743   1.760   2.886   3.771
 1515SOL     OW 8744   8.119   6.278   1.682
 1515SOL    HW1 8745   8.163   6.308   1.762
 1515SOL    HW2 8746   8.028   6.306   1.693
 1516SOL     OW 8747   3.117   0.988   1.298
 1516SOL    HW1 8748   3.170   0.928   1.349
 1516SOL    HW2 8749   3.117   1.070   1.349
 1517SOL     OW 8750   0.374   2.954   3.043
 1517SOL    HW1 8751   0.359   2.870   3.086
 1517SOL    HW2 8752   0.381   3.017   3.115
 1518SOL     OW 8753   5.493   6.151   2.368
 1518SOL    HW1 8754   5.493   6.129   2.462
 1518SOL    HW2 8755   5.585   6.166   2.348
 1519SOL     OW 8756   2.150   7.276   1.008
 1519SOL    HW1 8757   2.196   7.236   0.934
 1519SOL    HW2 8758   2.079   7.215   1.028
 1520SOL     OW 8759   5.881   2.245   3.133
 1520SOL    HW1 8760   5.858   2.164   3.087
 1520SOL    HW2 8761   5.806   2.261   3.191
 1521SOL     OW 8762  -0.090   2.167   3.379
 1521SOL    HW1 8763  -0.132   2.209   3.304
 1521SOL    HW2 8764  -0.004   2.140   3.346
 1522SOL     OW 8765   6.758   5.450   1.276
 1522SOL    HW1 8766   6.685   5.510   1.260
 1522SOL    HW2 8767   6.737   5.372   1.225
 1523SOL     OW 8768   2.982   4.307   4.336
 1523SOL    HW1 8769   3.045   4.292   4.406
 1523SOL    HW2 8770   3.017   4.257   4.262
 1524SOL     OW 8771   4.847   5.834   0.445
 1524SOL    HW1 8772   4.860   5.739   0.438
 1524SOL    HW2 8773   4.762   5.843   0.487
 1525SOL     OW 8774   3.052   6.681   0.314
 1525SOL    HW1 8775   3.047   6.704   0.406
 1525SOL    HW2 8776   2.960   6.669   0.288
 1526SOL     OW 8777   2.752   8.074   5.511
 1526SOL    HW1 8778   2.750   8.004   5.446
 1526SOL    HW2 8779   2.821   8.048   5.572
 1527SOL     OW 8780   7.579  10.285   5.697
 1527SOL    HW1 8781   7.639  10.325   5.633
 1527SOL    HW2 8782   7.502  10.342   5.697
 1528SOL     OW 8783   2.024   3.990   4.241
 1528SOL    HW1 8784   1.996   3.898   4.235
 1528SOL    HW2 8785   2.021   4.010   4.334
 1529SOL     OW 8786   6.805   6.735   3.938
 1529SOL    HW1 8787   6.760   6.807   3.983
 1529SOL    HW2 8788   6.735   6.682   3.902
 1530SOL     OW 8789   5.452   3.861   1.332
 1530SOL    HW1 8790   5.381   3.917   1.301
 1530SOL    HW2 8791   5.532   3.905   1.302
 1531SOL     OW 8792   3.349   6.155   3.064
 1531SOL    HW1 8793   3.413   6.208   3.112
 1531SOL    HW2 8794   3.292   6.119   3.132
 1532SOL     OW 8795   5.694   7.136   0.050
 1532SOL    HW1 8796   5.686   7.099   0.138
 1532SOL    HW2 8797   5.605   7.137   0.015
 1533SOL     OW 8798   5.568   7.253   6.102
 1533SOL    HW1 8799   5.563   7.175   6.047
 1533SOL    HW2 8800   5.488   7.250   6.154
 1534SOL     OW 8801   4.928   3.073   0.010
 1534SOL    HW1 8802   5.010   3.091   0.056
 1534SOL    HW2 8803   4.918   3.146  -0.051
 1535SOL     OW 8804   4.589   2.084   2.371
 1535SOL    HW1 8805   4.561   2.120   2.455
 1535SOL    HW2 8806   4.608   2.160   2.317
 1536SOL     OW 8807  -0.761   2.359   3.490
 1536SOL    HW1 8808  -0.767   2.427   3.557
 1536SOL    HW2 8809  -0.720   2.285   3.535
 1537SOL     OW 8810   2.650   3.543   4.046
 1537SOL    HW1 8811   2.597   3.615   4.081
 1537SOL    HW2 8812   2.658   3.562   3.953
 1538SOL     OW 8813   7.990   4.192   0.733
 1538SOL    HW1 8814   7.905   4.156   0.758
 1538SOL    HW2 8815   8.036   4.117   0.694
 1539SOL     OW 8816   1.912   4.326   1.763
 1539SOL    HW1 8817   1.871   4.282   1.688
 1539SOL    HW2 8818   2.006   4.315   1.748
 1540SOL     OW 8819   2.944   7.170   4.416
 1540SOL    HW1 8820   2.968   7.258   4.446
 1540SOL    HW2 8821   2.885   7.186   4.342
 1541SOL     OW 8822   1.538   3.278   3.326
 1541SOL    HW1 8823   1.540   3.351   3.265
 1541SOL    HW2 8824   1.582   3.311   3.405
 1542SOL     OW 8825   0.927   6.934   5.777
 1542SOL    HW1 8826   0.839   6.903   5.758
 1542SOL    HW2 8827   0.918   6.988   5.855
 1543SOL     OW 8828   1.619   7.512   3.376
 1543SOL    HW1 8829   1.598   7.604   3.363
 1543SOL    HW2 8830   1.638   7.505   3.470
 1544SOL     OW 8831   1.402   6.074   3.331
 1544SOL    HW1 8832   1.418   6.167   3.349
 1544SOL    HW2 8833   1.322   6.074   3.278
 1545SOL     OW 8834   0.425   9.278   6.018
 1545SOL    HW1 8835   0.444   9.293   6.110
 1545SOL    HW2 8836   0.491   9.329   5.971
 1546SOL     OW 8837   4.578   3.730   0.486
 1546SOL    HW1 8838   4.535   3.688   0.412
 1546SOL    HW2 8839   4.529   3.810   0.501
 1547SOL     OW 8840   4.204   4.239   5.843
 1547SOL    HW1 8841   4.220   4.173   5.776
 1547SOL    HW2 8842   4.117   4.273   5.823
 1548SOL     OW 8843   5.369   9.088   5.204
 1548SOL    HW1 8844   5.349   9.013   5.261
 1548SOL    HW2 8845   5.328   9.066   5.120
 1549SOL     OW 8846   6.434   9.749   5.244
 1549SOL    HW1 8847   6.351   9.790   5.268
 1549SOL    HW2 8848   6.497   9.787   5.305
 1550SOL     OW 8849  -0.097   7.163   5.446
 1550SOL    HW1 8850  -0.121   7.081   5.489
 1550SOL    HW2 8851  -0.012   7.145   5.407
 1551SOL     OW 8852   5.724   3.516   3.302
 1551SOL    HW1 8853   5.680   3.450   3.356
 1551SOL    HW2 8854   5.732   3.476   3.216
 1552SOL     OW 8855   2.053   5.579   5.528
 1552SOL    HW1 8856   2.054   5.543   5.440
 1552SOL    HW2 8857   2.042   5.503   5.585
 1553SOL     OW 8858   2.598   8.898   3.654
 1553SOL    HW1 8859   2.551   8.959   3.598
 1553SOL    HW2 8860   2.673   8.948   3.687
 1554SOL     OW 8861   7.678   8.090   3.431
 1554SOL    HW1 8862   7.587   8.074   3.454
 1554SOL    HW2 8863   7.720   8.004   3.440
 1555SOL     OW 8864   2.118   7.836   3.307
 1555SOL    HW1 8865   2.063   7.781   3.252
 1555SOL    HW2 8866   2.098   7.925   3.280
 1556SOL     OW 8867   5.635   2.512   4.245
 1556SOL    HW1 8868   5.638   2.500   4.150
 1556SOL    HW2 8869   5.714   2.469   4.277
 1557SOL     OW 8870   3.586   6.286   4.125
 1557SOL    HW1 8871   3.649   6.218   4.103
 1557SOL    HW2 8872   3.515   6.275   4.062
 1558SOL     OW 8873   4.860   4.758   4.811
 1558SOL    HW1 8874   4.888   4.838   4.854
 1558SOL    HW2 8875   4.938   4.727   4.764
 1559SOL     OW 8876   3.243   2.879   2.241
 1559SOL    HW1 8877   3.158   2.866   2.198
 1559SOL    HW2 8878   3.272   2.791   2.263
 1560SOL     OW 8879   4.081   8.083   2.794
 1560SOL    HW1 8880   4.063   7.998   2.753
 1560SOL    HW2 8881   4.119   8.061   2.879
 1561SOL     OW 8882   3.163   5.301   3.238
 1561SOL    HW1 8883   3.074   5.277   3.266
 1561SOL    HW2 8884   3.219   5.268   3.308
 1562SOL     OW 8885   4.225   4.675   2.766
 1562SOL    HW1 8886   4.318   4.688   2.786
 1562SOL    HW2 8887   4.203   4.591   2.807
[truncated: 1,124,237 more chars]
