# Supplementary material for: Improvement in predicting drug sensitivity changes associated with protein mutations using a molecular dynamics based alchemical mutation method
Source: Sci Rep. 2020 Feb 7;10:2161. doi: 10.1038/s41598-020-58877-9 (PMC7005789; doi:10.1038/s41598-020-58877-9)
Supplement: Supplementary file 2 — Supplementary Information. [file 41598_2020_58877_MOESM2_ESM.zip › S1_input/MP-CAFEE/ALR2/47D/V47I_47D/complex_gpu/posre.itp]

; In this topology include file, you will find position restraint
; entries for all the heavy atoms in your original pdb file.
; This means that all the protons which were added by pdb2gmx are
; not restrained.

[ position_restraints ]
; atom  type      fx      fy      fz
     1     1  1000  1000  1000
     5     1  1000  1000  1000
     6     1  1000  1000  1000
     7     1  1000  1000  1000
     9     1  1000  1000  1000
    11     1  1000  1000  1000
    14     1  1000  1000  1000
    16     1  1000  1000  1000
    17     1  1000  1000  1000
    18     1  1000  1000  1000
    20     1  1000  1000  1000
    22     1  1000  1000  1000
    25     1  1000  1000  1000
    28     1  1000  1000  1000
    31     1  1000  1000  1000
    33     1  1000  1000  1000
    34     1  1000  1000  1000
    37     1  1000  1000  1000
    40     1  1000  1000  1000
    41     1  1000  1000  1000
    42     1  1000  1000  1000
    44     1  1000  1000  1000
    46     1  1000  1000  1000
    48     1  1000  1000  1000
    52     1  1000  1000  1000
    55     1  1000  1000  1000
    59     1  1000  1000  1000
    60     1  1000  1000  1000
    61     1  1000  1000  1000
    63     1  1000  1000  1000
    65     1  1000  1000  1000
    68     1  1000  1000  1000
    70     1  1000  1000  1000
    74     1  1000  1000  1000
    78     1  1000  1000  1000
    79     1  1000  1000  1000
    80     1  1000  1000  1000
    82     1  1000  1000  1000
    84     1  1000  1000  1000
    87     1  1000  1000  1000
    89     1  1000  1000  1000
    93     1  1000  1000  1000
    97     1  1000  1000  1000
    98     1  1000  1000  1000
    99     1  1000  1000  1000
   101     1  1000  1000  1000
   103     1  1000  1000  1000
   106     1  1000  1000  1000
   107     1  1000  1000  1000
   108     1  1000  1000  1000
   111     1  1000  1000  1000
   112     1  1000  1000  1000
   113     1  1000  1000  1000
   115     1  1000  1000  1000
   117     1  1000  1000  1000
   120     1  1000  1000  1000
   121     1  1000  1000  1000
   122     1  1000  1000  1000
   125     1  1000  1000  1000
   126     1  1000  1000  1000
   127     1  1000  1000  1000
   129     1  1000  1000  1000
   132     1  1000  1000  1000
   133     1  1000  1000  1000
   134     1  1000  1000  1000
   136     1  1000  1000  1000
   138     1  1000  1000  1000
   142     1  1000  1000  1000
   143     1  1000  1000  1000
   144     1  1000  1000  1000
   146     1  1000  1000  1000
   148     1  1000  1000  1000
   151     1  1000  1000  1000
   154     1  1000  1000  1000
   157     1  1000  1000  1000
   160     1  1000  1000  1000
   164     1  1000  1000  1000
   165     1  1000  1000  1000
   166     1  1000  1000  1000
   168     1  1000  1000  1000
   170     1  1000  1000  1000
   173     1  1000  1000  1000
   176     1  1000  1000  1000
   177     1  1000  1000  1000
   181     1  1000  1000  1000
   182     1  1000  1000  1000
   183     1  1000  1000  1000
   184     1  1000  1000  1000
   187     1  1000  1000  1000
   190     1  1000  1000  1000
   193     1  1000  1000  1000
   195     1  1000  1000  1000
   196     1  1000  1000  1000
   197     1  1000  1000  1000
   199     1  1000  1000  1000
   201     1  1000  1000  1000
   203     1  1000  1000  1000
   207     1  1000  1000  1000
   210     1  1000  1000  1000
   214     1  1000  1000  1000
   215     1  1000  1000  1000
   216     1  1000  1000  1000
   218     1  1000  1000  1000
   220     1  1000  1000  1000
   223     1  1000  1000  1000
   225     1  1000  1000  1000
   229     1  1000  1000  1000
   233     1  1000  1000  1000
   234     1  1000  1000  1000
   235     1  1000  1000  1000
   237     1  1000  1000  1000
   240     1  1000  1000  1000
   241     1  1000  1000  1000
   242     1  1000  1000  1000
   244     1  1000  1000  1000
   246     1  1000  1000  1000
   249     1  1000  1000  1000
   251     1  1000  1000  1000
   255     1  1000  1000  1000
   259     1  1000  1000  1000
   260     1  1000  1000  1000
   261     1  1000  1000  1000
   263     1  1000  1000  1000
   266     1  1000  1000  1000
   267     1  1000  1000  1000
   268     1  1000  1000  1000
   270     1  1000  1000  1000
   272     1  1000  1000  1000
   274     1  1000  1000  1000
   278     1  1000  1000  1000
   280     1  1000  1000  1000
   281     1  1000  1000  1000
   282     1  1000  1000  1000
   284     1  1000  1000  1000
   286     1  1000  1000  1000
   289     1  1000  1000  1000
   290     1  1000  1000  1000
   292     1  1000  1000  1000
   294     1  1000  1000  1000
   295     1  1000  1000  1000
   297     1  1000  1000  1000
   299     1  1000  1000  1000
   301     1  1000  1000  1000
   303     1  1000  1000  1000
   304     1  1000  1000  1000
   305     1  1000  1000  1000
   306     1  1000  1000  1000
   308     1  1000  1000  1000
   310     1  1000  1000  1000
   313     1  1000  1000  1000
   316     1  1000  1000  1000
   319     1  1000  1000  1000
   322     1  1000  1000  1000
   326     1  1000  1000  1000
   327     1  1000  1000  1000
   328     1  1000  1000  1000
   330     1  1000  1000  1000
   332     1  1000  1000  1000
   335     1  1000  1000  1000
   337     1  1000  1000  1000
   338     1  1000  1000  1000
   339     1  1000  1000  1000
   340     1  1000  1000  1000
   343     1  1000  1000  1000
   346     1  1000  1000  1000
   349     1  1000  1000  1000
   351     1  1000  1000  1000
   352     1  1000  1000  1000
   353     1  1000  1000  1000
   354     1  1000  1000  1000
   357     1  1000  1000  1000
   360     1  1000  1000  1000
   363     1  1000  1000  1000
   365     1  1000  1000  1000
   366     1  1000  1000  1000
   367     1  1000  1000  1000
   369     1  1000  1000  1000
   372     1  1000  1000  1000
   373     1  1000  1000  1000
   374     1  1000  1000  1000
   376     1  1000  1000  1000
   378     1  1000  1000  1000
   381     1  1000  1000  1000
   384     1  1000  1000  1000
   385     1  1000  1000  1000
   386     1  1000  1000  1000
   389     1  1000  1000  1000
   390     1  1000  1000  1000
   391     1  1000  1000  1000
   393     1  1000  1000  1000
   395     1  1000  1000  1000
   397     1  1000  1000  1000
   401     1  1000  1000  1000
   405     1  1000  1000  1000
   406     1  1000  1000  1000
   407     1  1000  1000  1000
   409     1  1000  1000  1000
   411     1  1000  1000  1000
   413     1  1000  1000  1000
   417     1  1000  1000  1000
   419     1  1000  1000  1000
   420     1  1000  1000  1000
   421     1  1000  1000  1000
   423     1  1000  1000  1000
   425     1  1000  1000  1000
   428     1  1000  1000  1000
   431     1  1000  1000  1000
   432     1  1000  1000  1000
   433     1  1000  1000  1000
   434     1  1000  1000  1000
   435     1  1000  1000  1000
   436     1  1000  1000  1000
   438     1  1000  1000  1000
   440     1  1000  1000  1000
   444     1  1000  1000  1000
   445     1  1000  1000  1000
   446     1  1000  1000  1000
   448     1  1000  1000  1000
   450     1  1000  1000  1000
   452     1  1000  1000  1000
   456     1  1000  1000  1000
   460     1  1000  1000  1000
   461     1  1000  1000  1000
   462     1  1000  1000  1000
   464     1  1000  1000  1000
   466     1  1000  1000  1000
   469     1  1000  1000  1000
   472     1  1000  1000  1000
   475     1  1000  1000  1000
   478     1  1000  1000  1000
   482     1  1000  1000  1000
   483     1  1000  1000  1000
   484     1  1000  1000  1000
   486     1  1000  1000  1000
   488     1  1000  1000  1000
   490     1  1000  1000  1000
   494     1  1000  1000  1000
   498     1  1000  1000  1000
   499     1  1000  1000  1000
   500     1  1000  1000  1000
   502     1  1000  1000  1000
   504     1  1000  1000  1000
   508     1  1000  1000  1000
   509     1  1000  1000  1000
   510     1  1000  1000  1000
   512     1  1000  1000  1000
   514     1  1000  1000  1000
   516     1  1000  1000  1000
   520     1  1000  1000  1000
   523     1  1000  1000  1000
   527     1  1000  1000  1000
   528     1  1000  1000  1000
   529     1  1000  1000  1000
   531     1  1000  1000  1000
   533     1  1000  1000  1000
   536     1  1000  1000  1000
   537     1  1000  1000  1000
   538     1  1000  1000  1000
   539     1  1000  1000  1000
   540     1  1000  1000  1000
   541     1  1000  1000  1000
   543     1  1000  1000  1000
   545     1  1000  1000  1000
   547     1  1000  1000  1000
   551     1  1000  1000  1000
   555     1  1000  1000  1000
   556     1  1000  1000  1000
   557     1  1000  1000  1000
   559     1  1000  1000  1000
   562     1  1000  1000  1000
   563     1  1000  1000  1000
   564     1  1000  1000  1000
   566     1  1000  1000  1000
   568     1  1000  1000  1000
   571     1  1000  1000  1000
   572     1  1000  1000  1000
   574     1  1000  1000  1000
   576     1  1000  1000  1000
   577     1  1000  1000  1000
   579     1  1000  1000  1000
   581     1  1000  1000  1000
   583     1  1000  1000  1000
   584     1  1000  1000  1000
   585     1  1000  1000  1000
   587     1  1000  1000  1000
   589     1  1000  1000  1000
   592     1  1000  1000  1000
   595     1  1000  1000  1000
   598     1  1000  1000  1000
   600     1  1000  1000  1000
   601     1  1000  1000  1000
   604     1  1000  1000  1000
   607     1  1000  1000  1000
   608     1  1000  1000  1000
   609     1  1000  1000  1000
   611     1  1000  1000  1000
   613     1  1000  1000  1000
   616     1  1000  1000  1000
   617     1  1000  1000  1000
   618     1  1000  1000  1000
   620     1  1000  1000  1000
   622     1  1000  1000  1000
   624     1  1000  1000  1000
   625     1  1000  1000  1000
   626     1  1000  1000  1000
   628     1  1000  1000  1000
   630     1  1000  1000  1000
   632     1  1000  1000  1000
   636     1  1000  1000  1000
   639     1  1000  1000  1000
   643     1  1000  1000  1000
   644     1  1000  1000  1000
   645     1  1000  1000  1000
   647     1  1000  1000  1000
   649     1  1000  1000  1000
   652     1  1000  1000  1000
   653     1  1000  1000  1000
   654     1  1000  1000  1000
   655     1  1000  1000  1000
   656     1  1000  1000  1000
   657     1  1000  1000  1000
   659     1  1000  1000  1000
   661     1  1000  1000  1000
   664     1  1000  1000  1000
   666     1  1000  1000  1000
   667     1  1000  1000  1000
   668     1  1000  1000  1000
   670     1  1000  1000  1000
   672     1  1000  1000  1000
   676     1  1000  1000  1000
   677     1  1000  1000  1000
   678     1  1000  1000  1000
   680     1  1000  1000  1000
   682     1  1000  1000  1000
   685     1  1000  1000  1000
   686     1  1000  1000  1000
   687     1  1000  1000  1000
   689     1  1000  1000  1000
   691     1  1000  1000  1000
   693     1  1000  1000  1000
   694     1  1000  1000  1000
   695     1  1000  1000  1000
   697     1  1000  1000  1000
   699     1  1000  1000  1000
   701     1  1000  1000  1000
   705     1  1000  1000  1000
   708     1  1000  1000  1000
   712     1  1000  1000  1000
   713     1  1000  1000  1000
   714     1  1000  1000  1000
   716     1  1000  1000  1000
   718     1  1000  1000  1000
   721     1  1000  1000  1000
   722     1  1000  1000  1000
   724     1  1000  1000  1000
   726     1  1000  1000  1000
   727     1  1000  1000  1000
   729     1  1000  1000  1000
   731     1  1000  1000  1000
   733     1  1000  1000  1000
   734     1  1000  1000  1000
   735     1  1000  1000  1000
   737     1  1000  1000  1000
   739     1  1000  1000  1000
   742     1  1000  1000  1000
   745     1  1000  1000  1000
   746     1  1000  1000  1000
   747     1  1000  1000  1000
   750     1  1000  1000  1000
   751     1  1000  1000  1000
   752     1  1000  1000  1000
   754     1  1000  1000  1000
   756     1  1000  1000  1000
   759     1  1000  1000  1000
   760     1  1000  1000  1000
   761     1  1000  1000  1000
   764     1  1000  1000  1000
   765     1  1000  1000  1000
   766     1  1000  1000  1000
   768     1  1000  1000  1000
   770     1  1000  1000  1000
   773     1  1000  1000  1000
   776     1  1000  1000  1000
   777     1  1000  1000  1000
   778     1  1000  1000  1000
   779     1  1000  1000  1000
   780     1  1000  1000  1000
   781     1  1000  1000  1000
   783     1  1000  1000  1000
   785     1  1000  1000  1000
   788     1  1000  1000  1000
   789     1  1000  1000  1000
   790     1  1000  1000  1000
   793     1  1000  1000  1000
   794     1  1000  1000  1000
   795     1  1000  1000  1000
   797     1  1000  1000  1000
   799     1  1000  1000  1000
   802     1  1000  1000  1000
   805     1  1000  1000  1000
   806     1  1000  1000  1000
   807     1  1000  1000  1000
   808     1  1000  1000  1000
   809     1  1000  1000  1000
   810     1  1000  1000  1000
   812     1  1000  1000  1000
   814     1  1000  1000  1000
   816     1  1000  1000  1000
   820     1  1000  1000  1000
   824     1  1000  1000  1000
   825     1  1000  1000  1000
   826     1  1000  1000  1000
   828     1  1000  1000  1000
   831     1  1000  1000  1000
   832     1  1000  1000  1000
   833     1  1000  1000  1000
   835     1  1000  1000  1000
   837     1  1000  1000  1000
   839     1  1000  1000  1000
   843     1  1000  1000  1000
   847     1  1000  1000  1000
   848     1  1000  1000  1000
   849     1  1000  1000  1000
   851     1  1000  1000  1000
   853     1  1000  1000  1000
   857     1  1000  1000  1000
   858     1  1000  1000  1000
   859     1  1000  1000  1000
   861     1  1000  1000  1000
   863     1  1000  1000  1000
   865     1  1000  1000  1000
   869     1  1000  1000  1000
   872     1  1000  1000  1000
   876     1  1000  1000  1000
   877     1  1000  1000  1000
   878     1  1000  1000  1000
   880     1  1000  1000  1000
   882     1  1000  1000  1000
   885     1  1000  1000  1000
   888     1  1000  1000  1000
   889     1  1000  1000  1000
   890     1  1000  1000  1000
   893     1  1000  1000  1000
   894     1  1000  1000  1000
   895     1  1000  1000  1000
   897     1  1000  1000  1000
   899     1  1000  1000  1000
   902     1  1000  1000  1000
   905     1  1000  1000  1000
   906     1  1000  1000  1000
   907     1  1000  1000  1000
   908     1  1000  1000  1000
   909     1  1000  1000  1000
   910     1  1000  1000  1000
   912     1  1000  1000  1000
   914     1  1000  1000  1000
   917     1  1000  1000  1000
   920     1  1000  1000  1000
   923     1  1000  1000  1000
   926     1  1000  1000  1000
   930     1  1000  1000  1000
   931     1  1000  1000  1000
   932     1  1000  1000  1000
   934     1  1000  1000  1000
   936     1  1000  1000  1000
   939     1  1000  1000  1000
   941     1  1000  1000  1000
   945     1  1000  1000  1000
   949     1  1000  1000  1000
   950     1  1000  1000  1000
   951     1  1000  1000  1000
   953     1  1000  1000  1000
   955     1  1000  1000  1000
   958     1  1000  1000  1000
   961     1  1000  1000  1000
   964     1  1000  1000  1000
   966     1  1000  1000  1000
   967     1  1000  1000  1000
   970     1  1000  1000  1000
   973     1  1000  1000  1000
   974     1  1000  1000  1000
   975     1  1000  1000  1000
   977     1  1000  1000  1000
   979     1  1000  1000  1000
   982     1  1000  1000  1000
   985     1  1000  1000  1000
   986     1  1000  1000  1000
   987     1  1000  1000  1000
   988     1  1000  1000  1000
   989     1  1000  1000  1000
   990     1  1000  1000  1000
   992     1  1000  1000  1000
   994     1  1000  1000  1000
   997     1  1000  1000  1000
  1000     1  1000  1000  1000
  1001     1  1000  1000  1000
  1002     1  1000  1000  1000
  1005     1  1000  1000  1000
  1006     1  1000  1000  1000
  1007     1  1000  1000  1000
  1009     1  1000  1000  1000
  1011     1  1000  1000  1000
  1013     1  1000  1000  1000
  1017     1  1000  1000  1000
  1021     1  1000  1000  1000
  1022     1  1000  1000  1000
  1023     1  1000  1000  1000
  1025     1  1000  1000  1000
  1027     1  1000  1000  1000
  1029     1  1000  1000  1000
  1033     1  1000  1000  1000
  1037     1  1000  1000  1000
  1038     1  1000  1000  1000
  1039     1  1000  1000  1000
  1041     1  1000  1000  1000
  1043     1  1000  1000  1000
  1046     1  1000  1000  1000
  1049     1  1000  1000  1000
  1052     1  1000  1000  1000
  1055     1  1000  1000  1000
  1059     1  1000  1000  1000
  1060     1  1000  1000  1000
  1061     1  1000  1000  1000
  1063     1  1000  1000  1000
  1065     1  1000  1000  1000
  1068     1  1000  1000  1000
  1071     1  1000  1000  1000
  1074     1  1000  1000  1000
  1076     1  1000  1000  1000
  1077     1  1000  1000  1000
  1080     1  1000  1000  1000
  1083     1  1000  1000  1000
  1084     1  1000  1000  1000
  1085     1  1000  1000  1000
  1087     1  1000  1000  1000
  1089     1  1000  1000  1000
  1092     1  1000  1000  1000
  1095     1  1000  1000  1000
  1096     1  1000  1000  1000
  1097     1  1000  1000  1000
  1098     1  1000  1000  1000
  1099     1  1000  1000  1000
  1100     1  1000  1000  1000
  1102     1  1000  1000  1000
  1104     1  1000  1000  1000
  1107     1  1000  1000  1000
  1110     1  1000  1000  1000
  1111     1  1000  1000  1000
  1112     1  1000  1000  1000
  1113     1  1000  1000  1000
  1114     1  1000  1000  1000
  1115     1  1000  1000  1000
  1117     1  1000  1000  1000
  1119     1  1000  1000  1000
  1122     1  1000  1000  1000
  1124     1  1000  1000  1000
  1128     1  1000  1000  1000
  1132     1  1000  1000  1000
  1133     1  1000  1000  1000
  1134     1  1000  1000  1000
  1136     1  1000  1000  1000
  1138     1  1000  1000  1000
  1141     1  1000  1000  1000
  1142     1  1000  1000  1000
  1144     1  1000  1000  1000
  1146     1  1000  1000  1000
  1148     1  1000  1000  1000
  1150     1  1000  1000  1000
  1152     1  1000  1000  1000
  1153     1  1000  1000  1000
  1154     1  1000  1000  1000
  1156     1  1000  1000  1000
  1158     1  1000  1000  1000
  1160     1  1000  1000  1000
  1164     1  1000  1000  1000
  1167     1  1000  1000  1000
  1171     1  1000  1000  1000
  1172     1  1000  1000  1000
  1173     1  1000  1000  1000
  1175     1  1000  1000  1000
  1177     1  1000  1000  1000
  1179     1  1000  1000  1000
  1183     1  1000  1000  1000
  1187     1  1000  1000  1000
  1188     1  1000  1000  1000
  1189     1  1000  1000  1000
  1191     1  1000  1000  1000
  1193     1  1000  1000  1000
  1196     1  1000  1000  1000
  1198     1  1000  1000  1000
  1199     1  1000  1000  1000
  1200     1  1000  1000  1000
  1202     1  1000  1000  1000
  1204     1  1000  1000  1000
  1207     1  1000  1000  1000
  1210     1  1000  1000  1000
  1213     1  1000  1000  1000
  1216     1  1000  1000  1000
  1220     1  1000  1000  1000
  1221     1  1000  1000  1000
  1222     1  1000  1000  1000
  1224     1  1000  1000  1000
  1226     1  1000  1000  1000
  1229     1  1000  1000  1000
  1231     1  1000  1000  1000
  1235     1  1000  1000  1000
  1239     1  1000  1000  1000
  1240     1  1000  1000  1000
  1241     1  1000  1000  1000
  1243     1  1000  1000  1000
  1245     1  1000  1000  1000
  1248     1  1000  1000  1000
  1249     1  1000  1000  1000
  1251     1  1000  1000  1000
  1253     1  1000  1000  1000
  1254     1  1000  1000  1000
  1256     1  1000  1000  1000
  1258     1  1000  1000  1000
  1260     1  1000  1000  1000
  1262     1  1000  1000  1000
  1263     1  1000  1000  1000
  1264     1  1000  1000  1000
  1265     1  1000  1000  1000
  1267     1  1000  1000  1000
  1269     1  1000  1000  1000
  1272     1  1000  1000  1000
  1274     1  1000  1000  1000
  1275     1  1000  1000  1000
  1276     1  1000  1000  1000
  1278     1  1000  1000  1000
  1280     1  1000  1000  1000
  1282     1  1000  1000  1000
  1286     1  1000  1000  1000
  1288     1  1000  1000  1000
  1289     1  1000  1000  1000
  1290     1  1000  1000  1000
  1292     1  1000  1000  1000
  1294     1  1000  1000  1000
  1297     1  1000  1000  1000
  1298     1  1000  1000  1000
  1300     1  1000  1000  1000
  1302     1  1000  1000  1000
  1303     1  1000  1000  1000
  1305     1  1000  1000  1000
  1307     1  1000  1000  1000
  1309     1  1000  1000  1000
  1310     1  1000  1000  1000
  1311     1  1000  1000  1000
  1313     1  1000  1000  1000
  1315     1  1000  1000  1000
  1318     1  1000  1000  1000
  1319     1  1000  1000  1000
  1320     1  1000  1000  1000
  1322     1  1000  1000  1000
  1324     1  1000  1000  1000
  1326     1  1000  1000  1000
  1327     1  1000  1000  1000
  1328     1  1000  1000  1000
  1330     1  1000  1000  1000
  1332     1  1000  1000  1000
  1335     1  1000  1000  1000
  1338     1  1000  1000  1000
  1339     1  1000  1000  1000
  1340     1  1000  1000  1000
  1341     1  1000  1000  1000
  1342     1  1000  1000  1000
  1343     1  1000  1000  1000
  1345     1  1000  1000  1000
  1347     1  1000  1000  1000
  1350     1  1000  1000  1000
  1353     1  1000  1000  1000
  1356     1  1000  1000  1000
  1359     1  1000  1000  1000
  1363     1  1000  1000  1000
  1364     1  1000  1000  1000
  1365     1  1000  1000  1000
  1367     1  1000  1000  1000
  1370     1  1000  1000  1000
  1371     1  1000  1000  1000
  1372     1  1000  1000  1000
  1374     1  1000  1000  1000
  1376     1  1000  1000  1000
  1379     1  1000  1000  1000
  1381     1  1000  1000  1000
  1385     1  1000  1000  1000
  1389     1  1000  1000  1000
  1390     1  1000  1000  1000
  1391     1  1000  1000  1000
  1393     1  1000  1000  1000
  1395     1  1000  1000  1000
  1397     1  1000  1000  1000
  1401     1  1000  1000  1000
  1405     1  1000  1000  1000
  1406     1  1000  1000  1000
  1407     1  1000  1000  1000
  1409     1  1000  1000  1000
  1411     1  1000  1000  1000
  1414     1  1000  1000  1000
  1417     1  1000  1000  1000
  1420     1  1000  1000  1000
  1423     1  1000  1000  1000
  1427     1  1000  1000  1000
  1428     1  1000  1000  1000
  1429     1  1000  1000  1000
  1431     1  1000  1000  1000
  1434     1  1000  1000  1000
  1435     1  1000  1000  1000
  1436     1  1000  1000  1000
  1438     1  1000  1000  1000
  1440     1  1000  1000  1000
  1444     1  1000  1000  1000
  1445     1  1000  1000  1000
  1446     1  1000  1000  1000
  1448     1  1000  1000  1000
  1450     1  1000  1000  1000
  1453     1  1000  1000  1000
  1455     1  1000  1000  1000
  1456     1  1000  1000  1000
  1457     1  1000  1000  1000
  1459     1  1000  1000  1000
  1461     1  1000  1000  1000
  1464     1  1000  1000  1000
  1467     1  1000  1000  1000
  1468     1  1000  1000  1000
  1469     1  1000  1000  1000
  1472     1  1000  1000  1000
  1473     1  1000  1000  1000
  1474     1  1000  1000  1000
  1476     1  1000  1000  1000
  1478     1  1000  1000  1000
  1481     1  1000  1000  1000
  1484     1  1000  1000  1000
  1487     1  1000  1000  1000
  1490     1  1000  1000  1000
  1494     1  1000  1000  1000
  1495     1  1000  1000  1000
  1496     1  1000  1000  1000
  1498     1  1000  1000  1000
  1500     1  1000  1000  1000
  1502     1  1000  1000  1000
  1506     1  1000  1000  1000
  1508     1  1000  1000  1000
  1509     1  1000  1000  1000
  1510     1  1000  1000  1000
  1512     1  1000  1000  1000
  1514     1  1000  1000  1000
  1517     1  1000  1000  1000
  1519     1  1000  1000  1000
  1523     1  1000  1000  1000
  1527     1  1000  1000  1000
  1528     1  1000  1000  1000
  1529     1  1000  1000  1000
  1531     1  1000  1000  1000
  1533     1  1000  1000  1000
  1536     1  1000  1000  1000
  1538     1  1000  1000  1000
  1539     1  1000  1000  1000
  1540     1  1000  1000  1000
  1542     1  1000  1000  1000
  1544     1  1000  1000  1000
  1547     1  1000  1000  1000
  1548     1  1000  1000  1000
  1549     1  1000  1000  1000
  1550     1  1000  1000  1000
  1551     1  1000  1000  1000
  1552     1  1000  1000  1000
  1554     1  1000  1000  1000
  1556     1  1000  1000  1000
  1559     1  1000  1000  1000
  1561     1  1000  1000  1000
  1565     1  1000  1000  1000
  1569     1  1000  1000  1000
  1570     1  1000  1000  1000
  1571     1  1000  1000  1000
  1573     1  1000  1000  1000
  1575     1  1000  1000  1000
  1578     1  1000  1000  1000
  1581     1  1000  1000  1000
  1584     1  1000  1000  1000
  1587     1  1000  1000  1000
  1591     1  1000  1000  1000
  1592     1  1000  1000  1000
  1593     1  1000  1000  1000
  1595     1  1000  1000  1000
  1597     1  1000  1000  1000
  1600     1  1000  1000  1000
  1602     1  1000  1000  1000
  1606     1  1000  1000  1000
  1610     1  1000  1000  1000
  1611     1  1000  1000  1000
  1612     1  1000  1000  1000
  1614     1  1000  1000  1000
  1616     1  1000  1000  1000
  1619     1  1000  1000  1000
  1620     1  1000  1000  1000
  1621     1  1000  1000  1000
  1622     1  1000  1000  1000
  1623     1  1000  1000  1000
  1624     1  1000  1000  1000
  1626     1  1000  1000  1000
  1628     1  1000  1000  1000
  1631     1  1000  1000  1000
  1632     1  1000  1000  1000
  1634     1  1000  1000  1000
  1636     1  1000  1000  1000
  1637     1  1000  1000  1000
  1639     1  1000  1000  1000
  1641     1  1000  1000  1000
  1643     1  1000  1000  1000
  1644     1  1000  1000  1000
  1645     1  1000  1000  1000
  1647     1  1000  1000  1000
  1649     1  1000  1000  1000
  1652     1  1000  1000  1000
  1654     1  1000  1000  1000
  1658     1  1000  1000  1000
  1662     1  1000  1000  1000
  1663     1  1000  1000  1000
  1664     1  1000  1000  1000
  1666     1  1000  1000  1000
  1668     1  1000  1000  1000
  1671     1  1000  1000  1000
  1672     1  1000  1000  1000
  1673     1  1000  1000  1000
  1674     1  1000  1000  1000
  1675     1  1000  1000  1000
  1676     1  1000  1000  1000
  1678     1  1000  1000  1000
  1680     1  1000  1000  1000
  1683     1  1000  1000  1000
  1685     1  1000  1000  1000
  1689     1  1000  1000  1000
  1693     1  1000  1000  1000
  1694     1  1000  1000  1000
  1695     1  1000  1000  1000
  1697     1  1000  1000  1000
  1699     1  1000  1000  1000
  1702     1  1000  1000  1000
  1703     1  1000  1000  1000
  1705     1  1000  1000  1000
  1707     1  1000  1000  1000
  1708     1  1000  1000  1000
  1710     1  1000  1000  1000
  1712     1  1000  1000  1000
  1714     1  1000  1000  1000
  1715     1  1000  1000  1000
  1716     1  1000  1000  1000
  1718     1  1000  1000  1000
  1720     1  1000  1000  1000
  1723     1  1000  1000  1000
  1725     1  1000  1000  1000
  1729     1  1000  1000  1000
  1733     1  1000  1000  1000
  1734     1  1000  1000  1000
  1735     1  1000  1000  1000
  1737     1  1000  1000  1000
  1739     1  1000  1000  1000
  1741     1  1000  1000  1000
  1745     1  1000  1000  1000
  1748     1  1000  1000  1000
  1752     1  1000  1000  1000
  1753     1  1000  1000  1000
  1754     1  1000  1000  1000
  1756     1  1000  1000  1000
  1758     1  1000  1000  1000
  1761     1  1000  1000  1000
  1762     1  1000  1000  1000
  1763     1  1000  1000  1000
  1765     1  1000  1000  1000
  1767     1  1000  1000  1000
  1769     1  1000  1000  1000
  1770     1  1000  1000  1000
  1771     1  1000  1000  1000
  1773     1  1000  1000  1000
  1775     1  1000  1000  1000
  1778     1  1000  1000  1000
  1779     1  1000  1000  1000
  1781     1  1000  1000  1000
  1783     1  1000  1000  1000
  1784     1  1000  1000  1000
  1786     1  1000  1000  1000
  1788     1  1000  1000  1000
  1790     1  1000  1000  1000
  1792     1  1000  1000  1000
  1793     1  1000  1000  1000
  1794     1  1000  1000  1000
  1795     1  1000  1000  1000
  1796     1  1000  1000  1000
  1799     1  1000  1000  1000
  1802     1  1000  1000  1000
  1805     1  1000  1000  1000
  1807     1  1000  1000  1000
  1808     1  1000  1000  1000
  1809     1  1000  1000  1000
  1811     1  1000  1000  1000
  1813     1  1000  1000  1000
  1815     1  1000  1000  1000
  1819     1  1000  1000  1000
  1821     1  1000  1000  1000
  1822     1  1000  1000  1000
  1823     1  1000  1000  1000
  1825     1  1000  1000  1000
  1828     1  1000  1000  1000
  1829     1  1000  1000  1000
  1830     1  1000  1000  1000
  1832     1  1000  1000  1000
  1834     1  1000  1000  1000
  1837     1  1000  1000  1000
  1838     1  1000  1000  1000
  1840     1  1000  1000  1000
  1842     1  1000  1000  1000
  1844     1  1000  1000  1000
  1846     1  1000  1000  1000
  1848     1  1000  1000  1000
  1849     1  1000  1000  1000
  1850     1  1000  1000  1000
  1852     1  1000  1000  1000
  1854     1  1000  1000  1000
  1857     1  1000  1000  1000
  1860     1  1000  1000  1000
  1863     1  1000  1000  1000
  1866     1  1000  1000  1000
  1870     1  1000  1000  1000
  1871     1  1000  1000  1000
  1872     1  1000  1000  1000
  1873     1  1000  1000  1000
  1876     1  1000  1000  1000
  1879     1  1000  1000  1000
  1882     1  1000  1000  1000
  1884     1  1000  1000  1000
  1885     1  1000  1000  1000
  1886     1  1000  1000  1000
  1888     1  1000  1000  1000
  1891     1  1000  1000  1000
  1892     1  1000  1000  1000
  1893     1  1000  1000  1000
  1895     1  1000  1000  1000
  1897     1  1000  1000  1000
  1900     1  1000  1000  1000
  1903     1  1000  1000  1000
  1906     1  1000  1000  1000
  1909     1  1000  1000  1000
  1913     1  1000  1000  1000
  1914     1  1000  1000  1000
  1915     1  1000  1000  1000
  1917     1  1000  1000  1000
  1919     1  1000  1000  1000
  1922     1  1000  1000  1000
  1925     1  1000  1000  1000
  1926     1  1000  1000  1000
  1927     1  1000  1000  1000
  1928     1  1000  1000  1000
  1929     1  1000  1000  1000
  1930     1  1000  1000  1000
  1932     1  1000  1000  1000
  1934     1  1000  1000  1000
  1937     1  1000  1000  1000
  1938     1  1000  1000  1000
  1940     1  1000  1000  1000
  1942     1  1000  1000  1000
  1944     1  1000  1000  1000
  1946     1  1000  1000  1000
  1948     1  1000  1000  1000
  1949     1  1000  1000  1000
  1950     1  1000  1000  1000
  1952     1  1000  1000  1000
  1954     1  1000  1000  1000
  1957     1  1000  1000  1000
  1958     1  1000  1000  1000
  1960     1  1000  1000  1000
  1962     1  1000  1000  1000
  1964     1  1000  1000  1000
  1966     1  1000  1000  1000
  1968     1  1000  1000  1000
  1969     1  1000  1000  1000
  1970     1  1000  1000  1000
  1971     1  1000  1000  1000
  1974     1  1000  1000  1000
  1977     1  1000  1000  1000
  1980     1  1000  1000  1000
  1982     1  1000  1000  1000
  1983     1  1000  1000  1000
  1984     1  1000  1000  1000
  1986     1  1000  1000  1000
  1988     1  1000  1000  1000
  1991     1  1000  1000  1000
  1993     1  1000  1000  1000
  1997     1  1000  1000  1000
  2001     1  1000  1000  1000
  2002     1  1000  1000  1000
  2003     1  1000  1000  1000
  2005     1  1000  1000  1000
  2007     1  1000  1000  1000
  2010     1  1000  1000  1000
  2011     1  1000  1000  1000
  2012     1  1000  1000  1000
  2013     1  1000  1000  1000
  2014     1  1000  1000  1000
  2015     1  1000  1000  1000
  2017     1  1000  1000  1000
  2019     1  1000  1000  1000
  2022     1  1000  1000  1000
  2025     1  1000  1000  1000
  2026     1  1000  1000  1000
  2027     1  1000  1000  1000
  2028     1  1000  1000  1000
  2029     1  1000  1000  1000
  2030     1  1000  1000  1000
  2032     1  1000  1000  1000
  2034     1  1000  1000  1000
  2037     1  1000  1000  1000
  2039     1  1000  1000  1000
  2040     1  1000  1000  1000
  2041     1  1000  1000  1000
  2043     1  1000  1000  1000
  2046     1  1000  1000  1000
  2047     1  1000  1000  1000
  2048     1  1000  1000  1000
  2050     1  1000  1000  1000
  2052     1  1000  1000  1000
  2055     1  1000  1000  1000
  2056     1  1000  1000  1000
  2057     1  1000  1000  1000
  2060     1  1000  1000  1000
  2061     1  1000  1000  1000
  2062     1  1000  1000  1000
  2064     1  1000  1000  1000
  2066     1  1000  1000  1000
  2068     1  1000  1000  1000
  2072     1  1000  1000  1000
  2076     1  1000  1000  1000
  2077     1  1000  1000  1000
  2078     1  1000  1000  1000
  2080     1  1000  1000  1000
  2082     1  1000  1000  1000
  2084     1  1000  1000  1000
  2088     1  1000  1000  1000
  2092     1  1000  1000  1000
  2093     1  1000  1000  1000
  2094     1  1000  1000  1000
  2095     1  1000  1000  1000
  2098     1  1000  1000  1000
  2101     1  1000  1000  1000
  2104     1  1000  1000  1000
  2106     1  1000  1000  1000
  2107     1  1000  1000  1000
  2108     1  1000  1000  1000
  2110     1  1000  1000  1000
  2112     1  1000  1000  1000
  2115     1  1000  1000  1000
  2117     1  1000  1000  1000
  2118     1  1000  1000  1000
  2119     1  1000  1000  1000
  2121     1  1000  1000  1000
  2123     1  1000  1000  1000
  2126     1  1000  1000  1000
  2127     1  1000  1000  1000
  2128     1  1000  1000  1000
  2129     1  1000  1000  1000
  2130     1  1000  1000  1000
  2131     1  1000  1000  1000
  2133     1  1000  1000  1000
  2135     1  1000  1000  1000
  2137     1  1000  1000  1000
  2141     1  1000  1000  1000
  2143     1  1000  1000  1000
  2144     1  1000  1000  1000
  2145     1  1000  1000  1000
  2147     1  1000  1000  1000
  2149     1  1000  1000  1000
  2152     1  1000  1000  1000
  2153     1  1000  1000  1000
  2154     1  1000  1000  1000
  2157     1  1000  1000  1000
  2158     1  1000  1000  1000
  2159     1  1000  1000  1000
  2161     1  1000  1000  1000
  2163     1  1000  1000  1000
  2165     1  1000  1000  1000
  2169     1  1000  1000  1000
  2172     1  1000  1000  1000
  2176     1  1000  1000  1000
  2177     1  1000  1000  1000
  2178     1  1000  1000  1000
  2180     1  1000  1000  1000
  2182     1  1000  1000  1000
  2185     1  1000  1000  1000
  2187     1  1000  1000  1000
  2191     1  1000  1000  1000
  2195     1  1000  1000  1000
  2196     1  1000  1000  1000
  2197     1  1000  1000  1000
  2199     1  1000  1000  1000
  2201     1  1000  1000  1000
  2204     1  1000  1000  1000
  2205     1  1000  1000  1000
  2206     1  1000  1000  1000
  2207     1  1000  1000  1000
  2208     1  1000  1000  1000
  2209     1  1000  1000  1000
  2211     1  1000  1000  1000
  2213     1  1000  1000  1000
  2215     1  1000  1000  1000
  2219     1  1000  1000  1000
  2221     1  1000  1000  1000
  2222     1  1000  1000  1000
  2223     1  1000  1000  1000
  2225     1  1000  1000  1000
  2227     1  1000  1000  1000
  2230     1  1000  1000  1000
  2231     1  1000  1000  1000
  2233     1  1000  1000  1000
  2235     1  1000  1000  1000
  2236     1  1000  1000  1000
  2238     1  1000  1000  1000
  2240     1  1000  1000  1000
  2242     1  1000  1000  1000
  2244     1  1000  1000  1000
  2245     1  1000  1000  1000
  2246     1  1000  1000  1000
  2247     1  1000  1000  1000
  2249     1  1000  1000  1000
  2251     1  1000  1000  1000
  2255     1  1000  1000  1000
  2256     1  1000  1000  1000
  2257     1  1000  1000  1000
  2259     1  1000  1000  1000
  2261     1  1000  1000  1000
  2265     1  1000  1000  1000
  2266     1  1000  1000  1000
  2267     1  1000  1000  1000
  2269     1  1000  1000  1000
  2271     1  1000  1000  1000
  2274     1  1000  1000  1000
  2277     1  1000  1000  1000
  2278     1  1000  1000  1000
  2282     1  1000  1000  1000
  2283     1  1000  1000  1000
  2284     1  1000  1000  1000
  2286     1  1000  1000  1000
  2288     1  1000  1000  1000
  2291     1  1000  1000  1000
  2294     1  1000  1000  1000
  2295     1  1000  1000  1000
  2296     1  1000  1000  1000
  2297     1  1000  1000  1000
  2298     1  1000  1000  1000
  2299     1  1000  1000  1000
  2301     1  1000  1000  1000
  2303     1  1000  1000  1000
  2306     1  1000  1000  1000
  2309     1  1000  1000  1000
  2310     1  1000  1000  1000
  2311     1  1000  1000  1000
  2312     1  1000  1000  1000
  2313     1  1000  1000  1000
  2314     1  1000  1000  1000
  2316     1  1000  1000  1000
  2318     1  1000  1000  1000
  2321     1  1000  1000  1000
  2323     1  1000  1000  1000
  2327     1  1000  1000  1000
  2331     1  1000  1000  1000
  2332     1  1000  1000  1000
  2333     1  1000  1000  1000
  2335     1  1000  1000  1000
  2337     1  1000  1000  1000
  2339     1  1000  1000  1000
  2343     1  1000  1000  1000
  2347     1  1000  1000  1000
  2348     1  1000  1000  1000
  2349     1  1000  1000  1000
  2351     1  1000  1000  1000
  2353     1  1000  1000  1000
  2356     1  1000  1000  1000
  2357     1  1000  1000  1000
  2358     1  1000  1000  1000
  2359     1  1000  1000  1000
  2360     1  1000  1000  1000
  2361     1  1000  1000  1000
  2363     1  1000  1000  1000
  2365     1  1000  1000  1000
  2368     1  1000  1000  1000
  2371     1  1000  1000  1000
  2372     1  1000  1000  1000
  2373     1  1000  1000  1000
  2374     1  1000  1000  1000
  2375     1  1000  1000  1000
  2376     1  1000  1000  1000
  2378     1  1000  1000  1000
  2381     1  1000  1000  1000
  2382     1  1000  1000  1000
  2383     1  1000  1000  1000
  2385     1  1000  1000  1000
  2387     1  1000  1000  1000
  2390     1  1000  1000  1000
  2392     1  1000  1000  1000
  2396     1  1000  1000  1000
  2400     1  1000  1000  1000
  2401     1  1000  1000  1000
  2402     1  1000  1000  1000
  2404     1  1000  1000  1000
  2406     1  1000  1000  1000
  2408     1  1000  1000  1000
  2412     1  1000  1000  1000
  2416     1  1000  1000  1000
  2417     1  1000  1000  1000
  2418     1  1000  1000  1000
  2420     1  1000  1000  1000
  2422     1  1000  1000  1000
  2425     1  1000  1000  1000
  2428     1  1000  1000  1000
  2431     1  1000  1000  1000
  2434     1  1000  1000  1000
  2438     1  1000  1000  1000
  2439     1  1000  1000  1000
  2440     1  1000  1000  1000
  2442     1  1000  1000  1000
  2444     1  1000  1000  1000
  2448     1  1000  1000  1000
  2449     1  1000  1000  1000
  2450     1  1000  1000  1000
  2452     1  1000  1000  1000
  2454     1  1000  1000  1000
  2456     1  1000  1000  1000
  2460     1  1000  1000  1000
  2463     1  1000  1000  1000
  2467     1  1000  1000  1000
  2468     1  1000  1000  1000
  2469     1  1000  1000  1000
  2471     1  1000  1000  1000
  2474     1  1000  1000  1000
  2475     1  1000  1000  1000
  2476     1  1000  1000  1000
  2478     1  1000  1000  1000
  2480     1  1000  1000  1000
  2482     1  1000  1000  1000
  2486     1  1000  1000  1000
  2489     1  1000  1000  1000
  2493     1  1000  1000  1000
  2494     1  1000  1000  1000
  2495     1  1000  1000  1000
  2497     1  1000  1000  1000
  2499     1  1000  1000  1000
  2502     1  1000  1000  1000
  2504     1  1000  1000  1000
  2505     1  1000  1000  1000
  2506     1  1000  1000  1000
  2508     1  1000  1000  1000
  2510     1  1000  1000  1000
  2513     1  1000  1000  1000
  2514     1  1000  1000  1000
  2515     1  1000  1000  1000
  2518     1  1000  1000  1000
  2519     1  1000  1000  1000
  2520     1  1000  1000  1000
  2522     1  1000  1000  1000
  2524     1  1000  1000  1000
  2527     1  1000  1000  1000
  2528     1  1000  1000  1000
  2530     1  1000  1000  1000
  2532     1  1000  1000  1000
  2534     1  1000  1000  1000
  2536     1  1000  1000  1000
  2538     1  1000  1000  1000
  2539     1  1000  1000  1000
  2540     1  1000  1000  1000
  2542     1  1000  1000  1000
  2544     1  1000  1000  1000
  2547     1  1000  1000  1000
  2548     1  1000  1000  1000
  2549     1  1000  1000  1000
  2552     1  1000  1000  1000
  2553     1  1000  1000  1000
  2554     1  1000  1000  1000
  2556     1  1000  1000  1000
  2558     1  1000  1000  1000
  2561     1  1000  1000  1000
  2562     1  1000  1000  1000
  2563     1  1000  1000  1000
  2565     1  1000  1000  1000
  2567     1  1000  1000  1000
  2569     1  1000  1000  1000
  2570     1  1000  1000  1000
  2571     1  1000  1000  1000
  2573     1  1000  1000  1000
  2575     1  1000  1000  1000
  2578     1  1000  1000  1000
  2580     1  1000  1000  1000
  2584     1  1000  1000  1000
  2588     1  1000  1000  1000
  2589     1  1000  1000  1000
  2590     1  1000  1000  1000
  2592     1  1000  1000  1000
  2594     1  1000  1000  1000
  2597     1  1000  1000  1000
  2600     1  1000  1000  1000
  2601     1  1000  1000  1000
  2602     1  1000  1000  1000
  2605     1  1000  1000  1000
  2606     1  1000  1000  1000
  2607     1  1000  1000  1000
  2609     1  1000  1000  1000
  2611     1  1000  1000  1000
  2613     1  1000  1000  1000
  2617     1  1000  1000  1000
  2621     1  1000  1000  1000
  2622     1  1000  1000  1000
  2623     1  1000  1000  1000
  2625     1  1000  1000  1000
  2627     1  1000  1000  1000
  2630     1  1000  1000  1000
  2633     1  1000  1000  1000
  2634     1  1000  1000  1000
  2635     1  1000  1000  1000
  2636     1  1000  1000  1000
  2637     1  1000  1000  1000
  2638     1  1000  1000  1000
  2640     1  1000  1000  1000
  2642     1  1000  1000  1000
  2645     1  1000  1000  1000
  2648     1  1000  1000  1000
  2649     1  1000  1000  1000
  2653     1  1000  1000  1000
  2654     1  1000  1000  1000
  2655     1  1000  1000  1000
  2657     1  1000  1000  1000
  2659     1  1000  1000  1000
  2661     1  1000  1000  1000
  2665     1  1000  1000  1000
  2668     1  1000  1000  1000
  2672     1  1000  1000  1000
  2673     1  1000  1000  1000
  2674     1  1000  1000  1000
  2676     1  1000  1000  1000
  2678     1  1000  1000  1000
  2681     1  1000  1000  1000
  2683     1  1000  1000  1000
  2687     1  1000  1000  1000
  2691     1  1000  1000  1000
  2692     1  1000  1000  1000
  2693     1  1000  1000  1000
  2695     1  1000  1000  1000
  2697     1  1000  1000  1000
  2700     1  1000  1000  1000
  2701     1  1000  1000  1000
  2702     1  1000  1000  1000
  2705     1  1000  1000  1000
  2706     1  1000  1000  1000
  2707     1  1000  1000  1000
  2709     1  1000  1000  1000
  2711     1  1000  1000  1000
  2714     1  1000  1000  1000
  2717     1  1000  1000  1000
  2720     1  1000  1000  1000
  2723     1  1000  1000  1000
  2727     1  1000  1000  1000
  2728     1  1000  1000  1000
  2729     1  1000  1000  1000
  2730     1  1000  1000  1000
  2733     1  1000  1000  1000
  2736     1  1000  1000  1000
  2739     1  1000  1000  1000
  2741     1  1000  1000  1000
  2742     1  1000  1000  1000
  2743     1  1000  1000  1000
  2745     1  1000  1000  1000
  2748     1  1000  1000  1000
  2749     1  1000  1000  1000
  2750     1  1000  1000  1000
  2752     1  1000  1000  1000
  2754     1  1000  1000  1000
  2757     1  1000  1000  1000
  2759     1  1000  1000  1000
  2763     1  1000  1000  1000
  2767     1  1000  1000  1000
  2768     1  1000  1000  1000
  2769     1  1000  1000  1000
  2771     1  1000  1000  1000
  2773     1  1000  1000  1000
  2776     1  1000  1000  1000
  2779     1  1000  1000  1000
  2782     1  1000  1000  1000
  2785     1  1000  1000  1000
  2789     1  1000  1000  1000
  2790     1  1000  1000  1000
  2791     1  1000  1000  1000
  2793     1  1000  1000  1000
  2795     1  1000  1000  1000
  2798     1  1000  1000  1000
  2799     1  1000  1000  1000
  2801     1  1000  1000  1000
  2803     1  1000  1000  1000
  2804     1  1000  1000  1000
  2806     1  1000  1000  1000
  2808     1  1000  1000  1000
  2810     1  1000  1000  1000
  2811     1  1000  1000  1000
  2812     1  1000  1000  1000
  2814     1  1000  1000  1000
  2816     1  1000  1000  1000
  2819     1  1000  1000  1000
  2822     1  1000  1000  1000
  2825     1  1000  1000  1000
  2828     1  1000  1000  1000
  2832     1  1000  1000  1000
  2833     1  1000  1000  1000
  2834     1  1000  1000  1000
  2835     1  1000  1000  1000
  2838     1  1000  1000  1000
  2841     1  1000  1000  1000
  2844     1  1000  1000  1000
  2846     1  1000  1000  1000
  2847     1  1000  1000  1000
  2848     1  1000  1000  1000
  2850     1  1000  1000  1000
  2852     1  1000  1000  1000
  2856     1  1000  1000  1000
  2857     1  1000  1000  1000
  2858     1  1000  1000  1000
  2860     1  1000  1000  1000
  2862     1  1000  1000  1000
  2864     1  1000  1000  1000
  2868     1  1000  1000  1000
  2872     1  1000  1000  1000
  2873     1  1000  1000  1000
  2874     1  1000  1000  1000
  2876     1  1000  1000  1000
  2878     1  1000  1000  1000
  2881     1  1000  1000  1000
  2882     1  1000  1000  1000
  2883     1  1000  1000  1000
  2886     1  1000  1000  1000
  2887     1  1000  1000  1000
  2888     1  1000  1000  1000
  2890     1  1000  1000  1000
  2892     1  1000  1000  1000
  2895     1  1000  1000  1000
  2898     1  1000  1000  1000
  2899     1  1000  1000  1000
  2900     1  1000  1000  1000
  2903     1  1000  1000  1000
  2904     1  1000  1000  1000
  2905     1  1000  1000  1000
  2907     1  1000  1000  1000
  2909     1  1000  1000  1000
  2911     1  1000  1000  1000
  2915     1  1000  1000  1000
  2918     1  1000  1000  1000
  2922     1  1000  1000  1000
  2923     1  1000  1000  1000
  2924     1  1000  1000  1000
  2926     1  1000  1000  1000
  2928     1  1000  1000  1000
  2931     1  1000  1000  1000
  2934     1  1000  1000  1000
  2935     1  1000  1000  1000
  2936     1  1000  1000  1000
  2937     1  1000  1000  1000
  2938     1  1000  1000  1000
  2939     1  1000  1000  1000
  2941     1  1000  1000  1000
  2943     1  1000  1000  1000
  2946     1  1000  1000  1000
  2948     1  1000  1000  1000
  2949     1  1000  1000  1000
  2950     1  1000  1000  1000
  2952     1  1000  1000  1000
  2954     1  1000  1000  1000
  2957     1  1000  1000  1000
  2958     1  1000  1000  1000
  2959     1  1000  1000  1000
  2961     1  1000  1000  1000
  2963     1  1000  1000  1000
  2965     1  1000  1000  1000
  2966     1  1000  1000  1000
  2967     1  1000  1000  1000
  2968     1  1000  1000  1000
  2971     1  1000  1000  1000
  2974     1  1000  1000  1000
  2977     1  1000  1000  1000
  2979     1  1000  1000  1000
  2980     1  1000  1000  1000
  2981     1  1000  1000  1000
  2983     1  1000  1000  1000
  2985     1  1000  1000  1000
  2988     1  1000  1000  1000
  2989     1  1000  1000  1000
  2991     1  1000  1000  1000
  2993     1  1000  1000  1000
  2994     1  1000  1000  1000
  2996     1  1000  1000  1000
  2998     1  1000  1000  1000
  3000     1  1000  1000  1000
  3001     1  1000  1000  1000
  3002     1  1000  1000  1000
  3004     1  1000  1000  1000
  3006     1  1000  1000  1000
  3009     1  1000  1000  1000
  3011     1  1000  1000  1000
  3015     1  1000  1000  1000
  3019     1  1000  1000  1000
  3020     1  1000  1000  1000
  3021     1  1000  1000  1000
  3023     1  1000  1000  1000
  3025     1  1000  1000  1000
  3027     1  1000  1000  1000
  3031     1  1000  1000  1000
  3033     1  1000  1000  1000
  3034     1  1000  1000  1000
  3035     1  1000  1000  1000
  3037     1  1000  1000  1000
  3039     1  1000  1000  1000
  3042     1  1000  1000  1000
  3045     1  1000  1000  1000
  3046     1  1000  1000  1000
  3047     1  1000  1000  1000
  3050     1  1000  1000  1000
  3051     1  1000  1000  1000
  3052     1  1000  1000  1000
  3054     1  1000  1000  1000
  3056     1  1000  1000  1000
  3059     1  1000  1000  1000
  3062     1  1000  1000  1000
  3063     1  1000  1000  1000
  3064     1  1000  1000  1000
  3065     1  1000  1000  1000
  3066     1  1000  1000  1000
  3067     1  1000  1000  1000
  3069     1  1000  1000  1000
  3071     1  1000  1000  1000
  3074     1  1000  1000  1000
  3077     1  1000  1000  1000
  3080     1  1000  1000  1000
  3083     1  1000  1000  1000
  3087     1  1000  1000  1000
  3088     1  1000  1000  1000
  3089     1  1000  1000  1000
  3091     1  1000  1000  1000
  3093     1  1000  1000  1000
  3096     1  1000  1000  1000
  3098     1  1000  1000  1000
  3102     1  1000  1000  1000
  3106     1  1000  1000  1000
  3107     1  1000  1000  1000
  3108     1  1000  1000  1000
  3110     1  1000  1000  1000
  3112     1  1000  1000  1000
  3114     1  1000  1000  1000
  3118     1  1000  1000  1000
  3121     1  1000  1000  1000
  3125     1  1000  1000  1000
  3126     1  1000  1000  1000
  3127     1  1000  1000  1000
  3129     1  1000  1000  1000
  3131     1  1000  1000  1000
  3134     1  1000  1000  1000
  3137     1  1000  1000  1000
  3138     1  1000  1000  1000
  3139     1  1000  1000  1000
  3142     1  1000  1000  1000
  3143     1  1000  1000  1000
  3144     1  1000  1000  1000
  3146     1  1000  1000  1000
  3148     1  1000  1000  1000
  3151     1  1000  1000  1000
  3152     1  1000  1000  1000
  3154     1  1000  1000  1000
  3156     1  1000  1000  1000
  3157     1  1000  1000  1000
  3159     1  1000  1000  1000
  3161     1  1000  1000  1000
  3163     1  1000  1000  1000
  3164     1  1000  1000  1000
  3165     1  1000  1000  1000
  3167     1  1000  1000  1000
  3169     1  1000  1000  1000
  3172     1  1000  1000  1000
  3174     1  1000  1000  1000
  3175     1  1000  1000  1000
  3176     1  1000  1000  1000
  3178     1  1000  1000  1000
  3180     1  1000  1000  1000
  3183     1  1000  1000  1000
  3186     1  1000  1000  1000
  3187     1  1000  1000  1000
  3188     1  1000  1000  1000
  3191     1  1000  1000  1000
  3192     1  1000  1000  1000
  3193     1  1000  1000  1000
  3195     1  1000  1000  1000
  3197     1  1000  1000  1000
  3200     1  1000  1000  1000
  3202     1  1000  1000  1000
  3203     1  1000  1000  1000
  3204     1  1000  1000  1000
  3206     1  1000  1000  1000
  3208     1  1000  1000  1000
  3211     1  1000  1000  1000
  3214     1  1000  1000  1000
  3217     1  1000  1000  1000
  3220     1  1000  1000  1000
  3224     1  1000  1000  1000
  3225     1  1000  1000  1000
  3226     1  1000  1000  1000
  3228     1  1000  1000  1000
  3231     1  1000  1000  1000
  3232     1  1000  1000  1000
  3233     1  1000  1000  1000
  3235     1  1000  1000  1000
  3237     1  1000  1000  1000
  3239     1  1000  1000  1000
  3243     1  1000  1000  1000
  3246     1  1000  1000  1000
  3250     1  1000  1000  1000
  3251     1  1000  1000  1000
  3252     1  1000  1000  1000
  3254     1  1000  1000  1000
  3256     1  1000  1000  1000
  3258     1  1000  1000  1000
  3262     1  1000  1000  1000
  3266     1  1000  1000  1000
  3267     1  1000  1000  1000
  3268     1  1000  1000  1000
  3270     1  1000  1000  1000
  3272     1  1000  1000  1000
  3274     1  1000  1000  1000
  3278     1  1000  1000  1000
  3282     1  1000  1000  1000
  3283     1  1000  1000  1000
  3284     1  1000  1000  1000
  3286     1  1000  1000  1000
  3288     1  1000  1000  1000
  3290     1  1000  1000  1000
  3294     1  1000  1000  1000
  3296     1  1000  1000  1000
  3297     1  1000  1000  1000
  3298     1  1000  1000  1000
  3300     1  1000  1000  1000
  3302     1  1000  1000  1000
  3306     1  1000  1000  1000
  3307     1  1000  1000  1000
  3308     1  1000  1000  1000
  3310     1  1000  1000  1000
  3312     1  1000  1000  1000
  3315     1  1000  1000  1000
  3316     1  1000  1000  1000
  3318     1  1000  1000  1000
  3320     1  1000  1000  1000
  3321     1  1000  1000  1000
  3323     1  1000  1000  1000
  3325     1  1000  1000  1000
  3327     1  1000  1000  1000
  3328     1  1000  1000  1000
  3329     1  1000  1000  1000
  3331     1  1000  1000  1000
  3333     1  1000  1000  1000
  3336     1  1000  1000  1000
  3338     1  1000  1000  1000
  3339     1  1000  1000  1000
  3340     1  1000  1000  1000
  3341     1  1000  1000  1000
  3344     1  1000  1000  1000
  3347     1  1000  1000  1000
  3350     1  1000  1000  1000
  3352     1  1000  1000  1000
  3353     1  1000  1000  1000
  3354     1  1000  1000  1000
  3356     1  1000  1000  1000
  3358     1  1000  1000  1000
  3361     1  1000  1000  1000
  3363     1  1000  1000  1000
  3367     1  1000  1000  1000
  3371     1  1000  1000  1000
  3372     1  1000  1000  1000
  3373     1  1000  1000  1000
  3375     1  1000  1000  1000
  3378     1  1000  1000  1000
  3379     1  1000  1000  1000
  3380     1  1000  1000  1000
  3382     1  1000  1000  1000
  3384     1  1000  1000  1000
  3387     1  1000  1000  1000
  3389     1  1000  1000  1000
  3390     1  1000  1000  1000
  3391     1  1000  1000  1000
  3392     1  1000  1000  1000
  3395     1  1000  1000  1000
  3398     1  1000  1000  1000
  3401     1  1000  1000  1000
  3403     1  1000  1000  1000
  3404     1  1000  1000  1000
  3405     1  1000  1000  1000
  3407     1  1000  1000  1000
  3409     1  1000  1000  1000
  3412     1  1000  1000  1000
  3413     1  1000  1000  1000
  3414     1  1000  1000  1000
  3415     1  1000  1000  1000
  3416     1  1000  1000  1000
  3417     1  1000  1000  1000
  3419     1  1000  1000  1000
  3421     1  1000  1000  1000
  3424     1  1000  1000  1000
  3427     1  1000  1000  1000
  3430     1  1000  1000  1000
  3432     1  1000  1000  1000
  3433     1  1000  1000  1000
  3436     1  1000  1000  1000
  3439     1  1000  1000  1000
  3440     1  1000  1000  1000
  3441     1  1000  1000  1000
  3442     1  1000  1000  1000
  3445     1  1000  1000  1000
  3448     1  1000  1000  1000
  3451     1  1000  1000  1000
  3453     1  1000  1000  1000
  3454     1  1000  1000  1000
  3455     1  1000  1000  1000
  3457     1  1000  1000  1000
  3459     1  1000  1000  1000
  3462     1  1000  1000  1000
  3463     1  1000  1000  1000
  3465     1  1000  1000  1000
  3467     1  1000  1000  1000
  3468     1  1000  1000  1000
  3470     1  1000  1000  1000
  3472     1  1000  1000  1000
  3474     1  1000  1000  1000
  3476     1  1000  1000  1000
  3477     1  1000  1000  1000
  3478     1  1000  1000  1000
  3479     1  1000  1000  1000
  3481     1  1000  1000  1000
  3483     1  1000  1000  1000
  3487     1  1000  1000  1000
  3488     1  1000  1000  1000
  3489     1  1000  1000  1000
  3491     1  1000  1000  1000
  3493     1  1000  1000  1000
  3496     1  1000  1000  1000
  3499     1  1000  1000  1000
  3502     1  1000  1000  1000
  3505     1  1000  1000  1000
  3509     1  1000  1000  1000
  3510     1  1000  1000  1000
  3511     1  1000  1000  1000
  3512     1  1000  1000  1000
  3515     1  1000  1000  1000
  3518     1  1000  1000  1000
  3521     1  1000  1000  1000
  3523     1  1000  1000  1000
  3524     1  1000  1000  1000
  3525     1  1000  1000  1000
  3527     1  1000  1000  1000
  3529     1  1000  1000  1000
  3532     1  1000  1000  1000
  3535     1  1000  1000  1000
  3536     1  1000  1000  1000
  3537     1  1000  1000  1000
  3538     1  1000  1000  1000
  3539     1  1000  1000  1000
  3540     1  1000  1000  1000
  3542     1  1000  1000  1000
  3544     1  1000  1000  1000
  3547     1  1000  1000  1000
  3548     1  1000  1000  1000
  3549     1  1000  1000  1000
  3550     1  1000  1000  1000
  3551     1  1000  1000  1000
  3552     1  1000  1000  1000
  3553     1  1000  1000  1000
  3556     1  1000  1000  1000
  3559     1  1000  1000  1000
  3562     1  1000  1000  1000
  3564     1  1000  1000  1000
  3565     1  1000  1000  1000
  3566     1  1000  1000  1000
  3568     1  1000  1000  1000
  3570     1  1000  1000  1000
  3573     1  1000  1000  1000
  3575     1  1000  1000  1000
  3576     1  1000  1000  1000
  3577     1  1000  1000  1000
  3579     1  1000  1000  1000
  3581     1  1000  1000  1000
  3584     1  1000  1000  1000
  3586     1  1000  1000  1000
  3590     1  1000  1000  1000
  3594     1  1000  1000  1000
  3595     1  1000  1000  1000
  3596     1  1000  1000  1000
  3598     1  1000  1000  1000
  3600     1  1000  1000  1000
  3603     1  1000  1000  1000
  3605     1  1000  1000  1000
  3609     1  1000  1000  1000
  3613     1  1000  1000  1000
  3614     1  1000  1000  1000
  3615     1  1000  1000  1000
  3617     1  1000  1000  1000
  3619     1  1000  1000  1000
  3622     1  1000  1000  1000
  3625     1  1000  1000  1000
  3626     1  1000  1000  1000
  3627     1  1000  1000  1000
  3628     1  1000  1000  1000
  3629     1  1000  1000  1000
  3630     1  1000  1000  1000
  3632     1  1000  1000  1000
  3634     1  1000  1000  1000
  3637     1  1000  1000  1000
  3638     1  1000  1000  1000
  3639     1  1000  1000  1000
  3640     1  1000  1000  1000
  3641     1  1000  1000  1000
  3642     1  1000  1000  1000
  3643     1  1000  1000  1000
  3646     1  1000  1000  1000
  3649     1  1000  1000  1000
  3652     1  1000  1000  1000
  3654     1  1000  1000  1000
  3655     1  1000  1000  1000
  3656     1  1000  1000  1000
  3658     1  1000  1000  1000
  3660     1  1000  1000  1000
  3663     1  1000  1000  1000
  3666     1  1000  1000  1000
  3669     1  1000  1000  1000
  3671     1  1000  1000  1000
  3672     1  1000  1000  1000
  3675     1  1000  1000  1000
  3678     1  1000  1000  1000
  3679     1  1000  1000  1000
  3680     1  1000  1000  1000
  3682     1  1000  1000  1000
  3684     1  1000  1000  1000
  3686     1  1000  1000  1000
  3690     1  1000  1000  1000
  3693     1  1000  1000  1000
  3697     1  1000  1000  1000
  3698     1  1000  1000  1000
  3699     1  1000  1000  1000
  3701     1  1000  1000  1000
  3703     1  1000  1000  1000
  3706     1  1000  1000  1000
  3709     1  1000  1000  1000
  3712     1  1000  1000  1000
  3715     1  1000  1000  1000
  3719     1  1000  1000  1000
  3720     1  1000  1000  1000
  3721     1  1000  1000  1000
  3723     1  1000  1000  1000
  3725     1  1000  1000  1000
  3729     1  1000  1000  1000
  3730     1  1000  1000  1000
  3731     1  1000  1000  1000
  3733     1  1000  1000  1000
  3735     1  1000  1000  1000
  3737     1  1000  1000  1000
  3741     1  1000  1000  1000
  3744     1  1000  1000  1000
  3748     1  1000  1000  1000
  3749     1  1000  1000  1000
  3750     1  1000  1000  1000
  3752     1  1000  1000  1000
  3754     1  1000  1000  1000
  3758     1  1000  1000  1000
  3759     1  1000  1000  1000
  3760     1  1000  1000  1000
  3762     1  1000  1000  1000
  3764     1  1000  1000  1000
  3768     1  1000  1000  1000
  3769     1  1000  1000  1000
  3770     1  1000  1000  1000
  3772     1  1000  1000  1000
  3774     1  1000  1000  1000
  3777     1  1000  1000  1000
  3780     1  1000  1000  1000
  3783     1  1000  1000  1000
  3786     1  1000  1000  1000
  3790     1  1000  1000  1000
  3791     1  1000  1000  1000
  3792     1  1000  1000  1000
  3794     1  1000  1000  1000
  3796     1  1000  1000  1000
  3799     1  1000  1000  1000
  3800     1  1000  1000  1000
  3801     1  1000  1000  1000
  3803     1  1000  1000  1000
  3805     1  1000  1000  1000
  3807     1  1000  1000  1000
  3808     1  1000  1000  1000
  3809     1  1000  1000  1000
  3811     1  1000  1000  1000
  3813     1  1000  1000  1000
  3816     1  1000  1000  1000
  3817     1  1000  1000  1000
  3818     1  1000  1000  1000
  3821     1  1000  1000  1000
  3822     1  1000  1000  1000
  3823     1  1000  1000  1000
  3825     1  1000  1000  1000
  3827     1  1000  1000  1000
  3830     1  1000  1000  1000
  3833     1  1000  1000  1000
  3836     1  1000  1000  1000
  3839     1  1000  1000  1000
  3843     1  1000  1000  1000
  3844     1  1000  1000  1000
  3845     1  1000  1000  1000
  3847     1  1000  1000  1000
  3849     1  1000  1000  1000
  3851     1  1000  1000  1000
  3855     1  1000  1000  1000
  3857     1  1000  1000  1000
  3858     1  1000  1000  1000
  3859     1  1000  1000  1000
  3861     1  1000  1000  1000
  3863     1  1000  1000  1000
  3865     1  1000  1000  1000
  3869     1  1000  1000  1000
  3871     1  1000  1000  1000
  3872     1  1000  1000  1000
  3873     1  1000  1000  1000
  3875     1  1000  1000  1000
  3877     1  1000  1000  1000
  3881     1  1000  1000  1000
  3882     1  1000  1000  1000
  3883     1  1000  1000  1000
  3885     1  1000  1000  1000
  3887     1  1000  1000  1000
  3890     1  1000  1000  1000
  3893     1  1000  1000  1000
  3894     1  1000  1000  1000
  3895     1  1000  1000  1000
  3898     1  1000  1000  1000
  3899     1  1000  1000  1000
  3900     1  1000  1000  1000
  3902     1  1000  1000  1000
  3904     1  1000  1000  1000
  3906     1  1000  1000  1000
  3910     1  1000  1000  1000
  3914     1  1000  1000  1000
  3915     1  1000  1000  1000
  3916     1  1000  1000  1000
  3918     1  1000  1000  1000
  3920     1  1000  1000  1000
  3923     1  1000  1000  1000
  3925     1  1000  1000  1000
  3929     1  1000  1000  1000
  3933     1  1000  1000  1000
  3934     1  1000  1000  1000
  3935     1  1000  1000  1000
  3937     1  1000  1000  1000
  3939     1  1000  1000  1000
  3941     1  1000  1000  1000
  3945     1  1000  1000  1000
  3948     1  1000  1000  1000
  3952     1  1000  1000  1000
  3953     1  1000  1000  1000
  3954     1  1000  1000  1000
  3956     1  1000  1000  1000
  3958     1  1000  1000  1000
  3961     1  1000  1000  1000
  3964     1  1000  1000  1000
  3967     1  1000  1000  1000
  3969     1  1000  1000  1000
  3970     1  1000  1000  1000
  3973     1  1000  1000  1000
  3976     1  1000  1000  1000
  3977     1  1000  1000  1000
  3978     1  1000  1000  1000
  3980     1  1000  1000  1000
  3982     1  1000  1000  1000
  3985     1  1000  1000  1000
  3986     1  1000  1000  1000
  3988     1  1000  1000  1000
  3990     1  1000  1000  1000
  3992     1  1000  1000  1000
  3994     1  1000  1000  1000
  3996     1  1000  1000  1000
  3997     1  1000  1000  1000
  3998     1  1000  1000  1000
  3999     1  1000  1000  1000
  4002     1  1000  1000  1000
  4005     1  1000  1000  1000
  4008     1  1000  1000  1000
  4010     1  1000  1000  1000
  4011     1  1000  1000  1000
  4012     1  1000  1000  1000
  4014     1  1000  1000  1000
  4016     1  1000  1000  1000
  4019     1  1000  1000  1000
  4022     1  1000  1000  1000
  4023     1  1000  1000  1000
  4027     1  1000  1000  1000
  4028     1  1000  1000  1000
  4029     1  1000  1000  1000
  4031     1  1000  1000  1000
  4033     1  1000  1000  1000
  4036     1  1000  1000  1000
  4039     1  1000  1000  1000
  4040     1  1000  1000  1000
  4041     1  1000  1000  1000
  4044     1  1000  1000  1000
  4045     1  1000  1000  1000
  4046     1  1000  1000  1000
  4048     1  1000  1000  1000
  4050     1  1000  1000  1000
  4053     1  1000  1000  1000
  4056     1  1000  1000  1000
  4059     1  1000  1000  1000
  4061     1  1000  1000  1000
  4062     1  1000  1000  1000
  4065     1  1000  1000  1000
  4068     1  1000  1000  1000
  4069     1  1000  1000  1000
  4070     1  1000  1000  1000
  4072     1  1000  1000  1000
  4074     1  1000  1000  1000
  4077     1  1000  1000  1000
  4078     1  1000  1000  1000
  4079     1  1000  1000  1000
  4082     1  1000  1000  1000
  4083     1  1000  1000  1000
  4084     1  1000  1000  1000
  4086     1  1000  1000  1000
  4088     1  1000  1000  1000
  4091     1  1000  1000  1000
  4093     1  1000  1000  1000
  4097     1  1000  1000  1000
  4101     1  1000  1000  1000
  4102     1  1000  1000  1000
  4103     1  1000  1000  1000
  4105     1  1000  1000  1000
  4107     1  1000  1000  1000
  4109     1  1000  1000  1000
  4113     1  1000  1000  1000
  4117     1  1000  1000  1000
  4118     1  1000  1000  1000
  4119     1  1000  1000  1000
  4121     1  1000  1000  1000
  4123     1  1000  1000  1000
  4125     1  1000  1000  1000
  4129     1  1000  1000  1000
  4133     1  1000  1000  1000
  4134     1  1000  1000  1000
  4135     1  1000  1000  1000
  4137     1  1000  1000  1000
  4139     1  1000  1000  1000
  4141     1  1000  1000  1000
  4145     1  1000  1000  1000
  4148     1  1000  1000  1000
  4152     1  1000  1000  1000
  4153     1  1000  1000  1000
  4154     1  1000  1000  1000
  4155     1  1000  1000  1000
  4158     1  1000  1000  1000
  4161     1  1000  1000  1000
  4164     1  1000  1000  1000
  4166     1  1000  1000  1000
  4167     1  1000  1000  1000
  4168     1  1000  1000  1000
  4170     1  1000  1000  1000
  4172     1  1000  1000  1000
  4175     1  1000  1000  1000
  4178     1  1000  1000  1000
  4181     1  1000  1000  1000
  4184     1  1000  1000  1000
  4188     1  1000  1000  1000
  4189     1  1000  1000  1000
  4190     1  1000  1000  1000
  4192     1  1000  1000  1000
  4194     1  1000  1000  1000
  4197     1  1000  1000  1000
  4199     1  1000  1000  1000
  4200     1  1000  1000  1000
  4201     1  1000  1000  1000
  4203     1  1000  1000  1000
  4205     1  1000  1000  1000
  4207     1  1000  1000  1000
  4211     1  1000  1000  1000
  4215     1  1000  1000  1000
  4216     1  1000  1000  1000
  4217     1  1000  1000  1000
  4219     1  1000  1000  1000
  4221     1  1000  1000  1000
  4223     1  1000  1000  1000
  4227     1  1000  1000  1000
  4229     1  1000  1000  1000
  4230     1  1000  1000  1000
  4231     1  1000  1000  1000
  4232     1  1000  1000  1000
  4235     1  1000  1000  1000
  4238     1  1000  1000  1000
  4241     1  1000  1000  1000
  4243     1  1000  1000  1000
  4244     1  1000  1000  1000
  4245     1  1000  1000  1000
  4247     1  1000  1000  1000
  4249     1  1000  1000  1000
  4252     1  1000  1000  1000
  4255     1  1000  1000  1000
  4256     1  1000  1000  1000
  4257     1  1000  1000  1000
  4258     1  1000  1000  1000
  4259     1  1000  1000  1000
  4260     1  1000  1000  1000
  4262     1  1000  1000  1000
  4264     1  1000  1000  1000
  4267     1  1000  1000  1000
  4270     1  1000  1000  1000
  4273     1  1000  1000  1000
  4275     1  1000  1000  1000
  4276     1  1000  1000  1000
  4279     1  1000  1000  1000
  4282     1  1000  1000  1000
  4283     1  1000  1000  1000
  4284     1  1000  1000  1000
  4286     1  1000  1000  1000
  4288     1  1000  1000  1000
  4290     1  1000  1000  1000
  4294     1  1000  1000  1000
  4297     1  1000  1000  1000
  4301     1  1000  1000  1000
  4302     1  1000  1000  1000
  4303     1  1000  1000  1000
  4305     1  1000  1000  1000
  4307     1  1000  1000  1000
  4311     1  1000  1000  1000
  4312     1  1000  1000  1000
  4313     1  1000  1000  1000
  4315     1  1000  1000  1000
  4317     1  1000  1000  1000
  4320     1  1000  1000  1000
  4323     1  1000  1000  1000
  4324     1  1000  1000  1000
  4325     1  1000  1000  1000
  4326     1  1000  1000  1000
  4327     1  1000  1000  1000
  4328     1  1000  1000  1000
  4330     1  1000  1000  1000
  4332     1  1000  1000  1000
  4335     1  1000  1000  1000
  4336     1  1000  1000  1000
  4337     1  1000  1000  1000
  4340     1  1000  1000  1000
  4341     1  1000  1000  1000
  4342     1  1000  1000  1000
  4344     1  1000  1000  1000
  4346     1  1000  1000  1000
  4349     1  1000  1000  1000
  4350     1  1000  1000  1000
  4352     1  1000  1000  1000
  4354     1  1000  1000  1000
  4356     1  1000  1000  1000
  4358     1  1000  1000  1000
  4360     1  1000  1000  1000
  4361     1  1000  1000  1000
  4362     1  1000  1000  1000
  4364     1  1000  1000  1000
  4366     1  1000  1000  1000
  4369     1  1000  1000  1000
  4372     1  1000  1000  1000
  4375     1  1000  1000  1000
  4378     1  1000  1000  1000
  4382     1  1000  1000  1000
  4383     1  1000  1000  1000
  4384     1  1000  1000  1000
  4386     1  1000  1000  1000
  4388     1  1000  1000  1000
  4390     1  1000  1000  1000
  4394     1  1000  1000  1000
  4398     1  1000  1000  1000
  4399     1  1000  1000  1000
  4400     1  1000  1000  1000
  4402     1  1000  1000  1000
  4404     1  1000  1000  1000
  4407     1  1000  1000  1000
  4408     1  1000  1000  1000
  4410     1  1000  1000  1000
  4412     1  1000  1000  1000
  4414     1  1000  1000  1000
  4416     1  1000  1000  1000
  4418     1  1000  1000  1000
  4419     1  1000  1000  1000
  4420     1  1000  1000  1000
  4422     1  1000  1000  1000
  4424     1  1000  1000  1000
  4427     1  1000  1000  1000
  4428     1  1000  1000  1000
  4429     1  1000  1000  1000
  4430     1  1000  1000  1000
  4431     1  1000  1000  1000
  4432     1  1000  1000  1000
  4434     1  1000  1000  1000
  4436     1  1000  1000  1000
  4439     1  1000  1000  1000
  4440     1  1000  1000  1000
  4442     1  1000  1000  1000
  4444     1  1000  1000  1000
  4446     1  1000  1000  1000
  4448     1  1000  1000  1000
  4450     1  1000  1000  1000
  4451     1  1000  1000  1000
  4452     1  1000  1000  1000
  4454     1  1000  1000  1000
  4456     1  1000  1000  1000
  4459     1  1000  1000  1000
  4462     1  1000  1000  1000
  4463     1  1000  1000  1000
  4464     1  1000  1000  1000
  4465     1  1000  1000  1000
  4466     1  1000  1000  1000
  4467     1  1000  1000  1000
  4469     1  1000  1000  1000
  4471     1  1000  1000  1000
  4474     1  1000  1000  1000
  4476     1  1000  1000  1000
  4480     1  1000  1000  1000
  4484     1  1000  1000  1000
  4485     1  1000  1000  1000
  4486     1  1000  1000  1000
  4488     1  1000  1000  1000
  4490     1  1000  1000  1000
  4493     1  1000  1000  1000
  4495     1  1000  1000  1000
  4496     1  1000  1000  1000
  4497     1  1000  1000  1000
  4499     1  1000  1000  1000
  4501     1  1000  1000  1000
  4504     1  1000  1000  1000
  4506     1  1000  1000  1000
  4507     1  1000  1000  1000
  4508     1  1000  1000  1000
  4510     1  1000  1000  1000
  4512     1  1000  1000  1000
  4515     1  1000  1000  1000
  4518     1  1000  1000  1000
  4519     1  1000  1000  1000
  4520     1  1000  1000  1000
  4523     1  1000  1000  1000
  4524     1  1000  1000  1000
  4525     1  1000  1000  1000
  4527     1  1000  1000  1000
  4529     1  1000  1000  1000
  4532     1  1000  1000  1000
  4533     1  1000  1000  1000
  4534     1  1000  1000  1000
  4535     1  1000  1000  1000
  4536     1  1000  1000  1000
  4537     1  1000  1000  1000
  4539     1  1000  1000  1000
  4541     1  1000  1000  1000
  4544     1  1000  1000  1000
  4547     1  1000  1000  1000
  4548     1  1000  1000  1000
  4552     1  1000  1000  1000
  4553     1  1000  1000  1000
  4554     1  1000  1000  1000
  4556     1  1000  1000  1000
  4558     1  1000  1000  1000
  4560     1  1000  1000  1000
  4564     1  1000  1000  1000
  4566     1  1000  1000  1000
  4567     1  1000  1000  1000
  4568     1  1000  1000  1000
  4570     1  1000  1000  1000
  4572     1  1000  1000  1000
  4574     1  1000  1000  1000
  4578     1  1000  1000  1000
  4580     1  1000  1000  1000
  4581     1  1000  1000  1000
  4582     1  1000  1000  1000
  4584     1  1000  1000  1000
  4586     1  1000  1000  1000
  4589     1  1000  1000  1000
  4591     1  1000  1000  1000
  4595     1  1000  1000  1000
  4599     1  1000  1000  1000
  4600     1  1000  1000  1000
  4601     1  1000  1000  1000
  4603     1  1000  1000  1000
  4605     1  1000  1000  1000
  4608     1  1000  1000  1000
  4610     1  1000  1000  1000
  4614     1  1000  1000  1000
  4618     1  1000  1000  1000
  4619     1  1000  1000  1000
  4620     1  1000  1000  1000
  4622     1  1000  1000  1000
  4624     1  1000  1000  1000
  4627     1  1000  1000  1000
  4629     1  1000  1000  1000
  4630     1  1000  1000  1000
  4631     1  1000  1000  1000
  4633     1  1000  1000  1000
  4635     1  1000  1000  1000
  4638     1  1000  1000  1000
  4639     1  1000  1000  1000
  4641     1  1000  1000  1000
  4643     1  1000  1000  1000
  4644     1  1000  1000  1000
  4646     1  1000  1000  1000
  4648     1  1000  1000  1000
  4650     1  1000  1000  1000
  4651     1  1000  1000  1000
  4652     1  1000  1000  1000
  4654     1  1000  1000  1000
  4656     1  1000  1000  1000
  4659     1  1000  1000  1000
  4660     1  1000  1000  1000
  4661     1  1000  1000  1000
  4664     1  1000  1000  1000
  4665     1  1000  1000  1000
  4666     1  1000  1000  1000
  4668     1  1000  1000  1000
  4670     1  1000  1000  1000
  4673     1  1000  1000  1000
  4676     1  1000  1000  1000
  4679     1  1000  1000  1000
  4681     1  1000  1000  1000
  4682     1  1000  1000  1000
  4685     1  1000  1000  1000
  4688     1  1000  1000  1000
  4689     1  1000  1000  1000
  4690     1  1000  1000  1000
  4692     1  1000  1000  1000
  4694     1  1000  1000  1000
  4697     1  1000  1000  1000
  4698     1  1000  1000  1000
  4699     1  1000  1000  1000
  4702     1  1000  1000  1000
  4703     1  1000  1000  1000
  4704     1  1000  1000  1000
  4706     1  1000  1000  1000
  4708     1  1000  1000  1000
  4711     1  1000  1000  1000
  4712     1  1000  1000  1000
  4714     1  1000  1000  1000
  4716     1  1000  1000  1000
  4717     1  1000  1000  1000
  4719     1  1000  1000  1000
  4721     1  1000  1000  1000
  4723     1  1000  1000  1000
  4725     1  1000  1000  1000
  4726     1  1000  1000  1000
  4727     1  1000  1000  1000
  4728     1  1000  1000  1000
  4730     1  1000  1000  1000
  4732     1  1000  1000  1000
  4735     1  1000  1000  1000
  4738     1  1000  1000  1000
  4741     1  1000  1000  1000
  4743     1  1000  1000  1000
  4744     1  1000  1000  1000
  4747     1  1000  1000  1000
  4750     1  1000  1000  1000
  4751     1  1000  1000  1000
  4752     1  1000  1000  1000
  4754     1  1000  1000  1000
  4756     1  1000  1000  1000
  4758     1  1000  1000  1000
  4762     1  1000  1000  1000
  4766     1  1000  1000  1000
  4767     1  1000  1000  1000
  4768     1  1000  1000  1000
  4770     1  1000  1000  1000
  4772     1  1000  1000  1000
  4775     1  1000  1000  1000
  4777     1  1000  1000  1000
  4778     1  1000  1000  1000
  4779     1  1000  1000  1000
  4781     1  1000  1000  1000
  4783     1  1000  1000  1000
  4787     1  1000  1000  1000
  4788     1  1000  1000  1000
  4789     1  1000  1000  1000
  4791     1  1000  1000  1000
  4793     1  1000  1000  1000
  4796     1  1000  1000  1000
  4798     1  1000  1000  1000
  4802     1  1000  1000  1000
  4806     1  1000  1000  1000
  4807     1  1000  1000  1000
  4808     1  1000  1000  1000
  4810     1  1000  1000  1000
  4812     1  1000  1000  1000
  4815     1  1000  1000  1000
  4817     1  1000  1000  1000
  4821     1  1000  1000  1000
  4825     1  1000  1000  1000
  4826     1  1000  1000  1000
  4827     1  1000  1000  1000
  4829     1  1000  1000  1000
  4831     1  1000  1000  1000
  4834     1  1000  1000  1000
  4836     1  1000  1000  1000
  4837     1  1000  1000  1000
  4838     1  1000  1000  1000
  4840     1  1000  1000  1000
  4842     1  1000  1000  1000
  4845     1  1000  1000  1000
  4847     1  1000  1000  1000
  4848     1  1000  1000  1000
  4849     1  1000  1000  1000
  4851     1  1000  1000  1000
  4853     1  1000  1000  1000
  4855     1  1000  1000  1000
  4859     1  1000  1000  1000
  4861     1  1000  1000  1000
  4862     1  1000  1000  1000
  4863     1  1000  1000  1000
  4865     1  1000  1000  1000
  4867     1  1000  1000  1000
  4870     1  1000  1000  1000
  4872     1  1000  1000  1000
  4873     1  1000  1000  1000
  4874     1  1000  1000  1000
  4876     1  1000  1000  1000
  4878     1  1000  1000  1000
  4881     1  1000  1000  1000
  4882     1  1000  1000  1000
  4883     1  1000  1000  1000
  4885     1  1000  1000  1000
  4887     1  1000  1000  1000
  4889     1  1000  1000  1000
  4890     1  1000  1000  1000
  4891     1  1000  1000  1000
  4893     1  1000  1000  1000
  4895     1  1000  1000  1000
  4898     1  1000  1000  1000
  4901     1  1000  1000  1000
  4904     1  1000  1000  1000
  4907     1  1000  1000  1000
  4911     1  1000  1000  1000
  4912     1  1000  1000  1000
  4913     1  1000  1000  1000
  4915     1  1000  1000  1000
  4917     1  1000  1000  1000
  4920     1  1000  1000  1000
  4921     1  1000  1000  1000
  4922     1  1000  1000  1000
  4923     1  1000  1000  1000
  4924     1  1000  1000  1000
  4925     1  1000  1000  1000
  4927     1  1000  1000  1000
  4929     1  1000  1000  1000
  4932     1  1000  1000  1000
  4933     1  1000  1000  1000
  4935     1  1000  1000  1000
  4937     1  1000  1000  1000
  4938     1  1000  1000  1000
  4940     1  1000  1000  1000
  4942     1  1000  1000  1000
  4944     1  1000  1000  1000
  4945     1  1000  1000  1000
  4946     1  1000  1000  1000
  4947     1  1000  1000  1000
  4950     1  1000  1000  1000
  4953     1  1000  1000  1000
  4956     1  1000  1000  1000
  4958     1  1000  1000  1000
  4959     1  1000  1000  1000
  4960     1  1000  1000  1000
  4962     1  1000  1000  1000
  4964     1  1000  1000  1000
  4967     1  1000  1000  1000
  4968     1  1000  1000  1000
  4970     1  1000  1000  1000
  4972     1  1000  1000  1000
  4974     1  1000  1000  1000
  4976     1  1000  1000  1000
  4978     1  1000  1000  1000
  4979     1  1000  1000  1000
  4980     1  1000  1000  1000
  4982     1  1000  1000  1000
  4984     1  1000  1000  1000
  4987     1  1000  1000  1000
  4988     1  1000  1000  1000
  4989     1  1000  1000  1000
  4991     1  1000  1000  1000
  4993     1  1000  1000  1000
  4995     1  1000  1000  1000
  4996     1  1000  1000  1000
  4997     1  1000  1000  1000
  4999     1  1000  1000  1000
  5001     1  1000  1000  1000
  5004     1  1000  1000  1000
  5007     1  1000  1000  1000
  5008     1  1000  1000  1000
  5009     1  1000  1000  1000
  5010     1  1000  1000  1000
  5011     1  1000  1000  1000
  5012     1  1000  1000  1000
  5014     1  1000  1000  1000
  5016     1  1000  1000  1000
  5019     1  1000  1000  1000
  5022     1  1000  1000  1000
  5023     1  1000  1000  1000
  5024     1  1000  1000  1000
  5025     1  1000  1000  1000
  5026     1  1000  1000  1000
  5027     1  1000  1000  1000
  5029     1  1000  1000  1000
  5031     1  1000  1000  1000
  5034     1  1000  1000  1000
  5035     1  1000  1000  1000
  5037     1  1000  1000  1000
  5039     1  1000  1000  1000
  5041     1  1000  1000  1000
  5043     1  1000  1000  1000
  5045     1  1000  1000  1000
  5046     1  1000  1000  1000
  5047     1  1000  1000  1000
