# Supplementary material for: Improvement in predicting drug sensitivity changes associated with protein mutations using a molecular dynamics based alchemical mutation method
Source: Sci Rep. 2020 Feb 7;10:2161. doi: 10.1038/s41598-020-58877-9 (PMC7005789; doi:10.1038/s41598-020-58877-9)
Supplement: Supplementary file 2 — Supplementary Information. [file 41598_2020_58877_MOESM2_ESM.zip › S1_input/MP-CAFEE/ALR2/47D/V47I_47D/complex_gpu/topol_ed.top]

;
;	File 'topol.top' was generated
;	By user: fono (1034)
;	On host: login.iib
;	At date: Thu Nov 28 09:23:06 2019

;
;	This is a standalone topology file
;
;	Created by:
;	                 :-) GROMACS - gmx pdb2gmx, VERSION 5.1.4 (-:
;	
;	Executable:   /home/apps/gromacs/gromacsv5.1.4/bin/gmx
;	Data prefix:  /home/apps/gromacs/gromacsv5.1.4
;	Command line:
;	  gmx pdb2gmx -f ../structure/2PDG_refined_V47I.pdb -o pdb2gmx.gro -ignh -renum
;	Force field was read from the standard GROMACS share directory.
;

; Include forcefield parameters
#include "amber99sb-ildn.ff/forcefield.itp"
; Include ligand topology
#include "../structure/2PDG_NAP_GMX.itp"

; Include ligand topology
#include "../structure/2PDG_47D_GMX.itp"


[ moleculetype ]
; Name            nrexcl
Protein_chain_A     3

[ atoms ]
;   nr       type  resnr residue  atom   cgnr     charge       mass  typeB    chargeB      massB
; residue   1 ACE rtp ACE  q  0.0
     1         CT      1    ACE    CH3      1    -0.3662      12.01   ; qtot -0.3662
     2         HC      1    ACE   HH31      2     0.1123      1.008   ; qtot -0.2539
     3         HC      1    ACE   HH32      3     0.1123      1.008   ; qtot -0.1416
     4         HC      1    ACE   HH33      4     0.1123      1.008   ; qtot -0.0293
     5          C      1    ACE      C      5     0.5972      12.01   ; qtot 0.5679
     6          O      1    ACE      O      6    -0.5679         16   ; qtot 0
; residue   2 SER rtp SER  q  0.0
     7          N      2    SER      N      7    -0.4157      14.01   ; qtot -0.4157
     8          H      2    SER      H      8     0.2719      1.008   ; qtot -0.1438
     9         CT      2    SER     CA      9    -0.0249      12.01   ; qtot -0.1687
    10         H1      2    SER     HA     10     0.0843      1.008   ; qtot -0.0844
    11         CT      2    SER     CB     11     0.2117      12.01   ; qtot 0.1273
    12         H1      2    SER    HB1     12     0.0352      1.008   ; qtot 0.1625
    13         H1      2    SER    HB2     13     0.0352      1.008   ; qtot 0.1977
    14         OH      2    SER     OG     14    -0.6546         16   ; qtot -0.4569
    15         HO      2    SER     HG     15     0.4275      1.008   ; qtot -0.0294
    16          C      2    SER      C     16     0.5973      12.01   ; qtot 0.5679
    17          O      2    SER      O     17    -0.5679         16   ; qtot 0
; residue   3 ARG rtp ARG  q +1.0
    18          N      3    ARG      N     18    -0.3479      14.01   ; qtot -0.3479
    19          H      3    ARG      H     19     0.2747      1.008   ; qtot -0.0732
    20         CT      3    ARG     CA     20    -0.2637      12.01   ; qtot -0.3369
    21         H1      3    ARG     HA     21      0.156      1.008   ; qtot -0.1809
    22         CT      3    ARG     CB     22    -0.0007      12.01   ; qtot -0.1816
    23         HC      3    ARG    HB1     23     0.0327      1.008   ; qtot -0.1489
    24         HC      3    ARG    HB2     24     0.0327      1.008   ; qtot -0.1162
    25         CT      3    ARG     CG     25      0.039      12.01   ; qtot -0.0772
    26         HC      3    ARG    HG1     26     0.0285      1.008   ; qtot -0.0487
    27         HC      3    ARG    HG2     27     0.0285      1.008   ; qtot -0.0202
    28         CT      3    ARG     CD     28     0.0486      12.01   ; qtot 0.0284
    29         H1      3    ARG    HD1     29     0.0687      1.008   ; qtot 0.0971
    30         H1      3    ARG    HD2     30     0.0687      1.008   ; qtot 0.1658
    31         N2      3    ARG     NE     31    -0.5295      14.01   ; qtot -0.3637
    32          H      3    ARG     HE     32     0.3456      1.008   ; qtot -0.0181
    33         CA      3    ARG     CZ     33     0.8076      12.01   ; qtot 0.7895
    34         N2      3    ARG    NH1     34    -0.8627      14.01   ; qtot -0.0732
    35          H      3    ARG   HH11     35     0.4478      1.008   ; qtot 0.3746
    36          H      3    ARG   HH12     36     0.4478      1.008   ; qtot 0.8224
    37         N2      3    ARG    NH2     37    -0.8627      14.01   ; qtot -0.0403
    38          H      3    ARG   HH21     38     0.4478      1.008   ; qtot 0.4075
    39          H      3    ARG   HH22     39     0.4478      1.008   ; qtot 0.8553
    40          C      3    ARG      C     40     0.7341      12.01   ; qtot 1.589
    41          O      3    ARG      O     41    -0.5894         16   ; qtot 1
; residue   4 ILE rtp ILE  q  0.0
    42          N      4    ILE      N     42    -0.4157      14.01   ; qtot 0.5843
    43          H      4    ILE      H     43     0.2719      1.008   ; qtot 0.8562
    44         CT      4    ILE     CA     44    -0.0597      12.01   ; qtot 0.7965
    45         H1      4    ILE     HA     45     0.0869      1.008   ; qtot 0.8834
    46         CT      4    ILE     CB     46     0.1303      12.01   ; qtot 1.014
    47         HC      4    ILE     HB     47     0.0187      1.008   ; qtot 1.032
    48         CT      4    ILE    CG2     48    -0.3204      12.01   ; qtot 0.712
    49         HC      4    ILE   HG21     49     0.0882      1.008   ; qtot 0.8002
    50         HC      4    ILE   HG22     50     0.0882      1.008   ; qtot 0.8884
    51         HC      4    ILE   HG23     51     0.0882      1.008   ; qtot 0.9766
    52         CT      4    ILE    CG1     52     -0.043      12.01   ; qtot 0.9336
    53         HC      4    ILE   HG11     53     0.0236      1.008   ; qtot 0.9572
    54         HC      4    ILE   HG12     54     0.0236      1.008   ; qtot 0.9808
    55         CT      4    ILE     CD     55     -0.066      12.01   ; qtot 0.9148
    56         HC      4    ILE    HD1     56     0.0186      1.008   ; qtot 0.9334
    57         HC      4    ILE    HD2     57     0.0186      1.008   ; qtot 0.952
    58         HC      4    ILE    HD3     58     0.0186      1.008   ; qtot 0.9706
    59          C      4    ILE      C     59     0.5973      12.01   ; qtot 1.568
    60          O      4    ILE      O     60    -0.5679         16   ; qtot 1
; residue   5 LEU rtp LEU  q  0.0
    61          N      5    LEU      N     61    -0.4157      14.01   ; qtot 0.5843
    62          H      5    LEU      H     62     0.2719      1.008   ; qtot 0.8562
    63         CT      5    LEU     CA     63    -0.0518      12.01   ; qtot 0.8044
    64         H1      5    LEU     HA     64     0.0922      1.008   ; qtot 0.8966
    65         CT      5    LEU     CB     65    -0.1102      12.01   ; qtot 0.7864
    66         HC      5    LEU    HB1     66     0.0457      1.008   ; qtot 0.8321
    67         HC      5    LEU    HB2     67     0.0457      1.008   ; qtot 0.8778
    68         CT      5    LEU     CG     68     0.3531      12.01   ; qtot 1.231
    69         HC      5    LEU     HG     69    -0.0361      1.008   ; qtot 1.195
    70         CT      5    LEU    CD1     70    -0.4121      12.01   ; qtot 0.7827
    71         HC      5    LEU   HD11     71        0.1      1.008   ; qtot 0.8827
    72         HC      5    LEU   HD12     72        0.1      1.008   ; qtot 0.9827
    73         HC      5    LEU   HD13     73        0.1      1.008   ; qtot 1.083
    74         CT      5    LEU    CD2     74    -0.4121      12.01   ; qtot 0.6706
    75         HC      5    LEU   HD21     75        0.1      1.008   ; qtot 0.7706
    76         HC      5    LEU   HD22     76        0.1      1.008   ; qtot 0.8706
    77         HC      5    LEU   HD23     77        0.1      1.008   ; qtot 0.9706
    78          C      5    LEU      C     78     0.5973      12.01   ; qtot 1.568
    79          O      5    LEU      O     79    -0.5679         16   ; qtot 1
; residue   6 LEU rtp LEU  q  0.0
    80          N      6    LEU      N     80    -0.4157      14.01   ; qtot 0.5843
    81          H      6    LEU      H     81     0.2719      1.008   ; qtot 0.8562
    82         CT      6    LEU     CA     82    -0.0518      12.01   ; qtot 0.8044
    83         H1      6    LEU     HA     83     0.0922      1.008   ; qtot 0.8966
    84         CT      6    LEU     CB     84    -0.1102      12.01   ; qtot 0.7864
    85         HC      6    LEU    HB1     85     0.0457      1.008   ; qtot 0.8321
    86         HC      6    LEU    HB2     86     0.0457      1.008   ; qtot 0.8778
    87         CT      6    LEU     CG     87     0.3531      12.01   ; qtot 1.231
    88         HC      6    LEU     HG     88    -0.0361      1.008   ; qtot 1.195
    89         CT      6    LEU    CD1     89    -0.4121      12.01   ; qtot 0.7827
    90         HC      6    LEU   HD11     90        0.1      1.008   ; qtot 0.8827
    91         HC      6    LEU   HD12     91        0.1      1.008   ; qtot 0.9827
    92         HC      6    LEU   HD13     92        0.1      1.008   ; qtot 1.083
    93         CT      6    LEU    CD2     93    -0.4121      12.01   ; qtot 0.6706
    94         HC      6    LEU   HD21     94        0.1      1.008   ; qtot 0.7706
    95         HC      6    LEU   HD22     95        0.1      1.008   ; qtot 0.8706
    96         HC      6    LEU   HD23     96        0.1      1.008   ; qtot 0.9706
    97          C      6    LEU      C     97     0.5973      12.01   ; qtot 1.568
    98          O      6    LEU      O     98    -0.5679         16   ; qtot 1
; residue   7 ASN rtp ASN  q  0.0
    99          N      7    ASN      N     99    -0.4157      14.01   ; qtot 0.5843
   100          H      7    ASN      H    100     0.2719      1.008   ; qtot 0.8562
   101         CT      7    ASN     CA    101     0.0143      12.01   ; qtot 0.8705
   102         H1      7    ASN     HA    102     0.1048      1.008   ; qtot 0.9753
   103         CT      7    ASN     CB    103    -0.2041      12.01   ; qtot 0.7712
   104         HC      7    ASN    HB1    104     0.0797      1.008   ; qtot 0.8509
   105         HC      7    ASN    HB2    105     0.0797      1.008   ; qtot 0.9306
   106          C      7    ASN     CG    106      0.713      12.01   ; qtot 1.644
   107          O      7    ASN    OD1    107    -0.5931         16   ; qtot 1.051
   108          N      7    ASN    ND2    108    -0.9191      14.01   ; qtot 0.1314
   109          H      7    ASN   HD21    109     0.4196      1.008   ; qtot 0.551
   110          H      7    ASN   HD22    110     0.4196      1.008   ; qtot 0.9706
   111          C      7    ASN      C    111     0.5973      12.01   ; qtot 1.568
   112          O      7    ASN      O    112    -0.5679         16   ; qtot 1
; residue   8 ASN rtp ASN  q  0.0
   113          N      8    ASN      N    113    -0.4157      14.01   ; qtot 0.5843
   114          H      8    ASN      H    114     0.2719      1.008   ; qtot 0.8562
   115         CT      8    ASN     CA    115     0.0143      12.01   ; qtot 0.8705
   116         H1      8    ASN     HA    116     0.1048      1.008   ; qtot 0.9753
   117         CT      8    ASN     CB    117    -0.2041      12.01   ; qtot 0.7712
   118         HC      8    ASN    HB1    118     0.0797      1.008   ; qtot 0.8509
   119         HC      8    ASN    HB2    119     0.0797      1.008   ; qtot 0.9306
   120          C      8    ASN     CG    120      0.713      12.01   ; qtot 1.644
   121          O      8    ASN    OD1    121    -0.5931         16   ; qtot 1.051
   122          N      8    ASN    ND2    122    -0.9191      14.01   ; qtot 0.1314
   123          H      8    ASN   HD21    123     0.4196      1.008   ; qtot 0.551
   124          H      8    ASN   HD22    124     0.4196      1.008   ; qtot 0.9706
   125          C      8    ASN      C    125     0.5973      12.01   ; qtot 1.568
   126          O      8    ASN      O    126    -0.5679         16   ; qtot 1
; residue   9 GLY rtp GLY  q  0.0
   127          N      9    GLY      N    127    -0.4157      14.01   ; qtot 0.5843
   128          H      9    GLY      H    128     0.2719      1.008   ; qtot 0.8562
   129         CT      9    GLY     CA    129    -0.0252      12.01   ; qtot 0.831
   130         H1      9    GLY    HA1    130     0.0698      1.008   ; qtot 0.9008
   131         H1      9    GLY    HA2    131     0.0698      1.008   ; qtot 0.9706
   132          C      9    GLY      C    132     0.5973      12.01   ; qtot 1.568
   133          O      9    GLY      O    133    -0.5679         16   ; qtot 1
; residue  10 ALA rtp ALA  q  0.0
   134          N     10    ALA      N    134    -0.4157      14.01   ; qtot 0.5843
   135          H     10    ALA      H    135     0.2719      1.008   ; qtot 0.8562
   136         CT     10    ALA     CA    136     0.0337      12.01   ; qtot 0.8899
   137         H1     10    ALA     HA    137     0.0823      1.008   ; qtot 0.9722
   138         CT     10    ALA     CB    138    -0.1825      12.01   ; qtot 0.7897
   139         HC     10    ALA    HB1    139     0.0603      1.008   ; qtot 0.85
   140         HC     10    ALA    HB2    140     0.0603      1.008   ; qtot 0.9103
   141         HC     10    ALA    HB3    141     0.0603      1.008   ; qtot 0.9706
   142          C     10    ALA      C    142     0.5973      12.01   ; qtot 1.568
   143          O     10    ALA      O    143    -0.5679         16   ; qtot 1
; residue  11 LYS rtp LYS  q +1.0
   144          N     11    LYS      N    144    -0.3479      14.01   ; qtot 0.6521
   145          H     11    LYS      H    145     0.2747      1.008   ; qtot 0.9268
   146         CT     11    LYS     CA    146      -0.24      12.01   ; qtot 0.6868
   147         H1     11    LYS     HA    147     0.1426      1.008   ; qtot 0.8294
   148         CT     11    LYS     CB    148    -0.0094      12.01   ; qtot 0.82
   149         HC     11    LYS    HB1    149     0.0362      1.008   ; qtot 0.8562
   150         HC     11    LYS    HB2    150     0.0362      1.008   ; qtot 0.8924
   151         CT     11    LYS     CG    151     0.0187      12.01   ; qtot 0.9111
   152         HC     11    LYS    HG1    152     0.0103      1.008   ; qtot 0.9214
   153         HC     11    LYS    HG2    153     0.0103      1.008   ; qtot 0.9317
   154         CT     11    LYS     CD    154    -0.0479      12.01   ; qtot 0.8838
   155         HC     11    LYS    HD1    155     0.0621      1.008   ; qtot 0.9459
   156         HC     11    LYS    HD2    156     0.0621      1.008   ; qtot 1.008
   157         CT     11    LYS     CE    157    -0.0143      12.01   ; qtot 0.9937
   158         HP     11    LYS    HE1    158     0.1135      1.008   ; qtot 1.107
   159         HP     11    LYS    HE2    159     0.1135      1.008   ; qtot 1.221
   160         N3     11    LYS     NZ    160    -0.3854      14.01   ; qtot 0.8353
   161          H     11    LYS    HZ1    161       0.34      1.008   ; qtot 1.175
   162          H     11    LYS    HZ2    162       0.34      1.008   ; qtot 1.515
   163          H     11    LYS    HZ3    163       0.34      1.008   ; qtot 1.855
   164          C     11    LYS      C    164     0.7341      12.01   ; qtot 2.589
   165          O     11    LYS      O    165    -0.5894         16   ; qtot 2
; residue  12 MET rtp MET  q  0.0
   166          N     12    MET      N    166    -0.4157      14.01   ; qtot 1.584
   167          H     12    MET      H    167     0.2719      1.008   ; qtot 1.856
   168         CT     12    MET     CA    168    -0.0237      12.01   ; qtot 1.833
   169         H1     12    MET     HA    169      0.088      1.008   ; qtot 1.921
   170         CT     12    MET     CB    170     0.0342      12.01   ; qtot 1.955
   171         HC     12    MET    HB1    171     0.0241      1.008   ; qtot 1.979
   172         HC     12    MET    HB2    172     0.0241      1.008   ; qtot 2.003
   173         CT     12    MET     CG    173     0.0018      12.01   ; qtot 2.005
   174         H1     12    MET    HG1    174      0.044      1.008   ; qtot 2.049
   175         H1     12    MET    HG2    175      0.044      1.008   ; qtot 2.093
   176          S     12    MET     SD    176    -0.2737      32.06   ; qtot 1.819
   177         CT     12    MET     CE    177    -0.0536      12.01   ; qtot 1.765
   178         H1     12    MET    HE1    178     0.0684      1.008   ; qtot 1.834
   179         H1     12    MET    HE2    179     0.0684      1.008   ; qtot 1.902
   180         H1     12    MET    HE3    180     0.0684      1.008   ; qtot 1.971
   181          C     12    MET      C    181     0.5973      12.01   ; qtot 2.568
   182          O     12    MET      O    182    -0.5679         16   ; qtot 2
; residue  13 PRO rtp PRO  q  0.0
   183          N     13    PRO      N    183    -0.2548      14.01   ; qtot 1.745
   184         CT     13    PRO     CD    184     0.0192      12.01   ; qtot 1.764
   185         H1     13    PRO    HD1    185     0.0391      1.008   ; qtot 1.804
   186         H1     13    PRO    HD2    186     0.0391      1.008   ; qtot 1.843
   187         CT     13    PRO     CG    187     0.0189      12.01   ; qtot 1.862
   188         HC     13    PRO    HG1    188     0.0213      1.008   ; qtot 1.883
   189         HC     13    PRO    HG2    189     0.0213      1.008   ; qtot 1.904
   190         CT     13    PRO     CB    190     -0.007      12.01   ; qtot 1.897
   191         HC     13    PRO    HB1    191     0.0253      1.008   ; qtot 1.922
   192         HC     13    PRO    HB2    192     0.0253      1.008   ; qtot 1.948
   193         CT     13    PRO     CA    193    -0.0266      12.01   ; qtot 1.921
   194         H1     13    PRO     HA    194     0.0641      1.008   ; qtot 1.985
   195          C     13    PRO      C    195     0.5896      12.01   ; qtot 2.575
   196          O     13    PRO      O    196    -0.5748         16   ; qtot 2
; residue  14 ILE rtp ILE  q  0.0
   197          N     14    ILE      N    197    -0.4157      14.01   ; qtot 1.584
   198          H     14    ILE      H    198     0.2719      1.008   ; qtot 1.856
   199         CT     14    ILE     CA    199    -0.0597      12.01   ; qtot 1.797
   200         H1     14    ILE     HA    200     0.0869      1.008   ; qtot 1.883
   201         CT     14    ILE     CB    201     0.1303      12.01   ; qtot 2.014
   202         HC     14    ILE     HB    202     0.0187      1.008   ; qtot 2.032
   203         CT     14    ILE    CG2    203    -0.3204      12.01   ; qtot 1.712
   204         HC     14    ILE   HG21    204     0.0882      1.008   ; qtot 1.8
   205         HC     14    ILE   HG22    205     0.0882      1.008   ; qtot 1.888
   206         HC     14    ILE   HG23    206     0.0882      1.008   ; qtot 1.977
   207         CT     14    ILE    CG1    207     -0.043      12.01   ; qtot 1.934
   208         HC     14    ILE   HG11    208     0.0236      1.008   ; qtot 1.957
   209         HC     14    ILE   HG12    209     0.0236      1.008   ; qtot 1.981
   210         CT     14    ILE     CD    210     -0.066      12.01   ; qtot 1.915
   211         HC     14    ILE    HD1    211     0.0186      1.008   ; qtot 1.933
   212         HC     14    ILE    HD2    212     0.0186      1.008   ; qtot 1.952
   213         HC     14    ILE    HD3    213     0.0186      1.008   ; qtot 1.971
   214          C     14    ILE      C    214     0.5973      12.01   ; qtot 2.568
   215          O     14    ILE      O    215    -0.5679         16   ; qtot 2
; residue  15 LEU rtp LEU  q  0.0
   216          N     15    LEU      N    216    -0.4157      14.01   ; qtot 1.584
   217          H     15    LEU      H    217     0.2719      1.008   ; qtot 1.856
   218         CT     15    LEU     CA    218    -0.0518      12.01   ; qtot 1.804
   219         H1     15    LEU     HA    219     0.0922      1.008   ; qtot 1.897
   220         CT     15    LEU     CB    220    -0.1102      12.01   ; qtot 1.786
   221         HC     15    LEU    HB1    221     0.0457      1.008   ; qtot 1.832
   222         HC     15    LEU    HB2    222     0.0457      1.008   ; qtot 1.878
   223         CT     15    LEU     CG    223     0.3531      12.01   ; qtot 2.231
   224         HC     15    LEU     HG    224    -0.0361      1.008   ; qtot 2.195
   225         CT     15    LEU    CD1    225    -0.4121      12.01   ; qtot 1.783
   226         HC     15    LEU   HD11    226        0.1      1.008   ; qtot 1.883
   227         HC     15    LEU   HD12    227        0.1      1.008   ; qtot 1.983
   228         HC     15    LEU   HD13    228        0.1      1.008   ; qtot 2.083
   229         CT     15    LEU    CD2    229    -0.4121      12.01   ; qtot 1.671
   230         HC     15    LEU   HD21    230        0.1      1.008   ; qtot 1.771
   231         HC     15    LEU   HD22    231        0.1      1.008   ; qtot 1.871
   232         HC     15    LEU   HD23    232        0.1      1.008   ; qtot 1.971
   233          C     15    LEU      C    233     0.5973      12.01   ; qtot 2.568
   234          O     15    LEU      O    234    -0.5679         16   ; qtot 2
; residue  16 GLY rtp GLY  q  0.0
   235          N     16    GLY      N    235    -0.4157      14.01   ; qtot 1.584
   236          H     16    GLY      H    236     0.2719      1.008   ; qtot 1.856
   237         CT     16    GLY     CA    237    -0.0252      12.01   ; qtot 1.831
   238         H1     16    GLY    HA1    238     0.0698      1.008   ; qtot 1.901
   239         H1     16    GLY    HA2    239     0.0698      1.008   ; qtot 1.971
   240          C     16    GLY      C    240     0.5973      12.01   ; qtot 2.568
   241          O     16    GLY      O    241    -0.5679         16   ; qtot 2
; residue  17 LEU rtp LEU  q  0.0
   242          N     17    LEU      N    242    -0.4157      14.01   ; qtot 1.584
   243          H     17    LEU      H    243     0.2719      1.008   ; qtot 1.856
   244         CT     17    LEU     CA    244    -0.0518      12.01   ; qtot 1.804
   245         H1     17    LEU     HA    245     0.0922      1.008   ; qtot 1.897
   246         CT     17    LEU     CB    246    -0.1102      12.01   ; qtot 1.786
   247         HC     17    LEU    HB1    247     0.0457      1.008   ; qtot 1.832
   248         HC     17    LEU    HB2    248     0.0457      1.008   ; qtot 1.878
   249         CT     17    LEU     CG    249     0.3531      12.01   ; qtot 2.231
   250         HC     17    LEU     HG    250    -0.0361      1.008   ; qtot 2.195
   251         CT     17    LEU    CD1    251    -0.4121      12.01   ; qtot 1.783
   252         HC     17    LEU   HD11    252        0.1      1.008   ; qtot 1.883
   253         HC     17    LEU   HD12    253        0.1      1.008   ; qtot 1.983
   254         HC     17    LEU   HD13    254        0.1      1.008   ; qtot 2.083
   255         CT     17    LEU    CD2    255    -0.4121      12.01   ; qtot 1.671
   256         HC     17    LEU   HD21    256        0.1      1.008   ; qtot 1.771
   257         HC     17    LEU   HD22    257        0.1      1.008   ; qtot 1.871
   258         HC     17    LEU   HD23    258        0.1      1.008   ; qtot 1.971
   259          C     17    LEU      C    259     0.5973      12.01   ; qtot 2.568
   260          O     17    LEU      O    260    -0.5679         16   ; qtot 2
; residue  18 GLY rtp GLY  q  0.0
   261          N     18    GLY      N    261    -0.4157      14.01   ; qtot 1.584
   262          H     18    GLY      H    262     0.2719      1.008   ; qtot 1.856
   263         CT     18    GLY     CA    263    -0.0252      12.01   ; qtot 1.831
   264         H1     18    GLY    HA1    264     0.0698      1.008   ; qtot 1.901
   265         H1     18    GLY    HA2    265     0.0698      1.008   ; qtot 1.971
   266          C     18    GLY      C    266     0.5973      12.01   ; qtot 2.568
   267          O     18    GLY      O    267    -0.5679         16   ; qtot 2
; residue  19 THR rtp THR  q  0.0
   268          N     19    THR      N    268    -0.4157      14.01   ; qtot 1.584
   269          H     19    THR      H    269     0.2719      1.008   ; qtot 1.856
   270         CT     19    THR     CA    270    -0.0389      12.01   ; qtot 1.817
   271         H1     19    THR     HA    271     0.1007      1.008   ; qtot 1.918
   272         CT     19    THR     CB    272     0.3654      12.01   ; qtot 2.283
   273         H1     19    THR     HB    273     0.0043      1.008   ; qtot 2.288
   274         CT     19    THR    CG2    274    -0.2438      12.01   ; qtot 2.044
   275         HC     19    THR   HG21    275     0.0642      1.008   ; qtot 2.108
   276         HC     19    THR   HG22    276     0.0642      1.008   ; qtot 2.172
   277         HC     19    THR   HG23    277     0.0642      1.008   ; qtot 2.237
   278         OH     19    THR    OG1    278    -0.6761         16   ; qtot 1.56
   279         HO     19    THR    HG1    279     0.4102      1.008   ; qtot 1.971
   280          C     19    THR      C    280     0.5973      12.01   ; qtot 2.568
   281          O     19    THR      O    281    -0.5679         16   ; qtot 2
; residue  20 TRP rtp TRP  q  0.0
   282          N     20    TRP      N    282    -0.4157      14.01   ; qtot 1.584
   283          H     20    TRP      H    283     0.2719      1.008   ; qtot 1.856
   284         CT     20    TRP     CA    284    -0.0275      12.01   ; qtot 1.829
   285         H1     20    TRP     HA    285     0.1123      1.008   ; qtot 1.941
   286         CT     20    TRP     CB    286     -0.005      12.01   ; qtot 1.936
   287         HC     20    TRP    HB1    287     0.0339      1.008   ; qtot 1.97
   288         HC     20    TRP    HB2    288     0.0339      1.008   ; qtot 2.004
   289         C*     20    TRP     CG    289    -0.1415      12.01   ; qtot 1.862
   290         CW     20    TRP    CD1    290    -0.1638      12.01   ; qtot 1.699
   291         H4     20    TRP    HD1    291     0.2062      1.008   ; qtot 1.905
   292         NA     20    TRP    NE1    292    -0.3418      14.01   ; qtot 1.563
   293          H     20    TRP    HE1    293     0.3412      1.008   ; qtot 1.904
   294         CN     20    TRP    CE2    294      0.138      12.01   ; qtot 2.042
   295         CA     20    TRP    CZ2    295    -0.2601      12.01   ; qtot 1.782
   296         HA     20    TRP    HZ2    296     0.1572      1.008   ; qtot 1.939
   297         CA     20    TRP    CH2    297    -0.1134      12.01   ; qtot 1.826
   298         HA     20    TRP    HH2    298     0.1417      1.008   ; qtot 1.968
   299         CA     20    TRP    CZ3    299    -0.1972      12.01   ; qtot 1.77
   300         HA     20    TRP    HZ3    300     0.1447      1.008   ; qtot 1.915
   301         CA     20    TRP    CE3    301    -0.2387      12.01   ; qtot 1.676
   302         HA     20    TRP    HE3    302       0.17      1.008   ; qtot 1.846
   303         CB     20    TRP    CD2    303     0.1243      12.01   ; qtot 1.971
   304          C     20    TRP      C    304     0.5973      12.01   ; qtot 2.568
   305          O     20    TRP      O    305    -0.5679         16   ; qtot 2
; residue  21 LYS rtp LYS  q +1.0
   306          N     21    LYS      N    306    -0.3479      14.01   ; qtot 1.652
   307          H     21    LYS      H    307     0.2747      1.008   ; qtot 1.927
   308         CT     21    LYS     CA    308      -0.24      12.01   ; qtot 1.687
   309         H1     21    LYS     HA    309     0.1426      1.008   ; qtot 1.829
   310         CT     21    LYS     CB    310    -0.0094      12.01   ; qtot 1.82
   311         HC     21    LYS    HB1    311     0.0362      1.008   ; qtot 1.856
   312         HC     21    LYS    HB2    312     0.0362      1.008   ; qtot 1.892
   313         CT     21    LYS     CG    313     0.0187      12.01   ; qtot 1.911
   314         HC     21    LYS    HG1    314     0.0103      1.008   ; qtot 1.921
   315         HC     21    LYS    HG2    315     0.0103      1.008   ; qtot 1.932
   316         CT     21    LYS     CD    316    -0.0479      12.01   ; qtot 1.884
   317         HC     21    LYS    HD1    317     0.0621      1.008   ; qtot 1.946
   318         HC     21    LYS    HD2    318     0.0621      1.008   ; qtot 2.008
   319         CT     21    LYS     CE    319    -0.0143      12.01   ; qtot 1.994
   320         HP     21    LYS    HE1    320     0.1135      1.008   ; qtot 2.107
   321         HP     21    LYS    HE2    321     0.1135      1.008   ; qtot 2.221
   322         N3     21    LYS     NZ    322    -0.3854      14.01   ; qtot 1.835
   323          H     21    LYS    HZ1    323       0.34      1.008   ; qtot 2.175
   324          H     21    LYS    HZ2    324       0.34      1.008   ; qtot 2.515
   325          H     21    LYS    HZ3    325       0.34      1.008   ; qtot 2.855
   326          C     21    LYS      C    326     0.7341      12.01   ; qtot 3.589
   327          O     21    LYS      O    327    -0.5894         16   ; qtot 3
; residue  22 SER rtp SER  q  0.0
   328          N     22    SER      N    328    -0.4157      14.01   ; qtot 2.584
   329          H     22    SER      H    329     0.2719      1.008   ; qtot 2.856
   330         CT     22    SER     CA    330    -0.0249      12.01   ; qtot 2.831
   331         H1     22    SER     HA    331     0.0843      1.008   ; qtot 2.916
   332         CT     22    SER     CB    332     0.2117      12.01   ; qtot 3.127
   333         H1     22    SER    HB1    333     0.0352      1.008   ; qtot 3.163
   334         H1     22    SER    HB2    334     0.0352      1.008   ; qtot 3.198
   335         OH     22    SER     OG    335    -0.6546         16   ; qtot 2.543
   336         HO     22    SER     HG    336     0.4275      1.008   ; qtot 2.971
   337          C     22    SER      C    337     0.5973      12.01   ; qtot 3.568
   338          O     22    SER      O    338    -0.5679         16   ; qtot 3
; residue  23 PRO rtp PRO  q  0.0
   339          N     23    PRO      N    339    -0.2548      14.01   ; qtot 2.745
   340         CT     23    PRO     CD    340     0.0192      12.01   ; qtot 2.764
   341         H1     23    PRO    HD1    341     0.0391      1.008   ; qtot 2.804
   342         H1     23    PRO    HD2    342     0.0391      1.008   ; qtot 2.843
   343         CT     23    PRO     CG    343     0.0189      12.01   ; qtot 2.862
   344         HC     23    PRO    HG1    344     0.0213      1.008   ; qtot 2.883
   345         HC     23    PRO    HG2    345     0.0213      1.008   ; qtot 2.904
   346         CT     23    PRO     CB    346     -0.007      12.01   ; qtot 2.897
   347         HC     23    PRO    HB1    347     0.0253      1.008   ; qtot 2.922
   348         HC     23    PRO    HB2    348     0.0253      1.008   ; qtot 2.948
   349         CT     23    PRO     CA    349    -0.0266      12.01   ; qtot 2.921
   350         H1     23    PRO     HA    350     0.0641      1.008   ; qtot 2.985
   351          C     23    PRO      C    351     0.5896      12.01   ; qtot 3.575
   352          O     23    PRO      O    352    -0.5748         16   ; qtot 3
; residue  24 PRO rtp PRO  q  0.0
   353          N     24    PRO      N    353    -0.2548      14.01   ; qtot 2.745
   354         CT     24    PRO     CD    354     0.0192      12.01   ; qtot 2.764
   355         H1     24    PRO    HD1    355     0.0391      1.008   ; qtot 2.804
   356         H1     24    PRO    HD2    356     0.0391      1.008   ; qtot 2.843
   357         CT     24    PRO     CG    357     0.0189      12.01   ; qtot 2.862
   358         HC     24    PRO    HG1    358     0.0213      1.008   ; qtot 2.883
   359         HC     24    PRO    HG2    359     0.0213      1.008   ; qtot 2.904
   360         CT     24    PRO     CB    360     -0.007      12.01   ; qtot 2.897
   361         HC     24    PRO    HB1    361     0.0253      1.008   ; qtot 2.922
   362         HC     24    PRO    HB2    362     0.0253      1.008   ; qtot 2.948
   363         CT     24    PRO     CA    363    -0.0266      12.01   ; qtot 2.921
   364         H1     24    PRO     HA    364     0.0641      1.008   ; qtot 2.985
   365          C     24    PRO      C    365     0.5896      12.01   ; qtot 3.575
   366          O     24    PRO      O    366    -0.5748         16   ; qtot 3
; residue  25 GLY rtp GLY  q  0.0
   367          N     25    GLY      N    367    -0.4157      14.01   ; qtot 2.584
   368          H     25    GLY      H    368     0.2719      1.008   ; qtot 2.856
   369         CT     25    GLY     CA    369    -0.0252      12.01   ; qtot 2.831
   370         H1     25    GLY    HA1    370     0.0698      1.008   ; qtot 2.901
   371         H1     25    GLY    HA2    371     0.0698      1.008   ; qtot 2.971
   372          C     25    GLY      C    372     0.5973      12.01   ; qtot 3.568
   373          O     25    GLY      O    373    -0.5679         16   ; qtot 3
; residue  26 GLN rtp GLN  q  0.0
   374          N     26    GLN      N    374    -0.4157      14.01   ; qtot 2.584
   375          H     26    GLN      H    375     0.2719      1.008   ; qtot 2.856
   376         CT     26    GLN     CA    376    -0.0031      12.01   ; qtot 2.853
   377         H1     26    GLN     HA    377      0.085      1.008   ; qtot 2.938
   378         CT     26    GLN     CB    378    -0.0036      12.01   ; qtot 2.935
   379         HC     26    GLN    HB1    379     0.0171      1.008   ; qtot 2.952
   380         HC     26    GLN    HB2    380     0.0171      1.008   ; qtot 2.969
   381         CT     26    GLN     CG    381    -0.0645      12.01   ; qtot 2.904
   382         HC     26    GLN    HG1    382     0.0352      1.008   ; qtot 2.939
   383         HC     26    GLN    HG2    383     0.0352      1.008   ; qtot 2.975
   384          C     26    GLN     CD    384     0.6951      12.01   ; qtot 3.67
   385          O     26    GLN    OE1    385    -0.6086         16   ; qtot 3.061
   386          N     26    GLN    NE2    386    -0.9407      14.01   ; qtot 2.12
   387          H     26    GLN   HE21    387     0.4251      1.008   ; qtot 2.546
   388          H     26    GLN   HE22    388     0.4251      1.008   ; qtot 2.971
   389          C     26    GLN      C    389     0.5973      12.01   ; qtot 3.568
   390          O     26    GLN      O    390    -0.5679         16   ; qtot 3
; residue  27 VAL rtp VAL  q  0.0
   391          N     27    VAL      N    391    -0.4157      14.01   ; qtot 2.584
   392          H     27    VAL      H    392     0.2719      1.008   ; qtot 2.856
   393         CT     27    VAL     CA    393    -0.0875      12.01   ; qtot 2.769
   394         H1     27    VAL     HA    394     0.0969      1.008   ; qtot 2.866
   395         CT     27    VAL     CB    395     0.2985      12.01   ; qtot 3.164
   396         HC     27    VAL     HB    396    -0.0297      1.008   ; qtot 3.134
   397         CT     27    VAL    CG1    397    -0.3192      12.01   ; qtot 2.815
   398         HC     27    VAL   HG11    398     0.0791      1.008   ; qtot 2.894
   399         HC     27    VAL   HG12    399     0.0791      1.008   ; qtot 2.973
   400         HC     27    VAL   HG13    400     0.0791      1.008   ; qtot 3.053
   401         CT     27    VAL    CG2    401    -0.3192      12.01   ; qtot 2.733
   402         HC     27    VAL   HG21    402     0.0791      1.008   ; qtot 2.812
   403         HC     27    VAL   HG22    403     0.0791      1.008   ; qtot 2.892
   404         HC     27    VAL   HG23    404     0.0791      1.008   ; qtot 2.971
   405          C     27    VAL      C    405     0.5973      12.01   ; qtot 3.568
   406          O     27    VAL      O    406    -0.5679         16   ; qtot 3
; residue  28 THR rtp THR  q  0.0
   407          N     28    THR      N    407    -0.4157      14.01   ; qtot 2.584
   408          H     28    THR      H    408     0.2719      1.008   ; qtot 2.856
   409         CT     28    THR     CA    409    -0.0389      12.01   ; qtot 2.817
   410         H1     28    THR     HA    410     0.1007      1.008   ; qtot 2.918
   411         CT     28    THR     CB    411     0.3654      12.01   ; qtot 3.283
   412         H1     28    THR     HB    412     0.0043      1.008   ; qtot 3.288
   413         CT     28    THR    CG2    413    -0.2438      12.01   ; qtot 3.044
   414         HC     28    THR   HG21    414     0.0642      1.008   ; qtot 3.108
   415         HC     28    THR   HG22    415     0.0642      1.008   ; qtot 3.172
   416         HC     28    THR   HG23    416     0.0642      1.008   ; qtot 3.237
   417         OH     28    THR    OG1    417    -0.6761         16   ; qtot 2.56
   418         HO     28    THR    HG1    418     0.4102      1.008   ; qtot 2.971
   419          C     28    THR      C    419     0.5973      12.01   ; qtot 3.568
   420          O     28    THR      O    420    -0.5679         16   ; qtot 3
; residue  29 GLU rtp GLU  q -1.0
   421          N     29    GLU      N    421    -0.5163      14.01   ; qtot 2.484
   422          H     29    GLU      H    422     0.2936      1.008   ; qtot 2.777
   423         CT     29    GLU     CA    423     0.0397      12.01   ; qtot 2.817
   424         H1     29    GLU     HA    424     0.1105      1.008   ; qtot 2.928
   425         CT     29    GLU     CB    425      0.056      12.01   ; qtot 2.984
   426         HC     29    GLU    HB1    426    -0.0173      1.008   ; qtot 2.966
   427         HC     29    GLU    HB2    427    -0.0173      1.008   ; qtot 2.949
   428         CT     29    GLU     CG    428     0.0136      12.01   ; qtot 2.963
   429         HC     29    GLU    HG1    429    -0.0425      1.008   ; qtot 2.92
   430         HC     29    GLU    HG2    430    -0.0425      1.008   ; qtot 2.878
   431          C     29    GLU     CD    431     0.8054      12.01   ; qtot 3.683
   432         O2     29    GLU    OE1    432    -0.8188         16   ; qtot 2.864
   433         O2     29    GLU    OE2    433    -0.8188         16   ; qtot 2.045
   434          C     29    GLU      C    434     0.5366      12.01   ; qtot 2.582
   435          O     29    GLU      O    435    -0.5819         16   ; qtot 2
; residue  30 ALA rtp ALA  q  0.0
   436          N     30    ALA      N    436    -0.4157      14.01   ; qtot 1.584
   437          H     30    ALA      H    437     0.2719      1.008   ; qtot 1.856
   438         CT     30    ALA     CA    438     0.0337      12.01   ; qtot 1.89
   439         H1     30    ALA     HA    439     0.0823      1.008   ; qtot 1.972
   440         CT     30    ALA     CB    440    -0.1825      12.01   ; qtot 1.79
   441         HC     30    ALA    HB1    441     0.0603      1.008   ; qtot 1.85
   442         HC     30    ALA    HB2    442     0.0603      1.008   ; qtot 1.91
   443         HC     30    ALA    HB3    443     0.0603      1.008   ; qtot 1.971
   444          C     30    ALA      C    444     0.5973      12.01   ; qtot 2.568
   445          O     30    ALA      O    445    -0.5679         16   ; qtot 2
; residue  31 VAL rtp VAL  q  0.0
   446          N     31    VAL      N    446    -0.4157      14.01   ; qtot 1.584
   447          H     31    VAL      H    447     0.2719      1.008   ; qtot 1.856
   448         CT     31    VAL     CA    448    -0.0875      12.01   ; qtot 1.769
   449         H1     31    VAL     HA    449     0.0969      1.008   ; qtot 1.866
   450         CT     31    VAL     CB    450     0.2985      12.01   ; qtot 2.164
   451         HC     31    VAL     HB    451    -0.0297      1.008   ; qtot 2.134
   452         CT     31    VAL    CG1    452    -0.3192      12.01   ; qtot 1.815
   453         HC     31    VAL   HG11    453     0.0791      1.008   ; qtot 1.894
   454         HC     31    VAL   HG12    454     0.0791      1.008   ; qtot 1.973
   455         HC     31    VAL   HG13    455     0.0791      1.008   ; qtot 2.053
   456         CT     31    VAL    CG2    456    -0.3192      12.01   ; qtot 1.733
   457         HC     31    VAL   HG21    457     0.0791      1.008   ; qtot 1.812
   458         HC     31    VAL   HG22    458     0.0791      1.008   ; qtot 1.892
   459         HC     31    VAL   HG23    459     0.0791      1.008   ; qtot 1.971
   460          C     31    VAL      C    460     0.5973      12.01   ; qtot 2.568
   461          O     31    VAL      O    461    -0.5679         16   ; qtot 2
; residue  32 LYS rtp LYS  q +1.0
   462          N     32    LYS      N    462    -0.3479      14.01   ; qtot 1.652
   463          H     32    LYS      H    463     0.2747      1.008   ; qtot 1.927
   464         CT     32    LYS     CA    464      -0.24      12.01   ; qtot 1.687
   465         H1     32    LYS     HA    465     0.1426      1.008   ; qtot 1.829
   466         CT     32    LYS     CB    466    -0.0094      12.01   ; qtot 1.82
   467         HC     32    LYS    HB1    467     0.0362      1.008   ; qtot 1.856
   468         HC     32    LYS    HB2    468     0.0362      1.008   ; qtot 1.892
   469         CT     32    LYS     CG    469     0.0187      12.01   ; qtot 1.911
   470         HC     32    LYS    HG1    470     0.0103      1.008   ; qtot 1.921
   471         HC     32    LYS    HG2    471     0.0103      1.008   ; qtot 1.932
   472         CT     32    LYS     CD    472    -0.0479      12.01   ; qtot 1.884
   473         HC     32    LYS    HD1    473     0.0621      1.008   ; qtot 1.946
   474         HC     32    LYS    HD2    474     0.0621      1.008   ; qtot 2.008
   475         CT     32    LYS     CE    475    -0.0143      12.01   ; qtot 1.994
   476         HP     32    LYS    HE1    476     0.1135      1.008   ; qtot 2.107
   477         HP     32    LYS    HE2    477     0.1135      1.008   ; qtot 2.221
   478         N3     32    LYS     NZ    478    -0.3854      14.01   ; qtot 1.835
   479          H     32    LYS    HZ1    479       0.34      1.008   ; qtot 2.175
   480          H     32    LYS    HZ2    480       0.34      1.008   ; qtot 2.515
   481          H     32    LYS    HZ3    481       0.34      1.008   ; qtot 2.855
   482          C     32    LYS      C    482     0.7341      12.01   ; qtot 3.589
   483          O     32    LYS      O    483    -0.5894         16   ; qtot 3
; residue  33 VAL rtp VAL  q  0.0
   484          N     33    VAL      N    484    -0.4157      14.01   ; qtot 2.584
   485          H     33    VAL      H    485     0.2719      1.008   ; qtot 2.856
   486         CT     33    VAL     CA    486    -0.0875      12.01   ; qtot 2.769
   487         H1     33    VAL     HA    487     0.0969      1.008   ; qtot 2.866
   488         CT     33    VAL     CB    488     0.2985      12.01   ; qtot 3.164
   489         HC     33    VAL     HB    489    -0.0297      1.008   ; qtot 3.134
   490         CT     33    VAL    CG1    490    -0.3192      12.01   ; qtot 2.815
   491         HC     33    VAL   HG11    491     0.0791      1.008   ; qtot 2.894
   492         HC     33    VAL   HG12    492     0.0791      1.008   ; qtot 2.973
   493         HC     33    VAL   HG13    493     0.0791      1.008   ; qtot 3.053
   494         CT     33    VAL    CG2    494    -0.3192      12.01   ; qtot 2.733
   495         HC     33    VAL   HG21    495     0.0791      1.008   ; qtot 2.812
   496         HC     33    VAL   HG22    496     0.0791      1.008   ; qtot 2.892
   497         HC     33    VAL   HG23    497     0.0791      1.008   ; qtot 2.971
   498          C     33    VAL      C    498     0.5973      12.01   ; qtot 3.568
   499          O     33    VAL      O    499    -0.5679         16   ; qtot 3
; residue  34 ALA rtp ALA  q  0.0
   500          N     34    ALA      N    500    -0.4157      14.01   ; qtot 2.584
   501          H     34    ALA      H    501     0.2719      1.008   ; qtot 2.856
   502         CT     34    ALA     CA    502     0.0337      12.01   ; qtot 2.89
   503         H1     34    ALA     HA    503     0.0823      1.008   ; qtot 2.972
   504         CT     34    ALA     CB    504    -0.1825      12.01   ; qtot 2.79
   505         HC     34    ALA    HB1    505     0.0603      1.008   ; qtot 2.85
   506         HC     34    ALA    HB2    506     0.0603      1.008   ; qtot 2.91
   507         HC     34    ALA    HB3    507     0.0603      1.008   ; qtot 2.971
   508          C     34    ALA      C    508     0.5973      12.01   ; qtot 3.568
   509          O     34    ALA      O    509    -0.5679         16   ; qtot 3
; residue  35 ILE rtp ILE  q  0.0
   510          N     35    ILE      N    510    -0.4157      14.01   ; qtot 2.584
   511          H     35    ILE      H    511     0.2719      1.008   ; qtot 2.856
   512         CT     35    ILE     CA    512    -0.0597      12.01   ; qtot 2.797
   513         H1     35    ILE     HA    513     0.0869      1.008   ; qtot 2.883
   514         CT     35    ILE     CB    514     0.1303      12.01   ; qtot 3.014
   515         HC     35    ILE     HB    515     0.0187      1.008   ; qtot 3.032
   516         CT     35    ILE    CG2    516    -0.3204      12.01   ; qtot 2.712
   517         HC     35    ILE   HG21    517     0.0882      1.008   ; qtot 2.8
   518         HC     35    ILE   HG22    518     0.0882      1.008   ; qtot 2.888
   519         HC     35    ILE   HG23    519     0.0882      1.008   ; qtot 2.977
   520         CT     35    ILE    CG1    520     -0.043      12.01   ; qtot 2.934
   521         HC     35    ILE   HG11    521     0.0236      1.008   ; qtot 2.957
   522         HC     35    ILE   HG12    522     0.0236      1.008   ; qtot 2.981
   523         CT     35    ILE     CD    523     -0.066      12.01   ; qtot 2.915
   524         HC     35    ILE    HD1    524     0.0186      1.008   ; qtot 2.933
   525         HC     35    ILE    HD2    525     0.0186      1.008   ; qtot 2.952
   526         HC     35    ILE    HD3    526     0.0186      1.008   ; qtot 2.971
   527          C     35    ILE      C    527     0.5973      12.01   ; qtot 3.568
   528          O     35    ILE      O    528    -0.5679         16   ; qtot 3
; residue  36 ASP rtp ASP  q -1.0
   529          N     36    ASP      N    529    -0.5163      14.01   ; qtot 2.484
   530          H     36    ASP      H    530     0.2936      1.008   ; qtot 2.777
   531         CT     36    ASP     CA    531     0.0381      12.01   ; qtot 2.815
   532         H1     36    ASP     HA    532      0.088      1.008   ; qtot 2.903
   533         CT     36    ASP     CB    533    -0.0303      12.01   ; qtot 2.873
   534         HC     36    ASP    HB1    534    -0.0122      1.008   ; qtot 2.861
   535         HC     36    ASP    HB2    535    -0.0122      1.008   ; qtot 2.849
   536          C     36    ASP     CG    536     0.7994      12.01   ; qtot 3.648
   537         O2     36    ASP    OD1    537    -0.8014         16   ; qtot 2.847
   538         O2     36    ASP    OD2    538    -0.8014         16   ; qtot 2.045
   539          C     36    ASP      C    539     0.5366      12.01   ; qtot 2.582
   540          O     36    ASP      O    540    -0.5819         16   ; qtot 2
; residue  37 VAL rtp VAL  q  0.0
   541          N     37    VAL      N    541    -0.4157      14.01   ; qtot 1.584
   542          H     37    VAL      H    542     0.2719      1.008   ; qtot 1.856
   543         CT     37    VAL     CA    543    -0.0875      12.01   ; qtot 1.769
   544         H1     37    VAL     HA    544     0.0969      1.008   ; qtot 1.866
   545         CT     37    VAL     CB    545     0.2985      12.01   ; qtot 2.164
   546         HC     37    VAL     HB    546    -0.0297      1.008   ; qtot 2.134
   547         CT     37    VAL    CG1    547    -0.3192      12.01   ; qtot 1.815
   548         HC     37    VAL   HG11    548     0.0791      1.008   ; qtot 1.894
   549         HC     37    VAL   HG12    549     0.0791      1.008   ; qtot 1.973
   550         HC     37    VAL   HG13    550     0.0791      1.008   ; qtot 2.053
   551         CT     37    VAL    CG2    551    -0.3192      12.01   ; qtot 1.733
   552         HC     37    VAL   HG21    552     0.0791      1.008   ; qtot 1.812
   553         HC     37    VAL   HG22    553     0.0791      1.008   ; qtot 1.892
   554         HC     37    VAL   HG23    554     0.0791      1.008   ; qtot 1.971
   555          C     37    VAL      C    555     0.5973      12.01   ; qtot 2.568
   556          O     37    VAL      O    556    -0.5679         16   ; qtot 2
; residue  38 GLY rtp GLY  q  0.0
   557          N     38    GLY      N    557    -0.4157      14.01   ; qtot 1.584
   558          H     38    GLY      H    558     0.2719      1.008   ; qtot 1.856
   559         CT     38    GLY     CA    559    -0.0252      12.01   ; qtot 1.831
   560         H1     38    GLY    HA1    560     0.0698      1.008   ; qtot 1.901
   561         H1     38    GLY    HA2    561     0.0698      1.008   ; qtot 1.971
   562          C     38    GLY      C    562     0.5973      12.01   ; qtot 2.568
   563          O     38    GLY      O    563    -0.5679         16   ; qtot 2
; residue  39 TYR rtp TYR  q  0.0
   564          N     39    TYR      N    564    -0.4157      14.01   ; qtot 1.584
   565          H     39    TYR      H    565     0.2719      1.008   ; qtot 1.856
   566         CT     39    TYR     CA    566    -0.0014      12.01   ; qtot 1.855
   567         H1     39    TYR     HA    567     0.0876      1.008   ; qtot 1.942
   568         CT     39    TYR     CB    568    -0.0152      12.01   ; qtot 1.927
   569         HC     39    TYR    HB1    569     0.0295      1.008   ; qtot 1.957
   570         HC     39    TYR    HB2    570     0.0295      1.008   ; qtot 1.986
   571         CA     39    TYR     CG    571    -0.0011      12.01   ; qtot 1.985
   572         CA     39    TYR    CD1    572    -0.1906      12.01   ; qtot 1.795
   573         HA     39    TYR    HD1    573     0.1699      1.008   ; qtot 1.964
   574         CA     39    TYR    CE1    574    -0.2341      12.01   ; qtot 1.73
   575         HA     39    TYR    HE1    575     0.1656      1.008   ; qtot 1.896
   576          C     39    TYR     CZ    576     0.3226      12.01   ; qtot 2.219
   577         OH     39    TYR     OH    577    -0.5579         16   ; qtot 1.661
   578         HO     39    TYR     HH    578     0.3992      1.008   ; qtot 2.06
   579         CA     39    TYR    CE2    579    -0.2341      12.01   ; qtot 1.826
   580         HA     39    TYR    HE2    580     0.1656      1.008   ; qtot 1.991
   581         CA     39    TYR    CD2    581    -0.1906      12.01   ; qtot 1.801
   582         HA     39    TYR    HD2    582     0.1699      1.008   ; qtot 1.971
   583          C     39    TYR      C    583     0.5973      12.01   ; qtot 2.568
   584          O     39    TYR      O    584    -0.5679         16   ; qtot 2
; residue  40 ARG rtp ARG  q +1.0
   585          N     40    ARG      N    585    -0.3479      14.01   ; qtot 1.652
   586          H     40    ARG      H    586     0.2747      1.008   ; qtot 1.927
   587         CT     40    ARG     CA    587    -0.2637      12.01   ; qtot 1.663
   588         H1     40    ARG     HA    588      0.156      1.008   ; qtot 1.819
   589         CT     40    ARG     CB    589    -0.0007      12.01   ; qtot 1.818
   590         HC     40    ARG    HB1    590     0.0327      1.008   ; qtot 1.851
   591         HC     40    ARG    HB2    591     0.0327      1.008   ; qtot 1.884
   592         CT     40    ARG     CG    592      0.039      12.01   ; qtot 1.923
   593         HC     40    ARG    HG1    593     0.0285      1.008   ; qtot 1.951
   594         HC     40    ARG    HG2    594     0.0285      1.008   ; qtot 1.98
   595         CT     40    ARG     CD    595     0.0486      12.01   ; qtot 2.028
   596         H1     40    ARG    HD1    596     0.0687      1.008   ; qtot 2.097
   597         H1     40    ARG    HD2    597     0.0687      1.008   ; qtot 2.166
   598         N2     40    ARG     NE    598    -0.5295      14.01   ; qtot 1.636
   599          H     40    ARG     HE    599     0.3456      1.008   ; qtot 1.982
   600         CA     40    ARG     CZ    600     0.8076      12.01   ; qtot 2.79
   601         N2     40    ARG    NH1    601    -0.8627      14.01   ; qtot 1.927
   602          H     40    ARG   HH11    602     0.4478      1.008   ; qtot 2.375
   603          H     40    ARG   HH12    603     0.4478      1.008   ; qtot 2.822
   604         N2     40    ARG    NH2    604    -0.8627      14.01   ; qtot 1.96
   605          H     40    ARG   HH21    605     0.4478      1.008   ; qtot 2.408
   606          H     40    ARG   HH22    606     0.4478      1.008   ; qtot 2.855
   607          C     40    ARG      C    607     0.7341      12.01   ; qtot 3.589
   608          O     40    ARG      O    608    -0.5894         16   ; qtot 3
; residue  41 HIS rtp HIE  q  0.0
   609          N     41    HIS      N    609    -0.4157      14.01   ; qtot 2.584
   610          H     41    HIS      H    610     0.2719      1.008   ; qtot 2.856
   611         CT     41    HIS     CA    611    -0.0581      12.01   ; qtot 2.798
   612         H1     41    HIS     HA    612      0.136      1.008   ; qtot 2.934
   613         CT     41    HIS     CB    613    -0.0074      12.01   ; qtot 2.927
   614         HC     41    HIS    HB1    614     0.0367      1.008   ; qtot 2.963
   615         HC     41    HIS    HB2    615     0.0367      1.008   ; qtot 3
   616         CC     41    HIS     CG    616     0.1868      12.01   ; qtot 3.187
   617         NB     41    HIS    ND1    617    -0.5432      14.01   ; qtot 2.644
   618         CR     41    HIS    CE1    618     0.1635      12.01   ; qtot 2.807
   619         H5     41    HIS    HE1    619     0.1435      1.008   ; qtot 2.951
   620         NA     41    HIS    NE2    620    -0.2795      14.01   ; qtot 2.671
   621          H     41    HIS    HE2    621     0.3339      1.008   ; qtot 3.005
   622         CW     41    HIS    CD2    622    -0.2207      12.01   ; qtot 2.784
   623         H4     41    HIS    HD2    623     0.1862      1.008   ; qtot 2.971
   624          C     41    HIS      C    624     0.5973      12.01   ; qtot 3.568
   625          O     41    HIS      O    625    -0.5679         16   ; qtot 3
; residue  42 ILE rtp ILE  q  0.0
   626          N     42    ILE      N    626    -0.4157      14.01   ; qtot 2.584
   627          H     42    ILE      H    627     0.2719      1.008   ; qtot 2.856
   628         CT     42    ILE     CA    628    -0.0597      12.01   ; qtot 2.797
   629         H1     42    ILE     HA    629     0.0869      1.008   ; qtot 2.883
   630         CT     42    ILE     CB    630     0.1303      12.01   ; qtot 3.014
   631         HC     42    ILE     HB    631     0.0187      1.008   ; qtot 3.032
   632         CT     42    ILE    CG2    632    -0.3204      12.01   ; qtot 2.712
   633         HC     42    ILE   HG21    633     0.0882      1.008   ; qtot 2.8
   634         HC     42    ILE   HG22    634     0.0882      1.008   ; qtot 2.888
   635         HC     42    ILE   HG23    635     0.0882      1.008   ; qtot 2.977
   636         CT     42    ILE    CG1    636     -0.043      12.01   ; qtot 2.934
   637         HC     42    ILE   HG11    637     0.0236      1.008   ; qtot 2.957
   638         HC     42    ILE   HG12    638     0.0236      1.008   ; qtot 2.981
   639         CT     42    ILE     CD    639     -0.066      12.01   ; qtot 2.915
   640         HC     42    ILE    HD1    640     0.0186      1.008   ; qtot 2.933
   641         HC     42    ILE    HD2    641     0.0186      1.008   ; qtot 2.952
   642         HC     42    ILE    HD3    642     0.0186      1.008   ; qtot 2.971
   643          C     42    ILE      C    643     0.5973      12.01   ; qtot 3.568
   644          O     42    ILE      O    644    -0.5679         16   ; qtot 3
; residue  43 ASP rtp ASP  q -1.0
   645          N     43    ASP      N    645    -0.5163      14.01   ; qtot 2.484
   646          H     43    ASP      H    646     0.2936      1.008   ; qtot 2.777
   647         CT     43    ASP     CA    647     0.0381      12.01   ; qtot 2.815
   648         H1     43    ASP     HA    648      0.088      1.008   ; qtot 2.903
   649         CT     43    ASP     CB    649    -0.0303      12.01   ; qtot 2.873
   650         HC     43    ASP    HB1    650    -0.0122      1.008   ; qtot 2.861
   651         HC     43    ASP    HB2    651    -0.0122      1.008   ; qtot 2.849
   652          C     43    ASP     CG    652     0.7994      12.01   ; qtot 3.648
   653         O2     43    ASP    OD1    653    -0.8014         16   ; qtot 2.847
   654         O2     43    ASP    OD2    654    -0.8014         16   ; qtot 2.045
   655          C     43    ASP      C    655     0.5366      12.01   ; qtot 2.582
   656          O     43    ASP      O    656    -0.5819         16   ; qtot 2
; residue  44 CYS rtp CYS  q  0.0
   657          N     44    CYS      N    657    -0.4157      14.01   ; qtot 1.584
   658          H     44    CYS      H    658     0.2719      1.008   ; qtot 1.856
   659         CT     44    CYS     CA    659     0.0213      12.01   ; qtot 1.878
   660         H1     44    CYS     HA    660     0.1124      1.008   ; qtot 1.99
   661         CT     44    CYS     CB    661    -0.1231      12.01   ; qtot 1.867
   662         H1     44    CYS    HB1    662     0.1112      1.008   ; qtot 1.978
   663         H1     44    CYS    HB2    663     0.1112      1.008   ; qtot 2.089
   664         SH     44    CYS     SG    664    -0.3119      32.06   ; qtot 1.777
   665         HS     44    CYS     HG    665     0.1933      1.008   ; qtot 1.971
   666          C     44    CYS      C    666     0.5973      12.01   ; qtot 2.568
   667          O     44    CYS      O    667    -0.5679         16   ; qtot 2
; residue  45 ALA rtp ALA  q  0.0
   668          N     45    ALA      N    668    -0.4157      14.01   ; qtot 1.584
   669          H     45    ALA      H    669     0.2719      1.008   ; qtot 1.856
   670         CT     45    ALA     CA    670     0.0337      12.01   ; qtot 1.89
   671         H1     45    ALA     HA    671     0.0823      1.008   ; qtot 1.972
   672         CT     45    ALA     CB    672    -0.1825      12.01   ; qtot 1.79
   673         HC     45    ALA    HB1    673     0.0603      1.008   ; qtot 1.85
   674         HC     45    ALA    HB2    674     0.0603      1.008   ; qtot 1.91
   675         HC     45    ALA    HB3    675     0.0603      1.008   ; qtot 1.971
   676          C     45    ALA      C    676     0.5973      12.01   ; qtot 2.568
   677          O     45    ALA      O    677    -0.5679         16   ; qtot 2
; residue  46 HIS rtp HIE  q  0.0
   678          N     46    HIS      N    678    -0.4157      14.01   ; qtot 1.584
   679          H     46    HIS      H    679     0.2719      1.008   ; qtot 1.856
   680         CT     46    HIS     CA    680    -0.0581      12.01   ; qtot 1.798
   681         H1     46    HIS     HA    681      0.136      1.008   ; qtot 1.934
   682         CT     46    HIS     CB    682    -0.0074      12.01   ; qtot 1.927
   683         HC     46    HIS    HB1    683     0.0367      1.008   ; qtot 1.963
   684         HC     46    HIS    HB2    684     0.0367      1.008   ; qtot 2
   685         CC     46    HIS     CG    685     0.1868      12.01   ; qtot 2.187
   686         NB     46    HIS    ND1    686    -0.5432      14.01   ; qtot 1.644
   687         CR     46    HIS    CE1    687     0.1635      12.01   ; qtot 1.807
   688         H5     46    HIS    HE1    688     0.1435      1.008   ; qtot 1.951
   689         NA     46    HIS    NE2    689    -0.2795      14.01   ; qtot 1.671
   690          H     46    HIS    HE2    690     0.3339      1.008   ; qtot 2.005
   691         CW     46    HIS    CD2    691    -0.2207      12.01   ; qtot 1.784
   692         H4     46    HIS    HD2    692     0.1862      1.008   ; qtot 1.971
   693          C     46    HIS      C    693     0.5973      12.01   ; qtot 2.568
   694          O     46    HIS      O    694    -0.5679         16   ; qtot 2
; residue  47 ILE rtp ILE  q  0.0
   695          N     47    ILE      N    695    -0.4157      14.01   ; qtot 1.584
   696          H     47    ILE      H    696     0.2719      1.008   ; qtot 1.856
   697         CT     47    ILE     CA    697    -0.0597      12.01   ; qtot 1.797
   698         H1     47    ILE     HA    698     0.0869      1.008   ; qtot 1.883
   699         CT     47    ILE     CB    699     0.1303      12.01   ; qtot 2.014
   700         HC     47    ILE     HB    700     0.0187      1.008   ; qtot 2.032
   701         CT     47    ILE    CG2    701    -0.3204      12.01   ; qtot 1.712
   702         HC     47    ILE   HG21    702     0.0882      1.008   ; qtot 1.8
   703         HC     47    ILE   HG22    703     0.0882      1.008   ; qtot 1.888
   704         HC     47    ILE   HG23    704     0.0882      1.008   ; qtot 1.977
   705         CT     47    ILE    CG1    705     -0.043      12.01   ; qtot 1.934
   706         HC     47    ILE   HG11    706     0.0236      1.008   ; qtot 1.957
   707         HC     47    ILE   HG12    707     0.0236      1.008   ; qtot 1.981
   708         CT     47    ILE     CD    708     -0.066      12.01   ; qtot 1.915
   709         HC     47    ILE    HD1    709     0.0186      1.008   ; qtot 1.933
   710         HC     47    ILE    HD2    710     0.0186      1.008   ; qtot 1.952
   711         HC     47    ILE    HD3    711     0.0186      1.008   ; qtot 1.971
   712          C     47    ILE      C    712     0.5973      12.01   ; qtot 2.568
   713          O     47    ILE      O    713    -0.5679         16   ; qtot 2
; residue  48 TYR rtp TYR  q  0.0
   714          N     48    TYR      N    714    -0.4157      14.01   ; qtot 1.584
   715          H     48    TYR      H    715     0.2719      1.008   ; qtot 1.856
   716         CT     48    TYR     CA    716    -0.0014      12.01   ; qtot 1.855
   717         H1     48    TYR     HA    717     0.0876      1.008   ; qtot 1.942
   718         CT     48    TYR     CB    718    -0.0152      12.01   ; qtot 1.927
   719         HC     48    TYR    HB1    719     0.0295      1.008   ; qtot 1.957
   720         HC     48    TYR    HB2    720     0.0295      1.008   ; qtot 1.986
   721         CA     48    TYR     CG    721    -0.0011      12.01   ; qtot 1.985
   722         CA     48    TYR    CD1    722    -0.1906      12.01   ; qtot 1.795
   723         HA     48    TYR    HD1    723     0.1699      1.008   ; qtot 1.964
   724         CA     48    TYR    CE1    724    -0.2341      12.01   ; qtot 1.73
   725         HA     48    TYR    HE1    725     0.1656      1.008   ; qtot 1.896
   726          C     48    TYR     CZ    726     0.3226      12.01   ; qtot 2.219
   727         OH     48    TYR     OH    727    -0.5579         16   ; qtot 1.661
   728         HO     48    TYR     HH    728     0.3992      1.008   ; qtot 2.06
   729         CA     48    TYR    CE2    729    -0.2341      12.01   ; qtot 1.826
   730         HA     48    TYR    HE2    730     0.1656      1.008   ; qtot 1.991
   731         CA     48    TYR    CD2    731    -0.1906      12.01   ; qtot 1.801
   732         HA     48    TYR    HD2    732     0.1699      1.008   ; qtot 1.971
   733          C     48    TYR      C    733     0.5973      12.01   ; qtot 2.568
   734          O     48    TYR      O    734    -0.5679         16   ; qtot 2
; residue  49 GLN rtp GLN  q  0.0
   735          N     49    GLN      N    735    -0.4157      14.01   ; qtot 1.584
   736          H     49    GLN      H    736     0.2719      1.008   ; qtot 1.856
   737         CT     49    GLN     CA    737    -0.0031      12.01   ; qtot 1.853
   738         H1     49    GLN     HA    738      0.085      1.008   ; qtot 1.938
   739         CT     49    GLN     CB    739    -0.0036      12.01   ; qtot 1.935
   740         HC     49    GLN    HB1    740     0.0171      1.008   ; qtot 1.952
   741         HC     49    GLN    HB2    741     0.0171      1.008   ; qtot 1.969
   742         CT     49    GLN     CG    742    -0.0645      12.01   ; qtot 1.904
   743         HC     49    GLN    HG1    743     0.0352      1.008   ; qtot 1.939
   744         HC     49    GLN    HG2    744     0.0352      1.008   ; qtot 1.975
   745          C     49    GLN     CD    745     0.6951      12.01   ; qtot 2.67
   746          O     49    GLN    OE1    746    -0.6086         16   ; qtot 2.061
   747          N     49    GLN    NE2    747    -0.9407      14.01   ; qtot 1.12
   748          H     49    GLN   HE21    748     0.4251      1.008   ; qtot 1.546
   749          H     49    GLN   HE22    749     0.4251      1.008   ; qtot 1.971
   750          C     49    GLN      C    750     0.5973      12.01   ; qtot 2.568
   751          O     49    GLN      O    751    -0.5679         16   ; qtot 2
; residue  50 ASN rtp ASN  q  0.0
   752          N     50    ASN      N    752    -0.4157      14.01   ; qtot 1.584
   753          H     50    ASN      H    753     0.2719      1.008   ; qtot 1.856
   754         CT     50    ASN     CA    754     0.0143      12.01   ; qtot 1.871
   755         H1     50    ASN     HA    755     0.1048      1.008   ; qtot 1.975
   756         CT     50    ASN     CB    756    -0.2041      12.01   ; qtot 1.771
   757         HC     50    ASN    HB1    757     0.0797      1.008   ; qtot 1.851
   758         HC     50    ASN    HB2    758     0.0797      1.008   ; qtot 1.931
   759          C     50    ASN     CG    759      0.713      12.01   ; qtot 2.644
   760          O     50    ASN    OD1    760    -0.5931         16   ; qtot 2.051
   761          N     50    ASN    ND2    761    -0.9191      14.01   ; qtot 1.131
   762          H     50    ASN   HD21    762     0.4196      1.008   ; qtot 1.551
   763          H     50    ASN   HD22    763     0.4196      1.008   ; qtot 1.971
   764          C     50    ASN      C    764     0.5973      12.01   ; qtot 2.568
   765          O     50    ASN      O    765    -0.5679         16   ; qtot 2
; residue  51 GLU rtp GLU  q -1.0
   766          N     51    GLU      N    766    -0.5163      14.01   ; qtot 1.484
   767          H     51    GLU      H    767     0.2936      1.008   ; qtot 1.777
   768         CT     51    GLU     CA    768     0.0397      12.01   ; qtot 1.817
   769         H1     51    GLU     HA    769     0.1105      1.008   ; qtot 1.928
   770         CT     51    GLU     CB    770      0.056      12.01   ; qtot 1.984
   771         HC     51    GLU    HB1    771    -0.0173      1.008   ; qtot 1.966
   772         HC     51    GLU    HB2    772    -0.0173      1.008   ; qtot 1.949
   773         CT     51    GLU     CG    773     0.0136      12.01   ; qtot 1.963
   774         HC     51    GLU    HG1    774    -0.0425      1.008   ; qtot 1.92
   775         HC     51    GLU    HG2    775    -0.0425      1.008   ; qtot 1.878
   776          C     51    GLU     CD    776     0.8054      12.01   ; qtot 2.683
   777         O2     51    GLU    OE1    777    -0.8188         16   ; qtot 1.864
   778         O2     51    GLU    OE2    778    -0.8188         16   ; qtot 1.045
   779          C     51    GLU      C    779     0.5366      12.01   ; qtot 1.582
   780          O     51    GLU      O    780    -0.5819         16   ; qtot 1
; residue  52 ASN rtp ASN  q  0.0
   781          N     52    ASN      N    781    -0.4157      14.01   ; qtot 0.5843
   782          H     52    ASN      H    782     0.2719      1.008   ; qtot 0.8562
   783         CT     52    ASN     CA    783     0.0143      12.01   ; qtot 0.8705
   784         H1     52    ASN     HA    784     0.1048      1.008   ; qtot 0.9753
   785         CT     52    ASN     CB    785    -0.2041      12.01   ; qtot 0.7712
   786         HC     52    ASN    HB1    786     0.0797      1.008   ; qtot 0.8509
   787         HC     52    ASN    HB2    787     0.0797      1.008   ; qtot 0.9306
   788          C     52    ASN     CG    788      0.713      12.01   ; qtot 1.644
   789          O     52    ASN    OD1    789    -0.5931         16   ; qtot 1.051
   790          N     52    ASN    ND2    790    -0.9191      14.01   ; qtot 0.1314
   791          H     52    ASN   HD21    791     0.4196      1.008   ; qtot 0.551
   792          H     52    ASN   HD22    792     0.4196      1.008   ; qtot 0.9706
   793          C     52    ASN      C    793     0.5973      12.01   ; qtot 1.568
   794          O     52    ASN      O    794    -0.5679         16   ; qtot 1
; residue  53 GLU rtp GLU  q -1.0
   795          N     53    GLU      N    795    -0.5163      14.01   ; qtot 0.4837
   796          H     53    GLU      H    796     0.2936      1.008   ; qtot 0.7773
   797         CT     53    GLU     CA    797     0.0397      12.01   ; qtot 0.817
   798         H1     53    GLU     HA    798     0.1105      1.008   ; qtot 0.9275
   799         CT     53    GLU     CB    799      0.056      12.01   ; qtot 0.9835
   800         HC     53    GLU    HB1    800    -0.0173      1.008   ; qtot 0.9662
   801         HC     53    GLU    HB2    801    -0.0173      1.008   ; qtot 0.9489
   802         CT     53    GLU     CG    802     0.0136      12.01   ; qtot 0.9625
   803         HC     53    GLU    HG1    803    -0.0425      1.008   ; qtot 0.92
   804         HC     53    GLU    HG2    804    -0.0425      1.008   ; qtot 0.8775
   805          C     53    GLU     CD    805     0.8054      12.01   ; qtot 1.683
   806         O2     53    GLU    OE1    806    -0.8188         16   ; qtot 0.8641
   807         O2     53    GLU    OE2    807    -0.8188         16   ; qtot 0.0453
   808          C     53    GLU      C    808     0.5366      12.01   ; qtot 0.5819
   809          O     53    GLU      O    809    -0.5819         16   ; qtot 0
; residue  54 VAL rtp VAL  q  0.0
   810          N     54    VAL      N    810    -0.4157      14.01   ; qtot -0.4157
   811          H     54    VAL      H    811     0.2719      1.008   ; qtot -0.1438
   812         CT     54    VAL     CA    812    -0.0875      12.01   ; qtot -0.2313
   813         H1     54    VAL     HA    813     0.0969      1.008   ; qtot -0.1344
   814         CT     54    VAL     CB    814     0.2985      12.01   ; qtot 0.1641
   815         HC     54    VAL     HB    815    -0.0297      1.008   ; qtot 0.1344
   816         CT     54    VAL    CG1    816    -0.3192      12.01   ; qtot -0.1848
   817         HC     54    VAL   HG11    817     0.0791      1.008   ; qtot -0.1057
   818         HC     54    VAL   HG12    818     0.0791      1.008   ; qtot -0.0266
   819         HC     54    VAL   HG13    819     0.0791      1.008   ; qtot 0.0525
   820         CT     54    VAL    CG2    820    -0.3192      12.01   ; qtot -0.2667
   821         HC     54    VAL   HG21    821     0.0791      1.008   ; qtot -0.1876
   822         HC     54    VAL   HG22    822     0.0791      1.008   ; qtot -0.1085
   823         HC     54    VAL   HG23    823     0.0791      1.008   ; qtot -0.0294
   824          C     54    VAL      C    824     0.5973      12.01   ; qtot 0.5679
   825          O     54    VAL      O    825    -0.5679         16   ; qtot 0
; residue  55 GLY rtp GLY  q  0.0
   826          N     55    GLY      N    826    -0.4157      14.01   ; qtot -0.4157
   827          H     55    GLY      H    827     0.2719      1.008   ; qtot -0.1438
   828         CT     55    GLY     CA    828    -0.0252      12.01   ; qtot -0.169
   829         H1     55    GLY    HA1    829     0.0698      1.008   ; qtot -0.0992
   830         H1     55    GLY    HA2    830     0.0698      1.008   ; qtot -0.0294
   831          C     55    GLY      C    831     0.5973      12.01   ; qtot 0.5679
   832          O     55    GLY      O    832    -0.5679         16   ; qtot 0
; residue  56 VAL rtp VAL  q  0.0
   833          N     56    VAL      N    833    -0.4157      14.01   ; qtot -0.4157
   834          H     56    VAL      H    834     0.2719      1.008   ; qtot -0.1438
   835         CT     56    VAL     CA    835    -0.0875      12.01   ; qtot -0.2313
   836         H1     56    VAL     HA    836     0.0969      1.008   ; qtot -0.1344
   837         CT     56    VAL     CB    837     0.2985      12.01   ; qtot 0.1641
   838         HC     56    VAL     HB    838    -0.0297      1.008   ; qtot 0.1344
   839         CT     56    VAL    CG1    839    -0.3192      12.01   ; qtot -0.1848
   840         HC     56    VAL   HG11    840     0.0791      1.008   ; qtot -0.1057
   841         HC     56    VAL   HG12    841     0.0791      1.008   ; qtot -0.0266
   842         HC     56    VAL   HG13    842     0.0791      1.008   ; qtot 0.0525
   843         CT     56    VAL    CG2    843    -0.3192      12.01   ; qtot -0.2667
   844         HC     56    VAL   HG21    844     0.0791      1.008   ; qtot -0.1876
   845         HC     56    VAL   HG22    845     0.0791      1.008   ; qtot -0.1085
   846         HC     56    VAL   HG23    846     0.0791      1.008   ; qtot -0.0294
   847          C     56    VAL      C    847     0.5973      12.01   ; qtot 0.5679
   848          O     56    VAL      O    848    -0.5679         16   ; qtot 0
; residue  57 ALA rtp ALA  q  0.0
   849          N     57    ALA      N    849    -0.4157      14.01   ; qtot -0.4157
   850          H     57    ALA      H    850     0.2719      1.008   ; qtot -0.1438
   851         CT     57    ALA     CA    851     0.0337      12.01   ; qtot -0.1101
   852         H1     57    ALA     HA    852     0.0823      1.008   ; qtot -0.0278
   853         CT     57    ALA     CB    853    -0.1825      12.01   ; qtot -0.2103
   854         HC     57    ALA    HB1    854     0.0603      1.008   ; qtot -0.15
   855         HC     57    ALA    HB2    855     0.0603      1.008   ; qtot -0.0897
   856         HC     57    ALA    HB3    856     0.0603      1.008   ; qtot -0.0294
   857          C     57    ALA      C    857     0.5973      12.01   ; qtot 0.5679
   858          O     57    ALA      O    858    -0.5679         16   ; qtot 0
; residue  58 ILE rtp ILE  q  0.0
   859          N     58    ILE      N    859    -0.4157      14.01   ; qtot -0.4157
   860          H     58    ILE      H    860     0.2719      1.008   ; qtot -0.1438
   861         CT     58    ILE     CA    861    -0.0597      12.01   ; qtot -0.2035
   862         H1     58    ILE     HA    862     0.0869      1.008   ; qtot -0.1166
   863         CT     58    ILE     CB    863     0.1303      12.01   ; qtot 0.0137
   864         HC     58    ILE     HB    864     0.0187      1.008   ; qtot 0.0324
   865         CT     58    ILE    CG2    865    -0.3204      12.01   ; qtot -0.288
   866         HC     58    ILE   HG21    866     0.0882      1.008   ; qtot -0.1998
   867         HC     58    ILE   HG22    867     0.0882      1.008   ; qtot -0.1116
   868         HC     58    ILE   HG23    868     0.0882      1.008   ; qtot -0.0234
   869         CT     58    ILE    CG1    869     -0.043      12.01   ; qtot -0.0664
   870         HC     58    ILE   HG11    870     0.0236      1.008   ; qtot -0.0428
   871         HC     58    ILE   HG12    871     0.0236      1.008   ; qtot -0.0192
   872         CT     58    ILE     CD    872     -0.066      12.01   ; qtot -0.0852
   873         HC     58    ILE    HD1    873     0.0186      1.008   ; qtot -0.0666
   874         HC     58    ILE    HD2    874     0.0186      1.008   ; qtot -0.048
   875         HC     58    ILE    HD3    875     0.0186      1.008   ; qtot -0.0294
   876          C     58    ILE      C    876     0.5973      12.01   ; qtot 0.5679
   877          O     58    ILE      O    877    -0.5679         16   ; qtot 0
; residue  59 GLN rtp GLN  q  0.0
   878          N     59    GLN      N    878    -0.4157      14.01   ; qtot -0.4157
   879          H     59    GLN      H    879     0.2719      1.008   ; qtot -0.1438
   880         CT     59    GLN     CA    880    -0.0031      12.01   ; qtot -0.1469
   881         H1     59    GLN     HA    881      0.085      1.008   ; qtot -0.0619
   882         CT     59    GLN     CB    882    -0.0036      12.01   ; qtot -0.0655
   883         HC     59    GLN    HB1    883     0.0171      1.008   ; qtot -0.0484
   884         HC     59    GLN    HB2    884     0.0171      1.008   ; qtot -0.0313
   885         CT     59    GLN     CG    885    -0.0645      12.01   ; qtot -0.0958
   886         HC     59    GLN    HG1    886     0.0352      1.008   ; qtot -0.0606
   887         HC     59    GLN    HG2    887     0.0352      1.008   ; qtot -0.0254
   888          C     59    GLN     CD    888     0.6951      12.01   ; qtot 0.6697
   889          O     59    GLN    OE1    889    -0.6086         16   ; qtot 0.0611
   890          N     59    GLN    NE2    890    -0.9407      14.01   ; qtot -0.8796
   891          H     59    GLN   HE21    891     0.4251      1.008   ; qtot -0.4545
   892          H     59    GLN   HE22    892     0.4251      1.008   ; qtot -0.0294
   893          C     59    GLN      C    893     0.5973      12.01   ; qtot 0.5679
   894          O     59    GLN      O    894    -0.5679         16   ; qtot 0
; residue  60 GLU rtp GLU  q -1.0
   895          N     60    GLU      N    895    -0.5163      14.01   ; qtot -0.5163
   896          H     60    GLU      H    896     0.2936      1.008   ; qtot -0.2227
   897         CT     60    GLU     CA    897     0.0397      12.01   ; qtot -0.183
   898         H1     60    GLU     HA    898     0.1105      1.008   ; qtot -0.0725
   899         CT     60    GLU     CB    899      0.056      12.01   ; qtot -0.0165
   900         HC     60    GLU    HB1    900    -0.0173      1.008   ; qtot -0.0338
   901         HC     60    GLU    HB2    901    -0.0173      1.008   ; qtot -0.0511
   902         CT     60    GLU     CG    902     0.0136      12.01   ; qtot -0.0375
   903         HC     60    GLU    HG1    903    -0.0425      1.008   ; qtot -0.08
   904         HC     60    GLU    HG2    904    -0.0425      1.008   ; qtot -0.1225
   905          C     60    GLU     CD    905     0.8054      12.01   ; qtot 0.6829
   906         O2     60    GLU    OE1    906    -0.8188         16   ; qtot -0.1359
   907         O2     60    GLU    OE2    907    -0.8188         16   ; qtot -0.9547
   908          C     60    GLU      C    908     0.5366      12.01   ; qtot -0.4181
   909          O     60    GLU      O    909    -0.5819         16   ; qtot -1
; residue  61 LYS rtp LYS  q +1.0
   910          N     61    LYS      N    910    -0.3479      14.01   ; qtot -1.348
   911          H     61    LYS      H    911     0.2747      1.008   ; qtot -1.073
   912         CT     61    LYS     CA    912      -0.24      12.01   ; qtot -1.313
   913         H1     61    LYS     HA    913     0.1426      1.008   ; qtot -1.171
   914         CT     61    LYS     CB    914    -0.0094      12.01   ; qtot -1.18
   915         HC     61    LYS    HB1    915     0.0362      1.008   ; qtot -1.144
   916         HC     61    LYS    HB2    916     0.0362      1.008   ; qtot -1.108
   917         CT     61    LYS     CG    917     0.0187      12.01   ; qtot -1.089
   918         HC     61    LYS    HG1    918     0.0103      1.008   ; qtot -1.079
   919         HC     61    LYS    HG2    919     0.0103      1.008   ; qtot -1.068
   920         CT     61    LYS     CD    920    -0.0479      12.01   ; qtot -1.116
   921         HC     61    LYS    HD1    921     0.0621      1.008   ; qtot -1.054
   922         HC     61    LYS    HD2    922     0.0621      1.008   ; qtot -0.992
   923         CT     61    LYS     CE    923    -0.0143      12.01   ; qtot -1.006
   924         HP     61    LYS    HE1    924     0.1135      1.008   ; qtot -0.8928
   925         HP     61    LYS    HE2    925     0.1135      1.008   ; qtot -0.7793
   926         N3     61    LYS     NZ    926    -0.3854      14.01   ; qtot -1.165
   927          H     61    LYS    HZ1    927       0.34      1.008   ; qtot -0.8247
   928          H     61    LYS    HZ2    928       0.34      1.008   ; qtot -0.4847
   929          H     61    LYS    HZ3    929       0.34      1.008   ; qtot -0.1447
   930          C     61    LYS      C    930     0.7341      12.01   ; qtot 0.5894
   931          O     61    LYS      O    931    -0.5894         16   ; qtot 0
; residue  62 LEU rtp LEU  q  0.0
   932          N     62    LEU      N    932    -0.4157      14.01   ; qtot -0.4157
   933          H     62    LEU      H    933     0.2719      1.008   ; qtot -0.1438
   934         CT     62    LEU     CA    934    -0.0518      12.01   ; qtot -0.1956
   935         H1     62    LEU     HA    935     0.0922      1.008   ; qtot -0.1034
   936         CT     62    LEU     CB    936    -0.1102      12.01   ; qtot -0.2136
   937         HC     62    LEU    HB1    937     0.0457      1.008   ; qtot -0.1679
   938         HC     62    LEU    HB2    938     0.0457      1.008   ; qtot -0.1222
   939         CT     62    LEU     CG    939     0.3531      12.01   ; qtot 0.2309
   940         HC     62    LEU     HG    940    -0.0361      1.008   ; qtot 0.1948
   941         CT     62    LEU    CD1    941    -0.4121      12.01   ; qtot -0.2173
   942         HC     62    LEU   HD11    942        0.1      1.008   ; qtot -0.1173
   943         HC     62    LEU   HD12    943        0.1      1.008   ; qtot -0.0173
   944         HC     62    LEU   HD13    944        0.1      1.008   ; qtot 0.0827
   945         CT     62    LEU    CD2    945    -0.4121      12.01   ; qtot -0.3294
   946         HC     62    LEU   HD21    946        0.1      1.008   ; qtot -0.2294
   947         HC     62    LEU   HD22    947        0.1      1.008   ; qtot -0.1294
   948         HC     62    LEU   HD23    948        0.1      1.008   ; qtot -0.0294
   949          C     62    LEU      C    949     0.5973      12.01   ; qtot 0.5679
   950          O     62    LEU      O    950    -0.5679         16   ; qtot 0
; residue  63 ARG rtp ARG  q +1.0
   951          N     63    ARG      N    951    -0.3479      14.01   ; qtot -0.3479
   952          H     63    ARG      H    952     0.2747      1.008   ; qtot -0.0732
   953         CT     63    ARG     CA    953    -0.2637      12.01   ; qtot -0.3369
   954         H1     63    ARG     HA    954      0.156      1.008   ; qtot -0.1809
   955         CT     63    ARG     CB    955    -0.0007      12.01   ; qtot -0.1816
   956         HC     63    ARG    HB1    956     0.0327      1.008   ; qtot -0.1489
   957         HC     63    ARG    HB2    957     0.0327      1.008   ; qtot -0.1162
   958         CT     63    ARG     CG    958      0.039      12.01   ; qtot -0.0772
   959         HC     63    ARG    HG1    959     0.0285      1.008   ; qtot -0.0487
   960         HC     63    ARG    HG2    960     0.0285      1.008   ; qtot -0.0202
   961         CT     63    ARG     CD    961     0.0486      12.01   ; qtot 0.0284
   962         H1     63    ARG    HD1    962     0.0687      1.008   ; qtot 0.0971
   963         H1     63    ARG    HD2    963     0.0687      1.008   ; qtot 0.1658
   964         N2     63    ARG     NE    964    -0.5295      14.01   ; qtot -0.3637
   965          H     63    ARG     HE    965     0.3456      1.008   ; qtot -0.0181
   966         CA     63    ARG     CZ    966     0.8076      12.01   ; qtot 0.7895
   967         N2     63    ARG    NH1    967    -0.8627      14.01   ; qtot -0.0732
   968          H     63    ARG   HH11    968     0.4478      1.008   ; qtot 0.3746
   969          H     63    ARG   HH12    969     0.4478      1.008   ; qtot 0.8224
   970         N2     63    ARG    NH2    970    -0.8627      14.01   ; qtot -0.0403
   971          H     63    ARG   HH21    971     0.4478      1.008   ; qtot 0.4075
   972          H     63    ARG   HH22    972     0.4478      1.008   ; qtot 0.8553
   973          C     63    ARG      C    973     0.7341      12.01   ; qtot 1.589
   974          O     63    ARG      O    974    -0.5894         16   ; qtot 1
; residue  64 GLU rtp GLU  q -1.0
   975          N     64    GLU      N    975    -0.5163      14.01   ; qtot 0.4837
   976          H     64    GLU      H    976     0.2936      1.008   ; qtot 0.7773
   977         CT     64    GLU     CA    977     0.0397      12.01   ; qtot 0.817
   978         H1     64    GLU     HA    978     0.1105      1.008   ; qtot 0.9275
   979         CT     64    GLU     CB    979      0.056      12.01   ; qtot 0.9835
   980         HC     64    GLU    HB1    980    -0.0173      1.008   ; qtot 0.9662
   981         HC     64    GLU    HB2    981    -0.0173      1.008   ; qtot 0.9489
   982         CT     64    GLU     CG    982     0.0136      12.01   ; qtot 0.9625
   983         HC     64    GLU    HG1    983    -0.0425      1.008   ; qtot 0.92
   984         HC     64    GLU    HG2    984    -0.0425      1.008   ; qtot 0.8775
   985          C     64    GLU     CD    985     0.8054      12.01   ; qtot 1.683
   986         O2     64    GLU    OE1    986    -0.8188         16   ; qtot 0.8641
   987         O2     64    GLU    OE2    987    -0.8188         16   ; qtot 0.0453
   988          C     64    GLU      C    988     0.5366      12.01   ; qtot 0.5819
   989          O     64    GLU      O    989    -0.5819         16   ; qtot 0
; residue  65 GLN rtp GLN  q  0.0
   990          N     65    GLN      N    990    -0.4157      14.01   ; qtot -0.4157
   991          H     65    GLN      H    991     0.2719      1.008   ; qtot -0.1438
   992         CT     65    GLN     CA    992    -0.0031      12.01   ; qtot -0.1469
   993         H1     65    GLN     HA    993      0.085      1.008   ; qtot -0.0619
   994         CT     65    GLN     CB    994    -0.0036      12.01   ; qtot -0.0655
   995         HC     65    GLN    HB1    995     0.0171      1.008   ; qtot -0.0484
   996         HC     65    GLN    HB2    996     0.0171      1.008   ; qtot -0.0313
   997         CT     65    GLN     CG    997    -0.0645      12.01   ; qtot -0.0958
   998         HC     65    GLN    HG1    998     0.0352      1.008   ; qtot -0.0606
   999         HC     65    GLN    HG2    999     0.0352      1.008   ; qtot -0.0254
  1000          C     65    GLN     CD   1000     0.6951      12.01   ; qtot 0.6697
  1001          O     65    GLN    OE1   1001    -0.6086         16   ; qtot 0.0611
  1002          N     65    GLN    NE2   1002    -0.9407      14.01   ; qtot -0.8796
  1003          H     65    GLN   HE21   1003     0.4251      1.008   ; qtot -0.4545
  1004          H     65    GLN   HE22   1004     0.4251      1.008   ; qtot -0.0294
  1005          C     65    GLN      C   1005     0.5973      12.01   ; qtot 0.5679
  1006          O     65    GLN      O   1006    -0.5679         16   ; qtot 0
; residue  66 VAL rtp VAL  q  0.0
  1007          N     66    VAL      N   1007    -0.4157      14.01   ; qtot -0.4157
  1008          H     66    VAL      H   1008     0.2719      1.008   ; qtot -0.1438
  1009         CT     66    VAL     CA   1009    -0.0875      12.01   ; qtot -0.2313
  1010         H1     66    VAL     HA   1010     0.0969      1.008   ; qtot -0.1344
  1011         CT     66    VAL     CB   1011     0.2985      12.01   ; qtot 0.1641
  1012         HC     66    VAL     HB   1012    -0.0297      1.008   ; qtot 0.1344
  1013         CT     66    VAL    CG1   1013    -0.3192      12.01   ; qtot -0.1848
  1014         HC     66    VAL   HG11   1014     0.0791      1.008   ; qtot -0.1057
  1015         HC     66    VAL   HG12   1015     0.0791      1.008   ; qtot -0.0266
  1016         HC     66    VAL   HG13   1016     0.0791      1.008   ; qtot 0.0525
  1017         CT     66    VAL    CG2   1017    -0.3192      12.01   ; qtot -0.2667
  1018         HC     66    VAL   HG21   1018     0.0791      1.008   ; qtot -0.1876
  1019         HC     66    VAL   HG22   1019     0.0791      1.008   ; qtot -0.1085
  1020         HC     66    VAL   HG23   1020     0.0791      1.008   ; qtot -0.0294
  1021          C     66    VAL      C   1021     0.5973      12.01   ; qtot 0.5679
  1022          O     66    VAL      O   1022    -0.5679         16   ; qtot 0
; residue  67 VAL rtp VAL  q  0.0
  1023          N     67    VAL      N   1023    -0.4157      14.01   ; qtot -0.4157
  1024          H     67    VAL      H   1024     0.2719      1.008   ; qtot -0.1438
  1025         CT     67    VAL     CA   1025    -0.0875      12.01   ; qtot -0.2313
  1026         H1     67    VAL     HA   1026     0.0969      1.008   ; qtot -0.1344
  1027         CT     67    VAL     CB   1027     0.2985      12.01   ; qtot 0.1641
  1028         HC     67    VAL     HB   1028    -0.0297      1.008   ; qtot 0.1344
  1029         CT     67    VAL    CG1   1029    -0.3192      12.01   ; qtot -0.1848
  1030         HC     67    VAL   HG11   1030     0.0791      1.008   ; qtot -0.1057
  1031         HC     67    VAL   HG12   1031     0.0791      1.008   ; qtot -0.0266
  1032         HC     67    VAL   HG13   1032     0.0791      1.008   ; qtot 0.0525
  1033         CT     67    VAL    CG2   1033    -0.3192      12.01   ; qtot -0.2667
  1034         HC     67    VAL   HG21   1034     0.0791      1.008   ; qtot -0.1876
  1035         HC     67    VAL   HG22   1035     0.0791      1.008   ; qtot -0.1085
  1036         HC     67    VAL   HG23   1036     0.0791      1.008   ; qtot -0.0294
  1037          C     67    VAL      C   1037     0.5973      12.01   ; qtot 0.5679
  1038          O     67    VAL      O   1038    -0.5679         16   ; qtot 0
; residue  68 LYS rtp LYS  q +1.0
  1039          N     68    LYS      N   1039    -0.3479      14.01   ; qtot -0.3479
  1040          H     68    LYS      H   1040     0.2747      1.008   ; qtot -0.0732
  1041         CT     68    LYS     CA   1041      -0.24      12.01   ; qtot -0.3132
  1042         H1     68    LYS     HA   1042     0.1426      1.008   ; qtot -0.1706
  1043         CT     68    LYS     CB   1043    -0.0094      12.01   ; qtot -0.18
  1044         HC     68    LYS    HB1   1044     0.0362      1.008   ; qtot -0.1438
  1045         HC     68    LYS    HB2   1045     0.0362      1.008   ; qtot -0.1076
  1046         CT     68    LYS     CG   1046     0.0187      12.01   ; qtot -0.0889
  1047         HC     68    LYS    HG1   1047     0.0103      1.008   ; qtot -0.0786
  1048         HC     68    LYS    HG2   1048     0.0103      1.008   ; qtot -0.0683
  1049         CT     68    LYS     CD   1049    -0.0479      12.01   ; qtot -0.1162
  1050         HC     68    LYS    HD1   1050     0.0621      1.008   ; qtot -0.0541
  1051         HC     68    LYS    HD2   1051     0.0621      1.008   ; qtot 0.008
  1052         CT     68    LYS     CE   1052    -0.0143      12.01   ; qtot -0.0063
  1053         HP     68    LYS    HE1   1053     0.1135      1.008   ; qtot 0.1072
  1054         HP     68    LYS    HE2   1054     0.1135      1.008   ; qtot 0.2207
  1055         N3     68    LYS     NZ   1055    -0.3854      14.01   ; qtot -0.1647
  1056          H     68    LYS    HZ1   1056       0.34      1.008   ; qtot 0.1753
  1057          H     68    LYS    HZ2   1057       0.34      1.008   ; qtot 0.5153
  1058          H     68    LYS    HZ3   1058       0.34      1.008   ; qtot 0.8553
  1059          C     68    LYS      C   1059     0.7341      12.01   ; qtot 1.589
  1060          O     68    LYS      O   1060    -0.5894         16   ; qtot 1
; residue  69 ARG rtp ARG  q +1.0
  1061          N     69    ARG      N   1061    -0.3479      14.01   ; qtot 0.6521
  1062          H     69    ARG      H   1062     0.2747      1.008   ; qtot 0.9268
  1063         CT     69    ARG     CA   1063    -0.2637      12.01   ; qtot 0.6631
  1064         H1     69    ARG     HA   1064      0.156      1.008   ; qtot 0.8191
  1065         CT     69    ARG     CB   1065    -0.0007      12.01   ; qtot 0.8184
  1066         HC     69    ARG    HB1   1066     0.0327      1.008   ; qtot 0.8511
  1067         HC     69    ARG    HB2   1067     0.0327      1.008   ; qtot 0.8838
  1068         CT     69    ARG     CG   1068      0.039      12.01   ; qtot 0.9228
  1069         HC     69    ARG    HG1   1069     0.0285      1.008   ; qtot 0.9513
  1070         HC     69    ARG    HG2   1070     0.0285      1.008   ; qtot 0.9798
  1071         CT     69    ARG     CD   1071     0.0486      12.01   ; qtot 1.028
  1072         H1     69    ARG    HD1   1072     0.0687      1.008   ; qtot 1.097
  1073         H1     69    ARG    HD2   1073     0.0687      1.008   ; qtot 1.166
  1074         N2     69    ARG     NE   1074    -0.5295      14.01   ; qtot 0.6363
  1075          H     69    ARG     HE   1075     0.3456      1.008   ; qtot 0.9819
  1076         CA     69    ARG     CZ   1076     0.8076      12.01   ; qtot 1.789
  1077         N2     69    ARG    NH1   1077    -0.8627      14.01   ; qtot 0.9268
  1078          H     69    ARG   HH11   1078     0.4478      1.008   ; qtot 1.375
  1079          H     69    ARG   HH12   1079     0.4478      1.008   ; qtot 1.822
  1080         N2     69    ARG    NH2   1080    -0.8627      14.01   ; qtot 0.9597
  1081          H     69    ARG   HH21   1081     0.4478      1.008   ; qtot 1.408
  1082          H     69    ARG   HH22   1082     0.4478      1.008   ; qtot 1.855
  1083          C     69    ARG      C   1083     0.7341      12.01   ; qtot 2.589
  1084          O     69    ARG      O   1084    -0.5894         16   ; qtot 2
; residue  70 GLU rtp GLU  q -1.0
  1085          N     70    GLU      N   1085    -0.5163      14.01   ; qtot 1.484
  1086          H     70    GLU      H   1086     0.2936      1.008   ; qtot 1.777
  1087         CT     70    GLU     CA   1087     0.0397      12.01   ; qtot 1.817
  1088         H1     70    GLU     HA   1088     0.1105      1.008   ; qtot 1.928
  1089         CT     70    GLU     CB   1089      0.056      12.01   ; qtot 1.984
  1090         HC     70    GLU    HB1   1090    -0.0173      1.008   ; qtot 1.966
  1091         HC     70    GLU    HB2   1091    -0.0173      1.008   ; qtot 1.949
  1092         CT     70    GLU     CG   1092     0.0136      12.01   ; qtot 1.963
  1093         HC     70    GLU    HG1   1093    -0.0425      1.008   ; qtot 1.92
  1094         HC     70    GLU    HG2   1094    -0.0425      1.008   ; qtot 1.878
  1095          C     70    GLU     CD   1095     0.8054      12.01   ; qtot 2.683
  1096         O2     70    GLU    OE1   1096    -0.8188         16   ; qtot 1.864
  1097         O2     70    GLU    OE2   1097    -0.8188         16   ; qtot 1.045
  1098          C     70    GLU      C   1098     0.5366      12.01   ; qtot 1.582
  1099          O     70    GLU      O   1099    -0.5819         16   ; qtot 1
; residue  71 GLU rtp GLU  q -1.0
  1100          N     71    GLU      N   1100    -0.5163      14.01   ; qtot 0.4837
  1101          H     71    GLU      H   1101     0.2936      1.008   ; qtot 0.7773
  1102         CT     71    GLU     CA   1102     0.0397      12.01   ; qtot 0.817
  1103         H1     71    GLU     HA   1103     0.1105      1.008   ; qtot 0.9275
  1104         CT     71    GLU     CB   1104      0.056      12.01   ; qtot 0.9835
  1105         HC     71    GLU    HB1   1105    -0.0173      1.008   ; qtot 0.9662
  1106         HC     71    GLU    HB2   1106    -0.0173      1.008   ; qtot 0.9489
  1107         CT     71    GLU     CG   1107     0.0136      12.01   ; qtot 0.9625
  1108         HC     71    GLU    HG1   1108    -0.0425      1.008   ; qtot 0.92
  1109         HC     71    GLU    HG2   1109    -0.0425      1.008   ; qtot 0.8775
  1110          C     71    GLU     CD   1110     0.8054      12.01   ; qtot 1.683
  1111         O2     71    GLU    OE1   1111    -0.8188         16   ; qtot 0.8641
  1112         O2     71    GLU    OE2   1112    -0.8188         16   ; qtot 0.0453
  1113          C     71    GLU      C   1113     0.5366      12.01   ; qtot 0.5819
  1114          O     71    GLU      O   1114    -0.5819         16   ; qtot 0
; residue  72 LEU rtp LEU  q  0.0
  1115          N     72    LEU      N   1115    -0.4157      14.01   ; qtot -0.4157
  1116          H     72    LEU      H   1116     0.2719      1.008   ; qtot -0.1438
  1117         CT     72    LEU     CA   1117    -0.0518      12.01   ; qtot -0.1956
  1118         H1     72    LEU     HA   1118     0.0922      1.008   ; qtot -0.1034
  1119         CT     72    LEU     CB   1119    -0.1102      12.01   ; qtot -0.2136
  1120         HC     72    LEU    HB1   1120     0.0457      1.008   ; qtot -0.1679
  1121         HC     72    LEU    HB2   1121     0.0457      1.008   ; qtot -0.1222
  1122         CT     72    LEU     CG   1122     0.3531      12.01   ; qtot 0.2309
  1123         HC     72    LEU     HG   1123    -0.0361      1.008   ; qtot 0.1948
  1124         CT     72    LEU    CD1   1124    -0.4121      12.01   ; qtot -0.2173
  1125         HC     72    LEU   HD11   1125        0.1      1.008   ; qtot -0.1173
  1126         HC     72    LEU   HD12   1126        0.1      1.008   ; qtot -0.0173
  1127         HC     72    LEU   HD13   1127        0.1      1.008   ; qtot 0.0827
  1128         CT     72    LEU    CD2   1128    -0.4121      12.01   ; qtot -0.3294
  1129         HC     72    LEU   HD21   1129        0.1      1.008   ; qtot -0.2294
  1130         HC     72    LEU   HD22   1130        0.1      1.008   ; qtot -0.1294
  1131         HC     72    LEU   HD23   1131        0.1      1.008   ; qtot -0.0294
  1132          C     72    LEU      C   1132     0.5973      12.01   ; qtot 0.5679
  1133          O     72    LEU      O   1133    -0.5679         16   ; qtot 0
; residue  73 PHE rtp PHE  q  0.0
  1134          N     73    PHE      N   1134    -0.4157      14.01   ; qtot -0.4157
  1135          H     73    PHE      H   1135     0.2719      1.008   ; qtot -0.1438
  1136         CT     73    PHE     CA   1136    -0.0024      12.01   ; qtot -0.1462
  1137         H1     73    PHE     HA   1137     0.0978      1.008   ; qtot -0.0484
  1138         CT     73    PHE     CB   1138    -0.0343      12.01   ; qtot -0.0827
  1139         HC     73    PHE    HB1   1139     0.0295      1.008   ; qtot -0.0532
  1140         HC     73    PHE    HB2   1140     0.0295      1.008   ; qtot -0.0237
  1141         CA     73    PHE     CG   1141     0.0118      12.01   ; qtot -0.0119
  1142         CA     73    PHE    CD1   1142    -0.1256      12.01   ; qtot -0.1375
  1143         HA     73    PHE    HD1   1143      0.133      1.008   ; qtot -0.0045
  1144         CA     73    PHE    CE1   1144    -0.1704      12.01   ; qtot -0.1749
  1145         HA     73    PHE    HE1   1145      0.143      1.008   ; qtot -0.0319
  1146         CA     73    PHE     CZ   1146    -0.1072      12.01   ; qtot -0.1391
  1147         HA     73    PHE     HZ   1147     0.1297      1.008   ; qtot -0.0094
  1148         CA     73    PHE    CE2   1148    -0.1704      12.01   ; qtot -0.1798
  1149         HA     73    PHE    HE2   1149      0.143      1.008   ; qtot -0.0368
  1150         CA     73    PHE    CD2   1150    -0.1256      12.01   ; qtot -0.1624
  1151         HA     73    PHE    HD2   1151      0.133      1.008   ; qtot -0.0294
  1152          C     73    PHE      C   1152     0.5973      12.01   ; qtot 0.5679
  1153          O     73    PHE      O   1153    -0.5679         16   ; qtot 0
; residue  74 ILE rtp ILE  q  0.0
  1154          N     74    ILE      N   1154    -0.4157      14.01   ; qtot -0.4157
  1155          H     74    ILE      H   1155     0.2719      1.008   ; qtot -0.1438
  1156         CT     74    ILE     CA   1156    -0.0597      12.01   ; qtot -0.2035
  1157         H1     74    ILE     HA   1157     0.0869      1.008   ; qtot -0.1166
  1158         CT     74    ILE     CB   1158     0.1303      12.01   ; qtot 0.0137
  1159         HC     74    ILE     HB   1159     0.0187      1.008   ; qtot 0.0324
  1160         CT     74    ILE    CG2   1160    -0.3204      12.01   ; qtot -0.288
  1161         HC     74    ILE   HG21   1161     0.0882      1.008   ; qtot -0.1998
  1162         HC     74    ILE   HG22   1162     0.0882      1.008   ; qtot -0.1116
  1163         HC     74    ILE   HG23   1163     0.0882      1.008   ; qtot -0.0234
  1164         CT     74    ILE    CG1   1164     -0.043      12.01   ; qtot -0.0664
  1165         HC     74    ILE   HG11   1165     0.0236      1.008   ; qtot -0.0428
  1166         HC     74    ILE   HG12   1166     0.0236      1.008   ; qtot -0.0192
  1167         CT     74    ILE     CD   1167     -0.066      12.01   ; qtot -0.0852
  1168         HC     74    ILE    HD1   1168     0.0186      1.008   ; qtot -0.0666
  1169         HC     74    ILE    HD2   1169     0.0186      1.008   ; qtot -0.048
  1170         HC     74    ILE    HD3   1170     0.0186      1.008   ; qtot -0.0294
  1171          C     74    ILE      C   1171     0.5973      12.01   ; qtot 0.5679
  1172          O     74    ILE      O   1172    -0.5679         16   ; qtot 0
; residue  75 VAL rtp VAL  q  0.0
  1173          N     75    VAL      N   1173    -0.4157      14.01   ; qtot -0.4157
  1174          H     75    VAL      H   1174     0.2719      1.008   ; qtot -0.1438
  1175         CT     75    VAL     CA   1175    -0.0875      12.01   ; qtot -0.2313
  1176         H1     75    VAL     HA   1176     0.0969      1.008   ; qtot -0.1344
  1177         CT     75    VAL     CB   1177     0.2985      12.01   ; qtot 0.1641
  1178         HC     75    VAL     HB   1178    -0.0297      1.008   ; qtot 0.1344
  1179         CT     75    VAL    CG1   1179    -0.3192      12.01   ; qtot -0.1848
  1180         HC     75    VAL   HG11   1180     0.0791      1.008   ; qtot -0.1057
  1181         HC     75    VAL   HG12   1181     0.0791      1.008   ; qtot -0.0266
  1182         HC     75    VAL   HG13   1182     0.0791      1.008   ; qtot 0.0525
  1183         CT     75    VAL    CG2   1183    -0.3192      12.01   ; qtot -0.2667
  1184         HC     75    VAL   HG21   1184     0.0791      1.008   ; qtot -0.1876
  1185         HC     75    VAL   HG22   1185     0.0791      1.008   ; qtot -0.1085
  1186         HC     75    VAL   HG23   1186     0.0791      1.008   ; qtot -0.0294
  1187          C     75    VAL      C   1187     0.5973      12.01   ; qtot 0.5679
  1188          O     75    VAL      O   1188    -0.5679         16   ; qtot 0
; residue  76 SER rtp SER  q  0.0
  1189          N     76    SER      N   1189    -0.4157      14.01   ; qtot -0.4157
  1190          H     76    SER      H   1190     0.2719      1.008   ; qtot -0.1438
  1191         CT     76    SER     CA   1191    -0.0249      12.01   ; qtot -0.1687
  1192         H1     76    SER     HA   1192     0.0843      1.008   ; qtot -0.0844
  1193         CT     76    SER     CB   1193     0.2117      12.01   ; qtot 0.1273
  1194         H1     76    SER    HB1   1194     0.0352      1.008   ; qtot 0.1625
  1195         H1     76    SER    HB2   1195     0.0352      1.008   ; qtot 0.1977
  1196         OH     76    SER     OG   1196    -0.6546         16   ; qtot -0.4569
  1197         HO     76    SER     HG   1197     0.4275      1.008   ; qtot -0.0294
  1198          C     76    SER      C   1198     0.5973      12.01   ; qtot 0.5679
  1199          O     76    SER      O   1199    -0.5679         16   ; qtot 0
; residue  77 LYS rtp LYS  q +1.0
  1200          N     77    LYS      N   1200    -0.3479      14.01   ; qtot -0.3479
  1201          H     77    LYS      H   1201     0.2747      1.008   ; qtot -0.0732
  1202         CT     77    LYS     CA   1202      -0.24      12.01   ; qtot -0.3132
  1203         H1     77    LYS     HA   1203     0.1426      1.008   ; qtot -0.1706
  1204         CT     77    LYS     CB   1204    -0.0094      12.01   ; qtot -0.18
  1205         HC     77    LYS    HB1   1205     0.0362      1.008   ; qtot -0.1438
  1206         HC     77    LYS    HB2   1206     0.0362      1.008   ; qtot -0.1076
  1207         CT     77    LYS     CG   1207     0.0187      12.01   ; qtot -0.0889
  1208         HC     77    LYS    HG1   1208     0.0103      1.008   ; qtot -0.0786
  1209         HC     77    LYS    HG2   1209     0.0103      1.008   ; qtot -0.0683
  1210         CT     77    LYS     CD   1210    -0.0479      12.01   ; qtot -0.1162
  1211         HC     77    LYS    HD1   1211     0.0621      1.008   ; qtot -0.0541
  1212         HC     77    LYS    HD2   1212     0.0621      1.008   ; qtot 0.008
  1213         CT     77    LYS     CE   1213    -0.0143      12.01   ; qtot -0.0063
  1214         HP     77    LYS    HE1   1214     0.1135      1.008   ; qtot 0.1072
  1215         HP     77    LYS    HE2   1215     0.1135      1.008   ; qtot 0.2207
  1216         N3     77    LYS     NZ   1216    -0.3854      14.01   ; qtot -0.1647
  1217          H     77    LYS    HZ1   1217       0.34      1.008   ; qtot 0.1753
  1218          H     77    LYS    HZ2   1218       0.34      1.008   ; qtot 0.5153
  1219          H     77    LYS    HZ3   1219       0.34      1.008   ; qtot 0.8553
  1220          C     77    LYS      C   1220     0.7341      12.01   ; qtot 1.589
  1221          O     77    LYS      O   1221    -0.5894         16   ; qtot 1
; residue  78 LEU rtp LEU  q  0.0
  1222          N     78    LEU      N   1222    -0.4157      14.01   ; qtot 0.5843
  1223          H     78    LEU      H   1223     0.2719      1.008   ; qtot 0.8562
  1224         CT     78    LEU     CA   1224    -0.0518      12.01   ; qtot 0.8044
  1225         H1     78    LEU     HA   1225     0.0922      1.008   ; qtot 0.8966
  1226         CT     78    LEU     CB   1226    -0.1102      12.01   ; qtot 0.7864
  1227         HC     78    LEU    HB1   1227     0.0457      1.008   ; qtot 0.8321
  1228         HC     78    LEU    HB2   1228     0.0457      1.008   ; qtot 0.8778
  1229         CT     78    LEU     CG   1229     0.3531      12.01   ; qtot 1.231
  1230         HC     78    LEU     HG   1230    -0.0361      1.008   ; qtot 1.195
  1231         CT     78    LEU    CD1   1231    -0.4121      12.01   ; qtot 0.7827
  1232         HC     78    LEU   HD11   1232        0.1      1.008   ; qtot 0.8827
  1233         HC     78    LEU   HD12   1233        0.1      1.008   ; qtot 0.9827
  1234         HC     78    LEU   HD13   1234        0.1      1.008   ; qtot 1.083
  1235         CT     78    LEU    CD2   1235    -0.4121      12.01   ; qtot 0.6706
  1236         HC     78    LEU   HD21   1236        0.1      1.008   ; qtot 0.7706
  1237         HC     78    LEU   HD22   1237        0.1      1.008   ; qtot 0.8706
  1238         HC     78    LEU   HD23   1238        0.1      1.008   ; qtot 0.9706
  1239          C     78    LEU      C   1239     0.5973      12.01   ; qtot 1.568
  1240          O     78    LEU      O   1240    -0.5679         16   ; qtot 1
; residue  79 TRP rtp TRP  q  0.0
  1241          N     79    TRP      N   1241    -0.4157      14.01   ; qtot 0.5843
  1242          H     79    TRP      H   1242     0.2719      1.008   ; qtot 0.8562
  1243         CT     79    TRP     CA   1243    -0.0275      12.01   ; qtot 0.8287
  1244         H1     79    TRP     HA   1244     0.1123      1.008   ; qtot 0.941
  1245         CT     79    TRP     CB   1245     -0.005      12.01   ; qtot 0.936
  1246         HC     79    TRP    HB1   1246     0.0339      1.008   ; qtot 0.9699
  1247         HC     79    TRP    HB2   1247     0.0339      1.008   ; qtot 1.004
  1248         C*     79    TRP     CG   1248    -0.1415      12.01   ; qtot 0.8623
  1249         CW     79    TRP    CD1   1249    -0.1638      12.01   ; qtot 0.6985
  1250         H4     79    TRP    HD1   1250     0.2062      1.008   ; qtot 0.9047
  1251         NA     79    TRP    NE1   1251    -0.3418      14.01   ; qtot 0.5629
  1252          H     79    TRP    HE1   1252     0.3412      1.008   ; qtot 0.9041
  1253         CN     79    TRP    CE2   1253      0.138      12.01   ; qtot 1.042
  1254         CA     79    TRP    CZ2   1254    -0.2601      12.01   ; qtot 0.782
  1255         HA     79    TRP    HZ2   1255     0.1572      1.008   ; qtot 0.9392
  1256         CA     79    TRP    CH2   1256    -0.1134      12.01   ; qtot 0.8258
  1257         HA     79    TRP    HH2   1257     0.1417      1.008   ; qtot 0.9675
  1258         CA     79    TRP    CZ3   1258    -0.1972      12.01   ; qtot 0.7703
  1259         HA     79    TRP    HZ3   1259     0.1447      1.008   ; qtot 0.915
  1260         CA     79    TRP    CE3   1260    -0.2387      12.01   ; qtot 0.6763
  1261         HA     79    TRP    HE3   1261       0.17      1.008   ; qtot 0.8463
  1262         CB     79    TRP    CD2   1262     0.1243      12.01   ; qtot 0.9706
  1263          C     79    TRP      C   1263     0.5973      12.01   ; qtot 1.568
  1264          O     79    TRP      O   1264    -0.5679         16   ; qtot 1
; residue  80 CYS rtp CYS  q  0.0
  1265          N     80    CYS      N   1265    -0.4157      14.01   ; qtot 0.5843
  1266          H     80    CYS      H   1266     0.2719      1.008   ; qtot 0.8562
  1267         CT     80    CYS     CA   1267     0.0213      12.01   ; qtot 0.8775
  1268         H1     80    CYS     HA   1268     0.1124      1.008   ; qtot 0.9899
  1269         CT     80    CYS     CB   1269    -0.1231      12.01   ; qtot 0.8668
  1270         H1     80    CYS    HB1   1270     0.1112      1.008   ; qtot 0.978
  1271         H1     80    CYS    HB2   1271     0.1112      1.008   ; qtot 1.089
  1272         SH     80    CYS     SG   1272    -0.3119      32.06   ; qtot 0.7773
  1273         HS     80    CYS     HG   1273     0.1933      1.008   ; qtot 0.9706
  1274          C     80    CYS      C   1274     0.5973      12.01   ; qtot 1.568
  1275          O     80    CYS      O   1275    -0.5679         16   ; qtot 1
; residue  81 THR rtp THR  q  0.0
  1276          N     81    THR      N   1276    -0.4157      14.01   ; qtot 0.5843
  1277          H     81    THR      H   1277     0.2719      1.008   ; qtot 0.8562
  1278         CT     81    THR     CA   1278    -0.0389      12.01   ; qtot 0.8173
  1279         H1     81    THR     HA   1279     0.1007      1.008   ; qtot 0.918
  1280         CT     81    THR     CB   1280     0.3654      12.01   ; qtot 1.283
  1281         H1     81    THR     HB   1281     0.0043      1.008   ; qtot 1.288
  1282         CT     81    THR    CG2   1282    -0.2438      12.01   ; qtot 1.044
  1283         HC     81    THR   HG21   1283     0.0642      1.008   ; qtot 1.108
  1284         HC     81    THR   HG22   1284     0.0642      1.008   ; qtot 1.172
  1285         HC     81    THR   HG23   1285     0.0642      1.008   ; qtot 1.237
  1286         OH     81    THR    OG1   1286    -0.6761         16   ; qtot 0.5604
  1287         HO     81    THR    HG1   1287     0.4102      1.008   ; qtot 0.9706
  1288          C     81    THR      C   1288     0.5973      12.01   ; qtot 1.568
  1289          O     81    THR      O   1289    -0.5679         16   ; qtot 1
; residue  82 TYR rtp TYR  q  0.0
  1290          N     82    TYR      N   1290    -0.4157      14.01   ; qtot 0.5843
  1291          H     82    TYR      H   1291     0.2719      1.008   ; qtot 0.8562
  1292         CT     82    TYR     CA   1292    -0.0014      12.01   ; qtot 0.8548
  1293         H1     82    TYR     HA   1293     0.0876      1.008   ; qtot 0.9424
  1294         CT     82    TYR     CB   1294    -0.0152      12.01   ; qtot 0.9272
  1295         HC     82    TYR    HB1   1295     0.0295      1.008   ; qtot 0.9567
  1296         HC     82    TYR    HB2   1296     0.0295      1.008   ; qtot 0.9862
  1297         CA     82    TYR     CG   1297    -0.0011      12.01   ; qtot 0.9851
  1298         CA     82    TYR    CD1   1298    -0.1906      12.01   ; qtot 0.7945
  1299         HA     82    TYR    HD1   1299     0.1699      1.008   ; qtot 0.9644
  1300         CA     82    TYR    CE1   1300    -0.2341      12.01   ; qtot 0.7303
  1301         HA     82    TYR    HE1   1301     0.1656      1.008   ; qtot 0.8959
  1302          C     82    TYR     CZ   1302     0.3226      12.01   ; qtot 1.219
  1303         OH     82    TYR     OH   1303    -0.5579         16   ; qtot 0.6606
  1304         HO     82    TYR     HH   1304     0.3992      1.008   ; qtot 1.06
  1305         CA     82    TYR    CE2   1305    -0.2341      12.01   ; qtot 0.8257
  1306         HA     82    TYR    HE2   1306     0.1656      1.008   ; qtot 0.9913
  1307         CA     82    TYR    CD2   1307    -0.1906      12.01   ; qtot 0.8007
  1308         HA     82    TYR    HD2   1308     0.1699      1.008   ; qtot 0.9706
  1309          C     82    TYR      C   1309     0.5973      12.01   ; qtot 1.568
  1310          O     82    TYR      O   1310    -0.5679         16   ; qtot 1
; residue  83 HIS rtp HIE  q  0.0
  1311          N     83    HIS      N   1311    -0.4157      14.01   ; qtot 0.5843
  1312          H     83    HIS      H   1312     0.2719      1.008   ; qtot 0.8562
  1313         CT     83    HIS     CA   1313    -0.0581      12.01   ; qtot 0.7981
  1314         H1     83    HIS     HA   1314      0.136      1.008   ; qtot 0.9341
  1315         CT     83    HIS     CB   1315    -0.0074      12.01   ; qtot 0.9267
  1316         HC     83    HIS    HB1   1316     0.0367      1.008   ; qtot 0.9634
  1317         HC     83    HIS    HB2   1317     0.0367      1.008   ; qtot 1
  1318         CC     83    HIS     CG   1318     0.1868      12.01   ; qtot 1.187
  1319         NB     83    HIS    ND1   1319    -0.5432      14.01   ; qtot 0.6437
  1320         CR     83    HIS    CE1   1320     0.1635      12.01   ; qtot 0.8072
  1321         H5     83    HIS    HE1   1321     0.1435      1.008   ; qtot 0.9507
  1322         NA     83    HIS    NE2   1322    -0.2795      14.01   ; qtot 0.6712
  1323          H     83    HIS    HE2   1323     0.3339      1.008   ; qtot 1.005
  1324         CW     83    HIS    CD2   1324    -0.2207      12.01   ; qtot 0.7844
  1325         H4     83    HIS    HD2   1325     0.1862      1.008   ; qtot 0.9706
  1326          C     83    HIS      C   1326     0.5973      12.01   ; qtot 1.568
  1327          O     83    HIS      O   1327    -0.5679         16   ; qtot 1
; residue  84 GLU rtp GLU  q -1.0
  1328          N     84    GLU      N   1328    -0.5163      14.01   ; qtot 0.4837
  1329          H     84    GLU      H   1329     0.2936      1.008   ; qtot 0.7773
  1330         CT     84    GLU     CA   1330     0.0397      12.01   ; qtot 0.817
  1331         H1     84    GLU     HA   1331     0.1105      1.008   ; qtot 0.9275
  1332         CT     84    GLU     CB   1332      0.056      12.01   ; qtot 0.9835
  1333         HC     84    GLU    HB1   1333    -0.0173      1.008   ; qtot 0.9662
  1334         HC     84    GLU    HB2   1334    -0.0173      1.008   ; qtot 0.9489
  1335         CT     84    GLU     CG   1335     0.0136      12.01   ; qtot 0.9625
  1336         HC     84    GLU    HG1   1336    -0.0425      1.008   ; qtot 0.92
  1337         HC     84    GLU    HG2   1337    -0.0425      1.008   ; qtot 0.8775
  1338          C     84    GLU     CD   1338     0.8054      12.01   ; qtot 1.683
  1339         O2     84    GLU    OE1   1339    -0.8188         16   ; qtot 0.8641
  1340         O2     84    GLU    OE2   1340    -0.8188         16   ; qtot 0.0453
  1341          C     84    GLU      C   1341     0.5366      12.01   ; qtot 0.5819
  1342          O     84    GLU      O   1342    -0.5819         16   ; qtot 0
; residue  85 LYS rtp LYS  q +1.0
  1343          N     85    LYS      N   1343    -0.3479      14.01   ; qtot -0.3479
  1344          H     85    LYS      H   1344     0.2747      1.008   ; qtot -0.0732
  1345         CT     85    LYS     CA   1345      -0.24      12.01   ; qtot -0.3132
  1346         H1     85    LYS     HA   1346     0.1426      1.008   ; qtot -0.1706
  1347         CT     85    LYS     CB   1347    -0.0094      12.01   ; qtot -0.18
  1348         HC     85    LYS    HB1   1348     0.0362      1.008   ; qtot -0.1438
  1349         HC     85    LYS    HB2   1349     0.0362      1.008   ; qtot -0.1076
  1350         CT     85    LYS     CG   1350     0.0187      12.01   ; qtot -0.0889
  1351         HC     85    LYS    HG1   1351     0.0103      1.008   ; qtot -0.0786
  1352         HC     85    LYS    HG2   1352     0.0103      1.008   ; qtot -0.0683
  1353         CT     85    LYS     CD   1353    -0.0479      12.01   ; qtot -0.1162
  1354         HC     85    LYS    HD1   1354     0.0621      1.008   ; qtot -0.0541
  1355         HC     85    LYS    HD2   1355     0.0621      1.008   ; qtot 0.008
  1356         CT     85    LYS     CE   1356    -0.0143      12.01   ; qtot -0.0063
  1357         HP     85    LYS    HE1   1357     0.1135      1.008   ; qtot 0.1072
  1358         HP     85    LYS    HE2   1358     0.1135      1.008   ; qtot 0.2207
  1359         N3     85    LYS     NZ   1359    -0.3854      14.01   ; qtot -0.1647
  1360          H     85    LYS    HZ1   1360       0.34      1.008   ; qtot 0.1753
  1361          H     85    LYS    HZ2   1361       0.34      1.008   ; qtot 0.5153
  1362          H     85    LYS    HZ3   1362       0.34      1.008   ; qtot 0.8553
  1363          C     85    LYS      C   1363     0.7341      12.01   ; qtot 1.589
  1364          O     85    LYS      O   1364    -0.5894         16   ; qtot 1
; residue  86 GLY rtp GLY  q  0.0
  1365          N     86    GLY      N   1365    -0.4157      14.01   ; qtot 0.5843
  1366          H     86    GLY      H   1366     0.2719      1.008   ; qtot 0.8562
  1367         CT     86    GLY     CA   1367    -0.0252      12.01   ; qtot 0.831
  1368         H1     86    GLY    HA1   1368     0.0698      1.008   ; qtot 0.9008
  1369         H1     86    GLY    HA2   1369     0.0698      1.008   ; qtot 0.9706
  1370          C     86    GLY      C   1370     0.5973      12.01   ; qtot 1.568
  1371          O     86    GLY      O   1371    -0.5679         16   ; qtot 1
; residue  87 LEU rtp LEU  q  0.0
  1372          N     87    LEU      N   1372    -0.4157      14.01   ; qtot 0.5843
  1373          H     87    LEU      H   1373     0.2719      1.008   ; qtot 0.8562
  1374         CT     87    LEU     CA   1374    -0.0518      12.01   ; qtot 0.8044
  1375         H1     87    LEU     HA   1375     0.0922      1.008   ; qtot 0.8966
  1376         CT     87    LEU     CB   1376    -0.1102      12.01   ; qtot 0.7864
  1377         HC     87    LEU    HB1   1377     0.0457      1.008   ; qtot 0.8321
  1378         HC     87    LEU    HB2   1378     0.0457      1.008   ; qtot 0.8778
  1379         CT     87    LEU     CG   1379     0.3531      12.01   ; qtot 1.231
  1380         HC     87    LEU     HG   1380    -0.0361      1.008   ; qtot 1.195
  1381         CT     87    LEU    CD1   1381    -0.4121      12.01   ; qtot 0.7827
  1382         HC     87    LEU   HD11   1382        0.1      1.008   ; qtot 0.8827
  1383         HC     87    LEU   HD12   1383        0.1      1.008   ; qtot 0.9827
  1384         HC     87    LEU   HD13   1384        0.1      1.008   ; qtot 1.083
  1385         CT     87    LEU    CD2   1385    -0.4121      12.01   ; qtot 0.6706
  1386         HC     87    LEU   HD21   1386        0.1      1.008   ; qtot 0.7706
  1387         HC     87    LEU   HD22   1387        0.1      1.008   ; qtot 0.8706
  1388         HC     87    LEU   HD23   1388        0.1      1.008   ; qtot 0.9706
  1389          C     87    LEU      C   1389     0.5973      12.01   ; qtot 1.568
  1390          O     87    LEU      O   1390    -0.5679         16   ; qtot 1
; residue  88 VAL rtp VAL  q  0.0
  1391          N     88    VAL      N   1391    -0.4157      14.01   ; qtot 0.5843
  1392          H     88    VAL      H   1392     0.2719      1.008   ; qtot 0.8562
  1393         CT     88    VAL     CA   1393    -0.0875      12.01   ; qtot 0.7687
  1394         H1     88    VAL     HA   1394     0.0969      1.008   ; qtot 0.8656
  1395         CT     88    VAL     CB   1395     0.2985      12.01   ; qtot 1.164
  1396         HC     88    VAL     HB   1396    -0.0297      1.008   ; qtot 1.134
  1397         CT     88    VAL    CG1   1397    -0.3192      12.01   ; qtot 0.8152
  1398         HC     88    VAL   HG11   1398     0.0791      1.008   ; qtot 0.8943
  1399         HC     88    VAL   HG12   1399     0.0791      1.008   ; qtot 0.9734
  1400         HC     88    VAL   HG13   1400     0.0791      1.008   ; qtot 1.053
  1401         CT     88    VAL    CG2   1401    -0.3192      12.01   ; qtot 0.7333
  1402         HC     88    VAL   HG21   1402     0.0791      1.008   ; qtot 0.8124
  1403         HC     88    VAL   HG22   1403     0.0791      1.008   ; qtot 0.8915
  1404         HC     88    VAL   HG23   1404     0.0791      1.008   ; qtot 0.9706
  1405          C     88    VAL      C   1405     0.5973      12.01   ; qtot 1.568
  1406          O     88    VAL      O   1406    -0.5679         16   ; qtot 1
; residue  89 LYS rtp LYS  q +1.0
  1407          N     89    LYS      N   1407    -0.3479      14.01   ; qtot 0.6521
  1408          H     89    LYS      H   1408     0.2747      1.008   ; qtot 0.9268
  1409         CT     89    LYS     CA   1409      -0.24      12.01   ; qtot 0.6868
  1410         H1     89    LYS     HA   1410     0.1426      1.008   ; qtot 0.8294
  1411         CT     89    LYS     CB   1411    -0.0094      12.01   ; qtot 0.82
  1412         HC     89    LYS    HB1   1412     0.0362      1.008   ; qtot 0.8562
  1413         HC     89    LYS    HB2   1413     0.0362      1.008   ; qtot 0.8924
  1414         CT     89    LYS     CG   1414     0.0187      12.01   ; qtot 0.9111
  1415         HC     89    LYS    HG1   1415     0.0103      1.008   ; qtot 0.9214
  1416         HC     89    LYS    HG2   1416     0.0103      1.008   ; qtot 0.9317
  1417         CT     89    LYS     CD   1417    -0.0479      12.01   ; qtot 0.8838
  1418         HC     89    LYS    HD1   1418     0.0621      1.008   ; qtot 0.9459
  1419         HC     89    LYS    HD2   1419     0.0621      1.008   ; qtot 1.008
  1420         CT     89    LYS     CE   1420    -0.0143      12.01   ; qtot 0.9937
  1421         HP     89    LYS    HE1   1421     0.1135      1.008   ; qtot 1.107
  1422         HP     89    LYS    HE2   1422     0.1135      1.008   ; qtot 1.221
  1423         N3     89    LYS     NZ   1423    -0.3854      14.01   ; qtot 0.8353
  1424          H     89    LYS    HZ1   1424       0.34      1.008   ; qtot 1.175
  1425          H     89    LYS    HZ2   1425       0.34      1.008   ; qtot 1.515
  1426          H     89    LYS    HZ3   1426       0.34      1.008   ; qtot 1.855
  1427          C     89    LYS      C   1427     0.7341      12.01   ; qtot 2.589
  1428          O     89    LYS      O   1428    -0.5894         16   ; qtot 2
; residue  90 GLY rtp GLY  q  0.0
  1429          N     90    GLY      N   1429    -0.4157      14.01   ; qtot 1.584
  1430          H     90    GLY      H   1430     0.2719      1.008   ; qtot 1.856
  1431         CT     90    GLY     CA   1431    -0.0252      12.01   ; qtot 1.831
  1432         H1     90    GLY    HA1   1432     0.0698      1.008   ; qtot 1.901
  1433         H1     90    GLY    HA2   1433     0.0698      1.008   ; qtot 1.971
  1434          C     90    GLY      C   1434     0.5973      12.01   ; qtot 2.568
  1435          O     90    GLY      O   1435    -0.5679         16   ; qtot 2
; residue  91 ALA rtp ALA  q  0.0
  1436          N     91    ALA      N   1436    -0.4157      14.01   ; qtot 1.584
  1437          H     91    ALA      H   1437     0.2719      1.008   ; qtot 1.856
  1438         CT     91    ALA     CA   1438     0.0337      12.01   ; qtot 1.89
  1439         H1     91    ALA     HA   1439     0.0823      1.008   ; qtot 1.972
  1440         CT     91    ALA     CB   1440    -0.1825      12.01   ; qtot 1.79
  1441         HC     91    ALA    HB1   1441     0.0603      1.008   ; qtot 1.85
  1442         HC     91    ALA    HB2   1442     0.0603      1.008   ; qtot 1.91
  1443         HC     91    ALA    HB3   1443     0.0603      1.008   ; qtot 1.971
  1444          C     91    ALA      C   1444     0.5973      12.01   ; qtot 2.568
  1445          O     91    ALA      O   1445    -0.5679         16   ; qtot 2
; residue  92 CYS rtp CYS  q  0.0
  1446          N     92    CYS      N   1446    -0.4157      14.01   ; qtot 1.584
  1447          H     92    CYS      H   1447     0.2719      1.008   ; qtot 1.856
  1448         CT     92    CYS     CA   1448     0.0213      12.01   ; qtot 1.877
  1449         H1     92    CYS     HA   1449     0.1124      1.008   ; qtot 1.99
  1450         CT     92    CYS     CB   1450    -0.1231      12.01   ; qtot 1.867
  1451         H1     92    CYS    HB1   1451     0.1112      1.008   ; qtot 1.978
  1452         H1     92    CYS    HB2   1452     0.1112      1.008   ; qtot 2.089
  1453         SH     92    CYS     SG   1453    -0.3119      32.06   ; qtot 1.777
  1454         HS     92    CYS     HG   1454     0.1933      1.008   ; qtot 1.971
  1455          C     92    CYS      C   1455     0.5973      12.01   ; qtot 2.568
  1456          O     92    CYS      O   1456    -0.5679         16   ; qtot 2
; residue  93 GLN rtp GLN  q  0.0
  1457          N     93    GLN      N   1457    -0.4157      14.01   ; qtot 1.584
  1458          H     93    GLN      H   1458     0.2719      1.008   ; qtot 1.856
  1459         CT     93    GLN     CA   1459    -0.0031      12.01   ; qtot 1.853
  1460         H1     93    GLN     HA   1460      0.085      1.008   ; qtot 1.938
  1461         CT     93    GLN     CB   1461    -0.0036      12.01   ; qtot 1.935
  1462         HC     93    GLN    HB1   1462     0.0171      1.008   ; qtot 1.952
  1463         HC     93    GLN    HB2   1463     0.0171      1.008   ; qtot 1.969
  1464         CT     93    GLN     CG   1464    -0.0645      12.01   ; qtot 1.904
  1465         HC     93    GLN    HG1   1465     0.0352      1.008   ; qtot 1.939
  1466         HC     93    GLN    HG2   1466     0.0352      1.008   ; qtot 1.975
  1467          C     93    GLN     CD   1467     0.6951      12.01   ; qtot 2.67
  1468          O     93    GLN    OE1   1468    -0.6086         16   ; qtot 2.061
  1469          N     93    GLN    NE2   1469    -0.9407      14.01   ; qtot 1.12
  1470          H     93    GLN   HE21   1470     0.4251      1.008   ; qtot 1.545
  1471          H     93    GLN   HE22   1471     0.4251      1.008   ; qtot 1.971
  1472          C     93    GLN      C   1472     0.5973      12.01   ; qtot 2.568
  1473          O     93    GLN      O   1473    -0.5679         16   ; qtot 2
; residue  94 LYS rtp LYS  q +1.0
  1474          N     94    LYS      N   1474    -0.3479      14.01   ; qtot 1.652
  1475          H     94    LYS      H   1475     0.2747      1.008   ; qtot 1.927
  1476         CT     94    LYS     CA   1476      -0.24      12.01   ; qtot 1.687
  1477         H1     94    LYS     HA   1477     0.1426      1.008   ; qtot 1.829
  1478         CT     94    LYS     CB   1478    -0.0094      12.01   ; qtot 1.82
  1479         HC     94    LYS    HB1   1479     0.0362      1.008   ; qtot 1.856
  1480         HC     94    LYS    HB2   1480     0.0362      1.008   ; qtot 1.892
  1481         CT     94    LYS     CG   1481     0.0187      12.01   ; qtot 1.911
  1482         HC     94    LYS    HG1   1482     0.0103      1.008   ; qtot 1.921
  1483         HC     94    LYS    HG2   1483     0.0103      1.008   ; qtot 1.932
  1484         CT     94    LYS     CD   1484    -0.0479      12.01   ; qtot 1.884
  1485         HC     94    LYS    HD1   1485     0.0621      1.008   ; qtot 1.946
  1486         HC     94    LYS    HD2   1486     0.0621      1.008   ; qtot 2.008
  1487         CT     94    LYS     CE   1487    -0.0143      12.01   ; qtot 1.994
  1488         HP     94    LYS    HE1   1488     0.1135      1.008   ; qtot 2.107
  1489         HP     94    LYS    HE2   1489     0.1135      1.008   ; qtot 2.221
  1490         N3     94    LYS     NZ   1490    -0.3854      14.01   ; qtot 1.835
  1491          H     94    LYS    HZ1   1491       0.34      1.008   ; qtot 2.175
  1492          H     94    LYS    HZ2   1492       0.34      1.008   ; qtot 2.515
  1493          H     94    LYS    HZ3   1493       0.34      1.008   ; qtot 2.855
  1494          C     94    LYS      C   1494     0.7341      12.01   ; qtot 3.589
  1495          O     94    LYS      O   1495    -0.5894         16   ; qtot 3
; residue  95 THR rtp THR  q  0.0
  1496          N     95    THR      N   1496    -0.4157      14.01   ; qtot 2.584
  1497          H     95    THR      H   1497     0.2719      1.008   ; qtot 2.856
  1498         CT     95    THR     CA   1498    -0.0389      12.01   ; qtot 2.817
  1499         H1     95    THR     HA   1499     0.1007      1.008   ; qtot 2.918
  1500         CT     95    THR     CB   1500     0.3654      12.01   ; qtot 3.283
  1501         H1     95    THR     HB   1501     0.0043      1.008   ; qtot 3.288
  1502         CT     95    THR    CG2   1502    -0.2438      12.01   ; qtot 3.044
  1503         HC     95    THR   HG21   1503     0.0642      1.008   ; qtot 3.108
  1504         HC     95    THR   HG22   1504     0.0642      1.008   ; qtot 3.172
  1505         HC     95    THR   HG23   1505     0.0642      1.008   ; qtot 3.236
  1506         OH     95    THR    OG1   1506    -0.6761         16   ; qtot 2.56
  1507         HO     95    THR    HG1   1507     0.4102      1.008   ; qtot 2.971
  1508          C     95    THR      C   1508     0.5973      12.01   ; qtot 3.568
  1509          O     95    THR      O   1509    -0.5679         16   ; qtot 3
; residue  96 LEU rtp LEU  q  0.0
  1510          N     96    LEU      N   1510    -0.4157      14.01   ; qtot 2.584
  1511          H     96    LEU      H   1511     0.2719      1.008   ; qtot 2.856
  1512         CT     96    LEU     CA   1512    -0.0518      12.01   ; qtot 2.804
  1513         H1     96    LEU     HA   1513     0.0922      1.008   ; qtot 2.897
  1514         CT     96    LEU     CB   1514    -0.1102      12.01   ; qtot 2.786
  1515         HC     96    LEU    HB1   1515     0.0457      1.008   ; qtot 2.832
  1516         HC     96    LEU    HB2   1516     0.0457      1.008   ; qtot 2.878
  1517         CT     96    LEU     CG   1517     0.3531      12.01   ; qtot 3.231
  1518         HC     96    LEU     HG   1518    -0.0361      1.008   ; qtot 3.195
  1519         CT     96    LEU    CD1   1519    -0.4121      12.01   ; qtot 2.783
  1520         HC     96    LEU   HD11   1520        0.1      1.008   ; qtot 2.883
  1521         HC     96    LEU   HD12   1521        0.1      1.008   ; qtot 2.983
  1522         HC     96    LEU   HD13   1522        0.1      1.008   ; qtot 3.083
  1523         CT     96    LEU    CD2   1523    -0.4121      12.01   ; qtot 2.671
  1524         HC     96    LEU   HD21   1524        0.1      1.008   ; qtot 2.771
  1525         HC     96    LEU   HD22   1525        0.1      1.008   ; qtot 2.871
  1526         HC     96    LEU   HD23   1526        0.1      1.008   ; qtot 2.971
  1527          C     96    LEU      C   1527     0.5973      12.01   ; qtot 3.568
  1528          O     96    LEU      O   1528    -0.5679         16   ; qtot 3
; residue  97 SER rtp SER  q  0.0
  1529          N     97    SER      N   1529    -0.4157      14.01   ; qtot 2.584
  1530          H     97    SER      H   1530     0.2719      1.008   ; qtot 2.856
  1531         CT     97    SER     CA   1531    -0.0249      12.01   ; qtot 2.831
  1532         H1     97    SER     HA   1532     0.0843      1.008   ; qtot 2.916
  1533         CT     97    SER     CB   1533     0.2117      12.01   ; qtot 3.127
  1534         H1     97    SER    HB1   1534     0.0352      1.008   ; qtot 3.163
  1535         H1     97    SER    HB2   1535     0.0352      1.008   ; qtot 3.198
  1536         OH     97    SER     OG   1536    -0.6546         16   ; qtot 2.543
  1537         HO     97    SER     HG   1537     0.4275      1.008   ; qtot 2.971
  1538          C     97    SER      C   1538     0.5973      12.01   ; qtot 3.568
  1539          O     97    SER      O   1539    -0.5679         16   ; qtot 3
; residue  98 ASP rtp ASP  q -1.0
  1540          N     98    ASP      N   1540    -0.5163      14.01   ; qtot 2.484
  1541          H     98    ASP      H   1541     0.2936      1.008   ; qtot 2.777
  1542         CT     98    ASP     CA   1542     0.0381      12.01   ; qtot 2.815
  1543         H1     98    ASP     HA   1543      0.088      1.008   ; qtot 2.903
  1544         CT     98    ASP     CB   1544    -0.0303      12.01   ; qtot 2.873
  1545         HC     98    ASP    HB1   1545    -0.0122      1.008   ; qtot 2.861
  1546         HC     98    ASP    HB2   1546    -0.0122      1.008   ; qtot 2.849
  1547          C     98    ASP     CG   1547     0.7994      12.01   ; qtot 3.648
  1548         O2     98    ASP    OD1   1548    -0.8014         16   ; qtot 2.847
  1549         O2     98    ASP    OD2   1549    -0.8014         16   ; qtot 2.045
  1550          C     98    ASP      C   1550     0.5366      12.01   ; qtot 2.582
  1551          O     98    ASP      O   1551    -0.5819         16   ; qtot 2
; residue  99 LEU rtp LEU  q  0.0
  1552          N     99    LEU      N   1552    -0.4157      14.01   ; qtot 1.584
  1553          H     99    LEU      H   1553     0.2719      1.008   ; qtot 1.856
  1554         CT     99    LEU     CA   1554    -0.0518      12.01   ; qtot 1.804
  1555         H1     99    LEU     HA   1555     0.0922      1.008   ; qtot 1.897
  1556         CT     99    LEU     CB   1556    -0.1102      12.01   ; qtot 1.786
  1557         HC     99    LEU    HB1   1557     0.0457      1.008   ; qtot 1.832
  1558         HC     99    LEU    HB2   1558     0.0457      1.008   ; qtot 1.878
  1559         CT     99    LEU     CG   1559     0.3531      12.01   ; qtot 2.231
  1560         HC     99    LEU     HG   1560    -0.0361      1.008   ; qtot 2.195
  1561         CT     99    LEU    CD1   1561    -0.4121      12.01   ; qtot 1.783
  1562         HC     99    LEU   HD11   1562        0.1      1.008   ; qtot 1.883
  1563         HC     99    LEU   HD12   1563        0.1      1.008   ; qtot 1.983
  1564         HC     99    LEU   HD13   1564        0.1      1.008   ; qtot 2.083
  1565         CT     99    LEU    CD2   1565    -0.4121      12.01   ; qtot 1.671
  1566         HC     99    LEU   HD21   1566        0.1      1.008   ; qtot 1.771
  1567         HC     99    LEU   HD22   1567        0.1      1.008   ; qtot 1.871
  1568         HC     99    LEU   HD23   1568        0.1      1.008   ; qtot 1.971
  1569          C     99    LEU      C   1569     0.5973      12.01   ; qtot 2.568
  1570          O     99    LEU      O   1570    -0.5679         16   ; qtot 2
; residue 100 LYS rtp LYS  q +1.0
  1571          N    100    LYS      N   1571    -0.3479      14.01   ; qtot 1.652
  1572          H    100    LYS      H   1572     0.2747      1.008   ; qtot 1.927
  1573         CT    100    LYS     CA   1573      -0.24      12.01   ; qtot 1.687
  1574         H1    100    LYS     HA   1574     0.1426      1.008   ; qtot 1.829
  1575         CT    100    LYS     CB   1575    -0.0094      12.01   ; qtot 1.82
  1576         HC    100    LYS    HB1   1576     0.0362      1.008   ; qtot 1.856
  1577         HC    100    LYS    HB2   1577     0.0362      1.008   ; qtot 1.892
  1578         CT    100    LYS     CG   1578     0.0187      12.01   ; qtot 1.911
  1579         HC    100    LYS    HG1   1579     0.0103      1.008   ; qtot 1.921
  1580         HC    100    LYS    HG2   1580     0.0103      1.008   ; qtot 1.932
  1581         CT    100    LYS     CD   1581    -0.0479      12.01   ; qtot 1.884
  1582         HC    100    LYS    HD1   1582     0.0621      1.008   ; qtot 1.946
  1583         HC    100    LYS    HD2   1583     0.0621      1.008   ; qtot 2.008
  1584         CT    100    LYS     CE   1584    -0.0143      12.01   ; qtot 1.994
  1585         HP    100    LYS    HE1   1585     0.1135      1.008   ; qtot 2.107
  1586         HP    100    LYS    HE2   1586     0.1135      1.008   ; qtot 2.221
  1587         N3    100    LYS     NZ   1587    -0.3854      14.01   ; qtot 1.835
  1588          H    100    LYS    HZ1   1588       0.34      1.008   ; qtot 2.175
  1589          H    100    LYS    HZ2   1589       0.34      1.008   ; qtot 2.515
  1590          H    100    LYS    HZ3   1590       0.34      1.008   ; qtot 2.855
  1591          C    100    LYS      C   1591     0.7341      12.01   ; qtot 3.589
  1592          O    100    LYS      O   1592    -0.5894         16   ; qtot 3
; residue 101 LEU rtp LEU  q  0.0
  1593          N    101    LEU      N   1593    -0.4157      14.01   ; qtot 2.584
  1594          H    101    LEU      H   1594     0.2719      1.008   ; qtot 2.856
  1595         CT    101    LEU     CA   1595    -0.0518      12.01   ; qtot 2.804
  1596         H1    101    LEU     HA   1596     0.0922      1.008   ; qtot 2.897
  1597         CT    101    LEU     CB   1597    -0.1102      12.01   ; qtot 2.786
  1598         HC    101    LEU    HB1   1598     0.0457      1.008   ; qtot 2.832
  1599         HC    101    LEU    HB2   1599     0.0457      1.008   ; qtot 2.878
  1600         CT    101    LEU     CG   1600     0.3531      12.01   ; qtot 3.231
  1601         HC    101    LEU     HG   1601    -0.0361      1.008   ; qtot 3.195
  1602         CT    101    LEU    CD1   1602    -0.4121      12.01   ; qtot 2.783
  1603         HC    101    LEU   HD11   1603        0.1      1.008   ; qtot 2.883
  1604         HC    101    LEU   HD12   1604        0.1      1.008   ; qtot 2.983
  1605         HC    101    LEU   HD13   1605        0.1      1.008   ; qtot 3.083
  1606         CT    101    LEU    CD2   1606    -0.4121      12.01   ; qtot 2.671
  1607         HC    101    LEU   HD21   1607        0.1      1.008   ; qtot 2.771
  1608         HC    101    LEU   HD22   1608        0.1      1.008   ; qtot 2.871
  1609         HC    101    LEU   HD23   1609        0.1      1.008   ; qtot 2.971
  1610          C    101    LEU      C   1610     0.5973      12.01   ; qtot 3.568
  1611          O    101    LEU      O   1611    -0.5679         16   ; qtot 3
; residue 102 ASP rtp ASP  q -1.0
  1612          N    102    ASP      N   1612    -0.5163      14.01   ; qtot 2.484
  1613          H    102    ASP      H   1613     0.2936      1.008   ; qtot 2.777
  1614         CT    102    ASP     CA   1614     0.0381      12.01   ; qtot 2.815
  1615         H1    102    ASP     HA   1615      0.088      1.008   ; qtot 2.903
  1616         CT    102    ASP     CB   1616    -0.0303      12.01   ; qtot 2.873
  1617         HC    102    ASP    HB1   1617    -0.0122      1.008   ; qtot 2.861
  1618         HC    102    ASP    HB2   1618    -0.0122      1.008   ; qtot 2.849
  1619          C    102    ASP     CG   1619     0.7994      12.01   ; qtot 3.648
  1620         O2    102    ASP    OD1   1620    -0.8014         16   ; qtot 2.847
  1621         O2    102    ASP    OD2   1621    -0.8014         16   ; qtot 2.045
  1622          C    102    ASP      C   1622     0.5366      12.01   ; qtot 2.582
  1623          O    102    ASP      O   1623    -0.5819         16   ; qtot 2
; residue 103 TYR rtp TYR  q  0.0
  1624          N    103    TYR      N   1624    -0.4157      14.01   ; qtot 1.584
  1625          H    103    TYR      H   1625     0.2719      1.008   ; qtot 1.856
  1626         CT    103    TYR     CA   1626    -0.0014      12.01   ; qtot 1.855
  1627         H1    103    TYR     HA   1627     0.0876      1.008   ; qtot 1.942
  1628         CT    103    TYR     CB   1628    -0.0152      12.01   ; qtot 1.927
  1629         HC    103    TYR    HB1   1629     0.0295      1.008   ; qtot 1.957
  1630         HC    103    TYR    HB2   1630     0.0295      1.008   ; qtot 1.986
  1631         CA    103    TYR     CG   1631    -0.0011      12.01   ; qtot 1.985
  1632         CA    103    TYR    CD1   1632    -0.1906      12.01   ; qtot 1.794
  1633         HA    103    TYR    HD1   1633     0.1699      1.008   ; qtot 1.964
  1634         CA    103    TYR    CE1   1634    -0.2341      12.01   ; qtot 1.73
  1635         HA    103    TYR    HE1   1635     0.1656      1.008   ; qtot 1.896
  1636          C    103    TYR     CZ   1636     0.3226      12.01   ; qtot 2.218
  1637         OH    103    TYR     OH   1637    -0.5579         16   ; qtot 1.661
  1638         HO    103    TYR     HH   1638     0.3992      1.008   ; qtot 2.06
  1639         CA    103    TYR    CE2   1639    -0.2341      12.01   ; qtot 1.826
  1640         HA    103    TYR    HE2   1640     0.1656      1.008   ; qtot 1.991
  1641         CA    103    TYR    CD2   1641    -0.1906      12.01   ; qtot 1.801
  1642         HA    103    TYR    HD2   1642     0.1699      1.008   ; qtot 1.971
  1643          C    103    TYR      C   1643     0.5973      12.01   ; qtot 2.568
  1644          O    103    TYR      O   1644    -0.5679         16   ; qtot 2
; residue 104 LEU rtp LEU  q  0.0
  1645          N    104    LEU      N   1645    -0.4157      14.01   ; qtot 1.584
  1646          H    104    LEU      H   1646     0.2719      1.008   ; qtot 1.856
  1647         CT    104    LEU     CA   1647    -0.0518      12.01   ; qtot 1.804
  1648         H1    104    LEU     HA   1648     0.0922      1.008   ; qtot 1.897
  1649         CT    104    LEU     CB   1649    -0.1102      12.01   ; qtot 1.786
  1650         HC    104    LEU    HB1   1650     0.0457      1.008   ; qtot 1.832
  1651         HC    104    LEU    HB2   1651     0.0457      1.008   ; qtot 1.878
  1652         CT    104    LEU     CG   1652     0.3531      12.01   ; qtot 2.231
  1653         HC    104    LEU     HG   1653    -0.0361      1.008   ; qtot 2.195
  1654         CT    104    LEU    CD1   1654    -0.4121      12.01   ; qtot 1.783
  1655         HC    104    LEU   HD11   1655        0.1      1.008   ; qtot 1.883
  1656         HC    104    LEU   HD12   1656        0.1      1.008   ; qtot 1.983
  1657         HC    104    LEU   HD13   1657        0.1      1.008   ; qtot 2.083
  1658         CT    104    LEU    CD2   1658    -0.4121      12.01   ; qtot 1.671
  1659         HC    104    LEU   HD21   1659        0.1      1.008   ; qtot 1.771
  1660         HC    104    LEU   HD22   1660        0.1      1.008   ; qtot 1.871
  1661         HC    104    LEU   HD23   1661        0.1      1.008   ; qtot 1.971
  1662          C    104    LEU      C   1662     0.5973      12.01   ; qtot 2.568
  1663          O    104    LEU      O   1663    -0.5679         16   ; qtot 2
; residue 105 ASP rtp ASP  q -1.0
  1664          N    105    ASP      N   1664    -0.5163      14.01   ; qtot 1.484
  1665          H    105    ASP      H   1665     0.2936      1.008   ; qtot 1.777
  1666         CT    105    ASP     CA   1666     0.0381      12.01   ; qtot 1.815
  1667         H1    105    ASP     HA   1667      0.088      1.008   ; qtot 1.903
  1668         CT    105    ASP     CB   1668    -0.0303      12.01   ; qtot 1.873
  1669         HC    105    ASP    HB1   1669    -0.0122      1.008   ; qtot 1.861
  1670         HC    105    ASP    HB2   1670    -0.0122      1.008   ; qtot 1.849
  1671          C    105    ASP     CG   1671     0.7994      12.01   ; qtot 2.648
  1672         O2    105    ASP    OD1   1672    -0.8014         16   ; qtot 1.847
  1673         O2    105    ASP    OD2   1673    -0.8014         16   ; qtot 1.045
  1674          C    105    ASP      C   1674     0.5366      12.01   ; qtot 1.582
  1675          O    105    ASP      O   1675    -0.5819         16   ; qtot 1
; residue 106 LEU rtp LEU  q  0.0
  1676          N    106    LEU      N   1676    -0.4157      14.01   ; qtot 0.5843
  1677          H    106    LEU      H   1677     0.2719      1.008   ; qtot 0.8562
  1678         CT    106    LEU     CA   1678    -0.0518      12.01   ; qtot 0.8044
  1679         H1    106    LEU     HA   1679     0.0922      1.008   ; qtot 0.8966
  1680         CT    106    LEU     CB   1680    -0.1102      12.01   ; qtot 0.7864
  1681         HC    106    LEU    HB1   1681     0.0457      1.008   ; qtot 0.8321
  1682         HC    106    LEU    HB2   1682     0.0457      1.008   ; qtot 0.8778
  1683         CT    106    LEU     CG   1683     0.3531      12.01   ; qtot 1.231
  1684         HC    106    LEU     HG   1684    -0.0361      1.008   ; qtot 1.195
  1685         CT    106    LEU    CD1   1685    -0.4121      12.01   ; qtot 0.7827
  1686         HC    106    LEU   HD11   1686        0.1      1.008   ; qtot 0.8827
  1687         HC    106    LEU   HD12   1687        0.1      1.008   ; qtot 0.9827
  1688         HC    106    LEU   HD13   1688        0.1      1.008   ; qtot 1.083
  1689         CT    106    LEU    CD2   1689    -0.4121      12.01   ; qtot 0.6706
  1690         HC    106    LEU   HD21   1690        0.1      1.008   ; qtot 0.7706
  1691         HC    106    LEU   HD22   1691        0.1      1.008   ; qtot 0.8706
  1692         HC    106    LEU   HD23   1692        0.1      1.008   ; qtot 0.9706
  1693          C    106    LEU      C   1693     0.5973      12.01   ; qtot 1.568
  1694          O    106    LEU      O   1694    -0.5679         16   ; qtot 1
; residue 107 TYR rtp TYR  q  0.0
  1695          N    107    TYR      N   1695    -0.4157      14.01   ; qtot 0.5843
  1696          H    107    TYR      H   1696     0.2719      1.008   ; qtot 0.8562
  1697         CT    107    TYR     CA   1697    -0.0014      12.01   ; qtot 0.8548
  1698         H1    107    TYR     HA   1698     0.0876      1.008   ; qtot 0.9424
  1699         CT    107    TYR     CB   1699    -0.0152      12.01   ; qtot 0.9272
  1700         HC    107    TYR    HB1   1700     0.0295      1.008   ; qtot 0.9567
  1701         HC    107    TYR    HB2   1701     0.0295      1.008   ; qtot 0.9862
  1702         CA    107    TYR     CG   1702    -0.0011      12.01   ; qtot 0.9851
  1703         CA    107    TYR    CD1   1703    -0.1906      12.01   ; qtot 0.7945
  1704         HA    107    TYR    HD1   1704     0.1699      1.008   ; qtot 0.9644
  1705         CA    107    TYR    CE1   1705    -0.2341      12.01   ; qtot 0.7303
  1706         HA    107    TYR    HE1   1706     0.1656      1.008   ; qtot 0.8959
  1707          C    107    TYR     CZ   1707     0.3226      12.01   ; qtot 1.218
  1708         OH    107    TYR     OH   1708    -0.5579         16   ; qtot 0.6606
  1709         HO    107    TYR     HH   1709     0.3992      1.008   ; qtot 1.06
  1710         CA    107    TYR    CE2   1710    -0.2341      12.01   ; qtot 0.8257
  1711         HA    107    TYR    HE2   1711     0.1656      1.008   ; qtot 0.9913
  1712         CA    107    TYR    CD2   1712    -0.1906      12.01   ; qtot 0.8007
  1713         HA    107    TYR    HD2   1713     0.1699      1.008   ; qtot 0.9706
  1714          C    107    TYR      C   1714     0.5973      12.01   ; qtot 1.568
  1715          O    107    TYR      O   1715    -0.5679         16   ; qtot 1
; residue 108 LEU rtp LEU  q  0.0
  1716          N    108    LEU      N   1716    -0.4157      14.01   ; qtot 0.5843
  1717          H    108    LEU      H   1717     0.2719      1.008   ; qtot 0.8562
  1718         CT    108    LEU     CA   1718    -0.0518      12.01   ; qtot 0.8044
  1719         H1    108    LEU     HA   1719     0.0922      1.008   ; qtot 0.8966
  1720         CT    108    LEU     CB   1720    -0.1102      12.01   ; qtot 0.7864
  1721         HC    108    LEU    HB1   1721     0.0457      1.008   ; qtot 0.8321
  1722         HC    108    LEU    HB2   1722     0.0457      1.008   ; qtot 0.8778
  1723         CT    108    LEU     CG   1723     0.3531      12.01   ; qtot 1.231
  1724         HC    108    LEU     HG   1724    -0.0361      1.008   ; qtot 1.195
  1725         CT    108    LEU    CD1   1725    -0.4121      12.01   ; qtot 0.7827
  1726         HC    108    LEU   HD11   1726        0.1      1.008   ; qtot 0.8827
  1727         HC    108    LEU   HD12   1727        0.1      1.008   ; qtot 0.9827
  1728         HC    108    LEU   HD13   1728        0.1      1.008   ; qtot 1.083
  1729         CT    108    LEU    CD2   1729    -0.4121      12.01   ; qtot 0.6706
  1730         HC    108    LEU   HD21   1730        0.1      1.008   ; qtot 0.7706
  1731         HC    108    LEU   HD22   1731        0.1      1.008   ; qtot 0.8706
  1732         HC    108    LEU   HD23   1732        0.1      1.008   ; qtot 0.9706
  1733          C    108    LEU      C   1733     0.5973      12.01   ; qtot 1.568
  1734          O    108    LEU      O   1734    -0.5679         16   ; qtot 1
; residue 109 ILE rtp ILE  q  0.0
  1735          N    109    ILE      N   1735    -0.4157      14.01   ; qtot 0.5843
  1736          H    109    ILE      H   1736     0.2719      1.008   ; qtot 0.8562
  1737         CT    109    ILE     CA   1737    -0.0597      12.01   ; qtot 0.7965
  1738         H1    109    ILE     HA   1738     0.0869      1.008   ; qtot 0.8834
  1739         CT    109    ILE     CB   1739     0.1303      12.01   ; qtot 1.014
  1740         HC    109    ILE     HB   1740     0.0187      1.008   ; qtot 1.032
  1741         CT    109    ILE    CG2   1741    -0.3204      12.01   ; qtot 0.712
  1742         HC    109    ILE   HG21   1742     0.0882      1.008   ; qtot 0.8002
  1743         HC    109    ILE   HG22   1743     0.0882      1.008   ; qtot 0.8884
  1744         HC    109    ILE   HG23   1744     0.0882      1.008   ; qtot 0.9766
  1745         CT    109    ILE    CG1   1745     -0.043      12.01   ; qtot 0.9336
  1746         HC    109    ILE   HG11   1746     0.0236      1.008   ; qtot 0.9572
  1747         HC    109    ILE   HG12   1747     0.0236      1.008   ; qtot 0.9808
  1748         CT    109    ILE     CD   1748     -0.066      12.01   ; qtot 0.9148
  1749         HC    109    ILE    HD1   1749     0.0186      1.008   ; qtot 0.9334
  1750         HC    109    ILE    HD2   1750     0.0186      1.008   ; qtot 0.952
  1751         HC    109    ILE    HD3   1751     0.0186      1.008   ; qtot 0.9706
  1752          C    109    ILE      C   1752     0.5973      12.01   ; qtot 1.568
  1753          O    109    ILE      O   1753    -0.5679         16   ; qtot 1
; residue 110 HIS rtp HIE  q  0.0
  1754          N    110    HIS      N   1754    -0.4157      14.01   ; qtot 0.5843
  1755          H    110    HIS      H   1755     0.2719      1.008   ; qtot 0.8562
  1756         CT    110    HIS     CA   1756    -0.0581      12.01   ; qtot 0.7981
  1757         H1    110    HIS     HA   1757      0.136      1.008   ; qtot 0.9341
  1758         CT    110    HIS     CB   1758    -0.0074      12.01   ; qtot 0.9267
  1759         HC    110    HIS    HB1   1759     0.0367      1.008   ; qtot 0.9634
  1760         HC    110    HIS    HB2   1760     0.0367      1.008   ; qtot 1
  1761         CC    110    HIS     CG   1761     0.1868      12.01   ; qtot 1.187
  1762         NB    110    HIS    ND1   1762    -0.5432      14.01   ; qtot 0.6437
  1763         CR    110    HIS    CE1   1763     0.1635      12.01   ; qtot 0.8072
  1764         H5    110    HIS    HE1   1764     0.1435      1.008   ; qtot 0.9507
  1765         NA    110    HIS    NE2   1765    -0.2795      14.01   ; qtot 0.6712
  1766          H    110    HIS    HE2   1766     0.3339      1.008   ; qtot 1.005
  1767         CW    110    HIS    CD2   1767    -0.2207      12.01   ; qtot 0.7844
  1768         H4    110    HIS    HD2   1768     0.1862      1.008   ; qtot 0.9706
  1769          C    110    HIS      C   1769     0.5973      12.01   ; qtot 1.568
  1770          O    110    HIS      O   1770    -0.5679         16   ; qtot 1
; residue 111 TRP rtp TRP  q  0.0
  1771          N    111    TRP      N   1771    -0.4157      14.01   ; qtot 0.5843
  1772          H    111    TRP      H   1772     0.2719      1.008   ; qtot 0.8562
  1773         CT    111    TRP     CA   1773    -0.0275      12.01   ; qtot 0.8287
  1774         H1    111    TRP     HA   1774     0.1123      1.008   ; qtot 0.941
  1775         CT    111    TRP     CB   1775     -0.005      12.01   ; qtot 0.936
  1776         HC    111    TRP    HB1   1776     0.0339      1.008   ; qtot 0.9699
  1777         HC    111    TRP    HB2   1777     0.0339      1.008   ; qtot 1.004
  1778         C*    111    TRP     CG   1778    -0.1415      12.01   ; qtot 0.8623
  1779         CW    111    TRP    CD1   1779    -0.1638      12.01   ; qtot 0.6985
  1780         H4    111    TRP    HD1   1780     0.2062      1.008   ; qtot 0.9047
  1781         NA    111    TRP    NE1   1781    -0.3418      14.01   ; qtot 0.5629
  1782          H    111    TRP    HE1   1782     0.3412      1.008   ; qtot 0.9041
  1783         CN    111    TRP    CE2   1783      0.138      12.01   ; qtot 1.042
  1784         CA    111    TRP    CZ2   1784    -0.2601      12.01   ; qtot 0.782
  1785         HA    111    TRP    HZ2   1785     0.1572      1.008   ; qtot 0.9392
  1786         CA    111    TRP    CH2   1786    -0.1134      12.01   ; qtot 0.8258
  1787         HA    111    TRP    HH2   1787     0.1417      1.008   ; qtot 0.9675
  1788         CA    111    TRP    CZ3   1788    -0.1972      12.01   ; qtot 0.7703
  1789         HA    111    TRP    HZ3   1789     0.1447      1.008   ; qtot 0.915
  1790         CA    111    TRP    CE3   1790    -0.2387      12.01   ; qtot 0.6763
  1791         HA    111    TRP    HE3   1791       0.17      1.008   ; qtot 0.8463
  1792         CB    111    TRP    CD2   1792     0.1243      12.01   ; qtot 0.9706
  1793          C    111    TRP      C   1793     0.5973      12.01   ; qtot 1.568
  1794          O    111    TRP      O   1794    -0.5679         16   ; qtot 1
; residue 112 PRO rtp PRO  q  0.0
  1795          N    112    PRO      N   1795    -0.2548      14.01   ; qtot 0.7452
  1796         CT    112    PRO     CD   1796     0.0192      12.01   ; qtot 0.7644
  1797         H1    112    PRO    HD1   1797     0.0391      1.008   ; qtot 0.8035
  1798         H1    112    PRO    HD2   1798     0.0391      1.008   ; qtot 0.8426
  1799         CT    112    PRO     CG   1799     0.0189      12.01   ; qtot 0.8615
  1800         HC    112    PRO    HG1   1800     0.0213      1.008   ; qtot 0.8828
  1801         HC    112    PRO    HG2   1801     0.0213      1.008   ; qtot 0.9041
  1802         CT    112    PRO     CB   1802     -0.007      12.01   ; qtot 0.8971
  1803         HC    112    PRO    HB1   1803     0.0253      1.008   ; qtot 0.9224
  1804         HC    112    PRO    HB2   1804     0.0253      1.008   ; qtot 0.9477
  1805         CT    112    PRO     CA   1805    -0.0266      12.01   ; qtot 0.9211
  1806         H1    112    PRO     HA   1806     0.0641      1.008   ; qtot 0.9852
  1807          C    112    PRO      C   1807     0.5896      12.01   ; qtot 1.575
  1808          O    112    PRO      O   1808    -0.5748         16   ; qtot 1
; residue 113 THR rtp THR  q  0.0
  1809          N    113    THR      N   1809    -0.4157      14.01   ; qtot 0.5843
  1810          H    113    THR      H   1810     0.2719      1.008   ; qtot 0.8562
  1811         CT    113    THR     CA   1811    -0.0389      12.01   ; qtot 0.8173
  1812         H1    113    THR     HA   1812     0.1007      1.008   ; qtot 0.918
  1813         CT    113    THR     CB   1813     0.3654      12.01   ; qtot 1.283
  1814         H1    113    THR     HB   1814     0.0043      1.008   ; qtot 1.288
  1815         CT    113    THR    CG2   1815    -0.2438      12.01   ; qtot 1.044
  1816         HC    113    THR   HG21   1816     0.0642      1.008   ; qtot 1.108
  1817         HC    113    THR   HG22   1817     0.0642      1.008   ; qtot 1.172
  1818         HC    113    THR   HG23   1818     0.0642      1.008   ; qtot 1.236
  1819         OH    113    THR    OG1   1819    -0.6761         16   ; qtot 0.5604
  1820         HO    113    THR    HG1   1820     0.4102      1.008   ; qtot 0.9706
  1821          C    113    THR      C   1821     0.5973      12.01   ; qtot 1.568
  1822          O    113    THR      O   1822    -0.5679         16   ; qtot 1
; residue 114 GLY rtp GLY  q  0.0
  1823          N    114    GLY      N   1823    -0.4157      14.01   ; qtot 0.5843
  1824          H    114    GLY      H   1824     0.2719      1.008   ; qtot 0.8562
  1825         CT    114    GLY     CA   1825    -0.0252      12.01   ; qtot 0.831
  1826         H1    114    GLY    HA1   1826     0.0698      1.008   ; qtot 0.9008
  1827         H1    114    GLY    HA2   1827     0.0698      1.008   ; qtot 0.9706
  1828          C    114    GLY      C   1828     0.5973      12.01   ; qtot 1.568
  1829          O    114    GLY      O   1829    -0.5679         16   ; qtot 1
; residue 115 PHE rtp PHE  q  0.0
  1830          N    115    PHE      N   1830    -0.4157      14.01   ; qtot 0.5843
  1831          H    115    PHE      H   1831     0.2719      1.008   ; qtot 0.8562
  1832         CT    115    PHE     CA   1832    -0.0024      12.01   ; qtot 0.8538
  1833         H1    115    PHE     HA   1833     0.0978      1.008   ; qtot 0.9516
  1834         CT    115    PHE     CB   1834    -0.0343      12.01   ; qtot 0.9173
  1835         HC    115    PHE    HB1   1835     0.0295      1.008   ; qtot 0.9468
  1836         HC    115    PHE    HB2   1836     0.0295      1.008   ; qtot 0.9763
  1837         CA    115    PHE     CG   1837     0.0118      12.01   ; qtot 0.9881
  1838         CA    115    PHE    CD1   1838    -0.1256      12.01   ; qtot 0.8625
  1839         HA    115    PHE    HD1   1839      0.133      1.008   ; qtot 0.9955
  1840         CA    115    PHE    CE1   1840    -0.1704      12.01   ; qtot 0.8251
  1841         HA    115    PHE    HE1   1841      0.143      1.008   ; qtot 0.9681
  1842         CA    115    PHE     CZ   1842    -0.1072      12.01   ; qtot 0.8609
  1843         HA    115    PHE     HZ   1843     0.1297      1.008   ; qtot 0.9906
  1844         CA    115    PHE    CE2   1844    -0.1704      12.01   ; qtot 0.8202
  1845         HA    115    PHE    HE2   1845      0.143      1.008   ; qtot 0.9632
  1846         CA    115    PHE    CD2   1846    -0.1256      12.01   ; qtot 0.8376
  1847         HA    115    PHE    HD2   1847      0.133      1.008   ; qtot 0.9706
  1848          C    115    PHE      C   1848     0.5973      12.01   ; qtot 1.568
  1849          O    115    PHE      O   1849    -0.5679         16   ; qtot 1
; residue 116 LYS rtp LYS  q +1.0
  1850          N    116    LYS      N   1850    -0.3479      14.01   ; qtot 0.6521
  1851          H    116    LYS      H   1851     0.2747      1.008   ; qtot 0.9268
  1852         CT    116    LYS     CA   1852      -0.24      12.01   ; qtot 0.6868
  1853         H1    116    LYS     HA   1853     0.1426      1.008   ; qtot 0.8294
  1854         CT    116    LYS     CB   1854    -0.0094      12.01   ; qtot 0.82
  1855         HC    116    LYS    HB1   1855     0.0362      1.008   ; qtot 0.8562
  1856         HC    116    LYS    HB2   1856     0.0362      1.008   ; qtot 0.8924
  1857         CT    116    LYS     CG   1857     0.0187      12.01   ; qtot 0.9111
  1858         HC    116    LYS    HG1   1858     0.0103      1.008   ; qtot 0.9214
  1859         HC    116    LYS    HG2   1859     0.0103      1.008   ; qtot 0.9317
  1860         CT    116    LYS     CD   1860    -0.0479      12.01   ; qtot 0.8838
  1861         HC    116    LYS    HD1   1861     0.0621      1.008   ; qtot 0.9459
  1862         HC    116    LYS    HD2   1862     0.0621      1.008   ; qtot 1.008
  1863         CT    116    LYS     CE   1863    -0.0143      12.01   ; qtot 0.9937
  1864         HP    116    LYS    HE1   1864     0.1135      1.008   ; qtot 1.107
  1865         HP    116    LYS    HE2   1865     0.1135      1.008   ; qtot 1.221
  1866         N3    116    LYS     NZ   1866    -0.3854      14.01   ; qtot 0.8353
  1867          H    116    LYS    HZ1   1867       0.34      1.008   ; qtot 1.175
  1868          H    116    LYS    HZ2   1868       0.34      1.008   ; qtot 1.515
  1869          H    116    LYS    HZ3   1869       0.34      1.008   ; qtot 1.855
  1870          C    116    LYS      C   1870     0.7341      12.01   ; qtot 2.589
  1871          O    116    LYS      O   1871    -0.5894         16   ; qtot 2
; residue 117 PRO rtp PRO  q  0.0
  1872          N    117    PRO      N   1872    -0.2548      14.01   ; qtot 1.745
  1873         CT    117    PRO     CD   1873     0.0192      12.01   ; qtot 1.764
  1874         H1    117    PRO    HD1   1874     0.0391      1.008   ; qtot 1.803
  1875         H1    117    PRO    HD2   1875     0.0391      1.008   ; qtot 1.843
  1876         CT    117    PRO     CG   1876     0.0189      12.01   ; qtot 1.861
  1877         HC    117    PRO    HG1   1877     0.0213      1.008   ; qtot 1.883
  1878         HC    117    PRO    HG2   1878     0.0213      1.008   ; qtot 1.904
  1879         CT    117    PRO     CB   1879     -0.007      12.01   ; qtot 1.897
  1880         HC    117    PRO    HB1   1880     0.0253      1.008   ; qtot 1.922
  1881         HC    117    PRO    HB2   1881     0.0253      1.008   ; qtot 1.948
  1882         CT    117    PRO     CA   1882    -0.0266      12.01   ; qtot 1.921
  1883         H1    117    PRO     HA   1883     0.0641      1.008   ; qtot 1.985
  1884          C    117    PRO      C   1884     0.5896      12.01   ; qtot 2.575
  1885          O    117    PRO      O   1885    -0.5748         16   ; qtot 2
; residue 118 GLY rtp GLY  q  0.0
  1886          N    118    GLY      N   1886    -0.4157      14.01   ; qtot 1.584
  1887          H    118    GLY      H   1887     0.2719      1.008   ; qtot 1.856
  1888         CT    118    GLY     CA   1888    -0.0252      12.01   ; qtot 1.831
  1889         H1    118    GLY    HA1   1889     0.0698      1.008   ; qtot 1.901
  1890         H1    118    GLY    HA2   1890     0.0698      1.008   ; qtot 1.971
  1891          C    118    GLY      C   1891     0.5973      12.01   ; qtot 2.568
  1892          O    118    GLY      O   1892    -0.5679         16   ; qtot 2
; residue 119 LYS rtp LYS  q +1.0
  1893          N    119    LYS      N   1893    -0.3479      14.01   ; qtot 1.652
  1894          H    119    LYS      H   1894     0.2747      1.008   ; qtot 1.927
  1895         CT    119    LYS     CA   1895      -0.24      12.01   ; qtot 1.687
  1896         H1    119    LYS     HA   1896     0.1426      1.008   ; qtot 1.829
  1897         CT    119    LYS     CB   1897    -0.0094      12.01   ; qtot 1.82
  1898         HC    119    LYS    HB1   1898     0.0362      1.008   ; qtot 1.856
  1899         HC    119    LYS    HB2   1899     0.0362      1.008   ; qtot 1.892
  1900         CT    119    LYS     CG   1900     0.0187      12.01   ; qtot 1.911
  1901         HC    119    LYS    HG1   1901     0.0103      1.008   ; qtot 1.921
  1902         HC    119    LYS    HG2   1902     0.0103      1.008   ; qtot 1.932
  1903         CT    119    LYS     CD   1903    -0.0479      12.01   ; qtot 1.884
  1904         HC    119    LYS    HD1   1904     0.0621      1.008   ; qtot 1.946
  1905         HC    119    LYS    HD2   1905     0.0621      1.008   ; qtot 2.008
  1906         CT    119    LYS     CE   1906    -0.0143      12.01   ; qtot 1.994
  1907         HP    119    LYS    HE1   1907     0.1135      1.008   ; qtot 2.107
  1908         HP    119    LYS    HE2   1908     0.1135      1.008   ; qtot 2.221
  1909         N3    119    LYS     NZ   1909    -0.3854      14.01   ; qtot 1.835
  1910          H    119    LYS    HZ1   1910       0.34      1.008   ; qtot 2.175
  1911          H    119    LYS    HZ2   1911       0.34      1.008   ; qtot 2.515
  1912          H    119    LYS    HZ3   1912       0.34      1.008   ; qtot 2.855
  1913          C    119    LYS      C   1913     0.7341      12.01   ; qtot 3.589
  1914          O    119    LYS      O   1914    -0.5894         16   ; qtot 3
; residue 120 GLU rtp GLU  q -1.0
  1915          N    120    GLU      N   1915    -0.5163      14.01   ; qtot 2.484
  1916          H    120    GLU      H   1916     0.2936      1.008   ; qtot 2.777
  1917         CT    120    GLU     CA   1917     0.0397      12.01   ; qtot 2.817
  1918         H1    120    GLU     HA   1918     0.1105      1.008   ; qtot 2.927
  1919         CT    120    GLU     CB   1919      0.056      12.01   ; qtot 2.983
  1920         HC    120    GLU    HB1   1920    -0.0173      1.008   ; qtot 2.966
  1921         HC    120    GLU    HB2   1921    -0.0173      1.008   ; qtot 2.949
  1922         CT    120    GLU     CG   1922     0.0136      12.01   ; qtot 2.962
  1923         HC    120    GLU    HG1   1923    -0.0425      1.008   ; qtot 2.92
  1924         HC    120    GLU    HG2   1924    -0.0425      1.008   ; qtot 2.877
  1925          C    120    GLU     CD   1925     0.8054      12.01   ; qtot 3.683
  1926         O2    120    GLU    OE1   1926    -0.8188         16   ; qtot 2.864
  1927         O2    120    GLU    OE2   1927    -0.8188         16   ; qtot 2.045
  1928          C    120    GLU      C   1928     0.5366      12.01   ; qtot 2.582
  1929          O    120    GLU      O   1929    -0.5819         16   ; qtot 2
; residue 121 PHE rtp PHE  q  0.0
  1930          N    121    PHE      N   1930    -0.4157      14.01   ; qtot 1.584
  1931          H    121    PHE      H   1931     0.2719      1.008   ; qtot 1.856
  1932         CT    121    PHE     CA   1932    -0.0024      12.01   ; qtot 1.854
  1933         H1    121    PHE     HA   1933     0.0978      1.008   ; qtot 1.952
  1934         CT    121    PHE     CB   1934    -0.0343      12.01   ; qtot 1.917
  1935         HC    121    PHE    HB1   1935     0.0295      1.008   ; qtot 1.947
  1936         HC    121    PHE    HB2   1936     0.0295      1.008   ; qtot 1.976
  1937         CA    121    PHE     CG   1937     0.0118      12.01   ; qtot 1.988
  1938         CA    121    PHE    CD1   1938    -0.1256      12.01   ; qtot 1.862
  1939         HA    121    PHE    HD1   1939      0.133      1.008   ; qtot 1.996
  1940         CA    121    PHE    CE1   1940    -0.1704      12.01   ; qtot 1.825
  1941         HA    121    PHE    HE1   1941      0.143      1.008   ; qtot 1.968
  1942         CA    121    PHE     CZ   1942    -0.1072      12.01   ; qtot 1.861
  1943         HA    121    PHE     HZ   1943     0.1297      1.008   ; qtot 1.991
  1944         CA    121    PHE    CE2   1944    -0.1704      12.01   ; qtot 1.82
  1945         HA    121    PHE    HE2   1945      0.143      1.008   ; qtot 1.963
  1946         CA    121    PHE    CD2   1946    -0.1256      12.01   ; qtot 1.838
  1947         HA    121    PHE    HD2   1947      0.133      1.008   ; qtot 1.971
  1948          C    121    PHE      C   1948     0.5973      12.01   ; qtot 2.568
  1949          O    121    PHE      O   1949    -0.5679         16   ; qtot 2
; residue 122 PHE rtp PHE  q  0.0
  1950          N    122    PHE      N   1950    -0.4157      14.01   ; qtot 1.584
  1951          H    122    PHE      H   1951     0.2719      1.008   ; qtot 1.856
  1952         CT    122    PHE     CA   1952    -0.0024      12.01   ; qtot 1.854
  1953         H1    122    PHE     HA   1953     0.0978      1.008   ; qtot 1.952
  1954         CT    122    PHE     CB   1954    -0.0343      12.01   ; qtot 1.917
  1955         HC    122    PHE    HB1   1955     0.0295      1.008   ; qtot 1.947
  1956         HC    122    PHE    HB2   1956     0.0295      1.008   ; qtot 1.976
  1957         CA    122    PHE     CG   1957     0.0118      12.01   ; qtot 1.988
  1958         CA    122    PHE    CD1   1958    -0.1256      12.01   ; qtot 1.863
  1959         HA    122    PHE    HD1   1959      0.133      1.008   ; qtot 1.996
  1960         CA    122    PHE    CE1   1960    -0.1704      12.01   ; qtot 1.825
  1961         HA    122    PHE    HE1   1961      0.143      1.008   ; qtot 1.968
  1962         CA    122    PHE     CZ   1962    -0.1072      12.01   ; qtot 1.861
  1963         HA    122    PHE     HZ   1963     0.1297      1.008   ; qtot 1.991
  1964         CA    122    PHE    CE2   1964    -0.1704      12.01   ; qtot 1.82
  1965         HA    122    PHE    HE2   1965      0.143      1.008   ; qtot 1.963
  1966         CA    122    PHE    CD2   1966    -0.1256      12.01   ; qtot 1.838
  1967         HA    122    PHE    HD2   1967      0.133      1.008   ; qtot 1.971
  1968          C    122    PHE      C   1968     0.5973      12.01   ; qtot 2.568
  1969          O    122    PHE      O   1969    -0.5679         16   ; qtot 2
; residue 123 PRO rtp PRO  q  0.0
  1970          N    123    PRO      N   1970    -0.2548      14.01   ; qtot 1.745
  1971         CT    123    PRO     CD   1971     0.0192      12.01   ; qtot 1.764
  1972         H1    123    PRO    HD1   1972     0.0391      1.008   ; qtot 1.804
  1973         H1    123    PRO    HD2   1973     0.0391      1.008   ; qtot 1.843
  1974         CT    123    PRO     CG   1974     0.0189      12.01   ; qtot 1.862
  1975         HC    123    PRO    HG1   1975     0.0213      1.008   ; qtot 1.883
  1976         HC    123    PRO    HG2   1976     0.0213      1.008   ; qtot 1.904
  1977         CT    123    PRO     CB   1977     -0.007      12.01   ; qtot 1.897
  1978         HC    123    PRO    HB1   1978     0.0253      1.008   ; qtot 1.922
  1979         HC    123    PRO    HB2   1979     0.0253      1.008   ; qtot 1.948
  1980         CT    123    PRO     CA   1980    -0.0266      12.01   ; qtot 1.921
  1981         H1    123    PRO     HA   1981     0.0641      1.008   ; qtot 1.985
  1982          C    123    PRO      C   1982     0.5896      12.01   ; qtot 2.575
  1983          O    123    PRO      O   1983    -0.5748         16   ; qtot 2
; residue 124 LEU rtp LEU  q  0.0
  1984          N    124    LEU      N   1984    -0.4157      14.01   ; qtot 1.584
  1985          H    124    LEU      H   1985     0.2719      1.008   ; qtot 1.856
  1986         CT    124    LEU     CA   1986    -0.0518      12.01   ; qtot 1.804
  1987         H1    124    LEU     HA   1987     0.0922      1.008   ; qtot 1.897
  1988         CT    124    LEU     CB   1988    -0.1102      12.01   ; qtot 1.786
  1989         HC    124    LEU    HB1   1989     0.0457      1.008   ; qtot 1.832
  1990         HC    124    LEU    HB2   1990     0.0457      1.008   ; qtot 1.878
  1991         CT    124    LEU     CG   1991     0.3531      12.01   ; qtot 2.231
  1992         HC    124    LEU     HG   1992    -0.0361      1.008   ; qtot 2.195
  1993         CT    124    LEU    CD1   1993    -0.4121      12.01   ; qtot 1.783
  1994         HC    124    LEU   HD11   1994        0.1      1.008   ; qtot 1.883
  1995         HC    124    LEU   HD12   1995        0.1      1.008   ; qtot 1.983
  1996         HC    124    LEU   HD13   1996        0.1      1.008   ; qtot 2.083
  1997         CT    124    LEU    CD2   1997    -0.4121      12.01   ; qtot 1.671
  1998         HC    124    LEU   HD21   1998        0.1      1.008   ; qtot 1.771
  1999         HC    124    LEU   HD22   1999        0.1      1.008   ; qtot 1.871
  2000         HC    124    LEU   HD23   2000        0.1      1.008   ; qtot 1.971
  2001          C    124    LEU      C   2001     0.5973      12.01   ; qtot 2.568
  2002          O    124    LEU      O   2002    -0.5679         16   ; qtot 2
; residue 125 ASP rtp ASP  q -1.0
  2003          N    125    ASP      N   2003    -0.5163      14.01   ; qtot 1.484
  2004          H    125    ASP      H   2004     0.2936      1.008   ; qtot 1.777
  2005         CT    125    ASP     CA   2005     0.0381      12.01   ; qtot 1.815
  2006         H1    125    ASP     HA   2006      0.088      1.008   ; qtot 1.903
  2007         CT    125    ASP     CB   2007    -0.0303      12.01   ; qtot 1.873
  2008         HC    125    ASP    HB1   2008    -0.0122      1.008   ; qtot 1.861
  2009         HC    125    ASP    HB2   2009    -0.0122      1.008   ; qtot 1.849
  2010          C    125    ASP     CG   2010     0.7994      12.01   ; qtot 2.648
  2011         O2    125    ASP    OD1   2011    -0.8014         16   ; qtot 1.847
  2012         O2    125    ASP    OD2   2012    -0.8014         16   ; qtot 1.045
  2013          C    125    ASP      C   2013     0.5366      12.01   ; qtot 1.582
  2014          O    125    ASP      O   2014    -0.5819         16   ; qtot 1
; residue 126 GLU rtp GLU  q -1.0
  2015          N    126    GLU      N   2015    -0.5163      14.01   ; qtot 0.4837
  2016          H    126    GLU      H   2016     0.2936      1.008   ; qtot 0.7773
  2017         CT    126    GLU     CA   2017     0.0397      12.01   ; qtot 0.817
  2018         H1    126    GLU     HA   2018     0.1105      1.008   ; qtot 0.9275
  2019         CT    126    GLU     CB   2019      0.056      12.01   ; qtot 0.9835
  2020         HC    126    GLU    HB1   2020    -0.0173      1.008   ; qtot 0.9662
  2021         HC    126    GLU    HB2   2021    -0.0173      1.008   ; qtot 0.9489
  2022         CT    126    GLU     CG   2022     0.0136      12.01   ; qtot 0.9625
  2023         HC    126    GLU    HG1   2023    -0.0425      1.008   ; qtot 0.92
  2024         HC    126    GLU    HG2   2024    -0.0425      1.008   ; qtot 0.8775
  2025          C    126    GLU     CD   2025     0.8054      12.01   ; qtot 1.683
  2026         O2    126    GLU    OE1   2026    -0.8188         16   ; qtot 0.8641
  2027         O2    126    GLU    OE2   2027    -0.8188         16   ; qtot 0.0453
  2028          C    126    GLU      C   2028     0.5366      12.01   ; qtot 0.5819
  2029          O    126    GLU      O   2029    -0.5819         16   ; qtot 0
; residue 127 SER rtp SER  q  0.0
  2030          N    127    SER      N   2030    -0.4157      14.01   ; qtot -0.4157
  2031          H    127    SER      H   2031     0.2719      1.008   ; qtot -0.1438
  2032         CT    127    SER     CA   2032    -0.0249      12.01   ; qtot -0.1687
  2033         H1    127    SER     HA   2033     0.0843      1.008   ; qtot -0.0844
  2034         CT    127    SER     CB   2034     0.2117      12.01   ; qtot 0.1273
  2035         H1    127    SER    HB1   2035     0.0352      1.008   ; qtot 0.1625
  2036         H1    127    SER    HB2   2036     0.0352      1.008   ; qtot 0.1977
  2037         OH    127    SER     OG   2037    -0.6546         16   ; qtot -0.4569
  2038         HO    127    SER     HG   2038     0.4275      1.008   ; qtot -0.0294
  2039          C    127    SER      C   2039     0.5973      12.01   ; qtot 0.5679
  2040          O    127    SER      O   2040    -0.5679         16   ; qtot 0
; residue 128 GLY rtp GLY  q  0.0
  2041          N    128    GLY      N   2041    -0.4157      14.01   ; qtot -0.4157
  2042          H    128    GLY      H   2042     0.2719      1.008   ; qtot -0.1438
  2043         CT    128    GLY     CA   2043    -0.0252      12.01   ; qtot -0.169
  2044         H1    128    GLY    HA1   2044     0.0698      1.008   ; qtot -0.0992
  2045         H1    128    GLY    HA2   2045     0.0698      1.008   ; qtot -0.0294
  2046          C    128    GLY      C   2046     0.5973      12.01   ; qtot 0.5679
  2047          O    128    GLY      O   2047    -0.5679         16   ; qtot 0
; residue 129 ASN rtp ASN  q  0.0
  2048          N    129    ASN      N   2048    -0.4157      14.01   ; qtot -0.4157
  2049          H    129    ASN      H   2049     0.2719      1.008   ; qtot -0.1438
  2050         CT    129    ASN     CA   2050     0.0143      12.01   ; qtot -0.1295
  2051         H1    129    ASN     HA   2051     0.1048      1.008   ; qtot -0.0247
  2052         CT    129    ASN     CB   2052    -0.2041      12.01   ; qtot -0.2288
  2053         HC    129    ASN    HB1   2053     0.0797      1.008   ; qtot -0.1491
  2054         HC    129    ASN    HB2   2054     0.0797      1.008   ; qtot -0.0694
  2055          C    129    ASN     CG   2055      0.713      12.01   ; qtot 0.6436
  2056          O    129    ASN    OD1   2056    -0.5931         16   ; qtot 0.0505
  2057          N    129    ASN    ND2   2057    -0.9191      14.01   ; qtot -0.8686
  2058          H    129    ASN   HD21   2058     0.4196      1.008   ; qtot -0.449
  2059          H    129    ASN   HD22   2059     0.4196      1.008   ; qtot -0.0294
  2060          C    129    ASN      C   2060     0.5973      12.01   ; qtot 0.5679
  2061          O    129    ASN      O   2061    -0.5679         16   ; qtot 0
; residue 130 VAL rtp VAL  q  0.0
  2062          N    130    VAL      N   2062    -0.4157      14.01   ; qtot -0.4157
  2063          H    130    VAL      H   2063     0.2719      1.008   ; qtot -0.1438
  2064         CT    130    VAL     CA   2064    -0.0875      12.01   ; qtot -0.2313
  2065         H1    130    VAL     HA   2065     0.0969      1.008   ; qtot -0.1344
  2066         CT    130    VAL     CB   2066     0.2985      12.01   ; qtot 0.1641
  2067         HC    130    VAL     HB   2067    -0.0297      1.008   ; qtot 0.1344
  2068         CT    130    VAL    CG1   2068    -0.3192      12.01   ; qtot -0.1848
  2069         HC    130    VAL   HG11   2069     0.0791      1.008   ; qtot -0.1057
  2070         HC    130    VAL   HG12   2070     0.0791      1.008   ; qtot -0.0266
  2071         HC    130    VAL   HG13   2071     0.0791      1.008   ; qtot 0.0525
  2072         CT    130    VAL    CG2   2072    -0.3192      12.01   ; qtot -0.2667
  2073         HC    130    VAL   HG21   2073     0.0791      1.008   ; qtot -0.1876
  2074         HC    130    VAL   HG22   2074     0.0791      1.008   ; qtot -0.1085
  2075         HC    130    VAL   HG23   2075     0.0791      1.008   ; qtot -0.0294
  2076          C    130    VAL      C   2076     0.5973      12.01   ; qtot 0.5679
  2077          O    130    VAL      O   2077    -0.5679         16   ; qtot 0
; residue 131 VAL rtp VAL  q  0.0
  2078          N    131    VAL      N   2078    -0.4157      14.01   ; qtot -0.4157
  2079          H    131    VAL      H   2079     0.2719      1.008   ; qtot -0.1438
  2080         CT    131    VAL     CA   2080    -0.0875      12.01   ; qtot -0.2313
  2081         H1    131    VAL     HA   2081     0.0969      1.008   ; qtot -0.1344
  2082         CT    131    VAL     CB   2082     0.2985      12.01   ; qtot 0.1641
  2083         HC    131    VAL     HB   2083    -0.0297      1.008   ; qtot 0.1344
  2084         CT    131    VAL    CG1   2084    -0.3192      12.01   ; qtot -0.1848
  2085         HC    131    VAL   HG11   2085     0.0791      1.008   ; qtot -0.1057
  2086         HC    131    VAL   HG12   2086     0.0791      1.008   ; qtot -0.0266
  2087         HC    131    VAL   HG13   2087     0.0791      1.008   ; qtot 0.0525
  2088         CT    131    VAL    CG2   2088    -0.3192      12.01   ; qtot -0.2667
  2089         HC    131    VAL   HG21   2089     0.0791      1.008   ; qtot -0.1876
  2090         HC    131    VAL   HG22   2090     0.0791      1.008   ; qtot -0.1085
  2091         HC    131    VAL   HG23   2091     0.0791      1.008   ; qtot -0.0294
  2092          C    131    VAL      C   2092     0.5973      12.01   ; qtot 0.5679
  2093          O    131    VAL      O   2093    -0.5679         16   ; qtot 0
; residue 132 PRO rtp PRO  q  0.0
  2094          N    132    PRO      N   2094    -0.2548      14.01   ; qtot -0.2548
  2095         CT    132    PRO     CD   2095     0.0192      12.01   ; qtot -0.2356
  2096         H1    132    PRO    HD1   2096     0.0391      1.008   ; qtot -0.1965
  2097         H1    132    PRO    HD2   2097     0.0391      1.008   ; qtot -0.1574
  2098         CT    132    PRO     CG   2098     0.0189      12.01   ; qtot -0.1385
  2099         HC    132    PRO    HG1   2099     0.0213      1.008   ; qtot -0.1172
  2100         HC    132    PRO    HG2   2100     0.0213      1.008   ; qtot -0.0959
  2101         CT    132    PRO     CB   2101     -0.007      12.01   ; qtot -0.1029
  2102         HC    132    PRO    HB1   2102     0.0253      1.008   ; qtot -0.0776
  2103         HC    132    PRO    HB2   2103     0.0253      1.008   ; qtot -0.0523
  2104         CT    132    PRO     CA   2104    -0.0266      12.01   ; qtot -0.0789
  2105         H1    132    PRO     HA   2105     0.0641      1.008   ; qtot -0.0148
  2106          C    132    PRO      C   2106     0.5896      12.01   ; qtot 0.5748
  2107          O    132    PRO      O   2107    -0.5748         16   ; qtot 0
; residue 133 SER rtp SER  q  0.0
  2108          N    133    SER      N   2108    -0.4157      14.01   ; qtot -0.4157
  2109          H    133    SER      H   2109     0.2719      1.008   ; qtot -0.1438
  2110         CT    133    SER     CA   2110    -0.0249      12.01   ; qtot -0.1687
  2111         H1    133    SER     HA   2111     0.0843      1.008   ; qtot -0.0844
  2112         CT    133    SER     CB   2112     0.2117      12.01   ; qtot 0.1273
  2113         H1    133    SER    HB1   2113     0.0352      1.008   ; qtot 0.1625
  2114         H1    133    SER    HB2   2114     0.0352      1.008   ; qtot 0.1977
  2115         OH    133    SER     OG   2115    -0.6546         16   ; qtot -0.4569
  2116         HO    133    SER     HG   2116     0.4275      1.008   ; qtot -0.0294
  2117          C    133    SER      C   2117     0.5973      12.01   ; qtot 0.5679
  2118          O    133    SER      O   2118    -0.5679         16   ; qtot 0
; residue 134 ASP rtp ASP  q -1.0
  2119          N    134    ASP      N   2119    -0.5163      14.01   ; qtot -0.5163
  2120          H    134    ASP      H   2120     0.2936      1.008   ; qtot -0.2227
  2121         CT    134    ASP     CA   2121     0.0381      12.01   ; qtot -0.1846
  2122         H1    134    ASP     HA   2122      0.088      1.008   ; qtot -0.0966
  2123         CT    134    ASP     CB   2123    -0.0303      12.01   ; qtot -0.1269
  2124         HC    134    ASP    HB1   2124    -0.0122      1.008   ; qtot -0.1391
  2125         HC    134    ASP    HB2   2125    -0.0122      1.008   ; qtot -0.1513
  2126          C    134    ASP     CG   2126     0.7994      12.01   ; qtot 0.6481
  2127         O2    134    ASP    OD1   2127    -0.8014         16   ; qtot -0.1533
  2128         O2    134    ASP    OD2   2128    -0.8014         16   ; qtot -0.9547
  2129          C    134    ASP      C   2129     0.5366      12.01   ; qtot -0.4181
  2130          O    134    ASP      O   2130    -0.5819         16   ; qtot -1
; residue 135 THR rtp THR  q  0.0
  2131          N    135    THR      N   2131    -0.4157      14.01   ; qtot -1.416
  2132          H    135    THR      H   2132     0.2719      1.008   ; qtot -1.144
  2133         CT    135    THR     CA   2133    -0.0389      12.01   ; qtot -1.183
  2134         H1    135    THR     HA   2134     0.1007      1.008   ; qtot -1.082
  2135         CT    135    THR     CB   2135     0.3654      12.01   ; qtot -0.7166
  2136         H1    135    THR     HB   2136     0.0043      1.008   ; qtot -0.7123
  2137         CT    135    THR    CG2   2137    -0.2438      12.01   ; qtot -0.9561
  2138         HC    135    THR   HG21   2138     0.0642      1.008   ; qtot -0.8919
  2139         HC    135    THR   HG22   2139     0.0642      1.008   ; qtot -0.8277
  2140         HC    135    THR   HG23   2140     0.0642      1.008   ; qtot -0.7635
  2141         OH    135    THR    OG1   2141    -0.6761         16   ; qtot -1.44
  2142         HO    135    THR    HG1   2142     0.4102      1.008   ; qtot -1.029
  2143          C    135    THR      C   2143     0.5973      12.01   ; qtot -0.4321
  2144          O    135    THR      O   2144    -0.5679         16   ; qtot -1
; residue 136 ASN rtp ASN  q  0.0
  2145          N    136    ASN      N   2145    -0.4157      14.01   ; qtot -1.416
  2146          H    136    ASN      H   2146     0.2719      1.008   ; qtot -1.144
  2147         CT    136    ASN     CA   2147     0.0143      12.01   ; qtot -1.13
  2148         H1    136    ASN     HA   2148     0.1048      1.008   ; qtot -1.025
  2149         CT    136    ASN     CB   2149    -0.2041      12.01   ; qtot -1.229
  2150         HC    136    ASN    HB1   2150     0.0797      1.008   ; qtot -1.149
  2151         HC    136    ASN    HB2   2151     0.0797      1.008   ; qtot -1.069
  2152          C    136    ASN     CG   2152      0.713      12.01   ; qtot -0.3564
  2153          O    136    ASN    OD1   2153    -0.5931         16   ; qtot -0.9495
  2154          N    136    ASN    ND2   2154    -0.9191      14.01   ; qtot -1.869
  2155          H    136    ASN   HD21   2155     0.4196      1.008   ; qtot -1.449
  2156          H    136    ASN   HD22   2156     0.4196      1.008   ; qtot -1.029
  2157          C    136    ASN      C   2157     0.5973      12.01   ; qtot -0.4321
  2158          O    136    ASN      O   2158    -0.5679         16   ; qtot -1
; residue 137 ILE rtp ILE  q  0.0
  2159          N    137    ILE      N   2159    -0.4157      14.01   ; qtot -1.416
  2160          H    137    ILE      H   2160     0.2719      1.008   ; qtot -1.144
  2161         CT    137    ILE     CA   2161    -0.0597      12.01   ; qtot -1.204
  2162         H1    137    ILE     HA   2162     0.0869      1.008   ; qtot -1.117
  2163         CT    137    ILE     CB   2163     0.1303      12.01   ; qtot -0.9863
  2164         HC    137    ILE     HB   2164     0.0187      1.008   ; qtot -0.9676
  2165         CT    137    ILE    CG2   2165    -0.3204      12.01   ; qtot -1.288
  2166         HC    137    ILE   HG21   2166     0.0882      1.008   ; qtot -1.2
  2167         HC    137    ILE   HG22   2167     0.0882      1.008   ; qtot -1.112
  2168         HC    137    ILE   HG23   2168     0.0882      1.008   ; qtot -1.023
  2169         CT    137    ILE    CG1   2169     -0.043      12.01   ; qtot -1.066
  2170         HC    137    ILE   HG11   2170     0.0236      1.008   ; qtot -1.043
  2171         HC    137    ILE   HG12   2171     0.0236      1.008   ; qtot -1.019
  2172         CT    137    ILE     CD   2172     -0.066      12.01   ; qtot -1.085
  2173         HC    137    ILE    HD1   2173     0.0186      1.008   ; qtot -1.067
  2174         HC    137    ILE    HD2   2174     0.0186      1.008   ; qtot -1.048
  2175         HC    137    ILE    HD3   2175     0.0186      1.008   ; qtot -1.029
  2176          C    137    ILE      C   2176     0.5973      12.01   ; qtot -0.4321
  2177          O    137    ILE      O   2177    -0.5679         16   ; qtot -1
; residue 138 LEU rtp LEU  q  0.0
  2178          N    138    LEU      N   2178    -0.4157      14.01   ; qtot -1.416
  2179          H    138    LEU      H   2179     0.2719      1.008   ; qtot -1.144
  2180         CT    138    LEU     CA   2180    -0.0518      12.01   ; qtot -1.196
  2181         H1    138    LEU     HA   2181     0.0922      1.008   ; qtot -1.103
  2182         CT    138    LEU     CB   2182    -0.1102      12.01   ; qtot -1.214
  2183         HC    138    LEU    HB1   2183     0.0457      1.008   ; qtot -1.168
  2184         HC    138    LEU    HB2   2184     0.0457      1.008   ; qtot -1.122
  2185         CT    138    LEU     CG   2185     0.3531      12.01   ; qtot -0.7691
  2186         HC    138    LEU     HG   2186    -0.0361      1.008   ; qtot -0.8052
  2187         CT    138    LEU    CD1   2187    -0.4121      12.01   ; qtot -1.217
  2188         HC    138    LEU   HD11   2188        0.1      1.008   ; qtot -1.117
  2189         HC    138    LEU   HD12   2189        0.1      1.008   ; qtot -1.017
  2190         HC    138    LEU   HD13   2190        0.1      1.008   ; qtot -0.9173
  2191         CT    138    LEU    CD2   2191    -0.4121      12.01   ; qtot -1.329
  2192         HC    138    LEU   HD21   2192        0.1      1.008   ; qtot -1.229
  2193         HC    138    LEU   HD22   2193        0.1      1.008   ; qtot -1.129
  2194         HC    138    LEU   HD23   2194        0.1      1.008   ; qtot -1.029
  2195          C    138    LEU      C   2195     0.5973      12.01   ; qtot -0.4321
  2196          O    138    LEU      O   2196    -0.5679         16   ; qtot -1
; residue 139 ASP rtp ASP  q -1.0
  2197          N    139    ASP      N   2197    -0.5163      14.01   ; qtot -1.516
  2198          H    139    ASP      H   2198     0.2936      1.008   ; qtot -1.223
  2199         CT    139    ASP     CA   2199     0.0381      12.01   ; qtot -1.185
  2200         H1    139    ASP     HA   2200      0.088      1.008   ; qtot -1.097
  2201         CT    139    ASP     CB   2201    -0.0303      12.01   ; qtot -1.127
  2202         HC    139    ASP    HB1   2202    -0.0122      1.008   ; qtot -1.139
  2203         HC    139    ASP    HB2   2203    -0.0122      1.008   ; qtot -1.151
  2204          C    139    ASP     CG   2204     0.7994      12.01   ; qtot -0.3519
  2205         O2    139    ASP    OD1   2205    -0.8014         16   ; qtot -1.153
  2206         O2    139    ASP    OD2   2206    -0.8014         16   ; qtot -1.955
  2207          C    139    ASP      C   2207     0.5366      12.01   ; qtot -1.418
  2208          O    139    ASP      O   2208    -0.5819         16   ; qtot -2
; residue 140 THR rtp THR  q  0.0
  2209          N    140    THR      N   2209    -0.4157      14.01   ; qtot -2.416
  2210          H    140    THR      H   2210     0.2719      1.008   ; qtot -2.144
  2211         CT    140    THR     CA   2211    -0.0389      12.01   ; qtot -2.183
  2212         H1    140    THR     HA   2212     0.1007      1.008   ; qtot -2.082
  2213         CT    140    THR     CB   2213     0.3654      12.01   ; qtot -1.717
  2214         H1    140    THR     HB   2214     0.0043      1.008   ; qtot -1.712
  2215         CT    140    THR    CG2   2215    -0.2438      12.01   ; qtot -1.956
  2216         HC    140    THR   HG21   2216     0.0642      1.008   ; qtot -1.892
  2217         HC    140    THR   HG22   2217     0.0642      1.008   ; qtot -1.828
  2218         HC    140    THR   HG23   2218     0.0642      1.008   ; qtot -1.764
  2219         OH    140    THR    OG1   2219    -0.6761         16   ; qtot -2.44
  2220         HO    140    THR    HG1   2220     0.4102      1.008   ; qtot -2.029
  2221          C    140    THR      C   2221     0.5973      12.01   ; qtot -1.432
  2222          O    140    THR      O   2222    -0.5679         16   ; qtot -2
; residue 141 TRP rtp TRP  q  0.0
  2223          N    141    TRP      N   2223    -0.4157      14.01   ; qtot -2.416
  2224          H    141    TRP      H   2224     0.2719      1.008   ; qtot -2.144
  2225         CT    141    TRP     CA   2225    -0.0275      12.01   ; qtot -2.171
  2226         H1    141    TRP     HA   2226     0.1123      1.008   ; qtot -2.059
  2227         CT    141    TRP     CB   2227     -0.005      12.01   ; qtot -2.064
  2228         HC    141    TRP    HB1   2228     0.0339      1.008   ; qtot -2.03
  2229         HC    141    TRP    HB2   2229     0.0339      1.008   ; qtot -1.996
  2230         C*    141    TRP     CG   2230    -0.1415      12.01   ; qtot -2.138
  2231         CW    141    TRP    CD1   2231    -0.1638      12.01   ; qtot -2.302
  2232         H4    141    TRP    HD1   2232     0.2062      1.008   ; qtot -2.095
  2233         NA    141    TRP    NE1   2233    -0.3418      14.01   ; qtot -2.437
  2234          H    141    TRP    HE1   2234     0.3412      1.008   ; qtot -2.096
  2235         CN    141    TRP    CE2   2235      0.138      12.01   ; qtot -1.958
  2236         CA    141    TRP    CZ2   2236    -0.2601      12.01   ; qtot -2.218
  2237         HA    141    TRP    HZ2   2237     0.1572      1.008   ; qtot -2.061
  2238         CA    141    TRP    CH2   2238    -0.1134      12.01   ; qtot -2.174
  2239         HA    141    TRP    HH2   2239     0.1417      1.008   ; qtot -2.033
  2240         CA    141    TRP    CZ3   2240    -0.1972      12.01   ; qtot -2.23
  2241         HA    141    TRP    HZ3   2241     0.1447      1.008   ; qtot -2.085
  2242         CA    141    TRP    CE3   2242    -0.2387      12.01   ; qtot -2.324
  2243         HA    141    TRP    HE3   2243       0.17      1.008   ; qtot -2.154
  2244         CB    141    TRP    CD2   2244     0.1243      12.01   ; qtot -2.029
  2245          C    141    TRP      C   2245     0.5973      12.01   ; qtot -1.432
  2246          O    141    TRP      O   2246    -0.5679         16   ; qtot -2
; residue 142 ALA rtp ALA  q  0.0
  2247          N    142    ALA      N   2247    -0.4157      14.01   ; qtot -2.416
  2248          H    142    ALA      H   2248     0.2719      1.008   ; qtot -2.144
  2249         CT    142    ALA     CA   2249     0.0337      12.01   ; qtot -2.11
  2250         H1    142    ALA     HA   2250     0.0823      1.008   ; qtot -2.028
  2251         CT    142    ALA     CB   2251    -0.1825      12.01   ; qtot -2.21
  2252         HC    142    ALA    HB1   2252     0.0603      1.008   ; qtot -2.15
  2253         HC    142    ALA    HB2   2253     0.0603      1.008   ; qtot -2.09
  2254         HC    142    ALA    HB3   2254     0.0603      1.008   ; qtot -2.029
  2255          C    142    ALA      C   2255     0.5973      12.01   ; qtot -1.432
  2256          O    142    ALA      O   2256    -0.5679         16   ; qtot -2
; residue 143 ALA rtp ALA  q  0.0
  2257          N    143    ALA      N   2257    -0.4157      14.01   ; qtot -2.416
  2258          H    143    ALA      H   2258     0.2719      1.008   ; qtot -2.144
  2259         CT    143    ALA     CA   2259     0.0337      12.01   ; qtot -2.11
  2260         H1    143    ALA     HA   2260     0.0823      1.008   ; qtot -2.028
  2261         CT    143    ALA     CB   2261    -0.1825      12.01   ; qtot -2.21
  2262         HC    143    ALA    HB1   2262     0.0603      1.008   ; qtot -2.15
  2263         HC    143    ALA    HB2   2263     0.0603      1.008   ; qtot -2.09
  2264         HC    143    ALA    HB3   2264     0.0603      1.008   ; qtot -2.029
  2265          C    143    ALA      C   2265     0.5973      12.01   ; qtot -1.432
  2266          O    143    ALA      O   2266    -0.5679         16   ; qtot -2
; residue 144 MET rtp MET  q  0.0
  2267          N    144    MET      N   2267    -0.4157      14.01   ; qtot -2.416
  2268          H    144    MET      H   2268     0.2719      1.008   ; qtot -2.144
  2269         CT    144    MET     CA   2269    -0.0237      12.01   ; qtot -2.168
  2270         H1    144    MET     HA   2270      0.088      1.008   ; qtot -2.08
  2271         CT    144    MET     CB   2271     0.0342      12.01   ; qtot -2.045
  2272         HC    144    MET    HB1   2272     0.0241      1.008   ; qtot -2.021
  2273         HC    144    MET    HB2   2273     0.0241      1.008   ; qtot -1.997
  2274         CT    144    MET     CG   2274     0.0018      12.01   ; qtot -1.995
  2275         H1    144    MET    HG1   2275      0.044      1.008   ; qtot -1.951
  2276         H1    144    MET    HG2   2276      0.044      1.008   ; qtot -1.907
  2277          S    144    MET     SD   2277    -0.2737      32.06   ; qtot -2.181
  2278         CT    144    MET     CE   2278    -0.0536      12.01   ; qtot -2.235
  2279         H1    144    MET    HE1   2279     0.0684      1.008   ; qtot -2.166
  2280         H1    144    MET    HE2   2280     0.0684      1.008   ; qtot -2.098
  2281         H1    144    MET    HE3   2281     0.0684      1.008   ; qtot -2.029
  2282          C    144    MET      C   2282     0.5973      12.01   ; qtot -1.432
  2283          O    144    MET      O   2283    -0.5679         16   ; qtot -2
; residue 145 GLU rtp GLU  q -1.0
  2284          N    145    GLU      N   2284    -0.5163      14.01   ; qtot -2.516
  2285          H    145    GLU      H   2285     0.2936      1.008   ; qtot -2.223
  2286         CT    145    GLU     CA   2286     0.0397      12.01   ; qtot -2.183
  2287         H1    145    GLU     HA   2287     0.1105      1.008   ; qtot -2.073
  2288         CT    145    GLU     CB   2288      0.056      12.01   ; qtot -2.017
  2289         HC    145    GLU    HB1   2289    -0.0173      1.008   ; qtot -2.034
  2290         HC    145    GLU    HB2   2290    -0.0173      1.008   ; qtot -2.051
  2291         CT    145    GLU     CG   2291     0.0136      12.01   ; qtot -2.038
  2292         HC    145    GLU    HG1   2292    -0.0425      1.008   ; qtot -2.08
  2293         HC    145    GLU    HG2   2293    -0.0425      1.008   ; qtot -2.123
  2294          C    145    GLU     CD   2294     0.8054      12.01   ; qtot -1.317
  2295         O2    145    GLU    OE1   2295    -0.8188         16   ; qtot -2.136
  2296         O2    145    GLU    OE2   2296    -0.8188         16   ; qtot -2.955
  2297          C    145    GLU      C   2297     0.5366      12.01   ; qtot -2.418
  2298          O    145    GLU      O   2298    -0.5819         16   ; qtot -3
; residue 146 GLU rtp GLU  q -1.0
  2299          N    146    GLU      N   2299    -0.5163      14.01   ; qtot -3.516
  2300          H    146    GLU      H   2300     0.2936      1.008   ; qtot -3.223
  2301         CT    146    GLU     CA   2301     0.0397      12.01   ; qtot -3.183
  2302         H1    146    GLU     HA   2302     0.1105      1.008   ; qtot -3.073
  2303         CT    146    GLU     CB   2303      0.056      12.01   ; qtot -3.017
  2304         HC    146    GLU    HB1   2304    -0.0173      1.008   ; qtot -3.034
  2305         HC    146    GLU    HB2   2305    -0.0173      1.008   ; qtot -3.051
  2306         CT    146    GLU     CG   2306     0.0136      12.01   ; qtot -3.038
  2307         HC    146    GLU    HG1   2307    -0.0425      1.008   ; qtot -3.08
  2308         HC    146    GLU    HG2   2308    -0.0425      1.008   ; qtot -3.123
  2309          C    146    GLU     CD   2309     0.8054      12.01   ; qtot -2.317
  2310         O2    146    GLU    OE1   2310    -0.8188         16   ; qtot -3.136
  2311         O2    146    GLU    OE2   2311    -0.8188         16   ; qtot -3.955
  2312          C    146    GLU      C   2312     0.5366      12.01   ; qtot -3.418
  2313          O    146    GLU      O   2313    -0.5819         16   ; qtot -4
; residue 147 LEU rtp LEU  q  0.0
  2314          N    147    LEU      N   2314    -0.4157      14.01   ; qtot -4.416
  2315          H    147    LEU      H   2315     0.2719      1.008   ; qtot -4.144
  2316         CT    147    LEU     CA   2316    -0.0518      12.01   ; qtot -4.196
  2317         H1    147    LEU     HA   2317     0.0922      1.008   ; qtot -4.103
  2318         CT    147    LEU     CB   2318    -0.1102      12.01   ; qtot -4.214
  2319         HC    147    LEU    HB1   2319     0.0457      1.008   ; qtot -4.168
  2320         HC    147    LEU    HB2   2320     0.0457      1.008   ; qtot -4.122
  2321         CT    147    LEU     CG   2321     0.3531      12.01   ; qtot -3.769
  2322         HC    147    LEU     HG   2322    -0.0361      1.008   ; qtot -3.805
  2323         CT    147    LEU    CD1   2323    -0.4121      12.01   ; qtot -4.217
  2324         HC    147    LEU   HD11   2324        0.1      1.008   ; qtot -4.117
  2325         HC    147    LEU   HD12   2325        0.1      1.008   ; qtot -4.017
  2326         HC    147    LEU   HD13   2326        0.1      1.008   ; qtot -3.917
  2327         CT    147    LEU    CD2   2327    -0.4121      12.01   ; qtot -4.329
  2328         HC    147    LEU   HD21   2328        0.1      1.008   ; qtot -4.229
  2329         HC    147    LEU   HD22   2329        0.1      1.008   ; qtot -4.129
  2330         HC    147    LEU   HD23   2330        0.1      1.008   ; qtot -4.029
  2331          C    147    LEU      C   2331     0.5973      12.01   ; qtot -3.432
  2332          O    147    LEU      O   2332    -0.5679         16   ; qtot -4
; residue 148 VAL rtp VAL  q  0.0
  2333          N    148    VAL      N   2333    -0.4157      14.01   ; qtot -4.416
  2334          H    148    VAL      H   2334     0.2719      1.008   ; qtot -4.144
  2335         CT    148    VAL     CA   2335    -0.0875      12.01   ; qtot -4.231
  2336         H1    148    VAL     HA   2336     0.0969      1.008   ; qtot -4.134
  2337         CT    148    VAL     CB   2337     0.2985      12.01   ; qtot -3.836
  2338         HC    148    VAL     HB   2338    -0.0297      1.008   ; qtot -3.866
  2339         CT    148    VAL    CG1   2339    -0.3192      12.01   ; qtot -4.185
  2340         HC    148    VAL   HG11   2340     0.0791      1.008   ; qtot -4.106
  2341         HC    148    VAL   HG12   2341     0.0791      1.008   ; qtot -4.027
  2342         HC    148    VAL   HG13   2342     0.0791      1.008   ; qtot -3.948
  2343         CT    148    VAL    CG2   2343    -0.3192      12.01   ; qtot -4.267
  2344         HC    148    VAL   HG21   2344     0.0791      1.008   ; qtot -4.188
  2345         HC    148    VAL   HG22   2345     0.0791      1.008   ; qtot -4.109
  2346         HC    148    VAL   HG23   2346     0.0791      1.008   ; qtot -4.029
  2347          C    148    VAL      C   2347     0.5973      12.01   ; qtot -3.432
  2348          O    148    VAL      O   2348    -0.5679         16   ; qtot -4
; residue 149 ASP rtp ASP  q -1.0
  2349          N    149    ASP      N   2349    -0.5163      14.01   ; qtot -4.516
  2350          H    149    ASP      H   2350     0.2936      1.008   ; qtot -4.223
  2351         CT    149    ASP     CA   2351     0.0381      12.01   ; qtot -4.185
  2352         H1    149    ASP     HA   2352      0.088      1.008   ; qtot -4.097
  2353         CT    149    ASP     CB   2353    -0.0303      12.01   ; qtot -4.127
  2354         HC    149    ASP    HB1   2354    -0.0122      1.008   ; qtot -4.139
  2355         HC    149    ASP    HB2   2355    -0.0122      1.008   ; qtot -4.151
  2356          C    149    ASP     CG   2356     0.7994      12.01   ; qtot -3.352
  2357         O2    149    ASP    OD1   2357    -0.8014         16   ; qtot -4.153
  2358         O2    149    ASP    OD2   2358    -0.8014         16   ; qtot -4.955
  2359          C    149    ASP      C   2359     0.5366      12.01   ; qtot -4.418
  2360          O    149    ASP      O   2360    -0.5819         16   ; qtot -5
; residue 150 GLU rtp GLU  q -1.0
  2361          N    150    GLU      N   2361    -0.5163      14.01   ; qtot -5.516
  2362          H    150    GLU      H   2362     0.2936      1.008   ; qtot -5.223
  2363         CT    150    GLU     CA   2363     0.0397      12.01   ; qtot -5.183
  2364         H1    150    GLU     HA   2364     0.1105      1.008   ; qtot -5.073
  2365         CT    150    GLU     CB   2365      0.056      12.01   ; qtot -5.017
  2366         HC    150    GLU    HB1   2366    -0.0173      1.008   ; qtot -5.034
  2367         HC    150    GLU    HB2   2367    -0.0173      1.008   ; qtot -5.051
  2368         CT    150    GLU     CG   2368     0.0136      12.01   ; qtot -5.038
  2369         HC    150    GLU    HG1   2369    -0.0425      1.008   ; qtot -5.08
  2370         HC    150    GLU    HG2   2370    -0.0425      1.008   ; qtot -5.123
  2371          C    150    GLU     CD   2371     0.8054      12.01   ; qtot -4.317
  2372         O2    150    GLU    OE1   2372    -0.8188         16   ; qtot -5.136
  2373         O2    150    GLU    OE2   2373    -0.8188         16   ; qtot -5.955
  2374          C    150    GLU      C   2374     0.5366      12.01   ; qtot -5.418
  2375          O    150    GLU      O   2375    -0.5819         16   ; qtot -6
; residue 151 GLY rtp GLY  q  0.0
  2376          N    151    GLY      N   2376    -0.4157      14.01   ; qtot -6.416
  2377          H    151    GLY      H   2377     0.2719      1.008   ; qtot -6.144
  2378         CT    151    GLY     CA   2378    -0.0252      12.01   ; qtot -6.169
  2379         H1    151    GLY    HA1   2379     0.0698      1.008   ; qtot -6.099
  2380         H1    151    GLY    HA2   2380     0.0698      1.008   ; qtot -6.029
  2381          C    151    GLY      C   2381     0.5973      12.01   ; qtot -5.432
  2382          O    151    GLY      O   2382    -0.5679         16   ; qtot -6
; residue 152 LEU rtp LEU  q  0.0
  2383          N    152    LEU      N   2383    -0.4157      14.01   ; qtot -6.416
  2384          H    152    LEU      H   2384     0.2719      1.008   ; qtot -6.144
  2385         CT    152    LEU     CA   2385    -0.0518      12.01   ; qtot -6.196
  2386         H1    152    LEU     HA   2386     0.0922      1.008   ; qtot -6.103
  2387         CT    152    LEU     CB   2387    -0.1102      12.01   ; qtot -6.214
  2388         HC    152    LEU    HB1   2388     0.0457      1.008   ; qtot -6.168
  2389         HC    152    LEU    HB2   2389     0.0457      1.008   ; qtot -6.122
  2390         CT    152    LEU     CG   2390     0.3531      12.01   ; qtot -5.769
  2391         HC    152    LEU     HG   2391    -0.0361      1.008   ; qtot -5.805
  2392         CT    152    LEU    CD1   2392    -0.4121      12.01   ; qtot -6.217
  2393         HC    152    LEU   HD11   2393        0.1      1.008   ; qtot -6.117
  2394         HC    152    LEU   HD12   2394        0.1      1.008   ; qtot -6.017
  2395         HC    152    LEU   HD13   2395        0.1      1.008   ; qtot -5.917
  2396         CT    152    LEU    CD2   2396    -0.4121      12.01   ; qtot -6.329
  2397         HC    152    LEU   HD21   2397        0.1      1.008   ; qtot -6.229
  2398         HC    152    LEU   HD22   2398        0.1      1.008   ; qtot -6.129
  2399         HC    152    LEU   HD23   2399        0.1      1.008   ; qtot -6.029
  2400          C    152    LEU      C   2400     0.5973      12.01   ; qtot -5.432
  2401          O    152    LEU      O   2401    -0.5679         16   ; qtot -6
; residue 153 VAL rtp VAL  q  0.0
  2402          N    153    VAL      N   2402    -0.4157      14.01   ; qtot -6.416
  2403          H    153    VAL      H   2403     0.2719      1.008   ; qtot -6.144
  2404         CT    153    VAL     CA   2404    -0.0875      12.01   ; qtot -6.231
  2405         H1    153    VAL     HA   2405     0.0969      1.008   ; qtot -6.134
  2406         CT    153    VAL     CB   2406     0.2985      12.01   ; qtot -5.836
  2407         HC    153    VAL     HB   2407    -0.0297      1.008   ; qtot -5.866
  2408         CT    153    VAL    CG1   2408    -0.3192      12.01   ; qtot -6.185
  2409         HC    153    VAL   HG11   2409     0.0791      1.008   ; qtot -6.106
  2410         HC    153    VAL   HG12   2410     0.0791      1.008   ; qtot -6.027
  2411         HC    153    VAL   HG13   2411     0.0791      1.008   ; qtot -5.948
  2412         CT    153    VAL    CG2   2412    -0.3192      12.01   ; qtot -6.267
  2413         HC    153    VAL   HG21   2413     0.0791      1.008   ; qtot -6.188
  2414         HC    153    VAL   HG22   2414     0.0791      1.008   ; qtot -6.109
  2415         HC    153    VAL   HG23   2415     0.0791      1.008   ; qtot -6.029
  2416          C    153    VAL      C   2416     0.5973      12.01   ; qtot -5.432
  2417          O    153    VAL      O   2417    -0.5679         16   ; qtot -6
; residue 154 LYS rtp LYS  q +1.0
  2418          N    154    LYS      N   2418    -0.3479      14.01   ; qtot -6.348
  2419          H    154    LYS      H   2419     0.2747      1.008   ; qtot -6.073
  2420         CT    154    LYS     CA   2420      -0.24      12.01   ; qtot -6.313
  2421         H1    154    LYS     HA   2421     0.1426      1.008   ; qtot -6.171
  2422         CT    154    LYS     CB   2422    -0.0094      12.01   ; qtot -6.18
  2423         HC    154    LYS    HB1   2423     0.0362      1.008   ; qtot -6.144
  2424         HC    154    LYS    HB2   2424     0.0362      1.008   ; qtot -6.108
  2425         CT    154    LYS     CG   2425     0.0187      12.01   ; qtot -6.089
  2426         HC    154    LYS    HG1   2426     0.0103      1.008   ; qtot -6.079
  2427         HC    154    LYS    HG2   2427     0.0103      1.008   ; qtot -6.068
  2428         CT    154    LYS     CD   2428    -0.0479      12.01   ; qtot -6.116
  2429         HC    154    LYS    HD1   2429     0.0621      1.008   ; qtot -6.054
  2430         HC    154    LYS    HD2   2430     0.0621      1.008   ; qtot -5.992
  2431         CT    154    LYS     CE   2431    -0.0143      12.01   ; qtot -6.006
  2432         HP    154    LYS    HE1   2432     0.1135      1.008   ; qtot -5.893
  2433         HP    154    LYS    HE2   2433     0.1135      1.008   ; qtot -5.779
  2434         N3    154    LYS     NZ   2434    -0.3854      14.01   ; qtot -6.165
  2435          H    154    LYS    HZ1   2435       0.34      1.008   ; qtot -5.825
  2436          H    154    LYS    HZ2   2436       0.34      1.008   ; qtot -5.485
  2437          H    154    LYS    HZ3   2437       0.34      1.008   ; qtot -5.145
  2438          C    154    LYS      C   2438     0.7341      12.01   ; qtot -4.411
  2439          O    154    LYS      O   2439    -0.5894         16   ; qtot -5
; residue 155 ALA rtp ALA  q  0.0
  2440          N    155    ALA      N   2440    -0.4157      14.01   ; qtot -5.416
  2441          H    155    ALA      H   2441     0.2719      1.008   ; qtot -5.144
  2442         CT    155    ALA     CA   2442     0.0337      12.01   ; qtot -5.11
  2443         H1    155    ALA     HA   2443     0.0823      1.008   ; qtot -5.028
  2444         CT    155    ALA     CB   2444    -0.1825      12.01   ; qtot -5.21
  2445         HC    155    ALA    HB1   2445     0.0603      1.008   ; qtot -5.15
  2446         HC    155    ALA    HB2   2446     0.0603      1.008   ; qtot -5.09
  2447         HC    155    ALA    HB3   2447     0.0603      1.008   ; qtot -5.029
  2448          C    155    ALA      C   2448     0.5973      12.01   ; qtot -4.432
  2449          O    155    ALA      O   2449    -0.5679         16   ; qtot -5
; residue 156 ILE rtp ILE  q  0.0
  2450          N    156    ILE      N   2450    -0.4157      14.01   ; qtot -5.416
  2451          H    156    ILE      H   2451     0.2719      1.008   ; qtot -5.144
  2452         CT    156    ILE     CA   2452    -0.0597      12.01   ; qtot -5.204
  2453         H1    156    ILE     HA   2453     0.0869      1.008   ; qtot -5.117
  2454         CT    156    ILE     CB   2454     0.1303      12.01   ; qtot -4.986
  2455         HC    156    ILE     HB   2455     0.0187      1.008   ; qtot -4.968
  2456         CT    156    ILE    CG2   2456    -0.3204      12.01   ; qtot -5.288
  2457         HC    156    ILE   HG21   2457     0.0882      1.008   ; qtot -5.2
  2458         HC    156    ILE   HG22   2458     0.0882      1.008   ; qtot -5.112
  2459         HC    156    ILE   HG23   2459     0.0882      1.008   ; qtot -5.023
  2460         CT    156    ILE    CG1   2460     -0.043      12.01   ; qtot -5.066
  2461         HC    156    ILE   HG11   2461     0.0236      1.008   ; qtot -5.043
  2462         HC    156    ILE   HG12   2462     0.0236      1.008   ; qtot -5.019
  2463         CT    156    ILE     CD   2463     -0.066      12.01   ; qtot -5.085
  2464         HC    156    ILE    HD1   2464     0.0186      1.008   ; qtot -5.067
  2465         HC    156    ILE    HD2   2465     0.0186      1.008   ; qtot -5.048
  2466         HC    156    ILE    HD3   2466     0.0186      1.008   ; qtot -5.029
  2467          C    156    ILE      C   2467     0.5973      12.01   ; qtot -4.432
  2468          O    156    ILE      O   2468    -0.5679         16   ; qtot -5
; residue 157 GLY rtp GLY  q  0.0
  2469          N    157    GLY      N   2469    -0.4157      14.01   ; qtot -5.416
  2470          H    157    GLY      H   2470     0.2719      1.008   ; qtot -5.144
  2471         CT    157    GLY     CA   2471    -0.0252      12.01   ; qtot -5.169
  2472         H1    157    GLY    HA1   2472     0.0698      1.008   ; qtot -5.099
  2473         H1    157    GLY    HA2   2473     0.0698      1.008   ; qtot -5.029
  2474          C    157    GLY      C   2474     0.5973      12.01   ; qtot -4.432
  2475          O    157    GLY      O   2475    -0.5679         16   ; qtot -5
; residue 158 ILE rtp ILE  q  0.0
  2476          N    158    ILE      N   2476    -0.4157      14.01   ; qtot -5.416
  2477          H    158    ILE      H   2477     0.2719      1.008   ; qtot -5.144
  2478         CT    158    ILE     CA   2478    -0.0597      12.01   ; qtot -5.204
  2479         H1    158    ILE     HA   2479     0.0869      1.008   ; qtot -5.117
  2480         CT    158    ILE     CB   2480     0.1303      12.01   ; qtot -4.986
  2481         HC    158    ILE     HB   2481     0.0187      1.008   ; qtot -4.968
  2482         CT    158    ILE    CG2   2482    -0.3204      12.01   ; qtot -5.288
  2483         HC    158    ILE   HG21   2483     0.0882      1.008   ; qtot -5.2
  2484         HC    158    ILE   HG22   2484     0.0882      1.008   ; qtot -5.112
  2485         HC    158    ILE   HG23   2485     0.0882      1.008   ; qtot -5.023
  2486         CT    158    ILE    CG1   2486     -0.043      12.01   ; qtot -5.066
  2487         HC    158    ILE   HG11   2487     0.0236      1.008   ; qtot -5.043
  2488         HC    158    ILE   HG12   2488     0.0236      1.008   ; qtot -5.019
  2489         CT    158    ILE     CD   2489     -0.066      12.01   ; qtot -5.085
  2490         HC    158    ILE    HD1   2490     0.0186      1.008   ; qtot -5.067
  2491         HC    158    ILE    HD2   2491     0.0186      1.008   ; qtot -5.048
  2492         HC    158    ILE    HD3   2492     0.0186      1.008   ; qtot -5.029
  2493          C    158    ILE      C   2493     0.5973      12.01   ; qtot -4.432
  2494          O    158    ILE      O   2494    -0.5679         16   ; qtot -5
; residue 159 SER rtp SER  q  0.0
  2495          N    159    SER      N   2495    -0.4157      14.01   ; qtot -5.416
  2496          H    159    SER      H   2496     0.2719      1.008   ; qtot -5.144
  2497         CT    159    SER     CA   2497    -0.0249      12.01   ; qtot -5.169
  2498         H1    159    SER     HA   2498     0.0843      1.008   ; qtot -5.084
  2499         CT    159    SER     CB   2499     0.2117      12.01   ; qtot -4.873
  2500         H1    159    SER    HB1   2500     0.0352      1.008   ; qtot -4.838
  2501         H1    159    SER    HB2   2501     0.0352      1.008   ; qtot -4.802
  2502         OH    159    SER     OG   2502    -0.6546         16   ; qtot -5.457
  2503         HO    159    SER     HG   2503     0.4275      1.008   ; qtot -5.029
  2504          C    159    SER      C   2504     0.5973      12.01   ; qtot -4.432
  2505          O    159    SER      O   2505    -0.5679         16   ; qtot -5
; residue 160 ASN rtp ASN  q  0.0
  2506          N    160    ASN      N   2506    -0.4157      14.01   ; qtot -5.416
  2507          H    160    ASN      H   2507     0.2719      1.008   ; qtot -5.144
  2508         CT    160    ASN     CA   2508     0.0143      12.01   ; qtot -5.13
  2509         H1    160    ASN     HA   2509     0.1048      1.008   ; qtot -5.025
  2510         CT    160    ASN     CB   2510    -0.2041      12.01   ; qtot -5.229
  2511         HC    160    ASN    HB1   2511     0.0797      1.008   ; qtot -5.149
  2512         HC    160    ASN    HB2   2512     0.0797      1.008   ; qtot -5.069
  2513          C    160    ASN     CG   2513      0.713      12.01   ; qtot -4.356
  2514          O    160    ASN    OD1   2514    -0.5931         16   ; qtot -4.95
  2515          N    160    ASN    ND2   2515    -0.9191      14.01   ; qtot -5.869
  2516          H    160    ASN   HD21   2516     0.4196      1.008   ; qtot -5.449
  2517          H    160    ASN   HD22   2517     0.4196      1.008   ; qtot -5.029
  2518          C    160    ASN      C   2518     0.5973      12.01   ; qtot -4.432
  2519          O    160    ASN      O   2519    -0.5679         16   ; qtot -5
; residue 161 PHE rtp PHE  q  0.0
  2520          N    161    PHE      N   2520    -0.4157      14.01   ; qtot -5.416
  2521          H    161    PHE      H   2521     0.2719      1.008   ; qtot -5.144
  2522         CT    161    PHE     CA   2522    -0.0024      12.01   ; qtot -5.146
  2523         H1    161    PHE     HA   2523     0.0978      1.008   ; qtot -5.048
  2524         CT    161    PHE     CB   2524    -0.0343      12.01   ; qtot -5.083
  2525         HC    161    PHE    HB1   2525     0.0295      1.008   ; qtot -5.053
  2526         HC    161    PHE    HB2   2526     0.0295      1.008   ; qtot -5.024
  2527         CA    161    PHE     CG   2527     0.0118      12.01   ; qtot -5.012
  2528         CA    161    PHE    CD1   2528    -0.1256      12.01   ; qtot -5.138
  2529         HA    161    PHE    HD1   2529      0.133      1.008   ; qtot -5.005
  2530         CA    161    PHE    CE1   2530    -0.1704      12.01   ; qtot -5.175
  2531         HA    161    PHE    HE1   2531      0.143      1.008   ; qtot -5.032
  2532         CA    161    PHE     CZ   2532    -0.1072      12.01   ; qtot -5.139
  2533         HA    161    PHE     HZ   2533     0.1297      1.008   ; qtot -5.009
  2534         CA    161    PHE    CE2   2534    -0.1704      12.01   ; qtot -5.18
  2535         HA    161    PHE    HE2   2535      0.143      1.008   ; qtot -5.037
  2536         CA    161    PHE    CD2   2536    -0.1256      12.01   ; qtot -5.162
  2537         HA    161    PHE    HD2   2537      0.133      1.008   ; qtot -5.029
  2538          C    161    PHE      C   2538     0.5973      12.01   ; qtot -4.432
  2539          O    161    PHE      O   2539    -0.5679         16   ; qtot -5
; residue 162 ASN rtp ASN  q  0.0
  2540          N    162    ASN      N   2540    -0.4157      14.01   ; qtot -5.416
  2541          H    162    ASN      H   2541     0.2719      1.008   ; qtot -5.144
  2542         CT    162    ASN     CA   2542     0.0143      12.01   ; qtot -5.13
  2543         H1    162    ASN     HA   2543     0.1048      1.008   ; qtot -5.025
  2544         CT    162    ASN     CB   2544    -0.2041      12.01   ; qtot -5.229
  2545         HC    162    ASN    HB1   2545     0.0797      1.008   ; qtot -5.149
  2546         HC    162    ASN    HB2   2546     0.0797      1.008   ; qtot -5.069
  2547          C    162    ASN     CG   2547      0.713      12.01   ; qtot -4.356
  2548          O    162    ASN    OD1   2548    -0.5931         16   ; qtot -4.95
  2549          N    162    ASN    ND2   2549    -0.9191      14.01   ; qtot -5.869
  2550          H    162    ASN   HD21   2550     0.4196      1.008   ; qtot -5.449
  2551          H    162    ASN   HD22   2551     0.4196      1.008   ; qtot -5.029
  2552          C    162    ASN      C   2552     0.5973      12.01   ; qtot -4.432
  2553          O    162    ASN      O   2553    -0.5679         16   ; qtot -5
; residue 163 HIS rtp HIE  q  0.0
  2554          N    163    HIS      N   2554    -0.4157      14.01   ; qtot -5.416
  2555          H    163    HIS      H   2555     0.2719      1.008   ; qtot -5.144
  2556         CT    163    HIS     CA   2556    -0.0581      12.01   ; qtot -5.202
  2557         H1    163    HIS     HA   2557      0.136      1.008   ; qtot -5.066
  2558         CT    163    HIS     CB   2558    -0.0074      12.01   ; qtot -5.073
  2559         HC    163    HIS    HB1   2559     0.0367      1.008   ; qtot -5.037
  2560         HC    163    HIS    HB2   2560     0.0367      1.008   ; qtot -5
  2561         CC    163    HIS     CG   2561     0.1868      12.01   ; qtot -4.813
  2562         NB    163    HIS    ND1   2562    -0.5432      14.01   ; qtot -5.356
  2563         CR    163    HIS    CE1   2563     0.1635      12.01   ; qtot -5.193
  2564         H5    163    HIS    HE1   2564     0.1435      1.008   ; qtot -5.049
  2565         NA    163    HIS    NE2   2565    -0.2795      14.01   ; qtot -5.329
  2566          H    163    HIS    HE2   2566     0.3339      1.008   ; qtot -4.995
  2567         CW    163    HIS    CD2   2567    -0.2207      12.01   ; qtot -5.216
  2568         H4    163    HIS    HD2   2568     0.1862      1.008   ; qtot -5.029
  2569          C    163    HIS      C   2569     0.5973      12.01   ; qtot -4.432
  2570          O    163    HIS      O   2570    -0.5679         16   ; qtot -5
; residue 164 LEU rtp LEU  q  0.0
  2571          N    164    LEU      N   2571    -0.4157      14.01   ; qtot -5.416
  2572          H    164    LEU      H   2572     0.2719      1.008   ; qtot -5.144
  2573         CT    164    LEU     CA   2573    -0.0518      12.01   ; qtot -5.196
  2574         H1    164    LEU     HA   2574     0.0922      1.008   ; qtot -5.103
  2575         CT    164    LEU     CB   2575    -0.1102      12.01   ; qtot -5.214
  2576         HC    164    LEU    HB1   2576     0.0457      1.008   ; qtot -5.168
  2577         HC    164    LEU    HB2   2577     0.0457      1.008   ; qtot -5.122
  2578         CT    164    LEU     CG   2578     0.3531      12.01   ; qtot -4.769
  2579         HC    164    LEU     HG   2579    -0.0361      1.008   ; qtot -4.805
  2580         CT    164    LEU    CD1   2580    -0.4121      12.01   ; qtot -5.217
  2581         HC    164    LEU   HD11   2581        0.1      1.008   ; qtot -5.117
  2582         HC    164    LEU   HD12   2582        0.1      1.008   ; qtot -5.017
  2583         HC    164    LEU   HD13   2583        0.1      1.008   ; qtot -4.917
  2584         CT    164    LEU    CD2   2584    -0.4121      12.01   ; qtot -5.329
  2585         HC    164    LEU   HD21   2585        0.1      1.008   ; qtot -5.229
  2586         HC    164    LEU   HD22   2586        0.1      1.008   ; qtot -5.129
  2587         HC    164    LEU   HD23   2587        0.1      1.008   ; qtot -5.029
  2588          C    164    LEU      C   2588     0.5973      12.01   ; qtot -4.432
  2589          O    164    LEU      O   2589    -0.5679         16   ; qtot -5
; residue 165 GLN rtp GLN  q  0.0
  2590          N    165    GLN      N   2590    -0.4157      14.01   ; qtot -5.416
  2591          H    165    GLN      H   2591     0.2719      1.008   ; qtot -5.144
  2592         CT    165    GLN     CA   2592    -0.0031      12.01   ; qtot -5.147
  2593         H1    165    GLN     HA   2593      0.085      1.008   ; qtot -5.062
  2594         CT    165    GLN     CB   2594    -0.0036      12.01   ; qtot -5.065
  2595         HC    165    GLN    HB1   2595     0.0171      1.008   ; qtot -5.048
  2596         HC    165    GLN    HB2   2596     0.0171      1.008   ; qtot -5.031
  2597         CT    165    GLN     CG   2597    -0.0645      12.01   ; qtot -5.096
  2598         HC    165    GLN    HG1   2598     0.0352      1.008   ; qtot -5.061
  2599         HC    165    GLN    HG2   2599     0.0352      1.008   ; qtot -5.025
  2600          C    165    GLN     CD   2600     0.6951      12.01   ; qtot -4.33
  2601          O    165    GLN    OE1   2601    -0.6086         16   ; qtot -4.939
  2602          N    165    GLN    NE2   2602    -0.9407      14.01   ; qtot -5.88
  2603          H    165    GLN   HE21   2603     0.4251      1.008   ; qtot -5.454
  2604          H    165    GLN   HE22   2604     0.4251      1.008   ; qtot -5.029
  2605          C    165    GLN      C   2605     0.5973      12.01   ; qtot -4.432
  2606          O    165    GLN      O   2606    -0.5679         16   ; qtot -5
; residue 166 VAL rtp VAL  q  0.0
  2607          N    166    VAL      N   2607    -0.4157      14.01   ; qtot -5.416
  2608          H    166    VAL      H   2608     0.2719      1.008   ; qtot -5.144
  2609         CT    166    VAL     CA   2609    -0.0875      12.01   ; qtot -5.231
  2610         H1    166    VAL     HA   2610     0.0969      1.008   ; qtot -5.134
  2611         CT    166    VAL     CB   2611     0.2985      12.01   ; qtot -4.836
  2612         HC    166    VAL     HB   2612    -0.0297      1.008   ; qtot -4.866
  2613         CT    166    VAL    CG1   2613    -0.3192      12.01   ; qtot -5.185
  2614         HC    166    VAL   HG11   2614     0.0791      1.008   ; qtot -5.106
  2615         HC    166    VAL   HG12   2615     0.0791      1.008   ; qtot -5.027
  2616         HC    166    VAL   HG13   2616     0.0791      1.008   ; qtot -4.947
  2617         CT    166    VAL    CG2   2617    -0.3192      12.01   ; qtot -5.267
  2618         HC    166    VAL   HG21   2618     0.0791      1.008   ; qtot -5.188
  2619         HC    166    VAL   HG22   2619     0.0791      1.008   ; qtot -5.109
  2620         HC    166    VAL   HG23   2620     0.0791      1.008   ; qtot -5.029
  2621          C    166    VAL      C   2621     0.5973      12.01   ; qtot -4.432
  2622          O    166    VAL      O   2622    -0.5679         16   ; qtot -5
; residue 167 GLU rtp GLU  q -1.0
  2623          N    167    GLU      N   2623    -0.5163      14.01   ; qtot -5.516
  2624          H    167    GLU      H   2624     0.2936      1.008   ; qtot -5.223
  2625         CT    167    GLU     CA   2625     0.0397      12.01   ; qtot -5.183
  2626         H1    167    GLU     HA   2626     0.1105      1.008   ; qtot -5.073
  2627         CT    167    GLU     CB   2627      0.056      12.01   ; qtot -5.017
  2628         HC    167    GLU    HB1   2628    -0.0173      1.008   ; qtot -5.034
  2629         HC    167    GLU    HB2   2629    -0.0173      1.008   ; qtot -5.051
  2630         CT    167    GLU     CG   2630     0.0136      12.01   ; qtot -5.038
  2631         HC    167    GLU    HG1   2631    -0.0425      1.008   ; qtot -5.08
  2632         HC    167    GLU    HG2   2632    -0.0425      1.008   ; qtot -5.123
  2633          C    167    GLU     CD   2633     0.8054      12.01   ; qtot -4.317
  2634         O2    167    GLU    OE1   2634    -0.8188         16   ; qtot -5.136
  2635         O2    167    GLU    OE2   2635    -0.8188         16   ; qtot -5.955
  2636          C    167    GLU      C   2636     0.5366      12.01   ; qtot -5.418
  2637          O    167    GLU      O   2637    -0.5819         16   ; qtot -6
; residue 168 MET rtp MET  q  0.0
  2638          N    168    MET      N   2638    -0.4157      14.01   ; qtot -6.416
  2639          H    168    MET      H   2639     0.2719      1.008   ; qtot -6.144
  2640         CT    168    MET     CA   2640    -0.0237      12.01   ; qtot -6.167
  2641         H1    168    MET     HA   2641      0.088      1.008   ; qtot -6.079
  2642         CT    168    MET     CB   2642     0.0342      12.01   ; qtot -6.045
  2643         HC    168    MET    HB1   2643     0.0241      1.008   ; qtot -6.021
  2644         HC    168    MET    HB2   2644     0.0241      1.008   ; qtot -5.997
  2645         CT    168    MET     CG   2645     0.0018      12.01   ; qtot -5.995
  2646         H1    168    MET    HG1   2646      0.044      1.008   ; qtot -5.951
  2647         H1    168    MET    HG2   2647      0.044      1.008   ; qtot -5.907
  2648          S    168    MET     SD   2648    -0.2737      32.06   ; qtot -6.181
  2649         CT    168    MET     CE   2649    -0.0536      12.01   ; qtot -6.235
  2650         H1    168    MET    HE1   2650     0.0684      1.008   ; qtot -6.166
  2651         H1    168    MET    HE2   2651     0.0684      1.008   ; qtot -6.098
  2652         H1    168    MET    HE3   2652     0.0684      1.008   ; qtot -6.029
  2653          C    168    MET      C   2653     0.5973      12.01   ; qtot -5.432
  2654          O    168    MET      O   2654    -0.5679         16   ; qtot -6
; residue 169 ILE rtp ILE  q  0.0
  2655          N    169    ILE      N   2655    -0.4157      14.01   ; qtot -6.416
  2656          H    169    ILE      H   2656     0.2719      1.008   ; qtot -6.144
  2657         CT    169    ILE     CA   2657    -0.0597      12.01   ; qtot -6.203
  2658         H1    169    ILE     HA   2658     0.0869      1.008   ; qtot -6.117
  2659         CT    169    ILE     CB   2659     0.1303      12.01   ; qtot -5.986
  2660         HC    169    ILE     HB   2660     0.0187      1.008   ; qtot -5.968
  2661         CT    169    ILE    CG2   2661    -0.3204      12.01   ; qtot -6.288
  2662         HC    169    ILE   HG21   2662     0.0882      1.008   ; qtot -6.2
  2663         HC    169    ILE   HG22   2663     0.0882      1.008   ; qtot -6.112
  2664         HC    169    ILE   HG23   2664     0.0882      1.008   ; qtot -6.023
  2665         CT    169    ILE    CG1   2665     -0.043      12.01   ; qtot -6.066
  2666         HC    169    ILE   HG11   2666     0.0236      1.008   ; qtot -6.043
  2667         HC    169    ILE   HG12   2667     0.0236      1.008   ; qtot -6.019
  2668         CT    169    ILE     CD   2668     -0.066      12.01   ; qtot -6.085
  2669         HC    169    ILE    HD1   2669     0.0186      1.008   ; qtot -6.067
  2670         HC    169    ILE    HD2   2670     0.0186      1.008   ; qtot -6.048
  2671         HC    169    ILE    HD3   2671     0.0186      1.008   ; qtot -6.029
  2672          C    169    ILE      C   2672     0.5973      12.01   ; qtot -5.432
  2673          O    169    ILE      O   2673    -0.5679         16   ; qtot -6
; residue 170 LEU rtp LEU  q  0.0
  2674          N    170    LEU      N   2674    -0.4157      14.01   ; qtot -6.416
  2675          H    170    LEU      H   2675     0.2719      1.008   ; qtot -6.144
  2676         CT    170    LEU     CA   2676    -0.0518      12.01   ; qtot -6.196
  2677         H1    170    LEU     HA   2677     0.0922      1.008   ; qtot -6.103
  2678         CT    170    LEU     CB   2678    -0.1102      12.01   ; qtot -6.214
  2679         HC    170    LEU    HB1   2679     0.0457      1.008   ; qtot -6.168
  2680         HC    170    LEU    HB2   2680     0.0457      1.008   ; qtot -6.122
  2681         CT    170    LEU     CG   2681     0.3531      12.01   ; qtot -5.769
  2682         HC    170    LEU     HG   2682    -0.0361      1.008   ; qtot -5.805
  2683         CT    170    LEU    CD1   2683    -0.4121      12.01   ; qtot -6.217
  2684         HC    170    LEU   HD11   2684        0.1      1.008   ; qtot -6.117
  2685         HC    170    LEU   HD12   2685        0.1      1.008   ; qtot -6.017
  2686         HC    170    LEU   HD13   2686        0.1      1.008   ; qtot -5.917
  2687         CT    170    LEU    CD2   2687    -0.4121      12.01   ; qtot -6.329
  2688         HC    170    LEU   HD21   2688        0.1      1.008   ; qtot -6.229
  2689         HC    170    LEU   HD22   2689        0.1      1.008   ; qtot -6.129
  2690         HC    170    LEU   HD23   2690        0.1      1.008   ; qtot -6.029
  2691          C    170    LEU      C   2691     0.5973      12.01   ; qtot -5.432
  2692          O    170    LEU      O   2692    -0.5679         16   ; qtot -6
; residue 171 ASN rtp ASN  q  0.0
  2693          N    171    ASN      N   2693    -0.4157      14.01   ; qtot -6.416
  2694          H    171    ASN      H   2694     0.2719      1.008   ; qtot -6.144
  2695         CT    171    ASN     CA   2695     0.0143      12.01   ; qtot -6.129
  2696         H1    171    ASN     HA   2696     0.1048      1.008   ; qtot -6.025
  2697         CT    171    ASN     CB   2697    -0.2041      12.01   ; qtot -6.229
  2698         HC    171    ASN    HB1   2698     0.0797      1.008   ; qtot -6.149
  2699         HC    171    ASN    HB2   2699     0.0797      1.008   ; qtot -6.069
  2700          C    171    ASN     CG   2700      0.713      12.01   ; qtot -5.356
  2701          O    171    ASN    OD1   2701    -0.5931         16   ; qtot -5.949
  2702          N    171    ASN    ND2   2702    -0.9191      14.01   ; qtot -6.869
  2703          H    171    ASN   HD21   2703     0.4196      1.008   ; qtot -6.449
  2704          H    171    ASN   HD22   2704     0.4196      1.008   ; qtot -6.029
  2705          C    171    ASN      C   2705     0.5973      12.01   ; qtot -5.432
  2706          O    171    ASN      O   2706    -0.5679         16   ; qtot -6
; residue 172 LYS rtp LYS  q +1.0
  2707          N    172    LYS      N   2707    -0.3479      14.01   ; qtot -6.348
  2708          H    172    LYS      H   2708     0.2747      1.008   ; qtot -6.073
  2709         CT    172    LYS     CA   2709      -0.24      12.01   ; qtot -6.313
  2710         H1    172    LYS     HA   2710     0.1426      1.008   ; qtot -6.171
  2711         CT    172    LYS     CB   2711    -0.0094      12.01   ; qtot -6.18
  2712         HC    172    LYS    HB1   2712     0.0362      1.008   ; qtot -6.144
  2713         HC    172    LYS    HB2   2713     0.0362      1.008   ; qtot -6.108
  2714         CT    172    LYS     CG   2714     0.0187      12.01   ; qtot -6.089
  2715         HC    172    LYS    HG1   2715     0.0103      1.008   ; qtot -6.079
  2716         HC    172    LYS    HG2   2716     0.0103      1.008   ; qtot -6.068
  2717         CT    172    LYS     CD   2717    -0.0479      12.01   ; qtot -6.116
  2718         HC    172    LYS    HD1   2718     0.0621      1.008   ; qtot -6.054
  2719         HC    172    LYS    HD2   2719     0.0621      1.008   ; qtot -5.992
  2720         CT    172    LYS     CE   2720    -0.0143      12.01   ; qtot -6.006
  2721         HP    172    LYS    HE1   2721     0.1135      1.008   ; qtot -5.893
  2722         HP    172    LYS    HE2   2722     0.1135      1.008   ; qtot -5.779
  2723         N3    172    LYS     NZ   2723    -0.3854      14.01   ; qtot -6.165
  2724          H    172    LYS    HZ1   2724       0.34      1.008   ; qtot -5.825
  2725          H    172    LYS    HZ2   2725       0.34      1.008   ; qtot -5.485
  2726          H    172    LYS    HZ3   2726       0.34      1.008   ; qtot -5.145
  2727          C    172    LYS      C   2727     0.7341      12.01   ; qtot -4.411
  2728          O    172    LYS      O   2728    -0.5894         16   ; qtot -5
; residue 173 PRO rtp PRO  q  0.0
  2729          N    173    PRO      N   2729    -0.2548      14.01   ; qtot -5.255
  2730         CT    173    PRO     CD   2730     0.0192      12.01   ; qtot -5.236
  2731         H1    173    PRO    HD1   2731     0.0391      1.008   ; qtot -5.196
  2732         H1    173    PRO    HD2   2732     0.0391      1.008   ; qtot -5.157
  2733         CT    173    PRO     CG   2733     0.0189      12.01   ; qtot -5.138
  2734         HC    173    PRO    HG1   2734     0.0213      1.008   ; qtot -5.117
  2735         HC    173    PRO    HG2   2735     0.0213      1.008   ; qtot -5.096
  2736         CT    173    PRO     CB   2736     -0.007      12.01   ; qtot -5.103
  2737         HC    173    PRO    HB1   2737     0.0253      1.008   ; qtot -5.078
  2738         HC    173    PRO    HB2   2738     0.0253      1.008   ; qtot -5.052
  2739         CT    173    PRO     CA   2739    -0.0266      12.01   ; qtot -5.079
  2740         H1    173    PRO     HA   2740     0.0641      1.008   ; qtot -5.015
  2741          C    173    PRO      C   2741     0.5896      12.01   ; qtot -4.425
  2742          O    173    PRO      O   2742    -0.5748         16   ; qtot -5
; residue 174 GLY rtp GLY  q  0.0
  2743          N    174    GLY      N   2743    -0.4157      14.01   ; qtot -5.416
  2744          H    174    GLY      H   2744     0.2719      1.008   ; qtot -5.144
  2745         CT    174    GLY     CA   2745    -0.0252      12.01   ; qtot -5.169
  2746         H1    174    GLY    HA1   2746     0.0698      1.008   ; qtot -5.099
  2747         H1    174    GLY    HA2   2747     0.0698      1.008   ; qtot -5.029
  2748          C    174    GLY      C   2748     0.5973      12.01   ; qtot -4.432
  2749          O    174    GLY      O   2749    -0.5679         16   ; qtot -5
; residue 175 LEU rtp LEU  q  0.0
  2750          N    175    LEU      N   2750    -0.4157      14.01   ; qtot -5.416
  2751          H    175    LEU      H   2751     0.2719      1.008   ; qtot -5.144
  2752         CT    175    LEU     CA   2752    -0.0518      12.01   ; qtot -5.196
  2753         H1    175    LEU     HA   2753     0.0922      1.008   ; qtot -5.103
  2754         CT    175    LEU     CB   2754    -0.1102      12.01   ; qtot -5.214
  2755         HC    175    LEU    HB1   2755     0.0457      1.008   ; qtot -5.168
  2756         HC    175    LEU    HB2   2756     0.0457      1.008   ; qtot -5.122
  2757         CT    175    LEU     CG   2757     0.3531      12.01   ; qtot -4.769
  2758         HC    175    LEU     HG   2758    -0.0361      1.008   ; qtot -4.805
  2759         CT    175    LEU    CD1   2759    -0.4121      12.01   ; qtot -5.217
  2760         HC    175    LEU   HD11   2760        0.1      1.008   ; qtot -5.117
  2761         HC    175    LEU   HD12   2761        0.1      1.008   ; qtot -5.017
  2762         HC    175    LEU   HD13   2762        0.1      1.008   ; qtot -4.917
  2763         CT    175    LEU    CD2   2763    -0.4121      12.01   ; qtot -5.329
  2764         HC    175    LEU   HD21   2764        0.1      1.008   ; qtot -5.229
  2765         HC    175    LEU   HD22   2765        0.1      1.008   ; qtot -5.129
  2766         HC    175    LEU   HD23   2766        0.1      1.008   ; qtot -5.029
  2767          C    175    LEU      C   2767     0.5973      12.01   ; qtot -4.432
  2768          O    175    LEU      O   2768    -0.5679         16   ; qtot -5
; residue 176 LYS rtp LYS  q +1.0
  2769          N    176    LYS      N   2769    -0.3479      14.01   ; qtot -5.348
  2770          H    176    LYS      H   2770     0.2747      1.008   ; qtot -5.073
  2771         CT    176    LYS     CA   2771      -0.24      12.01   ; qtot -5.313
  2772         H1    176    LYS     HA   2772     0.1426      1.008   ; qtot -5.171
  2773         CT    176    LYS     CB   2773    -0.0094      12.01   ; qtot -5.18
  2774         HC    176    LYS    HB1   2774     0.0362      1.008   ; qtot -5.144
  2775         HC    176    LYS    HB2   2775     0.0362      1.008   ; qtot -5.108
  2776         CT    176    LYS     CG   2776     0.0187      12.01   ; qtot -5.089
  2777         HC    176    LYS    HG1   2777     0.0103      1.008   ; qtot -5.079
  2778         HC    176    LYS    HG2   2778     0.0103      1.008   ; qtot -5.068
  2779         CT    176    LYS     CD   2779    -0.0479      12.01   ; qtot -5.116
  2780         HC    176    LYS    HD1   2780     0.0621      1.008   ; qtot -5.054
  2781         HC    176    LYS    HD2   2781     0.0621      1.008   ; qtot -4.992
  2782         CT    176    LYS     CE   2782    -0.0143      12.01   ; qtot -5.006
  2783         HP    176    LYS    HE1   2783     0.1135      1.008   ; qtot -4.893
  2784         HP    176    LYS    HE2   2784     0.1135      1.008   ; qtot -4.779
  2785         N3    176    LYS     NZ   2785    -0.3854      14.01   ; qtot -5.165
  2786          H    176    LYS    HZ1   2786       0.34      1.008   ; qtot -4.825
  2787          H    176    LYS    HZ2   2787       0.34      1.008   ; qtot -4.485
  2788          H    176    LYS    HZ3   2788       0.34      1.008   ; qtot -4.145
  2789          C    176    LYS      C   2789     0.7341      12.01   ; qtot -3.411
  2790          O    176    LYS      O   2790    -0.5894         16   ; qtot -4
; residue 177 TYR rtp TYR  q  0.0
  2791          N    177    TYR      N   2791    -0.4157      14.01   ; qtot -4.416
  2792          H    177    TYR      H   2792     0.2719      1.008   ; qtot -4.144
  2793         CT    177    TYR     CA   2793    -0.0014      12.01   ; qtot -4.145
  2794         H1    177    TYR     HA   2794     0.0876      1.008   ; qtot -4.058
  2795         CT    177    TYR     CB   2795    -0.0152      12.01   ; qtot -4.073
  2796         HC    177    TYR    HB1   2796     0.0295      1.008   ; qtot -4.043
  2797         HC    177    TYR    HB2   2797     0.0295      1.008   ; qtot -4.014
  2798         CA    177    TYR     CG   2798    -0.0011      12.01   ; qtot -4.015
  2799         CA    177    TYR    CD1   2799    -0.1906      12.01   ; qtot -4.205
  2800         HA    177    TYR    HD1   2800     0.1699      1.008   ; qtot -4.036
  2801         CA    177    TYR    CE1   2801    -0.2341      12.01   ; qtot -4.27
  2802         HA    177    TYR    HE1   2802     0.1656      1.008   ; qtot -4.104
  2803          C    177    TYR     CZ   2803     0.3226      12.01   ; qtot -3.781
  2804         OH    177    TYR     OH   2804    -0.5579         16   ; qtot -4.339
  2805         HO    177    TYR     HH   2805     0.3992      1.008   ; qtot -3.94
  2806         CA    177    TYR    CE2   2806    -0.2341      12.01   ; qtot -4.174
  2807         HA    177    TYR    HE2   2807     0.1656      1.008   ; qtot -4.009
  2808         CA    177    TYR    CD2   2808    -0.1906      12.01   ; qtot -4.199
  2809         HA    177    TYR    HD2   2809     0.1699      1.008   ; qtot -4.029
  2810          C    177    TYR      C   2810     0.5973      12.01   ; qtot -3.432
  2811          O    177    TYR      O   2811    -0.5679         16   ; qtot -4
; residue 178 LYS rtp LYS  q +1.0
  2812          N    178    LYS      N   2812    -0.3479      14.01   ; qtot -4.348
  2813          H    178    LYS      H   2813     0.2747      1.008   ; qtot -4.073
  2814         CT    178    LYS     CA   2814      -0.24      12.01   ; qtot -4.313
  2815         H1    178    LYS     HA   2815     0.1426      1.008   ; qtot -4.171
  2816         CT    178    LYS     CB   2816    -0.0094      12.01   ; qtot -4.18
  2817         HC    178    LYS    HB1   2817     0.0362      1.008   ; qtot -4.144
  2818         HC    178    LYS    HB2   2818     0.0362      1.008   ; qtot -4.108
  2819         CT    178    LYS     CG   2819     0.0187      12.01   ; qtot -4.089
  2820         HC    178    LYS    HG1   2820     0.0103      1.008   ; qtot -4.079
  2821         HC    178    LYS    HG2   2821     0.0103      1.008   ; qtot -4.068
  2822         CT    178    LYS     CD   2822    -0.0479      12.01   ; qtot -4.116
  2823         HC    178    LYS    HD1   2823     0.0621      1.008   ; qtot -4.054
  2824         HC    178    LYS    HD2   2824     0.0621      1.008   ; qtot -3.992
  2825         CT    178    LYS     CE   2825    -0.0143      12.01   ; qtot -4.006
  2826         HP    178    LYS    HE1   2826     0.1135      1.008   ; qtot -3.893
  2827         HP    178    LYS    HE2   2827     0.1135      1.008   ; qtot -3.779
  2828         N3    178    LYS     NZ   2828    -0.3854      14.01   ; qtot -4.165
  2829          H    178    LYS    HZ1   2829       0.34      1.008   ; qtot -3.825
  2830          H    178    LYS    HZ2   2830       0.34      1.008   ; qtot -3.485
  2831          H    178    LYS    HZ3   2831       0.34      1.008   ; qtot -3.145
  2832          C    178    LYS      C   2832     0.7341      12.01   ; qtot -2.411
  2833          O    178    LYS      O   2833    -0.5894         16   ; qtot -3
; residue 179 PRO rtp PRO  q  0.0
  2834          N    179    PRO      N   2834    -0.2548      14.01   ; qtot -3.255
  2835         CT    179    PRO     CD   2835     0.0192      12.01   ; qtot -3.236
  2836         H1    179    PRO    HD1   2836     0.0391      1.008   ; qtot -3.196
  2837         H1    179    PRO    HD2   2837     0.0391      1.008   ; qtot -3.157
  2838         CT    179    PRO     CG   2838     0.0189      12.01   ; qtot -3.138
  2839         HC    179    PRO    HG1   2839     0.0213      1.008   ; qtot -3.117
  2840         HC    179    PRO    HG2   2840     0.0213      1.008   ; qtot -3.096
  2841         CT    179    PRO     CB   2841     -0.007      12.01   ; qtot -3.103
  2842         HC    179    PRO    HB1   2842     0.0253      1.008   ; qtot -3.078
  2843         HC    179    PRO    HB2   2843     0.0253      1.008   ; qtot -3.052
  2844         CT    179    PRO     CA   2844    -0.0266      12.01   ; qtot -3.079
  2845         H1    179    PRO     HA   2845     0.0641      1.008   ; qtot -3.015
  2846          C    179    PRO      C   2846     0.5896      12.01   ; qtot -2.425
  2847          O    179    PRO      O   2847    -0.5748         16   ; qtot -3
; residue 180 ALA rtp ALA  q  0.0
  2848          N    180    ALA      N   2848    -0.4157      14.01   ; qtot -3.416
  2849          H    180    ALA      H   2849     0.2719      1.008   ; qtot -3.144
  2850         CT    180    ALA     CA   2850     0.0337      12.01   ; qtot -3.11
  2851         H1    180    ALA     HA   2851     0.0823      1.008   ; qtot -3.028
  2852         CT    180    ALA     CB   2852    -0.1825      12.01   ; qtot -3.21
  2853         HC    180    ALA    HB1   2853     0.0603      1.008   ; qtot -3.15
  2854         HC    180    ALA    HB2   2854     0.0603      1.008   ; qtot -3.09
  2855         HC    180    ALA    HB3   2855     0.0603      1.008   ; qtot -3.029
  2856          C    180    ALA      C   2856     0.5973      12.01   ; qtot -2.432
  2857          O    180    ALA      O   2857    -0.5679         16   ; qtot -3
; residue 181 VAL rtp VAL  q  0.0
  2858          N    181    VAL      N   2858    -0.4157      14.01   ; qtot -3.416
  2859          H    181    VAL      H   2859     0.2719      1.008   ; qtot -3.144
  2860         CT    181    VAL     CA   2860    -0.0875      12.01   ; qtot -3.231
  2861         H1    181    VAL     HA   2861     0.0969      1.008   ; qtot -3.134
  2862         CT    181    VAL     CB   2862     0.2985      12.01   ; qtot -2.836
  2863         HC    181    VAL     HB   2863    -0.0297      1.008   ; qtot -2.866
  2864         CT    181    VAL    CG1   2864    -0.3192      12.01   ; qtot -3.185
  2865         HC    181    VAL   HG11   2865     0.0791      1.008   ; qtot -3.106
  2866         HC    181    VAL   HG12   2866     0.0791      1.008   ; qtot -3.027
  2867         HC    181    VAL   HG13   2867     0.0791      1.008   ; qtot -2.947
  2868         CT    181    VAL    CG2   2868    -0.3192      12.01   ; qtot -3.267
  2869         HC    181    VAL   HG21   2869     0.0791      1.008   ; qtot -3.188
  2870         HC    181    VAL   HG22   2870     0.0791      1.008   ; qtot -3.108
  2871         HC    181    VAL   HG23   2871     0.0791      1.008   ; qtot -3.029
  2872          C    181    VAL      C   2872     0.5973      12.01   ; qtot -2.432
  2873          O    181    VAL      O   2873    -0.5679         16   ; qtot -3
; residue 182 ASN rtp ASN  q  0.0
  2874          N    182    ASN      N   2874    -0.4157      14.01   ; qtot -3.416
  2875          H    182    ASN      H   2875     0.2719      1.008   ; qtot -3.144
  2876         CT    182    ASN     CA   2876     0.0143      12.01   ; qtot -3.129
  2877         H1    182    ASN     HA   2877     0.1048      1.008   ; qtot -3.025
  2878         CT    182    ASN     CB   2878    -0.2041      12.01   ; qtot -3.229
  2879         HC    182    ASN    HB1   2879     0.0797      1.008   ; qtot -3.149
  2880         HC    182    ASN    HB2   2880     0.0797      1.008   ; qtot -3.069
  2881          C    182    ASN     CG   2881      0.713      12.01   ; qtot -2.356
  2882          O    182    ASN    OD1   2882    -0.5931         16   ; qtot -2.949
  2883          N    182    ASN    ND2   2883    -0.9191      14.01   ; qtot -3.869
  2884          H    182    ASN   HD21   2884     0.4196      1.008   ; qtot -3.449
  2885          H    182    ASN   HD22   2885     0.4196      1.008   ; qtot -3.029
  2886          C    182    ASN      C   2886     0.5973      12.01   ; qtot -2.432
  2887          O    182    ASN      O   2887    -0.5679         16   ; qtot -3
; residue 183 GLN rtp GLN  q  0.0
  2888          N    183    GLN      N   2888    -0.4157      14.01   ; qtot -3.416
  2889          H    183    GLN      H   2889     0.2719      1.008   ; qtot -3.144
  2890         CT    183    GLN     CA   2890    -0.0031      12.01   ; qtot -3.147
  2891         H1    183    GLN     HA   2891      0.085      1.008   ; qtot -3.062
  2892         CT    183    GLN     CB   2892    -0.0036      12.01   ; qtot -3.065
  2893         HC    183    GLN    HB1   2893     0.0171      1.008   ; qtot -3.048
  2894         HC    183    GLN    HB2   2894     0.0171      1.008   ; qtot -3.031
  2895         CT    183    GLN     CG   2895    -0.0645      12.01   ; qtot -3.096
  2896         HC    183    GLN    HG1   2896     0.0352      1.008   ; qtot -3.061
  2897         HC    183    GLN    HG2   2897     0.0352      1.008   ; qtot -3.025
  2898          C    183    GLN     CD   2898     0.6951      12.01   ; qtot -2.33
  2899          O    183    GLN    OE1   2899    -0.6086         16   ; qtot -2.939
  2900          N    183    GLN    NE2   2900    -0.9407      14.01   ; qtot -3.88
  2901          H    183    GLN   HE21   2901     0.4251      1.008   ; qtot -3.454
  2902          H    183    GLN   HE22   2902     0.4251      1.008   ; qtot -3.029
  2903          C    183    GLN      C   2903     0.5973      12.01   ; qtot -2.432
  2904          O    183    GLN      O   2904    -0.5679         16   ; qtot -3
; residue 184 ILE rtp ILE  q  0.0
  2905          N    184    ILE      N   2905    -0.4157      14.01   ; qtot -3.416
  2906          H    184    ILE      H   2906     0.2719      1.008   ; qtot -3.144
  2907         CT    184    ILE     CA   2907    -0.0597      12.01   ; qtot -3.203
  2908         H1    184    ILE     HA   2908     0.0869      1.008   ; qtot -3.117
  2909         CT    184    ILE     CB   2909     0.1303      12.01   ; qtot -2.986
  2910         HC    184    ILE     HB   2910     0.0187      1.008   ; qtot -2.968
  2911         CT    184    ILE    CG2   2911    -0.3204      12.01   ; qtot -3.288
  2912         HC    184    ILE   HG21   2912     0.0882      1.008   ; qtot -3.2
  2913         HC    184    ILE   HG22   2913     0.0882      1.008   ; qtot -3.112
  2914         HC    184    ILE   HG23   2914     0.0882      1.008   ; qtot -3.023
  2915         CT    184    ILE    CG1   2915     -0.043      12.01   ; qtot -3.066
  2916         HC    184    ILE   HG11   2916     0.0236      1.008   ; qtot -3.043
  2917         HC    184    ILE   HG12   2917     0.0236      1.008   ; qtot -3.019
  2918         CT    184    ILE     CD   2918     -0.066      12.01   ; qtot -3.085
  2919         HC    184    ILE    HD1   2919     0.0186      1.008   ; qtot -3.067
  2920         HC    184    ILE    HD2   2920     0.0186      1.008   ; qtot -3.048
  2921         HC    184    ILE    HD3   2921     0.0186      1.008   ; qtot -3.029
  2922          C    184    ILE      C   2922     0.5973      12.01   ; qtot -2.432
  2923          O    184    ILE      O   2923    -0.5679         16   ; qtot -3
; residue 185 GLU rtp GLU  q -1.0
  2924          N    185    GLU      N   2924    -0.5163      14.01   ; qtot -3.516
  2925          H    185    GLU      H   2925     0.2936      1.008   ; qtot -3.223
  2926         CT    185    GLU     CA   2926     0.0397      12.01   ; qtot -3.183
  2927         H1    185    GLU     HA   2927     0.1105      1.008   ; qtot -3.072
  2928         CT    185    GLU     CB   2928      0.056      12.01   ; qtot -3.016
  2929         HC    185    GLU    HB1   2929    -0.0173      1.008   ; qtot -3.034
  2930         HC    185    GLU    HB2   2930    -0.0173      1.008   ; qtot -3.051
  2931         CT    185    GLU     CG   2931     0.0136      12.01   ; qtot -3.037
  2932         HC    185    GLU    HG1   2932    -0.0425      1.008   ; qtot -3.08
  2933         HC    185    GLU    HG2   2933    -0.0425      1.008   ; qtot -3.122
  2934          C    185    GLU     CD   2934     0.8054      12.01   ; qtot -2.317
  2935         O2    185    GLU    OE1   2935    -0.8188         16   ; qtot -3.136
  2936         O2    185    GLU    OE2   2936    -0.8188         16   ; qtot -3.955
  2937          C    185    GLU      C   2937     0.5366      12.01   ; qtot -3.418
  2938          O    185    GLU      O   2938    -0.5819         16   ; qtot -4
; residue 186 CYS rtp CYS  q  0.0
  2939          N    186    CYS      N   2939    -0.4157      14.01   ; qtot -4.416
  2940          H    186    CYS      H   2940     0.2719      1.008   ; qtot -4.144
  2941         CT    186    CYS     CA   2941     0.0213      12.01   ; qtot -4.122
  2942         H1    186    CYS     HA   2942     0.1124      1.008   ; qtot -4.01
  2943         CT    186    CYS     CB   2943    -0.1231      12.01   ; qtot -4.133
  2944         H1    186    CYS    HB1   2944     0.1112      1.008   ; qtot -4.022
  2945         H1    186    CYS    HB2   2945     0.1112      1.008   ; qtot -3.911
  2946         SH    186    CYS     SG   2946    -0.3119      32.06   ; qtot -4.223
  2947         HS    186    CYS     HG   2947     0.1933      1.008   ; qtot -4.029
  2948          C    186    CYS      C   2948     0.5973      12.01   ; qtot -3.432
  2949          O    186    CYS      O   2949    -0.5679         16   ; qtot -4
; residue 187 HIS rtp HIE  q  0.0
  2950          N    187    HIS      N   2950    -0.4157      14.01   ; qtot -4.416
  2951          H    187    HIS      H   2951     0.2719      1.008   ; qtot -4.144
  2952         CT    187    HIS     CA   2952    -0.0581      12.01   ; qtot -4.202
  2953         H1    187    HIS     HA   2953      0.136      1.008   ; qtot -4.066
  2954         CT    187    HIS     CB   2954    -0.0074      12.01   ; qtot -4.073
  2955         HC    187    HIS    HB1   2955     0.0367      1.008   ; qtot -4.037
  2956         HC    187    HIS    HB2   2956     0.0367      1.008   ; qtot -4
  2957         CC    187    HIS     CG   2957     0.1868      12.01   ; qtot -3.813
  2958         NB    187    HIS    ND1   2958    -0.5432      14.01   ; qtot -4.356
  2959         CR    187    HIS    CE1   2959     0.1635      12.01   ; qtot -4.193
  2960         H5    187    HIS    HE1   2960     0.1435      1.008   ; qtot -4.049
  2961         NA    187    HIS    NE2   2961    -0.2795      14.01   ; qtot -4.329
  2962          H    187    HIS    HE2   2962     0.3339      1.008   ; qtot -3.995
  2963         CW    187    HIS    CD2   2963    -0.2207      12.01   ; qtot -4.216
  2964         H4    187    HIS    HD2   2964     0.1862      1.008   ; qtot -4.029
  2965          C    187    HIS      C   2965     0.5973      12.01   ; qtot -3.432
  2966          O    187    HIS      O   2966    -0.5679         16   ; qtot -4
; residue 188 PRO rtp PRO  q  0.0
  2967          N    188    PRO      N   2967    -0.2548      14.01   ; qtot -4.255
  2968         CT    188    PRO     CD   2968     0.0192      12.01   ; qtot -4.236
  2969         H1    188    PRO    HD1   2969     0.0391      1.008   ; qtot -4.196
  2970         H1    188    PRO    HD2   2970     0.0391      1.008   ; qtot -4.157
  2971         CT    188    PRO     CG   2971     0.0189      12.01   ; qtot -4.138
  2972         HC    188    PRO    HG1   2972     0.0213      1.008   ; qtot -4.117
  2973         HC    188    PRO    HG2   2973     0.0213      1.008   ; qtot -4.096
  2974         CT    188    PRO     CB   2974     -0.007      12.01   ; qtot -4.103
  2975         HC    188    PRO    HB1   2975     0.0253      1.008   ; qtot -4.078
  2976         HC    188    PRO    HB2   2976     0.0253      1.008   ; qtot -4.052
  2977         CT    188    PRO     CA   2977    -0.0266      12.01   ; qtot -4.079
  2978         H1    188    PRO     HA   2978     0.0641      1.008   ; qtot -4.015
  2979          C    188    PRO      C   2979     0.5896      12.01   ; qtot -3.425
  2980          O    188    PRO      O   2980    -0.5748         16   ; qtot -4
; residue 189 TYR rtp TYR  q  0.0
  2981          N    189    TYR      N   2981    -0.4157      14.01   ; qtot -4.416
  2982          H    189    TYR      H   2982     0.2719      1.008   ; qtot -4.144
  2983         CT    189    TYR     CA   2983    -0.0014      12.01   ; qtot -4.145
  2984         H1    189    TYR     HA   2984     0.0876      1.008   ; qtot -4.058
  2985         CT    189    TYR     CB   2985    -0.0152      12.01   ; qtot -4.073
  2986         HC    189    TYR    HB1   2986     0.0295      1.008   ; qtot -4.043
  2987         HC    189    TYR    HB2   2987     0.0295      1.008   ; qtot -4.014
  2988         CA    189    TYR     CG   2988    -0.0011      12.01   ; qtot -4.015
  2989         CA    189    TYR    CD1   2989    -0.1906      12.01   ; qtot -4.205
  2990         HA    189    TYR    HD1   2990     0.1699      1.008   ; qtot -4.036
  2991         CA    189    TYR    CE1   2991    -0.2341      12.01   ; qtot -4.27
  2992         HA    189    TYR    HE1   2992     0.1656      1.008   ; qtot -4.104
  2993          C    189    TYR     CZ   2993     0.3226      12.01   ; qtot -3.781
  2994         OH    189    TYR     OH   2994    -0.5579         16   ; qtot -4.339
  2995         HO    189    TYR     HH   2995     0.3992      1.008   ; qtot -3.94
  2996         CA    189    TYR    CE2   2996    -0.2341      12.01   ; qtot -4.174
  2997         HA    189    TYR    HE2   2997     0.1656      1.008   ; qtot -4.009
  2998         CA    189    TYR    CD2   2998    -0.1906      12.01   ; qtot -4.199
  2999         HA    189    TYR    HD2   2999     0.1699      1.008   ; qtot -4.029
  3000          C    189    TYR      C   3000     0.5973      12.01   ; qtot -3.432
  3001          O    189    TYR      O   3001    -0.5679         16   ; qtot -4
; residue 190 LEU rtp LEU  q  0.0
  3002          N    190    LEU      N   3002    -0.4157      14.01   ; qtot -4.416
  3003          H    190    LEU      H   3003     0.2719      1.008   ; qtot -4.144
  3004         CT    190    LEU     CA   3004    -0.0518      12.01   ; qtot -4.196
  3005         H1    190    LEU     HA   3005     0.0922      1.008   ; qtot -4.103
  3006         CT    190    LEU     CB   3006    -0.1102      12.01   ; qtot -4.214
  3007         HC    190    LEU    HB1   3007     0.0457      1.008   ; qtot -4.168
  3008         HC    190    LEU    HB2   3008     0.0457      1.008   ; qtot -4.122
  3009         CT    190    LEU     CG   3009     0.3531      12.01   ; qtot -3.769
  3010         HC    190    LEU     HG   3010    -0.0361      1.008   ; qtot -3.805
  3011         CT    190    LEU    CD1   3011    -0.4121      12.01   ; qtot -4.217
  3012         HC    190    LEU   HD11   3012        0.1      1.008   ; qtot -4.117
  3013         HC    190    LEU   HD12   3013        0.1      1.008   ; qtot -4.017
  3014         HC    190    LEU   HD13   3014        0.1      1.008   ; qtot -3.917
  3015         CT    190    LEU    CD2   3015    -0.4121      12.01   ; qtot -4.329
  3016         HC    190    LEU   HD21   3016        0.1      1.008   ; qtot -4.229
  3017         HC    190    LEU   HD22   3017        0.1      1.008   ; qtot -4.129
  3018         HC    190    LEU   HD23   3018        0.1      1.008   ; qtot -4.029
  3019          C    190    LEU      C   3019     0.5973      12.01   ; qtot -3.432
  3020          O    190    LEU      O   3020    -0.5679         16   ; qtot -4
; residue 191 THR rtp THR  q  0.0
  3021          N    191    THR      N   3021    -0.4157      14.01   ; qtot -4.416
  3022          H    191    THR      H   3022     0.2719      1.008   ; qtot -4.144
  3023         CT    191    THR     CA   3023    -0.0389      12.01   ; qtot -4.183
  3024         H1    191    THR     HA   3024     0.1007      1.008   ; qtot -4.082
  3025         CT    191    THR     CB   3025     0.3654      12.01   ; qtot -3.717
  3026         H1    191    THR     HB   3026     0.0043      1.008   ; qtot -3.712
  3027         CT    191    THR    CG2   3027    -0.2438      12.01   ; qtot -3.956
  3028         HC    191    THR   HG21   3028     0.0642      1.008   ; qtot -3.892
  3029         HC    191    THR   HG22   3029     0.0642      1.008   ; qtot -3.828
  3030         HC    191    THR   HG23   3030     0.0642      1.008   ; qtot -3.763
  3031         OH    191    THR    OG1   3031    -0.6761         16   ; qtot -4.44
  3032         HO    191    THR    HG1   3032     0.4102      1.008   ; qtot -4.029
  3033          C    191    THR      C   3033     0.5973      12.01   ; qtot -3.432
  3034          O    191    THR      O   3034    -0.5679         16   ; qtot -4
; residue 192 GLN rtp GLN  q  0.0
  3035          N    192    GLN      N   3035    -0.4157      14.01   ; qtot -4.416
  3036          H    192    GLN      H   3036     0.2719      1.008   ; qtot -4.144
  3037         CT    192    GLN     CA   3037    -0.0031      12.01   ; qtot -4.147
  3038         H1    192    GLN     HA   3038      0.085      1.008   ; qtot -4.062
  3039         CT    192    GLN     CB   3039    -0.0036      12.01   ; qtot -4.065
  3040         HC    192    GLN    HB1   3040     0.0171      1.008   ; qtot -4.048
  3041         HC    192    GLN    HB2   3041     0.0171      1.008   ; qtot -4.031
  3042         CT    192    GLN     CG   3042    -0.0645      12.01   ; qtot -4.096
  3043         HC    192    GLN    HG1   3043     0.0352      1.008   ; qtot -4.061
  3044         HC    192    GLN    HG2   3044     0.0352      1.008   ; qtot -4.025
  3045          C    192    GLN     CD   3045     0.6951      12.01   ; qtot -3.33
  3046          O    192    GLN    OE1   3046    -0.6086         16   ; qtot -3.939
  3047          N    192    GLN    NE2   3047    -0.9407      14.01   ; qtot -4.88
  3048          H    192    GLN   HE21   3048     0.4251      1.008   ; qtot -4.454
  3049          H    192    GLN   HE22   3049     0.4251      1.008   ; qtot -4.029
  3050          C    192    GLN      C   3050     0.5973      12.01   ; qtot -3.432
  3051          O    192    GLN      O   3051    -0.5679         16   ; qtot -4
; residue 193 GLU rtp GLU  q -1.0
  3052          N    193    GLU      N   3052    -0.5163      14.01   ; qtot -4.516
  3053          H    193    GLU      H   3053     0.2936      1.008   ; qtot -4.223
  3054         CT    193    GLU     CA   3054     0.0397      12.01   ; qtot -4.183
  3055         H1    193    GLU     HA   3055     0.1105      1.008   ; qtot -4.072
  3056         CT    193    GLU     CB   3056      0.056      12.01   ; qtot -4.016
  3057         HC    193    GLU    HB1   3057    -0.0173      1.008   ; qtot -4.034
  3058         HC    193    GLU    HB2   3058    -0.0173      1.008   ; qtot -4.051
  3059         CT    193    GLU     CG   3059     0.0136      12.01   ; qtot -4.037
  3060         HC    193    GLU    HG1   3060    -0.0425      1.008   ; qtot -4.08
  3061         HC    193    GLU    HG2   3061    -0.0425      1.008   ; qtot -4.122
  3062          C    193    GLU     CD   3062     0.8054      12.01   ; qtot -3.317
  3063         O2    193    GLU    OE1   3063    -0.8188         16   ; qtot -4.136
  3064         O2    193    GLU    OE2   3064    -0.8188         16   ; qtot -4.955
  3065          C    193    GLU      C   3065     0.5366      12.01   ; qtot -4.418
  3066          O    193    GLU      O   3066    -0.5819         16   ; qtot -5
; residue 194 LYS rtp LYS  q +1.0
  3067          N    194    LYS      N   3067    -0.3479      14.01   ; qtot -5.348
  3068          H    194    LYS      H   3068     0.2747      1.008   ; qtot -5.073
  3069         CT    194    LYS     CA   3069      -0.24      12.01   ; qtot -5.313
  3070         H1    194    LYS     HA   3070     0.1426      1.008   ; qtot -5.171
  3071         CT    194    LYS     CB   3071    -0.0094      12.01   ; qtot -5.18
  3072         HC    194    LYS    HB1   3072     0.0362      1.008   ; qtot -5.144
  3073         HC    194    LYS    HB2   3073     0.0362      1.008   ; qtot -5.108
  3074         CT    194    LYS     CG   3074     0.0187      12.01   ; qtot -5.089
  3075         HC    194    LYS    HG1   3075     0.0103      1.008   ; qtot -5.079
  3076         HC    194    LYS    HG2   3076     0.0103      1.008   ; qtot -5.068
  3077         CT    194    LYS     CD   3077    -0.0479      12.01   ; qtot -5.116
  3078         HC    194    LYS    HD1   3078     0.0621      1.008   ; qtot -5.054
  3079         HC    194    LYS    HD2   3079     0.0621      1.008   ; qtot -4.992
  3080         CT    194    LYS     CE   3080    -0.0143      12.01   ; qtot -5.006
  3081         HP    194    LYS    HE1   3081     0.1135      1.008   ; qtot -4.893
  3082         HP    194    LYS    HE2   3082     0.1135      1.008   ; qtot -4.779
  3083         N3    194    LYS     NZ   3083    -0.3854      14.01   ; qtot -5.165
  3084          H    194    LYS    HZ1   3084       0.34      1.008   ; qtot -4.825
  3085          H    194    LYS    HZ2   3085       0.34      1.008   ; qtot -4.485
  3086          H    194    LYS    HZ3   3086       0.34      1.008   ; qtot -4.145
  3087          C    194    LYS      C   3087     0.7341      12.01   ; qtot -3.411
  3088          O    194    LYS      O   3088    -0.5894         16   ; qtot -4
; residue 195 LEU rtp LEU  q  0.0
  3089          N    195    LEU      N   3089    -0.4157      14.01   ; qtot -4.416
  3090          H    195    LEU      H   3090     0.2719      1.008   ; qtot -4.144
  3091         CT    195    LEU     CA   3091    -0.0518      12.01   ; qtot -4.196
  3092         H1    195    LEU     HA   3092     0.0922      1.008   ; qtot -4.103
  3093         CT    195    LEU     CB   3093    -0.1102      12.01   ; qtot -4.214
  3094         HC    195    LEU    HB1   3094     0.0457      1.008   ; qtot -4.168
  3095         HC    195    LEU    HB2   3095     0.0457      1.008   ; qtot -4.122
  3096         CT    195    LEU     CG   3096     0.3531      12.01   ; qtot -3.769
  3097         HC    195    LEU     HG   3097    -0.0361      1.008   ; qtot -3.805
  3098         CT    195    LEU    CD1   3098    -0.4121      12.01   ; qtot -4.217
  3099         HC    195    LEU   HD11   3099        0.1      1.008   ; qtot -4.117
  3100         HC    195    LEU   HD12   3100        0.1      1.008   ; qtot -4.017
  3101         HC    195    LEU   HD13   3101        0.1      1.008   ; qtot -3.917
  3102         CT    195    LEU    CD2   3102    -0.4121      12.01   ; qtot -4.329
  3103         HC    195    LEU   HD21   3103        0.1      1.008   ; qtot -4.229
  3104         HC    195    LEU   HD22   3104        0.1      1.008   ; qtot -4.129
  3105         HC    195    LEU   HD23   3105        0.1      1.008   ; qtot -4.029
  3106          C    195    LEU      C   3106     0.5973      12.01   ; qtot -3.432
  3107          O    195    LEU      O   3107    -0.5679         16   ; qtot -4
; residue 196 ILE rtp ILE  q  0.0
  3108          N    196    ILE      N   3108    -0.4157      14.01   ; qtot -4.416
  3109          H    196    ILE      H   3109     0.2719      1.008   ; qtot -4.144
  3110         CT    196    ILE     CA   3110    -0.0597      12.01   ; qtot -4.203
  3111         H1    196    ILE     HA   3111     0.0869      1.008   ; qtot -4.117
  3112         CT    196    ILE     CB   3112     0.1303      12.01   ; qtot -3.986
  3113         HC    196    ILE     HB   3113     0.0187      1.008   ; qtot -3.968
  3114         CT    196    ILE    CG2   3114    -0.3204      12.01   ; qtot -4.288
  3115         HC    196    ILE   HG21   3115     0.0882      1.008   ; qtot -4.2
  3116         HC    196    ILE   HG22   3116     0.0882      1.008   ; qtot -4.112
  3117         HC    196    ILE   HG23   3117     0.0882      1.008   ; qtot -4.023
  3118         CT    196    ILE    CG1   3118     -0.043      12.01   ; qtot -4.066
  3119         HC    196    ILE   HG11   3119     0.0236      1.008   ; qtot -4.043
  3120         HC    196    ILE   HG12   3120     0.0236      1.008   ; qtot -4.019
  3121         CT    196    ILE     CD   3121     -0.066      12.01   ; qtot -4.085
  3122         HC    196    ILE    HD1   3122     0.0186      1.008   ; qtot -4.067
  3123         HC    196    ILE    HD2   3123     0.0186      1.008   ; qtot -4.048
  3124         HC    196    ILE    HD3   3124     0.0186      1.008   ; qtot -4.029
  3125          C    196    ILE      C   3125     0.5973      12.01   ; qtot -3.432
  3126          O    196    ILE      O   3126    -0.5679         16   ; qtot -4
; residue 197 GLN rtp GLN  q  0.0
  3127          N    197    GLN      N   3127    -0.4157      14.01   ; qtot -4.416
  3128          H    197    GLN      H   3128     0.2719      1.008   ; qtot -4.144
  3129         CT    197    GLN     CA   3129    -0.0031      12.01   ; qtot -4.147
  3130         H1    197    GLN     HA   3130      0.085      1.008   ; qtot -4.062
  3131         CT    197    GLN     CB   3131    -0.0036      12.01   ; qtot -4.065
  3132         HC    197    GLN    HB1   3132     0.0171      1.008   ; qtot -4.048
  3133         HC    197    GLN    HB2   3133     0.0171      1.008   ; qtot -4.031
  3134         CT    197    GLN     CG   3134    -0.0645      12.01   ; qtot -4.096
  3135         HC    197    GLN    HG1   3135     0.0352      1.008   ; qtot -4.061
  3136         HC    197    GLN    HG2   3136     0.0352      1.008   ; qtot -4.025
  3137          C    197    GLN     CD   3137     0.6951      12.01   ; qtot -3.33
  3138          O    197    GLN    OE1   3138    -0.6086         16   ; qtot -3.939
  3139          N    197    GLN    NE2   3139    -0.9407      14.01   ; qtot -4.88
  3140          H    197    GLN   HE21   3140     0.4251      1.008   ; qtot -4.454
  3141          H    197    GLN   HE22   3141     0.4251      1.008   ; qtot -4.029
  3142          C    197    GLN      C   3142     0.5973      12.01   ; qtot -3.432
  3143          O    197    GLN      O   3143    -0.5679         16   ; qtot -4
; residue 198 TYR rtp TYR  q  0.0
  3144          N    198    TYR      N   3144    -0.4157      14.01   ; qtot -4.416
  3145          H    198    TYR      H   3145     0.2719      1.008   ; qtot -4.144
  3146         CT    198    TYR     CA   3146    -0.0014      12.01   ; qtot -4.145
  3147         H1    198    TYR     HA   3147     0.0876      1.008   ; qtot -4.058
  3148         CT    198    TYR     CB   3148    -0.0152      12.01   ; qtot -4.073
  3149         HC    198    TYR    HB1   3149     0.0295      1.008   ; qtot -4.043
  3150         HC    198    TYR    HB2   3150     0.0295      1.008   ; qtot -4.014
  3151         CA    198    TYR     CG   3151    -0.0011      12.01   ; qtot -4.015
  3152         CA    198    TYR    CD1   3152    -0.1906      12.01   ; qtot -4.205
  3153         HA    198    TYR    HD1   3153     0.1699      1.008   ; qtot -4.036
  3154         CA    198    TYR    CE1   3154    -0.2341      12.01   ; qtot -4.27
  3155         HA    198    TYR    HE1   3155     0.1656      1.008   ; qtot -4.104
  3156          C    198    TYR     CZ   3156     0.3226      12.01   ; qtot -3.781
  3157         OH    198    TYR     OH   3157    -0.5579         16   ; qtot -4.339
  3158         HO    198    TYR     HH   3158     0.3992      1.008   ; qtot -3.94
  3159         CA    198    TYR    CE2   3159    -0.2341      12.01   ; qtot -4.174
  3160         HA    198    TYR    HE2   3160     0.1656      1.008   ; qtot -4.009
  3161         CA    198    TYR    CD2   3161    -0.1906      12.01   ; qtot -4.199
  3162         HA    198    TYR    HD2   3162     0.1699      1.008   ; qtot -4.029
  3163          C    198    TYR      C   3163     0.5973      12.01   ; qtot -3.432
  3164          O    198    TYR      O   3164    -0.5679         16   ; qtot -4
; residue 199 CYS rtp CYS  q  0.0
  3165          N    199    CYS      N   3165    -0.4157      14.01   ; qtot -4.416
  3166          H    199    CYS      H   3166     0.2719      1.008   ; qtot -4.144
  3167         CT    199    CYS     CA   3167     0.0213      12.01   ; qtot -4.122
  3168         H1    199    CYS     HA   3168     0.1124      1.008   ; qtot -4.01
  3169         CT    199    CYS     CB   3169    -0.1231      12.01   ; qtot -4.133
  3170         H1    199    CYS    HB1   3170     0.1112      1.008   ; qtot -4.022
  3171         H1    199    CYS    HB2   3171     0.1112      1.008   ; qtot -3.911
  3172         SH    199    CYS     SG   3172    -0.3119      32.06   ; qtot -4.223
  3173         HS    199    CYS     HG   3173     0.1933      1.008   ; qtot -4.029
  3174          C    199    CYS      C   3174     0.5973      12.01   ; qtot -3.432
  3175          O    199    CYS      O   3175    -0.5679         16   ; qtot -4
; residue 200 GLN rtp GLN  q  0.0
  3176          N    200    GLN      N   3176    -0.4157      14.01   ; qtot -4.416
  3177          H    200    GLN      H   3177     0.2719      1.008   ; qtot -4.144
  3178         CT    200    GLN     CA   3178    -0.0031      12.01   ; qtot -4.147
  3179         H1    200    GLN     HA   3179      0.085      1.008   ; qtot -4.062
  3180         CT    200    GLN     CB   3180    -0.0036      12.01   ; qtot -4.065
  3181         HC    200    GLN    HB1   3181     0.0171      1.008   ; qtot -4.048
  3182         HC    200    GLN    HB2   3182     0.0171      1.008   ; qtot -4.031
  3183         CT    200    GLN     CG   3183    -0.0645      12.01   ; qtot -4.096
  3184         HC    200    GLN    HG1   3184     0.0352      1.008   ; qtot -4.061
  3185         HC    200    GLN    HG2   3185     0.0352      1.008   ; qtot -4.025
  3186          C    200    GLN     CD   3186     0.6951      12.01   ; qtot -3.33
  3187          O    200    GLN    OE1   3187    -0.6086         16   ; qtot -3.939
  3188          N    200    GLN    NE2   3188    -0.9407      14.01   ; qtot -4.88
  3189          H    200    GLN   HE21   3189     0.4251      1.008   ; qtot -4.454
  3190          H    200    GLN   HE22   3190     0.4251      1.008   ; qtot -4.029
  3191          C    200    GLN      C   3191     0.5973      12.01   ; qtot -3.432
  3192          O    200    GLN      O   3192    -0.5679         16   ; qtot -4
; residue 201 SER rtp SER  q  0.0
  3193          N    201    SER      N   3193    -0.4157      14.01   ; qtot -4.416
  3194          H    201    SER      H   3194     0.2719      1.008   ; qtot -4.144
  3195         CT    201    SER     CA   3195    -0.0249      12.01   ; qtot -4.169
  3196         H1    201    SER     HA   3196     0.0843      1.008   ; qtot -4.084
  3197         CT    201    SER     CB   3197     0.2117      12.01   ; qtot -3.873
  3198         H1    201    SER    HB1   3198     0.0352      1.008   ; qtot -3.837
  3199         H1    201    SER    HB2   3199     0.0352      1.008   ; qtot -3.802
  3200         OH    201    SER     OG   3200    -0.6546         16   ; qtot -4.457
  3201         HO    201    SER     HG   3201     0.4275      1.008   ; qtot -4.029
  3202          C    201    SER      C   3202     0.5973      12.01   ; qtot -3.432
  3203          O    201    SER      O   3203    -0.5679         16   ; qtot -4
; residue 202 LYS rtp LYS  q +1.0
  3204          N    202    LYS      N   3204    -0.3479      14.01   ; qtot -4.348
  3205          H    202    LYS      H   3205     0.2747      1.008   ; qtot -4.073
  3206         CT    202    LYS     CA   3206      -0.24      12.01   ; qtot -4.313
  3207         H1    202    LYS     HA   3207     0.1426      1.008   ; qtot -4.171
  3208         CT    202    LYS     CB   3208    -0.0094      12.01   ; qtot -4.18
  3209         HC    202    LYS    HB1   3209     0.0362      1.008   ; qtot -4.144
  3210         HC    202    LYS    HB2   3210     0.0362      1.008   ; qtot -4.108
  3211         CT    202    LYS     CG   3211     0.0187      12.01   ; qtot -4.089
  3212         HC    202    LYS    HG1   3212     0.0103      1.008   ; qtot -4.079
  3213         HC    202    LYS    HG2   3213     0.0103      1.008   ; qtot -4.068
  3214         CT    202    LYS     CD   3214    -0.0479      12.01   ; qtot -4.116
  3215         HC    202    LYS    HD1   3215     0.0621      1.008   ; qtot -4.054
  3216         HC    202    LYS    HD2   3216     0.0621      1.008   ; qtot -3.992
  3217         CT    202    LYS     CE   3217    -0.0143      12.01   ; qtot -4.006
  3218         HP    202    LYS    HE1   3218     0.1135      1.008   ; qtot -3.893
  3219         HP    202    LYS    HE2   3219     0.1135      1.008   ; qtot -3.779
  3220         N3    202    LYS     NZ   3220    -0.3854      14.01   ; qtot -4.165
  3221          H    202    LYS    HZ1   3221       0.34      1.008   ; qtot -3.825
  3222          H    202    LYS    HZ2   3222       0.34      1.008   ; qtot -3.485
  3223          H    202    LYS    HZ3   3223       0.34      1.008   ; qtot -3.145
  3224          C    202    LYS      C   3224     0.7341      12.01   ; qtot -2.411
  3225          O    202    LYS      O   3225    -0.5894         16   ; qtot -3
; residue 203 GLY rtp GLY  q  0.0
  3226          N    203    GLY      N   3226    -0.4157      14.01   ; qtot -3.416
  3227          H    203    GLY      H   3227     0.2719      1.008   ; qtot -3.144
  3228         CT    203    GLY     CA   3228    -0.0252      12.01   ; qtot -3.169
  3229         H1    203    GLY    HA1   3229     0.0698      1.008   ; qtot -3.099
  3230         H1    203    GLY    HA2   3230     0.0698      1.008   ; qtot -3.029
  3231          C    203    GLY      C   3231     0.5973      12.01   ; qtot -2.432
  3232          O    203    GLY      O   3232    -0.5679         16   ; qtot -3
; residue 204 ILE rtp ILE  q  0.0
  3233          N    204    ILE      N   3233    -0.4157      14.01   ; qtot -3.416
  3234          H    204    ILE      H   3234     0.2719      1.008   ; qtot -3.144
  3235         CT    204    ILE     CA   3235    -0.0597      12.01   ; qtot -3.203
  3236         H1    204    ILE     HA   3236     0.0869      1.008   ; qtot -3.117
  3237         CT    204    ILE     CB   3237     0.1303      12.01   ; qtot -2.986
  3238         HC    204    ILE     HB   3238     0.0187      1.008   ; qtot -2.968
  3239         CT    204    ILE    CG2   3239    -0.3204      12.01   ; qtot -3.288
  3240         HC    204    ILE   HG21   3240     0.0882      1.008   ; qtot -3.2
  3241         HC    204    ILE   HG22   3241     0.0882      1.008   ; qtot -3.112
  3242         HC    204    ILE   HG23   3242     0.0882      1.008   ; qtot -3.023
  3243         CT    204    ILE    CG1   3243     -0.043      12.01   ; qtot -3.066
  3244         HC    204    ILE   HG11   3244     0.0236      1.008   ; qtot -3.043
  3245         HC    204    ILE   HG12   3245     0.0236      1.008   ; qtot -3.019
  3246         CT    204    ILE     CD   3246     -0.066      12.01   ; qtot -3.085
  3247         HC    204    ILE    HD1   3247     0.0186      1.008   ; qtot -3.067
  3248         HC    204    ILE    HD2   3248     0.0186      1.008   ; qtot -3.048
  3249         HC    204    ILE    HD3   3249     0.0186      1.008   ; qtot -3.029
  3250          C    204    ILE      C   3250     0.5973      12.01   ; qtot -2.432
  3251          O    204    ILE      O   3251    -0.5679         16   ; qtot -3
; residue 205 VAL rtp VAL  q  0.0
  3252          N    205    VAL      N   3252    -0.4157      14.01   ; qtot -3.416
  3253          H    205    VAL      H   3253     0.2719      1.008   ; qtot -3.144
  3254         CT    205    VAL     CA   3254    -0.0875      12.01   ; qtot -3.231
  3255         H1    205    VAL     HA   3255     0.0969      1.008   ; qtot -3.134
  3256         CT    205    VAL     CB   3256     0.2985      12.01   ; qtot -2.836
  3257         HC    205    VAL     HB   3257    -0.0297      1.008   ; qtot -2.866
  3258         CT    205    VAL    CG1   3258    -0.3192      12.01   ; qtot -3.185
  3259         HC    205    VAL   HG11   3259     0.0791      1.008   ; qtot -3.106
  3260         HC    205    VAL   HG12   3260     0.0791      1.008   ; qtot -3.027
  3261         HC    205    VAL   HG13   3261     0.0791      1.008   ; qtot -2.947
  3262         CT    205    VAL    CG2   3262    -0.3192      12.01   ; qtot -3.267
  3263         HC    205    VAL   HG21   3263     0.0791      1.008   ; qtot -3.188
  3264         HC    205    VAL   HG22   3264     0.0791      1.008   ; qtot -3.108
  3265         HC    205    VAL   HG23   3265     0.0791      1.008   ; qtot -3.029
  3266          C    205    VAL      C   3266     0.5973      12.01   ; qtot -2.432
  3267          O    205    VAL      O   3267    -0.5679         16   ; qtot -3
; residue 206 VAL rtp VAL  q  0.0
  3268          N    206    VAL      N   3268    -0.4157      14.01   ; qtot -3.416
  3269          H    206    VAL      H   3269     0.2719      1.008   ; qtot -3.144
  3270         CT    206    VAL     CA   3270    -0.0875      12.01   ; qtot -3.231
  3271         H1    206    VAL     HA   3271     0.0969      1.008   ; qtot -3.134
  3272         CT    206    VAL     CB   3272     0.2985      12.01   ; qtot -2.836
  3273         HC    206    VAL     HB   3273    -0.0297      1.008   ; qtot -2.866
  3274         CT    206    VAL    CG1   3274    -0.3192      12.01   ; qtot -3.185
  3275         HC    206    VAL   HG11   3275     0.0791      1.008   ; qtot -3.106
  3276         HC    206    VAL   HG12   3276     0.0791      1.008   ; qtot -3.027
  3277         HC    206    VAL   HG13   3277     0.0791      1.008   ; qtot -2.947
  3278         CT    206    VAL    CG2   3278    -0.3192      12.01   ; qtot -3.267
  3279         HC    206    VAL   HG21   3279     0.0791      1.008   ; qtot -3.188
  3280         HC    206    VAL   HG22   3280     0.0791      1.008   ; qtot -3.108
  3281         HC    206    VAL   HG23   3281     0.0791      1.008   ; qtot -3.029
  3282          C    206    VAL      C   3282     0.5973      12.01   ; qtot -2.432
  3283          O    206    VAL      O   3283    -0.5679         16   ; qtot -3
; residue 207 THR rtp THR  q  0.0
  3284          N    207    THR      N   3284    -0.4157      14.01   ; qtot -3.416
  3285          H    207    THR      H   3285     0.2719      1.008   ; qtot -3.144
  3286         CT    207    THR     CA   3286    -0.0389      12.01   ; qtot -3.183
  3287         H1    207    THR     HA   3287     0.1007      1.008   ; qtot -3.082
  3288         CT    207    THR     CB   3288     0.3654      12.01   ; qtot -2.717
  3289         H1    207    THR     HB   3289     0.0043      1.008   ; qtot -2.712
  3290         CT    207    THR    CG2   3290    -0.2438      12.01   ; qtot -2.956
  3291         HC    207    THR   HG21   3291     0.0642      1.008   ; qtot -2.892
  3292         HC    207    THR   HG22   3292     0.0642      1.008   ; qtot -2.828
  3293         HC    207    THR   HG23   3293     0.0642      1.008   ; qtot -2.763
  3294         OH    207    THR    OG1   3294    -0.6761         16   ; qtot -3.44
  3295         HO    207    THR    HG1   3295     0.4102      1.008   ; qtot -3.029
  3296          C    207    THR      C   3296     0.5973      12.01   ; qtot -2.432
  3297          O    207    THR      O   3297    -0.5679         16   ; qtot -3
; residue 208 ALA rtp ALA  q  0.0
  3298          N    208    ALA      N   3298    -0.4157      14.01   ; qtot -3.416
  3299          H    208    ALA      H   3299     0.2719      1.008   ; qtot -3.144
  3300         CT    208    ALA     CA   3300     0.0337      12.01   ; qtot -3.11
  3301         H1    208    ALA     HA   3301     0.0823      1.008   ; qtot -3.028
  3302         CT    208    ALA     CB   3302    -0.1825      12.01   ; qtot -3.21
  3303         HC    208    ALA    HB1   3303     0.0603      1.008   ; qtot -3.15
  3304         HC    208    ALA    HB2   3304     0.0603      1.008   ; qtot -3.09
  3305         HC    208    ALA    HB3   3305     0.0603      1.008   ; qtot -3.029
  3306          C    208    ALA      C   3306     0.5973      12.01   ; qtot -2.432
  3307          O    208    ALA      O   3307    -0.5679         16   ; qtot -3
; residue 209 TYR rtp TYR  q  0.0
  3308          N    209    TYR      N   3308    -0.4157      14.01   ; qtot -3.416
  3309          H    209    TYR      H   3309     0.2719      1.008   ; qtot -3.144
  3310         CT    209    TYR     CA   3310    -0.0014      12.01   ; qtot -3.145
  3311         H1    209    TYR     HA   3311     0.0876      1.008   ; qtot -3.058
  3312         CT    209    TYR     CB   3312    -0.0152      12.01   ; qtot -3.073
  3313         HC    209    TYR    HB1   3313     0.0295      1.008   ; qtot -3.043
  3314         HC    209    TYR    HB2   3314     0.0295      1.008   ; qtot -3.014
  3315         CA    209    TYR     CG   3315    -0.0011      12.01   ; qtot -3.015
  3316         CA    209    TYR    CD1   3316    -0.1906      12.01   ; qtot -3.205
  3317         HA    209    TYR    HD1   3317     0.1699      1.008   ; qtot -3.036
  3318         CA    209    TYR    CE1   3318    -0.2341      12.01   ; qtot -3.27
  3319         HA    209    TYR    HE1   3319     0.1656      1.008   ; qtot -3.104
  3320          C    209    TYR     CZ   3320     0.3226      12.01   ; qtot -2.781
  3321         OH    209    TYR     OH   3321    -0.5579         16   ; qtot -3.339
  3322         HO    209    TYR     HH   3322     0.3992      1.008   ; qtot -2.94
  3323         CA    209    TYR    CE2   3323    -0.2341      12.01   ; qtot -3.174
  3324         HA    209    TYR    HE2   3324     0.1656      1.008   ; qtot -3.009
  3325         CA    209    TYR    CD2   3325    -0.1906      12.01   ; qtot -3.199
  3326         HA    209    TYR    HD2   3326     0.1699      1.008   ; qtot -3.029
  3327          C    209    TYR      C   3327     0.5973      12.01   ; qtot -2.432
  3328          O    209    TYR      O   3328    -0.5679         16   ; qtot -3
; residue 210 SER rtp SER  q  0.0
  3329          N    210    SER      N   3329    -0.4157      14.01   ; qtot -3.416
  3330          H    210    SER      H   3330     0.2719      1.008   ; qtot -3.144
  3331         CT    210    SER     CA   3331    -0.0249      12.01   ; qtot -3.169
  3332         H1    210    SER     HA   3332     0.0843      1.008   ; qtot -3.084
  3333         CT    210    SER     CB   3333     0.2117      12.01   ; qtot -2.873
  3334         H1    210    SER    HB1   3334     0.0352      1.008   ; qtot -2.837
  3335         H1    210    SER    HB2   3335     0.0352      1.008   ; qtot -2.802
  3336         OH    210    SER     OG   3336    -0.6546         16   ; qtot -3.457
  3337         HO    210    SER     HG   3337     0.4275      1.008   ; qtot -3.029
  3338          C    210    SER      C   3338     0.5973      12.01   ; qtot -2.432
  3339          O    210    SER      O   3339    -0.5679         16   ; qtot -3
; residue 211 PRO rtp PRO  q  0.0
  3340          N    211    PRO      N   3340    -0.2548      14.01   ; qtot -3.255
  3341         CT    211    PRO     CD   3341     0.0192      12.01   ; qtot -3.236
  3342         H1    211    PRO    HD1   3342     0.0391      1.008   ; qtot -3.196
  3343         H1    211    PRO    HD2   3343     0.0391      1.008   ; qtot -3.157
  3344         CT    211    PRO     CG   3344     0.0189      12.01   ; qtot -3.138
  3345         HC    211    PRO    HG1   3345     0.0213      1.008   ; qtot -3.117
  3346         HC    211    PRO    HG2   3346     0.0213      1.008   ; qtot -3.096
  3347         CT    211    PRO     CB   3347     -0.007      12.01   ; qtot -3.103
  3348         HC    211    PRO    HB1   3348     0.0253      1.008   ; qtot -3.078
  3349         HC    211    PRO    HB2   3349     0.0253      1.008   ; qtot -3.052
  3350         CT    211    PRO     CA   3350    -0.0266      12.01   ; qtot -3.079
  3351         H1    211    PRO     HA   3351     0.0641      1.008   ; qtot -3.015
  3352          C    211    PRO      C   3352     0.5896      12.01   ; qtot -2.425
  3353          O    211    PRO      O   3353    -0.5748         16   ; qtot -3
; residue 212 LEU rtp LEU  q  0.0
  3354          N    212    LEU      N   3354    -0.4157      14.01   ; qtot -3.416
  3355          H    212    LEU      H   3355     0.2719      1.008   ; qtot -3.144
  3356         CT    212    LEU     CA   3356    -0.0518      12.01   ; qtot -3.196
  3357         H1    212    LEU     HA   3357     0.0922      1.008   ; qtot -3.103
  3358         CT    212    LEU     CB   3358    -0.1102      12.01   ; qtot -3.214
  3359         HC    212    LEU    HB1   3359     0.0457      1.008   ; qtot -3.168
  3360         HC    212    LEU    HB2   3360     0.0457      1.008   ; qtot -3.122
  3361         CT    212    LEU     CG   3361     0.3531      12.01   ; qtot -2.769
  3362         HC    212    LEU     HG   3362    -0.0361      1.008   ; qtot -2.805
  3363         CT    212    LEU    CD1   3363    -0.4121      12.01   ; qtot -3.217
  3364         HC    212    LEU   HD11   3364        0.1      1.008   ; qtot -3.117
  3365         HC    212    LEU   HD12   3365        0.1      1.008   ; qtot -3.017
  3366         HC    212    LEU   HD13   3366        0.1      1.008   ; qtot -2.917
  3367         CT    212    LEU    CD2   3367    -0.4121      12.01   ; qtot -3.329
  3368         HC    212    LEU   HD21   3368        0.1      1.008   ; qtot -3.229
  3369         HC    212    LEU   HD22   3369        0.1      1.008   ; qtot -3.129
  3370         HC    212    LEU   HD23   3370        0.1      1.008   ; qtot -3.029
  3371          C    212    LEU      C   3371     0.5973      12.01   ; qtot -2.432
  3372          O    212    LEU      O   3372    -0.5679         16   ; qtot -3
; residue 213 GLY rtp GLY  q  0.0
  3373          N    213    GLY      N   3373    -0.4157      14.01   ; qtot -3.416
  3374          H    213    GLY      H   3374     0.2719      1.008   ; qtot -3.144
  3375         CT    213    GLY     CA   3375    -0.0252      12.01   ; qtot -3.169
  3376         H1    213    GLY    HA1   3376     0.0698      1.008   ; qtot -3.099
  3377         H1    213    GLY    HA2   3377     0.0698      1.008   ; qtot -3.029
  3378          C    213    GLY      C   3378     0.5973      12.01   ; qtot -2.432
  3379          O    213    GLY      O   3379    -0.5679         16   ; qtot -3
; residue 214 SER rtp SER  q  0.0
  3380          N    214    SER      N   3380    -0.4157      14.01   ; qtot -3.416
  3381          H    214    SER      H   3381     0.2719      1.008   ; qtot -3.144
  3382         CT    214    SER     CA   3382    -0.0249      12.01   ; qtot -3.169
  3383         H1    214    SER     HA   3383     0.0843      1.008   ; qtot -3.084
  3384         CT    214    SER     CB   3384     0.2117      12.01   ; qtot -2.873
  3385         H1    214    SER    HB1   3385     0.0352      1.008   ; qtot -2.837
  3386         H1    214    SER    HB2   3386     0.0352      1.008   ; qtot -2.802
  3387         OH    214    SER     OG   3387    -0.6546         16   ; qtot -3.457
  3388         HO    214    SER     HG   3388     0.4275      1.008   ; qtot -3.029
  3389          C    214    SER      C   3389     0.5973      12.01   ; qtot -2.432
  3390          O    214    SER      O   3390    -0.5679         16   ; qtot -3
; residue 215 PRO rtp PRO  q  0.0
  3391          N    215    PRO      N   3391    -0.2548      14.01   ; qtot -3.255
  3392         CT    215    PRO     CD   3392     0.0192      12.01   ; qtot -3.236
  3393         H1    215    PRO    HD1   3393     0.0391      1.008   ; qtot -3.196
  3394         H1    215    PRO    HD2   3394     0.0391      1.008   ; qtot -3.157
  3395         CT    215    PRO     CG   3395     0.0189      12.01   ; qtot -3.138
  3396         HC    215    PRO    HG1   3396     0.0213      1.008   ; qtot -3.117
  3397         HC    215    PRO    HG2   3397     0.0213      1.008   ; qtot -3.096
  3398         CT    215    PRO     CB   3398     -0.007      12.01   ; qtot -3.103
  3399         HC    215    PRO    HB1   3399     0.0253      1.008   ; qtot -3.078
  3400         HC    215    PRO    HB2   3400     0.0253      1.008   ; qtot -3.052
  3401         CT    215    PRO     CA   3401    -0.0266      12.01   ; qtot -3.079
  3402         H1    215    PRO     HA   3402     0.0641      1.008   ; qtot -3.015
  3403          C    215    PRO      C   3403     0.5896      12.01   ; qtot -2.425
  3404          O    215    PRO      O   3404    -0.5748         16   ; qtot -3
; residue 216 ASP rtp ASP  q -1.0
  3405          N    216    ASP      N   3405    -0.5163      14.01   ; qtot -3.516
  3406          H    216    ASP      H   3406     0.2936      1.008   ; qtot -3.223
  3407         CT    216    ASP     CA   3407     0.0381      12.01   ; qtot -3.185
  3408         H1    216    ASP     HA   3408      0.088      1.008   ; qtot -3.097
  3409         CT    216    ASP     CB   3409    -0.0303      12.01   ; qtot -3.127
  3410         HC    216    ASP    HB1   3410    -0.0122      1.008   ; qtot -3.139
  3411         HC    216    ASP    HB2   3411    -0.0122      1.008   ; qtot -3.151
  3412          C    216    ASP     CG   3412     0.7994      12.01   ; qtot -2.352
  3413         O2    216    ASP    OD1   3413    -0.8014         16   ; qtot -3.153
  3414         O2    216    ASP    OD2   3414    -0.8014         16   ; qtot -3.955
  3415          C    216    ASP      C   3415     0.5366      12.01   ; qtot -3.418
  3416          O    216    ASP      O   3416    -0.5819         16   ; qtot -4
; residue 217 ARG rtp ARG  q +1.0
  3417          N    217    ARG      N   3417    -0.3479      14.01   ; qtot -4.348
  3418          H    217    ARG      H   3418     0.2747      1.008   ; qtot -4.073
  3419         CT    217    ARG     CA   3419    -0.2637      12.01   ; qtot -4.337
  3420         H1    217    ARG     HA   3420      0.156      1.008   ; qtot -4.181
  3421         CT    217    ARG     CB   3421    -0.0007      12.01   ; qtot -4.182
  3422         HC    217    ARG    HB1   3422     0.0327      1.008   ; qtot -4.149
  3423         HC    217    ARG    HB2   3423     0.0327      1.008   ; qtot -4.116
  3424         CT    217    ARG     CG   3424      0.039      12.01   ; qtot -4.077
  3425         HC    217    ARG    HG1   3425     0.0285      1.008   ; qtot -4.049
  3426         HC    217    ARG    HG2   3426     0.0285      1.008   ; qtot -4.02
  3427         CT    217    ARG     CD   3427     0.0486      12.01   ; qtot -3.972
  3428         H1    217    ARG    HD1   3428     0.0687      1.008   ; qtot -3.903
  3429         H1    217    ARG    HD2   3429     0.0687      1.008   ; qtot -3.834
  3430         N2    217    ARG     NE   3430    -0.5295      14.01   ; qtot -4.364
  3431          H    217    ARG     HE   3431     0.3456      1.008   ; qtot -4.018
  3432         CA    217    ARG     CZ   3432     0.8076      12.01   ; qtot -3.21
  3433         N2    217    ARG    NH1   3433    -0.8627      14.01   ; qtot -4.073
  3434          H    217    ARG   HH11   3434     0.4478      1.008   ; qtot -3.625
  3435          H    217    ARG   HH12   3435     0.4478      1.008   ; qtot -3.178
  3436         N2    217    ARG    NH2   3436    -0.8627      14.01   ; qtot -4.04
  3437          H    217    ARG   HH21   3437     0.4478      1.008   ; qtot -3.592
  3438          H    217    ARG   HH22   3438     0.4478      1.008   ; qtot -3.145
  3439          C    217    ARG      C   3439     0.7341      12.01   ; qtot -2.411
  3440          O    217    ARG      O   3440    -0.5894         16   ; qtot -3
; residue 218 PRO rtp PRO  q  0.0
  3441          N    218    PRO      N   3441    -0.2548      14.01   ; qtot -3.255
  3442         CT    218    PRO     CD   3442     0.0192      12.01   ; qtot -3.236
  3443         H1    218    PRO    HD1   3443     0.0391      1.008   ; qtot -3.196
  3444         H1    218    PRO    HD2   3444     0.0391      1.008   ; qtot -3.157
  3445         CT    218    PRO     CG   3445     0.0189      12.01   ; qtot -3.138
  3446         HC    218    PRO    HG1   3446     0.0213      1.008   ; qtot -3.117
  3447         HC    218    PRO    HG2   3447     0.0213      1.008   ; qtot -3.096
  3448         CT    218    PRO     CB   3448     -0.007      12.01   ; qtot -3.103
  3449         HC    218    PRO    HB1   3449     0.0253      1.008   ; qtot -3.078
  3450         HC    218    PRO    HB2   3450     0.0253      1.008   ; qtot -3.052
  3451         CT    218    PRO     CA   3451    -0.0266      12.01   ; qtot -3.079
  3452         H1    218    PRO     HA   3452     0.0641      1.008   ; qtot -3.015
  3453          C    218    PRO      C   3453     0.5896      12.01   ; qtot -2.425
  3454          O    218    PRO      O   3454    -0.5748         16   ; qtot -3
; residue 219 TRP rtp TRP  q  0.0
  3455          N    219    TRP      N   3455    -0.4157      14.01   ; qtot -3.416
  3456          H    219    TRP      H   3456     0.2719      1.008   ; qtot -3.144
  3457         CT    219    TRP     CA   3457    -0.0275      12.01   ; qtot -3.171
  3458         H1    219    TRP     HA   3458     0.1123      1.008   ; qtot -3.059
  3459         CT    219    TRP     CB   3459     -0.005      12.01   ; qtot -3.064
  3460         HC    219    TRP    HB1   3460     0.0339      1.008   ; qtot -3.03
  3461         HC    219    TRP    HB2   3461     0.0339      1.008   ; qtot -2.996
  3462         C*    219    TRP     CG   3462    -0.1415      12.01   ; qtot -3.138
  3463         CW    219    TRP    CD1   3463    -0.1638      12.01   ; qtot -3.301
  3464         H4    219    TRP    HD1   3464     0.2062      1.008   ; qtot -3.095
  3465         NA    219    TRP    NE1   3465    -0.3418      14.01   ; qtot -3.437
  3466          H    219    TRP    HE1   3466     0.3412      1.008   ; qtot -3.096
  3467         CN    219    TRP    CE2   3467      0.138      12.01   ; qtot -2.958
  3468         CA    219    TRP    CZ2   3468    -0.2601      12.01   ; qtot -3.218
  3469         HA    219    TRP    HZ2   3469     0.1572      1.008   ; qtot -3.061
  3470         CA    219    TRP    CH2   3470    -0.1134      12.01   ; qtot -3.174
  3471         HA    219    TRP    HH2   3471     0.1417      1.008   ; qtot -3.032
  3472         CA    219    TRP    CZ3   3472    -0.1972      12.01   ; qtot -3.23
  3473         HA    219    TRP    HZ3   3473     0.1447      1.008   ; qtot -3.085
  3474         CA    219    TRP    CE3   3474    -0.2387      12.01   ; qtot -3.324
  3475         HA    219    TRP    HE3   3475       0.17      1.008   ; qtot -3.154
  3476         CB    219    TRP    CD2   3476     0.1243      12.01   ; qtot -3.029
  3477          C    219    TRP      C   3477     0.5973      12.01   ; qtot -2.432
  3478          O    219    TRP      O   3478    -0.5679         16   ; qtot -3
; residue 220 ALA rtp ALA  q  0.0
  3479          N    220    ALA      N   3479    -0.4157      14.01   ; qtot -3.416
  3480          H    220    ALA      H   3480     0.2719      1.008   ; qtot -3.144
  3481         CT    220    ALA     CA   3481     0.0337      12.01   ; qtot -3.11
  3482         H1    220    ALA     HA   3482     0.0823      1.008   ; qtot -3.028
  3483         CT    220    ALA     CB   3483    -0.1825      12.01   ; qtot -3.21
  3484         HC    220    ALA    HB1   3484     0.0603      1.008   ; qtot -3.15
  3485         HC    220    ALA    HB2   3485     0.0603      1.008   ; qtot -3.09
  3486         HC    220    ALA    HB3   3486     0.0603      1.008   ; qtot -3.029
  3487          C    220    ALA      C   3487     0.5973      12.01   ; qtot -2.432
  3488          O    220    ALA      O   3488    -0.5679         16   ; qtot -3
; residue 221 LYS rtp LYS  q +1.0
  3489          N    221    LYS      N   3489    -0.3479      14.01   ; qtot -3.348
  3490          H    221    LYS      H   3490     0.2747      1.008   ; qtot -3.073
  3491         CT    221    LYS     CA   3491      -0.24      12.01   ; qtot -3.313
  3492         H1    221    LYS     HA   3492     0.1426      1.008   ; qtot -3.171
  3493         CT    221    LYS     CB   3493    -0.0094      12.01   ; qtot -3.18
  3494         HC    221    LYS    HB1   3494     0.0362      1.008   ; qtot -3.144
  3495         HC    221    LYS    HB2   3495     0.0362      1.008   ; qtot -3.108
  3496         CT    221    LYS     CG   3496     0.0187      12.01   ; qtot -3.089
  3497         HC    221    LYS    HG1   3497     0.0103      1.008   ; qtot -3.079
  3498         HC    221    LYS    HG2   3498     0.0103      1.008   ; qtot -3.068
  3499         CT    221    LYS     CD   3499    -0.0479      12.01   ; qtot -3.116
  3500         HC    221    LYS    HD1   3500     0.0621      1.008   ; qtot -3.054
  3501         HC    221    LYS    HD2   3501     0.0621      1.008   ; qtot -2.992
  3502         CT    221    LYS     CE   3502    -0.0143      12.01   ; qtot -3.006
  3503         HP    221    LYS    HE1   3503     0.1135      1.008   ; qtot -2.893
  3504         HP    221    LYS    HE2   3504     0.1135      1.008   ; qtot -2.779
  3505         N3    221    LYS     NZ   3505    -0.3854      14.01   ; qtot -3.165
  3506          H    221    LYS    HZ1   3506       0.34      1.008   ; qtot -2.825
  3507          H    221    LYS    HZ2   3507       0.34      1.008   ; qtot -2.485
  3508          H    221    LYS    HZ3   3508       0.34      1.008   ; qtot -2.145
  3509          C    221    LYS      C   3509     0.7341      12.01   ; qtot -1.411
  3510          O    221    LYS      O   3510    -0.5894         16   ; qtot -2
; residue 222 PRO rtp PRO  q  0.0
  3511          N    222    PRO      N   3511    -0.2548      14.01   ; qtot -2.255
  3512         CT    222    PRO     CD   3512     0.0192      12.01   ; qtot -2.236
  3513         H1    222    PRO    HD1   3513     0.0391      1.008   ; qtot -2.196
  3514         H1    222    PRO    HD2   3514     0.0391      1.008   ; qtot -2.157
  3515         CT    222    PRO     CG   3515     0.0189      12.01   ; qtot -2.138
  3516         HC    222    PRO    HG1   3516     0.0213      1.008   ; qtot -2.117
  3517         HC    222    PRO    HG2   3517     0.0213      1.008   ; qtot -2.096
  3518         CT    222    PRO     CB   3518     -0.007      12.01   ; qtot -2.103
  3519         HC    222    PRO    HB1   3519     0.0253      1.008   ; qtot -2.078
  3520         HC    222    PRO    HB2   3520     0.0253      1.008   ; qtot -2.052
  3521         CT    222    PRO     CA   3521    -0.0266      12.01   ; qtot -2.079
  3522         H1    222    PRO     HA   3522     0.0641      1.008   ; qtot -2.015
  3523          C    222    PRO      C   3523     0.5896      12.01   ; qtot -1.425
  3524          O    222    PRO      O   3524    -0.5748         16   ; qtot -2
; residue 223 GLU rtp GLU  q -1.0
  3525          N    223    GLU      N   3525    -0.5163      14.01   ; qtot -2.516
  3526          H    223    GLU      H   3526     0.2936      1.008   ; qtot -2.223
  3527         CT    223    GLU     CA   3527     0.0397      12.01   ; qtot -2.183
  3528         H1    223    GLU     HA   3528     0.1105      1.008   ; qtot -2.072
  3529         CT    223    GLU     CB   3529      0.056      12.01   ; qtot -2.016
  3530         HC    223    GLU    HB1   3530    -0.0173      1.008   ; qtot -2.034
  3531         HC    223    GLU    HB2   3531    -0.0173      1.008   ; qtot -2.051
  3532         CT    223    GLU     CG   3532     0.0136      12.01   ; qtot -2.037
  3533         HC    223    GLU    HG1   3533    -0.0425      1.008   ; qtot -2.08
  3534         HC    223    GLU    HG2   3534    -0.0425      1.008   ; qtot -2.122
  3535          C    223    GLU     CD   3535     0.8054      12.01   ; qtot -1.317
  3536         O2    223    GLU    OE1   3536    -0.8188         16   ; qtot -2.136
  3537         O2    223    GLU    OE2   3537    -0.8188         16   ; qtot -2.955
  3538          C    223    GLU      C   3538     0.5366      12.01   ; qtot -2.418
  3539          O    223    GLU      O   3539    -0.5819         16   ; qtot -3
; residue 224 ASP rtp ASP  q -1.0
  3540          N    224    ASP      N   3540    -0.5163      14.01   ; qtot -3.516
  3541          H    224    ASP      H   3541     0.2936      1.008   ; qtot -3.223
  3542         CT    224    ASP     CA   3542     0.0381      12.01   ; qtot -3.185
  3543         H1    224    ASP     HA   3543      0.088      1.008   ; qtot -3.097
  3544         CT    224    ASP     CB   3544    -0.0303      12.01   ; qtot -3.127
  3545         HC    224    ASP    HB1   3545    -0.0122      1.008   ; qtot -3.139
  3546         HC    224    ASP    HB2   3546    -0.0122      1.008   ; qtot -3.151
  3547          C    224    ASP     CG   3547     0.7994      12.01   ; qtot -2.352
  3548         O2    224    ASP    OD1   3548    -0.8014         16   ; qtot -3.153
  3549         O2    224    ASP    OD2   3549    -0.8014         16   ; qtot -3.955
  3550          C    224    ASP      C   3550     0.5366      12.01   ; qtot -3.418
  3551          O    224    ASP      O   3551    -0.5819         16   ; qtot -4
; residue 225 PRO rtp PRO  q  0.0
  3552          N    225    PRO      N   3552    -0.2548      14.01   ; qtot -4.255
  3553         CT    225    PRO     CD   3553     0.0192      12.01   ; qtot -4.236
  3554         H1    225    PRO    HD1   3554     0.0391      1.008   ; qtot -4.196
  3555         H1    225    PRO    HD2   3555     0.0391      1.008   ; qtot -4.157
  3556         CT    225    PRO     CG   3556     0.0189      12.01   ; qtot -4.138
  3557         HC    225    PRO    HG1   3557     0.0213      1.008   ; qtot -4.117
  3558         HC    225    PRO    HG2   3558     0.0213      1.008   ; qtot -4.096
  3559         CT    225    PRO     CB   3559     -0.007      12.01   ; qtot -4.103
  3560         HC    225    PRO    HB1   3560     0.0253      1.008   ; qtot -4.078
  3561         HC    225    PRO    HB2   3561     0.0253      1.008   ; qtot -4.052
  3562         CT    225    PRO     CA   3562    -0.0266      12.01   ; qtot -4.079
  3563         H1    225    PRO     HA   3563     0.0641      1.008   ; qtot -4.015
  3564          C    225    PRO      C   3564     0.5896      12.01   ; qtot -3.425
  3565          O    225    PRO      O   3565    -0.5748         16   ; qtot -4
; residue 226 SER rtp SER  q  0.0
  3566          N    226    SER      N   3566    -0.4157      14.01   ; qtot -4.416
  3567          H    226    SER      H   3567     0.2719      1.008   ; qtot -4.144
  3568         CT    226    SER     CA   3568    -0.0249      12.01   ; qtot -4.169
  3569         H1    226    SER     HA   3569     0.0843      1.008   ; qtot -4.084
  3570         CT    226    SER     CB   3570     0.2117      12.01   ; qtot -3.873
  3571         H1    226    SER    HB1   3571     0.0352      1.008   ; qtot -3.837
  3572         H1    226    SER    HB2   3572     0.0352      1.008   ; qtot -3.802
  3573         OH    226    SER     OG   3573    -0.6546         16   ; qtot -4.457
  3574         HO    226    SER     HG   3574     0.4275      1.008   ; qtot -4.029
  3575          C    226    SER      C   3575     0.5973      12.01   ; qtot -3.432
  3576          O    226    SER      O   3576    -0.5679         16   ; qtot -4
; residue 227 LEU rtp LEU  q  0.0
  3577          N    227    LEU      N   3577    -0.4157      14.01   ; qtot -4.416
  3578          H    227    LEU      H   3578     0.2719      1.008   ; qtot -4.144
  3579         CT    227    LEU     CA   3579    -0.0518      12.01   ; qtot -4.196
  3580         H1    227    LEU     HA   3580     0.0922      1.008   ; qtot -4.103
  3581         CT    227    LEU     CB   3581    -0.1102      12.01   ; qtot -4.214
  3582         HC    227    LEU    HB1   3582     0.0457      1.008   ; qtot -4.168
  3583         HC    227    LEU    HB2   3583     0.0457      1.008   ; qtot -4.122
  3584         CT    227    LEU     CG   3584     0.3531      12.01   ; qtot -3.769
  3585         HC    227    LEU     HG   3585    -0.0361      1.008   ; qtot -3.805
  3586         CT    227    LEU    CD1   3586    -0.4121      12.01   ; qtot -4.217
  3587         HC    227    LEU   HD11   3587        0.1      1.008   ; qtot -4.117
  3588         HC    227    LEU   HD12   3588        0.1      1.008   ; qtot -4.017
  3589         HC    227    LEU   HD13   3589        0.1      1.008   ; qtot -3.917
  3590         CT    227    LEU    CD2   3590    -0.4121      12.01   ; qtot -4.329
  3591         HC    227    LEU   HD21   3591        0.1      1.008   ; qtot -4.229
  3592         HC    227    LEU   HD22   3592        0.1      1.008   ; qtot -4.129
  3593         HC    227    LEU   HD23   3593        0.1      1.008   ; qtot -4.029
  3594          C    227    LEU      C   3594     0.5973      12.01   ; qtot -3.432
  3595          O    227    LEU      O   3595    -0.5679         16   ; qtot -4
; residue 228 LEU rtp LEU  q  0.0
  3596          N    228    LEU      N   3596    -0.4157      14.01   ; qtot -4.416
  3597          H    228    LEU      H   3597     0.2719      1.008   ; qtot -4.144
  3598         CT    228    LEU     CA   3598    -0.0518      12.01   ; qtot -4.196
  3599         H1    228    LEU     HA   3599     0.0922      1.008   ; qtot -4.103
  3600         CT    228    LEU     CB   3600    -0.1102      12.01   ; qtot -4.214
  3601         HC    228    LEU    HB1   3601     0.0457      1.008   ; qtot -4.168
  3602         HC    228    LEU    HB2   3602     0.0457      1.008   ; qtot -4.122
  3603         CT    228    LEU     CG   3603     0.3531      12.01   ; qtot -3.769
  3604         HC    228    LEU     HG   3604    -0.0361      1.008   ; qtot -3.805
  3605         CT    228    LEU    CD1   3605    -0.4121      12.01   ; qtot -4.217
  3606         HC    228    LEU   HD11   3606        0.1      1.008   ; qtot -4.117
  3607         HC    228    LEU   HD12   3607        0.1      1.008   ; qtot -4.017
  3608         HC    228    LEU   HD13   3608        0.1      1.008   ; qtot -3.917
  3609         CT    228    LEU    CD2   3609    -0.4121      12.01   ; qtot -4.329
  3610         HC    228    LEU   HD21   3610        0.1      1.008   ; qtot -4.229
  3611         HC    228    LEU   HD22   3611        0.1      1.008   ; qtot -4.129
  3612         HC    228    LEU   HD23   3612        0.1      1.008   ; qtot -4.029
  3613          C    228    LEU      C   3613     0.5973      12.01   ; qtot -3.432
  3614          O    228    LEU      O   3614    -0.5679         16   ; qtot -4
; residue 229 GLU rtp GLU  q -1.0
  3615          N    229    GLU      N   3615    -0.5163      14.01   ; qtot -4.516
  3616          H    229    GLU      H   3616     0.2936      1.008   ; qtot -4.223
  3617         CT    229    GLU     CA   3617     0.0397      12.01   ; qtot -4.183
  3618         H1    229    GLU     HA   3618     0.1105      1.008   ; qtot -4.072
  3619         CT    229    GLU     CB   3619      0.056      12.01   ; qtot -4.016
  3620         HC    229    GLU    HB1   3620    -0.0173      1.008   ; qtot -4.034
  3621         HC    229    GLU    HB2   3621    -0.0173      1.008   ; qtot -4.051
  3622         CT    229    GLU     CG   3622     0.0136      12.01   ; qtot -4.037
  3623         HC    229    GLU    HG1   3623    -0.0425      1.008   ; qtot -4.08
  3624         HC    229    GLU    HG2   3624    -0.0425      1.008   ; qtot -4.122
  3625          C    229    GLU     CD   3625     0.8054      12.01   ; qtot -3.317
  3626         O2    229    GLU    OE1   3626    -0.8188         16   ; qtot -4.136
  3627         O2    229    GLU    OE2   3627    -0.8188         16   ; qtot -4.955
  3628          C    229    GLU      C   3628     0.5366      12.01   ; qtot -4.418
  3629          O    229    GLU      O   3629    -0.5819         16   ; qtot -5
; residue 230 ASP rtp ASP  q -1.0
  3630          N    230    ASP      N   3630    -0.5163      14.01   ; qtot -5.516
  3631          H    230    ASP      H   3631     0.2936      1.008   ; qtot -5.223
  3632         CT    230    ASP     CA   3632     0.0381      12.01   ; qtot -5.185
  3633         H1    230    ASP     HA   3633      0.088      1.008   ; qtot -5.097
  3634         CT    230    ASP     CB   3634    -0.0303      12.01   ; qtot -5.127
  3635         HC    230    ASP    HB1   3635    -0.0122      1.008   ; qtot -5.139
  3636         HC    230    ASP    HB2   3636    -0.0122      1.008   ; qtot -5.151
  3637          C    230    ASP     CG   3637     0.7994      12.01   ; qtot -4.352
  3638         O2    230    ASP    OD1   3638    -0.8014         16   ; qtot -5.153
  3639         O2    230    ASP    OD2   3639    -0.8014         16   ; qtot -5.955
  3640          C    230    ASP      C   3640     0.5366      12.01   ; qtot -5.418
  3641          O    230    ASP      O   3641    -0.5819         16   ; qtot -6
; residue 231 PRO rtp PRO  q  0.0
  3642          N    231    PRO      N   3642    -0.2548      14.01   ; qtot -6.255
  3643         CT    231    PRO     CD   3643     0.0192      12.01   ; qtot -6.236
  3644         H1    231    PRO    HD1   3644     0.0391      1.008   ; qtot -6.196
  3645         H1    231    PRO    HD2   3645     0.0391      1.008   ; qtot -6.157
  3646         CT    231    PRO     CG   3646     0.0189      12.01   ; qtot -6.138
  3647         HC    231    PRO    HG1   3647     0.0213      1.008   ; qtot -6.117
  3648         HC    231    PRO    HG2   3648     0.0213      1.008   ; qtot -6.096
  3649         CT    231    PRO     CB   3649     -0.007      12.01   ; qtot -6.103
  3650         HC    231    PRO    HB1   3650     0.0253      1.008   ; qtot -6.078
  3651         HC    231    PRO    HB2   3651     0.0253      1.008   ; qtot -6.052
  3652         CT    231    PRO     CA   3652    -0.0266      12.01   ; qtot -6.079
  3653         H1    231    PRO     HA   3653     0.0641      1.008   ; qtot -6.015
  3654          C    231    PRO      C   3654     0.5896      12.01   ; qtot -5.425
  3655          O    231    PRO      O   3655    -0.5748         16   ; qtot -6
; residue 232 ARG rtp ARG  q +1.0
  3656          N    232    ARG      N   3656    -0.3479      14.01   ; qtot -6.348
  3657          H    232    ARG      H   3657     0.2747      1.008   ; qtot -6.073
  3658         CT    232    ARG     CA   3658    -0.2637      12.01   ; qtot -6.337
  3659         H1    232    ARG     HA   3659      0.156      1.008   ; qtot -6.181
  3660         CT    232    ARG     CB   3660    -0.0007      12.01   ; qtot -6.182
  3661         HC    232    ARG    HB1   3661     0.0327      1.008   ; qtot -6.149
  3662         HC    232    ARG    HB2   3662     0.0327      1.008   ; qtot -6.116
  3663         CT    232    ARG     CG   3663      0.039      12.01   ; qtot -6.077
  3664         HC    232    ARG    HG1   3664     0.0285      1.008   ; qtot -6.049
  3665         HC    232    ARG    HG2   3665     0.0285      1.008   ; qtot -6.02
  3666         CT    232    ARG     CD   3666     0.0486      12.01   ; qtot -5.972
  3667         H1    232    ARG    HD1   3667     0.0687      1.008   ; qtot -5.903
  3668         H1    232    ARG    HD2   3668     0.0687      1.008   ; qtot -5.834
  3669         N2    232    ARG     NE   3669    -0.5295      14.01   ; qtot -6.364
  3670          H    232    ARG     HE   3670     0.3456      1.008   ; qtot -6.018
  3671         CA    232    ARG     CZ   3671     0.8076      12.01   ; qtot -5.21
  3672         N2    232    ARG    NH1   3672    -0.8627      14.01   ; qtot -6.073
  3673          H    232    ARG   HH11   3673     0.4478      1.008   ; qtot -5.625
  3674          H    232    ARG   HH12   3674     0.4478      1.008   ; qtot -5.178
  3675         N2    232    ARG    NH2   3675    -0.8627      14.01   ; qtot -6.04
  3676          H    232    ARG   HH21   3676     0.4478      1.008   ; qtot -5.592
  3677          H    232    ARG   HH22   3677     0.4478      1.008   ; qtot -5.145
  3678          C    232    ARG      C   3678     0.7341      12.01   ; qtot -4.411
  3679          O    232    ARG      O   3679    -0.5894         16   ; qtot -5
; residue 233 ILE rtp ILE  q  0.0
  3680          N    233    ILE      N   3680    -0.4157      14.01   ; qtot -5.416
  3681          H    233    ILE      H   3681     0.2719      1.008   ; qtot -5.144
  3682         CT    233    ILE     CA   3682    -0.0597      12.01   ; qtot -5.203
  3683         H1    233    ILE     HA   3683     0.0869      1.008   ; qtot -5.117
  3684         CT    233    ILE     CB   3684     0.1303      12.01   ; qtot -4.986
  3685         HC    233    ILE     HB   3685     0.0187      1.008   ; qtot -4.968
  3686         CT    233    ILE    CG2   3686    -0.3204      12.01   ; qtot -5.288
  3687         HC    233    ILE   HG21   3687     0.0882      1.008   ; qtot -5.2
  3688         HC    233    ILE   HG22   3688     0.0882      1.008   ; qtot -5.112
  3689         HC    233    ILE   HG23   3689     0.0882      1.008   ; qtot -5.023
  3690         CT    233    ILE    CG1   3690     -0.043      12.01   ; qtot -5.066
  3691         HC    233    ILE   HG11   3691     0.0236      1.008   ; qtot -5.043
  3692         HC    233    ILE   HG12   3692     0.0236      1.008   ; qtot -5.019
  3693         CT    233    ILE     CD   3693     -0.066      12.01   ; qtot -5.085
  3694         HC    233    ILE    HD1   3694     0.0186      1.008   ; qtot -5.067
  3695         HC    233    ILE    HD2   3695     0.0186      1.008   ; qtot -5.048
  3696         HC    233    ILE    HD3   3696     0.0186      1.008   ; qtot -5.029
  3697          C    233    ILE      C   3697     0.5973      12.01   ; qtot -4.432
  3698          O    233    ILE      O   3698    -0.5679         16   ; qtot -5
; residue 234 LYS rtp LYS  q +1.0
  3699          N    234    LYS      N   3699    -0.3479      14.01   ; qtot -5.348
  3700          H    234    LYS      H   3700     0.2747      1.008   ; qtot -5.073
  3701         CT    234    LYS     CA   3701      -0.24      12.01   ; qtot -5.313
  3702         H1    234    LYS     HA   3702     0.1426      1.008   ; qtot -5.171
  3703         CT    234    LYS     CB   3703    -0.0094      12.01   ; qtot -5.18
  3704         HC    234    LYS    HB1   3704     0.0362      1.008   ; qtot -5.144
  3705         HC    234    LYS    HB2   3705     0.0362      1.008   ; qtot -5.108
  3706         CT    234    LYS     CG   3706     0.0187      12.01   ; qtot -5.089
  3707         HC    234    LYS    HG1   3707     0.0103      1.008   ; qtot -5.079
  3708         HC    234    LYS    HG2   3708     0.0103      1.008   ; qtot -5.068
  3709         CT    234    LYS     CD   3709    -0.0479      12.01   ; qtot -5.116
  3710         HC    234    LYS    HD1   3710     0.0621      1.008   ; qtot -5.054
  3711         HC    234    LYS    HD2   3711     0.0621      1.008   ; qtot -4.992
  3712         CT    234    LYS     CE   3712    -0.0143      12.01   ; qtot -5.006
  3713         HP    234    LYS    HE1   3713     0.1135      1.008   ; qtot -4.893
  3714         HP    234    LYS    HE2   3714     0.1135      1.008   ; qtot -4.779
  3715         N3    234    LYS     NZ   3715    -0.3854      14.01   ; qtot -5.165
  3716          H    234    LYS    HZ1   3716       0.34      1.008   ; qtot -4.825
  3717          H    234    LYS    HZ2   3717       0.34      1.008   ; qtot -4.485
  3718          H    234    LYS    HZ3   3718       0.34      1.008   ; qtot -4.145
  3719          C    234    LYS      C   3719     0.7341      12.01   ; qtot -3.411
  3720          O    234    LYS      O   3720    -0.5894         16   ; qtot -4
; residue 235 ALA rtp ALA  q  0.0
  3721          N    235    ALA      N   3721    -0.4157      14.01   ; qtot -4.416
  3722          H    235    ALA      H   3722     0.2719      1.008   ; qtot -4.144
  3723         CT    235    ALA     CA   3723     0.0337      12.01   ; qtot -4.11
  3724         H1    235    ALA     HA   3724     0.0823      1.008   ; qtot -4.028
  3725         CT    235    ALA     CB   3725    -0.1825      12.01   ; qtot -4.21
  3726         HC    235    ALA    HB1   3726     0.0603      1.008   ; qtot -4.15
  3727         HC    235    ALA    HB2   3727     0.0603      1.008   ; qtot -4.09
  3728         HC    235    ALA    HB3   3728     0.0603      1.008   ; qtot -4.029
  3729          C    235    ALA      C   3729     0.5973      12.01   ; qtot -3.432
  3730          O    235    ALA      O   3730    -0.5679         16   ; qtot -4
; residue 236 ILE rtp ILE  q  0.0
  3731          N    236    ILE      N   3731    -0.4157      14.01   ; qtot -4.416
  3732          H    236    ILE      H   3732     0.2719      1.008   ; qtot -4.144
  3733         CT    236    ILE     CA   3733    -0.0597      12.01   ; qtot -4.203
  3734         H1    236    ILE     HA   3734     0.0869      1.008   ; qtot -4.117
  3735         CT    236    ILE     CB   3735     0.1303      12.01   ; qtot -3.986
  3736         HC    236    ILE     HB   3736     0.0187      1.008   ; qtot -3.968
  3737         CT    236    ILE    CG2   3737    -0.3204      12.01   ; qtot -4.288
  3738         HC    236    ILE   HG21   3738     0.0882      1.008   ; qtot -4.2
  3739         HC    236    ILE   HG22   3739     0.0882      1.008   ; qtot -4.112
  3740         HC    236    ILE   HG23   3740     0.0882      1.008   ; qtot -4.023
  3741         CT    236    ILE    CG1   3741     -0.043      12.01   ; qtot -4.066
  3742         HC    236    ILE   HG11   3742     0.0236      1.008   ; qtot -4.043
  3743         HC    236    ILE   HG12   3743     0.0236      1.008   ; qtot -4.019
  3744         CT    236    ILE     CD   3744     -0.066      12.01   ; qtot -4.085
  3745         HC    236    ILE    HD1   3745     0.0186      1.008   ; qtot -4.067
  3746         HC    236    ILE    HD2   3746     0.0186      1.008   ; qtot -4.048
  3747         HC    236    ILE    HD3   3747     0.0186      1.008   ; qtot -4.029
  3748          C    236    ILE      C   3748     0.5973      12.01   ; qtot -3.432
  3749          O    236    ILE      O   3749    -0.5679         16   ; qtot -4
; residue 237 ALA rtp ALA  q  0.0
  3750          N    237    ALA      N   3750    -0.4157      14.01   ; qtot -4.416
  3751          H    237    ALA      H   3751     0.2719      1.008   ; qtot -4.144
  3752         CT    237    ALA     CA   3752     0.0337      12.01   ; qtot -4.11
  3753         H1    237    ALA     HA   3753     0.0823      1.008   ; qtot -4.028
  3754         CT    237    ALA     CB   3754    -0.1825      12.01   ; qtot -4.21
  3755         HC    237    ALA    HB1   3755     0.0603      1.008   ; qtot -4.15
  3756         HC    237    ALA    HB2   3756     0.0603      1.008   ; qtot -4.09
  3757         HC    237    ALA    HB3   3757     0.0603      1.008   ; qtot -4.029
  3758          C    237    ALA      C   3758     0.5973      12.01   ; qtot -3.432
  3759          O    237    ALA      O   3759    -0.5679         16   ; qtot -4
; residue 238 ALA rtp ALA  q  0.0
  3760          N    238    ALA      N   3760    -0.4157      14.01   ; qtot -4.416
  3761          H    238    ALA      H   3761     0.2719      1.008   ; qtot -4.144
  3762         CT    238    ALA     CA   3762     0.0337      12.01   ; qtot -4.11
  3763         H1    238    ALA     HA   3763     0.0823      1.008   ; qtot -4.028
  3764         CT    238    ALA     CB   3764    -0.1825      12.01   ; qtot -4.21
  3765         HC    238    ALA    HB1   3765     0.0603      1.008   ; qtot -4.15
  3766         HC    238    ALA    HB2   3766     0.0603      1.008   ; qtot -4.09
  3767         HC    238    ALA    HB3   3767     0.0603      1.008   ; qtot -4.029
  3768          C    238    ALA      C   3768     0.5973      12.01   ; qtot -3.432
  3769          O    238    ALA      O   3769    -0.5679         16   ; qtot -4
; residue 239 LYS rtp LYS  q +1.0
  3770          N    239    LYS      N   3770    -0.3479      14.01   ; qtot -4.348
  3771          H    239    LYS      H   3771     0.2747      1.008   ; qtot -4.073
  3772         CT    239    LYS     CA   3772      -0.24      12.01   ; qtot -4.313
  3773         H1    239    LYS     HA   3773     0.1426      1.008   ; qtot -4.171
  3774         CT    239    LYS     CB   3774    -0.0094      12.01   ; qtot -4.18
  3775         HC    239    LYS    HB1   3775     0.0362      1.008   ; qtot -4.144
  3776         HC    239    LYS    HB2   3776     0.0362      1.008   ; qtot -4.108
  3777         CT    239    LYS     CG   3777     0.0187      12.01   ; qtot -4.089
  3778         HC    239    LYS    HG1   3778     0.0103      1.008   ; qtot -4.079
  3779         HC    239    LYS    HG2   3779     0.0103      1.008   ; qtot -4.068
  3780         CT    239    LYS     CD   3780    -0.0479      12.01   ; qtot -4.116
  3781         HC    239    LYS    HD1   3781     0.0621      1.008   ; qtot -4.054
  3782         HC    239    LYS    HD2   3782     0.0621      1.008   ; qtot -3.992
  3783         CT    239    LYS     CE   3783    -0.0143      12.01   ; qtot -4.006
  3784         HP    239    LYS    HE1   3784     0.1135      1.008   ; qtot -3.893
  3785         HP    239    LYS    HE2   3785     0.1135      1.008   ; qtot -3.779
  3786         N3    239    LYS     NZ   3786    -0.3854      14.01   ; qtot -4.165
  3787          H    239    LYS    HZ1   3787       0.34      1.008   ; qtot -3.825
  3788          H    239    LYS    HZ2   3788       0.34      1.008   ; qtot -3.485
  3789          H    239    LYS    HZ3   3789       0.34      1.008   ; qtot -3.145
  3790          C    239    LYS      C   3790     0.7341      12.01   ; qtot -2.411
  3791          O    239    LYS      O   3791    -0.5894         16   ; qtot -3
; residue 240 HIS rtp HIE  q  0.0
  3792          N    240    HIS      N   3792    -0.4157      14.01   ; qtot -3.416
  3793          H    240    HIS      H   3793     0.2719      1.008   ; qtot -3.144
  3794         CT    240    HIS     CA   3794    -0.0581      12.01   ; qtot -3.202
  3795         H1    240    HIS     HA   3795      0.136      1.008   ; qtot -3.066
  3796         CT    240    HIS     CB   3796    -0.0074      12.01   ; qtot -3.073
  3797         HC    240    HIS    HB1   3797     0.0367      1.008   ; qtot -3.037
  3798         HC    240    HIS    HB2   3798     0.0367      1.008   ; qtot -3
  3799         CC    240    HIS     CG   3799     0.1868      12.01   ; qtot -2.813
  3800         NB    240    HIS    ND1   3800    -0.5432      14.01   ; qtot -3.356
  3801         CR    240    HIS    CE1   3801     0.1635      12.01   ; qtot -3.193
  3802         H5    240    HIS    HE1   3802     0.1435      1.008   ; qtot -3.049
  3803         NA    240    HIS    NE2   3803    -0.2795      14.01   ; qtot -3.329
  3804          H    240    HIS    HE2   3804     0.3339      1.008   ; qtot -2.995
  3805         CW    240    HIS    CD2   3805    -0.2207      12.01   ; qtot -3.216
  3806         H4    240    HIS    HD2   3806     0.1862      1.008   ; qtot -3.029
  3807          C    240    HIS      C   3807     0.5973      12.01   ; qtot -2.432
  3808          O    240    HIS      O   3808    -0.5679         16   ; qtot -3
; residue 241 ASN rtp ASN  q  0.0
  3809          N    241    ASN      N   3809    -0.4157      14.01   ; qtot -3.416
  3810          H    241    ASN      H   3810     0.2719      1.008   ; qtot -3.144
  3811         CT    241    ASN     CA   3811     0.0143      12.01   ; qtot -3.129
  3812         H1    241    ASN     HA   3812     0.1048      1.008   ; qtot -3.025
  3813         CT    241    ASN     CB   3813    -0.2041      12.01   ; qtot -3.229
  3814         HC    241    ASN    HB1   3814     0.0797      1.008   ; qtot -3.149
  3815         HC    241    ASN    HB2   3815     0.0797      1.008   ; qtot -3.069
  3816          C    241    ASN     CG   3816      0.713      12.01   ; qtot -2.356
  3817          O    241    ASN    OD1   3817    -0.5931         16   ; qtot -2.949
  3818          N    241    ASN    ND2   3818    -0.9191      14.01   ; qtot -3.869
  3819          H    241    ASN   HD21   3819     0.4196      1.008   ; qtot -3.449
  3820          H    241    ASN   HD22   3820     0.4196      1.008   ; qtot -3.029
  3821          C    241    ASN      C   3821     0.5973      12.01   ; qtot -2.432
  3822          O    241    ASN      O   3822    -0.5679         16   ; qtot -3
; residue 242 LYS rtp LYS  q +1.0
  3823          N    242    LYS      N   3823    -0.3479      14.01   ; qtot -3.348
  3824          H    242    LYS      H   3824     0.2747      1.008   ; qtot -3.073
  3825         CT    242    LYS     CA   3825      -0.24      12.01   ; qtot -3.313
  3826         H1    242    LYS     HA   3826     0.1426      1.008   ; qtot -3.171
  3827         CT    242    LYS     CB   3827    -0.0094      12.01   ; qtot -3.18
  3828         HC    242    LYS    HB1   3828     0.0362      1.008   ; qtot -3.144
  3829         HC    242    LYS    HB2   3829     0.0362      1.008   ; qtot -3.108
  3830         CT    242    LYS     CG   3830     0.0187      12.01   ; qtot -3.089
  3831         HC    242    LYS    HG1   3831     0.0103      1.008   ; qtot -3.079
  3832         HC    242    LYS    HG2   3832     0.0103      1.008   ; qtot -3.068
  3833         CT    242    LYS     CD   3833    -0.0479      12.01   ; qtot -3.116
  3834         HC    242    LYS    HD1   3834     0.0621      1.008   ; qtot -3.054
  3835         HC    242    LYS    HD2   3835     0.0621      1.008   ; qtot -2.992
  3836         CT    242    LYS     CE   3836    -0.0143      12.01   ; qtot -3.006
  3837         HP    242    LYS    HE1   3837     0.1135      1.008   ; qtot -2.893
  3838         HP    242    LYS    HE2   3838     0.1135      1.008   ; qtot -2.779
  3839         N3    242    LYS     NZ   3839    -0.3854      14.01   ; qtot -3.165
  3840          H    242    LYS    HZ1   3840       0.34      1.008   ; qtot -2.825
  3841          H    242    LYS    HZ2   3841       0.34      1.008   ; qtot -2.485
  3842          H    242    LYS    HZ3   3842       0.34      1.008   ; qtot -2.145
  3843          C    242    LYS      C   3843     0.7341      12.01   ; qtot -1.411
  3844          O    242    LYS      O   3844    -0.5894         16   ; qtot -2
; residue 243 THR rtp THR  q  0.0
  3845          N    243    THR      N   3845    -0.4157      14.01   ; qtot -2.416
  3846          H    243    THR      H   3846     0.2719      1.008   ; qtot -2.144
  3847         CT    243    THR     CA   3847    -0.0389      12.01   ; qtot -2.183
  3848         H1    243    THR     HA   3848     0.1007      1.008   ; qtot -2.082
  3849         CT    243    THR     CB   3849     0.3654      12.01   ; qtot -1.717
  3850         H1    243    THR     HB   3850     0.0043      1.008   ; qtot -1.712
  3851         CT    243    THR    CG2   3851    -0.2438      12.01   ; qtot -1.956
  3852         HC    243    THR   HG21   3852     0.0642      1.008   ; qtot -1.892
  3853         HC    243    THR   HG22   3853     0.0642      1.008   ; qtot -1.828
  3854         HC    243    THR   HG23   3854     0.0642      1.008   ; qtot -1.763
  3855         OH    243    THR    OG1   3855    -0.6761         16   ; qtot -2.44
  3856         HO    243    THR    HG1   3856     0.4102      1.008   ; qtot -2.029
  3857          C    243    THR      C   3857     0.5973      12.01   ; qtot -1.432
  3858          O    243    THR      O   3858    -0.5679         16   ; qtot -2
; residue 244 THR rtp THR  q  0.0
  3859          N    244    THR      N   3859    -0.4157      14.01   ; qtot -2.416
  3860          H    244    THR      H   3860     0.2719      1.008   ; qtot -2.144
  3861         CT    244    THR     CA   3861    -0.0389      12.01   ; qtot -2.183
  3862         H1    244    THR     HA   3862     0.1007      1.008   ; qtot -2.082
  3863         CT    244    THR     CB   3863     0.3654      12.01   ; qtot -1.717
  3864         H1    244    THR     HB   3864     0.0043      1.008   ; qtot -1.712
  3865         CT    244    THR    CG2   3865    -0.2438      12.01   ; qtot -1.956
  3866         HC    244    THR   HG21   3866     0.0642      1.008   ; qtot -1.892
  3867         HC    244    THR   HG22   3867     0.0642      1.008   ; qtot -1.828
  3868         HC    244    THR   HG23   3868     0.0642      1.008   ; qtot -1.763
  3869         OH    244    THR    OG1   3869    -0.6761         16   ; qtot -2.44
  3870         HO    244    THR    HG1   3870     0.4102      1.008   ; qtot -2.029
  3871          C    244    THR      C   3871     0.5973      12.01   ; qtot -1.432
  3872          O    244    THR      O   3872    -0.5679         16   ; qtot -2
; residue 245 ALA rtp ALA  q  0.0
  3873          N    245    ALA      N   3873    -0.4157      14.01   ; qtot -2.416
  3874          H    245    ALA      H   3874     0.2719      1.008   ; qtot -2.144
  3875         CT    245    ALA     CA   3875     0.0337      12.01   ; qtot -2.11
  3876         H1    245    ALA     HA   3876     0.0823      1.008   ; qtot -2.028
  3877         CT    245    ALA     CB   3877    -0.1825      12.01   ; qtot -2.21
  3878         HC    245    ALA    HB1   3878     0.0603      1.008   ; qtot -2.15
  3879         HC    245    ALA    HB2   3879     0.0603      1.008   ; qtot -2.09
  3880         HC    245    ALA    HB3   3880     0.0603      1.008   ; qtot -2.029
  3881          C    245    ALA      C   3881     0.5973      12.01   ; qtot -1.432
  3882          O    245    ALA      O   3882    -0.5679         16   ; qtot -2
; residue 246 GLN rtp GLN  q  0.0
  3883          N    246    GLN      N   3883    -0.4157      14.01   ; qtot -2.416
  3884          H    246    GLN      H   3884     0.2719      1.008   ; qtot -2.144
  3885         CT    246    GLN     CA   3885    -0.0031      12.01   ; qtot -2.147
  3886         H1    246    GLN     HA   3886      0.085      1.008   ; qtot -2.062
  3887         CT    246    GLN     CB   3887    -0.0036      12.01   ; qtot -2.065
  3888         HC    246    GLN    HB1   3888     0.0171      1.008   ; qtot -2.048
  3889         HC    246    GLN    HB2   3889     0.0171      1.008   ; qtot -2.031
  3890         CT    246    GLN     CG   3890    -0.0645      12.01   ; qtot -2.096
  3891         HC    246    GLN    HG1   3891     0.0352      1.008   ; qtot -2.061
  3892         HC    246    GLN    HG2   3892     0.0352      1.008   ; qtot -2.025
  3893          C    246    GLN     CD   3893     0.6951      12.01   ; qtot -1.33
  3894          O    246    GLN    OE1   3894    -0.6086         16   ; qtot -1.939
  3895          N    246    GLN    NE2   3895    -0.9407      14.01   ; qtot -2.88
  3896          H    246    GLN   HE21   3896     0.4251      1.008   ; qtot -2.454
  3897          H    246    GLN   HE22   3897     0.4251      1.008   ; qtot -2.029
  3898          C    246    GLN      C   3898     0.5973      12.01   ; qtot -1.432
  3899          O    246    GLN      O   3899    -0.5679         16   ; qtot -2
; residue 247 VAL rtp VAL  q  0.0
  3900          N    247    VAL      N   3900    -0.4157      14.01   ; qtot -2.416
  3901          H    247    VAL      H   3901     0.2719      1.008   ; qtot -2.144
  3902         CT    247    VAL     CA   3902    -0.0875      12.01   ; qtot -2.231
  3903         H1    247    VAL     HA   3903     0.0969      1.008   ; qtot -2.134
  3904         CT    247    VAL     CB   3904     0.2985      12.01   ; qtot -1.836
  3905         HC    247    VAL     HB   3905    -0.0297      1.008   ; qtot -1.866
  3906         CT    247    VAL    CG1   3906    -0.3192      12.01   ; qtot -2.185
  3907         HC    247    VAL   HG11   3907     0.0791      1.008   ; qtot -2.106
  3908         HC    247    VAL   HG12   3908     0.0791      1.008   ; qtot -2.027
  3909         HC    247    VAL   HG13   3909     0.0791      1.008   ; qtot -1.947
  3910         CT    247    VAL    CG2   3910    -0.3192      12.01   ; qtot -2.267
  3911         HC    247    VAL   HG21   3911     0.0791      1.008   ; qtot -2.188
  3912         HC    247    VAL   HG22   3912     0.0791      1.008   ; qtot -2.108
  3913         HC    247    VAL   HG23   3913     0.0791      1.008   ; qtot -2.029
  3914          C    247    VAL      C   3914     0.5973      12.01   ; qtot -1.432
  3915          O    247    VAL      O   3915    -0.5679         16   ; qtot -2
; residue 248 LEU rtp LEU  q  0.0
  3916          N    248    LEU      N   3916    -0.4157      14.01   ; qtot -2.416
  3917          H    248    LEU      H   3917     0.2719      1.008   ; qtot -2.144
  3918         CT    248    LEU     CA   3918    -0.0518      12.01   ; qtot -2.196
  3919         H1    248    LEU     HA   3919     0.0922      1.008   ; qtot -2.103
  3920         CT    248    LEU     CB   3920    -0.1102      12.01   ; qtot -2.214
  3921         HC    248    LEU    HB1   3921     0.0457      1.008   ; qtot -2.168
  3922         HC    248    LEU    HB2   3922     0.0457      1.008   ; qtot -2.122
  3923         CT    248    LEU     CG   3923     0.3531      12.01   ; qtot -1.769
  3924         HC    248    LEU     HG   3924    -0.0361      1.008   ; qtot -1.805
  3925         CT    248    LEU    CD1   3925    -0.4121      12.01   ; qtot -2.217
  3926         HC    248    LEU   HD11   3926        0.1      1.008   ; qtot -2.117
  3927         HC    248    LEU   HD12   3927        0.1      1.008   ; qtot -2.017
  3928         HC    248    LEU   HD13   3928        0.1      1.008   ; qtot -1.917
  3929         CT    248    LEU    CD2   3929    -0.4121      12.01   ; qtot -2.329
  3930         HC    248    LEU   HD21   3930        0.1      1.008   ; qtot -2.229
  3931         HC    248    LEU   HD22   3931        0.1      1.008   ; qtot -2.129
  3932         HC    248    LEU   HD23   3932        0.1      1.008   ; qtot -2.029
  3933          C    248    LEU      C   3933     0.5973      12.01   ; qtot -1.432
  3934          O    248    LEU      O   3934    -0.5679         16   ; qtot -2
; residue 249 ILE rtp ILE  q  0.0
  3935          N    249    ILE      N   3935    -0.4157      14.01   ; qtot -2.416
  3936          H    249    ILE      H   3936     0.2719      1.008   ; qtot -2.144
  3937         CT    249    ILE     CA   3937    -0.0597      12.01   ; qtot -2.203
  3938         H1    249    ILE     HA   3938     0.0869      1.008   ; qtot -2.117
  3939         CT    249    ILE     CB   3939     0.1303      12.01   ; qtot -1.986
  3940         HC    249    ILE     HB   3940     0.0187      1.008   ; qtot -1.968
  3941         CT    249    ILE    CG2   3941    -0.3204      12.01   ; qtot -2.288
  3942         HC    249    ILE   HG21   3942     0.0882      1.008   ; qtot -2.2
  3943         HC    249    ILE   HG22   3943     0.0882      1.008   ; qtot -2.112
  3944         HC    249    ILE   HG23   3944     0.0882      1.008   ; qtot -2.023
  3945         CT    249    ILE    CG1   3945     -0.043      12.01   ; qtot -2.066
  3946         HC    249    ILE   HG11   3946     0.0236      1.008   ; qtot -2.043
  3947         HC    249    ILE   HG12   3947     0.0236      1.008   ; qtot -2.019
  3948         CT    249    ILE     CD   3948     -0.066      12.01   ; qtot -2.085
  3949         HC    249    ILE    HD1   3949     0.0186      1.008   ; qtot -2.067
  3950         HC    249    ILE    HD2   3950     0.0186      1.008   ; qtot -2.048
  3951         HC    249    ILE    HD3   3951     0.0186      1.008   ; qtot -2.029
  3952          C    249    ILE      C   3952     0.5973      12.01   ; qtot -1.432
  3953          O    249    ILE      O   3953    -0.5679         16   ; qtot -2
; residue 250 ARG rtp ARG  q +1.0
  3954          N    250    ARG      N   3954    -0.3479      14.01   ; qtot -2.348
  3955          H    250    ARG      H   3955     0.2747      1.008   ; qtot -2.073
  3956         CT    250    ARG     CA   3956    -0.2637      12.01   ; qtot -2.337
  3957         H1    250    ARG     HA   3957      0.156      1.008   ; qtot -2.181
  3958         CT    250    ARG     CB   3958    -0.0007      12.01   ; qtot -2.182
  3959         HC    250    ARG    HB1   3959     0.0327      1.008   ; qtot -2.149
  3960         HC    250    ARG    HB2   3960     0.0327      1.008   ; qtot -2.116
  3961         CT    250    ARG     CG   3961      0.039      12.01   ; qtot -2.077
  3962         HC    250    ARG    HG1   3962     0.0285      1.008   ; qtot -2.049
  3963         HC    250    ARG    HG2   3963     0.0285      1.008   ; qtot -2.02
  3964         CT    250    ARG     CD   3964     0.0486      12.01   ; qtot -1.972
  3965         H1    250    ARG    HD1   3965     0.0687      1.008   ; qtot -1.903
  3966         H1    250    ARG    HD2   3966     0.0687      1.008   ; qtot -1.834
  3967         N2    250    ARG     NE   3967    -0.5295      14.01   ; qtot -2.364
  3968          H    250    ARG     HE   3968     0.3456      1.008   ; qtot -2.018
  3969         CA    250    ARG     CZ   3969     0.8076      12.01   ; qtot -1.21
  3970         N2    250    ARG    NH1   3970    -0.8627      14.01   ; qtot -2.073
  3971          H    250    ARG   HH11   3971     0.4478      1.008   ; qtot -1.625
  3972          H    250    ARG   HH12   3972     0.4478      1.008   ; qtot -1.178
  3973         N2    250    ARG    NH2   3973    -0.8627      14.01   ; qtot -2.04
  3974          H    250    ARG   HH21   3974     0.4478      1.008   ; qtot -1.592
  3975          H    250    ARG   HH22   3975     0.4478      1.008   ; qtot -1.145
  3976          C    250    ARG      C   3976     0.7341      12.01   ; qtot -0.4106
  3977          O    250    ARG      O   3977    -0.5894         16   ; qtot -1
; residue 251 PHE rtp PHE  q  0.0
  3978          N    251    PHE      N   3978    -0.4157      14.01   ; qtot -1.416
  3979          H    251    PHE      H   3979     0.2719      1.008   ; qtot -1.144
  3980         CT    251    PHE     CA   3980    -0.0024      12.01   ; qtot -1.146
  3981         H1    251    PHE     HA   3981     0.0978      1.008   ; qtot -1.048
  3982         CT    251    PHE     CB   3982    -0.0343      12.01   ; qtot -1.083
  3983         HC    251    PHE    HB1   3983     0.0295      1.008   ; qtot -1.053
  3984         HC    251    PHE    HB2   3984     0.0295      1.008   ; qtot -1.024
  3985         CA    251    PHE     CG   3985     0.0118      12.01   ; qtot -1.012
  3986         CA    251    PHE    CD1   3986    -0.1256      12.01   ; qtot -1.137
  3987         HA    251    PHE    HD1   3987      0.133      1.008   ; qtot -1.004
  3988         CA    251    PHE    CE1   3988    -0.1704      12.01   ; qtot -1.175
  3989         HA    251    PHE    HE1   3989      0.143      1.008   ; qtot -1.032
  3990         CA    251    PHE     CZ   3990    -0.1072      12.01   ; qtot -1.139
  3991         HA    251    PHE     HZ   3991     0.1297      1.008   ; qtot -1.009
  3992         CA    251    PHE    CE2   3992    -0.1704      12.01   ; qtot -1.18
  3993         HA    251    PHE    HE2   3993      0.143      1.008   ; qtot -1.037
  3994         CA    251    PHE    CD2   3994    -0.1256      12.01   ; qtot -1.162
  3995         HA    251    PHE    HD2   3995      0.133      1.008   ; qtot -1.029
  3996          C    251    PHE      C   3996     0.5973      12.01   ; qtot -0.4321
  3997          O    251    PHE      O   3997    -0.5679         16   ; qtot -1
; residue 252 PRO rtp PRO  q  0.0
  3998          N    252    PRO      N   3998    -0.2548      14.01   ; qtot -1.255
  3999         CT    252    PRO     CD   3999     0.0192      12.01   ; qtot -1.236
  4000         H1    252    PRO    HD1   4000     0.0391      1.008   ; qtot -1.196
  4001         H1    252    PRO    HD2   4001     0.0391      1.008   ; qtot -1.157
  4002         CT    252    PRO     CG   4002     0.0189      12.01   ; qtot -1.138
  4003         HC    252    PRO    HG1   4003     0.0213      1.008   ; qtot -1.117
  4004         HC    252    PRO    HG2   4004     0.0213      1.008   ; qtot -1.096
  4005         CT    252    PRO     CB   4005     -0.007      12.01   ; qtot -1.103
  4006         HC    252    PRO    HB1   4006     0.0253      1.008   ; qtot -1.078
  4007         HC    252    PRO    HB2   4007     0.0253      1.008   ; qtot -1.052
  4008         CT    252    PRO     CA   4008    -0.0266      12.01   ; qtot -1.079
  4009         H1    252    PRO     HA   4009     0.0641      1.008   ; qtot -1.015
  4010          C    252    PRO      C   4010     0.5896      12.01   ; qtot -0.4252
  4011          O    252    PRO      O   4011    -0.5748         16   ; qtot -1
; residue 253 MET rtp MET  q  0.0
  4012          N    253    MET      N   4012    -0.4157      14.01   ; qtot -1.416
  4013          H    253    MET      H   4013     0.2719      1.008   ; qtot -1.144
  4014         CT    253    MET     CA   4014    -0.0237      12.01   ; qtot -1.167
  4015         H1    253    MET     HA   4015      0.088      1.008   ; qtot -1.079
  4016         CT    253    MET     CB   4016     0.0342      12.01   ; qtot -1.045
  4017         HC    253    MET    HB1   4017     0.0241      1.008   ; qtot -1.021
  4018         HC    253    MET    HB2   4018     0.0241      1.008   ; qtot -0.9971
  4019         CT    253    MET     CG   4019     0.0018      12.01   ; qtot -0.9953
  4020         H1    253    MET    HG1   4020      0.044      1.008   ; qtot -0.9513
  4021         H1    253    MET    HG2   4021      0.044      1.008   ; qtot -0.9073
  4022          S    253    MET     SD   4022    -0.2737      32.06   ; qtot -1.181
  4023         CT    253    MET     CE   4023    -0.0536      12.01   ; qtot -1.235
  4024         H1    253    MET    HE1   4024     0.0684      1.008   ; qtot -1.166
  4025         H1    253    MET    HE2   4025     0.0684      1.008   ; qtot -1.098
  4026         H1    253    MET    HE3   4026     0.0684      1.008   ; qtot -1.029
  4027          C    253    MET      C   4027     0.5973      12.01   ; qtot -0.4321
  4028          O    253    MET      O   4028    -0.5679         16   ; qtot -1
; residue 254 GLN rtp GLN  q  0.0
  4029          N    254    GLN      N   4029    -0.4157      14.01   ; qtot -1.416
  4030          H    254    GLN      H   4030     0.2719      1.008   ; qtot -1.144
  4031         CT    254    GLN     CA   4031    -0.0031      12.01   ; qtot -1.147
  4032         H1    254    GLN     HA   4032      0.085      1.008   ; qtot -1.062
  4033         CT    254    GLN     CB   4033    -0.0036      12.01   ; qtot -1.065
  4034         HC    254    GLN    HB1   4034     0.0171      1.008   ; qtot -1.048
  4035         HC    254    GLN    HB2   4035     0.0171      1.008   ; qtot -1.031
  4036         CT    254    GLN     CG   4036    -0.0645      12.01   ; qtot -1.096
  4037         HC    254    GLN    HG1   4037     0.0352      1.008   ; qtot -1.061
  4038         HC    254    GLN    HG2   4038     0.0352      1.008   ; qtot -1.025
  4039          C    254    GLN     CD   4039     0.6951      12.01   ; qtot -0.3303
  4040          O    254    GLN    OE1   4040    -0.6086         16   ; qtot -0.9389
  4041          N    254    GLN    NE2   4041    -0.9407      14.01   ; qtot -1.88
  4042          H    254    GLN   HE21   4042     0.4251      1.008   ; qtot -1.454
  4043          H    254    GLN   HE22   4043     0.4251      1.008   ; qtot -1.029
  4044          C    254    GLN      C   4044     0.5973      12.01   ; qtot -0.4321
  4045          O    254    GLN      O   4045    -0.5679         16   ; qtot -1
; residue 255 ARG rtp ARG  q +1.0
  4046          N    255    ARG      N   4046    -0.3479      14.01   ; qtot -1.348
  4047          H    255    ARG      H   4047     0.2747      1.008   ; qtot -1.073
  4048         CT    255    ARG     CA   4048    -0.2637      12.01   ; qtot -1.337
  4049         H1    255    ARG     HA   4049      0.156      1.008   ; qtot -1.181
  4050         CT    255    ARG     CB   4050    -0.0007      12.01   ; qtot -1.182
  4051         HC    255    ARG    HB1   4051     0.0327      1.008   ; qtot -1.149
  4052         HC    255    ARG    HB2   4052     0.0327      1.008   ; qtot -1.116
  4053         CT    255    ARG     CG   4053      0.039      12.01   ; qtot -1.077
  4054         HC    255    ARG    HG1   4054     0.0285      1.008   ; qtot -1.049
  4055         HC    255    ARG    HG2   4055     0.0285      1.008   ; qtot -1.02
  4056         CT    255    ARG     CD   4056     0.0486      12.01   ; qtot -0.9716
  4057         H1    255    ARG    HD1   4057     0.0687      1.008   ; qtot -0.9029
  4058         H1    255    ARG    HD2   4058     0.0687      1.008   ; qtot -0.8342
  4059         N2    255    ARG     NE   4059    -0.5295      14.01   ; qtot -1.364
  4060          H    255    ARG     HE   4060     0.3456      1.008   ; qtot -1.018
  4061         CA    255    ARG     CZ   4061     0.8076      12.01   ; qtot -0.2105
  4062         N2    255    ARG    NH1   4062    -0.8627      14.01   ; qtot -1.073
  4063          H    255    ARG   HH11   4063     0.4478      1.008   ; qtot -0.6254
  4064          H    255    ARG   HH12   4064     0.4478      1.008   ; qtot -0.1776
  4065         N2    255    ARG    NH2   4065    -0.8627      14.01   ; qtot -1.04
  4066          H    255    ARG   HH21   4066     0.4478      1.008   ; qtot -0.5925
  4067          H    255    ARG   HH22   4067     0.4478      1.008   ; qtot -0.1447
  4068          C    255    ARG      C   4068     0.7341      12.01   ; qtot 0.5894
  4069          O    255    ARG      O   4069    -0.5894         16   ; qtot 0
; residue 256 ASN rtp ASN  q  0.0
  4070          N    256    ASN      N   4070    -0.4157      14.01   ; qtot -0.4157
  4071          H    256    ASN      H   4071     0.2719      1.008   ; qtot -0.1438
  4072         CT    256    ASN     CA   4072     0.0143      12.01   ; qtot -0.1295
  4073         H1    256    ASN     HA   4073     0.1048      1.008   ; qtot -0.0247
  4074         CT    256    ASN     CB   4074    -0.2041      12.01   ; qtot -0.2288
  4075         HC    256    ASN    HB1   4075     0.0797      1.008   ; qtot -0.1491
  4076         HC    256    ASN    HB2   4076     0.0797      1.008   ; qtot -0.0694
  4077          C    256    ASN     CG   4077      0.713      12.01   ; qtot 0.6436
  4078          O    256    ASN    OD1   4078    -0.5931         16   ; qtot 0.0505
  4079          N    256    ASN    ND2   4079    -0.9191      14.01   ; qtot -0.8686
  4080          H    256    ASN   HD21   4080     0.4196      1.008   ; qtot -0.449
  4081          H    256    ASN   HD22   4081     0.4196      1.008   ; qtot -0.0294
  4082          C    256    ASN      C   4082     0.5973      12.01   ; qtot 0.5679
  4083          O    256    ASN      O   4083    -0.5679         16   ; qtot 0
; residue 257 LEU rtp LEU  q  0.0
  4084          N    257    LEU      N   4084    -0.4157      14.01   ; qtot -0.4157
  4085          H    257    LEU      H   4085     0.2719      1.008   ; qtot -0.1438
  4086         CT    257    LEU     CA   4086    -0.0518      12.01   ; qtot -0.1956
  4087         H1    257    LEU     HA   4087     0.0922      1.008   ; qtot -0.1034
  4088         CT    257    LEU     CB   4088    -0.1102      12.01   ; qtot -0.2136
  4089         HC    257    LEU    HB1   4089     0.0457      1.008   ; qtot -0.1679
  4090         HC    257    LEU    HB2   4090     0.0457      1.008   ; qtot -0.1222
  4091         CT    257    LEU     CG   4091     0.3531      12.01   ; qtot 0.2309
  4092         HC    257    LEU     HG   4092    -0.0361      1.008   ; qtot 0.1948
  4093         CT    257    LEU    CD1   4093    -0.4121      12.01   ; qtot -0.2173
  4094         HC    257    LEU   HD11   4094        0.1      1.008   ; qtot -0.1173
  4095         HC    257    LEU   HD12   4095        0.1      1.008   ; qtot -0.0173
  4096         HC    257    LEU   HD13   4096        0.1      1.008   ; qtot 0.0827
  4097         CT    257    LEU    CD2   4097    -0.4121      12.01   ; qtot -0.3294
  4098         HC    257    LEU   HD21   4098        0.1      1.008   ; qtot -0.2294
  4099         HC    257    LEU   HD22   4099        0.1      1.008   ; qtot -0.1294
  4100         HC    257    LEU   HD23   4100        0.1      1.008   ; qtot -0.0294
  4101          C    257    LEU      C   4101     0.5973      12.01   ; qtot 0.5679
  4102          O    257    LEU      O   4102    -0.5679         16   ; qtot 0
; residue 258 VAL rtp VAL  q  0.0
  4103          N    258    VAL      N   4103    -0.4157      14.01   ; qtot -0.4157
  4104          H    258    VAL      H   4104     0.2719      1.008   ; qtot -0.1438
  4105         CT    258    VAL     CA   4105    -0.0875      12.01   ; qtot -0.2313
  4106         H1    258    VAL     HA   4106     0.0969      1.008   ; qtot -0.1344
  4107         CT    258    VAL     CB   4107     0.2985      12.01   ; qtot 0.1641
  4108         HC    258    VAL     HB   4108    -0.0297      1.008   ; qtot 0.1344
  4109         CT    258    VAL    CG1   4109    -0.3192      12.01   ; qtot -0.1848
  4110         HC    258    VAL   HG11   4110     0.0791      1.008   ; qtot -0.1057
  4111         HC    258    VAL   HG12   4111     0.0791      1.008   ; qtot -0.0266
  4112         HC    258    VAL   HG13   4112     0.0791      1.008   ; qtot 0.0525
  4113         CT    258    VAL    CG2   4113    -0.3192      12.01   ; qtot -0.2667
  4114         HC    258    VAL   HG21   4114     0.0791      1.008   ; qtot -0.1876
  4115         HC    258    VAL   HG22   4115     0.0791      1.008   ; qtot -0.1085
  4116         HC    258    VAL   HG23   4116     0.0791      1.008   ; qtot -0.0294
  4117          C    258    VAL      C   4117     0.5973      12.01   ; qtot 0.5679
  4118          O    258    VAL      O   4118    -0.5679         16   ; qtot 0
; residue 259 VAL rtp VAL  q  0.0
  4119          N    259    VAL      N   4119    -0.4157      14.01   ; qtot -0.4157
  4120          H    259    VAL      H   4120     0.2719      1.008   ; qtot -0.1438
  4121         CT    259    VAL     CA   4121    -0.0875      12.01   ; qtot -0.2313
  4122         H1    259    VAL     HA   4122     0.0969      1.008   ; qtot -0.1344
  4123         CT    259    VAL     CB   4123     0.2985      12.01   ; qtot 0.1641
  4124         HC    259    VAL     HB   4124    -0.0297      1.008   ; qtot 0.1344
  4125         CT    259    VAL    CG1   4125    -0.3192      12.01   ; qtot -0.1848
  4126         HC    259    VAL   HG11   4126     0.0791      1.008   ; qtot -0.1057
  4127         HC    259    VAL   HG12   4127     0.0791      1.008   ; qtot -0.0266
  4128         HC    259    VAL   HG13   4128     0.0791      1.008   ; qtot 0.0525
  4129         CT    259    VAL    CG2   4129    -0.3192      12.01   ; qtot -0.2667
  4130         HC    259    VAL   HG21   4130     0.0791      1.008   ; qtot -0.1876
  4131         HC    259    VAL   HG22   4131     0.0791      1.008   ; qtot -0.1085
  4132         HC    259    VAL   HG23   4132     0.0791      1.008   ; qtot -0.0294
  4133          C    259    VAL      C   4133     0.5973      12.01   ; qtot 0.5679
  4134          O    259    VAL      O   4134    -0.5679         16   ; qtot 0
; residue 260 ILE rtp ILE  q  0.0
  4135          N    260    ILE      N   4135    -0.4157      14.01   ; qtot -0.4157
  4136          H    260    ILE      H   4136     0.2719      1.008   ; qtot -0.1438
  4137         CT    260    ILE     CA   4137    -0.0597      12.01   ; qtot -0.2035
  4138         H1    260    ILE     HA   4138     0.0869      1.008   ; qtot -0.1166
  4139         CT    260    ILE     CB   4139     0.1303      12.01   ; qtot 0.0137
  4140         HC    260    ILE     HB   4140     0.0187      1.008   ; qtot 0.0324
  4141         CT    260    ILE    CG2   4141    -0.3204      12.01   ; qtot -0.288
  4142         HC    260    ILE   HG21   4142     0.0882      1.008   ; qtot -0.1998
  4143         HC    260    ILE   HG22   4143     0.0882      1.008   ; qtot -0.1116
  4144         HC    260    ILE   HG23   4144     0.0882      1.008   ; qtot -0.0234
  4145         CT    260    ILE    CG1   4145     -0.043      12.01   ; qtot -0.0664
  4146         HC    260    ILE   HG11   4146     0.0236      1.008   ; qtot -0.0428
  4147         HC    260    ILE   HG12   4147     0.0236      1.008   ; qtot -0.0192
  4148         CT    260    ILE     CD   4148     -0.066      12.01   ; qtot -0.0852
  4149         HC    260    ILE    HD1   4149     0.0186      1.008   ; qtot -0.0666
  4150         HC    260    ILE    HD2   4150     0.0186      1.008   ; qtot -0.048
  4151         HC    260    ILE    HD3   4151     0.0186      1.008   ; qtot -0.0294
  4152          C    260    ILE      C   4152     0.5973      12.01   ; qtot 0.5679
  4153          O    260    ILE      O   4153    -0.5679         16   ; qtot 0
; residue 261 PRO rtp PRO  q  0.0
  4154          N    261    PRO      N   4154    -0.2548      14.01   ; qtot -0.2548
  4155         CT    261    PRO     CD   4155     0.0192      12.01   ; qtot -0.2356
  4156         H1    261    PRO    HD1   4156     0.0391      1.008   ; qtot -0.1965
  4157         H1    261    PRO    HD2   4157     0.0391      1.008   ; qtot -0.1574
  4158         CT    261    PRO     CG   4158     0.0189      12.01   ; qtot -0.1385
  4159         HC    261    PRO    HG1   4159     0.0213      1.008   ; qtot -0.1172
  4160         HC    261    PRO    HG2   4160     0.0213      1.008   ; qtot -0.0959
  4161         CT    261    PRO     CB   4161     -0.007      12.01   ; qtot -0.1029
  4162         HC    261    PRO    HB1   4162     0.0253      1.008   ; qtot -0.0776
  4163         HC    261    PRO    HB2   4163     0.0253      1.008   ; qtot -0.0523
  4164         CT    261    PRO     CA   4164    -0.0266      12.01   ; qtot -0.0789
  4165         H1    261    PRO     HA   4165     0.0641      1.008   ; qtot -0.0148
  4166          C    261    PRO      C   4166     0.5896      12.01   ; qtot 0.5748
  4167          O    261    PRO      O   4167    -0.5748         16   ; qtot 0
; residue 262 LYS rtp LYS  q +1.0
  4168          N    262    LYS      N   4168    -0.3479      14.01   ; qtot -0.3479
  4169          H    262    LYS      H   4169     0.2747      1.008   ; qtot -0.0732
  4170         CT    262    LYS     CA   4170      -0.24      12.01   ; qtot -0.3132
  4171         H1    262    LYS     HA   4171     0.1426      1.008   ; qtot -0.1706
  4172         CT    262    LYS     CB   4172    -0.0094      12.01   ; qtot -0.18
  4173         HC    262    LYS    HB1   4173     0.0362      1.008   ; qtot -0.1438
  4174         HC    262    LYS    HB2   4174     0.0362      1.008   ; qtot -0.1076
  4175         CT    262    LYS     CG   4175     0.0187      12.01   ; qtot -0.0889
  4176         HC    262    LYS    HG1   4176     0.0103      1.008   ; qtot -0.0786
  4177         HC    262    LYS    HG2   4177     0.0103      1.008   ; qtot -0.0683
  4178         CT    262    LYS     CD   4178    -0.0479      12.01   ; qtot -0.1162
  4179         HC    262    LYS    HD1   4179     0.0621      1.008   ; qtot -0.0541
  4180         HC    262    LYS    HD2   4180     0.0621      1.008   ; qtot 0.008
  4181         CT    262    LYS     CE   4181    -0.0143      12.01   ; qtot -0.0063
  4182         HP    262    LYS    HE1   4182     0.1135      1.008   ; qtot 0.1072
  4183         HP    262    LYS    HE2   4183     0.1135      1.008   ; qtot 0.2207
  4184         N3    262    LYS     NZ   4184    -0.3854      14.01   ; qtot -0.1647
  4185          H    262    LYS    HZ1   4185       0.34      1.008   ; qtot 0.1753
  4186          H    262    LYS    HZ2   4186       0.34      1.008   ; qtot 0.5153
  4187          H    262    LYS    HZ3   4187       0.34      1.008   ; qtot 0.8553
  4188          C    262    LYS      C   4188     0.7341      12.01   ; qtot 1.589
  4189          O    262    LYS      O   4189    -0.5894         16   ; qtot 1
; residue 263 SER rtp SER  q  0.0
  4190          N    263    SER      N   4190    -0.4157      14.01   ; qtot 0.5843
  4191          H    263    SER      H   4191     0.2719      1.008   ; qtot 0.8562
  4192         CT    263    SER     CA   4192    -0.0249      12.01   ; qtot 0.8313
  4193         H1    263    SER     HA   4193     0.0843      1.008   ; qtot 0.9156
  4194         CT    263    SER     CB   4194     0.2117      12.01   ; qtot 1.127
  4195         H1    263    SER    HB1   4195     0.0352      1.008   ; qtot 1.163
  4196         H1    263    SER    HB2   4196     0.0352      1.008   ; qtot 1.198
  4197         OH    263    SER     OG   4197    -0.6546         16   ; qtot 0.5431
  4198         HO    263    SER     HG   4198     0.4275      1.008   ; qtot 0.9706
  4199          C    263    SER      C   4199     0.5973      12.01   ; qtot 1.568
  4200          O    263    SER      O   4200    -0.5679         16   ; qtot 1
; residue 264 VAL rtp VAL  q  0.0
  4201          N    264    VAL      N   4201    -0.4157      14.01   ; qtot 0.5843
  4202          H    264    VAL      H   4202     0.2719      1.008   ; qtot 0.8562
  4203         CT    264    VAL     CA   4203    -0.0875      12.01   ; qtot 0.7687
  4204         H1    264    VAL     HA   4204     0.0969      1.008   ; qtot 0.8656
  4205         CT    264    VAL     CB   4205     0.2985      12.01   ; qtot 1.164
  4206         HC    264    VAL     HB   4206    -0.0297      1.008   ; qtot 1.134
  4207         CT    264    VAL    CG1   4207    -0.3192      12.01   ; qtot 0.8152
  4208         HC    264    VAL   HG11   4208     0.0791      1.008   ; qtot 0.8943
  4209         HC    264    VAL   HG12   4209     0.0791      1.008   ; qtot 0.9734
  4210         HC    264    VAL   HG13   4210     0.0791      1.008   ; qtot 1.052
  4211         CT    264    VAL    CG2   4211    -0.3192      12.01   ; qtot 0.7333
  4212         HC    264    VAL   HG21   4212     0.0791      1.008   ; qtot 0.8124
  4213         HC    264    VAL   HG22   4213     0.0791      1.008   ; qtot 0.8915
  4214         HC    264    VAL   HG23   4214     0.0791      1.008   ; qtot 0.9706
  4215          C    264    VAL      C   4215     0.5973      12.01   ; qtot 1.568
  4216          O    264    VAL      O   4216    -0.5679         16   ; qtot 1
; residue 265 THR rtp THR  q  0.0
  4217          N    265    THR      N   4217    -0.4157      14.01   ; qtot 0.5843
  4218          H    265    THR      H   4218     0.2719      1.008   ; qtot 0.8562
  4219         CT    265    THR     CA   4219    -0.0389      12.01   ; qtot 0.8173
  4220         H1    265    THR     HA   4220     0.1007      1.008   ; qtot 0.918
  4221         CT    265    THR     CB   4221     0.3654      12.01   ; qtot 1.283
  4222         H1    265    THR     HB   4222     0.0043      1.008   ; qtot 1.288
  4223         CT    265    THR    CG2   4223    -0.2438      12.01   ; qtot 1.044
  4224         HC    265    THR   HG21   4224     0.0642      1.008   ; qtot 1.108
  4225         HC    265    THR   HG22   4225     0.0642      1.008   ; qtot 1.172
  4226         HC    265    THR   HG23   4226     0.0642      1.008   ; qtot 1.236
  4227         OH    265    THR    OG1   4227    -0.6761         16   ; qtot 0.5604
  4228         HO    265    THR    HG1   4228     0.4102      1.008   ; qtot 0.9706
  4229          C    265    THR      C   4229     0.5973      12.01   ; qtot 1.568
  4230          O    265    THR      O   4230    -0.5679         16   ; qtot 1
; residue 266 PRO rtp PRO  q  0.0
  4231          N    266    PRO      N   4231    -0.2548      14.01   ; qtot 0.7452
  4232         CT    266    PRO     CD   4232     0.0192      12.01   ; qtot 0.7644
  4233         H1    266    PRO    HD1   4233     0.0391      1.008   ; qtot 0.8035
  4234         H1    266    PRO    HD2   4234     0.0391      1.008   ; qtot 0.8426
  4235         CT    266    PRO     CG   4235     0.0189      12.01   ; qtot 0.8615
  4236         HC    266    PRO    HG1   4236     0.0213      1.008   ; qtot 0.8828
  4237         HC    266    PRO    HG2   4237     0.0213      1.008   ; qtot 0.9041
  4238         CT    266    PRO     CB   4238     -0.007      12.01   ; qtot 0.8971
  4239         HC    266    PRO    HB1   4239     0.0253      1.008   ; qtot 0.9224
  4240         HC    266    PRO    HB2   4240     0.0253      1.008   ; qtot 0.9477
  4241         CT    266    PRO     CA   4241    -0.0266      12.01   ; qtot 0.9211
  4242         H1    266    PRO     HA   4242     0.0641      1.008   ; qtot 0.9852
  4243          C    266    PRO      C   4243     0.5896      12.01   ; qtot 1.575
  4244          O    266    PRO      O   4244    -0.5748         16   ; qtot 1
; residue 267 GLU rtp GLU  q -1.0
  4245          N    267    GLU      N   4245    -0.5163      14.01   ; qtot 0.4837
  4246          H    267    GLU      H   4246     0.2936      1.008   ; qtot 0.7773
  4247         CT    267    GLU     CA   4247     0.0397      12.01   ; qtot 0.817
  4248         H1    267    GLU     HA   4248     0.1105      1.008   ; qtot 0.9275
  4249         CT    267    GLU     CB   4249      0.056      12.01   ; qtot 0.9835
  4250         HC    267    GLU    HB1   4250    -0.0173      1.008   ; qtot 0.9662
  4251         HC    267    GLU    HB2   4251    -0.0173      1.008   ; qtot 0.9489
  4252         CT    267    GLU     CG   4252     0.0136      12.01   ; qtot 0.9625
  4253         HC    267    GLU    HG1   4253    -0.0425      1.008   ; qtot 0.92
  4254         HC    267    GLU    HG2   4254    -0.0425      1.008   ; qtot 0.8775
  4255          C    267    GLU     CD   4255     0.8054      12.01   ; qtot 1.683
  4256         O2    267    GLU    OE1   4256    -0.8188         16   ; qtot 0.8641
  4257         O2    267    GLU    OE2   4257    -0.8188         16   ; qtot 0.0453
  4258          C    267    GLU      C   4258     0.5366      12.01   ; qtot 0.5819
  4259          O    267    GLU      O   4259    -0.5819         16   ; qtot 0
; residue 268 ARG rtp ARG  q +1.0
  4260          N    268    ARG      N   4260    -0.3479      14.01   ; qtot -0.3479
  4261          H    268    ARG      H   4261     0.2747      1.008   ; qtot -0.0732
  4262         CT    268    ARG     CA   4262    -0.2637      12.01   ; qtot -0.3369
  4263         H1    268    ARG     HA   4263      0.156      1.008   ; qtot -0.1809
  4264         CT    268    ARG     CB   4264    -0.0007      12.01   ; qtot -0.1816
  4265         HC    268    ARG    HB1   4265     0.0327      1.008   ; qtot -0.1489
  4266         HC    268    ARG    HB2   4266     0.0327      1.008   ; qtot -0.1162
  4267         CT    268    ARG     CG   4267      0.039      12.01   ; qtot -0.0772
  4268         HC    268    ARG    HG1   4268     0.0285      1.008   ; qtot -0.0487
  4269         HC    268    ARG    HG2   4269     0.0285      1.008   ; qtot -0.0202
  4270         CT    268    ARG     CD   4270     0.0486      12.01   ; qtot 0.0284
  4271         H1    268    ARG    HD1   4271     0.0687      1.008   ; qtot 0.0971
  4272         H1    268    ARG    HD2   4272     0.0687      1.008   ; qtot 0.1658
  4273         N2    268    ARG     NE   4273    -0.5295      14.01   ; qtot -0.3637
  4274          H    268    ARG     HE   4274     0.3456      1.008   ; qtot -0.0181
  4275         CA    268    ARG     CZ   4275     0.8076      12.01   ; qtot 0.7895
  4276         N2    268    ARG    NH1   4276    -0.8627      14.01   ; qtot -0.0732
  4277          H    268    ARG   HH11   4277     0.4478      1.008   ; qtot 0.3746
  4278          H    268    ARG   HH12   4278     0.4478      1.008   ; qtot 0.8224
  4279         N2    268    ARG    NH2   4279    -0.8627      14.01   ; qtot -0.0403
  4280          H    268    ARG   HH21   4280     0.4478      1.008   ; qtot 0.4075
  4281          H    268    ARG   HH22   4281     0.4478      1.008   ; qtot 0.8553
  4282          C    268    ARG      C   4282     0.7341      12.01   ; qtot 1.589
  4283          O    268    ARG      O   4283    -0.5894         16   ; qtot 1
; residue 269 ILE rtp ILE  q  0.0
  4284          N    269    ILE      N   4284    -0.4157      14.01   ; qtot 0.5843
  4285          H    269    ILE      H   4285     0.2719      1.008   ; qtot 0.8562
  4286         CT    269    ILE     CA   4286    -0.0597      12.01   ; qtot 0.7965
  4287         H1    269    ILE     HA   4287     0.0869      1.008   ; qtot 0.8834
  4288         CT    269    ILE     CB   4288     0.1303      12.01   ; qtot 1.014
  4289         HC    269    ILE     HB   4289     0.0187      1.008   ; qtot 1.032
  4290         CT    269    ILE    CG2   4290    -0.3204      12.01   ; qtot 0.712
  4291         HC    269    ILE   HG21   4291     0.0882      1.008   ; qtot 0.8002
  4292         HC    269    ILE   HG22   4292     0.0882      1.008   ; qtot 0.8884
  4293         HC    269    ILE   HG23   4293     0.0882      1.008   ; qtot 0.9766
  4294         CT    269    ILE    CG1   4294     -0.043      12.01   ; qtot 0.9336
  4295         HC    269    ILE   HG11   4295     0.0236      1.008   ; qtot 0.9572
  4296         HC    269    ILE   HG12   4296     0.0236      1.008   ; qtot 0.9808
  4297         CT    269    ILE     CD   4297     -0.066      12.01   ; qtot 0.9148
  4298         HC    269    ILE    HD1   4298     0.0186      1.008   ; qtot 0.9334
  4299         HC    269    ILE    HD2   4299     0.0186      1.008   ; qtot 0.952
  4300         HC    269    ILE    HD3   4300     0.0186      1.008   ; qtot 0.9706
  4301          C    269    ILE      C   4301     0.5973      12.01   ; qtot 1.568
  4302          O    269    ILE      O   4302    -0.5679         16   ; qtot 1
; residue 270 ALA rtp ALA  q  0.0
  4303          N    270    ALA      N   4303    -0.4157      14.01   ; qtot 0.5843
  4304          H    270    ALA      H   4304     0.2719      1.008   ; qtot 0.8562
  4305         CT    270    ALA     CA   4305     0.0337      12.01   ; qtot 0.8899
  4306         H1    270    ALA     HA   4306     0.0823      1.008   ; qtot 0.9722
  4307         CT    270    ALA     CB   4307    -0.1825      12.01   ; qtot 0.7897
  4308         HC    270    ALA    HB1   4308     0.0603      1.008   ; qtot 0.85
  4309         HC    270    ALA    HB2   4309     0.0603      1.008   ; qtot 0.9103
  4310         HC    270    ALA    HB3   4310     0.0603      1.008   ; qtot 0.9706
  4311          C    270    ALA      C   4311     0.5973      12.01   ; qtot 1.568
  4312          O    270    ALA      O   4312    -0.5679         16   ; qtot 1
; residue 271 GLU rtp GLU  q -1.0
  4313          N    271    GLU      N   4313    -0.5163      14.01   ; qtot 0.4837
  4314          H    271    GLU      H   4314     0.2936      1.008   ; qtot 0.7773
  4315         CT    271    GLU     CA   4315     0.0397      12.01   ; qtot 0.817
  4316         H1    271    GLU     HA   4316     0.1105      1.008   ; qtot 0.9275
  4317         CT    271    GLU     CB   4317      0.056      12.01   ; qtot 0.9835
  4318         HC    271    GLU    HB1   4318    -0.0173      1.008   ; qtot 0.9662
  4319         HC    271    GLU    HB2   4319    -0.0173      1.008   ; qtot 0.9489
  4320         CT    271    GLU     CG   4320     0.0136      12.01   ; qtot 0.9625
  4321         HC    271    GLU    HG1   4321    -0.0425      1.008   ; qtot 0.92
  4322         HC    271    GLU    HG2   4322    -0.0425      1.008   ; qtot 0.8775
  4323          C    271    GLU     CD   4323     0.8054      12.01   ; qtot 1.683
  4324         O2    271    GLU    OE1   4324    -0.8188         16   ; qtot 0.8641
  4325         O2    271    GLU    OE2   4325    -0.8188         16   ; qtot 0.0453
  4326          C    271    GLU      C   4326     0.5366      12.01   ; qtot 0.5819
  4327          O    271    GLU      O   4327    -0.5819         16   ; qtot 0
; residue 272 ASN rtp ASN  q  0.0
  4328          N    272    ASN      N   4328    -0.4157      14.01   ; qtot -0.4157
  4329          H    272    ASN      H   4329     0.2719      1.008   ; qtot -0.1438
  4330         CT    272    ASN     CA   4330     0.0143      12.01   ; qtot -0.1295
  4331         H1    272    ASN     HA   4331     0.1048      1.008   ; qtot -0.0247
  4332         CT    272    ASN     CB   4332    -0.2041      12.01   ; qtot -0.2288
  4333         HC    272    ASN    HB1   4333     0.0797      1.008   ; qtot -0.1491
  4334         HC    272    ASN    HB2   4334     0.0797      1.008   ; qtot -0.0694
  4335          C    272    ASN     CG   4335      0.713      12.01   ; qtot 0.6436
  4336          O    272    ASN    OD1   4336    -0.5931         16   ; qtot 0.0505
  4337          N    272    ASN    ND2   4337    -0.9191      14.01   ; qtot -0.8686
  4338          H    272    ASN   HD21   4338     0.4196      1.008   ; qtot -0.449
  4339          H    272    ASN   HD22   4339     0.4196      1.008   ; qtot -0.0294
  4340          C    272    ASN      C   4340     0.5973      12.01   ; qtot 0.5679
  4341          O    272    ASN      O   4341    -0.5679         16   ; qtot 0
; residue 273 PHE rtp PHE  q  0.0
  4342          N    273    PHE      N   4342    -0.4157      14.01   ; qtot -0.4157
  4343          H    273    PHE      H   4343     0.2719      1.008   ; qtot -0.1438
  4344         CT    273    PHE     CA   4344    -0.0024      12.01   ; qtot -0.1462
  4345         H1    273    PHE     HA   4345     0.0978      1.008   ; qtot -0.0484
  4346         CT    273    PHE     CB   4346    -0.0343      12.01   ; qtot -0.0827
  4347         HC    273    PHE    HB1   4347     0.0295      1.008   ; qtot -0.0532
  4348         HC    273    PHE    HB2   4348     0.0295      1.008   ; qtot -0.0237
  4349         CA    273    PHE     CG   4349     0.0118      12.01   ; qtot -0.0119
  4350         CA    273    PHE    CD1   4350    -0.1256      12.01   ; qtot -0.1375
  4351         HA    273    PHE    HD1   4351      0.133      1.008   ; qtot -0.0045
  4352         CA    273    PHE    CE1   4352    -0.1704      12.01   ; qtot -0.1749
  4353         HA    273    PHE    HE1   4353      0.143      1.008   ; qtot -0.0319
  4354         CA    273    PHE     CZ   4354    -0.1072      12.01   ; qtot -0.1391
  4355         HA    273    PHE     HZ   4355     0.1297      1.008   ; qtot -0.0094
  4356         CA    273    PHE    CE2   4356    -0.1704      12.01   ; qtot -0.1798
  4357         HA    273    PHE    HE2   4357      0.143      1.008   ; qtot -0.0368
  4358         CA    273    PHE    CD2   4358    -0.1256      12.01   ; qtot -0.1624
  4359         HA    273    PHE    HD2   4359      0.133      1.008   ; qtot -0.0294
  4360          C    273    PHE      C   4360     0.5973      12.01   ; qtot 0.5679
  4361          O    273    PHE      O   4361    -0.5679         16   ; qtot 0
; residue 274 LYS rtp LYS  q +1.0
  4362          N    274    LYS      N   4362    -0.3479      14.01   ; qtot -0.3479
  4363          H    274    LYS      H   4363     0.2747      1.008   ; qtot -0.0732
  4364         CT    274    LYS     CA   4364      -0.24      12.01   ; qtot -0.3132
  4365         H1    274    LYS     HA   4365     0.1426      1.008   ; qtot -0.1706
  4366         CT    274    LYS     CB   4366    -0.0094      12.01   ; qtot -0.18
  4367         HC    274    LYS    HB1   4367     0.0362      1.008   ; qtot -0.1438
  4368         HC    274    LYS    HB2   4368     0.0362      1.008   ; qtot -0.1076
  4369         CT    274    LYS     CG   4369     0.0187      12.01   ; qtot -0.0889
  4370         HC    274    LYS    HG1   4370     0.0103      1.008   ; qtot -0.0786
  4371         HC    274    LYS    HG2   4371     0.0103      1.008   ; qtot -0.0683
  4372         CT    274    LYS     CD   4372    -0.0479      12.01   ; qtot -0.1162
  4373         HC    274    LYS    HD1   4373     0.0621      1.008   ; qtot -0.0541
  4374         HC    274    LYS    HD2   4374     0.0621      1.008   ; qtot 0.008
  4375         CT    274    LYS     CE   4375    -0.0143      12.01   ; qtot -0.0063
  4376         HP    274    LYS    HE1   4376     0.1135      1.008   ; qtot 0.1072
  4377         HP    274    LYS    HE2   4377     0.1135      1.008   ; qtot 0.2207
  4378         N3    274    LYS     NZ   4378    -0.3854      14.01   ; qtot -0.1647
  4379          H    274    LYS    HZ1   4379       0.34      1.008   ; qtot 0.1753
  4380          H    274    LYS    HZ2   4380       0.34      1.008   ; qtot 0.5153
  4381          H    274    LYS    HZ3   4381       0.34      1.008   ; qtot 0.8553
  4382          C    274    LYS      C   4382     0.7341      12.01   ; qtot 1.589
  4383          O    274    LYS      O   4383    -0.5894         16   ; qtot 1
; residue 275 VAL rtp VAL  q  0.0
  4384          N    275    VAL      N   4384    -0.4157      14.01   ; qtot 0.5843
  4385          H    275    VAL      H   4385     0.2719      1.008   ; qtot 0.8562
  4386         CT    275    VAL     CA   4386    -0.0875      12.01   ; qtot 0.7687
  4387         H1    275    VAL     HA   4387     0.0969      1.008   ; qtot 0.8656
  4388         CT    275    VAL     CB   4388     0.2985      12.01   ; qtot 1.164
  4389         HC    275    VAL     HB   4389    -0.0297      1.008   ; qtot 1.134
  4390         CT    275    VAL    CG1   4390    -0.3192      12.01   ; qtot 0.8152
  4391         HC    275    VAL   HG11   4391     0.0791      1.008   ; qtot 0.8943
  4392         HC    275    VAL   HG12   4392     0.0791      1.008   ; qtot 0.9734
  4393         HC    275    VAL   HG13   4393     0.0791      1.008   ; qtot 1.052
  4394         CT    275    VAL    CG2   4394    -0.3192      12.01   ; qtot 0.7333
  4395         HC    275    VAL   HG21   4395     0.0791      1.008   ; qtot 0.8124
  4396         HC    275    VAL   HG22   4396     0.0791      1.008   ; qtot 0.8915
  4397         HC    275    VAL   HG23   4397     0.0791      1.008   ; qtot 0.9706
  4398          C    275    VAL      C   4398     0.5973      12.01   ; qtot 1.568
  4399          O    275    VAL      O   4399    -0.5679         16   ; qtot 1
; residue 276 PHE rtp PHE  q  0.0
  4400          N    276    PHE      N   4400    -0.4157      14.01   ; qtot 0.5843
  4401          H    276    PHE      H   4401     0.2719      1.008   ; qtot 0.8562
  4402         CT    276    PHE     CA   4402    -0.0024      12.01   ; qtot 0.8538
  4403         H1    276    PHE     HA   4403     0.0978      1.008   ; qtot 0.9516
  4404         CT    276    PHE     CB   4404    -0.0343      12.01   ; qtot 0.9173
  4405         HC    276    PHE    HB1   4405     0.0295      1.008   ; qtot 0.9468
  4406         HC    276    PHE    HB2   4406     0.0295      1.008   ; qtot 0.9763
  4407         CA    276    PHE     CG   4407     0.0118      12.01   ; qtot 0.9881
  4408         CA    276    PHE    CD1   4408    -0.1256      12.01   ; qtot 0.8625
  4409         HA    276    PHE    HD1   4409      0.133      1.008   ; qtot 0.9955
  4410         CA    276    PHE    CE1   4410    -0.1704      12.01   ; qtot 0.8251
  4411         HA    276    PHE    HE1   4411      0.143      1.008   ; qtot 0.9681
  4412         CA    276    PHE     CZ   4412    -0.1072      12.01   ; qtot 0.8609
  4413         HA    276    PHE     HZ   4413     0.1297      1.008   ; qtot 0.9906
  4414         CA    276    PHE    CE2   4414    -0.1704      12.01   ; qtot 0.8202
  4415         HA    276    PHE    HE2   4415      0.143      1.008   ; qtot 0.9632
  4416         CA    276    PHE    CD2   4416    -0.1256      12.01   ; qtot 0.8376
  4417         HA    276    PHE    HD2   4417      0.133      1.008   ; qtot 0.9706
  4418          C    276    PHE      C   4418     0.5973      12.01   ; qtot 1.568
  4419          O    276    PHE      O   4419    -0.5679         16   ; qtot 1
; residue 277 ASP rtp ASP  q -1.0
  4420          N    277    ASP      N   4420    -0.5163      14.01   ; qtot 0.4837
  4421          H    277    ASP      H   4421     0.2936      1.008   ; qtot 0.7773
  4422         CT    277    ASP     CA   4422     0.0381      12.01   ; qtot 0.8154
  4423         H1    277    ASP     HA   4423      0.088      1.008   ; qtot 0.9034
  4424         CT    277    ASP     CB   4424    -0.0303      12.01   ; qtot 0.8731
  4425         HC    277    ASP    HB1   4425    -0.0122      1.008   ; qtot 0.8609
  4426         HC    277    ASP    HB2   4426    -0.0122      1.008   ; qtot 0.8487
  4427          C    277    ASP     CG   4427     0.7994      12.01   ; qtot 1.648
  4428         O2    277    ASP    OD1   4428    -0.8014         16   ; qtot 0.8467
  4429         O2    277    ASP    OD2   4429    -0.8014         16   ; qtot 0.0453
  4430          C    277    ASP      C   4430     0.5366      12.01   ; qtot 0.5819
  4431          O    277    ASP      O   4431    -0.5819         16   ; qtot 0
; residue 278 PHE rtp PHE  q  0.0
  4432          N    278    PHE      N   4432    -0.4157      14.01   ; qtot -0.4157
  4433          H    278    PHE      H   4433     0.2719      1.008   ; qtot -0.1438
  4434         CT    278    PHE     CA   4434    -0.0024      12.01   ; qtot -0.1462
  4435         H1    278    PHE     HA   4435     0.0978      1.008   ; qtot -0.0484
  4436         CT    278    PHE     CB   4436    -0.0343      12.01   ; qtot -0.0827
  4437         HC    278    PHE    HB1   4437     0.0295      1.008   ; qtot -0.0532
  4438         HC    278    PHE    HB2   4438     0.0295      1.008   ; qtot -0.0237
  4439         CA    278    PHE     CG   4439     0.0118      12.01   ; qtot -0.0119
  4440         CA    278    PHE    CD1   4440    -0.1256      12.01   ; qtot -0.1375
  4441         HA    278    PHE    HD1   4441      0.133      1.008   ; qtot -0.0045
  4442         CA    278    PHE    CE1   4442    -0.1704      12.01   ; qtot -0.1749
  4443         HA    278    PHE    HE1   4443      0.143      1.008   ; qtot -0.0319
  4444         CA    278    PHE     CZ   4444    -0.1072      12.01   ; qtot -0.1391
  4445         HA    278    PHE     HZ   4445     0.1297      1.008   ; qtot -0.0094
  4446         CA    278    PHE    CE2   4446    -0.1704      12.01   ; qtot -0.1798
  4447         HA    278    PHE    HE2   4447      0.143      1.008   ; qtot -0.0368
  4448         CA    278    PHE    CD2   4448    -0.1256      12.01   ; qtot -0.1624
  4449         HA    278    PHE    HD2   4449      0.133      1.008   ; qtot -0.0294
  4450          C    278    PHE      C   4450     0.5973      12.01   ; qtot 0.5679
  4451          O    278    PHE      O   4451    -0.5679         16   ; qtot 0
; residue 279 GLU rtp GLU  q -1.0
  4452          N    279    GLU      N   4452    -0.5163      14.01   ; qtot -0.5163
  4453          H    279    GLU      H   4453     0.2936      1.008   ; qtot -0.2227
  4454         CT    279    GLU     CA   4454     0.0397      12.01   ; qtot -0.183
  4455         H1    279    GLU     HA   4455     0.1105      1.008   ; qtot -0.0725
  4456         CT    279    GLU     CB   4456      0.056      12.01   ; qtot -0.0165
  4457         HC    279    GLU    HB1   4457    -0.0173      1.008   ; qtot -0.0338
  4458         HC    279    GLU    HB2   4458    -0.0173      1.008   ; qtot -0.0511
  4459         CT    279    GLU     CG   4459     0.0136      12.01   ; qtot -0.0375
  4460         HC    279    GLU    HG1   4460    -0.0425      1.008   ; qtot -0.08
  4461         HC    279    GLU    HG2   4461    -0.0425      1.008   ; qtot -0.1225
  4462          C    279    GLU     CD   4462     0.8054      12.01   ; qtot 0.6829
  4463         O2    279    GLU    OE1   4463    -0.8188         16   ; qtot -0.1359
  4464         O2    279    GLU    OE2   4464    -0.8188         16   ; qtot -0.9547
  4465          C    279    GLU      C   4465     0.5366      12.01   ; qtot -0.4181
  4466          O    279    GLU      O   4466    -0.5819         16   ; qtot -1
; residue 280 LEU rtp LEU  q  0.0
  4467          N    280    LEU      N   4467    -0.4157      14.01   ; qtot -1.416
  4468          H    280    LEU      H   4468     0.2719      1.008   ; qtot -1.144
  4469         CT    280    LEU     CA   4469    -0.0518      12.01   ; qtot -1.196
  4470         H1    280    LEU     HA   4470     0.0922      1.008   ; qtot -1.103
  4471         CT    280    LEU     CB   4471    -0.1102      12.01   ; qtot -1.214
  4472         HC    280    LEU    HB1   4472     0.0457      1.008   ; qtot -1.168
  4473         HC    280    LEU    HB2   4473     0.0457      1.008   ; qtot -1.122
  4474         CT    280    LEU     CG   4474     0.3531      12.01   ; qtot -0.7691
  4475         HC    280    LEU     HG   4475    -0.0361      1.008   ; qtot -0.8052
  4476         CT    280    LEU    CD1   4476    -0.4121      12.01   ; qtot -1.217
  4477         HC    280    LEU   HD11   4477        0.1      1.008   ; qtot -1.117
  4478         HC    280    LEU   HD12   4478        0.1      1.008   ; qtot -1.017
  4479         HC    280    LEU   HD13   4479        0.1      1.008   ; qtot -0.9173
  4480         CT    280    LEU    CD2   4480    -0.4121      12.01   ; qtot -1.329
  4481         HC    280    LEU   HD21   4481        0.1      1.008   ; qtot -1.229
  4482         HC    280    LEU   HD22   4482        0.1      1.008   ; qtot -1.129
  4483         HC    280    LEU   HD23   4483        0.1      1.008   ; qtot -1.029
  4484          C    280    LEU      C   4484     0.5973      12.01   ; qtot -0.4321
  4485          O    280    LEU      O   4485    -0.5679         16   ; qtot -1
; residue 281 SER rtp SER  q  0.0
  4486          N    281    SER      N   4486    -0.4157      14.01   ; qtot -1.416
  4487          H    281    SER      H   4487     0.2719      1.008   ; qtot -1.144
  4488         CT    281    SER     CA   4488    -0.0249      12.01   ; qtot -1.169
  4489         H1    281    SER     HA   4489     0.0843      1.008   ; qtot -1.084
  4490         CT    281    SER     CB   4490     0.2117      12.01   ; qtot -0.8727
  4491         H1    281    SER    HB1   4491     0.0352      1.008   ; qtot -0.8375
  4492         H1    281    SER    HB2   4492     0.0352      1.008   ; qtot -0.8023
  4493         OH    281    SER     OG   4493    -0.6546         16   ; qtot -1.457
  4494         HO    281    SER     HG   4494     0.4275      1.008   ; qtot -1.029
  4495          C    281    SER      C   4495     0.5973      12.01   ; qtot -0.4321
  4496          O    281    SER      O   4496    -0.5679         16   ; qtot -1
; residue 282 SER rtp SER  q  0.0
  4497          N    282    SER      N   4497    -0.4157      14.01   ; qtot -1.416
  4498          H    282    SER      H   4498     0.2719      1.008   ; qtot -1.144
  4499         CT    282    SER     CA   4499    -0.0249      12.01   ; qtot -1.169
  4500         H1    282    SER     HA   4500     0.0843      1.008   ; qtot -1.084
  4501         CT    282    SER     CB   4501     0.2117      12.01   ; qtot -0.8727
  4502         H1    282    SER    HB1   4502     0.0352      1.008   ; qtot -0.8375
  4503         H1    282    SER    HB2   4503     0.0352      1.008   ; qtot -0.8023
  4504         OH    282    SER     OG   4504    -0.6546         16   ; qtot -1.457
  4505         HO    282    SER     HG   4505     0.4275      1.008   ; qtot -1.029
  4506          C    282    SER      C   4506     0.5973      12.01   ; qtot -0.4321
  4507          O    282    SER      O   4507    -0.5679         16   ; qtot -1
; residue 283 GLN rtp GLN  q  0.0
  4508          N    283    GLN      N   4508    -0.4157      14.01   ; qtot -1.416
  4509          H    283    GLN      H   4509     0.2719      1.008   ; qtot -1.144
  4510         CT    283    GLN     CA   4510    -0.0031      12.01   ; qtot -1.147
  4511         H1    283    GLN     HA   4511      0.085      1.008   ; qtot -1.062
  4512         CT    283    GLN     CB   4512    -0.0036      12.01   ; qtot -1.065
  4513         HC    283    GLN    HB1   4513     0.0171      1.008   ; qtot -1.048
  4514         HC    283    GLN    HB2   4514     0.0171      1.008   ; qtot -1.031
  4515         CT    283    GLN     CG   4515    -0.0645      12.01   ; qtot -1.096
  4516         HC    283    GLN    HG1   4516     0.0352      1.008   ; qtot -1.061
  4517         HC    283    GLN    HG2   4517     0.0352      1.008   ; qtot -1.025
  4518          C    283    GLN     CD   4518     0.6951      12.01   ; qtot -0.3303
  4519          O    283    GLN    OE1   4519    -0.6086         16   ; qtot -0.9389
  4520          N    283    GLN    NE2   4520    -0.9407      14.01   ; qtot -1.88
  4521          H    283    GLN   HE21   4521     0.4251      1.008   ; qtot -1.454
  4522          H    283    GLN   HE22   4522     0.4251      1.008   ; qtot -1.029
  4523          C    283    GLN      C   4523     0.5973      12.01   ; qtot -0.4321
  4524          O    283    GLN      O   4524    -0.5679         16   ; qtot -1
; residue 284 ASP rtp ASP  q -1.0
  4525          N    284    ASP      N   4525    -0.5163      14.01   ; qtot -1.516
  4526          H    284    ASP      H   4526     0.2936      1.008   ; qtot -1.223
  4527         CT    284    ASP     CA   4527     0.0381      12.01   ; qtot -1.185
  4528         H1    284    ASP     HA   4528      0.088      1.008   ; qtot -1.097
  4529         CT    284    ASP     CB   4529    -0.0303      12.01   ; qtot -1.127
  4530         HC    284    ASP    HB1   4530    -0.0122      1.008   ; qtot -1.139
  4531         HC    284    ASP    HB2   4531    -0.0122      1.008   ; qtot -1.151
  4532          C    284    ASP     CG   4532     0.7994      12.01   ; qtot -0.3519
  4533         O2    284    ASP    OD1   4533    -0.8014         16   ; qtot -1.153
  4534         O2    284    ASP    OD2   4534    -0.8014         16   ; qtot -1.955
  4535          C    284    ASP      C   4535     0.5366      12.01   ; qtot -1.418
  4536          O    284    ASP      O   4536    -0.5819         16   ; qtot -2
; residue 285 MET rtp MET  q  0.0
  4537          N    285    MET      N   4537    -0.4157      14.01   ; qtot -2.416
  4538          H    285    MET      H   4538     0.2719      1.008   ; qtot -2.144
  4539         CT    285    MET     CA   4539    -0.0237      12.01   ; qtot -2.168
  4540         H1    285    MET     HA   4540      0.088      1.008   ; qtot -2.08
  4541         CT    285    MET     CB   4541     0.0342      12.01   ; qtot -2.045
  4542         HC    285    MET    HB1   4542     0.0241      1.008   ; qtot -2.021
  4543         HC    285    MET    HB2   4543     0.0241      1.008   ; qtot -1.997
  4544         CT    285    MET     CG   4544     0.0018      12.01   ; qtot -1.995
  4545         H1    285    MET    HG1   4545      0.044      1.008   ; qtot -1.951
  4546         H1    285    MET    HG2   4546      0.044      1.008   ; qtot -1.907
  4547          S    285    MET     SD   4547    -0.2737      32.06   ; qtot -2.181
  4548         CT    285    MET     CE   4548    -0.0536      12.01   ; qtot -2.235
  4549         H1    285    MET    HE1   4549     0.0684      1.008   ; qtot -2.166
  4550         H1    285    MET    HE2   4550     0.0684      1.008   ; qtot -2.098
  4551         H1    285    MET    HE3   4551     0.0684      1.008   ; qtot -2.029
  4552          C    285    MET      C   4552     0.5973      12.01   ; qtot -1.432
  4553          O    285    MET      O   4553    -0.5679         16   ; qtot -2
; residue 286 THR rtp THR  q  0.0
  4554          N    286    THR      N   4554    -0.4157      14.01   ; qtot -2.416
  4555          H    286    THR      H   4555     0.2719      1.008   ; qtot -2.144
  4556         CT    286    THR     CA   4556    -0.0389      12.01   ; qtot -2.183
  4557         H1    286    THR     HA   4557     0.1007      1.008   ; qtot -2.082
  4558         CT    286    THR     CB   4558     0.3654      12.01   ; qtot -1.717
  4559         H1    286    THR     HB   4559     0.0043      1.008   ; qtot -1.712
  4560         CT    286    THR    CG2   4560    -0.2438      12.01   ; qtot -1.956
  4561         HC    286    THR   HG21   4561     0.0642      1.008   ; qtot -1.892
  4562         HC    286    THR   HG22   4562     0.0642      1.008   ; qtot -1.828
  4563         HC    286    THR   HG23   4563     0.0642      1.008   ; qtot -1.764
  4564         OH    286    THR    OG1   4564    -0.6761         16   ; qtot -2.44
  4565         HO    286    THR    HG1   4565     0.4102      1.008   ; qtot -2.029
  4566          C    286    THR      C   4566     0.5973      12.01   ; qtot -1.432
  4567          O    286    THR      O   4567    -0.5679         16   ; qtot -2
; residue 287 THR rtp THR  q  0.0
  4568          N    287    THR      N   4568    -0.4157      14.01   ; qtot -2.416
  4569          H    287    THR      H   4569     0.2719      1.008   ; qtot -2.144
  4570         CT    287    THR     CA   4570    -0.0389      12.01   ; qtot -2.183
  4571         H1    287    THR     HA   4571     0.1007      1.008   ; qtot -2.082
  4572         CT    287    THR     CB   4572     0.3654      12.01   ; qtot -1.717
  4573         H1    287    THR     HB   4573     0.0043      1.008   ; qtot -1.712
  4574         CT    287    THR    CG2   4574    -0.2438      12.01   ; qtot -1.956
  4575         HC    287    THR   HG21   4575     0.0642      1.008   ; qtot -1.892
  4576         HC    287    THR   HG22   4576     0.0642      1.008   ; qtot -1.828
  4577         HC    287    THR   HG23   4577     0.0642      1.008   ; qtot -1.764
  4578         OH    287    THR    OG1   4578    -0.6761         16   ; qtot -2.44
  4579         HO    287    THR    HG1   4579     0.4102      1.008   ; qtot -2.029
  4580          C    287    THR      C   4580     0.5973      12.01   ; qtot -1.432
  4581          O    287    THR      O   4581    -0.5679         16   ; qtot -2
; residue 288 LEU rtp LEU  q  0.0
  4582          N    288    LEU      N   4582    -0.4157      14.01   ; qtot -2.416
  4583          H    288    LEU      H   4583     0.2719      1.008   ; qtot -2.144
  4584         CT    288    LEU     CA   4584    -0.0518      12.01   ; qtot -2.196
  4585         H1    288    LEU     HA   4585     0.0922      1.008   ; qtot -2.103
  4586         CT    288    LEU     CB   4586    -0.1102      12.01   ; qtot -2.214
  4587         HC    288    LEU    HB1   4587     0.0457      1.008   ; qtot -2.168
  4588         HC    288    LEU    HB2   4588     0.0457      1.008   ; qtot -2.122
  4589         CT    288    LEU     CG   4589     0.3531      12.01   ; qtot -1.769
  4590         HC    288    LEU     HG   4590    -0.0361      1.008   ; qtot -1.805
  4591         CT    288    LEU    CD1   4591    -0.4121      12.01   ; qtot -2.217
  4592         HC    288    LEU   HD11   4592        0.1      1.008   ; qtot -2.117
  4593         HC    288    LEU   HD12   4593        0.1      1.008   ; qtot -2.017
  4594         HC    288    LEU   HD13   4594        0.1      1.008   ; qtot -1.917
  4595         CT    288    LEU    CD2   4595    -0.4121      12.01   ; qtot -2.329
  4596         HC    288    LEU   HD21   4596        0.1      1.008   ; qtot -2.229
  4597         HC    288    LEU   HD22   4597        0.1      1.008   ; qtot -2.129
  4598         HC    288    LEU   HD23   4598        0.1      1.008   ; qtot -2.029
  4599          C    288    LEU      C   4599     0.5973      12.01   ; qtot -1.432
  4600          O    288    LEU      O   4600    -0.5679         16   ; qtot -2
; residue 289 LEU rtp LEU  q  0.0
  4601          N    289    LEU      N   4601    -0.4157      14.01   ; qtot -2.416
  4602          H    289    LEU      H   4602     0.2719      1.008   ; qtot -2.144
  4603         CT    289    LEU     CA   4603    -0.0518      12.01   ; qtot -2.196
  4604         H1    289    LEU     HA   4604     0.0922      1.008   ; qtot -2.103
  4605         CT    289    LEU     CB   4605    -0.1102      12.01   ; qtot -2.214
  4606         HC    289    LEU    HB1   4606     0.0457      1.008   ; qtot -2.168
  4607         HC    289    LEU    HB2   4607     0.0457      1.008   ; qtot -2.122
  4608         CT    289    LEU     CG   4608     0.3531      12.01   ; qtot -1.769
  4609         HC    289    LEU     HG   4609    -0.0361      1.008   ; qtot -1.805
  4610         CT    289    LEU    CD1   4610    -0.4121      12.01   ; qtot -2.217
  4611         HC    289    LEU   HD11   4611        0.1      1.008   ; qtot -2.117
  4612         HC    289    LEU   HD12   4612        0.1      1.008   ; qtot -2.017
  4613         HC    289    LEU   HD13   4613        0.1      1.008   ; qtot -1.917
  4614         CT    289    LEU    CD2   4614    -0.4121      12.01   ; qtot -2.329
  4615         HC    289    LEU   HD21   4615        0.1      1.008   ; qtot -2.229
  4616         HC    289    LEU   HD22   4616        0.1      1.008   ; qtot -2.129
  4617         HC    289    LEU   HD23   4617        0.1      1.008   ; qtot -2.029
  4618          C    289    LEU      C   4618     0.5973      12.01   ; qtot -1.432
  4619          O    289    LEU      O   4619    -0.5679         16   ; qtot -2
; residue 290 SER rtp SER  q  0.0
  4620          N    290    SER      N   4620    -0.4157      14.01   ; qtot -2.416
  4621          H    290    SER      H   4621     0.2719      1.008   ; qtot -2.144
  4622         CT    290    SER     CA   4622    -0.0249      12.01   ; qtot -2.169
  4623         H1    290    SER     HA   4623     0.0843      1.008   ; qtot -2.084
  4624         CT    290    SER     CB   4624     0.2117      12.01   ; qtot -1.873
  4625         H1    290    SER    HB1   4625     0.0352      1.008   ; qtot -1.838
  4626         H1    290    SER    HB2   4626     0.0352      1.008   ; qtot -1.802
  4627         OH    290    SER     OG   4627    -0.6546         16   ; qtot -2.457
  4628         HO    290    SER     HG   4628     0.4275      1.008   ; qtot -2.029
  4629          C    290    SER      C   4629     0.5973      12.01   ; qtot -1.432
  4630          O    290    SER      O   4630    -0.5679         16   ; qtot -2
; residue 291 TYR rtp TYR  q  0.0
  4631          N    291    TYR      N   4631    -0.4157      14.01   ; qtot -2.416
  4632          H    291    TYR      H   4632     0.2719      1.008   ; qtot -2.144
  4633         CT    291    TYR     CA   4633    -0.0014      12.01   ; qtot -2.145
  4634         H1    291    TYR     HA   4634     0.0876      1.008   ; qtot -2.058
  4635         CT    291    TYR     CB   4635    -0.0152      12.01   ; qtot -2.073
  4636         HC    291    TYR    HB1   4636     0.0295      1.008   ; qtot -2.043
  4637         HC    291    TYR    HB2   4637     0.0295      1.008   ; qtot -2.014
  4638         CA    291    TYR     CG   4638    -0.0011      12.01   ; qtot -2.015
  4639         CA    291    TYR    CD1   4639    -0.1906      12.01   ; qtot -2.206
  4640         HA    291    TYR    HD1   4640     0.1699      1.008   ; qtot -2.036
  4641         CA    291    TYR    CE1   4641    -0.2341      12.01   ; qtot -2.27
  4642         HA    291    TYR    HE1   4642     0.1656      1.008   ; qtot -2.104
  4643          C    291    TYR     CZ   4643     0.3226      12.01   ; qtot -1.782
  4644         OH    291    TYR     OH   4644    -0.5579         16   ; qtot -2.339
  4645         HO    291    TYR     HH   4645     0.3992      1.008   ; qtot -1.94
  4646         CA    291    TYR    CE2   4646    -0.2341      12.01   ; qtot -2.174
  4647         HA    291    TYR    HE2   4647     0.1656      1.008   ; qtot -2.009
  4648         CA    291    TYR    CD2   4648    -0.1906      12.01   ; qtot -2.199
  4649         HA    291    TYR    HD2   4649     0.1699      1.008   ; qtot -2.029
  4650          C    291    TYR      C   4650     0.5973      12.01   ; qtot -1.432
  4651          O    291    TYR      O   4651    -0.5679         16   ; qtot -2
; residue 292 ASN rtp ASN  q  0.0
  4652          N    292    ASN      N   4652    -0.4157      14.01   ; qtot -2.416
  4653          H    292    ASN      H   4653     0.2719      1.008   ; qtot -2.144
  4654         CT    292    ASN     CA   4654     0.0143      12.01   ; qtot -2.13
  4655         H1    292    ASN     HA   4655     0.1048      1.008   ; qtot -2.025
  4656         CT    292    ASN     CB   4656    -0.2041      12.01   ; qtot -2.229
  4657         HC    292    ASN    HB1   4657     0.0797      1.008   ; qtot -2.149
  4658         HC    292    ASN    HB2   4658     0.0797      1.008   ; qtot -2.069
[truncated: 1,105,518 more chars]
