# Supplementary material for: Improvement in predicting drug sensitivity changes associated with protein mutations using a molecular dynamics based alchemical mutation method
Source: Sci Rep. 2020 Feb 7;10:2161. doi: 10.1038/s41598-020-58877-9 (PMC7005789; doi:10.1038/s41598-020-58877-9)
Supplement: Supplementary file 2 — Supplementary Information. [file 41598_2020_58877_MOESM2_ESM.zip › S1_input/MP-CAFEE/ALR2/47D/Wild_47D/complex_gpu/md_fin.gro]

Generated by trjconv : OXIDOREDUCTASE in water t= 42000.00000
33862
    1ACE    CH3    1   3.787   7.488   2.460
    1ACE   HH31    2   3.702   7.428   2.493
    1ACE   HH32    3   3.826   7.549   2.542
    1ACE   HH33    4   3.755   7.546   2.374
    1ACE      C    5   3.893   7.392   2.411
    1ACE      O    6   3.937   7.390   2.296
    2SER      N    7   3.926   7.292   2.494
    2SER      H    8   3.872   7.292   2.579
    2SER     CA    9   4.036   7.201   2.472
    2SER     HA   10   4.104   7.241   2.396
    2SER     CB   11   4.119   7.184   2.599
    2SER    HB1   12   4.217   7.152   2.564
    2SER    HB2   13   4.077   7.110   2.667
    2SER     OG   14   4.130   7.302   2.676
    2SER     HG   15   4.205   7.296   2.735
    2SER      C   16   3.990   7.068   2.413
    2SER      O   17   3.933   6.982   2.481
    3ARG      N   18   4.033   7.046   2.289
    3ARG      H   19   4.089   7.120   2.250
    3ARG     CA   20   4.010   6.931   2.204
    3ARG     HA   21   3.988   6.848   2.271
    3ARG     CB   22   3.886   6.962   2.120
    3ARG    HB1   23   3.863   6.878   2.056
    3ARG    HB2   24   3.912   7.050   2.062
    3ARG     CG   25   3.753   7.002   2.183
    3ARG    HG1   26   3.770   7.072   2.264
    3ARG    HG2   27   3.713   6.911   2.228
    3ARG     CD   28   3.648   7.061   2.088
    3ARG    HD1   29   3.658   7.012   1.991
    3ARG    HD2   30   3.680   7.162   2.064
    3ARG     NE   31   3.515   7.056   2.148
    3ARG     HE   32   3.496   7.110   2.232
    3ARG     CZ   33   3.403   6.989   2.117
    3ARG    NH1   34   3.399   6.892   2.025
    3ARG   HH11   35   3.487   6.876   1.976
    3ARG   HH12   36   3.319   6.836   1.998
    3ARG    NH2   37   3.288   7.013   2.182
    3ARG   HH21   38   3.292   7.102   2.229
    3ARG   HH22   39   3.210   6.950   2.191
    3ARG      C   40   4.128   6.899   2.113
    3ARG      O   41   4.215   6.981   2.086
    4ILE      N   42   4.124   6.782   2.048
    4ILE      H   43   4.045   6.722   2.062
    4ILE     CA   44   4.224   6.729   1.957
    4ILE     HA   45   4.301   6.797   1.920
    4ILE     CB   46   4.301   6.625   2.038
    4ILE     HB   47   4.353   6.674   2.120
    4ILE    CG2   48   4.222   6.523   2.118
    4ILE   HG21   49   4.155   6.573   2.188
    4ILE   HG22   50   4.171   6.458   2.046
    4ILE   HG23   51   4.290   6.464   2.179
    4ILE    CG1   52   4.418   6.553   1.972
    4ILE   HG11   53   4.377   6.490   1.894
    4ILE   HG12   54   4.469   6.489   2.044
    4ILE     CD   55   4.527   6.645   1.918
    4ILE    HD1   56   4.623   6.594   1.913
    4ILE    HD2   57   4.511   6.670   1.813
    4ILE    HD3   58   4.557   6.727   1.984
    4ILE      C   59   4.169   6.662   1.831
    4ILE      O   60   4.071   6.588   1.825
    5LEU      N   61   4.227   6.693   1.715
    5LEU      H   62   4.288   6.773   1.718
    5LEU     CA   63   4.195   6.651   1.580
    5LEU     HA   64   4.089   6.664   1.559
    5LEU     CB   65   4.282   6.723   1.477
    5LEU    HB1   66   4.305   6.658   1.393
    5LEU    HB2   67   4.373   6.751   1.532
    5LEU     CG   68   4.221   6.853   1.425
    5LEU     HG   69   4.177   6.905   1.510
    5LEU    CD1   70   4.327   6.947   1.367
    5LEU   HD11   71   4.388   6.986   1.448
    5LEU   HD12   72   4.395   6.892   1.302
    5LEU   HD13   73   4.284   7.029   1.310
    5LEU    CD2   74   4.111   6.818   1.325
    5LEU   HD21   75   4.022   6.781   1.376
    5LEU   HD22   76   4.082   6.910   1.274
    5LEU   HD23   77   4.144   6.746   1.251
    5LEU      C   78   4.219   6.501   1.573
    5LEU      O   79   4.328   6.453   1.600
    6LEU      N   80   4.116   6.431   1.523
    6LEU      H   81   4.039   6.495   1.511
    6LEU     CA   82   4.104   6.299   1.466
    6LEU     HA   83   4.182   6.237   1.511
    6LEU     CB   84   3.975   6.235   1.517
    6LEU    HB1   85   3.979   6.131   1.482
    6LEU    HB2   86   3.886   6.278   1.471
    6LEU     CG   87   3.956   6.212   1.666
    6LEU     HG   88   3.936   6.310   1.710
    6LEU    CD1   89   3.848   6.110   1.702
    6LEU   HD11   90   3.761   6.132   1.640
    6LEU   HD12   91   3.889   6.019   1.660
    6LEU   HD13   92   3.826   6.099   1.808
    6LEU    CD2   93   4.085   6.171   1.738
    6LEU   HD21   94   4.148   6.092   1.698
    6LEU   HD22   95   4.154   6.255   1.748
    6LEU   HD23   96   4.057   6.142   1.839
    6LEU      C   97   4.117   6.302   1.314
    6LEU      O   98   4.114   6.408   1.252
    7ASN      N   99   4.157   6.188   1.257
    7ASN      H  100   4.164   6.106   1.316
    7ASN     CA  101   4.218   6.181   1.126
    7ASN     HA  102   4.293   6.260   1.116
    7ASN     CB  103   4.288   6.047   1.106
    7ASN    HB1  104   4.357   6.038   1.190
    7ASN    HB2  105   4.347   6.040   1.015
    7ASN     CG  106   4.209   5.917   1.102
    7ASN    OD1  107   4.087   5.916   1.119
    7ASN    ND2  108   4.278   5.803   1.094
    7ASN   HD21  109   4.379   5.804   1.082
    7ASN   HD22  110   4.230   5.715   1.079
    7ASN      C  111   4.123   6.212   1.011
    7ASN      O  112   4.151   6.215   0.892
    8ASN      N  113   3.998   6.235   1.051
    8ASN      H  114   3.974   6.205   1.145
    8ASN     CA  115   3.879   6.260   0.971
    8ASN     HA  116   3.899   6.248   0.865
    8ASN     CB  117   3.766   6.169   1.017
    8ASN    HB1  118   3.806   6.068   1.016
    8ASN    HB2  119   3.689   6.192   0.943
    8ASN     CG  120   3.705   6.194   1.155
    8ASN    OD1  121   3.770   6.234   1.251
    8ASN    ND2  122   3.575   6.165   1.163
    8ASN   HD21  123   3.531   6.110   1.091
    8ASN   HD22  124   3.522   6.193   1.245
    8ASN      C  125   3.830   6.405   0.973
    8ASN      O  126   3.717   6.437   0.940
    9GLY      N  127   3.906   6.491   1.041
    9GLY      H  128   3.995   6.458   1.078
    9GLY     CA  129   3.880   6.631   1.068
    9GLY    HA1  130   3.832   6.673   0.979
    9GLY    HA2  131   3.973   6.688   1.074
    9GLY      C  132   3.796   6.664   1.190
    9GLY      O  133   3.790   6.783   1.222
   10ALA      N  134   3.741   6.567   1.264
   10ALA      H  135   3.774   6.473   1.251
   10ALA     CA  136   3.663   6.598   1.382
   10ALA     HA  137   3.594   6.680   1.359
   10ALA     CB  138   3.579   6.476   1.419
   10ALA    HB1  139   3.640   6.388   1.440
   10ALA    HB2  140   3.523   6.479   1.513
   10ALA    HB3  141   3.506   6.462   1.339
   10ALA      C  142   3.756   6.627   1.498
   10ALA      O  143   3.874   6.593   1.496
   11LYS      N  144   3.710   6.691   1.606
   11LYS      H  145   3.614   6.723   1.600
   11LYS     CA  146   3.788   6.740   1.718
   11LYS     HA  147   3.884   6.689   1.717
   11LYS     CB  148   3.809   6.891   1.714
   11LYS    HB1  149   3.864   6.928   1.801
   11LYS    HB2  150   3.709   6.933   1.706
   11LYS     CG  151   3.891   6.936   1.593
   11LYS    HG1  152   3.844   6.897   1.503
   11LYS    HG2  153   3.990   6.897   1.612
   11LYS     CD  154   3.916   7.087   1.583
   11LYS    HD1  155   4.007   7.120   1.631
   11LYS    HD2  156   3.837   7.145   1.630
   11LYS     CE  157   3.935   7.129   1.437
   11LYS    HE1  158   3.846   7.107   1.379
   11LYS    HE2  159   4.013   7.067   1.394
   11LYS     NZ  160   3.969   7.272   1.429
   11LYS    HZ1  161   4.034   7.313   1.494
   11LYS    HZ2  162   4.001   7.284   1.335
   11LYS    HZ3  163   3.882   7.323   1.429
   11LYS      C  164   3.721   6.692   1.846
   11LYS      O  165   3.612   6.730   1.886
   12MET      N  166   3.795   6.611   1.922
   12MET      H  167   3.892   6.595   1.896
   12MET     CA  168   3.750   6.535   2.037
   12MET     HA  169   3.642   6.543   2.045
   12MET     CB  170   3.784   6.386   2.028
   12MET    HB1  171   3.892   6.381   2.020
   12MET    HB2  172   3.731   6.344   1.942
   12MET     CG  173   3.749   6.301   2.149
   12MET    HG1  174   3.655   6.338   2.190
   12MET    HG2  175   3.824   6.326   2.223
   12MET     SD  176   3.750   6.121   2.125
   12MET     CE  177   3.925   6.087   2.155
   12MET    HE1  178   3.949   5.982   2.172
   12MET    HE2  179   3.979   6.140   2.078
   12MET    HE3  180   3.963   6.143   2.241
   12MET      C  181   3.797   6.600   2.166
   12MET      O  182   3.917   6.625   2.169
   13PRO      N  183   3.719   6.635   2.268
   13PRO     CD  184   3.574   6.635   2.271
   13PRO    HD1  185   3.531   6.535   2.262
   13PRO    HD2  186   3.546   6.687   2.180
   13PRO     CG  187   3.527   6.714   2.394
   13PRO    HG1  188   3.440   6.674   2.445
   13PRO    HG2  189   3.507   6.816   2.363
   13PRO     CB  190   3.652   6.718   2.482
   13PRO    HB1  191   3.646   6.644   2.562
   13PRO    HB2  192   3.654   6.819   2.522
   13PRO     CA  193   3.772   6.691   2.391
   13PRO     HA  194   3.818   6.787   2.367
   13PRO      C  195   3.874   6.604   2.462
   13PRO      O  196   3.857   6.483   2.477
   14ILE      N  197   3.979   6.667   2.516
   14ILE      H  198   3.981   6.766   2.498
   14ILE     CA  199   4.088   6.599   2.583
   14ILE     HA  200   4.125   6.517   2.522
   14ILE     CB  201   4.207   6.693   2.595
   14ILE     HB  202   4.282   6.631   2.646
   14ILE    CG2  203   4.260   6.737   2.459
   14ILE   HG21  204   4.255   6.647   2.398
   14ILE   HG22  205   4.202   6.815   2.409
   14ILE   HG23  206   4.361   6.776   2.470
   14ILE    CG1  207   4.186   6.815   2.684
   14ILE   HG11  208   4.154   6.789   2.785
   14ILE   HG12  209   4.107   6.881   2.649
   14ILE     CD  210   4.311   6.897   2.716
   14ILE    HD1  211   4.295   6.969   2.797
   14ILE    HD2  212   4.394   6.839   2.756
   14ILE    HD3  213   4.340   6.956   2.630
   14ILE      C  214   4.056   6.538   2.719
   14ILE      O  215   4.127   6.446   2.759
   15LEU      N  216   3.955   6.594   2.785
   15LEU      H  217   3.905   6.668   2.737
   15LEU     CA  218   3.880   6.540   2.898
   15LEU     HA  219   3.939   6.462   2.947
   15LEU     CB  220   3.867   6.650   3.002
   15LEU    HB1  221   3.819   6.737   2.956
   15LEU    HB2  222   3.963   6.694   3.028
   15LEU     CG  223   3.801   6.607   3.133
   15LEU     HG  224   3.697   6.586   3.107
   15LEU    CD1  225   3.876   6.494   3.204
   15LEU   HD11  226   3.975   6.520   3.240
   15LEU   HD12  227   3.823   6.471   3.296
   15LEU   HD13  228   3.881   6.404   3.143
   15LEU    CD2  229   3.806   6.731   3.222
   15LEU   HD21  230   3.752   6.704   3.312
   15LEU   HD22  231   3.913   6.742   3.243
   15LEU   HD23  232   3.767   6.825   3.183
   15LEU      C  233   3.748   6.477   2.856
   15LEU      O  234   3.662   6.549   2.806
   16GLY      N  235   3.717   6.351   2.888
   16GLY      H  236   3.783   6.287   2.930
   16GLY     CA  237   3.582   6.298   2.884
   16GLY    HA1  238   3.577   6.216   2.812
   16GLY    HA2  239   3.506   6.373   2.862
   16GLY      C  240   3.542   6.229   3.014
   16GLY      O  241   3.615   6.233   3.113
   17LEU      N  242   3.428   6.161   3.016
   17LEU      H  243   3.368   6.152   2.935
   17LEU     CA  244   3.376   6.092   3.132
   17LEU     HA  245   3.428   6.111   3.226
   17LEU     CB  246   3.233   6.144   3.142
   17LEU    HB1  247   3.184   6.141   3.045
   17LEU    HB2  248   3.239   6.249   3.173
   17LEU     CG  249   3.141   6.059   3.229
   17LEU     HG  250   3.129   5.956   3.197
   17LEU    CD1  251   3.203   6.061   3.369
   17LEU   HD11  252   3.141   6.017   3.447
   17LEU   HD12  253   3.290   5.994   3.368
   17LEU   HD13  254   3.236   6.163   3.388
   17LEU    CD2  255   3.002   6.120   3.235
   17LEU   HD21  256   2.957   6.122   3.136
   17LEU   HD22  257   2.937   6.059   3.298
   17LEU   HD23  258   3.012   6.215   3.288
   17LEU      C  259   3.381   5.943   3.098
   17LEU      O  260   3.358   5.906   2.983
   18GLY      N  261   3.413   5.853   3.192
   18GLY      H  262   3.391   5.885   3.285
   18GLY     CA  263   3.405   5.709   3.180
   18GLY    HA1  264   3.494   5.659   3.220
   18GLY    HA2  265   3.396   5.681   3.075
   18GLY      C  266   3.281   5.649   3.243
   18GLY      O  267   3.214   5.713   3.324
   19THR      N  268   3.236   5.529   3.206
   19THR      H  269   3.290   5.468   3.148
   19THR     CA  270   3.108   5.478   3.252
   19THR     HA  271   3.094   5.523   3.350
   19THR     CB  272   2.996   5.513   3.155
   19THR     HB  273   2.902   5.477   3.197
   19THR    CG2  274   2.980   5.663   3.130
   19THR   HG21  275   3.067   5.711   3.085
   19THR   HG22  276   2.894   5.682   3.066
   19THR   HG23  277   2.964   5.714   3.225
   19THR    OG1  278   3.018   5.454   3.029
   19THR    HG1  279   3.063   5.514   2.969
   19THR      C  280   3.107   5.331   3.291
   19THR      O  281   3.000   5.270   3.292
   20TRP      N  282   3.223   5.275   3.324
   20TRP      H  283   3.301   5.338   3.311
   20TRP     CA  284   3.236   5.146   3.389
   20TRP     HA  285   3.165   5.083   3.335
   20TRP     CB  286   3.375   5.086   3.370
   20TRP    HB1  287   3.445   5.147   3.427
   20TRP    HB2  288   3.404   5.104   3.266
   20TRP     CG  289   3.395   4.940   3.392
   20TRP    CD1  290   3.306   4.839   3.387
   20TRP    HD1  291   3.203   4.856   3.358
   20TRP    NE1  292   3.360   4.718   3.429
   20TRP    HE1  293   3.309   4.631   3.432
   20TRP    CE2  294   3.490   4.742   3.467
   20TRP    CZ2  295   3.584   4.656   3.525
   20TRP    HZ2  296   3.558   4.552   3.537
   20TRP    CH2  297   3.705   4.707   3.576
   20TRP    HH2  298   3.770   4.649   3.641
   20TRP    CZ3  299   3.731   4.843   3.561
   20TRP    HZ3  300   3.821   4.870   3.613
   20TRP    CE3  301   3.641   4.926   3.491
   20TRP    HE3  302   3.658   5.032   3.492
   20TRP    CD2  303   3.516   4.880   3.447
   20TRP      C  304   3.197   5.146   3.537
   20TRP      O  305   3.210   5.250   3.600
   21LYS      N  306   3.137   5.038   3.588
   21LYS      H  307   3.122   4.969   3.516
   21LYS     CA  308   3.075   5.015   3.717
   21LYS     HA  309   3.001   4.936   3.705
   21LYS     CB  310   3.178   4.953   3.810
   21LYS    HB1  311   3.208   4.851   3.786
   21LYS    HB2  312   3.120   4.945   3.902
   21LYS     CG  313   3.307   5.031   3.837
   21LYS    HG1  314   3.337   5.004   3.938
   21LYS    HG2  315   3.282   5.136   3.818
   21LYS     CD  316   3.426   4.985   3.753
   21LYS    HD1  317   3.389   4.991   3.651
   21LYS    HD2  318   3.440   4.880   3.775
   21LYS     CE  319   3.556   5.061   3.779
   21LYS    HE1  320   3.624   5.049   3.694
   21LYS    HE2  321   3.604   5.016   3.866
   21LYS     NZ  322   3.532   5.205   3.786
   21LYS    HZ1  323   3.457   5.229   3.849
   21LYS    HZ2  324   3.608   5.249   3.836
   21LYS    HZ3  325   3.510   5.240   3.694
   21LYS      C  326   2.998   5.138   3.764
   21LYS      O  327   3.026   5.201   3.866
   22SER      N  328   2.885   5.156   3.695
   22SER      H  329   2.873   5.099   3.612
   22SER     CA  330   2.806   5.277   3.700
   22SER     HA  331   2.808   5.325   3.798
   22SER     CB  332   2.855   5.382   3.601
   22SER    HB1  333   2.795   5.472   3.614
   22SER    HB2  334   2.837   5.343   3.501
   22SER     OG  335   2.989   5.418   3.629
   22SER     HG  336   3.053   5.354   3.598
   22SER      C  337   2.658   5.245   3.682
   22SER      O  338   2.609   5.250   3.569
   23PRO      N  339   2.589   5.214   3.791
   23PRO     CD  340   2.645   5.185   3.922
   23PRO    HD1  341   2.665   5.279   3.973
   23PRO    HD2  342   2.728   5.115   3.923
   23PRO     CG  343   2.532   5.116   3.999
   23PRO    HG1  344   2.531   5.134   4.107
   23PRO    HG2  345   2.534   5.011   3.970
   23PRO     CB  346   2.405   5.180   3.943
   23PRO    HB1  347   2.383   5.274   3.993
   23PRO    HB2  348   2.324   5.109   3.958
   23PRO     CA  349   2.445   5.194   3.797
   23PRO     HA  350   2.429   5.093   3.758
   23PRO      C  351   2.349   5.288   3.725
   23PRO      O  352   2.386   5.404   3.718
   24PRO      N  353   2.230   5.246   3.681
   24PRO     CD  354   2.172   5.115   3.703
   24PRO    HD1  355   2.195   5.063   3.796
   24PRO    HD2  356   2.206   5.049   3.623
   24PRO     CG  357   2.021   5.128   3.687
   24PRO    HG1  358   1.969   5.159   3.778
   24PRO    HG2  359   1.989   5.036   3.638
   24PRO     CB  360   2.010   5.240   3.584
   24PRO    HB1  361   1.914   5.291   3.595
   24PRO    HB2  362   2.023   5.195   3.486
   24PRO     CA  363   2.133   5.327   3.611
   24PRO     HA  364   2.179   5.349   3.515
   24PRO      C  365   2.101   5.459   3.680
   24PRO      O  366   2.135   5.563   3.625
   25GLY      N  367   2.068   5.445   3.809
   25GLY      H  368   2.055   5.350   3.840
   25GLY     CA  369   2.030   5.560   3.889
   25GLY    HA1  370   1.997   5.518   3.983
   25GLY    HA2  371   1.949   5.614   3.840
   25GLY      C  372   2.142   5.658   3.923
   25GLY      O  373   2.118   5.774   3.956
   26GLN      N  374   2.268   5.616   3.906
   26GLN      H  375   2.274   5.519   3.876
   26GLN     CA  376   2.389   5.686   3.941
   26GLN     HA  377   2.369   5.770   4.007
   26GLN     CB  378   2.488   5.590   4.006
   26GLN    HB1  379   2.572   5.653   4.035
   26GLN    HB2  380   2.532   5.522   3.934
   26GLN     CG  381   2.444   5.523   4.136
   26GLN    HG1  382   2.346   5.475   4.123
   26GLN    HG2  383   2.426   5.598   4.213
   26GLN     CD  384   2.552   5.428   4.185
   26GLN    OE1  385   2.674   5.440   4.173
   26GLN    NE2  386   2.513   5.344   4.281
   26GLN   HE21  387   2.413   5.333   4.293
   26GLN   HE22  388   2.569   5.283   4.339
   26GLN      C  389   2.449   5.749   3.816
   26GLN      O  390   2.487   5.866   3.823
   27VAL      N  391   2.446   5.686   3.698
   27VAL      H  392   2.398   5.597   3.697
   27VAL     CA  393   2.490   5.732   3.568
   27VAL     HA  394   2.569   5.804   3.589
   27VAL     CB  395   2.556   5.618   3.491
   27VAL     HB  396   2.606   5.552   3.561
   27VAL    CG1  397   2.458   5.529   3.415
   27VAL   HG11  398   2.417   5.589   3.334
   27VAL   HG12  399   2.505   5.434   3.388
   27VAL   HG13  400   2.364   5.512   3.468
   27VAL    CG2  401   2.660   5.682   3.400
   27VAL   HG21  402   2.741   5.731   3.453
   27VAL   HG22  403   2.708   5.603   3.341
   27VAL   HG23  404   2.609   5.745   3.327
   27VAL      C  405   2.396   5.822   3.490
   27VAL      O  406   2.439   5.911   3.417
   28THR      N  407   2.265   5.804   3.506
   28THR      H  408   2.240   5.719   3.556
   28THR     CA  409   2.167   5.905   3.474
   28THR     HA  410   2.178   5.914   3.366
   28THR     CB  411   2.024   5.854   3.492
   28THR     HB  412   1.967   5.947   3.480
   28THR    CG2  413   1.984   5.758   3.380
   28THR   HG21  414   1.877   5.741   3.378
   28THR   HG22  415   2.026   5.793   3.286
   28THR   HG23  416   2.024   5.659   3.405
   28THR    OG1  417   1.995   5.797   3.617
   28THR    HG1  418   2.024   5.705   3.621
   28THR      C  419   2.191   6.044   3.532
   28THR      O  420   2.190   6.143   3.459
   29GLU      N  421   2.209   6.051   3.664
   29GLU      H  422   2.205   5.961   3.709
   29GLU     CA  423   2.247   6.177   3.725
   29GLU     HA  424   2.172   6.253   3.700
   29GLU     CB  425   2.238   6.154   3.875
   29GLU    HB1  426   2.269   6.247   3.924
   29GLU    HB2  427   2.303   6.073   3.906
   29GLU     CG  428   2.099   6.125   3.931
   29GLU    HG1  429   2.111   6.114   4.038
   29GLU    HG2  430   2.054   6.034   3.892
   29GLU     CD  431   2.001   6.239   3.902
   29GLU    OE1  432   1.908   6.224   3.821
   29GLU    OE2  433   2.010   6.339   3.976
   29GLU      C  434   2.383   6.239   3.699
   29GLU      O  435   2.405   6.359   3.682
   30ALA      N  436   2.480   6.148   3.687
   30ALA      H  437   2.461   6.052   3.714
   30ALA     CA  438   2.617   6.187   3.662
   30ALA     HA  439   2.649   6.255   3.741
   30ALA     CB  440   2.704   6.062   3.677
   30ALA    HB1  441   2.809   6.081   3.656
   30ALA    HB2  442   2.691   6.032   3.781
   30ALA    HB3  443   2.669   5.989   3.604
   30ALA      C  444   2.643   6.260   3.531
   30ALA      O  445   2.718   6.357   3.523
   31VAL      N  446   2.588   6.206   3.422
   31VAL      H  447   2.533   6.123   3.440
   31VAL     CA  448   2.599   6.259   3.288
   31VAL     HA  449   2.703   6.283   3.268
   31VAL     CB  450   2.546   6.162   3.182
   31VAL     HB  451   2.453   6.130   3.227
   31VAL    CG1  452   2.510   6.227   3.049
   31VAL   HG11  453   2.452   6.153   2.993
   31VAL   HG12  454   2.437   6.305   3.070
   31VAL   HG13  455   2.597   6.267   2.997
   31VAL    CG2  456   2.643   6.044   3.176
   31VAL   HG21  457   2.677   6.025   3.278
   31VAL   HG22  458   2.588   5.956   3.144
   31VAL   HG23  459   2.735   6.060   3.120
   31VAL      C  460   2.533   6.396   3.285
   31VAL      O  461   2.568   6.488   3.212
   32LYS      N  462   2.425   6.416   3.362
   32LYS      H  463   2.405   6.347   3.433
   32LYS     CA  464   2.354   6.541   3.377
   32LYS     HA  465   2.329   6.571   3.275
   32LYS     CB  466   2.217   6.518   3.439
   32LYS    HB1  467   2.182   6.618   3.461
   32LYS    HB2  468   2.220   6.452   3.525
   32LYS     CG  469   2.123   6.457   3.335
   32LYS    HG1  470   2.161   6.361   3.303
   32LYS    HG2  471   2.127   6.516   3.243
   32LYS     CD  472   1.981   6.440   3.390
   32LYS    HD1  473   1.918   6.381   3.323
   32LYS    HD2  474   1.940   6.540   3.402
   32LYS     CE  475   1.973   6.381   3.531
   32LYS    HE1  476   2.020   6.447   3.603
   32LYS    HE2  477   2.020   6.284   3.518
   32LYS     NZ  478   1.839   6.353   3.584
   32LYS    HZ1  479   1.852   6.319   3.678
   32LYS    HZ2  480   1.781   6.434   3.598
   32LYS    HZ3  481   1.800   6.283   3.522
   32LYS      C  482   2.433   6.649   3.450
   32LYS      O  483   2.448   6.753   3.387
   33VAL      N  484   2.483   6.610   3.568
   33VAL      H  485   2.439   6.527   3.606
   33VAL     CA  486   2.583   6.684   3.642
   33VAL     HA  487   2.549   6.780   3.682
   33VAL     CB  488   2.630   6.599   3.759
   33VAL     HB  489   2.645   6.499   3.717
   33VAL    CG1  490   2.762   6.649   3.817
   33VAL   HG11  491   2.748   6.745   3.867
   33VAL   HG12  492   2.798   6.583   3.896
   33VAL   HG13  493   2.834   6.661   3.736
   33VAL    CG2  494   2.525   6.586   3.869
   33VAL   HG21  495   2.561   6.505   3.932
   33VAL   HG22  496   2.534   6.670   3.938
   33VAL   HG23  497   2.427   6.559   3.831
   33VAL      C  498   2.694   6.729   3.548
   33VAL      O  499   2.740   6.843   3.553
   34ALA      N  500   2.746   6.643   3.460
   34ALA      H  501   2.710   6.549   3.463
   34ALA     CA  502   2.867   6.658   3.382
   34ALA     HA  503   2.954   6.685   3.442
   34ALA     CB  504   2.899   6.527   3.312
   34ALA    HB1  505   2.899   6.439   3.377
   34ALA    HB2  506   2.828   6.500   3.234
   34ALA    HB3  507   2.997   6.534   3.264
   34ALA      C  508   2.845   6.765   3.275
   34ALA      O  509   2.926   6.853   3.249
   35ILE      N  510   2.729   6.761   3.210
   35ILE      H  511   2.658   6.695   3.240
   35ILE     CA  512   2.688   6.844   3.099
   35ILE     HA  513   2.762   6.843   3.020
   35ILE     CB  514   2.556   6.790   3.046
   35ILE     HB  515   2.483   6.757   3.120
   35ILE    CG2  516   2.492   6.898   2.959
   35ILE   HG21  517   2.568   6.944   2.896
   35ILE   HG22  518   2.425   6.849   2.889
   35ILE   HG23  519   2.440   6.976   3.015
   35ILE    CG1  520   2.591   6.669   2.960
   35ILE   HG11  521   2.652   6.600   3.018
   35ILE   HG12  522   2.650   6.709   2.878
   35ILE     CD  523   2.477   6.581   2.908
   35ILE    HD1  524   2.421   6.638   2.835
   35ILE    HD2  525   2.523   6.496   2.858
   35ILE    HD3  526   2.410   6.540   2.984
   35ILE      C  527   2.672   6.988   3.148
   35ILE      O  528   2.724   7.076   3.080
   36ASP      N  529   2.612   7.002   3.266
   36ASP      H  530   2.569   6.921   3.309
   36ASP     CA  531   2.591   7.127   3.337
   36ASP     HA  532   2.544   7.193   3.265
   36ASP     CB  533   2.474   7.115   3.434
   36ASP    HB1  534   2.445   7.211   3.475
   36ASP    HB2  535   2.509   7.056   3.519
   36ASP     CG  536   2.343   7.061   3.379
   36ASP    OD1  537   2.321   7.087   3.258
   36ASP    OD2  538   2.254   7.012   3.452
   36ASP      C  539   2.716   7.194   3.392
   36ASP      O  540   2.703   7.311   3.428
   37VAL      N  541   2.828   7.122   3.404
   37VAL      H  542   2.821   7.024   3.379
   37VAL     CA  543   2.955   7.171   3.454
   37VAL     HA  544   2.946   7.275   3.482
   37VAL     CB  545   3.003   7.102   3.581
   37VAL     HB  546   3.094   7.156   3.609
   37VAL    CG1  547   2.909   7.090   3.701
   37VAL   HG11  548   2.891   7.186   3.747
   37VAL   HG12  549   2.813   7.058   3.661
   37VAL   HG13  550   2.939   7.015   3.774
   37VAL    CG2  551   3.055   6.962   3.550
   37VAL   HG21  552   2.980   6.902   3.498
   37VAL   HG22  553   3.148   6.964   3.493
   37VAL   HG23  554   3.081   6.911   3.643
   37VAL      C  555   3.064   7.177   3.348
   37VAL      O  556   3.146   7.267   3.364
   38GLY      N  557   3.050   7.108   3.235
   38GLY      H  558   2.978   7.037   3.245
   38GLY     CA  559   3.114   7.134   3.107
   38GLY    HA1  560   3.194   7.206   3.125
   38GLY    HA2  561   3.030   7.175   3.050
   38GLY      C  562   3.165   7.021   3.019
   38GLY      O  563   3.215   7.050   2.911
   39TYR      N  564   3.145   6.895   3.059
   39TYR      H  565   3.086   6.877   3.138
   39TYR     CA  566   3.193   6.779   2.986
   39TYR     HA  567   3.299   6.795   2.968
   39TYR     CB  568   3.176   6.650   3.066
   39TYR    HB1  569   3.182   6.571   2.990
   39TYR    HB2  570   3.075   6.651   3.106
   39TYR     CG  571   3.274   6.612   3.174
   39TYR    CD1  572   3.252   6.655   3.305
   39TYR    HD1  573   3.170   6.718   3.335
   39TYR    CE1  574   3.342   6.614   3.405
   39TYR    HE1  575   3.337   6.649   3.506
   39TYR     CZ  576   3.453   6.533   3.373
   39TYR     OH  577   3.545   6.507   3.470
   39TYR     HH  578   3.603   6.439   3.434
   39TYR    CE2  579   3.484   6.503   3.238
   39TYR    HE2  580   3.580   6.459   3.220
   39TYR    CD2  581   3.388   6.537   3.142
   39TYR    HD2  582   3.399   6.510   3.038
   39TYR      C  583   3.119   6.766   2.854
   39TYR      O  584   3.001   6.796   2.838
   40ARG      N  585   3.195   6.725   2.752
   40ARG      H  586   3.294   6.727   2.773
   40ARG     CA  587   3.139   6.704   2.620
   40ARG     HA  588   3.031   6.690   2.613
   40ARG     CB  589   3.177   6.819   2.527
   40ARG    HB1  590   3.156   6.801   2.421
   40ARG    HB2  591   3.283   6.843   2.531
   40ARG     CG  592   3.099   6.945   2.562
   40ARG    HG1  593   3.141   7.025   2.502
   40ARG    HG2  594   3.112   6.960   2.669
   40ARG     CD  595   2.948   6.937   2.539
   40ARG    HD1  596   2.895   6.865   2.602
   40ARG    HD2  597   2.937   6.903   2.436
   40ARG     NE  598   2.883   7.065   2.567
   40ARG     HE  599   2.871   7.139   2.499
   40ARG     CZ  600   2.829   7.101   2.684
   40ARG    NH1  601   2.829   7.030   2.797
   40ARG   HH11  602   2.882   6.944   2.790
   40ARG   HH12  603   2.803   7.067   2.887
   40ARG    NH2  604   2.790   7.229   2.696
   40ARG   HH21  605   2.786   7.286   2.612
   40ARG   HH22  606   2.745   7.273   2.774
   40ARG      C  607   3.182   6.574   2.555
   40ARG      O  608   3.147   6.550   2.439
   41HIS      N  609   3.274   6.497   2.614
   41HIS      H  610   3.322   6.523   2.699
   41HIS     CA  611   3.311   6.365   2.568
   41HIS     HA  612   3.265   6.328   2.476
   41HIS     CB  613   3.460   6.370   2.535
   41HIS    HB1  614   3.503   6.430   2.616
   41HIS    HB2  615   3.469   6.417   2.438
   41HIS     CG  616   3.541   6.243   2.538
   41HIS    ND1  617   3.497   6.115   2.509
   41HIS    CE1  618   3.602   6.034   2.526
   41HIS    HE1  619   3.602   5.927   2.522
   41HIS    NE2  620   3.710   6.104   2.566
   41HIS    HE2  621   3.796   6.061   2.597
   41HIS    CD2  622   3.674   6.237   2.573
   41HIS    HD2  623   3.733   6.320   2.609
   41HIS      C  624   3.274   6.257   2.669
   41HIS      O  625   3.287   6.283   2.789
   42ILE      N  626   3.218   6.144   2.627
   42ILE      H  627   3.195   6.136   2.529
   42ILE     CA  628   3.182   6.032   2.712
   42ILE     HA  629   3.235   6.051   2.806
   42ILE     CB  630   3.031   6.025   2.731
   42ILE     HB  631   2.995   5.979   2.639
   42ILE    CG2  632   3.000   5.926   2.842
   42ILE   HG21  633   2.892   5.932   2.858
   42ILE   HG22  634   3.023   5.825   2.807
   42ILE   HG23  635   3.063   5.949   2.927
   42ILE    CG1  636   2.952   6.149   2.772
   42ILE   HG11  637   2.988   6.231   2.710
   42ILE   HG12  638   2.980   6.168   2.876
   42ILE     CD  639   2.803   6.151   2.744
   42ILE    HD1  640   2.743   6.096   2.817
   42ILE    HD2  641   2.766   6.253   2.753
   42ILE    HD3  642   2.777   6.124   2.641
   42ILE      C  643   3.239   5.903   2.655
   42ILE      O  644   3.213   5.879   2.537
   43ASP      N  645   3.306   5.816   2.730
   43ASP      H  646   3.318   5.850   2.825
   43ASP     CA  647   3.331   5.680   2.687
   43ASP     HA  648   3.343   5.674   2.579
   43ASP     CB  649   3.463   5.646   2.756
   43ASP    HB1  650   3.441   5.638   2.862
   43ASP    HB2  651   3.538   5.723   2.737
   43ASP     CG  652   3.503   5.503   2.720
   43ASP    OD1  653   3.524   5.470   2.601
   43ASP    OD2  654   3.528   5.414   2.803
   43ASP      C  655   3.213   5.592   2.727
   43ASP      O  656   3.165   5.587   2.840
   44CYS      N  657   3.177   5.506   2.632
   44CYS      H  658   3.220   5.512   2.541
   44CYS     CA  659   3.086   5.395   2.652
   44CYS     HA  660   3.075   5.376   2.758
   44CYS     CB  661   2.950   5.428   2.592
   44CYS    HB1  662   2.891   5.337   2.598
   44CYS    HB2  663   2.952   5.453   2.486
   44CYS     SG  664   2.853   5.549   2.685
   44CYS     HG  665   2.942   5.647   2.694
   44CYS      C  666   3.141   5.270   2.584
   44CYS      O  667   3.239   5.273   2.509
   45ALA      N  668   3.092   5.153   2.624
   45ALA      H  669   3.012   5.153   2.686
   45ALA     CA  670   3.114   5.026   2.560
   45ALA     HA  671   3.141   5.047   2.456
   45ALA     CB  672   3.221   4.949   2.637
   45ALA    HB1  673   3.208   4.947   2.745
   45ALA    HB2  674   3.228   4.849   2.594
   45ALA    HB3  675   3.318   4.998   2.631
   45ALA      C  676   2.983   4.948   2.568
   45ALA      O  677   2.906   4.972   2.660
   46HIS      N  678   2.964   4.853   2.477
   46HIS      H  679   3.034   4.823   2.411
   46HIS     CA  680   2.852   4.762   2.492
   46HIS     HA  681   2.760   4.820   2.484
   46HIS     CB  682   2.875   4.660   2.381
   46HIS    HB1  683   2.802   4.579   2.387
   46HIS    HB2  684   2.970   4.613   2.408
   46HIS     CG  685   2.891   4.710   2.240
   46HIS    ND1  686   2.949   4.638   2.135
   46HIS    CE1  687   2.929   4.709   2.024
   46HIS    HE1  688   2.957   4.678   1.924
   46HIS    NE2  689   2.860   4.820   2.055
   46HIS    HE2  690   2.834   4.893   1.990
   46HIS    CD2  691   2.834   4.825   2.191
   46HIS    HD2  692   2.772   4.898   2.240
   46HIS      C  693   2.844   4.689   2.625
   46HIS      O  694   2.738   4.671   2.684
   47VAL      N  695   2.960   4.647   2.676
   47VAL      H  696   3.048   4.668   2.630
   47VAL     CA  697   2.975   4.559   2.790
   47VAL     HA  698   2.899   4.482   2.774
   47VAL     CB  699   3.109   4.488   2.779
   47VAL     HB  700   3.124   4.473   2.672
   47VAL    CG1  701   3.220   4.579   2.832
   47VAL   HG11  702   3.315   4.556   2.784
   47VAL   HG12  703   3.197   4.684   2.813
   47VAL   HG13  704   3.228   4.568   2.940
   47VAL    CG2  705   3.116   4.355   2.854
   47VAL   HG21  706   3.211   4.305   2.839
   47VAL   HG22  707   3.102   4.368   2.962
   47VAL   HG23  708   3.044   4.288   2.807
   47VAL      C  709   2.944   4.622   2.925
   47VAL      O  710   2.922   4.554   3.025
   48TYR      N  711   2.939   4.755   2.934
   48TYR      H  712   2.961   4.803   2.848
   48TYR     CA  713   2.922   4.833   3.055
   48TYR     HA  714   2.970   4.787   3.141
   48TYR     CB  715   2.973   4.976   3.036
   48TYR    HB1  716   2.931   5.040   3.114
   48TYR    HB2  717   2.938   5.002   2.936
   48TYR     CG  718   3.123   4.993   3.035
   48TYR    CD1  719   3.208   4.883   3.033
   48TYR    HD1  720   3.175   4.787   3.070
   48TYR    CE1  721   3.340   4.903   2.991
   48TYR    HE1  722   3.394   4.812   2.970
   48TYR     CZ  723   3.392   5.029   2.956
   48TYR     OH  724   3.518   5.034   2.904
   48TYR     HH  725   3.555   4.946   2.913
   48TYR    CE2  726   3.305   5.140   2.959
   48TYR    HE2  727   3.335   5.239   2.930
   48TYR    CD2  728   3.173   5.119   3.000
   48TYR    HD2  729   3.104   5.202   3.003
   48TYR      C  730   2.773   4.841   3.085
   48TYR      O  731   2.731   4.854   3.200
   49GLN      N  732   2.681   4.807   2.994
   49GLN      H  733   2.714   4.805   2.898
   49GLN     CA  734   2.537   4.799   3.007
   49GLN     HA  735   2.501   4.789   2.905
   49GLN     CB  736   2.499   4.668   3.075
   49GLN    HB1  737   2.391   4.661   3.089
   49GLN    HB2  738   2.537   4.680   3.176
   49GLN     CG  739   2.543   4.542   3.000
   49GLN    HG1  740   2.535   4.452   3.062
   49GLN    HG2  741   2.650   4.540   2.981
   49GLN     CD  742   2.460   4.525   2.874
   49GLN    OE1  743   2.343   4.488   2.874
   49GLN    NE2  744   2.512   4.520   2.751
   49GLN   HE21  745   2.612   4.529   2.735
   49GLN   HE22  746   2.451   4.503   2.673
   49GLN      C  747   2.468   4.926   3.057
   49GLN      O  748   2.366   4.915   3.124
   50ASN      N  749   2.511   5.045   3.016
   50ASN      H  750   2.598   5.050   2.964
   50ASN     CA  751   2.451   5.176   3.036
   50ASN     HA  752   2.343   5.162   3.048
   50ASN     CB  753   2.501   5.232   3.169
   50ASN    HB1  754   2.460   5.172   3.250
   50ASN    HB2  755   2.454   5.329   3.185
   50ASN     CG  756   2.653   5.235   3.174
   50ASN    OD1  757   2.719   5.270   3.076
   50ASN    ND2  758   2.721   5.223   3.288
   50ASN   HD21  759   2.674   5.217   3.377
   50ASN   HD22  760   2.820   5.243   3.291
   50ASN      C  761   2.450   5.278   2.923
   50ASN      O  762   2.415   5.394   2.946
   51GLU      N  763   2.463   5.236   2.797
   51GLU      H  764   2.487   5.139   2.781
   51GLU     CA  765   2.442   5.313   2.677
   51GLU     HA  766   2.499   5.406   2.684
   51GLU     CB  767   2.470   5.233   2.550
   51GLU    HB1  768   2.416   5.279   2.466
   51GLU    HB2  769   2.428   5.134   2.566
   51GLU     CG  770   2.613   5.220   2.499
   51GLU    HG1  771   2.674   5.221   2.590
   51GLU    HG2  772   2.631   5.312   2.443
   51GLU     CD  773   2.648   5.092   2.424
   51GLU    OE1  774   2.600   4.982   2.459
   51GLU    OE2  775   2.710   5.102   2.316
   51GLU      C  776   2.298   5.360   2.664
   51GLU      O  777   2.270   5.469   2.615
   52ASN      N  778   2.198   5.286   2.713
   52ASN      H  779   2.214   5.203   2.768
   52ASN     CA  780   2.060   5.331   2.712
   52ASN     HA  781   2.047   5.376   2.613
   52ASN     CB  782   1.972   5.209   2.739
   52ASN    HB1  783   1.987   5.177   2.842
   52ASN    HB2  784   2.004   5.129   2.671
   52ASN     CG  785   1.826   5.248   2.721
   52ASN    OD1  786   1.770   5.240   2.612
   52ASN    ND2  787   1.760   5.304   2.822
   52ASN   HD21  788   1.816   5.324   2.904
   52ASN   HD22  789   1.661   5.321   2.809
   52ASN      C  790   2.031   5.442   2.812
   52ASN      O  791   1.971   5.545   2.782
   53GLU      N  792   2.091   5.433   2.931
   53GLU      H  793   2.133   5.343   2.946
   53GLU     CA  794   2.076   5.530   3.038
   53GLU     HA  795   1.970   5.551   3.051
   53GLU     CB  796   2.123   5.464   3.168
   53GLU    HB1  797   2.093   5.520   3.256
   53GLU    HB2  798   2.231   5.452   3.172
   53GLU     CG  799   2.062   5.325   3.184
   53GLU    HG1  800   2.102   5.306   3.284
   53GLU    HG2  801   2.107   5.259   3.109
   53GLU     CD  802   1.910   5.320   3.191
   53GLU    OE1  803   1.842   5.285   3.092
   53GLU    OE2  804   1.852   5.366   3.291
   53GLU      C  805   2.160   5.654   3.013
   53GLU      O  806   2.117   5.766   3.040
   54VAL      N  807   2.279   5.644   2.952
   54VAL      H  808   2.314   5.556   2.919
   54VAL     CA  809   2.353   5.759   2.903
   54VAL     HA  810   2.367   5.829   2.985
   54VAL     CB  811   2.493   5.719   2.857
   54VAL     HB  812   2.472   5.638   2.787
   54VAL    CG1  813   2.562   5.834   2.784
   54VAL   HG11  814   2.524   5.853   2.684
   54VAL   HG12  815   2.561   5.926   2.842
   54VAL   HG13  816   2.662   5.798   2.762
   54VAL    CG2  817   2.585   5.667   2.968
   54VAL   HG21  818   2.537   5.591   3.030
   54VAL   HG22  819   2.681   5.632   2.930
   54VAL   HG23  820   2.599   5.754   3.031
   54VAL      C  821   2.277   5.829   2.791
   54VAL      O  822   2.262   5.950   2.799
   55GLY      N  823   2.209   5.754   2.704
   55GLY      H  824   2.213   5.653   2.713
   55GLY     CA  825   2.129   5.795   2.590
   55GLY    HA1  826   2.085   5.705   2.548
   55GLY    HA2  827   2.196   5.853   2.526
   55GLY      C  828   2.013   5.880   2.640
   55GLY      O  829   2.005   5.995   2.597
   56VAL      N  830   1.930   5.827   2.729
   56VAL      H  831   1.951   5.734   2.762
   56VAL     CA  832   1.825   5.905   2.792
   56VAL     HA  833   1.762   5.947   2.713
   56VAL     CB  834   1.731   5.828   2.884
   56VAL     HB  835   1.668   5.899   2.939
   56VAL    CG1  836   1.647   5.731   2.801
   56VAL   HG11  837   1.566   5.699   2.867
   56VAL   HG12  838   1.594   5.779   2.720
   56VAL   HG13  839   1.697   5.641   2.766
   56VAL    CG2  840   1.789   5.734   2.990
   56VAL   HG21  841   1.709   5.702   3.057
   56VAL   HG22  842   1.833   5.647   2.942
   56VAL   HG23  843   1.861   5.789   3.051
   56VAL      C  844   1.863   6.032   2.866
   56VAL      O  845   1.784   6.126   2.870
   57ALA      N  846   1.984   6.040   2.922
   57ALA      H  847   2.031   5.951   2.934
   57ALA     CA  848   2.036   6.159   2.985
   57ALA     HA  849   1.957   6.211   3.040
   57ALA     CB  850   2.153   6.122   3.075
   57ALA    HB1  851   2.185   6.211   3.131
   57ALA    HB2  852   2.113   6.046   3.142
   57ALA    HB3  853   2.238   6.076   3.023
   57ALA      C  854   2.081   6.264   2.884
   57ALA      O  855   2.071   6.382   2.916
   58ILE      N  856   2.123   6.225   2.763
   58ILE      H  857   2.165   6.133   2.760
   58ILE     CA  858   2.155   6.307   2.649
   58ILE     HA  859   2.207   6.394   2.688
   58ILE     CB  860   2.247   6.242   2.546
   58ILE     HB  861   2.186   6.157   2.515
   58ILE    CG2  862   2.271   6.334   2.427
   58ILE   HG21  863   2.178   6.345   2.372
   58ILE   HG22  864   2.313   6.428   2.463
   58ILE   HG23  865   2.340   6.291   2.353
   58ILE    CG1  866   2.376   6.199   2.614
   58ILE   HG11  867   2.367   6.156   2.713
   58ILE   HG12  868   2.438   6.289   2.621
   58ILE     CD  869   2.458   6.105   2.526
   58ILE    HD1  870   2.554   6.089   2.576
   58ILE    HD2  871   2.400   6.013   2.516
   58ILE    HD3  872   2.479   6.158   2.433
   58ILE      C  873   2.029   6.368   2.589
   58ILE      O  874   2.017   6.490   2.583
   59GLN      N  875   1.926   6.285   2.571
   59GLN      H  876   1.953   6.188   2.576
   59GLN     CA  877   1.798   6.324   2.515
   59GLN     HA  878   1.825   6.370   2.420
   59GLN     CB  879   1.714   6.200   2.487
   59GLN    HB1  880   1.662   6.166   2.576
   59GLN    HB2  881   1.779   6.118   2.453
   59GLN     CG  882   1.615   6.229   2.375
   59GLN    HG1  883   1.670   6.262   2.287
   59GLN    HG2  884   1.537   6.300   2.403
   59GLN     CD  885   1.537   6.104   2.336
   59GLN    OE1  886   1.515   6.017   2.419
   59GLN    NE2  887   1.488   6.093   2.212
   59GLN   HE21  888   1.511   6.164   2.144
   59GLN   HE22  889   1.438   6.007   2.193
   59GLN      C  890   1.725   6.423   2.605
   59GLN      O  891   1.652   6.506   2.551
   60GLU      N  892   1.740   6.411   2.737
   60GLU      H  893   1.800   6.336   2.768
   60GLU     CA  894   1.689   6.502   2.838
   60GLU     HA  895   1.580   6.509   2.839
   60GLU     CB  896   1.719   6.450   2.978
   60GLU    HB1  897   1.826   6.436   2.992
   60GLU    HB2  898   1.673   6.356   3.008
   60GLU     CG  899   1.683   6.544   3.093
   60GLU    HG1  900   1.734   6.637   3.066
   60GLU    HG2  901   1.733   6.522   3.187
   60GLU     CD  902   1.536   6.567   3.125
   60GLU    OE1  903   1.457   6.609   3.037
   60GLU    OE2  904   1.503   6.546   3.243
   60GLU      C  905   1.754   6.636   2.810
   60GLU      O  906   1.680   6.733   2.791
   61LYS      N  907   1.886   6.645   2.797
   61LYS      H  908   1.938   6.558   2.794
   61LYS     CA  909   1.955   6.769   2.769
   61LYS     HA  910   1.911   6.846   2.832
   61LYS     CB  911   2.104   6.760   2.801
   61LYS    HB1  912   2.148   6.845   2.748
   61LYS    HB2  913   2.144   6.667   2.761
   61LYS     CG  914   2.138   6.747   2.949
   61LYS    HG1  915   2.244   6.723   2.952
   61LYS    HG2  916   2.087   6.659   2.990
   61LYS     CD  917   2.097   6.857   3.048
   61LYS    HD1  918   1.996   6.891   3.029
   61LYS    HD2  919   2.166   6.940   3.034
   61LYS     CE  920   2.105   6.815   3.194
   61LYS    HE1  921   2.208   6.782   3.200
   61LYS    HE2  922   2.037   6.733   3.218
   61LYS     NZ  923   2.076   6.930   3.280
   61LYS    HZ1  924   2.097   6.913   3.377
   61LYS    HZ2  925   2.144   7.000   3.256
   61LYS    HZ3  926   1.980   6.964   3.282
   61LYS      C  927   1.934   6.831   2.631
   61LYS      O  928   1.933   6.954   2.628
   62LEU      N  929   1.912   6.749   2.528
   62LEU      H  930   1.913   6.650   2.549
   62LEU     CA  931   1.876   6.786   2.393
   62LEU     HA  932   1.938   6.872   2.366
   62LEU     CB  933   1.896   6.671   2.295
   62LEU    HB1  934   1.843   6.692   2.203
   62LEU    HB2  935   1.845   6.584   2.337
   62LEU     CG  936   2.037   6.632   2.251
   62LEU     HG  937   2.097   6.609   2.339
   62LEU    CD1  938   2.046   6.503   2.171
   62LEU   HD11  939   1.996   6.501   2.075
   62LEU   HD12  940   2.148   6.464   2.170
   62LEU   HD13  941   2.002   6.425   2.232
   62LEU    CD2  942   2.108   6.739   2.168
   62LEU   HD21  943   2.046   6.775   2.086
   62LEU   HD22  944   2.124   6.820   2.239
   62LEU   HD23  945   2.202   6.695   2.135
   62LEU      C  946   1.732   6.836   2.388
   62LEU      O  947   1.709   6.941   2.328
   63ARG      N  948   1.640   6.780   2.466
   63ARG      H  949   1.651   6.692   2.514
   63ARG     CA  950   1.506   6.832   2.483
   63ARG     HA  951   1.467   6.861   2.385
   63ARG     CB  952   1.420   6.723   2.547
   63ARG    HB1  953   1.323   6.769   2.569
   63ARG    HB2  954   1.463   6.688   2.641
   63ARG     CG  955   1.369   6.614   2.453
   63ARG    HG1  956   1.458   6.572   2.406
   63ARG    HG2  957   1.306   6.642   2.368
   63ARG     CD  958   1.303   6.496   2.523
   63ARG    HD1  959   1.374   6.446   2.588
   63ARG    HD2  960   1.273   6.427   2.444
   63ARG     NE  961   1.181   6.535   2.593
   63ARG     HE  962   1.161   6.634   2.590
   63ARG     CZ  963   1.103   6.466   2.678
   63ARG    NH1  964   1.113   6.340   2.721
   63ARG   HH11  965   1.180   6.275   2.682
   63ARG   HH12  966   1.083   6.331   2.817
   63ARG    NH2  967   1.011   6.542   2.740
   63ARG   HH21  968   1.001   6.640   2.719
   63ARG   HH22  969   0.940   6.507   2.802
   63ARG      C  970   1.509   6.965   2.556
   63ARG      O  971   1.414   7.042   2.549
   64GLU      N  972   1.613   7.006   2.630
   64GLU      H  973   1.686   6.938   2.645
   64GLU     CA  974   1.630   7.132   2.700
   64GLU     HA  975   1.533   7.176   2.724
   64GLU     CB  976   1.703   7.108   2.833
   64GLU    HB1  977   1.801   7.067   2.807
   64GLU    HB2  978   1.641   7.032   2.881
   64GLU     CG  979   1.718   7.223   2.932
   64GLU    HG1  980   1.729   7.321   2.886
   64GLU    HG2  981   1.807   7.212   2.995
   64GLU     CD  982   1.600   7.247   3.024
   64GLU    OE1  983   1.506   7.323   2.993
   64GLU    OE2  984   1.600   7.173   3.125
   64GLU      C  985   1.708   7.230   2.614
   64GLU      O  986   1.710   7.347   2.651
   65GLN      N  987   1.772   7.185   2.506
   65GLN      H  988   1.754   7.090   2.477
   65GLN     CA  989   1.857   7.265   2.419
   65GLN     HA  990   1.920   7.205   2.353
   65GLN     CB  991   1.763   7.350   2.334
   65GLN    HB1  992   1.827   7.423   2.284
   65GLN    HB2  993   1.696   7.412   2.394
   65GLN     CG  994   1.681   7.282   2.225
   65GLN    HG1  995   1.615   7.212   2.278
   65GLN    HG2  996   1.746   7.233   2.153
   65GLN     CD  997   1.611   7.399   2.158
   65GLN    OE1  998   1.666   7.460   2.066
   65GLN    NE2  999   1.496   7.439   2.212
   65GLN   HE21 1000   1.475   7.399   2.302
   65GLN   HE22 1001   1.448   7.517   2.169
   65GLN      C 1002   1.956   7.346   2.500
   65GLN      O 1003   1.957   7.469   2.487
   66VAL      N 1004   2.035   7.282   2.587
   66VAL      H 1005   2.013   7.184   2.599
   66VAL     CA 1006   2.156   7.335   2.647
   66VAL     HA 1007   2.154   7.443   2.635
   66VAL     CB 1008   2.154   7.309   2.797
   66VAL     HB 1009   2.244   7.336   2.851
   66VAL    CG1 1010   2.050   7.401   2.862
   66VAL   HG11 1011   1.954   7.393   2.812
   66VAL   HG12 1012   2.059   7.393   2.970
   66VAL   HG13 1013   2.084   7.502   2.839
   66VAL    CG2 1014   2.114   7.168   2.840
   66VAL   HG21 1015   2.134   7.166   2.947
   66VAL   HG22 1016   2.008   7.148   2.830
   66VAL   HG23 1017   2.179   7.096   2.789
   66VAL      C 1018   2.286   7.287   2.584
   66VAL      O 1019   2.387   7.356   2.590
   67VAL      N 1020   2.272   7.172   2.516
   67VAL      H 1021   2.180   7.131   2.527
   67VAL     CA 1022   2.359   7.112   2.418
   67VAL     HA 1023   2.439   7.184   2.402
   67VAL     CB 1024   2.435   6.989   2.470
   67VAL     HB 1025   2.530   6.976   2.419
   67VAL    CG1 1026   2.481   6.998   2.615
   67VAL   HG11 1027   2.391   6.990   2.677
   67VAL   HG12 1028   2.547   6.917   2.645
   67VAL   HG13 1029   2.537   7.090   2.630
   67VAL    CG2 1030   2.354   6.860   2.459
   67VAL   HG21 1031   2.419   6.778   2.488
   67VAL   HG22 1032   2.263   6.866   2.519
   67VAL   HG23 1033   2.314   6.854   2.358
   67VAL      C 1034   2.292   7.096   2.283
   67VAL      O 1035   2.171   7.079   2.271
   68LYS      N 1036   2.375   7.086   2.178
   68LYS      H 1037   2.474   7.087   2.198
   68LYS     CA 1038   2.341   7.033   2.048
   68LYS     HA 1039   2.239   6.996   2.061
   68LYS     CB 1040   2.357   7.138   1.938
   68LYS    HB1 1041   2.293   7.221   1.965
   68LYS    HB2 1042   2.303   7.094   1.854
   68LYS     CG 1043   2.496   7.177   1.887
   68LYS    HG1 1044   2.553   7.087   1.862
   68LYS    HG2 1045   2.552   7.206   1.977
   68LYS     CD 1046   2.497   7.290   1.786
   68LYS    HD1 1047   2.438   7.260   1.700
   68LYS    HD2 1048   2.599   7.300   1.749
   68LYS     CE 1049   2.449   7.426   1.836
   68LYS    HE1 1050   2.533   7.470   1.890
   68LYS    HE2 1051   2.367   7.406   1.906
   68LYS     NZ 1052   2.405   7.516   1.728
   68LYS    HZ1 1053   2.469   7.509   1.650
   68LYS    HZ2 1054   2.314   7.483   1.698
   68LYS    HZ3 1055   2.402   7.610   1.764
   68LYS      C 1056   2.419   6.906   2.021
   68LYS      O 1057   2.497   6.868   2.108
   69ARG      N 1058   2.384   6.833   1.914
   69ARG      H 1059   2.318   6.873   1.848
   69ARG     CA 1060   2.450   6.709   1.879
   69ARG     HA 1061   2.441   6.641   1.963
   69ARG     CB 1062   2.361   6.653   1.768
   69ARG    HB1 1063   2.356   6.737   1.699
   69ARG    HB2 1064   2.262   6.621   1.801
   69ARG     CG 1065   2.424   6.529   1.706
   69ARG    HG1 1066   2.516   6.556   1.655
   69ARG    HG2 1067   2.361   6.503   1.621
   69ARG     CD 1068   2.440   6.412   1.803
   69ARG    HD1 1069   2.336   6.390   1.823
   69ARG    HD2 1070   2.487   6.447   1.895
   69ARG     NE 1071   2.518   6.297   1.756
   69ARG     HE 1072   2.476   6.233   1.690
   69ARG     CZ 1073   2.642   6.262   1.793
   69ARG    NH1 1074   2.715   6.346   1.868
   69ARG   HH11 1075   2.675   6.435   1.891
   69ARG   HH12 1076   2.813   6.324   1.877
   69ARG    NH2 1077   2.694   6.142   1.764
   69ARG   HH21 1078   2.641   6.070   1.717
   69ARG   HH22 1079   2.786   6.122   1.799
   69ARG      C 1080   2.599   6.730   1.851
   69ARG      O 1081   2.680   6.646   1.888
   70GLU      N 1082   2.630   6.839   1.782
   70GLU      H 1083   2.551   6.894   1.752
   70GLU     CA 1084   2.757   6.857   1.714
   70GLU     HA 1085   2.782   6.761   1.670
   70GLU     CB 1086   2.741   6.958   1.600
   70GLU    HB1 1087   2.839   6.954   1.550
   70GLU    HB2 1088   2.737   7.061   1.633
   70GLU     CG 1089   2.633   6.930   1.496
   70GLU    HG1 1090   2.617   6.823   1.480
   70GLU    HG2 1091   2.666   6.981   1.406
   70GLU     CD 1092   2.510   7.007   1.542
   70GLU    OE1 1093   2.450   6.979   1.648
   70GLU    OE2 1094   2.468   7.103   1.473
   70GLU      C 1095   2.869   6.893   1.810
   70GLU      O 1096   2.986   6.867   1.783
   71GLU      N 1097   2.831   6.940   1.930
   71GLU      H 1098   2.732   6.936   1.949
   71GLU     CA 1099   2.917   6.979   2.039
   71GLU     HA 1100   3.014   7.016   2.006
   71GLU     CB 1101   2.861   7.100   2.113
   71GLU    HB1 1102   2.849   7.183   2.043
   71GLU    HB2 1103   2.942   7.138   2.175
   71GLU     CG 1104   2.737   7.081   2.200
   71GLU    HG1 1105   2.748   6.998   2.270
   71GLU    HG2 1106   2.651   7.055   2.137
   71GLU     CD 1107   2.721   7.203   2.289
   71GLU    OE1 1108   2.806   7.241   2.372
   71GLU    OE2 1109   2.618   7.271   2.265
   71GLU      C 1110   2.945   6.865   2.137
   71GLU      O 1111   3.036   6.876   2.219
   72LEU      N 1112   2.872   6.754   2.130
   72LEU      H 1113   2.791   6.748   2.070
   72LEU     CA 1114   2.899   6.635   2.209
   72LEU     HA 1115   2.961   6.657   2.296
   72LEU     CB 1116   2.771   6.562   2.248
   72LEU    HB1 1117   2.804   6.460   2.272
   72LEU    HB2 1118   2.693   6.556   2.172
   72LEU     CG 1119   2.697   6.620   2.368
   72LEU     HG 1120   2.684   6.726   2.350
   72LEU    CD1 1121   2.557   6.561   2.376
   72LEU   HD11 1122   2.490   6.612   2.306
   72LEU   HD12 1123   2.576   6.455   2.356
   72LEU   HD13 1124   2.525   6.571   2.479
   72LEU    CD2 1125   2.773   6.601   2.499
   72LEU   HD21 1126   2.859   6.667   2.497
   72LEU   HD22 1127   2.711   6.629   2.585
   72LEU   HD23 1128   2.806   6.498   2.511
   72LEU      C 1129   2.985   6.537   2.130
   72LEU      O 1130   2.987   6.544   2.008
   73PHE      N 1131   3.050   6.437   2.191
   73PHE      H 1132   3.057   6.440   2.292
   73PHE     CA 1133   3.133   6.337   2.127
   73PHE     HA 1134   3.103   6.336   2.022
   73PHE     CB 1135   3.279   6.377   2.142
   73PHE    HB1 1136   3.325   6.338   2.234
   73PHE    HB2 1137   3.284   6.484   2.164
   73PHE     CG 1138   3.362   6.347   2.019
   73PHE    CD1 1139   3.410   6.218   1.995
   73PHE    HD1 1140   3.388   6.133   2.057
   73PHE    CE1 1141   3.484   6.190   1.879
   73PHE    HE1 1142   3.534   6.095   1.867
   73PHE     CZ 1143   3.512   6.292   1.787
   73PHE     HZ 1144   3.568   6.276   1.697
   73PHE    CE2 1145   3.470   6.422   1.819
   73PHE    HE2 1146   3.495   6.503   1.752
   73PHE    CD2 1147   3.395   6.453   1.933
   73PHE    HD2 1148   3.351   6.550   1.948
   73PHE      C 1149   3.109   6.205   2.199
   73PHE      O 1150   3.120   6.201   2.322
   74ILE      N 1151   3.053   6.108   2.127
   74ILE      H 1152   3.045   6.126   2.028
   74ILE     CA 1153   2.992   5.987   2.180
   74ILE     HA 1154   3.009   5.986   2.288
   74ILE     CB 1155   2.840   5.996   2.163
   74ILE     HB 1156   2.823   6.018   2.058
   74ILE    CG2 1157   2.772   5.865   2.202
   74ILE   HG21 1158   2.780   5.862   2.311
   74ILE   HG22 1159   2.666   5.869   2.177
   74ILE   HG23 1160   2.816   5.782   2.147
   74ILE    CG1 1161   2.781   6.112   2.242
   74ILE   HG11 1162   2.842   6.198   2.215
   74ILE   HG12 1163   2.793   6.104   2.350
   74ILE     CD 1164   2.634   6.137   2.207
   74ILE    HD1 1165   2.630   6.123   2.099
   74ILE    HD2 1166   2.568   6.060   2.246
   74ILE    HD3 1167   2.604   6.240   2.227
   74ILE      C 1168   3.061   5.871   2.111
   74ILE      O 1169   3.078   5.859   1.990
   75VAL      N 1170   3.123   5.788   2.196
   75VAL      H 1171   3.105   5.795   2.295
   75VAL     CA 1172   3.186   5.666   2.149
   75VAL     HA 1173   3.175   5.656   2.041
   75VAL     CB 1174   3.336   5.661   2.176
   75VAL     HB 1175   3.380   5.759   2.156
   75VAL    CG1 1176   3.362   5.635   2.324
   75VAL   HG11 1177   3.328   5.718   2.387
   75VAL   HG12 1178   3.316   5.542   2.357
   75VAL   HG13 1179   3.470   5.631   2.332
   75VAL    CG2 1180   3.419   5.560   2.098
   75VAL   HG21 1181   3.400   5.459   2.133
   75VAL   HG22 1182   3.399   5.574   1.992
   75VAL   HG23 1183   3.527   5.569   2.109
   75VAL      C 1184   3.117   5.539   2.197
   75VAL      O 1185   3.070   5.537   2.310
   76SER      N 1186   3.131   5.427   2.126
   76SER      H 1187   3.169   5.432   2.032
   76SER     CA 1188   3.114   5.300   2.193
   76SER     HA 1189   3.122   5.306   2.302
   76SER     CB 1190   2.980   5.233   2.165
   76SER    HB1 1191   2.967   5.198   2.062
   76SER    HB2 1192   2.914   5.318   2.182
   76SER     OG 1193   2.962   5.129   2.259
   76SER     HG 1194   2.867   5.128   2.270
   76SER      C 1195   3.218   5.200   2.145
   76SER      O 1196   3.281   5.222   2.041
   77LYS      N 1197   3.251   5.095   2.221
   77LYS      H 1198   3.180   5.067   2.286
   77LYS     CA 1199   3.352   4.994   2.198
   77LYS     HA 1200   3.410   5.021   2.110
   77LYS     CB 1201   3.449   4.983   2.315
   77LYS    HB1 1202   3.522   4.903   2.306
   77LYS    HB2 1203   3.394   4.960   2.407
   77LYS     CG 1204   3.522   5.114   2.341
   77LYS    HG1 1205   3.451   5.192   2.371
   77LYS    HG2 1206   3.570   5.145   2.249
   77LYS     CD 1207   3.638   5.103   2.440
   77LYS    HD1 1208   3.704   5.189   2.440
   77LYS    HD2 1209   3.697   5.017   2.409
   77LYS     CE 1210   3.588   5.088   2.584
   77LYS    HE1 1211   3.677   5.087   2.647
   77LYS    HE2 1212   3.542   4.991   2.598
   77LYS     NZ 1213   3.506   5.200   2.632
   77LYS    HZ1 1214   3.422   5.212   2.578
   77LYS    HZ2 1215   3.486   5.188   2.731
   77LYS    HZ3 1216   3.550   5.291   2.634
   77LYS      C 1217   3.290   4.859   2.163
   77LYS      O 1218   3.197   4.821   2.233
   78LEU      N 1219   3.344   4.785   2.065
   78LEU      H 1220   3.422   4.826   2.016
   78LEU     CA 1221   3.298   4.658   2.014
   78LEU     HA 1222   3.190   4.668   2.021
   78LEU     CB 1223   3.336   4.650   1.866
   78LEU    HB1 1224   3.442   4.662   1.844
   78LEU    HB2 1225   3.288   4.735   1.816
   78LEU     CG 1226   3.297   4.526   1.787
   78LEU     HG 1227   3.314   4.439   1.851
   78LEU    CD1 1228   3.146   4.525   1.766
   78LEU   HD11 1229   3.129   4.430   1.716
   78LEU   HD12 1230   3.093   4.521   1.862
   78LEU   HD13 1231   3.118   4.605   1.698
   78LEU    CD2 1232   3.365   4.515   1.650
   78LEU   HD21 1233   3.346   4.419   1.603
   78LEU   HD22 1234   3.330   4.590   1.579
   78LEU   HD23 1235   3.472   4.531   1.661
   78LEU      C 1236   3.342   4.538   2.098
   78LEU      O 1237   3.451   4.486   2.075
   79TRP      N 1238   3.254   4.486   2.184
   79TRP      H 1239   3.169   4.539   2.197
   79TRP     CA 1240   3.269   4.364   2.261
   79TRP     HA 1241   3.359   4.381   2.321
   79TRP     CB 1242   3.149   4.342   2.353
   79TRP    HB1 1243   3.062   4.313   2.294
   79TRP    HB2 1244   3.135   4.428   2.419
   79TRP     CG 1245   3.186   4.234   2.449
   79TRP    CD1 1246   3.122   4.115   2.455
   79TRP    HD1 1247   3.048   4.071   2.390
   79TRP    NE1 1248   3.184   4.037   2.551
   79TRP    HE1 1249   3.162   3.942   2.576
   79TRP    CE2 1250   3.293   4.105   2.602
   79TRP    CZ2 1251   3.395   4.069   2.691
   79TRP    HZ2 1252   3.392   3.971   2.736
   79TRP    CH2 1253   3.488   4.167   2.729
   79TRP    HH2 1254   3.565   4.148   2.802
   79TRP    CZ3 1255   3.482   4.299   2.684
   79TRP    HZ3 1256   3.553   4.372   2.720
   79TRP    CE3 1257   3.377   4.337   2.599
   79TRP    HE3 1258   3.368   4.438   2.563
   79TRP    CD2 1259   3.293   4.236   2.548
   79TRP      C 1260   3.305   4.237   2.187
   79TRP      O 1261   3.241   4.220   2.083
   80CYS      N 1262   3.390   4.149   2.241
   80CYS      H 1263   3.444   4.178   2.321
   80CYS     CA 1264   3.441   4.024   2.188
   80CYS     HA 1265   3.507   4.042   2.103
   80CYS     CB 1266   3.521   3.953   2.296
   80CYS    HB1 1267   3.569   3.869   2.246
   80CYS    HB2 1268   3.451   3.923   2.374
   80CYS     SG 1269   3.656   4.048   2.371
   80CYS     HG 1270   3.737   3.952   2.416
   80CYS      C 1271   3.340   3.925   2.131
   80CYS      O 1272   3.374   3.862   2.031
   81THR      N 1273   3.216   3.914   2.179
   81THR      H 1274   3.192   3.960   2.266
   81THR     CA 1275   3.117   3.825   2.122
   81THR     HA 1276   3.162   3.730   2.097
   81THR     CB 1277   3.016   3.786   2.230
   81THR     HB 1278   2.947   3.725   2.171
   81THR    CG2 1279   3.089   3.694   2.329
   81THR   HG21 1280   3.152   3.621   2.278
   81THR   HG22 1281   3.156   3.744   2.399
   81THR   HG23 1282   3.017   3.645   2.394
   81THR    OG1 1283   2.966   3.901   2.294
   81THR    HG1 1284   2.876   3.884   2.322
   81THR      C 1285   3.051   3.880   1.996
   81THR      O 1286   2.964   3.813   1.942
   82TYR      N 1287   3.095   3.993   1.940
   82TYR      H 1288   3.165   4.055   1.980
   82TYR     CA 1289   3.029   4.053   1.827
   82TYR     HA 1290   2.941   3.995   1.796
   82TYR     CB 1291   2.968   4.187   1.868
   82TYR    HB1 1292   2.924   4.236   1.781
   82TYR    HB2 1293   3.051   4.253   1.890
   82TYR     CG 1294   2.877   4.177   1.988
   82TYR    CD1 1295   2.770   4.087   1.989
   82TYR    HD1 1296   2.755   4.024   1.902
   82TYR    CE1 1297   2.690   4.074   2.103
   82TYR    HE1 1298   2.611   4.000   2.108
   82TYR     CZ 1299   2.705   4.168   2.207
   82TYR     OH 1300   2.629   4.150   2.319
   82TYR     HH 1301   2.592   4.062   2.313
   82TYR    CE2 1302   2.801   4.271   2.204
   82TYR    HE2 1303   2.819   4.337   2.287
   82TYR    CD2 1304   2.880   4.275   2.088
   82TYR    HD2 1305   2.949   4.356   2.071
   82TYR      C 1306   3.118   4.062   1.704
   82TYR      O 1307   3.092   4.133   1.606
   83HIS      N 1308   3.231   3.991   1.712
   83HIS      H 1309   3.237   3.922   1.785
   83HIS     CA 1310   3.352   4.005   1.634
   83HIS     HA 1311   3.357   4.110   1.604
   83HIS     CB 1312   3.477   3.964   1.711
   83HIS    HB1 1313   3.561   3.953   1.643
   83HIS    HB2 1314   3.477   3.862   1.751
   83HIS     CG 1315   3.526   4.061   1.816
   83HIS    ND1 1316   3.661   4.096   1.822
   83HIS    CE1 1317   3.662   4.208   1.894
   83HIS    HE1 1318   3.757   4.250   1.925
   83HIS    NE2 1319   3.541   4.245   1.939
   83HIS    HE2 1320   3.512   4.327   1.990
   83HIS    CD2 1321   3.453   4.159   1.876
   83HIS    HD2 1322   3.349   4.189   1.870
   83HIS      C 1323   3.337   3.939   1.498
   83HIS      O 1324   3.429   3.872   1.452
   84GLU      N 1325   3.234   3.967   1.418
   84GLU      H 1326   3.165   4.022   1.466
   84GLU     CA 1327   3.208   3.915   1.285
   84GLU     HA 1328   3.300   3.906   1.228
   84GLU     CB 1329   3.156   3.772   1.288
   84GLU    HB1 1330   3.239   3.704   1.308
   84GLU    HB2 1331   3.129   3.765   1.183
   84GLU     CG 1332   3.044   3.743   1.387
   84GLU    HG1 1333   2.958   3.805   1.362
   84GLU    HG2 1334   3.068   3.753   1.493
   84GLU     CD 1335   2.986   3.605   1.359
   84GLU    OE1 1336   3.059   3.509   1.393
   84GLU    OE2 1337   2.876   3.585   1.303
   84GLU      C 1338   3.108   4.010   1.220
   84GLU      O 1339   3.009   4.053   1.278
   85LYS      N 1340   3.119   4.021   1.087
   85LYS      H 1341   3.191   3.965   1.044
   85LYS     CA 1342   3.067   4.125   1.000
   85LYS     HA 1343   3.135   4.208   1.018
   85LYS     CB 1344   3.090   4.084   0.855
   85LYS    HB1 1345   3.012   4.013   0.828
   85LYS    HB2 1346   3.183   4.031   0.838
   85LYS     CG 1347   3.081   4.196   0.751
   85LYS    HG1 1348   3.166   4.259   0.778
   85LYS    HG2 1349   2.988   4.252   0.753
   85LYS     CD 1350   3.093   4.137   0.611
   85LYS    HD1 1351   3.029   4.051   0.594
   85LYS    HD2 1352   3.198   4.106   0.604
   85LYS     CE 1353   3.072   4.252   0.513
   85LYS    HE1 1354   3.137   4.336   0.537
   85LYS    HE2 1355   2.969   4.288   0.521
   85LYS     NZ 1356   3.108   4.213   0.376
   85LYS    HZ1 1357   3.206   4.195   0.358
   85LYS    HZ2 1358   3.061   4.127   0.350
   85LYS    HZ3 1359   3.076   4.282   0.309
   85LYS      C 1360   2.925   4.175   1.025
   85LYS      O 1361   2.896   4.294   1.018
   86GLY      N 1362   2.835   4.079   1.044
   86GLY      H 1363   2.868   3.984   1.029
   86GLY     CA 1364   2.695   4.095   1.075
   86GLY    HA1 1365   2.663   3.991   1.081
   86GLY    HA2 1366   2.630   4.137   0.998
   86GLY      C 1367   2.673   4.146   1.217
   86GLY      O 1368   2.599   4.243   1.228
   87LEU      N 1369   2.735   4.086   1.319
   87LEU      H 1370   2.799   4.012   1.291
   87LEU     CA 1371   2.714   4.124   1.457
   87LEU     HA 1372   2.609   4.143   1.475
   87LEU     CB 1373   2.771   4.027   1.560
   87LEU    HB1 1374   2.751   4.068   1.659
   87LEU    HB2 1375   2.877   4.016   1.534
   87LEU     CG 1376   2.721   3.883   1.559
   87LEU     HG 1377   2.758   3.837   1.467
   87LEU    CD1 1378   2.780   3.797   1.670
   87LEU   HD11 1379   2.888   3.814   1.663
   87LEU   HD12 1380   2.749   3.841   1.764
   87LEU   HD13 1381   2.741   3.697   1.648
   87LEU    CD2 1382   2.569   3.872   1.567
   87LEU   HD21 1383   2.536   3.769   1.555
   87LEU   HD22 1384   2.530   3.921   1.656
   87LEU   HD23 1385   2.528   3.913   1.474
   87LEU      C 1386   2.779   4.260   1.478
   87LEU      O 1387   2.738   4.336   1.566
   88VAL      N 1388   2.874   4.310   1.398
   88VAL      H 1389   2.901   4.249   1.322
   88VAL     CA 1390   2.931   4.441   1.416
   88VAL     HA 1391   2.963   4.456   1.519
   88VAL     CB 1392   3.052   4.457   1.324
   88VAL     HB 1393   3.018   4.454   1.220
   88VAL    CG1 1394   3.117   4.594   1.339
   88VAL   HG11 1395   3.154   4.613   1.439
   88VAL   HG12 1396   3.207   4.604   1.279
   88VAL   HG13 1397   3.049   4.675   1.310
   88VAL    CG2 1398   3.172   4.367   1.353
   88VAL   HG21 1399   3.157   4.265   1.318
   88VAL   HG22 1400   3.262   4.408   1.306
   88VAL   HG23 1401   3.189   4.368   1.461
   88VAL      C 1402   2.835   4.553   1.379
   88VAL      O 1403   2.816   4.645   1.457
   89LYS      N 1404   2.766   4.533   1.266
   89LYS      H 1405   2.815   4.486   1.190
   89LYS     CA 1406   2.654   4.617   1.229
   89LYS     HA 1407   2.687   4.720   1.220
   89LYS     CB 1408   2.618   4.594   1.083
   89LYS    HB1 1409   2.555   4.506   1.078
   89LYS    HB2 1410   2.706   4.572   1.023
   89LYS     CG 1411   2.535   4.708   1.021
   89LYS    HG1 1412   2.575   4.804   1.053
   89LYS    HG2 1413   2.435   4.706   1.063
   89LYS     CD 1414   2.531   4.704   0.869
   89LYS    HD1 1415   2.472   4.788   0.832
   89LYS    HD2 1416   2.480   4.612   0.841
   89LYS     CE 1417   2.666   4.715   0.800
   89LYS    HE1 1418   2.729   4.630   0.829
   89LYS    HE2 1419   2.709   4.804   0.845
   89LYS     NZ 1420   2.659   4.740   0.655
   89LYS    HZ1 1421   2.601   4.819   0.630
   89LYS    HZ2 1422   2.745   4.733   0.602
   89LYS    HZ3 1423   2.603   4.669   0.610
   89LYS      C 1424   2.541   4.604   1.330
   89LYS      O 1425   2.500   4.710   1.378
   90GLY      N 1426   2.500   4.485   1.374
   90GLY      H 1427   2.541   4.407   1.325
   90GLY     CA 1428   2.393   4.458   1.468
   90GLY    HA1 1429   2.375   4.353   1.491
   90GLY    HA2 1430   2.305   4.508   1.428
   90GLY      C 1431   2.415   4.519   1.606
   90GLY      O 1432   2.327   4.592   1.650
   91ALA      N 1433   2.540   4.517   1.654
   91ALA      H 1434   2.613   4.486   1.593
   91ALA     CA 1435   2.577   4.583   1.778
   91ALA     HA 1436   2.503   4.557   1.854
   91ALA     CB 1437   2.708   4.521   1.826
   91ALA    HB1 1438   2.687   4.416   1.847
   91ALA    HB2 1439   2.786   4.530   1.751
   91ALA    HB3 1440   2.735   4.566   1.922
   91ALA      C 1441   2.581   4.734   1.762
   91ALA      O 1442   2.544   4.802   1.858
   92CYS      N 1443   2.622   4.782   1.644
   92CYS      H 1444   2.656   4.723   1.570
   92CYS     CA 1445   2.618   4.924   1.616
   92CYS     HA 1446   2.670   4.965   1.702
   92CYS     CB 1447   2.682   4.952   1.480
   92CYS    HB1 1448   2.615   4.927   1.397
   92CYS    HB2 1449   2.774   4.894   1.470
   92CYS     SG 1450   2.723   5.128   1.480
   92CYS     HG 1451   2.618   5.177   1.548
   92CYS      C 1452   2.472   4.968   1.619
   92CYS      O 1453   2.448   5.076   1.673
   93GLN      N 1454   2.376   4.899   1.558
   93GLN      H 1455   2.398   4.819   1.501
   93GLN     CA 1456   2.237   4.934   1.544
   93GLN     HA 1457   2.239   5.038   1.510
   93GLN     CB 1458   2.168   4.842   1.443
   93GLN    HB1 1459   2.059   4.847   1.452
   93GLN    HB2 1460   2.210   4.745   1.470
   93GLN     CG 1461   2.214   4.881   1.303
   93GLN    HG1 1462   2.320   4.857   1.287
   93GLN    HG2 1463   2.196   4.987   1.291
   93GLN     CD 1464   2.147   4.808   1.187
   93GLN    OE1 1465   2.043   4.745   1.200
   93GLN    NE2 1466   2.196   4.817   1.063
   93GLN   HE21 1467   2.277   4.873   1.041
   93GLN   HE22 1468   2.148   4.759   0.995
   93GLN      C 1469   2.169   4.938   1.680
   93GLN      O 1470   2.108   5.038   1.716
   94LYS      N 1471   2.195   4.833   1.759
   94LYS      H 1472   2.252   4.760   1.719
   94LYS     CA 1473   2.166   4.831   1.901
   94LYS     HA 1474   2.060   4.842   1.921
   94LYS     CB 1475   2.223   4.705   1.965
   94LYS    HB1 1476   2.330   4.713   1.985
   94LYS    HB2 1477   2.194   4.619   1.905
   94LYS     CG 1478   2.147   4.682   2.095
   94LYS    HG1 1479   2.046   4.645   2.073
   94LYS    HG2 1480   2.142   4.769   2.161
   94LYS     CD 1481   2.226   4.576   2.171
   94LYS    HD1 1482   2.333   4.596   2.172
   94LYS    HD2 1483   2.222   4.482   2.114
   94LYS     CE 1484   2.183   4.549   2.315
   94LYS    HE1 1485   2.221   4.454   2.352
   94LYS    HE2 1486   2.074   4.545   2.315
   94LYS     NZ 1487   2.217   4.659   2.406
   94LYS    HZ1 1488   2.181   4.749   2.374
   94LYS    HZ2 1489   2.179   4.639   2.498
   94LYS    HZ3 1490   2.316   4.677   2.409
   94LYS      C 1491   2.219   4.950   1.981
   94LYS      O 1492   2.151   5.023   2.052
   95THR      N 1493   2.345   4.989   1.957
   95THR      H 1494   2.408   4.918   1.924
   95THR     CA 1495   2.407   5.099   2.028
   95THR     HA 1496   2.402   5.083   2.136
   95THR     CB 1497   2.552   5.107   1.983
   95THR     HB 1498   2.566   5.083   1.877
   95THR    CG2 1499   2.621   5.240   2.011
   95THR   HG21 1500   2.592   5.287   2.106
   95THR   HG22 1501   2.727   5.221   2.022
   95THR   HG23 1502   2.596   5.316   1.937
   95THR    OG1 1503   2.623   5.013   2.061
   95THR    HG1 1504   2.635   5.056   2.147
   95THR      C 1505   2.342   5.232   1.992
   95THR      O 1506   2.335   5.322   2.075
   96LEU      N 1507   2.298   5.246   1.866
   96LEU      H 1508   2.319   5.170   1.802
   96LEU     CA 1509   2.237   5.365   1.811
   96LEU     HA 1510   2.287   5.455   1.844
   96LEU     CB 1511   2.251   5.357   1.659
   96LEU    HB1 1512   2.173   5.424   1.622
   96LEU    HB2 1513   2.233   5.256   1.621
   96LEU     CG 1514   2.387   5.393   1.601
   96LEU     HG 1515   2.460   5.321   1.638
   96LEU    CD1 1516   2.381   5.379   1.449
   96LEU   HD11 1517   2.483   5.380   1.413
   96LEU   HD12 1518   2.335   5.285   1.421
   96LEU   HD13 1519   2.328   5.458   1.396
   96LEU    CD2 1520   2.433   5.534   1.637
   96LEU   HD21 1521   2.354   5.607   1.616
   96LEU   HD22 1522   2.453   5.529   1.744
   96LEU   HD23 1523   2.525   5.558   1.583
   96LEU      C 1524   2.089   5.376   1.846
   96LEU      O 1525   2.035   5.486   1.844
   97SER      N 1526   2.021   5.265   1.877
   97SER      H 1527   2.071   5.178   1.887
   97SER     CA 1528   1.891   5.271   1.941
   97SER     HA 1529   1.815   5.339   1.903
   97SER     CB 1530   1.826   5.134   1.926
   97SER    HB1 1531   1.722   5.140   1.958
   97SER    HB2 1532   1.881   5.059   1.983
   97SER     OG 1533   1.805   5.105   1.790
   97SER     HG 1534   1.758   5.022   1.782
   97SER      C 1535   1.902   5.301   2.090
   97SER      O 1536   1.826   5.381   2.146
   98ASP      N 1537   1.999   5.239   2.157
   98ASP      H 1538   2.052   5.165   2.113
   98ASP     CA 1539   2.035   5.270   2.294
   98ASP     HA 1540   1.950   5.241   2.355
   98ASP     CB 1541   2.131   5.167   2.352
   98ASP    HB1 1542   2.152   5.199   2.454
   98ASP    HB2 1543   2.227   5.162   2.302
   98ASP     CG 1544   2.082   5.024   2.365
   98ASP    OD1 1545   1.960   4.996   2.361
   98ASP    OD2 1546   2.173   4.944   2.393
   98ASP      C 1547   2.076   5.413   2.325
   98ASP      O 1548   2.016   5.479   2.410
   99LEU      N 1549   2.164   5.473   2.244
   99LEU      H 1550   2.212   5.417   2.175
   99LEU     CA 1551   2.188   5.616   2.251
   99LEU     HA 1552   2.203   5.640   2.356
   99LEU     CB 1553   2.320   5.657   2.186
   99LEU    HB1 1554   2.329   5.765   2.176
   99LEU    HB2 1555   2.327   5.605   2.091
   99LEU     CG 1556   2.435   5.612   2.275
   99LEU     HG 1557   2.414   5.515   2.320
   99LEU    CD1 1558   2.559   5.593   2.189
   99LEU   HD11 1559   2.656   5.593   2.238
   99LEU   HD12 1560   2.537   5.496   2.144
   99LEU   HD13 1561   2.566   5.666   2.108
   99LEU    CD2 1562   2.472   5.704   2.392
   99LEU   HD21 1563   2.511   5.795   2.346
   99LEU   HD22 1564   2.391   5.718   2.464
   99LEU   HD23 1565   2.557   5.654   2.438
   99LEU      C 1566   2.078   5.703   2.192
   99LEU      O 1567   2.085   5.823   2.219
  100LYS      N 1568   1.979   5.651   2.119
  100LYS      H 1569   1.980   5.550   2.111
  100LYS     CA 1570   1.883   5.724   2.040
  100LYS     HA 1571   1.825   5.654   1.981
  100LYS     CB 1572   1.779   5.788   2.132
  100LYS    HB1 1573   1.709   5.852   2.078
  100LYS    HB2 1574   1.830   5.855   2.201
  100LYS     CG 1575   1.704   5.695   2.225
  100LYS    HG1 1576   1.667   5.761   2.304
  100LYS    HG2 1577   1.785   5.631   2.261
  100LYS     CD 1578   1.593   5.604   2.174
  100LYS    HD1 1579   1.630   5.533   2.100
  100LYS    HD2 1580   1.520   5.670   2.126
  100LYS     CE 1581   1.539   5.518   2.288
  100LYS    HE1 1582   1.457   5.455   2.254
  100LYS    HE2 1583   1.482   5.582   2.356
  100LYS     NZ 1584   1.633   5.436   2.367
  100LYS    HZ1 1585   1.601   5.393   2.452
  100LYS    HZ2 1586   1.680   5.366   2.311
  100LYS    HZ3 1587   1.707   5.494   2.404
  100LYS      C 1588   1.944   5.827   1.945
  100LYS      O 1589   1.899   5.941   1.938
  101LEU      N 1590   2.038   5.775   1.866
  101LEU      H 1591   2.057   5.676   1.864
  101LEU     CA 1592   2.106   5.856   1.767
  101LEU     HA 1593   2.047   5.948   1.758
  101LEU     CB 1594   2.248   5.885   1.816
  101LEU    HB1 1595   2.310   5.928   1.738
  101LEU    HB2 1596   2.305   5.798   1.845
  101LEU     CG 1597   2.248   5.983   1.933
  101LEU     HG 1598   2.194   5.944   2.019
  101LEU    CD1 1599   2.391   6.003   1.981
  101LEU   HD11 1600   2.448   5.910   1.982
  101LEU   HD12 1601   2.445   6.066   1.910
  101LEU   HD13 1602   2.391   6.051   2.079
  101LEU    CD2 1603   2.186   6.119   1.898
  101LEU   HD21 1604   2.082   6.114   1.865
  101LEU   HD22 1605   2.188   6.187   1.983
  101LEU   HD23 1606   2.248   6.159   1.818
  101LEU      C 1607   2.101   5.785   1.633
  101LEU      O 1608   2.077   5.665   1.623
  102ASP      N 1609   2.144   5.858   1.530
  102ASP      H 1610   2.152   5.958   1.542
  102ASP     CA 1611   2.166   5.815   1.393
  102ASP     HA 1612   2.110   5.721   1.387
  102ASP     CB 1613   2.097   5.904   1.290
  102ASP    HB1 1614   2.001   5.857   1.270
  102ASP    HB2 1615   2.142   5.892   1.192
  102ASP     CG 1616   2.095   6.053   1.318
  102ASP    OD1 1617   2.143   6.110   1.418
  102ASP    OD2 1618   2.044   6.125   1.229
  102ASP      C 1619   2.313   5.796   1.359
  102ASP      O 1620   2.347   5.717   1.272
  103TYR      N 1621   2.406   5.849   1.439
  103TYR      H 1622   2.367   5.894   1.521
  103TYR     CA 1623   2.547   5.820   1.423
  103TYR     HA 1624   2.551   5.714   1.399
  103TYR     CB 1625   2.610   5.901   1.310
  103TYR    HB1 1626   2.560   5.871   1.218
  103TYR    HB2 1627   2.714   5.868   1.302
  103TYR     CG 1628   2.618   6.052   1.318
  103TYR    CD1 1629   2.725   6.116   1.381
  103TYR    HD1 1630   2.809   6.062   1.421
  103TYR    CE1 1631   2.719   6.254   1.407
  103TYR    HE1 1632   2.803   6.297   1.459
  103TYR     CZ 1633   2.607   6.334   1.376
  103TYR     OH 1634   2.601   6.464   1.414
  103TYR     HH 1635   2.521   6.503   1.378
  103TYR    CE2 1636   2.499   6.266   1.315
  103TYR    HE2 1637   2.412   6.315   1.275
  103TYR    CD2 1638   2.507   6.130   1.283
  103TYR    HD2 1639   2.418   6.082   1.245
  103TYR      C 1640   2.628   5.831   1.552
  103TYR      O 1641   2.591   5.913   1.636
  104LEU      N 1642   2.738   5.758   1.566
  104LEU      H 1643   2.766   5.695   1.491
  104LEU     CA 1644   2.846   5.775   1.661
  104LEU     HA 1645   2.799   5.821   1.748
  104LEU     CB 1646   2.899   5.637   1.700
  104LEU    HB1 1647   2.985   5.658   1.764
  104LEU    HB2 1648   2.937   5.583   1.613
  104LEU     CG 1649   2.811   5.544   1.783
  104LEU     HG 1650   2.730   5.521   1.715
  104LEU    CD1 1651   2.891   5.418   1.815
  104LEU   HD11 1652   2.979   5.434   1.876
  104LEU   HD12 1653   2.838   5.340   1.870
  104LEU   HD13 1654   2.925   5.372   1.721
  104LEU    CD2 1655   2.772   5.615   1.912
  104LEU   HD21 1656   2.856   5.657   1.968
  104LEU   HD22 1657   2.708   5.700   1.891
  104LEU   HD23 1658   2.724   5.539   1.973
  104LEU      C 1659   2.958   5.860   1.604
  104LEU      O 1660   2.987   5.854   1.485
  105ASP      N 1661   3.019   5.944   1.688
  105ASP      H 1662   2.999   5.946   1.787
  105ASP     CA 1663   3.136   6.022   1.651
  105ASP     HA 1664   3.128   6.076   1.557
  105ASP     CB 1665   3.158   6.132   1.755
  105ASP    HB1 1666   3.239   6.202   1.733
  105ASP    HB2 1667   3.166   6.077   1.849
  105ASP     CG 1668   3.030   6.210   1.781
  105ASP    OD1 1669   3.015   6.324   1.733
  105ASP    OD2 1670   2.948   6.159   1.860
  105ASP      C 1671   3.261   5.936   1.647
  105ASP      O 1672   3.358   5.965   1.577
  106LEU      N 1673   3.257   5.818   1.709
  106LEU      H 1674   3.178   5.799   1.768
  106LEU     CA 1675   3.363   5.719   1.703
  106LEU     HA 1676   3.394   5.708   1.598
  106LEU     CB 1677   3.474   5.780   1.788
  106LEU    HB1 1678   3.427   5.774   1.886
  106LEU    HB2 1679   3.490   5.884   1.757
  106LEU     CG 1680   3.611   5.714   1.798
  106LEU     HG 1681   3.592   5.611   1.830
  106LEU    CD1 1682   3.686   5.706   1.665
  106LEU   HD11 1683   3.682   5.803   1.617
  106LEU   HD12 1684   3.791   5.679   1.675
  106LEU   HD13 1685   3.643   5.623   1.607
  106LEU    CD2 1686   3.693   5.781   1.907
  106LEU   HD21 1687   3.720   5.879   1.868
  106LEU   HD22 1688   3.635   5.787   2.000
  106LEU   HD23 1689   3.787   5.727   1.917
  106LEU      C 1690   3.327   5.578   1.748
  106LEU      O 1691   3.233   5.554   1.823
  107TYR      N 1692   3.401   5.478   1.700
  107TYR      H 1693   3.474   5.504   1.635
  107TYR     CA 1694   3.380   5.338   1.731
  107TYR     HA 1695   3.321   5.333   1.823
  107TYR     CB 1696   3.276   5.294   1.628
  107TYR    HB1 1697   3.333   5.280   1.537
  107TYR    HB2 1698   3.201   5.371   1.611
  107TYR     CG 1699   3.198   5.169   1.660
  107TYR    CD1 1700   3.115   5.162   1.772
  107TYR    HD1 1701   3.113   5.243   1.844
  107TYR    CE1 1702   3.037   5.048   1.796
  107TYR    HE1 1703   2.974   5.048   1.884
  107TYR     CZ 1704   3.036   4.945   1.701
  107TYR     OH 1705   2.955   4.835   1.710
  107TYR     HH 1706   2.954   4.788   1.626
  107TYR    CE2 1707   3.119   4.950   1.587
  107TYR    HE2 1708   3.115   4.878   1.507
  107TYR    CD2 1709   3.197   5.064   1.567
  107TYR    HD2 1710   3.262   5.063   1.480
  107TYR      C 1711   3.507   5.255   1.740
  107TYR      O 1712   3.587   5.271   1.648
  108LEU      N 1713   3.532   5.180   1.847
  108LEU      H 1714   3.460   5.155   1.914
  108LEU     CA 1715   3.661   5.118   1.870
  108LEU     HA 1716   3.718   5.147   1.781
  108LEU     CB 1717   3.723   5.179   1.995
  108LEU    HB1 1718   3.823   5.135   1.990
  108LEU    HB2 1719   3.689   5.130   2.087
  108LEU     CG 1720   3.727   5.329   2.022
  108LEU     HG 1721   3.633   5.385   2.022
  108LEU    CD1 1722   3.796   5.347   2.156
  108LEU   HD11 1723   3.897   5.306   2.156
  108LEU   HD12 1724   3.825   5.451   2.173
  108LEU   HD13 1725   3.738   5.305   2.238
  108LEU    CD2 1726   3.807   5.402   1.915
  108LEU   HD21 1727   3.838   5.501   1.949
  108LEU   HD22 1728   3.897   5.340   1.917
  108LEU   HD23 1729   3.758   5.397   1.818
  108LEU      C 1730   3.651   4.968   1.891
  108LEU      O 1731   3.562   4.923   1.964
  109ILE      N 1732   3.744   4.891   1.833
  109ILE      H 1733   3.811   4.928   1.769
  109ILE     CA 1734   3.750   4.750   1.868
  109ILE     HA 1735   3.645   4.722   1.874
  109ILE     CB 1736   3.815   4.664   1.760
  109ILE     HB 1737   3.921   4.692   1.765
  109ILE    CG2 1738   3.812   4.515   1.792
  109ILE   HG21 1739   3.883   4.455   1.734
  109ILE   HG22 1740   3.833   4.507   1.899
  109ILE   HG23 1741   3.709   4.479   1.779
  109ILE    CG1 1742   3.766   4.686   1.618
  109ILE   HG11 1743   3.762   4.795   1.606
  109ILE   HG12 1744   3.675   4.628   1.601
  109ILE     CD 1745   3.868   4.643   1.514
  109ILE    HD1 1746   3.891   4.536   1.525
  109ILE    HD2 1747   3.825   4.657   1.415
  109ILE    HD3 1748   3.961   4.698   1.495
  109ILE      C 1749   3.798   4.729   2.011
  109ILE      O 1750   3.901   4.786   2.047
  110HIS      N 1751   3.729   4.653   2.097
  110HIS      H 1752   3.643   4.612   2.065
  110HIS     CA 1753   3.752   4.670   2.239
  110HIS     HA 1754   3.762   4.774   2.270
  110HIS     CB 1755   3.634   4.607   2.312
  110HIS    HB1 1756   3.643   4.500   2.328
  110HIS    HB2 1757   3.542   4.620   2.256
  110HIS     CG 1758   3.607   4.670   2.446
  110HIS    ND1 1759   3.479   4.677   2.501
  110HIS    CE1 1760   3.496   4.715   2.627
  110HIS    HE1 1761   3.421   4.736   2.702
  110HIS    NE2 1762   3.626   4.742   2.650
  110HIS    HE2 1763   3.653   4.764   2.745
  110HIS    CD2 1764   3.698   4.724   2.533
  110HIS    HD2 1765   3.805   4.731   2.524
  110HIS      C 1766   3.880   4.603   2.285
  110HIS      O 1767   3.962   4.644   2.367
  111TRP      N 1768   3.908   4.484   2.231
  111TRP      H 1769   3.857   4.458   2.148
  111TRP     CA 1770   4.025   4.403   2.258
  111TRP     HA 1771   4.109   4.463   2.293
  111TRP     CB 1772   4.001   4.306   2.372
  111TRP    HB1 1773   4.089   4.250   2.404
  111TRP    HB2 1774   3.932   4.232   2.331
  111TRP     CG 1775   3.952   4.361   2.502
  111TRP    CD1 1776   3.824   4.371   2.544
  111TRP    HD1 1777   3.741   4.349   2.479
  111TRP    NE1 1778   3.818   4.438   2.665
  111TRP    HE1 1779   3.732   4.446   2.717
  111TRP    CE2 1780   3.946   4.451   2.715
  111TRP    CZ2 1781   3.991   4.498   2.839
  111TRP    HZ2 1782   3.925   4.544   2.910
  111TRP    CH2 1783   4.127   4.480   2.867
  111TRP    HH2 1784   4.166   4.509   2.964
  111TRP    CZ3 1785   4.217   4.435   2.770
  111TRP    HZ3 1786   4.323   4.438   2.792
  111TRP    CE3 1787   4.172   4.395   2.644
  111TRP    HE3 1788   4.234   4.368   2.560
  111TRP    CD2 1789   4.034   4.400   2.616
  111TRP      C 1790   4.063   4.330   2.130
  111TRP      O 1791   3.977   4.302   2.046
  112PRO      N 1792   4.189   4.296   2.100
  112PRO     CD 1793   4.300   4.323   2.189
  112PRO    HD1 1794   4.280   4.279   2.287
  112PRO    HD2 1795   4.316   4.430   2.203
  112PRO     CG 1796   4.418   4.256   2.120
  112PRO    HG1 1797   4.439   4.160   2.168
  112PRO    HG2 1798   4.506   4.320   2.118
  112PRO     CB 1799   4.379   4.229   1.974
  112PRO    HB1 1800   4.427   4.144   1.926
  112PRO    HB2 1801   4.410   4.319   1.922
  112PRO     CA 1802   4.226   4.225   1.979
  112PRO     HA 1803   4.185   4.275   1.892
  112PRO      C 1804   4.186   4.078   1.968
  112PRO      O 1805   4.229   4.008   1.877
  113THR      N 1806   4.092   4.037   2.054
  113THR      H 1807   4.046   4.103   2.115
  113THR     CA 1808   4.065   3.898   2.081
  113THR     HA 1809   4.121   3.833   2.013
  113THR     CB 1810   4.101   3.871   2.227
  113THR     HB 1811   4.068   3.772   2.257
  113THR    CG2 1812   4.247   3.890   2.268
  113THR   HG21 1813   4.268   3.997   2.264
  113THR   HG22 1814   4.261   3.863   2.373
  113THR   HG23 1815   4.316   3.832   2.206
  113THR    OG1 1816   4.030   3.958   2.313
  113THR    HG1 1817   3.945   3.956   2.267
  113THR      C 1818   3.915   3.880   2.060
  113THR      O 1819   3.828   3.921   2.136
  114GLY      N 1820   3.881   3.807   1.954
  114GLY      H 1821   3.944   3.767   1.886
  114GLY     CA 1822   3.741   3.782   1.926
  114GLY    HA1 1823   3.733   3.772   1.817
  114GLY    HA2 1824   3.677   3.863   1.962
  114GLY      C 1825   3.706   3.648   1.989
  114GLY      O 1826   3.790   3.559   1.997
  115PHE      N 1827   3.583   3.638   2.042
  115PHE      H 1828   3.528   3.720   2.021
  115PHE     CA 1829   3.526   3.539   2.130
  115PHE     HA 1830   3.608   3.471   2.156
  115PHE     CB 1831   3.479   3.601   2.261
  115PHE    HB1 1832   3.426   3.523   2.315
  115PHE    HB2 1833   3.414   3.687   2.242
  115PHE     CG 1834   3.580   3.647   2.364
  115PHE    CD1 1835   3.719   3.634   2.361
  115PHE    HD1 1836   3.771   3.592   2.276
  115PHE    CE1 1837   3.798   3.693   2.461
  115PHE    HE1 1838   3.905   3.693   2.446
  115PHE     CZ 1839   3.741   3.755   2.573
  115PHE     HZ 1840   3.804   3.790   2.654
  115PHE    CE2 1841   3.602   3.770   2.577
  115PHE    HE2 1842   3.551   3.832   2.649
  115PHE    CD2 1843   3.525   3.711   2.476
  115PHE    HD2 1844   3.418   3.720   2.481
  115PHE      C 1845   3.409   3.471   2.062
  115PHE      O 1846   3.340   3.544   1.991
  116LYS      N 1847   3.391   3.339   2.077
  116LYS      H 1848   3.451   3.301   2.149
  116LYS     CA 1849   3.296   3.258   2.005
  116LYS     HA 1850   3.323   3.264   1.900
  116LYS     CB 1851   3.299   3.110   2.041
  116LYS    HB1 1852   3.253   3.099   2.139
  116LYS    HB2 1853   3.401   3.078   2.065
  116LYS     CG 1854   3.237   3.021   1.934
  116LYS    HG1 1855   3.280   3.054   1.839
  116LYS    HG2 1856   3.131   3.045   1.935
  116LYS     CD 1857   3.255   2.871   1.953
  116LYS    HD1 1858   3.195   2.840   2.039
  116LYS    HD2 1859   3.359   2.857   1.983
  116LYS     CE 1860   3.215   2.798   1.824
  116LYS    HE1 1861   3.273   2.838   1.741
  116LYS    HE2 1862   3.110   2.812   1.799
  116LYS     NZ 1863   3.242   2.654   1.838
  116LYS    HZ1 1864   3.232   2.598   1.755
  116LYS    HZ2 1865   3.339   2.640   1.860
  116LYS    HZ3 1866   3.177   2.609   1.901
  116LYS      C 1867   3.159   3.317   2.035
  116LYS      O 1868   3.116   3.329   2.150
  117PRO      N 1869   3.074   3.358   1.940
  117PRO     CD 1870   3.092   3.315   1.803
  117PRO    HD1 1871   3.109   3.207   1.796
  117PRO    HD2 1872   3.186   3.362   1.778
  117PRO     CG 1873   2.963   3.353   1.731
  117PRO    HG1 1874   2.893   3.269   1.735
  117PRO    HG2 1875   2.978   3.375   1.625
  117PRO     CB 1876   2.925   3.478   1.811
  117PRO    HB1 1877   2.821   3.506   1.799
  117PRO    HB2 1878   2.990   3.560   1.781
  117PRO     CA 1879   2.959   3.445   1.956
  117PRO     HA 1880   2.981   3.531   2.019
  117PRO      C 1881   2.850   3.380   2.040
  117PRO      O 1882   2.848   3.259   2.061
  118GLY      N 1883   2.754   3.459   2.089
  118GLY      H 1884   2.755   3.559   2.073
  118GLY     CA 1885   2.636   3.417   2.163
  118GLY    HA1 1886   2.647   3.311   2.186
  118GLY    HA2 1887   2.544   3.415   2.105
  118GLY      C 1888   2.597   3.491   2.290
  118GLY      O 1889   2.633   3.607   2.310
  119LYS      N 1890   2.495   3.438   2.357
  119LYS      H 1891   2.481   3.338   2.346
  119LYS     CA 1892   2.415   3.514   2.451
  119LYS     HA 1893   2.412   3.618   2.419
  119LYS     CB 1894   2.269   3.471   2.456
  119LYS    HB1 1895   2.215   3.521   2.536
  119LYS    HB2 1896   2.271   3.363   2.471
  119LYS     CG 1897   2.210   3.508   2.320
  119LYS    HG1 1898   2.247   3.429   2.255
  119LYS    HG2 1899   2.252   3.600   2.279
  119LYS     CD 1900   2.060   3.508   2.345
  119LYS    HD1 1901   2.044   3.587   2.418
  119LYS    HD2 1902   2.033   3.408   2.381
  119LYS     CE 1903   1.967   3.545   2.230
  119LYS    HE1 1904   1.865   3.553   2.269
  119LYS    HE2 1905   1.969   3.462   2.160
  119LYS     NZ 1906   1.999   3.669   2.157
  119LYS    HZ1 1907   2.032   3.744   2.216
  119LYS    HZ2 1908   2.071   3.646   2.090
  119LYS    HZ3 1909   1.921   3.713   2.110
  119LYS      C 1910   2.475   3.536   2.589
  119LYS      O 1911   2.411   3.550   2.693
  120GLU      N 1912   2.607   3.519   2.597
  120GLU      H 1913   2.659   3.516   2.510
  120GLU     CA 1914   2.688   3.541   2.715
  120GLU     HA 1915   2.637   3.614   2.778
  120GLU     CB 1916   2.688   3.416   2.802
  120GLU    HB1 1917   2.589   3.380   2.829
  120GLU    HB2 1918   2.732   3.443   2.899
  120GLU     CG 1919   2.765   3.295   2.748
  120GLU    HG1 1920   2.857   3.339   2.711
  120GLU    HG2 1921   2.708   3.257   2.663
  120GLU     CD 1922   2.791   3.185   2.849
  120GLU    OE1 1923   2.779   3.063   2.821
  120GLU    OE2 1924   2.818   3.205   2.969
  120GLU      C 1925   2.822   3.603   2.679
  120GLU      O 1926   2.881   3.575   2.574
  121PHE      N 1927   2.863   3.696   2.764
  121PHE      H 1928   2.816   3.703   2.853
  121PHE     CA 1929   2.975   3.780   2.726
  121PHE     HA 1930   2.950   3.825   2.630
  121PHE     CB 1931   2.986   3.894   2.828
  121PHE    HB1 1932   3.082   3.943   2.819
  121PHE    HB2 1933   2.980   3.840   2.923
  121PHE     CG 1934   2.872   3.993   2.826
  121PHE    CD1 1935   2.824   4.047   2.946
  121PHE    HD1 1936   2.867   4.022   3.042
  121PHE    CE1 1937   2.721   4.143   2.951
  121PHE    HE1 1938   2.684   4.177   3.046
  121PHE     CZ 1939   2.670   4.191   2.830
  121PHE     HZ 1940   2.596   4.269   2.813
  121PHE    CE2 1941   2.717   4.135   2.711
  121PHE    HE2 1942   2.667   4.172   2.622
  121PHE    CD2 1943   2.815   4.036   2.706
  121PHE    HD2 1944   2.852   4.004   2.609
  121PHE      C 1945   3.110   3.710   2.712
  121PHE      O 1946   3.198   3.763   2.645
  122PHE      N 1947   3.125   3.597   2.781
  122PHE      H 1948   3.050   3.559   2.837
  122PHE     CA 1949   3.244   3.516   2.797
  122PHE     HA 1950   3.324   3.552   2.731
  122PHE     CB 1951   3.303   3.536   2.936
  122PHE    HB1 1952   3.372   3.454   2.953
  122PHE    HB2 1953   3.219   3.543   3.005
  122PHE     CG 1954   3.364   3.673   2.952
  122PHE    CD1 1955   3.487   3.705   2.894
  122PHE    HD1 1956   3.538   3.634   2.830
  122PHE    CE1 1957   3.552   3.824   2.929
  122PHE    HE1 1958   3.655   3.845   2.905
  122PHE     CZ 1959   3.486   3.912   3.014
  122PHE     HZ 1960   3.534   3.999   3.056
  122PHE    CE2 1961   3.351   3.897   3.048
  122PHE    HE2 1962   3.304   3.983   3.095
  122PHE    CD2 1963   3.296   3.771   3.025
  122PHE    HD2 1964   3.195   3.753   3.060
  122PHE      C 1965   3.203   3.372   2.769
  122PHE      O 1966   3.144   3.311   2.857
  123PRO      N 1967   3.240   3.314   2.654
  123PRO     CD 1968   3.307   3.382   2.545
  123PRO    HD1 1969   3.413   3.400   2.560
  123PRO    HD2 1970   3.253   3.475   2.527
  123PRO     CG 1971   3.283   3.284   2.430
  123PRO    HG1 1972   3.372   3.227   2.406
  123PRO    HG2 1973   3.254   3.347   2.346
  123PRO     CB 1974   3.177   3.182   2.472
  123PRO    HB1 1975   3.187   3.083   2.428
  123PRO    HB2 1976   3.082   3.225   2.441
  123PRO     CA 1977   3.201   3.178   2.623
  123PRO     HA 1978   3.104   3.165   2.671
  123PRO      C 1979   3.305   3.075   2.664
  123PRO      O 1980   3.416   3.078   2.611
  124LEU      N 1981   3.281   2.996   2.769
  124LEU      H 1982   3.187   2.986   2.802
  124LEU     CA 1983   3.390   2.933   2.842
  124LEU     HA 1984   3.481   2.990   2.825
  124LEU     CB 1985   3.350   2.936   2.989
  124LEU    HB1 1986   3.420   2.874   3.045
  124LEU    HB2 1987   3.250   2.900   3.012
  124LEU     CG 1988   3.358   3.074   3.054
  124LEU     HG 1989   3.301   3.145   2.994
  124LEU    CD1 1990   3.302   3.078   3.195
  124LEU   HD11 1991   3.195   3.084   3.174
  124LEU   HD12 1992   3.323   2.990   3.257
  124LEU   HD13 1993   3.336   3.171   3.240
  124LEU    CD2 1994   3.502   3.127   3.058
  124LEU   HD21 1995   3.489   3.226   3.100
  124LEU   HD22 1996   3.567   3.069   3.123
  124LEU   HD23 1997   3.551   3.133   2.960
  124LEU      C 1998   3.418   2.791   2.796
  124LEU      O 1999   3.329   2.718   2.754
  125ASP      N 2000   3.542   2.745   2.816
  125ASP      H 2001   3.602   2.795   2.880
  125ASP     CA 2002   3.597   2.614   2.785
  125ASP     HA 2003   3.544   2.581   2.695
  125ASP     CB 2004   3.742   2.633   2.743
  125ASP    HB1 2005   3.797   2.672   2.829
  125ASP    HB2 2006   3.742   2.710   2.666
  125ASP     CG 2007   3.811   2.507   2.690
  125ASP    OD1 2008   3.807   2.476   2.569
  125ASP    OD2 2009   3.875   2.442   2.776
  125ASP      C 2010   3.583   2.526   2.908
  125ASP      O 2011   3.561   2.569   3.021
  126GLU      N 2012   3.599   2.394   2.888
  126GLU      H 2013   3.612   2.369   2.791
  126GLU     CA 2014   3.604   2.298   2.996
  126GLU     HA 2015   3.508   2.293   3.048
  126GLU     CB 2016   3.626   2.156   2.946
  126GLU    HB1 2017   3.587   2.092   3.024
  126GLU    HB2 2018   3.735   2.157   2.939
  126GLU     CG 2019   3.548   2.108   2.824
  126GLU    HG1 2020   3.448   2.148   2.835
  126GLU    HG2 2021   3.556   1.999   2.816
  126GLU     CD 2022   3.609   2.152   2.691
  126GLU    OE1 2023   3.689   2.075   2.636
  126GLU    OE2 2024   3.559   2.251   2.634
  126GLU      C 2025   3.711   2.326   3.100
  126GLU      O 2026   3.690   2.289   3.216
  127SER      N 2027   3.824   2.385   3.060
  127SER      H 2028   3.813   2.424   2.968
  127SER     CA 2029   3.942   2.420   3.137
  127SER     HA 2030   3.952   2.353   3.222
  127SER     CB 2031   4.068   2.415   3.051
  127SER    HB1 2032   4.073   2.316   3.006
  127SER    HB2 2033   4.156   2.437   3.112
  127SER     OG 2034   4.063   2.512   2.948
  127SER     HG 2035   4.002   2.488   2.877
  127SER      C 2036   3.925   2.556   3.202
  127SER      O 2037   4.013   2.597   3.278
  128GLY      N 2038   3.817   2.632   3.180
  128GLY      H 2039   3.754   2.601   3.108
  128GLY     CA 2040   3.786   2.758   3.243
  128GLY    HA1 2041   3.792   2.761   3.352
  128GLY    HA2 2042   3.682   2.777   3.215
  128GLY      C 2043   3.865   2.869   3.176
  128GLY      O 2044   3.942   2.938   3.243
  129ASN      N 2045   3.858   2.873   3.043
  129ASN      H 2046   3.780   2.823   3.002
  129ASN     CA 2047   3.913   2.979   2.960
  129ASN     HA 2048   3.936   3.057   3.032
  129ASN     CB 2049   4.044   2.927   2.903
  129ASN    HB1 2050   4.094   3.003   2.842
  129ASN    HB2 2051   4.022   2.834   2.850
  129ASN     CG 2052   4.141   2.885   3.013
  129ASN    OD1 2053   4.185   2.972   3.087
  129ASN    ND2 2054   4.173   2.755   3.021
  129ASN   HD21 2055   4.127   2.687   2.963
  129ASN   HD22 2056   4.219   2.723   3.105
  129ASN      C 2057   3.815   3.032   2.855
  129ASN      O 2058   3.713   2.966   2.836
  130VAL      N 2059   3.839   3.142   2.785
  130VAL      H 2060   3.932   3.183   2.790
  130VAL     CA 2061   3.750   3.190   2.681
  130VAL     HA 2062   3.650   3.154   2.704
  130VAL     CB 2063   3.737   3.341   2.665
  130VAL     HB 2064   3.659   3.374   2.596
  130VAL    CG1 2065   3.706   3.407   2.799
  130VAL   HG11 2066   3.776   3.380   2.878
  130VAL   HG12 2067   3.721   3.515   2.787
  130VAL   HG13 2068   3.606   3.388   2.837
  130VAL    CG2 2069   3.863   3.399   2.601
  130VAL   HG21 2070   3.949   3.342   2.635
  130VAL   HG22 2071   3.860   3.386   2.493
  130VAL   HG23 2072   3.867   3.507   2.614
  130VAL      C 2073   3.779   3.117   2.551
  130VAL      O 2074   3.893   3.097   2.510
  131VAL      N 2075   3.676   3.063   2.485
  131VAL      H 2076   3.584   3.072   2.527
  131VAL     CA 2077   3.672   3.005   2.352
  131VAL     HA 2078   3.755   2.936   2.345
  131VAL     CB 2079   3.548   2.918   2.333
  131VAL     HB 2080   3.461   2.984   2.328
  131VAL    CG1 2081   3.556   2.849   2.197
  131VAL   HG11 2082   3.555   2.925   2.119
  131VAL   HG12 2083   3.645   2.789   2.181
  131VAL   HG13 2084   3.460   2.799   2.181
  131VAL    CG2 2085   3.527   2.809   2.438
  131VAL   HG21 2086   3.442   2.747   2.411
  131VAL   HG22 2087   3.614   2.744   2.441
  131VAL   HG23 2088   3.519   2.850   2.539
  131VAL      C 2089   3.678   3.117   2.249
  131VAL      O 2090   3.598   3.210   2.240
  132PRO      N 2091   3.778   3.120   2.161
  132PRO     CD 2092   3.874   3.011   2.146
  132PRO    HD1 2093   3.816   2.920   2.133
  132PRO    HD2 2094   3.943   3.021   2.229
  132PRO     CG 2095   3.944   3.038   2.013
  132PRO    HG1 2096   3.865   2.996   1.949
  132PRO    HG2 2097   4.037   2.985   1.994
  132PRO     CB 2098   3.929   3.188   1.995
  132PRO    HB1 2099   3.941   3.232   1.895
  132PRO    HB2 2100   4.002   3.244   2.052
  132PRO     CA 2101   3.794   3.221   2.059
  132PRO     HA 2102   3.797   3.322   2.099
  132PRO      C 2103   3.681   3.211   1.958
  132PRO      O 2104   3.613   3.110   1.940
  133SER      N 2105   3.665   3.315   1.876
  133SER      H 2106   3.728   3.392   1.898
  133SER     CA 2107   3.609   3.311   1.742
  133SER     HA 2108   3.526   3.242   1.732
  133SER     CB 2109   3.555   3.447   1.701
  133SER    HB1 2110   3.487   3.490   1.775
  133SER    HB2 2111   3.497   3.455   1.609
  133SER     OG 2112   3.658   3.543   1.691
  133SER     HG 2113   3.637   3.592   1.611
  133SER      C 2114   3.707   3.266   1.635
  133SER      O 2115   3.828   3.265   1.654
  134ASP      N 2116   3.656   3.241   1.514
  134ASP      H 2117   3.556   3.226   1.509
  134ASP     CA 2118   3.725   3.215   1.389
  134ASP     HA 2119   3.822   3.173   1.416
  134ASP     CB 2120   3.656   3.112   1.301
  134ASP    HB1 2121   3.718   3.093   1.213
  134ASP    HB2 2122   3.555   3.146   1.275
  134ASP     CG 2123   3.637   2.985   1.383
  134ASP    OD1 2124   3.701   2.881   1.357
  134ASP    OD2 2125   3.547   2.989   1.470
  134ASP      C 2126   3.761   3.344   1.316
  134ASP      O 2127   3.748   3.344   1.193
  135THR      N 2128   3.790   3.454   1.386
  135THR      H 2129   3.791   3.454   1.487
  135THR     CA 2130   3.809   3.587   1.331
  135THR     HA 2131   3.833   3.577   1.225
  135THR     CB 2132   3.683   3.673   1.332
  135THR     HB 2133   3.707   3.773   1.296
  135THR    CG2 2134   3.577   3.618   1.237
  135THR   HG21 2135   3.619   3.589   1.141
  135THR   HG22 2136   3.541   3.519   1.261
  135THR   HG23 2137   3.502   3.696   1.224
  135THR    OG1 2138   3.625   3.675   1.460
  135THR    HG1 2139   3.555   3.740   1.447
  135THR      C 2140   3.925   3.671   1.383
  135THR      O 2141   3.947   3.664   1.504
  136ASN      N 2142   3.998   3.748   1.303
  136ASN      H 2143   3.975   3.764   1.206
  136ASN     CA 2144   4.119   3.819   1.339
  136ASN     HA 2145   4.148   3.787   1.439
  136ASN     CB 2146   4.238   3.761   1.262
  136ASN    HB1 2147   4.214   3.759   1.156
  136ASN    HB2 2148   4.247   3.656   1.291
  136ASN     CG 2149   4.363   3.846   1.273
  136ASN    OD1 2150   4.384   3.947   1.206
  136ASN    ND2 2151   4.453   3.802   1.361
  136ASN   HD21 2152   4.423   3.739   1.434
  136ASN   HD22 2153   4.544   3.846   1.354
  136ASN      C 2154   4.093   3.969   1.345
  136ASN      O 2155   3.992   4.018   1.296
  137ILE      N 2156   4.190   4.050   1.389
  137ILE      H 2157   4.270   4.008   1.434
  137ILE     CA 2158   4.179   4.194   1.398
  137ILE     HA 2159   4.083   4.210   1.448
  137ILE     CB 2160   4.286   4.260   1.485
  137ILE     HB 2161   4.271   4.368   1.481
  137ILE    CG2 2162   4.273   4.225   1.633
  137ILE   HG21 2163   4.183   4.259   1.683
  137ILE   HG22 2164   4.282   4.117   1.633
  137ILE   HG23 2165   4.356   4.276   1.683
  137ILE    CG1 2166   4.425   4.229   1.430
  137ILE   HG11 2167   4.424   4.231   1.321
  137ILE   HG12 2168   4.454   4.128   1.458
  137ILE     CD 2169   4.546   4.307   1.479
  137ILE    HD1 2170   4.541   4.414   1.461
  137ILE    HD2 2171   4.559   4.274   1.581
  137ILE    HD3 2172   4.626   4.276   1.411
  137ILE      C 2173   4.162   4.252   1.258
  137ILE      O 2174   4.097   4.355   1.244
  138LEU      N 2175   4.212   4.184   1.155
  138LEU      H 2176   4.281   4.112   1.171
  138LEU     CA 2177   4.210   4.226   1.016
  138LEU     HA 2178   4.219   4.334   1.005
  138LEU     CB 2179   4.321   4.155   0.939
  138LEU    HB1 2180   4.307   4.195   0.838
  138LEU    HB2 2181   4.299   4.050   0.920
  138LEU     CG 2182   4.460   4.181   0.997
  138LEU     HG 2183   4.482   4.124   1.088
  138LEU    CD1 2184   4.562   4.135   0.894
  138LEU   HD11 2185   4.546   4.189   0.801
  138LEU   HD12 2186   4.664   4.152   0.931
  138LEU   HD13 2187   4.545   4.031   0.867
  138LEU    CD2 2188   4.475   4.331   1.020
  138LEU   HD21 2189   4.448   4.384   0.929
  138LEU   HD22 2190   4.404   4.363   1.096
  138LEU   HD23 2191   4.574   4.361   1.057
  138LEU      C 2192   4.073   4.212   0.952
  138LEU      O 2193   4.037   4.291   0.864
  139ASP      N 2194   3.998   4.112   0.997
  139ASP      H 2195   4.035   4.059   1.075
  139ASP     CA 2196   3.863   4.088   0.949
  139ASP     HA 2197   3.865   4.120   0.845
  139ASP     CB 2198   3.818   3.944   0.972
  139ASP    HB1 2199   3.727   3.935   0.914
  139ASP    HB2 2200   3.791   3.937   1.077
  139ASP     CG 2201   3.920   3.836   0.937
  139ASP    OD1 2202   3.987   3.837   0.831
  139ASP    OD2 2203   3.958   3.751   1.020
  139ASP      C 2204   3.763   4.178   1.020
  139ASP      O 2205   3.677   4.237   0.955
  140THR      N 2206   3.776   4.206   1.150
  140THR      H 2207   3.845   4.167   1.212
  140THR     CA 2208   3.692   4.301   1.220
  140THR     HA 2209   3.591   4.271   1.194
  140THR     CB 2210   3.702   4.300   1.372
  140THR     HB 2211   3.796   4.346   1.404
  140THR    CG2 2212   3.575   4.359   1.433
  140THR   HG21 2213   3.487   4.307   1.395
  140THR   HG22 2214   3.573   4.334   1.539
  140THR   HG23 2215   3.567   4.467   1.422
  140THR    OG1 2216   3.701   4.167   1.420
  140THR    HG1 2217   3.759   4.158   1.497
  140THR      C 2218   3.712   4.439   1.158
  140THR      O 2219   3.610   4.503   1.136
  141TRP      N 2220   3.836   4.484   1.134
  141TRP      H 2221   3.920   4.430   1.150
  141TRP     CA 2222   3.864   4.610   1.069
  141TRP     HA 2223   3.826   4.687   1.137
  141TRP     CB 2224   4.015   4.630   1.055
  141TRP    HB1 2225   4.054   4.565   0.977
  141TRP    HB2 2226   4.061   4.596   1.148
  141TRP     CG 2227   4.047   4.773   1.025
  141TRP    CD1 2228   4.095   4.830   0.912
  141TRP    HD1 2229   4.107   4.780   0.817
  141TRP    NE1 2230   4.095   4.968   0.924
  141TRP    HE1 2231   4.131   5.031   0.854
  141TRP    CE2 2232   4.061   5.004   1.052
  141TRP    CZ2 2233   4.051   5.128   1.117
  141TRP    HZ2 2234   4.072   5.219   1.064
  141TRP    CH2 2235   4.001   5.129   1.248
  141TRP    HH2 2236   4.006   5.220   1.307
  141TRP    CZ3 2237   3.971   5.011   1.317
  141TRP    HZ3 2238   3.952   5.003   1.423
  141TRP    CE3 2239   3.985   4.888   1.251
  141TRP    HE3 2240   3.976   4.796   1.306
  141TRP    CD2 2241   4.025   4.883   1.117
  141TRP      C 2242   3.799   4.620   0.932
  141TRP      O 2243   3.756   4.729   0.895
  142ALA      N 2244   3.780   4.513   0.854
  142ALA      H 2245   3.801   4.421   0.890
  142ALA     CA 2246   3.708   4.514   0.728
  142ALA     HA 2247   3.732   4.606   0.674
  142ALA     CB 2248   3.725   4.394   0.635
  142ALA    HB1 2249   3.681   4.416   0.538
  142ALA    HB2 2250   3.830   4.366   0.622
  142ALA    HB3 2251   3.677   4.306   0.677
  142ALA      C 2252   3.558   4.527   0.750
  142ALA      O 2253   3.488   4.571   0.659
  143ALA      N 2254   3.501   4.496   0.867
  143ALA      H 2255   3.562   4.454   0.935
  143ALA     CA 2256   3.369   4.535   0.914
  143ALA     HA 2257   3.302   4.530   0.828
  143ALA     CB 2258   3.320   4.422   1.004
  143ALA    HB1 2259   3.354   4.446   1.105
  143ALA    HB2 2260   3.212   4.428   1.009
  143ALA    HB3 2261   3.347   4.323   0.967
  143ALA      C 2262   3.354   4.674   0.973
  143ALA      O 2263   3.248   4.736   0.966
  144MET      N 2264   3.460   4.724   1.039
  144MET      H 2265   3.542   4.666   1.048
  144MET     CA 2266   3.473   4.861   1.081
  144MET     HA 2267   3.385   4.892   1.139
  144MET     CB 2268   3.585   4.882   1.183
  144MET    HB1 2269   3.592   4.984   1.221
  144MET    HB2 2270   3.683   4.867   1.138
  144MET     CG 2271   3.563   4.798   1.308
  144MET    HG1 2272   3.664   4.790   1.348
  144MET    HG2 2273   3.533   4.694   1.292
  144MET     SD 2274   3.460   4.865   1.440
  144MET     CE 2275   3.563   5.004   1.496
  144MET    HE1 2276   3.570   5.008   1.605
  144MET    HE2 2277   3.662   4.992   1.453
  144MET    HE3 2278   3.529   5.105   1.473
  144MET      C 2279   3.477   4.963   0.968
  144MET      O 2280   3.409   5.065   0.972
  145GLU      N 2281   3.547   4.931   0.859
  145GLU      H 2282   3.610   4.852   0.855
  145GLU     CA 2283   3.548   5.014   0.740
  145GLU     HA 2284   3.570   5.117   0.770
  145GLU     CB 2285   3.650   4.970   0.635
  145GLU    HB1 2286   3.641   5.023   0.540
  145GLU    HB2 2287   3.639   4.864   0.612
  145GLU     CG 2288   3.787   4.998   0.696
  145GLU    HG1 2289   3.786   4.926   0.778
  145GLU    HG2 2290   3.793   5.098   0.737
  145GLU     CD 2291   3.896   4.960   0.597
  145GLU    OE1 2292   3.914   5.042   0.505
  145GLU    OE2 2293   3.950   4.847   0.605
  145GLU      C 2294   3.413   5.015   0.670
  145GLU      O 2295   3.383   5.108   0.596
  146GLU      N 2296   3.329   4.912   0.687
  146GLU      H 2297   3.356   4.834   0.744
  146GLU     CA 2298   3.196   4.918   0.631
  146GLU     HA 2299   3.208   4.946   0.526
  146GLU     CB 2300   3.136   4.778   0.629
  146GLU    HB1 2301   3.135   4.745   0.733
  146GLU    HB2 2302   3.207   4.720   0.570
  146GLU     CG 2303   3.005   4.753   0.553
  146GLU    HG1 2304   3.020   4.771   0.447
  146GLU    HG2 2305   2.924   4.818   0.587
  146GLU     CD 2306   2.949   4.612   0.558
  146GLU    OE1 2307   2.889   4.576   0.661
  146GLU    OE2 2308   2.947   4.538   0.457
  146GLU      C 2309   3.096   5.013   0.697
  146GLU      O 2310   3.013   5.072   0.628
  147LEU      N 2311   3.105   5.040   0.827
  147LEU      H 2312   3.185   5.000   0.874
  147LEU     CA 2313   3.032   5.142   0.900
  147LEU     HA 2314   2.929   5.116   0.876
  147LEU     CB 2315   3.049   5.123   1.051
  147LEU    HB1 2316   2.990   5.199   1.102
  147LEU    HB2 2317   3.153   5.144   1.078
  147LEU     CG 2318   3.013   4.984   1.102
  147LEU     HG 2319   3.080   4.908   1.063
  147LEU    CD1 2320   3.033   4.977   1.253
  147LEU   HD11 2321   3.131   5.007   1.290
  147LEU   HD12 2322   2.959   5.046   1.293
  147LEU   HD13 2323   3.001   4.885   1.304
  147LEU    CD2 2324   2.874   4.931   1.070
  147LEU   HD21 2325   2.860   4.835   1.118
  147LEU   HD22 2326   2.785   4.990   1.095
  147LEU   HD23 2327   2.859   4.908   0.965
  147LEU      C 2328   3.062   5.285   0.859
  147LEU      O 2329   2.983   5.376   0.880
  148VAL      N 2330   3.185   5.308   0.813
  148VAL      H 2331   3.249   5.230   0.815
  148VAL     CA 2332   3.229   5.440   0.771
  148VAL     HA 2333   3.177   5.509   0.838
  148VAL     CB 2334   3.380   5.462   0.771
  148VAL     HB 2335   3.424   5.415   0.683
  148VAL    CG1 2336   3.422   5.608   0.760
  148VAL   HG11 2337   3.403   5.650   0.662
  148VAL   HG12 2338   3.364   5.659   0.837
  148VAL   HG13 2339   3.526   5.615   0.794
  148VAL    CG2 2340   3.458   5.412   0.892
  148VAL   HG21 2341   3.564   5.415   0.866
  148VAL   HG22 2342   3.439   5.470   0.983
  148VAL   HG23 2343   3.432   5.308   0.911
  148VAL      C 2344   3.170   5.473   0.635
  148VAL      O 2345   3.155   5.589   0.599
  149ASP      N 2346   3.138   5.378   0.547
  149ASP      H 2347   3.163   5.282   0.564
  149ASP     CA 2348   3.061   5.406   0.427
  149ASP     HA 2349   3.088   5.507   0.396
  149ASP     CB 2350   3.111   5.322   0.310
  149ASP    HB1 2351   3.053   5.355   0.223
  149ASP    HB2 2352   3.090   5.217   0.333
  149ASP     CG 2353   3.257   5.345   0.277
  149ASP    OD1 2354   3.327   5.246   0.247
  149ASP    OD2 2355   3.299   5.461   0.252
  149ASP      C 2356   2.912   5.385   0.448
  149ASP      O 2357   2.841   5.466   0.389
  150GLU      N 2358   2.865   5.293   0.533
  150GLU      H 2359   2.928   5.227   0.575
  150GLU     CA 2360   2.729   5.279   0.581
  150GLU     HA 2361   2.666   5.266   0.492
  150GLU     CB 2362   2.713   5.152   0.663
  150GLU    HB1 2363   2.758   5.178   0.759
  150GLU    HB2 2364   2.752   5.072   0.601
  150GLU     CG 2365   2.566   5.120   0.687
  150GLU    HG1 2366   2.506   5.207   0.714
  150GLU    HG2 2367   2.559   5.052   0.772
  150GLU     CD 2368   2.506   5.059   0.560
  150GLU    OE1 2369   2.474   5.130   0.463
  150GLU    OE2 2370   2.491   4.935   0.561
  150GLU      C 2371   2.684   5.408   0.648
  150GLU      O 2372   2.565   5.439   0.652
  151GLY      N 2373   2.777   5.488   0.700
  151GLY      H 2374   2.869   5.447   0.695
  151GLY     CA 2375   2.756   5.620   0.758
  151GLY    HA1 2376   2.685   5.671   0.693
  151GLY    HA2 2377   2.850   5.674   0.757
  151GLY      C 2378   2.717   5.614   0.905
  151GLY      O 2379   2.669   5.717   0.951
  152LEU      N 2380   2.730   5.501   0.975
  152LEU      H 2381   2.771   5.419   0.933
  152LEU     CA 2382   2.688   5.487   1.112
  152LEU     HA 2383   2.600   5.549   1.128
  152LEU     CB 2384   2.670   5.339   1.145
  152LEU    HB1 2385   2.650   5.335   1.253
  152LEU    HB2 2386   2.764   5.287   1.127
  152LEU     CG 2387   2.568   5.258   1.066
  152LEU     HG 2388   2.618   5.232   0.973
  152LEU    CD1 2389   2.528   5.134   1.146
  152LEU   HD11 2390   2.619   5.106   1.200
  152LEU   HD12 2391   2.455   5.165   1.221
  152LEU   HD13 2392   2.497   5.049   1.086
  152LEU    CD2 2393   2.434   5.321   1.027
  152LEU   HD21 2394   2.365   5.333   1.110
  152LEU   HD22 2395   2.464   5.414   0.979
  152LEU   HD23 2396   2.382   5.253   0.959
  152LEU      C 2397   2.789   5.551   1.207
  152LEU      O 2398   2.756   5.597   1.316
  153VAL      N 2399   2.914   5.563   1.164
  153VAL      H 2400   2.932   5.531   1.070
  153VAL     CA 2401   3.028   5.613   1.239
  153VAL     HA 2402   2.980   5.659   1.325
  153VAL     CB 2403   3.108   5.495   1.295
  153VAL     HB 2404   3.176   5.535   1.370
  153VAL    CG1 2405   3.026   5.394   1.375
  153VAL   HG11 2406   2.969   5.451   1.449
  153VAL   HG12 2407   2.956   5.353   1.302
  153VAL   HG13 2408   3.090   5.316   1.417
  153VAL    CG2 2409   3.199   5.428   1.193
  153VAL   HG21 2410   3.289   5.486   1.171
  153VAL   HG22 2411   3.227   5.335   1.243
  153VAL   HG23 2412   3.133   5.416   1.107
  153VAL      C 2413   3.113   5.712   1.162
  153VAL      O 2414   3.156   5.684   1.051
  154LYS      N 2415   3.144   5.823   1.230
  154LYS      H 2416   3.113   5.836   1.325
  154LYS     CA 2417   3.224   5.928   1.169
  154LYS     HA 2418   3.203   5.924   1.062
  154LYS     CB 2419   3.198   6.063   1.235
  154LYS    HB1 2420   3.258   6.136   1.181
  154LYS    HB2 2421   3.220   6.054   1.342
  154LYS     CG 2422   3.050   6.098   1.225
  154LYS    HG1 2423   3.036   6.190   1.281
  154LYS    HG2 2424   2.984   6.033   1.282
  154LYS     CD 2425   3.001   6.136   1.085
  154LYS    HD1 2426   3.000   6.048   1.021
  154LYS    HD2 2427   3.066   6.207   1.035
  154LYS     CE 2428   2.863   6.199   1.099
  154LYS    HE1 2429   2.872   6.286   1.164
  154LYS    HE2 2430   2.793   6.125   1.140
  154LYS     NZ 2431   2.812   6.243   0.969
  154LYS    HZ1 2432   2.808   6.174   0.895
  154LYS    HZ2 2433   2.726   6.295   0.982
  154LYS    HZ3 2434   2.879   6.312   0.938
  154LYS      C 2435   3.372   5.895   1.171
  154LYS      O 2436   3.446   5.942   1.084
  155ALA      N 2437   3.421   5.804   1.255
  155ALA      H 2438   3.352   5.778   1.324
  155ALA     CA 2439   3.558   5.759   1.267
  155ALA     HA 2440   3.593   5.754   1.164
  155ALA     CB 2441   3.637   5.863   1.346
  155ALA    HB1 2442   3.585   5.875   1.441
  155ALA    HB2 2443   3.740   5.829   1.359
  155ALA    HB3 2444   3.649   5.959   1.297
  155ALA      C 2445   3.563   5.622   1.334
  155ALA      O 2446   3.473   5.588   1.411
  156ILE      N 2447   3.675   5.549   1.327
  156ILE      H 2448   3.751   5.584   1.270
  156ILE     CA 2449   3.699   5.416   1.377
  156ILE     HA 2450   3.628   5.409   1.460
  156ILE     CB 2451   3.669   5.313   1.268
  156ILE     HB 2452   3.706   5.218   1.305
  156ILE    CG2 2453   3.518   5.291   1.259
  156ILE   HG21 2454   3.512   5.200   1.199
  156ILE   HG22 2455   3.469   5.280   1.355
  156ILE   HG23 2456   3.449   5.365   1.218
  156ILE    CG1 2457   3.733   5.342   1.132
  156ILE   HG11 2458   3.836   5.362   1.159
  156ILE   HG12 2459   3.689   5.429   1.084
  156ILE     CD 2460   3.729   5.223   1.036
  156ILE    HD1 2461   3.784   5.142   1.083
  156ILE    HD2 2462   3.629   5.193   1.005
  156ILE    HD3 2463   3.799   5.252   0.957
  156ILE      C 2464   3.836   5.405   1.442
  156ILE      O 2465   3.936   5.467   1.407
  157GLY      N 2466   3.841   5.318   1.544
  157GLY      H 2467   3.755   5.289   1.589
  157GLY     CA 2468   3.966   5.285   1.608
  157GLY    HA1 2469   4.000   5.367   1.670
  157GLY    HA2 2470   4.045   5.282   1.533
  157GLY      C 2471   3.970   5.150   1.679
  157GLY      O 2472   3.903   5.055   1.642
  158ILE      N 2473   4.045   5.148   1.790
  158ILE      H 2474   4.080   5.233   1.831
  158ILE     CA 2475   4.099   5.033   1.860
  158ILE     HA 2476   4.028   4.951   1.855
  158ILE     CB 2477   4.223   4.989   1.782
  158ILE     HB 2478   4.277   4.915   1.842
  158ILE    CG2 2479   4.202   4.908   1.655
  158ILE   HG21 2480   4.169   4.975   1.576
  158ILE   HG22 2481   4.291   4.855   1.622
  158ILE   HG23 2482   4.125   4.831   1.667
  158ILE    CG1 2483   4.322   5.098   1.741
  158ILE   HG11 2484   4.350   5.160   1.826
  158ILE   HG12 2485   4.274   5.169   1.674
  158ILE     CD 2486   4.452   5.046   1.681
  158ILE    HD1 2487   4.522   5.129   1.691
  158ILE    HD2 2488   4.476   4.959   1.742
  158ILE    HD3 2489   4.439   5.024   1.575
  158ILE      C 2490   4.125   5.069   2.006
  158ILE      O 2491   4.127   5.186   2.044
  159SER      N 2492   4.135   4.968   2.093
  159SER      H 2493   4.131   4.876   2.050
  159SER     CA 2494   4.164   4.970   2.235
  159SER     HA 2495   4.203   5.067   2.264
  159SER     CB 2496   4.033   4.961   2.312
  159SER    HB1 2497   4.068   4.936   2.412
  159SER    HB2 2498   3.961   4.885   2.282
  159SER     OG 2499   3.969   5.086   2.296
  159SER     HG 2500   3.987   5.124   2.210
  159SER      C 2501   4.246   4.845   2.264
  159SER      O 2502   4.226   4.745   2.195
  160ASN      N 2503   4.347   4.849   2.351
  160ASN      H 2504   4.339   4.930   2.411
  160ASN     CA 2505   4.421   4.734   2.398
  160ASN     HA 2506   4.496   4.761   2.472
  160ASN     CB 2507   4.333   4.635   2.473
  160ASN    HB1 2508   4.390   4.557   2.524
  160ASN    HB2 2509   4.260   4.584   2.410
  160ASN     CG 2510   4.255   4.704   2.585
  160ASN    OD1 2511   4.317   4.746   2.683
  160ASN    ND2 2512   4.122   4.707   2.581
  160ASN   HD21 2513   4.087   4.649   2.506
  160ASN   HD22 2514   4.080   4.718   2.672
  160ASN      C 2515   4.503   4.658   2.294
  160ASN      O 2516   4.558   4.551   2.321
  161PHE      N 2517   4.519   4.717   2.176
  161PHE      H 2518   4.457   4.795   2.158
  161PHE     CA 2519   4.611   4.667   2.075
  161PHE     HA 2520   4.617   4.558   2.076
  161PHE     CB 2521   4.561   4.714   1.939
  161PHE    HB1 2522   4.648   4.719   1.874
  161PHE    HB2 2523   4.529   4.817   1.954
  161PHE     CG 2524   4.444   4.651   1.867
  161PHE    CD1 2525   4.330   4.597   1.929
  161PHE    HD1 2526   4.325   4.583   2.035
  161PHE    CE1 2527   4.221   4.549   1.855
  161PHE    HE1 2528   4.123   4.527   1.895
  161PHE     CZ 2529   4.230   4.549   1.715
  161PHE     HZ 2530   4.144   4.534   1.651
  161PHE    CE2 2531   4.349   4.585   1.651
  161PHE    HE2 2532   4.363   4.581   1.544
  161PHE    CD2 2533   4.448   4.648   1.727
  161PHE    HD2 2534   4.540   4.675   1.679
  161PHE      C 2535   4.756   4.702   2.103
  161PHE      O 2536   4.790   4.809   2.154
  162ASN      N 2537   4.850   4.610   2.080
  162ASN      H 2538   4.817   4.522   2.043
  162ASN     CA 2539   4.993   4.614   2.104
  162ASN     HA 2540   5.016   4.676   2.190
  162ASN     CB 2541   5.035   4.478   2.159
  162ASN    HB1 2542   5.041   4.412   2.072
  162ASN    HB2 2543   4.964   4.442   2.233
  162ASN     CG 2544   5.168   4.474   2.232
  162ASN    OD1 2545   5.235   4.574   2.257
  162ASN    ND2 2546   5.207   4.360   2.291
  162ASN   HD21 2547   5.142   4.284   2.275
  162ASN   HD22 2548   5.292   4.354   2.345
  162ASN      C 2549   5.065   4.677   1.985
  162ASN      O 2550   5.010   4.706   1.879
  163HIS      N 2551   5.192   4.720   1.991
  163HIS      H 2552   5.243   4.700   2.075
  163HIS     CA 2553   5.260   4.803   1.893
  163HIS     HA 2554   5.203   4.894   1.875
  163HIS     CB 2555   5.395   4.860   1.936
  163HIS    HB1 2556   5.360   4.918   2.021
  163HIS    HB2 2557   5.433   4.921   1.854
  163HIS     CG 2558   5.494   4.755   1.977
  163HIS    ND1 2559   5.501   4.683   2.096
  163HIS    CE1 2560   5.611   4.607   2.087
  163HIS    HE1 2561   5.641   4.529   2.155
  163HIS    NE2 2562   5.678   4.630   1.972
  163HIS    HE2 2563   5.771   4.596   1.958
  163HIS    CD2 2564   5.603   4.721   1.901
  163HIS    HD2 2565   5.631   4.758   1.803
  163HIS      C 2566   5.263   4.739   1.755
  163HIS      O 2567   5.236   4.808   1.657
  164LEU      N 2568   5.288   4.608   1.756
  164LEU      H 2569   5.296   4.562   1.845
  164LEU     CA 2570   5.302   4.534   1.632
  164LEU     HA 2571   5.344   4.598   1.554
  164LEU     CB 2572   5.387   4.411   1.660
  164LEU    HB1 2573   5.386   4.352   1.568
  164LEU    HB2 2574   5.333   4.356   1.737
  164LEU     CG 2575   5.528   4.442   1.710
  164LEU     HG 2576   5.525   4.476   1.814
  164LEU    CD1 2577   5.608   4.312   1.718
  164LEU   HD11 2578   5.622   4.271   1.618
  164LEU   HD12 2579   5.707   4.327   1.762
  164LEU   HD13 2580   5.546   4.233   1.759
  164LEU    CD2 2581   5.604   4.534   1.616
  164LEU   HD21 2582   5.583   4.489   1.519
  164LEU   HD22 2583   5.559   4.633   1.612
  164LEU   HD23 2584   5.708   4.549   1.645
  164LEU      C 2585   5.162   4.498   1.584
  164LEU      O 2586   5.141   4.478   1.465
  165GLN      N 2587   5.058   4.501   1.667
  165GLN      H 2588   5.078   4.516   1.765
  165GLN     CA 2589   4.920   4.488   1.624
  165GLN     HA 2590   4.918   4.410   1.548
  165GLN     CB 2591   4.841   4.443   1.747
  165GLN    HB1 2592   4.734   4.449   1.729
  165GLN    HB2 2593   4.858   4.508   1.833
  165GLN     CG 2594   4.869   4.304   1.804
  165GLN    HG1 2595   4.970   4.302   1.845
  165GLN    HG2 2596   4.848   4.235   1.723
  165GLN     CD 2597   4.771   4.265   1.913
  165GLN    OE1 2598   4.727   4.349   1.991
  165GLN    NE2 2599   4.737   4.136   1.924
  165GLN   HE21 2600   4.762   4.078   1.845
  165GLN   HE22 2601   4.673   4.099   1.993
  165GLN      C 2602   4.852   4.615   1.576
  165GLN      O 2603   4.766   4.618   1.488
  166VAL      N 2604   4.898   4.731   1.623
  166VAL      H 2605   4.961   4.718   1.701
  166VAL     CA 2606   4.873   4.863   1.569
  166VAL     HA 2607   4.765   4.875   1.569
  166VAL     CB 2608   4.923   4.975   1.660
  166VAL     HB 2609   5.016   4.942   1.707
  166VAL    CG1 2610   4.947   5.109   1.592
  166VAL   HG11 2611   4.996   5.177   1.662
  166VAL   HG12 2612   5.008   5.104   1.501
  166VAL   HG13 2613   4.847   5.145   1.567
  166VAL    CG2 2614   4.836   5.000   1.782
  166VAL   HG21 2615   4.904   5.047   1.853
  166VAL   HG22 2616   4.744   5.052   1.755
  166VAL   HG23 2617   4.813   4.906   1.834
  166VAL      C 2618   4.928   4.867   1.427
  166VAL      O 2619   4.849   4.895   1.337
  167GLU      N 2620   5.051   4.818   1.407
  167GLU      H 2621   5.107   4.790   1.486
  167GLU     CA 2622   5.111   4.803   1.276
  167GLU     HA 2623   5.109   4.898   1.224
  167GLU     CB 2624   5.256   4.763   1.300
  167GLU    HB1 2625   5.265   4.657   1.326
  167GLU    HB2 2626   5.289   4.826   1.382
  167GLU     CG 2627   5.346   4.796   1.181
  167GLU    HG1 2628   5.317   4.735   1.096
  167GLU    HG2 2629   5.447   4.764   1.205
  167GLU     CD 2630   5.347   4.937   1.124
  167GLU    OE1 2631   5.387   5.017   1.211
  167GLU    OE2 2632   5.341   4.965   1.002
  167GLU      C 2633   5.034   4.709   1.184
  167GLU      O 2634   5.014   4.740   1.067
  168MET      N 2635   4.989   4.595   1.237
  168MET      H 2636   5.012   4.568   1.332
  168MET     CA 2637   4.911   4.501   1.160
  168MET     HA 2638   4.977   4.475   1.077
  168MET     CB 2639   4.886   4.377   1.245
  168MET    HB1 2640   4.815   4.412   1.320
  168MET    HB2 2641   4.980   4.355   1.294
  168MET     CG 2642   4.831   4.253   1.174
  168MET    HG1 2643   4.876   4.250   1.075
  168MET    HG2 2644   4.724   4.273   1.182
  168MET     SD 2645   4.884   4.108   1.269
  168MET     CE 2646   4.843   3.980   1.148
  168MET    HE1 2647   4.745   4.002   1.105
  168MET    HE2 2648   4.913   3.975   1.065
  168MET    HE3 2649   4.846   3.886   1.202
  168MET      C 2650   4.785   4.562   1.099
  168MET      O 2651   4.741   4.515   0.995
  169ILE      N 2652   4.717   4.650   1.172
  169ILE      H 2653   4.767   4.688   1.251
  169ILE     CA 2654   4.602   4.721   1.120
  169ILE     HA 2655   4.546   4.640   1.072
  169ILE     CB 2656   4.520   4.781   1.233
  169ILE     HB 2657   4.599   4.824   1.295
  169ILE    CG2 2658   4.435   4.902   1.191
  169ILE   HG21 2659   4.370   4.872   1.109
  169ILE   HG22 2660   4.380   4.941   1.277
  169ILE   HG23 2661   4.505   4.983   1.169
  169ILE    CG1 2662   4.438   4.682   1.315
  169ILE   HG11 2663   4.403   4.735   1.403
  169ILE   HG12 2664   4.504   4.599   1.343
  169ILE     CD 2665   4.308   4.636   1.250
  169ILE    HD1 2666   4.232   4.712   1.267
  169ILE    HD2 2667   4.318   4.635   1.141
  169ILE    HD3 2668   4.267   4.544   1.291
  169ILE      C 2669   4.642   4.823   1.014
  169ILE      O 2670   4.577   4.842   0.912
  170LEU      N 2671   4.749   4.900   1.037
  170LEU      H 2672   4.801   4.884   1.122
  170LEU     CA 2673   4.790   5.006   0.948
  170LEU     HA 2674   4.704   5.071   0.931
  170LEU     CB 2675   4.904   5.085   1.012
  170LEU    HB1 2676   4.954   5.150   0.939
  170LEU    HB2 2677   4.973   5.009   1.047
  170LEU     CG 2678   4.857   5.163   1.134
  170LEU     HG 2679   4.795   5.091   1.186
  170LEU    CD1 2680   4.982   5.206   1.211
  170LEU   HD11 2681   5.046   5.275   1.156
  170LEU   HD12 2682   4.949   5.240   1.308
  170LEU   HD13 2683   5.037   5.116   1.239
  170LEU    CD2 2684   4.776   5.287   1.096
  170LEU   HD21 2685   4.683   5.238   1.067
  170LEU   HD22 2686   4.763   5.362   1.174
  170LEU   HD23 2687   4.806   5.340   1.006
  170LEU      C 2688   4.842   4.953   0.815
  170LEU      O 2689   4.860   5.032   0.723
  171ASN      N 2690   4.872   4.823   0.800
  171ASN      H 2691   4.856   4.767   0.882
  171ASN     CA 2692   4.905   4.759   0.675
  171ASN     HA 2693   4.918   4.844   0.607
  171ASN     CB 2694   5.038   4.686   0.694
  171ASN    HB1 2695   5.060   4.646   0.594
  171ASN    HB2 2696   5.025   4.605   0.766
  171ASN     CG 2697   5.154   4.776   0.730
  171ASN    OD1 2698   5.227   4.832   0.648
  171ASN    ND2 2699   5.164   4.819   0.855
  171ASN   HD21 2700   5.110   4.766   0.922
  171ASN   HD22 2701   5.233   4.886   0.887
  171ASN      C 2702   4.796   4.661   0.634
  171ASN      O 2703   4.821   4.560   0.569
  172LYS      N 2704   4.669   4.685   0.669
  172LYS      H 2705   4.647   4.763   0.729
  172LYS     CA 2706   4.561   4.591   0.648
  172LYS     HA 2707   4.593   4.494   0.685
  172LYS     CB 2708   4.439   4.642   0.725
  172LYS    HB1 2709   4.422   4.749   0.716
  172LYS    HB2 2710   4.459   4.625   0.831
  172LYS     CG 2711   4.306   4.577   0.687
  172LYS    HG1 2712   4.243   4.595   0.775
  172LYS    HG2 2713   4.310   4.470   0.666
  172LYS     CD 2714   4.228   4.646   0.576
  172LYS    HD1 2715   4.279   4.655   0.480
  172LYS    HD2 2716   4.189   4.744   0.605
  172LYS     CE 2717   4.106   4.560   0.545
  172LYS    HE1 2718   4.054   4.542   0.640
  172LYS    HE2 2719   4.138   4.466   0.502
  172LYS     NZ 2720   4.002   4.632   0.469
  172LYS    HZ1 2721   4.047   4.681   0.393
  172LYS    HZ2 2722   3.933   4.575   0.422
  172LYS    HZ3 2723   3.953   4.697   0.528
  172LYS      C 2724   4.534   4.581   0.498
  172LYS      O 2725   4.552   4.681   0.429
  173PRO      N 2726   4.497   4.466   0.441
  173PRO     CD 2727   4.498   4.331   0.494
  173PRO    HD1 2728   4.401   4.306   0.538
  173PRO    HD2 2729   4.574   4.308   0.569
  173PRO     CG 2730   4.519   4.231   0.381
  173PRO    HG1 2731   4.473   4.134   0.402
  173PRO    HG2 2732   4.625   4.223   0.357
  173PRO     CB 2733   4.450   4.307   0.267
  173PRO    HB1 2734   4.342   4.292   0.271
  173PRO    HB2 2735   4.487   4.273   0.170
  173PRO     CA 2736   4.477   4.454   0.298
  173PRO     HA 2737   4.572   4.478   0.251
  173PRO      C 2738   4.360   4.536   0.246
  173PRO      O 2739   4.248   4.514   0.293
  174GLY      N 2740   4.384   4.628   0.152
  174GLY      H 2741   4.479   4.636   0.119
  174GLY     CA 2742   4.284   4.719   0.101
  174GLY    HA1 2743   4.197   4.669   0.059
  174GLY    HA2 2744   4.336   4.788   0.035
  174GLY      C 2745   4.226   4.809   0.209
  174GLY      O 2746   4.104   4.811   0.227
  175LEU      N 2747   4.314   4.876   0.284
  175LEU      H 2748   4.408   4.844   0.266
  175LEU     CA 2749   4.285   4.972   0.388
  175LEU     HA 2750   4.203   4.925   0.441
  175LEU     CB 2751   4.415   4.981   0.469
  175LEU    HB1 2752   4.483   5.016   0.391
  175LEU    HB2 2753   4.442   4.883   0.508
  175LEU     CG 2754   4.425   5.082   0.582
  175LEU     HG 2755   4.404   5.183   0.547
  175LEU    CD1 2756   4.328   5.056   0.697
  175LEU   HD11 2757   4.224   5.053   0.666
  175LEU   HD12 2758   4.336   4.962   0.753
  175LEU   HD13 2759   4.341   5.129   0.777
  175LEU    CD2 2760   4.563   5.071   0.646
  175LEU   HD21 2761   4.577   4.973   0.693
  175LEU   HD22 2762   4.645   5.082   0.575
  175LEU   HD23 2763   4.571   5.151   0.719
  175LEU      C 2764   4.240   5.103   0.324
  175LEU      O 2765   4.323   5.152   0.248
  176LYS      N 2766   4.122   5.156   0.357
  176LYS      H 2767   4.060   5.090   0.403
  176LYS     CA 2768   4.069   5.282   0.308
  176LYS     HA 2769   4.126   5.322   0.225
  176LYS     CB 2770   3.927   5.243   0.267
  176LYS    HB1 2771   3.863   5.212   0.349
  176LYS    HB2 2772   3.930   5.154   0.205
  176LYS     CG 2773   3.862   5.345   0.174
  176LYS    HG1 2774   3.911   5.330   0.078
  176LYS    HG2 2775   3.876   5.450   0.201
  176LYS     CD 2776   3.714   5.313   0.156
  176LYS    HD1 2777   3.665   5.296   0.252
  176LYS    HD2 2778   3.706   5.214   0.111
  176LYS     CE 2779   3.631   5.415   0.079
  176LYS    HE1 2780   3.684   5.439  -0.013
  176LYS    HE2 2781   3.633   5.502   0.145
  176LYS     NZ 2782   3.499   5.356   0.056
  176LYS    HZ1 2783   3.490   5.260   0.027
  176LYS    HZ2 2784   3.447   5.357   0.142
  176LYS    HZ3 2785   3.449   5.409  -0.015
  176LYS      C 2786   4.058   5.386   0.418
  176LYS      O 2787   4.102   5.497   0.389
  177TYR      N 2788   4.007   5.351   0.537
  177TYR      H 2789   3.970   5.257   0.545
  177TYR     CA 2790   4.024   5.442   0.648
  177TYR     HA 2791   4.084   5.526   0.616
  177TYR     CB 2792   3.886   5.482   0.700
  177TYR    HB1 2793   3.907   5.572   0.759
  177TYR    HB2 2794   3.842   5.407   0.765
  177TYR     CG 2795   3.789   5.523   0.591
  177TYR    CD1 2796   3.785   5.657   0.553
  177TYR    HD1 2797   3.858   5.726   0.593
  177TYR    CE1 2798   3.691   5.711   0.463
  177TYR    HE1 2799   3.693   5.819   0.451
  177TYR     CZ 2800   3.593   5.623   0.413
  177TYR     OH 2801   3.493   5.660   0.328
  177TYR     HH 2802   3.439   5.583   0.310
  177TYR    CE2 2803   3.597   5.488   0.453
  177TYR    HE2 2804   3.521   5.420   0.416
  177TYR    CD2 2805   3.697   5.434   0.535
  177TYR    HD2 2806   3.685   5.330   0.559
  177TYR      C 2807   4.104   5.377   0.760
  177TYR      O 2808   4.087   5.256   0.770
  178LYS      N 2809   4.181   5.456   0.836
  178LYS      H 2810   4.173   5.555   0.818
  178LYS     CA 2811   4.280   5.421   0.936
  178LYS     HA 2812   4.290   5.312   0.941
  178LYS     CB 2813   4.409   5.492   0.898
  178LYS    HB1 2814   4.462   5.520   0.989
  178LYS    HB2 2815   4.383   5.585   0.846
  178LYS     CG 2816   4.506   5.419   0.805
  178LYS    HG1 2817   4.454   5.367   0.724
  178LYS    HG2 2818   4.562   5.348   0.864
  178LYS     CD 2819   4.600   5.520   0.739
  178LYS    HD1 2820   4.681   5.535   0.811
  178LYS    HD2 2821   4.548   5.612   0.712
  178LYS     CE 2822   4.660   5.456   0.614
  178LYS    HE1 2823   4.587   5.441   0.535
  178LYS    HE2 2824   4.706   5.363   0.647
  178LYS     NZ 2825   4.754   5.551   0.553
  178LYS    HZ1 2826   4.839   5.556   0.607
  178LYS    HZ2 2827   4.778   5.522   0.460
  178LYS    HZ3 2828   4.724   5.648   0.548
  178LYS      C 2829   4.229   5.448   1.077
  178LYS      O 2830   4.143   5.534   1.094
  179PRO      N 2831   4.287   5.389   1.181
  179PRO     CD 2832   4.400   5.298   1.170
  179PRO    HD1 2833   4.476   5.325   1.098
  179PRO    HD2 2834   4.355   5.200   1.150
  179PRO     CG 2835   4.459   5.291   1.311
  179PRO    HG1 2836   4.529   5.371   1.334
  179PRO    HG2 2837   4.510   5.196   1.328
  179PRO     CB 2838   4.336   5.314   1.398
  179PRO    HB1 2839   4.365   5.357   1.494
  179PRO    HB2 2840   4.286   5.218   1.410
  179PRO     CA 2841   4.252   5.414   1.319
  179PRO     HA 2842   4.146   5.398   1.340
  179PRO      C 2843   4.285   5.558   1.358
  179PRO      O 2844   4.401   5.595   1.339
  180ALA      N 2845   4.190   5.628   1.420
  180ALA      H 2846   4.102   5.583   1.403
  180ALA     CA 2847   4.206   5.764   1.468
  180ALA     HA 2848   4.291   5.811   1.420
  180ALA     CB 2849   4.078   5.845   1.447
  180ALA    HB1 2850   4.100   5.948   1.476
  180ALA    HB2 2851   4.045   5.849   1.343
  180ALA    HB3 2852   3.996   5.812   1.510
  180ALA      C 2853   4.231   5.778   1.618
  180ALA      O 2854   4.306   5.868   1.652
  181VAL      N 2855   4.180   5.685   1.699
  181VAL      H 2856   4.123   5.616   1.651
  181VAL     CA 2857   4.199   5.675   1.842
  181VAL     HA 2858   4.253   5.760   1.884
  181VAL     CB 2859   4.067   5.695   1.916
  181VAL     HB 2860   3.989   5.654   1.853
  181VAL    CG1 2861   4.056   5.647   2.060
  181VAL   HG11 2862   4.138   5.695   2.115
  181VAL   HG12 2863   3.960   5.678   2.101
  181VAL   HG13 2864   4.069   5.539   2.067
  181VAL    CG2 2865   4.050   5.847   1.923
  181VAL   HG21 2866   4.115   5.898   1.993
  181VAL   HG22 2867   4.047   5.888   1.821
  181VAL   HG23 2868   3.961   5.867   1.983
  181VAL      C 2869   4.253   5.539   1.883
  181VAL      O 2870   4.215   5.440   1.820
  182ASN      N 2871   4.333   5.535   1.990
  182ASN      H 2872   4.352   5.625   2.033
  182ASN     CA 2873   4.362   5.418   2.070
  182ASN     HA 2874   4.296   5.340   2.032
  182ASN     CB 2875   4.498   5.353   2.046
  182ASN    HB1 2876   4.569   5.417   2.097
  182ASN    HB2 2877   4.519   5.364   1.939
  182ASN     CG 2878   4.526   5.209   2.086
  182ASN    OD1 2879   4.433   5.131   2.105
  182ASN    ND2 2880   4.651   5.162   2.090
  182ASN   HD21 2881   4.727   5.228   2.077
  182ASN   HD22 2882   4.657   5.063   2.110
  182ASN      C 2883   4.324   5.432   2.217
  182ASN      O 2884   4.335   5.541   2.272
  183GLN      N 2885   4.275   5.327   2.283
  183GLN      H 2886   4.261   5.237   2.239
  183GLN     CA 2887   4.238   5.340   2.423
  183GLN     HA 2888   4.257   5.440   2.462
  183GLN     CB 2889   4.090   5.320   2.452
  183GLN    HB1 2890   4.066   5.232   2.511
  183GLN    HB2 2891   4.041   5.303   2.356
  183GLN     CG 2892   4.012   5.437   2.513
  183GLN    HG1 2893   4.005   5.510   2.433
  183GLN    HG2 2894   4.074   5.475   2.593
  183GLN     CD 2895   3.867   5.409   2.552
  183GLN    OE1 2896   3.836   5.327   2.638
  183GLN    NE2 2897   3.770   5.473   2.486
  183GLN   HE21 2898   3.792   5.553   2.428
  183GLN   HE22 2899   3.684   5.477   2.539
  183GLN      C 2900   4.322   5.239   2.500
  183GLN      O 2901   4.311   5.120   2.475
  184ILE      N 2902   4.409   5.282   2.592
  184ILE      H 2903   4.420   5.382   2.596
  184ILE     CA 2904   4.497   5.206   2.679
  184ILE     HA 2905   4.460   5.103   2.676
  184ILE     CB 2906   4.641   5.194   2.630
  184ILE     HB 2907   4.694   5.136   2.706
  184ILE    CG2 2908   4.641   5.103   2.507
  184ILE   HG21 2909   4.744   5.089   2.477
  184ILE   HG22 2910   4.583   5.013   2.526
  184ILE   HG23 2911   4.597   5.156   2.422
  184ILE    CG1 2912   4.716   5.326   2.613
  184ILE   HG11 2913   4.748   5.355   2.713
  184ILE   HG12 2914   4.638   5.398   2.588
  184ILE     CD 2915   4.838   5.319   2.520
  184ILE    HD1 2916   4.891   5.414   2.519
  184ILE    HD2 2917   4.897   5.243   2.570
  184ILE    HD3 2918   4.809   5.301   2.417
  184ILE      C 2919   4.497   5.247   2.825
  184ILE      O 2920   4.480   5.364   2.857
  185GLU      N 2921   4.523   5.155   2.919
  185GLU      H 2922   4.533   5.059   2.892
  185GLU     CA 2923   4.544   5.185   3.059
  185GLU     HA 2924   4.456   5.228   3.106
  185GLU     CB 2925   4.565   5.050   3.129
  185GLU    HB1 2926   4.658   5.002   3.098
  185GLU    HB2 2927   4.483   4.988   3.094
  185GLU     CG 2928   4.564   5.068   3.280
  185GLU    HG1 2929   4.459   5.087   3.306
  185GLU    HG2 2930   4.641   5.137   3.313
  185GLU     CD 2931   4.590   4.934   3.348
  185GLU    OE1 2932   4.533   4.830   3.310
  185GLU    OE2 2933   4.677   4.936   3.438
  185GLU      C 2934   4.662   5.280   3.075
  185GLU      O 2935   4.774   5.255   3.031
  186CYS      N 2936   4.652   5.386   3.156
  186CYS      H 2937   4.565   5.420   3.194
  186CYS     CA 2938   4.772   5.463   3.179
  186CYS     HA 2939   4.857   5.396   3.193
  186CYS     CB 2940   4.806   5.558   3.064
  186CYS    HB1 2941   4.738   5.642   3.074
  186CYS    HB2 2942   4.777   5.506   2.972
  186CYS     SG 2943   4.977   5.615   3.063
  186CYS     HG 2944   5.040   5.503   3.099
  186CYS      C 2945   4.753   5.542   3.308
  186CYS      O 2946   4.661   5.620   3.331
  187HIS      N 2947   4.840   5.506   3.403
  187HIS      H 2948   4.914   5.443   3.377
  187HIS     CA 2949   4.853   5.570   3.532
  187HIS     HA 2950   4.829   5.675   3.521
  187HIS     CB 2951   4.753   5.507   3.629
  187HIS    HB1 2952   4.654   5.527   3.588
  187HIS    HB2 2953   4.764   5.556   3.726
  187HIS     CG 2954   4.751   5.357   3.646
  187HIS    ND1 2955   4.858   5.292   3.707
  187HIS    CE1 2956   4.845   5.162   3.678
  187HIS    HE1 2957   4.923   5.092   3.702
  187HIS    NE2 2958   4.738   5.145   3.599
  187HIS    HE2 2959   4.714   5.056   3.557
  187HIS    CD2 2960   4.678   5.267   3.573
  187HIS    HD2 2961   4.595   5.283   3.506
  187HIS      C 2962   4.997   5.567   3.580
  187HIS      O 2963   5.082   5.503   3.518
  188PRO      N 2964   5.036   5.638   3.686
  188PRO     CD 2965   4.959   5.741   3.752
  188PRO    HD1 2966   4.880   5.695   3.810
  188PRO    HD2 2967   4.918   5.812   3.679
  188PRO     CG 2968   5.049   5.816   3.850
  188PRO    HG1 2969   4.991   5.846   3.937
  188PRO    HG2 2970   5.081   5.909   3.802
  188PRO     CB 2971   5.165   5.719   3.871
  188PRO    HB1 2972   5.139   5.657   3.956
  188PRO    HB2 2973   5.256   5.775   3.890
  188PRO     CA 2974   5.171   5.643   3.739
  188PRO     HA 2975   5.222   5.707   3.666
  188PRO      C 2976   5.243   5.510   3.752
  188PRO      O 2977   5.365   5.512   3.739
  189TYR      N 2978   5.171   5.398   3.764
  189TYR      H 2979   5.072   5.399   3.743
  189TYR     CA 2980   5.228   5.267   3.788
  189TYR     HA 2981   5.329   5.283   3.826
  189TYR     CB 2982   5.155   5.186   3.895
  189TYR    HB1 2983   5.184   5.082   3.910
  189TYR    HB2 2984   5.050   5.178   3.870
  189TYR     CG 2985   5.152   5.251   4.032
  189TYR    CD1 2986   5.259   5.317   4.093
  189TYR    HD1 2987   5.355   5.329   4.044
  189TYR    CE1 2988   5.255   5.367   4.223
  189TYR    HE1 2989   5.331   5.430   4.266
  189TYR     CZ 2990   5.139   5.338   4.299
  189TYR     OH 2991   5.130   5.383   4.427
  189TYR     HH 2992   5.048   5.361   4.472
  189TYR    CE2 2993   5.029   5.275   4.238
  189TYR    HE2 2994   4.937   5.266   4.294
  189TYR    CD2 2995   5.031   5.241   4.102
  189TYR    HD2 2996   4.944   5.202   4.051
  189TYR      C 2997   5.235   5.176   3.666
  189TYR      O 2998   5.304   5.074   3.674
  190LEU      N 2999   5.184   5.220   3.552
  190LEU      H 3000   5.132   5.307   3.547
  190LEU     CA 3001   5.177   5.159   3.421
  190LEU     HA 3002   5.267   5.099   3.404
  190LEU     CB 3003   5.053   5.072   3.399
  190LEU    HB1 3004   4.970   5.143   3.398
  190LEU    HB2 3005   5.045   5.005   3.484
  190LEU     CG 3006   5.062   4.997   3.266
  190LEU     HG 3007   5.120   5.048   3.189
  190LEU    CD1 3008   5.152   4.876   3.287
  190LEU   HD11 3009   5.258   4.904   3.294
  190LEU   HD12 3010   5.124   4.815   3.373
  190LEU   HD13 3011   5.150   4.816   3.196
  190LEU    CD2 3012   4.928   4.947   3.213
  190LEU   HD21 3013   4.860   5.032   3.206
  190LEU   HD22 3014   4.933   4.885   3.124
  190LEU   HD23 3015   4.882   4.882   3.287
  190LEU      C 3016   5.191   5.274   3.322
  190LEU      O 3017   5.092   5.322   3.267
  191THR      N 3018   5.309   5.332   3.301
  191THR      H 3019   5.388   5.299   3.354
  191THR     CA 3020   5.325   5.452   3.222
  191THR     HA 3021   5.251   5.526   3.253
  191THR     CB 3022   5.452   5.525   3.263
  191THR     HB 3023   5.466   5.609   3.195
  191THR    CG2 3024   5.448   5.579   3.405
  191THR   HG21 3025   5.538   5.634   3.433
  191THR   HG22 3026   5.364   5.648   3.415
  191THR   HG23 3027   5.431   5.494   3.471
  191THR    OG1 3028   5.566   5.443   3.246
  191THR    HG1 3029   5.643   5.499   3.250
  191THR      C 3030   5.316   5.431   3.071
  191THR      O 3031   5.284   5.526   3.001
  192GLN      N 3032   5.338   5.310   3.019
  192GLN      H 3033   5.379   5.236   3.075
  192GLN     CA 3034   5.328   5.274   2.879
  192GLN     HA 3035   5.379   5.179   2.863
  192GLN     CB 3036   5.181   5.254   2.841
  192GLN    HB1 3037   5.192   5.198   2.748
  192GLN    HB2 3038   5.117   5.341   2.830
  192GLN     CG 3039   5.118   5.158   2.942
  192GLN    HG1 3040   5.056   5.198   3.022
  192GLN    HG2 3041   5.196   5.105   2.998
  192GLN     CD 3042   5.053   5.044   2.866
  192GLN    OE1 3043   5.112   4.954   2.806
  192GLN    NE2 3044   4.919   5.049   2.872
  192GLN   HE21 3045   4.857   5.107   2.926
  192GLN   HE22 3046   4.873   4.997   2.798
  192GLN      C 3047   5.400   5.352   2.770
  192GLN      O 3048   5.353   5.371   2.658
  193GLU      N 3049   5.525   5.390   2.793
  193GLU      H 3050   5.568   5.368   2.882
  193GLU     CA 3051   5.600   5.487   2.715
  193GLU     HA 3052   5.533   5.573   2.717
  193GLU     CB 3053   5.735   5.521   2.778
  193GLU    HB1 3054   5.793   5.431   2.798
  193GLU    HB2 3055   5.715   5.561   2.877
  193GLU     CG 3056   5.826   5.612   2.696
  193GLU    HG1 3057   5.765   5.688   2.648
  193GLU    HG2 3058   5.871   5.566   2.608
  193GLU     CD 3059   5.939   5.674   2.778
  193GLU    OE1 3060   6.024   5.602   2.834
  193GLU    OE2 3061   5.965   5.797   2.776
  193GLU      C 3062   5.607   5.455   2.567
  193GLU      O 3063   5.571   5.545   2.490
  194LYS      N 3064   5.656   5.337   2.529
  194LYS      H 3065   5.670   5.274   2.606
  194LYS     CA 3066   5.700   5.303   2.395
  194LYS     HA 3067   5.763   5.381   2.352
  194LYS     CB 3068   5.792   5.182   2.401
  194LYS    HB1 3069   5.824   5.162   2.298
  194LYS    HB2 3070   5.735   5.102   2.448
  194LYS     CG 3071   5.915   5.197   2.491
  194LYS    HG1 3072   5.970   5.103   2.493
  194LYS    HG2 3073   5.882   5.200   2.595
  194LYS     CD 3074   6.011   5.310   2.458
  194LYS    HD1 3075   6.108   5.306   2.509
  194LYS    HD2 3076   5.962   5.405   2.478
  194LYS     CE 3077   6.053   5.324   2.312
  194LYS    HE1 3078   5.969   5.359   2.253
  194LYS    HE2 3079   6.079   5.225   2.274
  194LYS     NZ 3080   6.164   5.416   2.279
  194LYS    HZ1 3081   6.150   5.504   2.325
  194LYS    HZ2 3082   6.248   5.367   2.306
  194LYS    HZ3 3083   6.184   5.436   2.182
  194LYS      C 3084   5.575   5.277   2.312
  194LYS      O 3085   5.569   5.317   2.196
  195LEU      N 3086   5.473   5.214   2.370
  195LEU      H 3087   5.491   5.191   2.466
  195LEU     CA 3088   5.338   5.199   2.318
  195LEU     HA 3089   5.355   5.147   2.223
  195LEU     CB 3090   5.258   5.095   2.397
  195LEU    HB1 3091   5.271   5.120   2.502
  195LEU    HB2 3092   5.309   5.001   2.378
  195LEU     CG 3093   5.111   5.088   2.358
  195LEU     HG 3094   5.064   5.186   2.362
  195LEU    CD1 3095   5.086   5.033   2.218
  195LEU   HD11 3096   5.117   4.929   2.227
  195LEU   HD12 3097   4.983   5.050   2.187
  195LEU   HD13 3098   5.142   5.089   2.143
  195LEU    CD2 3099   5.049   5.004   2.469
  195LEU   HD21 3100   4.954   4.964   2.433
  195LEU   HD22 3101   5.120   4.929   2.502
  195LEU   HD23 3102   5.027   5.066   2.556
  195LEU      C 3103   5.269   5.329   2.281
  195LEU      O 3104   5.208   5.344   2.176
  196ILE      N 3105   5.277   5.422   2.377
  196ILE      H 3106   5.327   5.399   2.462
  196ILE     CA 3107   5.219   5.552   2.353
  196ILE     HA 3108   5.115   5.541   2.321
  196ILE     CB 3109   5.228   5.630   2.484
  196ILE     HB 3110   5.327   5.618   2.528
  196ILE    CG2 3111   5.203   5.778   2.456
  196ILE   HG21 3112   5.111   5.798   2.403
  196ILE   HG22 3113   5.204   5.843   2.544
  196ILE   HG23 3114   5.286   5.816   2.396
  196ILE    CG1 3115   5.128   5.574   2.585
  196ILE   HG11 3116   5.113   5.467   2.573
  196ILE   HG12 3117   5.025   5.610   2.572
  196ILE     CD 3118   5.168   5.624   2.723
  196ILE    HD1 3119   5.273   5.601   2.742
  196ILE    HD2 3120   5.135   5.727   2.737
  196ILE    HD3 3121   5.110   5.563   2.792
  196ILE      C 3122   5.294   5.619   2.238
  196ILE      O 3123   5.229   5.673   2.149
  197GLN      N 3124   5.427   5.617   2.235
  197GLN      H 3125   5.468   5.570   2.315
  197GLN     CA 3126   5.509   5.669   2.128
  197GLN     HA 3127   5.491   5.774   2.105
  197GLN     CB 3128   5.657   5.651   2.160
  197GLN    HB1 3129   5.710   5.649   2.065
  197GLN    HB2 3130   5.674   5.550   2.200
  197GLN     CG 3131   5.711   5.753   2.261
  197GLN    HG1 3132   5.651   5.764   2.351
  197GLN    HG2 3133   5.716   5.843   2.200
  197GLN     CD 3134   5.854   5.723   2.303
  197GLN    OE1 3135   5.914   5.619   2.277
  197GLN    NE2 3136   5.914   5.815   2.379
  197GLN   HE21 3137   5.858   5.897   2.397
  197GLN   HE22 3138   6.003   5.792   2.421
  197GLN      C 3139   5.482   5.604   1.993
  197GLN      O 3140   5.473   5.678   1.895
  198TYR      N 3141   5.462   5.472   1.986
  198TYR      H 3142   5.493   5.429   2.072
  198TYR     CA 3143   5.434   5.409   1.859
  198TYR     HA 3144   5.513   5.433   1.787
  198TYR     CB 3145   5.438   5.257   1.877
  198TYR    HB1 3146   5.344   5.228   1.924
  198TYR    HB2 3147   5.516   5.248   1.953
  198TYR     CG 3148   5.479   5.177   1.755
  198TYR    CD1 3149   5.607   5.128   1.731
  198TYR    HD1 3150   5.680   5.147   1.809
  198TYR    CE1 3151   5.645   5.057   1.617
  198TYR    HE1 3152   5.748   5.027   1.603
  198TYR     CZ 3153   5.537   5.027   1.531
  198TYR     OH 3154   5.560   4.959   1.415
  198TYR     HH 3155   5.498   4.976   1.344
  198TYR    CE2 3156   5.406   5.075   1.550
  198TYR    HE2 3157   5.341   5.066   1.464
  198TYR    CD2 3158   5.379   5.158   1.659
  198TYR    HD2 3159   5.280   5.195   1.682
  198TYR      C 3160   5.301   5.458   1.804
  198TYR      O 3161   5.291   5.475   1.683
  199CYS      N 3162   5.199   5.465   1.890
  199CYS      H 3163   5.198   5.440   1.988
  199CYS     CA 3164   5.074   5.521   1.842
  199CYS     HA 3165   5.035   5.457   1.762
  199CYS     CB 3166   4.973   5.510   1.955
  199CYS    HB1 3167   4.887   5.575   1.936
  199CYS    HB2 3168   5.016   5.532   2.053
  199CYS     SG 3169   4.916   5.339   1.951
  199CYS     HG 3170   5.032   5.277   1.974
  199CYS      C 3171   5.086   5.665   1.795
  199CYS      O 3172   5.052   5.701   1.682
  200GLN      N 3173   5.153   5.742   1.881
  200GLN      H 3174   5.192   5.710   1.968
  200GLN     CA 3175   5.185   5.881   1.855
  200GLN     HA 3176   5.095   5.941   1.839
  200GLN     CB 3177   5.251   5.945   1.977
  200GLN    HB1 3178   5.300   6.038   1.949
  200GLN    HB2 3179   5.319   5.877   2.029
  200GLN     CG 3180   5.147   5.984   2.083
  200GLN    HG1 3181   5.099   5.891   2.113
  200GLN    HG2 3182   5.078   6.053   2.035
  200GLN     CD 3183   5.198   6.047   2.211
  200GLN    OE1 3184   5.318   6.060   2.233
  200GLN    NE2 3185   5.111   6.107   2.293
  200GLN   HE21 3186   5.014   6.085   2.273
  200GLN   HE22 3187   5.134   6.133   2.387
  200GLN      C 3188   5.267   5.902   1.728
  200GLN      O 3189   5.242   5.998   1.656
  201SER      N 3190   5.351   5.809   1.684
  201SER      H 3191   5.355   5.724   1.739
  201SER     CA 3192   5.419   5.815   1.556
  201SER     HA 3193   5.468   5.913   1.553
  201SER     CB 3194   5.533   5.714   1.553
  201SER    HB1 3195   5.595   5.719   1.463
  201SER    HB2 3196   5.484   5.617   1.557
  201SER     OG 3197   5.609   5.747   1.667
  201SER     HG 3198   5.572   5.727   1.753
  201SER      C 3199   5.329   5.784   1.437
  201SER      O 3200   5.377   5.810   1.327
  202LYS      N 3201   5.206   5.735   1.449
  202LYS      H 3202   5.172   5.724   1.544
  202LYS     CA 3203   5.124   5.667   1.351
  202LYS     HA 3204   5.166   5.687   1.253
  202LYS     CB 3205   5.127   5.516   1.371
  202LYS    HB1 3206   5.060   5.463   1.304
  202LYS    HB2 3207   5.085   5.497   1.469
  202LYS     CG 3208   5.265   5.451   1.363
  202LYS    HG1 3209   5.249   5.347   1.391
  202LYS    HG2 3210   5.336   5.484   1.439
  202LYS     CD 3211   5.331   5.447   1.226
  202LYS    HD1 3212   5.390   5.538   1.210
  202LYS    HD2 3213   5.252   5.428   1.153
  202LYS     CE 3214   5.439   5.339   1.221
  202LYS    HE1 3215   5.410   5.250   1.276
  202LYS    HE2 3216   5.525   5.375   1.277
  202LYS     NZ 3217   5.471   5.312   1.080
  202LYS    HZ1 3218   5.394   5.269   1.032
  202LYS    HZ2 3219   5.476   5.401   1.032
  202LYS    HZ3 3220   5.564   5.272   1.072
  202LYS      C 3221   4.986   5.729   1.333
  202LYS      O 3222   4.893   5.666   1.283
  203GLY      N 3223   4.973   5.857   1.369
  203GLY      H 3224   5.053   5.916   1.386
  203GLY     CA 3225   4.852   5.935   1.351
  203GLY    HA1 3226   4.820   5.919   1.248
  203GLY    HA2 3227   4.878   6.041   1.357
  203GLY      C 3228   4.737   5.902   1.445
  203GLY      O 3229   4.621   5.929   1.417
  204ILE      N 3230   4.771   5.837   1.557
  204ILE      H 3231   4.868   5.828   1.582
  204ILE     CA 3232   4.671   5.793   1.652
  204ILE     HA 3233   4.565   5.795   1.629
  204ILE     CB 3234   4.689   5.643   1.676
  204ILE     HB 3235   4.788   5.616   1.713
  204ILE    CG2 3236   4.588   5.582   1.774
  204ILE   HG21 3237   4.613   5.476   1.777
  204ILE   HG22 3238   4.606   5.622   1.874
  204ILE   HG23 3239   4.488   5.599   1.735
  204ILE    CG1 3240   4.679   5.565   1.546
  204ILE   HG11 3241   4.729   5.623   1.468
  204ILE   HG12 3242   4.580   5.548   1.501
  204ILE     CD 3243   4.750   5.431   1.549
  204ILE    HD1 3244   4.693   5.353   1.601
  204ILE    HD2 3245   4.756   5.403   1.444
  204ILE    HD3 3246   4.852   5.443   1.585
  204ILE      C 3247   4.678   5.874   1.781
  204ILE      O 3248   4.780   5.881   1.849
  205VAL      N 3249   4.564   5.931   1.821
  205VAL      H 3250   4.487   5.925   1.755
  205VAL     CA 3251   4.544   6.004   1.944
  205VAL     HA 3252   4.628   6.071   1.965
  205VAL     CB 3253   4.424   6.097   1.931
  205VAL     HB 3254   4.343   6.034   1.894
  205VAL    CG1 3255   4.384   6.167   2.060
  205VAL   HG11 3256   4.304   6.238   2.039
  205VAL   HG12 3257   4.352   6.092   2.132
  205VAL   HG13 3258   4.465   6.232   2.094
  205VAL    CG2 3259   4.442   6.211   1.830
  205VAL   HG21 3260   4.456   6.156   1.737
  205VAL   HG22 3261   4.348   6.267   1.826
  205VAL   HG23 3262   4.527   6.273   1.855
  205VAL      C 3263   4.526   5.896   2.050
  205VAL      O 3264   4.444   5.807   2.032
  206VAL      N 3265   4.594   5.912   2.163
  206VAL      H 3266   4.666   5.983   2.170
  206VAL     CA 3267   4.596   5.807   2.262
  206VAL     HA 3268   4.535   5.724   2.226
  206VAL     CB 3269   4.737   5.756   2.292
  206VAL     HB 3270   4.806   5.827   2.339
  206VAL    CG1 3271   4.733   5.627   2.373
  206VAL   HG11 3272   4.832   5.598   2.406
  206VAL   HG12 3273   4.670   5.649   2.460
  206VAL   HG13 3274   4.690   5.541   2.323
  206VAL    CG2 3275   4.805   5.705   2.165
  206VAL   HG21 3276   4.911   5.690   2.184
  206VAL   HG22 3277   4.746   5.624   2.122
  206VAL   HG23 3278   4.793   5.776   2.083
  206VAL      C 3279   4.521   5.849   2.387
  206VAL      O 3280   4.550   5.953   2.447
  207THR      N 3281   4.421   5.769   2.424
  207THR      H 3282   4.411   5.685   2.368
  207THR     CA 3283   4.330   5.782   2.536
  207THR     HA 3284   4.339   5.886   2.567
  207THR     CB 3285   4.186   5.755   2.495
  207THR     HB 3286   4.167   5.651   2.470
  207THR    CG2 3287   4.090   5.803   2.604
  207THR   HG21 3288   3.995   5.833   2.559
  207THR   HG22 3289   4.076   5.721   2.674
  207THR   HG23 3290   4.132   5.892   2.650
  207THR    OG1 3291   4.161   5.827   2.376
  207THR    HG1 3292   4.222   5.811   2.304
  207THR      C 3293   4.374   5.692   2.650
  207THR      O 3294   4.392   5.571   2.633
  208ALA      N 3295   4.403   5.758   2.763
  208ALA      H 3296   4.398   5.858   2.767
  208ALA     CA 3297   4.427   5.704   2.895
  208ALA     HA 3298   4.492   5.617   2.887
  208ALA     CB 3299   4.509   5.812   2.965
  208ALA    HB1 3300   4.607   5.823   2.920
  208ALA    HB2 3301   4.466   5.912   2.962
  208ALA    HB3 3302   4.521   5.781   3.069
  208ALA      C 3303   4.301   5.663   2.969
  208ALA      O 3304   4.207   5.738   2.999
  209TYR      N 3305   4.291   5.532   2.989
  209TYR      H 3306   4.365   5.476   2.950
  209TYR     CA 3307   4.186   5.473   3.071
  209TYR     HA 3308   4.117   5.554   3.092
  209TYR     CB 3309   4.105   5.375   2.986
  209TYR    HB1 3310   4.104   5.411   2.883
  209TYR    HB2 3311   4.000   5.386   3.014
  209TYR     CG 3312   4.151   5.232   2.981
  209TYR    CD1 3313   4.171   5.156   3.097
  209TYR    HD1 3314   4.154   5.197   3.195
  209TYR    CE1 3315   4.224   5.027   3.089
  209TYR    HE1 3316   4.252   4.974   3.179
  209TYR     CZ 3317   4.238   4.961   2.965
  209TYR     OH 3318   4.277   4.831   2.952
  209TYR     HH 3319   4.279   4.812   2.858
  209TYR    CE2 3320   4.202   5.031   2.848
  209TYR    HE2 3321   4.203   4.975   2.756
  209TYR    CD2 3322   4.167   5.166   2.858
  209TYR    HD2 3323   4.134   5.215   2.768
  209TYR      C 3324   4.221   5.428   3.212
  209TYR      O 3325   4.334   5.391   3.241
  210SER      N 3326   4.124   5.414   3.303
  210SER      H 3327   4.035   5.398   3.259
  210SER     CA 3328   4.145   5.387   3.444
  210SER     HA 3329   4.063   5.431   3.501
  210SER     CB 3330   4.151   5.237   3.473
  210SER    HB1 3331   4.167   5.220   3.579
  210SER    HB2 3332   4.228   5.187   3.415
  210SER     OG 3333   4.025   5.183   3.438
  210SER     HG 3334   3.968   5.172   3.514
  210SER      C 3335   4.257   5.471   3.503
  210SER      O 3336   4.354   5.417   3.557
  211PRO      N 3337   4.263   5.604   3.492
  211PRO     CD 3338   4.162   5.685   3.427
  211PRO    HD1 3339   4.069   5.671   3.481
  211PRO    HD2 3340   4.162   5.661   3.321
  211PRO     CG 3341   4.202   5.831   3.451
  211PRO    HG1 3342   4.157   5.853   3.549
  211PRO    HG2 3343   4.161   5.889   3.369
  211PRO     CB 3344   4.354   5.825   3.463
  211PRO    HB1 3345   4.393   5.908   3.521
  211PRO    HB2 3346   4.396   5.820   3.363
  211PRO     CA 3347   4.373   5.690   3.532
  211PRO     HA 3348   4.466   5.647   3.494
  211PRO      C 3349   4.388   5.703   3.683
  211PRO      O 3350   4.486   5.762   3.727
  212LEU      N 3351   4.301   5.646   3.766
  212LEU      H 3352   4.225   5.597   3.721
  212LEU     CA 3353   4.308   5.643   3.911
  212LEU     HA 3354   4.390   5.707   3.941
  212LEU     CB 3355   4.187   5.709   3.975
  212LEU    HB1 3356   4.188   5.687   4.082
  212LEU    HB2 3357   4.096   5.660   3.939
  212LEU     CG 3358   4.165   5.859   3.959
  212LEU     HG 3359   4.251   5.908   4.006
  212LEU    CD1 3360   4.152   5.921   3.821
  212LEU   HD11 3361   4.127   6.027   3.827
  212LEU   HD12 3362   4.244   5.913   3.764
  212LEU   HD13 3363   4.071   5.864   3.774
  212LEU    CD2 3364   4.038   5.899   4.034
  212LEU   HD21 3365   4.035   6.008   4.032
  212LEU   HD22 3366   3.952   5.845   3.996
  212LEU   HD23 3367   4.046   5.867   4.137
  212LEU      C 3368   4.337   5.502   3.961
  212LEU      O 3369   4.319   5.467   4.077
  213GLY      N 3370   4.380   5.414   3.870
  213GLY      H 3371   4.390   5.454   3.778
  213GLY     CA 3372   4.403   5.273   3.893
  213GLY    HA1 3373   4.462   5.264   3.984
  213GLY    HA2 3374   4.466   5.227   3.817
  213GLY      C 3375   4.274   5.195   3.911
  213GLY      O 3376   4.265   5.079   3.951
  214SER      N 3377   4.162   5.259   3.874
  214SER      H 3378   4.178   5.351   3.834
  214SER     CA 3379   4.024   5.226   3.901
  214SER     HA 3380   3.964   5.313   3.872
  214SER     CB 3381   3.980   5.111   3.810
  214SER    HB1 3382   4.035   5.020   3.831
  214SER    HB2 3383   4.005   5.146   3.710
  214SER     OG 3384   3.841   5.089   3.805
  214SER     HG 3385   3.815   5.121   3.718
  214SER      C 3386   4.001   5.183   4.045
  214SER      O 3387   4.010   5.065   4.079
  215PRO      N 3388   3.973   5.277   4.136
  215PRO     CD 3389   3.982   5.420   4.111
  215PRO    HD1 3390   3.888   5.447   4.063
  215PRO    HD2 3391   4.069   5.448   4.053
  215PRO     CG 3392   3.984   5.484   4.250
  215PRO    HG1 3393   3.921   5.573   4.254
  215PRO    HG2 3394   4.088   5.499   4.279
  215PRO     CB 3395   3.912   5.378   4.333
  215PRO    HB1 3396   3.804   5.392   4.334
  215PRO    HB2 3397   3.945   5.385   4.437
  215PRO     CA 3398   3.948   5.243   4.274
  215PRO     HA 3399   4.037   5.206   4.325
  215PRO      C 3400   3.827   5.156   4.306
  215PRO      O 3401   3.821   5.093   4.411
  216ASP      N 3402   3.732   5.149   4.213
  216ASP      H 3403   3.731   5.218   4.139
  216ASP     CA 3404   3.607   5.076   4.221
  216ASP     HA 3405   3.597   5.044   4.324
  216ASP     CB 3406   3.498   5.181   4.198
  216ASP    HB1 3407   3.507   5.256   4.276
  216ASP    HB2 3408   3.403   5.127   4.208
  216ASP     CG 3409   3.499   5.258   4.066
  216ASP    OD1 3410   3.606   5.304   4.022
  216ASP    OD2 3411   3.389   5.270   4.009
  216ASP      C 3412   3.593   4.949   4.138
  216ASP      O 3413   3.485   4.897   4.110
  217ARG      N 3414   3.708   4.901   4.090
  217ARG      H 3415   3.793   4.951   4.108
  217ARG     CA 3416   3.718   4.778   4.014
  217ARG     HA 3417   3.663   4.795   3.922
  217ARG     CB 3418   3.861   4.767   3.964
  217ARG    HB1 3419   3.875   4.862   3.914
  217ARG    HB2 3420   3.880   4.683   3.897
  217ARG     CG 3421   3.966   4.757   4.075
  217ARG    HG1 3422   3.957   4.660   4.123
  217ARG    HG2 3423   3.959   4.840   4.146
  217ARG     CD 3424   4.103   4.762   4.008
  217ARG    HD1 3425   4.136   4.854   3.960
  217ARG    HD2 3426   4.114   4.684   3.932
  217ARG     NE 3427   4.212   4.738   4.102
  217ARG     HE 3428   4.251   4.645   4.091
  217ARG     CZ 3429   4.251   4.818   4.202
  217ARG    NH1 3430   4.214   4.946   4.220
  217ARG   HH11 3431   4.163   4.991   4.145
  217ARG   HH12 3432   4.242   4.990   4.306
  217ARG    NH2 3433   4.335   4.771   4.295
  217ARG   HH21 3434   4.380   4.680   4.299
  217ARG   HH22 3435   4.343   4.816   4.385
  217ARG      C 3436   3.678   4.651   4.089
  217ARG      O 3437   3.701   4.657   4.210
  218PRO      N 3438   3.619   4.545   4.035
  218PRO     CD 3439   3.555   4.549   3.905
  218PRO    HD1 3440   3.619   4.581   3.822
  218PRO    HD2 3441   3.478   4.624   3.916
  218PRO     CG 3442   3.503   4.409   3.875
  218PRO    HG1 3443   3.576   4.337   3.838
  218PRO    HG2 3444   3.418   4.413   3.806
  218PRO     CB 3445   3.464   4.372   4.018
  218PRO    HB1 3446   3.469   4.264   4.028
  218PRO    HB2 3447   3.361   4.397   4.046
  218PRO     CA 3448   3.572   4.430   4.109
  218PRO     HA 3449   3.518   4.470   4.195
  218PRO      C 3450   3.677   4.332   4.160
  218PRO      O 3451   3.689   4.300   4.278
  219TRP      N 3452   3.784   4.303   4.086
  219TRP      H 3453   3.783   4.359   4.002
  219TRP     CA 3454   3.890   4.210   4.119
  219TRP     HA 3455   3.844   4.131   4.176
  219TRP     CB 3456   3.944   4.167   3.982
  219TRP    HB1 3457   3.863   4.112   3.934
  219TRP    HB2 3458   4.029   4.099   3.991
  219TRP     CG 3459   3.992   4.278   3.894
  219TRP    CD1 3460   4.110   4.341   3.914
  219TRP    HD1 3461   4.182   4.329   3.994
  219TRP    NE1 3462   4.128   4.408   3.794
  219TRP    HE1 3463   4.218   4.445   3.766
  219TRP    CE2 3464   4.021   4.416   3.708
  219TRP    CZ2 3465   3.998   4.482   3.587
  219TRP    HZ2 3466   4.067   4.556   3.550
  219TRP    CH2 3467   3.886   4.441   3.513
  219TRP    HH2 3468   3.853   4.498   3.427
  219TRP    CZ3 3469   3.799   4.348   3.570
  219TRP    HZ3 3470   3.713   4.318   3.513
  219TRP    CE3 3471   3.819   4.287   3.695
  219TRP    HE3 3472   3.746   4.215   3.730
  219TRP    CD2 3473   3.934   4.321   3.768
  219TRP      C 3474   4.000   4.258   4.213
  219TRP      O 3475   4.114   4.216   4.195
  220ALA      N 3476   3.971   4.353   4.301
  220ALA      H 3477   3.874   4.380   4.312
  220ALA     CA 3478   4.061   4.432   4.383
  220ALA     HA 3479   4.143   4.467   4.319
  220ALA     CB 3480   3.987   4.550   4.444
  220ALA    HB1 3481   3.920   4.526   4.526
  220ALA    HB2 3482   4.055   4.627   4.478
  220ALA    HB3 3483   3.928   4.602   4.368
  220ALA      C 3484   4.121   4.337   4.486
  220ALA      O 3485   4.045   4.278   4.563
  221LYS      N 3486   4.254   4.333   4.500
  221LYS      H 3487   4.309   4.389   4.437
  221LYS     CA 3488   4.325   4.258   4.601
  221LYS     HA 3489   4.268   4.174   4.644
  221LYS     CB 3490   4.445   4.179   4.549
  221LYS    HB1 3491   4.499   4.134   4.632
  221LYS    HB2 3492   4.513   4.244   4.496
  221LYS     CG 3493   4.406   4.061   4.460
  221LYS    HG1 3494   4.331   4.088   4.386
  221LYS    HG2 3495   4.372   3.977   4.520
  221LYS     CD 3496   4.522   4.015   4.371
  221LYS    HD1 3497   4.586   3.951   4.431
  221LYS    HD2 3498   4.571   4.099   4.322
  221LYS     CE 3499   4.463   3.934   4.256
  221LYS    HE1 3500   4.535   3.929   4.175
  221LYS    HE2 3501   4.377   3.985   4.212
  221LYS     NZ 3502   4.421   3.798   4.292
  221LYS    HZ1 3503   4.499   3.733   4.298
  221LYS    HZ2 3504   4.381   3.782   4.384
  221LYS    HZ3 3505   4.365   3.752   4.222
  221LYS      C 3506   4.378   4.355   4.705
  221LYS      O 3507   4.415   4.468   4.674
  222PRO      N 3508   4.406   4.304   4.826
  222PRO     CD 3509   4.334   4.188   4.872
  222PRO    HD1 3510   4.381   4.092   4.849
  222PRO    HD2 3511   4.228   4.195   4.848
  222PRO     CG 3512   4.340   4.207   5.023
  222PRO    HG1 3513   4.320   4.110   5.068
  222PRO    HG2 3514   4.265   4.279   5.058
  222PRO     CB 3515   4.475   4.272   5.053
  222PRO    HB1 3516   4.545   4.190   5.069
  222PRO    HB2 3517   4.468   4.328   5.146
  222PRO     CA 3518   4.495   4.357   4.928
  222PRO     HA 3519   4.467   4.460   4.948
  222PRO      C 3520   4.642   4.368   4.889
  222PRO      O 3521   4.715   4.447   4.949
  223GLU      N 3522   4.689   4.287   4.794
  223GLU      H 3523   4.627   4.217   4.757
  223GLU     CA 3524   4.821   4.302   4.738
  223GLU     HA 3525   4.882   4.335   4.822
  223GLU     CB 3526   4.873   4.162   4.705
  223GLU    HB1 3527   4.823   4.089   4.769
  223GLU    HB2 3528   4.978   4.156   4.732
  223GLU     CG 3529   4.867   4.115   4.560
  223GLU    HG1 3530   4.935   4.178   4.502
  223GLU    HG2 3531   4.765   4.112   4.523
  223GLU     CD 3532   4.925   3.976   4.538
  223GLU    OE1 3533   5.039   3.965   4.489
  223GLU    OE2 3534   4.858   3.873   4.562
  223GLU      C 3535   4.825   4.409   4.629
  223GLU      O 3536   4.932   4.435   4.574
  224ASP      N 3537   4.716   4.480   4.601
  224ASP      H 3538   4.636   4.459   4.659
  224ASP     CA 3539   4.722   4.601   4.522
  224ASP     HA 3540   4.808   4.595   4.455
  224ASP     CB 3541   4.593   4.618   4.442
  224ASP    HB1 3542   4.589   4.708   4.382
  224ASP    HB2 3543   4.522   4.632   4.524
  224ASP     CG 3544   4.554   4.504   4.349
  224ASP    OD1 3545   4.647   4.438   4.299
  224ASP    OD2 3546   4.433   4.498   4.317
  224ASP      C 3547   4.760   4.720   4.609
  224ASP      O 3548   4.712   4.727   4.722
  225PRO      N 3549   4.837   4.815   4.556
  225PRO     CD 3550   4.886   4.816   4.420
  225PRO    HD1 3551   4.808   4.808   4.344
  225PRO    HD2 3552   4.958   4.735   4.406
  225PRO     CG 3553   4.959   4.949   4.403
  225PRO    HG1 3554   4.876   5.011   4.371
  225PRO    HG2 3555   5.036   4.964   4.327
  225PRO     CB 3556   5.011   4.977   4.543
  225PRO    HB1 3557   5.027   5.081   4.572
  225PRO    HB2 3558   5.105   4.928   4.569
  225PRO     CA 3559   4.890   4.932   4.624
  225PRO     HA 3560   4.909   4.917   4.731
  225PRO      C 3561   4.782   5.038   4.630
  225PRO      O 3562   4.683   5.042   4.556
  226SER      N 3563   4.800   5.138   4.717
  226SER      H 3564   4.878   5.130   4.782
  226SER     CA 3565   4.729   5.263   4.704
  226SER     HA 3566   4.622   5.239   4.698
  226SER     CB 3567   4.752   5.357   4.822
  226SER    HB1 3568   4.852   5.400   4.822
  226SER    HB2 3569   4.730   5.296   4.910
  226SER     OG 3570   4.664   5.467   4.817
  226SER     HG 3571   4.578   5.441   4.852
  226SER      C 3572   4.790   5.338   4.586
  226SER      O 3573   4.909   5.329   4.558
  227LEU      N 3574   4.710   5.410   4.507
  227LEU      H 3575   4.610   5.409   4.527
  227LEU     CA 3576   4.752   5.515   4.416
  227LEU     HA 3577   4.860   5.521   4.420
  227LEU     CB 3578   4.705   5.473   4.277
  227LEU    HB1 3579   4.596   5.475   4.282
  227LEU    HB2 3580   4.741   5.374   4.248
  227LEU     CG 3581   4.738   5.572   4.166
  227LEU     HG 3582   4.672   5.657   4.183
  227LEU    CD1 3583   4.884   5.613   4.152
  227LEU   HD11 3584   4.910   5.667   4.243
  227LEU   HD12 3585   4.951   5.534   4.119
  227LEU   HD13 3586   4.882   5.695   4.079
  227LEU    CD2 3587   4.698   5.526   4.026
  227LEU   HD21 3588   4.774   5.449   4.010
  227LEU   HD22 3589   4.595   5.489   4.032
  227LEU   HD23 3590   4.710   5.611   3.960
  227LEU      C 3591   4.702   5.652   4.459
  227LEU      O 3592   4.773   5.751   4.442
  228LEU      N 3593   4.581   5.662   4.515
  228LEU      H 3594   4.521   5.582   4.521
  228LEU     CA 3595   4.513   5.786   4.549
  228LEU     HA 3596   4.534   5.854   4.467
  228LEU     CB 3597   4.362   5.763   4.557
  228LEU    HB1 3598   4.311   5.824   4.632
  228LEU    HB2 3599   4.349   5.659   4.584
  228LEU     CG 3600   4.289   5.791   4.426
  228LEU     HG 3601   4.336   5.754   4.335
  228LEU    CD1 3602   4.150   5.728   4.424
  228LEU   HD11 3603   4.092   5.750   4.334
  228LEU   HD12 3604   4.159   5.620   4.435
  228LEU   HD13 3605   4.091   5.772   4.504
  228LEU    CD2 3606   4.271   5.941   4.402
  228LEU   HD21 3607   4.206   5.952   4.315
  228LEU   HD22 3608   4.215   5.982   4.485
  228LEU   HD23 3609   4.360   6.000   4.379
  228LEU      C 3610   4.553   5.845   4.683
  228LEU      O 3611   4.532   5.961   4.715
  229GLU      N 3612   4.603   5.763   4.776
  229GLU      H 3613   4.607   5.665   4.755
  229GLU     CA 3614   4.660   5.796   4.906
  229GLU     HA 3615   4.652   5.904   4.921
  229GLU     CB 3616   4.585   5.724   5.017
  229GLU    HB1 3617   4.628   5.771   5.106
  229GLU    HB2 3618   4.610   5.617   5.020
  229GLU     CG 3619   4.433   5.736   5.011
  229GLU    HG1 3620   4.396   5.664   5.083
  229GLU    HG2 3621   4.408   5.707   4.909
  229GLU     CD 3622   4.381   5.877   5.038
  229GLU    OE1 3623   4.404   5.931   5.148
  229GLU    OE2 3624   4.311   5.927   4.947
  229GLU      C 3625   4.810   5.772   4.916
  229GLU      O 3626   4.861   5.758   5.026
  230ASP      N 3627   4.882   5.770   4.803
  230ASP      H 3628   4.847   5.797   4.712
  230ASP     CA 3629   5.025   5.747   4.804
  230ASP     HA 3630   5.051   5.664   4.870
  230ASP     CB 3631   5.063   5.695   4.665
  230ASP    HB1 3632   5.037   5.768   4.589
  230ASP    HB2 3633   5.008   5.606   4.636
  230ASP     CG 3634   5.212   5.663   4.672
  230ASP    OD1 3635   5.293   5.755   4.645
  230ASP    OD2 3636   5.240   5.552   4.721
  230ASP      C 3637   5.087   5.879   4.845
  230ASP      O 3638   5.045   5.978   4.785
  231PRO      N 3639   5.178   5.888   4.942
  231PRO     CD 3640   5.246   5.784   5.016
  231PRO    HD1 3641   5.284   5.703   4.953
  231PRO    HD2 3642   5.185   5.741   5.095
  231PRO     CG 3643   5.367   5.854   5.077
  231PRO    HG1 3644   5.442   5.863   4.998
  231PRO    HG2 3645   5.404   5.791   5.158
  231PRO     CB 3646   5.298   5.984   5.114
  231PRO    HB1 3647   5.374   6.059   5.135
  231PRO    HB2 3648   5.246   5.978   5.210
  231PRO     CA 3649   5.206   6.019   4.998
  231PRO     HA 3650   5.120   6.069   5.041
  231PRO      C 3651   5.275   6.112   4.899
  231PRO      O 3652   5.278   6.232   4.929
  232ARG      N 3653   5.343   6.062   4.796
  232ARG      H 3654   5.360   5.962   4.790
  232ARG     CA 3655   5.398   6.147   4.693
  232ARG     HA 3656   5.453   6.228   4.741
  232ARG     CB 3657   5.484   6.061   4.601
  232ARG    HB1 3658   5.411   6.008   4.540
  232ARG    HB2 3659   5.533   5.987   4.665
  232ARG     CG 3660   5.586   6.120   4.504
  232ARG    HG1 3661   5.531   6.169   4.423
  232ARG    HG2 3662   5.654   6.045   4.464
  232ARG     CD 3663   5.679   6.224   4.565
  232ARG    HD1 3664   5.630   6.321   4.561
  232ARG    HD2 3665   5.761   6.232   4.493
  232ARG     NE 3666   5.731   6.196   4.699
  232ARG     HE 3667   5.788   6.115   4.718
  232ARG     CZ 3668   5.716   6.275   4.806
  232ARG    NH1 3669   5.677   6.403   4.805
  232ARG   HH11 3670   5.646   6.452   4.722
  232ARG   HH12 3671   5.669   6.456   4.891
  232ARG    NH2 3672   5.751   6.228   4.927
  232ARG   HH21 3673   5.768   6.129   4.934
  232ARG   HH22 3674   5.745   6.292   5.004
  232ARG      C 3675   5.286   6.215   4.616
  232ARG      O 3676   5.294   6.337   4.600
  233ILE      N 3677   5.182   6.143   4.573
  233ILE      H 3678   5.181   6.045   4.596
  233ILE     CA 3679   5.070   6.201   4.503
  233ILE     HA 3680   5.090   6.258   4.412
  233ILE     CB 3681   4.973   6.090   4.464
  233ILE     HB 3682   4.930   6.058   4.559
  233ILE    CG2 3683   4.864   6.136   4.369
  233ILE   HG21 3684   4.904   6.154   4.269
  233ILE   HG22 3685   4.791   6.055   4.367
  233ILE   HG23 3686   4.816   6.221   4.417
  233ILE    CG1 3687   5.038   5.963   4.408
  233ILE   HG11 3688   4.973   5.875   4.405
  233ILE   HG12 3689   5.122   5.934   4.472
  233ILE     CD 3690   5.097   5.985   4.269
  233ILE    HD1 3691   5.189   6.043   4.274
  233ILE    HD2 3692   5.124   5.884   4.240
  233ILE    HD3 3693   5.024   6.023   4.197
  233ILE      C 3694   5.002   6.309   4.587
  233ILE      O 3695   4.971   6.411   4.526
  234LYS      N 3696   4.997   6.291   4.719
  234LYS      H 3697   5.043   6.210   4.756
  234LYS     CA 3698   4.931   6.381   4.813
  234LYS     HA 3699   4.828   6.401   4.786
  234LYS     CB 3700   4.924   6.316   4.950
  234LYS    HB1 3701   4.925   6.397   5.023
  234LYS    HB2 3702   5.019   6.267   4.972
  234LYS     CG 3703   4.803   6.223   4.966
  234LYS    HG1 3704   4.801   6.145   4.891
  234LYS    HG2 3705   4.707   6.273   4.959
  234LYS     CD 3706   4.805   6.143   5.096
  234LYS    HD1 3707   4.904   6.101   5.115
  234LYS    HD2 3708   4.744   6.058   5.067
  234LYS     CE 3709   4.742   6.214   5.215
  234LYS    HE1 3710   4.639   6.241   5.193
  234LYS    HE2 3711   4.790   6.310   5.229
  234LYS     NZ 3712   4.753   6.115   5.324
  234LYS    HZ1 3713   4.704   6.144   5.407
  234LYS    HZ2 3714   4.724   6.020   5.307
  234LYS    HZ3 3715   4.849   6.100   5.351
  234LYS      C 3716   5.014   6.508   4.817
  234LYS      O 3717   4.955   6.616   4.816
  235ALA      N 3718   5.147   6.496   4.826
  235ALA      H 3719   5.178   6.405   4.856
  235ALA     CA 3720   5.240   6.607   4.828
  235ALA     HA 3721   5.226   6.673   4.914
  235ALA     CB 3722   5.380   6.550   4.844
  235ALA    HB1 3723   5.444   6.638   4.828
  235ALA    HB2 3724   5.395   6.525   4.949
  235ALA    HB3 3725   5.408   6.470   4.776
  235ALA      C 3726   5.230   6.690   4.701
  235ALA      O 3727   5.218   6.812   4.715
  236ILE      N 3728   5.214   6.624   4.586
  236ILE      H 3729   5.221   6.524   4.593
  236ILE     CA 3730   5.196   6.692   4.459
  236ILE     HA 3731   5.268   6.773   4.443
  236ILE     CB 3732   5.210   6.605   4.335
  236ILE     HB 3733   5.148   6.516   4.349
  236ILE    CG2 3734   5.170   6.681   4.209
  236ILE   HG21 3735   5.224   6.773   4.185
  236ILE   HG22 3736   5.171   6.618   4.121
  236ILE   HG23 3737   5.066   6.712   4.216
  236ILE    CG1 3738   5.356   6.565   4.316
  236ILE   HG11 3739   5.384   6.527   4.414
  236ILE   HG12 3740   5.421   6.650   4.292
  236ILE     CD 3741   5.376   6.457   4.210
  236ILE    HD1 3742   5.380   6.492   4.107
  236ILE    HD2 3743   5.476   6.415   4.225
  236ILE    HD3 3744   5.301   6.380   4.227
  236ILE      C 3745   5.062   6.763   4.463
  236ILE      O 3746   5.061   6.879   4.421
  237ALA      N 3747   4.952   6.707   4.515
  237ALA      H 3748   4.961   6.611   4.547
  237ALA     CA 3749   4.823   6.771   4.506
  237ALA     HA 3750   4.819   6.802   4.401
  237ALA     CB 3751   4.714   6.673   4.547
  237ALA    HB1 3752   4.731   6.580   4.492
  237ALA    HB2 3753   4.728   6.650   4.653
  237ALA    HB3 3754   4.610   6.701   4.530
  237ALA      C 3755   4.824   6.894   4.596
  237ALA      O 3756   4.756   6.992   4.566
  238ALA      N 3757   4.896   6.897   4.708
  238ALA      H 3758   4.954   6.820   4.736
  238ALA     CA 3759   4.913   7.015   4.792
  238ALA     HA 3760   4.823   7.067   4.822
  238ALA     CB 3761   4.981   6.970   4.921
  238ALA    HB1 3762   5.075   6.916   4.911
  238ALA    HB2 3763   4.985   7.065   4.974
  238ALA    HB3 3764   4.904   6.906   4.963
  238ALA      C 3765   4.997   7.125   4.730
  238ALA      O 3766   4.966   7.239   4.765
  239LYS      N 3767   5.093   7.104   4.639
  239LYS      H 3768   5.116   7.010   4.610
  239LYS     CA 3769   5.160   7.203   4.558
  239LYS     HA 3770   5.207   7.279   4.622
  239LYS     CB 3771   5.277   7.143   4.481
  239LYS    HB1 3772   5.238   7.072   4.408
  239LYS    HB2 3773   5.339   7.093   4.555
  239LYS     CG 3774   5.370   7.246   4.418
  239LYS    HG1 3775   5.427   7.310   4.486
  239LYS    HG2 3776   5.317   7.309   4.347
  239LYS     CD 3777   5.468   7.169   4.331
  239LYS    HD1 3778   5.502   7.233   4.249
  239LYS    HD2 3779   5.415   7.092   4.275
  239LYS     CE 3780   5.583   7.106   4.409
  239LYS    HE1 3781   5.539   7.032   4.476
  239LYS    HE2 3782   5.646   7.177   4.463
  239LYS     NZ 3783   5.666   7.025   4.320
  239LYS    HZ1 3784   5.745   6.979   4.363
  239LYS    HZ2 3785   5.609   6.956   4.273
  239LYS    HZ3 3786   5.710   7.079   4.246
  239LYS      C 3787   5.067   7.281   4.467
  239LYS      O 3788   5.077   7.402   4.447
  240HIS      N 3789   4.967   7.212   4.410
  240HIS      H 3790   4.976   7.112   4.416
  240HIS     CA 3791   4.870   7.275   4.323
  240HIS     HA 3792   4.899   7.380   4.310
  240HIS     CB 3793   4.862   7.193   4.195
  240HIS    HB1 3794   4.786   7.236   4.130
  240HIS    HB2 3795   4.831   7.093   4.225
  240HIS     CG 3796   4.990   7.188   4.117
  240HIS    ND1 3797   5.070   7.293   4.070
  240HIS    CE1 3798   5.181   7.240   4.019
  240HIS    HE1 3799   5.262   7.295   3.974
  240HIS    NE2 3800   5.173   7.106   4.032
  240HIS    HE2 3801   5.245   7.037   4.019
  240HIS    CD2 3802   5.058   7.070   4.100
  240HIS    HD2 3803   5.025   6.972   4.129
  240HIS      C 3804   4.735   7.299   4.389
  240HIS      O 3805   4.648   7.351   4.320
  241ASN      N 3806   4.714   7.271   4.518
  241ASN      H 3807   4.787   7.227   4.572
  241ASN     CA 3808   4.590   7.288   4.591
  241ASN     HA 3809   4.599   7.238   4.688
  241ASN     CB 3810   4.574   7.435   4.626
  241ASN    HB1 3811   4.485   7.440   4.689
  241ASN    HB2 3812   4.560   7.489   4.532
  241ASN     CG 3813   4.689   7.498   4.704
  241ASN    OD1 3814   4.717   7.466   4.819
  241ASN    ND2 3815   4.756   7.597   4.645
  241ASN   HD21 3816   4.723   7.619   4.552
  241ASN   HD22 3817   4.814   7.660   4.699
  241ASN      C 3818   4.476   7.213   4.524
  241ASN      O 3819   4.366   7.267   4.521
  242LYS      N 3820   4.506   7.099   4.460
  242LYS      H 3821   4.596   7.055   4.468
  242LYS     CA 3822   4.413   7.012   4.391
  242LYS     HA 3823   4.317   7.063   4.385
  242LYS     CB 3824   4.470   6.989   4.251
  242LYS    HB1 3825   4.410   6.915   4.199
  242LYS    HB2 3826   4.575   6.958   4.256
  242LYS     CG 3827   4.469   7.116   4.166
  242LYS    HG1 3828   4.537   7.099   4.082
  242LYS    HG2 3829   4.508   7.200   4.222
  242LYS     CD 3830   4.334   7.135   4.097
  242LYS    HD1 3831   4.241   7.140   4.154
  242LYS    HD2 3832   4.314   7.045   4.038
  242LYS     CE 3833   4.326   7.261   4.012
  242LYS    HE1 3834   4.379   7.248   3.918
  242LYS    HE2 3835   4.376   7.346   4.058
  242LYS     NZ 3836   4.192   7.307   3.971
  242LYS    HZ1 3837   4.153   7.241   3.905
  242LYS    HZ2 3838   4.133   7.312   4.053
  242LYS    HZ3 3839   4.200   7.401   3.934
  242LYS      C 3840   4.383   6.884   4.467
  242LYS      O 3841   4.446   6.861   4.571
  243THR      N 3842   4.287   6.802   4.423
  243THR      H 3843   4.243   6.832   4.338
  243THR     CA 3844   4.272   6.667   4.474
  243THR     HA 3845   4.288   6.666   4.582
  243THR     CB 3846   4.128   6.620   4.456
  243THR     HB 3847   4.123   6.528   4.515
  243THR    CG2 3848   4.025   6.712   4.520
  243THR   HG21 3849   4.022   6.807   4.465
  243THR   HG22 3850   3.930   6.659   4.520
  243THR   HG23 3851   4.045   6.733   4.625
  243THR    OG1 3852   4.092   6.605   4.321
  243THR    HG1 3853   3.997   6.604   4.329
  243THR      C 3854   4.371   6.573   4.407
  243THR      O 3855   4.422   6.594   4.297
  244THR      N 3856   4.393   6.453   4.462
  244THR      H 3857   4.341   6.429   4.546
  244THR     CA 3858   4.471   6.345   4.407
  244THR     HA 3859   4.567   6.393   4.387
  244THR     CB 3860   4.499   6.236   4.510
  244THR     HB 3861   4.560   6.155   4.469
  244THR    CG2 3862   4.585   6.286   4.626
  244THR   HG21 3863   4.683   6.313   4.587
  244THR   HG22 3864   4.537   6.366   4.682
  244THR   HG23 3865   4.607   6.205   4.695
  244THR    OG1 3866   4.383   6.183   4.570
  244THR    HG1 3867   4.422   6.118   4.630
  244THR      C 3868   4.410   6.290   4.279
  244THR      O 3869   4.488   6.263   4.188
  245ALA      N 3870   4.278   6.281   4.261
  245ALA      H 3871   4.220   6.294   4.343
  245ALA     CA 3872   4.213   6.260   4.133
  245ALA     HA 3873   4.236   6.163   4.089
  245ALA     CB 3874   4.061   6.252   4.149
  245ALA    HB1 3875   4.024   6.188   4.229
  245ALA    HB2 3876   4.024   6.353   4.165
  245ALA    HB3 3877   4.019   6.218   4.054
  245ALA      C 3878   4.254   6.368   4.034
  245ALA      O 3879   4.293   6.325   3.926
  246GLN      N 3880   4.248   6.498   4.066
  246GLN      H 3881   4.207   6.524   4.155
  246GLN     CA 3882   4.289   6.603   3.975
  246GLN     HA 3883   4.227   6.595   3.886
  246GLN     CB 3884   4.276   6.744   4.034
  246GLN    HB1 3885   4.335   6.806   3.967
  246GLN    HB2 3886   4.305   6.747   4.138
  246GLN     CG 3887   4.129   6.783   4.023
  246GLN    HG1 3888   4.065   6.702   4.058
  246GLN    HG2 3889   4.096   6.793   3.920
  246GLN     CD 3890   4.094   6.904   4.108
  246GLN    OE1 3891   4.150   6.926   4.216
  246GLN    NE2 3892   4.007   6.995   4.064
  246GLN   HE21 3893   3.964   6.984   3.973
  246GLN   HE22 3894   3.973   7.056   4.137
  246GLN      C 3895   4.428   6.587   3.917
  246GLN      O 3896   4.440   6.598   3.795
  247VAL      N 3897   4.522   6.548   4.003
  247VAL      H 3898   4.494   6.545   4.100
  247VAL     CA 3899   4.660   6.519   3.970
  247VAL     HA 3900   4.687   6.604   3.908
  247VAL     CB 3901   4.746   6.505   4.095
  247VAL     HB 3902   4.688   6.455   4.173
  247VAL    CG1 3903   4.884   6.440   4.084
  247VAL   HG11 3904   4.910   6.427   4.189
  247VAL   HG12 3905   4.872   6.340   4.044
  247VAL   HG13 3906   4.964   6.494   4.034
  247VAL    CG2 3907   4.777   6.649   4.135
  247VAL   HG21 3908   4.841   6.640   4.223
  247VAL   HG22 3909   4.815   6.719   4.060
  247VAL   HG23 3910   4.687   6.701   4.168
  247VAL      C 3911   4.678   6.395   3.882
  247VAL      O 3912   4.744   6.402   3.779
  248LEU      N 3913   4.599   6.291   3.911
  248LEU      H 3914   4.539   6.301   3.992
  248LEU     CA 3915   4.577   6.177   3.825
  248LEU     HA 3916   4.679   6.155   3.794
  248LEU     CB 3917   4.517   6.067   3.912
  248LEU    HB1 3918   4.497   5.978   3.851
  248LEU    HB2 3919   4.424   6.104   3.953
  248LEU     CG 3920   4.601   6.021   4.031
  248LEU     HG 3921   4.638   6.107   4.087
  248LEU    CD1 3922   4.525   5.929   4.126
  248LEU   HD11 3923   4.430   5.964   4.167
  248LEU   HD12 3924   4.514   5.832   4.079
  248LEU   HD13 3925   4.594   5.905   4.207
  248LEU    CD2 3926   4.721   5.944   3.976
  248LEU   HD21 3927   4.792   6.017   3.935
  248LEU   HD22 3928   4.767   5.891   4.058
  248LEU   HD23 3929   4.693   5.873   3.898
  248LEU      C 3930   4.498   6.184   3.694
  248LEU      O 3931   4.523   6.107   3.602
  249ILE      N 3932   4.420   6.291   3.684
  249ILE      H 3933   4.398   6.325   3.776
  249ILE     CA 3934   4.367   6.341   3.558
  249ILE     HA 3935   4.341   6.254   3.497
  249ILE     CB 3936   4.238   6.417   3.587
  249ILE     HB 3937   4.250   6.488   3.668
  249ILE    CG2 3938   4.174   6.482   3.464
  249ILE   HG21 3939   4.153   6.410   3.385
  249ILE   HG22 3940   4.084   6.538   3.489
  249ILE   HG23 3941   4.241   6.558   3.425
  249ILE    CG1 3942   4.135   6.317   3.637
  249ILE   HG11 3943   4.181   6.247   3.707
  249ILE   HG12 3944   4.095   6.248   3.562
  249ILE     CD 3945   4.019   6.378   3.716
  249ILE    HD1 3946   3.957   6.299   3.758
  249ILE    HD2 3947   4.054   6.436   3.801
  249ILE    HD3 3948   3.956   6.436   3.648
  249ILE      C 3949   4.469   6.416   3.474
  249ILE      O 3950   4.482   6.390   3.355
  250ARG      N 3951   4.540   6.515   3.531
  250ARG      H 3952   4.511   6.536   3.625
  250ARG     CA 3953   4.636   6.602   3.466
  250ARG     HA 3954   4.592   6.641   3.374
  250ARG     CB 3955   4.665   6.729   3.546
  250ARG    HB1 3956   4.719   6.701   3.636
  250ARG    HB2 3957   4.577   6.783   3.580
  250ARG     CG 3958   4.752   6.834   3.478
  250ARG    HG1 3959   4.834   6.781   3.430
  250ARG    HG2 3960   4.810   6.887   3.554
  250ARG     CD 3961   4.683   6.919   3.372
  250ARG    HD1 3962   4.617   6.992   3.419
  250ARG    HD2 3963   4.619   6.854   3.311
  250ARG     NE 3964   4.768   7.004   3.289
  250ARG     HE 3965   4.867   6.983   3.290
  250ARG     CZ 3966   4.724   7.096   3.202
  250ARG    NH1 3967   4.595   7.133   3.199
  250ARG   HH11 3968   4.535   7.090   3.268
  250ARG   HH12 3969   4.561   7.210   3.143
  250ARG    NH2 3970   4.808   7.155   3.116
  250ARG   HH21 3971   4.903   7.130   3.138
  250ARG   HH22 3972   4.777   7.232   3.058
  250ARG      C 3973   4.760   6.526   3.422
  250ARG      O 3974   4.810   6.558   3.314
  251PHE      N 3975   4.791   6.409   3.479
  251PHE      H 3976   4.736   6.381   3.559
  251PHE     CA 3977   4.912   6.334   3.451
  251PHE     HA 3978   4.990   6.411   3.455
  251PHE     CB 3979   4.956   6.225   3.548
  251PHE    HB1 3980   4.880   6.161   3.594
  251PHE    HB2 3981   4.994   6.289   3.628
  251PHE     CG 3982   5.063   6.133   3.496
  251PHE    CD1 3983   5.191   6.187   3.477
  251PHE    HD1 3984   5.214   6.288   3.508
  251PHE    CE1 3985   5.290   6.102   3.428
  251PHE    HE1 3986   5.390   6.144   3.422
  251PHE     CZ 3987   5.265   5.969   3.392
  251PHE     HZ 3988   5.341   5.900   3.359
  251PHE    CE2 3989   5.134   5.922   3.408
  251PHE    HE2 3990   5.113   5.817   3.394
  251PHE    CD2 3991   5.032   6.000   3.466
  251PHE    HD2 3992   4.937   5.949   3.477
  251PHE      C 3993   4.915   6.276   3.310
  251PHE      O 3994   5.013   6.303   3.242
  252PRO      N 3995   4.821   6.189   3.270
  252PRO     CD 3996   4.718   6.129   3.352
  252PRO    HD1 3997   4.639   6.203   3.366
  252PRO    HD2 3998   4.754   6.085   3.444
  252PRO     CG 3999   4.668   6.013   3.266
  252PRO    HG1 4000   4.564   5.987   3.285
  252PRO    HG2 4001   4.731   5.925   3.270
  252PRO     CB 4002   4.688   6.061   3.122
  252PRO    HB1 4003   4.601   6.124   3.105
  252PRO    HB2 4004   4.697   5.984   3.046
  252PRO     CA 4005   4.811   6.151   3.130
  252PRO     HA 4006   4.900   6.099   3.094
  252PRO      C 4007   4.791   6.263   3.029
  252PRO      O 4008   4.836   6.258   2.914
  253MET      N 4009   4.717   6.362   3.079
  253MET      H 4010   4.677   6.344   3.170
  253MET     CA 4011   4.671   6.473   2.998
  253MET     HA 4012   4.621   6.419   2.918
  253MET     CB 4013   4.568   6.557   3.072
  253MET    HB1 4014   4.625   6.599   3.155
  253MET    HB2 4015   4.488   6.493   3.111
  253MET     CG 4016   4.503   6.664   2.984
  253MET    HG1 4017   4.443   6.621   2.904
  253MET    HG2 4018   4.580   6.712   2.925
  253MET     SD 4019   4.418   6.792   3.081
  253MET     CE 4020   4.262   6.702   3.096
  253MET    HE1 4021   4.196   6.770   3.151
  253MET    HE2 4022   4.227   6.662   3.001
  253MET    HE3 4023   4.268   6.618   3.165
  253MET      C 4024   4.780   6.554   2.930
  253MET      O 4025   4.789   6.559   2.808
  254GLN      N 4026   4.882   6.594   3.007
  254GLN      H 4027   4.865   6.580   3.105
  254GLN     CA 4028   4.998   6.670   2.964
  254GLN     HA 4029   4.971   6.725   2.873
  254GLN     CB 4030   5.021   6.781   3.066
  254GLN    HB1 4031   4.918   6.811   3.083
  254GLN    HB2 4032   5.077   6.861   3.018
  254GLN     CG 4033   5.091   6.741   3.196
  254GLN    HG1 4034   5.189   6.699   3.172
  254GLN    HG2 4035   5.031   6.664   3.245
  254GLN     CD 4036   5.117   6.860   3.287
  254GLN    OE1 4037   5.033   6.910   3.361
  254GLN    NE2 4038   5.241   6.907   3.280
  254GLN   HE21 4039   5.310   6.879   3.211
  254GLN   HE22 4040   5.265   6.984   3.341
  254GLN      C 4041   5.106   6.575   2.914
  254GLN      O 4042   5.223   6.611   2.912
  255ARG      N 4043   5.064   6.464   2.853
  255ARG      H 4044   4.968   6.442   2.873
  255ARG     CA 4045   5.149   6.372   2.780
  255ARG     HA 4046   5.250   6.411   2.767
  255ARG     CB 4047   5.162   6.235   2.846
  255ARG    HB1 4048   5.217   6.157   2.793
  255ARG    HB2 4049   5.061   6.199   2.862
  255ARG     CG 4050   5.223   6.238   2.986
  255ARG    HG1 4051   5.161   6.307   3.044
  255ARG    HG2 4052   5.324   6.277   2.974
  255ARG     CD 4053   5.209   6.103   3.055
  255ARG    HD1 4054   5.105   6.072   3.043
  255ARG    HD2 4055   5.232   6.109   3.162
  255ARG     NE 4056   5.299   6.007   2.991
  255ARG     HE 4057   5.369   6.045   2.929
  255ARG     CZ 4058   5.307   5.873   3.002
  255ARG    NH1 4059   5.219   5.799   3.069
  255ARG   HH11 4060   5.144   5.840   3.124
  255ARG   HH12 4061   5.226   5.700   3.050
  255ARG    NH2 4062   5.396   5.796   2.938
  255ARG   HH21 4063   5.458   5.846   2.876
  255ARG   HH22 4064   5.381   5.698   2.917
  255ARG      C 4065   5.090   6.358   2.640
  255ARG      O 4066   5.114   6.260   2.571
  256ASN      N 4067   5.007   6.452   2.593
  256ASN      H 4068   4.988   6.529   2.657
  256ASN     CA 4069   4.925   6.445   2.475
  256ASN     HA 4070   4.865   6.536   2.478
  256ASN     CB 4071   5.013   6.460   2.351
  256ASN    HB1 4072   4.940   6.466   2.271
  256ASN    HB2 4073   5.092   6.385   2.342
  256ASN     CG 4074   5.078   6.597   2.340
  256ASN    OD1 4075   5.114   6.665   2.436
  256ASN    ND2 4076   5.108   6.626   2.213
  256ASN   HD21 4077   5.075   6.569   2.136
  256ASN   HD22 4078   5.179   6.697   2.205
  256ASN      C 4079   4.821   6.333   2.482
  256ASN      O 4080   4.775   6.293   2.375
  257LEU      N 4081   4.785   6.276   2.597
  257LEU      H 4082   4.836   6.308   2.679
  257LEU     CA 4083   4.686   6.172   2.609
  257LEU     HA 4084   4.665   6.133   2.510
  257LEU     CB 4085   4.726   6.058   2.703
  257LEU    HB1 4086   4.664   5.969   2.689
  257LEU    HB2 4087   4.689   6.091   2.801
  257LEU     CG 4088   4.869   6.005   2.696
  257LEU     HG 4089   4.941   6.085   2.679
  257LEU    CD1 4090   4.907   5.916   2.813
  257LEU   HD11 4091   4.853   5.822   2.810
  257LEU   HD12 4092   5.013   5.889   2.804
  257LEU   HD13 4093   4.880   5.971   2.903
  257LEU    CD2 4094   4.887   5.919   2.572
  257LEU   HD21 4095   4.991   5.886   2.574
  257LEU   HD22 4096   4.811   5.840   2.570
  257LEU   HD23 4097   4.874   5.978   2.481
  257LEU      C 4098   4.551   6.240   2.631
  257LEU      O 4099   4.542   6.332   2.711
  258VAL      N 4100   4.446   6.182   2.571
  258VAL      H 4101   4.459   6.104   2.509
  258VAL     CA 4102   4.312   6.218   2.612
  258VAL     HA 4103   4.306   6.327   2.620
  258VAL     CB 4104   4.212   6.170   2.507
  258VAL     HB 4105   4.255   6.079   2.464
  258VAL    CG1 4106   4.068   6.141   2.549
  258VAL   HG11 4107   4.060   6.091   2.646
  258VAL   HG12 4108   4.005   6.230   2.545
  258VAL   HG13 4109   4.016   6.079   2.475
  258VAL    CG2 4110   4.206   6.266   2.388
  258VAL   HG21 4111   4.115   6.326   2.394
  258VAL   HG22 4112   4.298   6.325   2.382
  258VAL   HG23 4113   4.214   6.202   2.300
  258VAL      C 4114   4.291   6.142   2.741
  258VAL      O 4115   4.342   6.030   2.752
  259VAL      N 4116   4.212   6.187   2.838
  259VAL      H 4117   4.177   6.281   2.826
  259VAL     CA 4118   4.185   6.125   2.966
  259VAL     HA 4119   4.231   6.026   2.963
  259VAL     CB 4120   4.265   6.202   3.071
  259VAL     HB 4121   4.366   6.196   3.031
  259VAL    CG1 4122   4.220   6.347   3.085
  259VAL   HG11 4123   4.120   6.351   3.130
  259VAL   HG12 4124   4.279   6.400   3.159
  259VAL   HG13 4125   4.214   6.401   2.990
  259VAL    CG2 4126   4.261   6.133   3.207
  259VAL   HG21 4127   4.297   6.031   3.192
  259VAL   HG22 4128   4.333   6.176   3.277
  259VAL   HG23 4129   4.161   6.147   3.248
  259VAL      C 4130   4.035   6.123   2.993
  259VAL      O 4131   3.961   6.213   2.956
  260ILE      N 4132   3.984   6.018   3.057
  260ILE      H 4133   4.042   5.942   3.092
  260ILE     CA 4134   3.843   5.987   3.073
  260ILE     HA 4135   3.782   6.078   3.069
  260ILE     CB 4136   3.791   5.892   2.966
  260ILE     HB 4137   3.692   5.856   2.996
  260ILE    CG2 4138   3.780   5.960   2.830
  260ILE   HG21 4139   3.715   6.046   2.844
  260ILE   HG22 4140   3.883   5.981   2.801
  260ILE   HG23 4141   3.745   5.898   2.748
  260ILE    CG1 4142   3.885   5.772   2.953
  260ILE   HG11 4143   3.921   5.744   3.052
  260ILE   HG12 4144   3.972   5.814   2.901
  260ILE     CD 4145   3.844   5.650   2.871
  260ILE    HD1 4146   3.930   5.582   2.874
  260ILE    HD2 4147   3.755   5.606   2.915
  260ILE    HD3 4148   3.819   5.670   2.767
  260ILE      C 4149   3.802   5.933   3.209
  260ILE      O 4150   3.760   5.819   3.222
  261PRO      N 4151   3.812   6.011   3.318
  261PRO     CD 4152   3.878   6.139   3.328
  261PRO    HD1 4153   3.855   6.205   3.244
  261PRO    HD2 4154   3.985   6.124   3.339
  261PRO     CG 4155   3.821   6.192   3.459
  261PRO    HG1 4156   3.722   6.235   3.441
  261PRO    HG2 4157   3.887   6.267   3.503
  261PRO     CB 4158   3.828   6.068   3.548
  261PRO    HB1 4159   3.772   6.064   3.641
  261PRO    HB2 4160   3.934   6.059   3.569
  261PRO     CA 4161   3.781   5.960   3.450
  261PRO     HA 4162   3.842   5.873   3.474
  261PRO      C 4163   3.632   5.935   3.464
  261PRO      O 4164   3.546   6.016   3.428
  262LYS      N 4165   3.596   5.833   3.541
  262LYS      H 4166   3.672   5.775   3.576
  262LYS     CA 4167   3.464   5.791   3.584
  262LYS     HA 4168   3.393   5.816   3.506
  262LYS     CB 4169   3.461   5.638   3.596
  262LYS    HB1 4170   3.550   5.589   3.635
  262LYS    HB2 4171   3.467   5.596   3.496
  262LYS     CG 4172   3.335   5.579   3.659
  262LYS    HG1 4173   3.327   5.481   3.613
  262LYS    HG2 4174   3.249   5.637   3.624
  262LYS     CD 4175   3.328   5.570   3.811
  262LYS    HD1 4176   3.323   5.671   3.853
  262LYS    HD2 4177   3.419   5.527   3.853
  262LYS     CE 4178   3.198   5.501   3.853
  262LYS    HE1 4179   3.183   5.409   3.797
  262LYS    HE2 4180   3.119   5.565   3.814
  262LYS     NZ 4181   3.197   5.473   3.998
  262LYS    HZ1 4182   3.108   5.433   4.022
  262LYS    HZ2 4183   3.269   5.408   4.025
  262LYS    HZ3 4184   3.219   5.553   4.056
  262LYS      C 4185   3.434   5.861   3.716
  262LYS      O 4186   3.511   5.849   3.811
  263SER      N 4187   3.317   5.923   3.731
  263SER      H 4188   3.252   5.915   3.654
  263SER     CA 4189   3.268   5.963   3.861
  263SER     HA 4190   3.284   5.881   3.931
  263SER     CB 4191   3.338   6.087   3.917
  263SER    HB1 4192   3.328   6.174   3.852
  263SER    HB2 4193   3.444   6.062   3.925
  263SER     OG 4194   3.286   6.110   4.046
  263SER     HG 4195   3.250   6.027   4.080
  263SER      C 4196   3.116   5.968   3.858
  263SER      O 4197   3.053   5.982   3.753
  264VAL      N 4198   3.053   5.927   3.969
  264VAL      H 4199   3.108   5.897   4.048
  264VAL     CA 4200   2.909   5.943   3.982
  264VAL     HA 4201   2.872   5.991   3.892
  264VAL     CB 4202   2.839   5.808   3.994
  264VAL     HB 4203   2.736   5.831   4.020
  264VAL    CG1 4204   2.836   5.735   3.860
  264VAL   HG11 4205   2.925   5.676   3.843
  264VAL   HG12 4206   2.760   5.656   3.863
  264VAL   HG13 4207   2.815   5.802   3.777
  264VAL    CG2 4208   2.888   5.718   4.107
  264VAL   HG21 4209   2.991   5.687   4.087
  264VAL   HG22 4210   2.883   5.771   4.202
  264VAL   HG23 4211   2.818   5.634   4.109
  264VAL      C 4212   2.874   6.035   4.099
  264VAL      O 4213   2.761   6.081   4.108
  265THR      N 4214   2.968   6.060   4.191
  265THR      H 4215   3.062   6.027   4.178
  265THR     CA 4216   2.947   6.148   4.304
  265THR     HA 4217   2.853   6.118   4.349
  265THR     CB 4218   3.065   6.126   4.399
  265THR     HB 4219   3.164   6.126   4.354
  265THR    CG2 4220   3.058   6.227   4.513
  265THR   HG21 4221   2.956   6.226   4.554
  265THR   HG22 4222   3.122   6.198   4.596
  265THR   HG23 4223   3.092   6.321   4.472
  265THR    OG1 4224   3.055   5.997   4.455
  265THR    HG1 4225   3.117   5.940   4.410
  265THR      C 4226   2.938   6.290   4.251
  265THR      O 4227   3.036   6.342   4.198
  266PRO      N 4228   2.826   6.362   4.262
  266PRO     CD 4229   2.703   6.322   4.329
  266PRO    HD1 4230   2.722   6.304   4.435
  266PRO    HD2 4231   2.674   6.226   4.287
  266PRO     CG 4232   2.603   6.431   4.290
  266PRO    HG1 4233   2.530   6.447   4.370
  266PRO    HG2 4234   2.559   6.400   4.195
  266PRO     CB 4235   2.689   6.554   4.263
  266PRO    HB1 4236   2.712   6.604   4.357
  266PRO    HB2 4237   2.640   6.632   4.205
  266PRO     CA 4238   2.815   6.493   4.201
  266PRO     HA 4239   2.790   6.469   4.098
  266PRO      C 4240   2.930   6.592   4.204
  266PRO      O 4241   2.981   6.639   4.102
  267GLU      N 4242   2.986   6.623   4.321
  267GLU      H 4243   2.935   6.594   4.403
  267GLU     CA 4244   3.090   6.721   4.345
  267GLU     HA 4245   3.072   6.808   4.282
  267GLU     CB 4246   3.090   6.779   4.486
  267GLU    HB1 4247   3.125   6.707   4.560
  267GLU    HB2 4248   2.987   6.795   4.516
  267GLU     CG 4249   3.164   6.909   4.515
  267GLU    HG1 4250   3.268   6.887   4.489
  267GLU    HG2 4251   3.159   6.922   4.623
  267GLU     CD 4252   3.114   7.032   4.440
  267GLU    OE1 4253   3.198   7.118   4.405
  267GLU    OE2 4254   2.990   7.043   4.431
  267GLU      C 4255   3.226   6.665   4.307
  267GLU      O 4256   3.313   6.744   4.270
  268ARG      N 4257   3.239   6.533   4.290
  268ARG      H 4258   3.163   6.469   4.309
  268ARG     CA 4259   3.358   6.474   4.232
  268ARG     HA 4260   3.451   6.514   4.272
  268ARG     CB 4261   3.367   6.323   4.254
  268ARG    HB1 4262   3.443   6.287   4.185
  268ARG    HB2 4263   3.268   6.283   4.232
  268ARG     CG 4264   3.404   6.287   4.398
  268ARG    HG1 4265   3.326   6.331   4.460
  268ARG    HG2 4266   3.500   6.337   4.413
  268ARG     CD 4267   3.423   6.138   4.424
  268ARG    HD1 4268   3.484   6.097   4.344
  268ARG    HD2 4269   3.327   6.088   4.413
  268ARG     NE 4270   3.492   6.117   4.551
  268ARG     HE 4271   3.526   6.197   4.602
  268ARG     CZ 4272   3.534   5.998   4.596
  268ARG    NH1 4273   3.512   5.882   4.534
  268ARG   HH11 4274   3.444   5.869   4.460
  268ARG   HH12 4275   3.518   5.797   4.589
  268ARG    NH2 4276   3.611   6.000   4.706
  268ARG   HH21 4277   3.650   6.085   4.745
  268ARG   HH22 4278   3.644   5.911   4.742
  268ARG      C 4279   3.361   6.500   4.082
  268ARG      O 4280   3.465   6.549   4.039
  269ILE      N 4281   3.247   6.490   4.014
  269ILE      H 4282   3.159   6.477   4.062
  269ILE     CA 4283   3.238   6.521   3.873
  269ILE     HA 4284   3.325   6.471   3.830
  269ILE     CB 4285   3.103   6.476   3.817
  269ILE     HB 4286   3.025   6.535   3.865
  269ILE    CG2 4287   3.085   6.520   3.672
  269ILE   HG21 4288   2.981   6.498   3.648
  269ILE   HG22 4289   3.096   6.628   3.664
  269ILE   HG23 4290   3.158   6.469   3.608
  269ILE    CG1 4291   3.058   6.333   3.842
  269ILE   HG11 4292   3.091   6.302   3.941
  269ILE   HG12 4293   3.098   6.270   3.762
  269ILE     CD 4294   2.906   6.320   3.841
  269ILE    HD1 4295   2.843   6.361   3.762
  269ILE    HD2 4296   2.881   6.214   3.847
  269ILE    HD3 4297   2.866   6.365   3.932
  269ILE      C 4298   3.255   6.670   3.849
  269ILE      O 4299   3.339   6.710   3.768
  270ALA      N 4300   3.195   6.755   3.932
  270ALA      H 4301   3.154   6.714   4.015
  270ALA     CA 4302   3.216   6.898   3.930
  270ALA     HA 4303   3.178   6.939   3.836
  270ALA     CB 4304   3.129   6.961   4.038
  270ALA    HB1 4305   3.159   6.926   4.137
  270ALA    HB2 4306   3.153   7.067   4.026
  270ALA    HB3 4307   3.023   6.941   4.026
  270ALA      C 4308   3.363   6.936   3.937
  270ALA      O 4309   3.407   7.037   3.881
  271GLU      N 4310   3.445   6.861   4.010
  271GLU      H 4311   3.402   6.783   4.058
  271GLU     CA 4312   3.584   6.879   4.048
  271GLU     HA 4313   3.591   6.988   4.045
  271GLU     CB 4314   3.621   6.831   4.188
  271GLU    HB1 4315   3.639   6.723   4.188
  271GLU    HB2 4316   3.538   6.842   4.258
  271GLU     CG 4317   3.749   6.888   4.249
  271GLU    HG1 4318   3.830   6.869   4.178
  271GLU    HG2 4319   3.771   6.831   4.339
  271GLU     CD 4320   3.741   7.035   4.288
  271GLU    OE1 4321   3.632   7.091   4.315
  271GLU    OE2 4322   3.846   7.102   4.286
  271GLU      C 4323   3.686   6.820   3.951
  271GLU      O 4324   3.784   6.885   3.916
  272ASN      N 4325   3.649   6.703   3.899
  272ASN      H 4326   3.563   6.656   3.926
  272ASN     CA 4327   3.732   6.640   3.798
  272ASN     HA 4328   3.834   6.662   3.827
  272ASN     CB 4329   3.697   6.491   3.799
  272ASN    HB1 4330   3.739   6.437   3.714
  272ASN    HB2 4331   3.591   6.478   3.780
  272ASN     CG 4332   3.737   6.417   3.926
  272ASN    OD1 4333   3.831   6.456   3.995
  272ASN    ND2 4334   3.670   6.304   3.953
  272ASN   HD21 4335   3.591   6.282   3.895
  272ASN   HD22 4336   3.683   6.267   4.046
  272ASN      C 4337   3.712   6.704   3.661
  272ASN      O 4338   3.794   6.675   3.574
  273PHE      N 4339   3.622   6.802   3.651
  273PHE      H 4340   3.544   6.811   3.714
  273PHE     CA 4341   3.619   6.899   3.543
  273PHE     HA 4342   3.638   6.852   3.447
  273PHE     CB 4343   3.475   6.948   3.538
  273PHE    HB1 4344   3.475   7.036   3.603
  273PHE    HB2 4345   3.405   6.869   3.566
  273PHE     CG 4346   3.447   7.002   3.400
  273PHE    CD1 4347   3.459   6.923   3.285
  273PHE    HD1 4348   3.461   6.816   3.275
  273PHE    CE1 4349   3.456   6.992   3.163
  273PHE    HE1 4350   3.467   6.941   3.068
  273PHE     CZ 4351   3.444   7.131   3.153
  273PHE     HZ 4352   3.433   7.181   3.058
  273PHE    CE2 4353   3.434   7.207   3.270
  273PHE    HE2 4354   3.422   7.313   3.257
  273PHE    CD2 4355   3.433   7.141   3.394
  273PHE    HD2 4356   3.439   7.210   3.477
  273PHE      C 4357   3.721   7.011   3.564
  273PHE      O 4358   3.752   7.075   3.464
  274LYS      N 4359   3.764   7.041   3.686
  274LYS      H 4360   3.728   6.986   3.763
  274LYS     CA 4361   3.849   7.156   3.713
  274LYS     HA 4362   3.833   7.232   3.636
  274LYS     CB 4363   3.799   7.222   3.840
  274LYS    HB1 4364   3.866   7.303   3.870
  274LYS    HB2 4365   3.813   7.160   3.929
  274LYS     CG 4366   3.653   7.267   3.842
  274LYS    HG1 4367   3.585   7.186   3.818
  274LYS    HG2 4368   3.648   7.342   3.763
  274LYS     CD 4369   3.629   7.327   3.980
  274LYS    HD1 4370   3.710   7.395   4.005
  274LYS    HD2 4371   3.620   7.245   4.051
  274LYS     CE 4372   3.501   7.406   4.001
  274LYS    HE1 4373   3.495   7.501   3.948
  274LYS    HE2 4374   3.498   7.432   4.107
  274LYS     NZ 4375   3.387   7.314   3.982
  274LYS    HZ1 4376   3.407   7.219   4.010
  274LYS    HZ2 4377   3.308   7.355   4.029
  274LYS    HZ3 4378   3.357   7.309   3.886
  274LYS      C 4379   3.997   7.119   3.711
  274LYS      O 4380   4.059   7.112   3.816
  275VAL      N 4381   4.049   7.099   3.590
  275VAL      H 4382   3.989   7.137   3.518
  275VAL     CA 4383   4.187   7.059   3.569
  275VAL     HA 4384   4.235   7.084   3.664
  275VAL     CB 4385   4.194   6.909   3.543
  275VAL     HB 4386   4.296   6.875   3.527
  275VAL    CG1 4387   4.153   6.823   3.662
  275VAL   HG11 4388   4.214   6.859   3.745
  275VAL   HG12 4389   4.046   6.817   3.685
  275VAL   HG13 4390   4.191   6.722   3.653
  275VAL    CG2 4391   4.106   6.885   3.420
  275VAL   HG21 4392   4.123   6.783   3.387
  275VAL   HG22 4393   4.003   6.894   3.453
  275VAL   HG23 4394   4.123   6.943   3.330
  275VAL      C 4395   4.272   7.127   3.463
  275VAL      O 4396   4.390   7.094   3.449
  276PHE      N 4397   4.222   7.219   3.381
  276PHE      H 4398   4.126   7.245   3.398
  276PHE     CA 4399   4.286   7.288   3.271
  276PHE     HA 4400   4.359   7.219   3.228
  276PHE     CB 4401   4.183   7.333   3.168
  276PHE    HB1 4402   4.239   7.370   3.082
  276PHE    HB2 4403   4.119   7.412   3.206
  276PHE     CG 4404   4.091   7.220   3.128
  276PHE    CD1 4405   4.129   7.114   3.045
  276PHE    HD1 4406   4.222   7.115   2.990
  276PHE    CE1 4407   4.036   7.018   3.005
  276PHE    HE1 4408   4.068   6.949   2.928
  276PHE     CZ 4409   3.901   7.029   3.042
  276PHE     HZ 4410   3.829   6.966   2.991
  276PHE    CE2 4411   3.859   7.138   3.119
  276PHE    HE2 4412   3.757   7.156   3.148
  276PHE    CD2 4413   3.956   7.227   3.165
  276PHE    HD2 4414   3.913   7.311   3.217
  276PHE      C 4415   4.351   7.415   3.323
  276PHE      O 4416   4.421   7.485   3.249
  277ASP      N 4417   4.352   7.445   3.453
  277ASP      H 4418   4.301   7.391   3.521
  277ASP     CA 4419   4.386   7.574   3.509
  277ASP     HA 4420   4.400   7.648   3.429
  277ASP     CB 4421   4.272   7.619   3.601
  277ASP    HB1 4422   4.177   7.638   3.552
  277ASP    HB2 4423   4.299   7.711   3.653
  277ASP     CG 4424   4.253   7.519   3.714
  277ASP    OD1 4425   4.209   7.405   3.686
  277ASP    OD2 4426   4.269   7.545   3.835
  277ASP      C 4427   4.517   7.581   3.586
  277ASP      O 4428   4.559   7.687   3.632
  278PHE      N 4429   4.581   7.465   3.599
  278PHE      H 4430   4.532   7.383   3.567
  278PHE     CA 4431   4.717   7.452   3.648
  278PHE     HA 4432   4.769   7.548   3.647
  278PHE     CB 4433   4.713   7.395   3.790
  278PHE    HB1 4434   4.635   7.443   3.848
  278PHE    HB2 4435   4.804   7.422   3.843
  278PHE     CG 4436   4.686   7.246   3.798
  278PHE    CD1 4437   4.563   7.184   3.774
  278PHE    HD1 4438   4.484   7.249   3.738
  278PHE    CE1 4439   4.544   7.046   3.783
  278PHE    HE1 4440   4.455   6.997   3.746
  278PHE     CZ 4441   4.653   6.966   3.817
  278PHE     HZ 4442   4.641   6.859   3.824
  278PHE    CE2 4443   4.778   7.023   3.847
  278PHE    HE2 4444   4.868   6.970   3.874
  278PHE    CD2 4445   4.793   7.161   3.829
  278PHE    HD2 4446   4.894   7.198   3.837
  278PHE      C 4447   4.794   7.363   3.551
  278PHE      O 4448   4.729   7.296   3.471
  279GLU      N 4449   4.925   7.340   3.562
  279GLU      H 4450   4.985   7.401   3.615
  279GLU     CA 4451   4.991   7.221   3.513
  279GLU     HA 4452   4.914   7.144   3.505
  279GLU     CB 4453   5.058   7.253   3.379
  279GLU    HB1 4454   4.977   7.269   3.308
  279GLU    HB2 4455   5.116   7.168   3.344
  279GLU     CG 4456   5.147   7.377   3.386
  279GLU    HG1 4457   5.214   7.366   3.472
  279GLU    HG2 4458   5.080   7.462   3.395
  279GLU     CD 4459   5.235   7.398   3.264
  279GLU    OE1 4460   5.351   7.440   3.283
  279GLU    OE2 4461   5.188   7.384   3.149
  279GLU      C 4462   5.093   7.173   3.616
  279GLU      O 4463   5.129   7.243   3.710
  280LEU      N 4464   5.142   7.052   3.590
  280LEU      H 4465   5.102   7.007   3.509
  280LEU     CA 4466   5.243   6.986   3.669
  280LEU     HA 4467   5.205   7.001   3.770
  280LEU     CB 4468   5.246   6.837   3.639
  280LEU    HB1 4469   5.329   6.792   3.694
  280LEU    HB2 4470   5.249   6.803   3.536
  280LEU     CG 4471   5.119   6.769   3.691
  280LEU     HG 4472   5.034   6.831   3.663
  280LEU    CD1 4473   5.092   6.634   3.626
  280LEU   HD11 4474   5.163   6.557   3.658
  280LEU   HD12 4475   4.996   6.591   3.655
  280LEU   HD13 4476   5.083   6.643   3.518
  280LEU    CD2 4477   5.133   6.747   3.841
  280LEU   HD21 4478   5.174   6.835   3.891
  280LEU   HD22 4479   5.035   6.741   3.889
  280LEU   HD23 4480   5.178   6.649   3.861
  280LEU      C 4481   5.378   7.053   3.644
  280LEU      O 4482   5.410   7.092   3.531
  281SER      N 4483   5.460   7.079   3.746
  281SER      H 4484   5.428   7.034   3.831
  281SER     CA 4485   5.599   7.118   3.740
  281SER     HA 4486   5.598   7.194   3.662
  281SER     CB 4487   5.645   7.168   3.877
  281SER    HB1 4488   5.559   7.221   3.917
  281SER    HB2 4489   5.730   7.237   3.870
  281SER     OG 4490   5.666   7.060   3.965
  281SER     HG 4491   5.575   7.042   3.990
  281SER      C 4492   5.691   7.009   3.687
  281SER      O 4493   5.656   6.891   3.689
  282SER      N 4494   5.806   7.053   3.635
  282SER      H 4495   5.841   7.146   3.618
  282SER     CA 4496   5.908   6.963   3.586
  282SER     HA 4497   5.863   6.911   3.501
  282SER     CB 4498   6.032   7.041   3.544
  282SER    HB1 4499   6.008   7.107   3.460
  282SER    HB2 4500   6.108   6.969   3.516
  282SER     OG 4501   6.072   7.128   3.648
  282SER     HG 4502   6.044   7.214   3.618
  282SER      C 4503   5.942   6.855   3.688
  282SER      O 4504   5.949   6.742   3.640
  283GLN      N 4505   5.941   6.881   3.819
  283GLN      H 4506   5.909   6.973   3.846
  283GLN     CA 4507   5.962   6.797   3.935
  283GLN     HA 4508   6.060   6.752   3.919
  283GLN     CB 4509   5.967   6.891   4.055
  283GLN    HB1 4510   5.869   6.932   4.075
  283GLN    HB2 4511   6.036   6.971   4.027
  283GLN     CG 4512   6.007   6.811   4.179
  283GLN    HG1 4513   6.105   6.763   4.177
  283GLN    HG2 4514   5.934   6.733   4.200
  283GLN     CD 4515   6.010   6.912   4.292
  283GLN    OE1 4516   5.920   6.920   4.376
  283GLN    NE2 4517   6.115   6.994   4.307
  283GLN   HE21 4518   6.189   6.993   4.238
  283GLN   HE22 4519   6.105   7.067   4.376
  283GLN      C 4520   5.849   6.696   3.952
  283GLN      O 4521   5.880   6.578   3.968
  284ASP      N 4522   5.722   6.735   3.936
  284ASP      H 4523   5.707   6.832   3.913
  284ASP     CA 4524   5.607   6.648   3.958
  284ASP     HA 4525   5.625   6.590   4.048
  284ASP     CB 4526   5.479   6.731   3.966
  284ASP    HB1 4527   5.404   6.668   4.013
  284ASP    HB2 4528   5.442   6.759   3.867
  284ASP     CG 4529   5.488   6.855   4.053
  284ASP    OD1 4530   5.551   6.843   4.160
  284ASP    OD2 4531   5.428   6.959   4.016
  284ASP      C 4532   5.590   6.546   3.847
  284ASP      O 4533   5.546   6.433   3.869
  285MET      N 4534   5.613   6.598   3.726
  285MET      H 4535   5.654   6.690   3.723
  285MET     CA 4536   5.591   6.538   3.596
  285MET     HA 4537   5.497   6.488   3.621
  285MET     CB 4538   5.576   6.640   3.485
  285MET    HB1 4539   5.669   6.687   3.453
  285MET    HB2 4540   5.506   6.717   3.519
  285MET     CG 4541   5.524   6.577   3.356
  285MET    HG1 4542   5.587   6.500   3.311
  285MET    HG2 4543   5.499   6.653   3.281
  285MET     SD 4544   5.356   6.519   3.389
  285MET     CE 4545   5.319   6.455   3.224
  285MET    HE1 4546   5.212   6.437   3.206
  285MET    HE2 4547   5.345   6.523   3.143
  285MET    HE3 4548   5.373   6.363   3.200
  285MET      C 4549   5.701   6.437   3.568
  285MET      O 4550   5.666   6.329   3.520
  286THR      N 4551   5.825   6.469   3.608
  286THR      H 4552   5.853   6.562   3.635
  286THR     CA 4553   5.931   6.370   3.606
  286THR     HA 4554   5.928   6.320   3.509
  286THR     CB 4555   6.071   6.430   3.611
  286THR     HB 4556   6.140   6.345   3.618
  286THR    CG2 4557   6.114   6.499   3.482
  286THR   HG21 4558   6.211   6.545   3.499
  286THR   HG22 4559   6.101   6.434   3.395
  286THR   HG23 4560   6.047   6.581   3.459
  286THR    OG1 4561   6.089   6.524   3.715
  286THR    HG1 4562   6.042   6.603   3.689
  286THR      C 4563   5.909   6.267   3.715
  286THR      O 4564   5.935   6.150   3.687
  287THR      N 4565   5.862   6.308   3.834
  287THR      H 4566   5.847   6.404   3.860
  287THR     CA 4567   5.843   6.210   3.939
  287THR     HA 4568   5.934   6.156   3.963
  287THR     CB 4569   5.805   6.281   4.069
  287THR     HB 4570   5.710   6.332   4.051
  287THR    CG2 4571   5.790   6.186   4.186
  287THR   HG21 4572   5.892   6.161   4.216
  287THR   HG22 4573   5.744   6.230   4.275
  287THR   HG23 4574   5.733   6.097   4.158
  287THR    OG1 4575   5.911   6.366   4.110
  287THR    HG1 4576   5.900   6.451   4.066
  287THR      C 4577   5.732   6.113   3.900
  287THR      O 4578   5.751   5.995   3.925
  288LEU      N 4579   5.622   6.152   3.835
  288LEU      H 4580   5.609   6.253   3.830
  288LEU     CA 4581   5.509   6.066   3.806
  288LEU     HA 4582   5.487   5.998   3.889
  288LEU     CB 4583   5.383   6.144   3.770
  288LEU    HB1 4584   5.312   6.083   3.714
  288LEU    HB2 4585   5.417   6.227   3.708
  288LEU     CG 4586   5.308   6.213   3.884
  288LEU     HG 4587   5.377   6.232   3.966
  288LEU    CD1 4588   5.233   6.338   3.840
  288LEU   HD11 4589   5.308   6.404   3.796
  288LEU   HD12 4590   5.149   6.309   3.777
  288LEU   HD13 4591   5.178   6.378   3.925
  288LEU    CD2 4592   5.206   6.114   3.942
  288LEU   HD21 4593   5.251   6.019   3.970
  288LEU   HD22 4594   5.173   6.155   4.037
  288LEU   HD23 4595   5.116   6.099   3.883
  288LEU      C 4596   5.543   5.978   3.686
  288LEU      O 4597   5.514   5.858   3.692
  289LEU      N 4598   5.614   6.033   3.587
  289LEU      H 4599   5.639   6.130   3.597
  289LEU     CA 4600   5.657   5.957   3.472
  289LEU     HA 4601   5.571   5.904   3.431
  289LEU     CB 4602   5.718   6.060   3.377
  289LEU    HB1 4603   5.814   6.087   3.420
  289LEU    HB2 4604   5.654   6.149   3.368
  289LEU     CG 4605   5.740   6.007   3.235
  289LEU     HG 4606   5.818   5.931   3.237
  289LEU    CD1 4607   5.616   5.938   3.179
  289LEU   HD11 4608   5.531   6.006   3.188
  289LEU   HD12 4609   5.634   5.920   3.073
  289LEU   HD13 4610   5.594   5.842   3.226
  289LEU    CD2 4611   5.766   6.128   3.146
  289LEU   HD21 4612   5.780   6.086   3.046
  289LEU   HD22 4613   5.684   6.200   3.143
  289LEU   HD23 4614   5.860   6.179   3.166
  289LEU      C 4615   5.765   5.858   3.512
  289LEU      O 4616   5.788   5.762   3.438
  290SER      N 4617   5.832   5.876   3.626
  290SER      H 4618   5.810   5.955   3.685
  290SER     CA 4619   5.932   5.783   3.674
  290SER     HA 4620   5.975   5.722   3.595
  290SER     CB 4621   6.050   5.855   3.738
  290SER    HB1 4622   6.122   5.791   3.790
  290SER    HB2 4623   6.016   5.921   3.817
  290SER     OG 4624   6.112   5.930   3.636
  290SER     HG 4625   6.052   6.002   3.619
  290SER      C 4626   5.872   5.687   3.776
  290SER      O 4627   5.935   5.592   3.822
  291TYR      N 4628   5.742   5.689   3.808
  291TYR      H 4629   5.684   5.758   3.762
  291TYR     CA 4630   5.679   5.610   3.911
  291TYR     HA 4631   5.755   5.612   3.989
  291TYR     CB 4632   5.559   5.685   3.968
  291TYR    HB1 4633   5.465   5.666   3.916
  291TYR    HB2 4634   5.567   5.792   3.948
  291TYR     CG 4635   5.547   5.705   4.117
  291TYR    CD1 4636   5.653   5.763   4.187
  291TYR    HD1 4637   5.746   5.789   4.137
  291TYR    CE1 4638   5.642   5.788   4.324
  291TYR    HE1 4639   5.715   5.839   4.384
  291TYR     CZ 4640   5.520   5.760   4.389
  291TYR     OH 4641   5.506   5.776   4.523
  291TYR     HH 4642   5.419   5.754   4.557
  291TYR    CE2 4643   5.412   5.710   4.313
  291TYR    HE2 4644   5.318   5.692   4.363
  291TYR    CD2 4645   5.423   5.678   4.177
  291TYR    HD2 4646   5.342   5.640   4.116
  291TYR      C 4647   5.644   5.469   3.867
  291TYR      O 4648   5.564   5.409   3.939
  292ASN      N 4649   5.689   5.419   3.752
  292ASN      H 4650   5.744   5.479   3.692
  292ASN     CA 4651   5.633   5.299   3.693
  292ASN     HA 4652   5.525   5.306   3.703
  292ASN     CB 4653   5.673   5.299   3.545
  292ASN    HB1 4654   5.782   5.303   3.546
  292ASN    HB2 4655   5.617   5.384   3.506
  292ASN     CG 4656   5.631   5.176   3.467
  292ASN    OD1 4657   5.515   5.162   3.428
  292ASN    ND2 4658   5.719   5.080   3.435
  292ASN   HD21 4659   5.814   5.083   3.467
  292ASN   HD22 4660   5.681   5.000   3.385
  292ASN      C 4661   5.672   5.171   3.766
  292ASN      O 4662   5.787   5.161   3.808
  293ARG      N 4663   5.580   5.074   3.771
  293ARG      H 4664   5.489   5.092   3.730
  293ARG     CA 4665   5.610   4.942   3.823
  293ARG     HA 4666   5.718   4.927   3.820
  293ARG     CB 4667   5.577   4.932   3.972
  293ARG    HB1 4668   5.622   5.010   4.033
  293ARG    HB2 4669   5.617   4.838   4.012
  293ARG     CG 4670   5.426   4.921   3.991
  293ARG    HG1 4671   5.393   4.833   3.937
  293ARG    HG2 4672   5.373   5.004   3.945
  293ARG     CD 4673   5.387   4.908   4.138
  293ARG    HD1 4674   5.449   4.823   4.169
  293ARG    HD2 4675   5.282   4.884   4.152
  293ARG     NE 4676   5.417   5.027   4.219
  293ARG     HE 4677   5.464   5.103   4.172
  293ARG     CZ 4678   5.396   5.036   4.351
  293ARG    NH1 4679   5.314   4.961   4.425
  293ARG   HH11 4680   5.270   4.873   4.398
  293ARG   HH12 4681   5.317   4.979   4.524
  293ARG    NH2 4682   5.451   5.137   4.420
  293ARG   HH21 4683   5.492   5.212   4.366
  293ARG   HH22 4684   5.426   5.153   4.517
  293ARG      C 4685   5.571   4.823   3.738
  293ARG      O 4686   5.600   4.708   3.772
  294ASN      N 4687   5.515   4.855   3.620
  294ASN      H 4688   5.500   4.954   3.614
  294ASN     CA 4689   5.441   4.776   3.524
  294ASN     HA 4690   5.401   4.846   3.451
  294ASN     CB 4691   5.536   4.685   3.446
  294ASN    HB1 4692   5.478   4.642   3.364
  294ASN    HB2 4693   5.567   4.608   3.516
  294ASN     CG 4694   5.665   4.752   3.401
  294ASN    OD1 4695   5.768   4.763   3.467
  294ASN    ND2 4696   5.667   4.815   3.283
  294ASN   HD21 4697   5.576   4.814   3.237
  294ASN   HD22 4698   5.747   4.858   3.241
  294ASN      C 4699   5.323   4.708   3.592
  294ASN      O 4700   5.286   4.604   3.538
  295TRP      N 4701   5.258   4.760   3.697
  295TRP      H 4702   5.280   4.857   3.714
  295TRP     CA 4703   5.139   4.706   3.758
  295TRP     HA 4704   5.143   4.597   3.761
  295TRP     CB 4705   5.127   4.754   3.903
  295TRP    HB1 4706   5.142   4.862   3.913
  295TRP    HB2 4707   5.212   4.720   3.962
  295TRP     CG 4708   4.999   4.726   3.975
  295TRP    CD1 4709   4.986   4.615   4.051
  295TRP    HD1 4710   5.063   4.540   4.061
  295TRP    NE1 4711   4.862   4.620   4.112
  295TRP    HE1 4712   4.813   4.539   4.148
  295TRP    CE2 4713   4.793   4.734   4.075
  295TRP    CZ2 4714   4.668   4.784   4.114
  295TRP    HZ2 4715   4.609   4.721   4.179
  295TRP    CH2 4716   4.620   4.909   4.074
  295TRP    HH2 4717   4.515   4.929   4.086
  295TRP    CZ3 4718   4.710   4.987   3.999
  295TRP    HZ3 4719   4.667   5.075   3.954
  295TRP    CE3 4720   4.834   4.937   3.959
  295TRP    HE3 4721   4.891   5.002   3.893
  295TRP    CD2 4722   4.881   4.810   3.994
  295TRP      C 4723   5.016   4.746   3.678
  295TRP      O 4724   4.978   4.863   3.675
  296ARG      N 4725   4.958   4.644   3.613
  296ARG      H 4726   5.008   4.557   3.625
  296ARG     CA 4727   4.843   4.644   3.526
  296ARG     HA 4728   4.834   4.743   3.481
  296ARG     CB 4729   4.860   4.548   3.409
  296ARG    HB1 4730   4.863   4.444   3.441
  296ARG    HB2 4731   4.957   4.571   3.366
  296ARG     CG 4732   4.754   4.558   3.300
  296ARG    HG1 4733   4.751   4.659   3.261
  296ARG    HG2 4734   4.658   4.544   3.351
  296ARG     CD 4735   4.760   4.463   3.181
  296ARG    HD1 4736   4.674   4.477   3.116
  296ARG    HD2 4737   4.758   4.357   3.206
  296ARG     NE 4738   4.888   4.475   3.111
  296ARG     HE 4739   4.941   4.390   3.115
  296ARG     CZ 4740   4.917   4.573   3.024
  296ARG    NH1 4741   4.834   4.676   3.003
  296ARG   HH11 4742   4.738   4.663   3.034
  296ARG   HH12 4743   4.864   4.749   2.941
  296ARG    NH2 4744   5.030   4.579   2.952
  296ARG   HH21 4745   5.102   4.510   2.967
  296ARG   HH22 4746   5.063   4.651   2.889
  296ARG      C 4747   4.712   4.625   3.602
  296ARG      O 4748   4.708   4.534   3.684
  297VAL      N 4749   4.618   4.717   3.578
  297VAL      H 4750   4.643   4.804   3.531
  297VAL     CA 4751   4.486   4.713   3.636
  297VAL     HA 4752   4.501   4.676   3.738
  297VAL     CB 4753   4.419   4.850   3.633
  297VAL     HB 4754   4.394   4.881   3.531
  297VAL    CG1 4755   4.291   4.838   3.715
  297VAL   HG11 4756   4.229   4.751   3.694
  297VAL   HG12 4757   4.319   4.827   3.820
  297VAL   HG13 4758   4.236   4.932   3.720
  297VAL    CG2 4759   4.507   4.959   3.695
  297VAL   HG21 4760   4.612   4.952   3.670
  297VAL   HG22 4761   4.481   5.057   3.655
  297VAL   HG23 4762   4.493   4.948   3.803
  297VAL      C 4763   4.392   4.618   3.563
  297VAL      O 4764   4.315   4.542   3.620
  298CYS      N 4765   4.400   4.609   3.430
  298CYS      H 4766   4.458   4.680   3.387
  298CYS     CA 4767   4.308   4.545   3.338
  298CYS     HA 4768   4.227   4.503   3.398
  298CYS     CB 4769   4.246   4.649   3.246
  298CYS    HB1 4770   4.220   4.622   3.143
  298CYS    HB2 4771   4.314   4.731   3.221
  298CYS     SG 4772   4.105   4.729   3.327
  298CYS     HG 4773   4.093   4.833   3.244
  298CYS      C 4774   4.377   4.431   3.265
  298CYS      O 4775   4.426   4.449   3.154
  299ALA      N 4776   4.394   4.316   3.330
  299ALA      H 4777   4.375   4.309   3.429
  299ALA     CA 4778   4.401   4.192   3.256
  299ALA     HA 4779   4.356   4.202   3.158
  299ALA     CB 4780   4.552   4.169   3.250
  299ALA    HB1 4781   4.586   4.241   3.176
  299ALA    HB2 4782   4.596   4.183   3.348
  299ALA    HB3 4783   4.576   4.069   3.212
  299ALA      C 4784   4.327   4.074   3.317
  299ALA      O 4785   4.298   4.079   3.436
  300LEU      N 4786   4.289   3.972   3.239
  300LEU      H 4787   4.330   3.968   3.147
  300LEU     CA 4788   4.199   3.866   3.280
  300LEU     HA 4789   4.189   3.857   3.388
  300LEU     CB 4790   4.060   3.901   3.228
  300LEU    HB1 4791   4.067   3.890   3.120
  300LEU    HB2 4792   4.043   4.006   3.253
  300LEU     CG 4793   3.943   3.814   3.273
  300LEU     HG 4794   3.971   3.709   3.263
  300LEU    CD1 4795   3.904   3.834   3.419
  300LEU   HD11 4796   3.818   3.776   3.453
  300LEU   HD12 4797   3.987   3.812   3.486
  300LEU   HD13 4798   3.866   3.935   3.434
  300LEU    CD2 4799   3.819   3.832   3.185
  300LEU   HD21 4800   3.744   3.754   3.195
  300LEU   HD22 4801   3.774   3.929   3.206
  300LEU   HD23 4802   3.843   3.839   3.079
  300LEU      C 4803   4.252   3.728   3.244
  300LEU      O 4804   4.261   3.694   3.126
  301LEU      N 4805   4.292   3.654   3.347
  301LEU      H 4806   4.265   3.685   3.440
  301LEU     CA 4807   4.367   3.530   3.336
  301LEU     HA 4808   4.466   3.554   3.296
  301LEU     CB 4809   4.377   3.470   3.476
  301LEU    HB1 4810   4.281   3.447   3.523
  301LEU    HB2 4811   4.420   3.552   3.533
  301LEU     CG 4812   4.468   3.350   3.499
  301LEU     HG 4813   4.418   3.258   3.471
  301LEU    CD1 4814   4.603   3.358   3.428
  301LEU   HD11 4815   4.579   3.369   3.322
  301LEU   HD12 4816   4.666   3.439   3.465
  301LEU   HD13 4817   4.651   3.259   3.427
  301LEU    CD2 4818   4.498   3.335   3.648
  301LEU   HD21 4819   4.545   3.238   3.667
  301LEU   HD22 4820   4.568   3.414   3.677
  301LEU   HD23 4821   4.403   3.344   3.700
  301LEU      C 4822   4.305   3.436   3.233
  301LEU      O 4823   4.380   3.372   3.160
  302SER      N 4824   4.172   3.427   3.230
  302SER      H 4825   4.117   3.487   3.290
  302SER     CA 4826   4.094   3.336   3.149
  302SER     HA 4827   4.129   3.236   3.175
  302SER     CB 4828   3.944   3.342   3.179
  302SER    HB1 4829   3.923   3.322   3.284
  302SER    HB2 4830   3.895   3.259   3.129
  302SER     OG 4831   3.891   3.463   3.130
  302SER     HG 4832   3.802   3.461   3.166
  302SER      C 4833   4.111   3.354   2.999
  302SER      O 4834   4.077   3.270   2.917
  303CYS      N 4835   4.168   3.468   2.959
  303CYS      H 4836   4.175   3.540   3.030
  303CYS     CA 4837   4.193   3.519   2.826
  303CYS     HA 4838   4.134   3.455   2.760
  303CYS     CB 4839   4.149   3.665   2.825
  303CYS    HB1 4840   4.173   3.707   2.727
  303CYS    HB2 4841   4.195   3.714   2.910
  303CYS     SG 4842   3.968   3.675   2.836
  303CYS     HG 4843   3.928   3.587   2.929
  303CYS      C 4844   4.336   3.492   2.780
  303CYS      O 4845   4.370   3.489   2.661
  304THR      N 4846   4.430   3.464   2.870
  304THR      H 4847   4.401   3.457   2.966
  304THR     CA 4848   4.572   3.457   2.843
  304THR     HA 4849   4.612   3.552   2.807
  304THR     CB 4850   4.647   3.422   2.971
  304THR     HB 4851   4.753   3.408   2.949
  304THR    CG2 4852   4.652   3.537   3.071
  304THR   HG21 4853   4.550   3.575   3.080
  304THR   HG22 4854   4.679   3.503   3.171
  304THR   HG23 4855   4.724   3.614   3.044
  304THR    OG1 4856   4.609   3.294   3.017
  304THR    HG1 4857   4.533   3.308   3.073
  304THR      C 4858   4.619   3.351   2.744
  304THR      O 4859   4.733   3.360   2.697
  305SER      N 4860   4.532   3.260   2.701
  305SER      H 4861   4.438   3.271   2.737
  305SER     CA 4862   4.546   3.152   2.606
  305SER     HA 4863   4.651   3.122   2.599
  305SER     CB 4864   4.451   3.042   2.653
  305SER    HB1 4865   4.504   2.996   2.737
  305SER    HB2 4866   4.422   2.971   2.576
  305SER     OG 4867   4.327   3.087   2.703
  305SER     HG 4868   4.352   3.083   2.796
  305SER      C 4869   4.506   3.191   2.464
  305SER      O 4870   4.543   3.124   2.368
  306HIS      N 4871   4.441   3.307   2.448
  306HIS      H 4872   4.430   3.369   2.526
  306HIS     CA 4873   4.425   3.360   2.314
  306HIS     HA 4874   4.379   3.283   2.252
  306HIS     CB 4875   4.331   3.480   2.323
  306HIS    HB1 4876   4.396   3.566   2.339
  306HIS    HB2 4877   4.251   3.476   2.397
  306HIS     CG 4878   4.256   3.509   2.195
  306HIS    ND1 4879   4.306   3.575   2.083
  306HIS    CE1 4880   4.200   3.592   2.004
  306HIS    HE1 4881   4.206   3.637   1.907
  306HIS    NE2 4882   4.090   3.537   2.059
  306HIS    HE2 4883   3.999   3.544   2.017
  306HIS    CD2 4884   4.123   3.478   2.180
  306HIS    HD2 4885   4.073   3.429   2.261
  306HIS      C 4886   4.551   3.397   2.237
  306HIS      O 4887   4.639   3.465   2.290
  307LYS      N 4888   4.559   3.364   2.108
  307LYS      H 4889   4.485   3.303   2.076
  307LYS     CA 4890   4.668   3.379   2.014
  307LYS     HA 4891   4.754   3.331   2.061
  307LYS     CB 4892   4.625   3.313   1.883
  307LYS    HB1 4893   4.550   3.376   1.835
  307LYS    HB2 4894   4.582   3.214   1.898
  307LYS     CG 4895   4.743   3.291   1.789
  307LYS    HG1 4896   4.802   3.383   1.786
  307LYS    HG2 4897   4.703   3.276   1.688
  307LYS     CD 4898   4.820   3.165   1.825
  307LYS    HD1 4899   4.755   3.081   1.799
  307LYS    HD2 4900   4.820   3.157   1.934
  307LYS     CE 4901   4.967   3.165   1.783
  307LYS    HE1 4902   4.983   3.178   1.676
  307LYS    HE2 4903   5.018   3.073   1.809
  307LYS     NZ 4904   5.047   3.258   1.865
  307LYS    HZ1 4905   5.012   3.353   1.868
  307LYS    HZ2 4906   5.061   3.238   1.963
  307LYS    HZ3 4907   5.136   3.272   1.819
  307LYS      C 4908   4.703   3.525   1.994
  307LYS      O 4909   4.819   3.553   1.962
  308ASP      N 4910   4.608   3.617   2.011
  308ASP      H 4911   4.516   3.595   2.048
  308ASP     CA 4912   4.631   3.759   1.995
  308ASP     HA 4913   4.731   3.776   1.954
  308ASP     CB 4914   4.528   3.810   1.895
  308ASP    HB1 4915   4.546   3.916   1.876
  308ASP    HB2 4916   4.435   3.795   1.950
  308ASP     CG 4917   4.518   3.739   1.761
  308ASP    OD1 4918   4.419   3.665   1.745
  308ASP    OD2 4919   4.589   3.782   1.667
  308ASP      C 4920   4.631   3.830   2.130
  308ASP      O 4921   4.634   3.952   2.125
  309TYR      N 4922   4.622   3.763   2.246
  309TYR      H 4923   4.631   3.663   2.239
  309TYR     CA 4924   4.639   3.814   2.380
  309TYR     HA 4925   4.543   3.854   2.412
  309TYR     CB 4926   4.653   3.703   2.484
  309TYR    HB1 4927   4.749   3.653   2.470
  309TYR    HB2 4928   4.574   3.630   2.470
  309TYR     CG 4929   4.653   3.744   2.630
  309TYR    CD1 4930   4.536   3.776   2.699
  309TYR    HD1 4931   4.441   3.758   2.651
  309TYR    CE1 4932   4.537   3.815   2.833
  309TYR    HE1 4933   4.443   3.825   2.884
  309TYR     CZ 4934   4.663   3.829   2.896
  309TYR     OH 4935   4.675   3.881   3.021
  309TYR     HH 4936   4.760   3.868   3.064
  309TYR    CE2 4937   4.781   3.802   2.823
  309TYR    HE2 4938   4.870   3.811   2.883
  309TYR    CD2 4939   4.778   3.759   2.690
  309TYR    HD2 4940   4.869   3.744   2.634
  309TYR      C 4941   4.751   3.916   2.386
  309TYR      O 4942   4.866   3.876   2.371
  310PRO      N 4943   4.730   4.042   2.426
  310PRO     CD 4944   4.599   4.097   2.457
  310PRO    HD1 4945   4.584   4.072   2.561
  310PRO    HD2 4946   4.529   4.060   2.381
  310PRO     CG 4947   4.610   4.249   2.454
  310PRO    HG1 4948   4.634   4.294   2.550
  310PRO    HG2 4949   4.511   4.287   2.426
  310PRO     CB 4950   4.716   4.268   2.346
  310PRO    HB1 4951   4.765   4.365   2.350
  310PRO    HB2 4952   4.679   4.234   2.249
  310PRO     CA 4953   4.811   4.154   2.383
  310PRO     HA 4954   4.863   4.126   2.291
  310PRO      C 4955   4.919   4.192   2.483
  310PRO      O 4956   4.980   4.298   2.469
  311PHE      N 4957   4.942   4.110   2.585
  311PHE      H 4958   4.891   4.023   2.595
  311PHE     CA 4959   5.030   4.138   2.697
  311PHE     HA 4960   5.086   4.229   2.671
  311PHE     CB 4961   4.955   4.155   2.829
  311PHE    HB1 4962   5.024   4.171   2.912
  311PHE    HB2 4963   4.909   4.058   2.846
  311PHE     CG 4964   4.847   4.260   2.832
  311PHE    CD1 4965   4.864   4.383   2.768
  311PHE    HD1 4966   4.954   4.419   2.718
  311PHE    CE1 4967   4.755   4.471   2.756
  311PHE    HE1 4968   4.763   4.563   2.701
  311PHE     CZ 4969   4.635   4.438   2.820
  311PHE     HZ 4970   4.559   4.514   2.828
  311PHE    CE2 4971   4.620   4.323   2.898
  311PHE    HE2 4972   4.531   4.303   2.956
  311PHE    CD2 4973   4.728   4.234   2.902
  311PHE    HD2 4974   4.720   4.140   2.954
  311PHE      C 4975   5.153   4.048   2.704
  311PHE      O 4976   5.235   4.064   2.794
  312HIS      N 4977   5.170   3.950   2.615
  312HIS      H 4978   5.104   3.940   2.539
  312HIS     CA 4979   5.282   3.859   2.616
  312HIS     HA 4980   5.330   3.836   2.711
  312HIS     CB 4981   5.233   3.729   2.554
  312HIS    HB1 4982   5.319   3.663   2.543
  312HIS    HB2 4983   5.179   3.751   2.462
  312HIS     CG 4984   5.149   3.642   2.644
  312HIS    ND1 4985   5.178   3.600   2.773
  312HIS    CE1 4986   5.079   3.518   2.806
  312HIS    HE1 4987   5.065   3.483   2.907
  312HIS    NE2 4988   4.995   3.495   2.703
  312HIS    HE2 4989   4.910   3.440   2.701
  312HIS    CD2 4990   5.049   3.562   2.595
  312HIS    HD2 4991   5.019   3.565   2.491
  312HIS      C 4992   5.404   3.912   2.540
  312HIS      O 4993   5.516   3.869   2.565
  313GLU      N 4994   5.392   3.991   2.434
  313GLU      H 4995   5.298   4.017   2.407
  313GLU     CA 4996   5.502   4.045   2.357
  313GLU     HA 4997   5.593   3.989   2.381
  313GLU     CB 4998   5.469   4.046   2.208
  313GLU    HB1 4999   5.532   4.115   2.153
  313GLU    HB2 5000   5.373   4.096   2.195
  313GLU     CG 5001   5.477   3.906   2.148
  313GLU    HG1 5002   5.392   3.853   2.192
  313GLU    HG2 5003   5.568   3.849   2.164
  313GLU     CD 5004   5.469   3.910   1.996
  313GLU    OE1 5005   5.419   3.812   1.937
  313GLU    OE2 5006   5.502   4.015   1.937
  313GLU      C 5007   5.539   4.188   2.395
  313GLU      O 5008   5.462   4.284   2.400
  314GLU      N 5009   5.669   4.215   2.410
  314GLU      H 5010   5.727   4.133   2.399
  314GLU     CA 5011   5.736   4.334   2.457
  314GLU     HA 5012   5.658   4.402   2.493
  314GLU     CB 5013   5.822   4.302   2.579
  314GLU    HB1 5014   5.891   4.386   2.590
  314GLU    HB2 5015   5.888   4.217   2.558
  314GLU     CG 5016   5.739   4.279   2.705
  314GLU    HG1 5017   5.724   4.174   2.729
  314GLU    HG2 5018   5.643   4.330   2.697
  314GLU     CD 5019   5.792   4.349   2.829
  314GLU    OE1 5020   5.806   4.474   2.827
  314GLU    OE2 5021   5.812   4.285   2.934
  314GLU      C 5022   5.807   4.412   2.348
  314GLU      O 5023   5.837   4.358   2.241
  315PHE      N 5024   5.832   4.540   2.373
  315PHE      H 5025   5.798   4.574   2.462
  315PHE     CA 5026   5.893   4.636   2.283
  315PHE     HA 5027   5.858   4.623   2.180
  315PHE     CB 5028   5.858   4.775   2.336
  315PHE    HB1 5029   5.919   4.795   2.424
  315PHE    HB2 5030   5.756   4.773   2.373
  315PHE     CG 5031   5.872   4.886   2.235
  315PHE    CD1 5032   5.755   4.923   2.166
  315PHE    HD1 5033   5.663   4.872   2.188
  315PHE    CE1 5034   5.771   5.005   2.053
  315PHE    HE1 5035   5.688   5.022   1.987
  315PHE     CZ 5036   5.890   5.070   2.017
  315PHE     HZ 5037   5.883   5.140   1.935
  315PHE    CE2 5038   5.999   5.043   2.100
  315PHE    HE2 5039   6.094   5.089   2.077
  315PHE    CD2 5040   5.993   4.948   2.202
  315PHE    HD2 5041   6.082   4.907   2.247
  315PHE      C 5042   6.044   4.624   2.279
  315PHE    OC1 5043   6.102   4.662   2.175
  315PHE    OC2 5044   6.105   4.586   2.381
  316LIG     C1 5045   4.083   4.141   2.917
  316LIG      N 5046   4.071   4.181   3.043
  316LIG     C2 5047   3.942   4.187   3.077
  316LIG     C3 5048   3.911   4.239   3.214
  316LIG    H31 5049   3.995   4.305   3.238
  316LIG    H32 5050   3.912   4.162   3.292
  316LIG     N2 5051   3.792   4.323   3.217
  316LIG     C4 5052   3.802   4.453   3.183
  316LIG     O1 5053   3.911   4.505   3.168
  316LIG     N3 5054   3.692   4.528   3.166
  316LIG     C5 5055   3.704   4.655   3.096
  316LIG    H51 5056   3.804   4.695   3.079
  316LIG    H52 5057   3.678   4.738   3.163
  316LIG     C6 5058   3.625   4.667   2.968
  316LIG     O2 5059   3.574   4.567   2.921
  316LIG     O3 5060   3.616   4.781   2.927
  316LIG     C7 5061   3.571   4.489   3.221
  316LIG     H7 5062   3.488   4.557   3.211
  316LIG     C8 5063   3.562   4.360   3.267
  316LIG     H8 5064   3.468   4.320   3.302
  316LIG     C9 5065   3.678   4.271   3.264
  316LIG     O4 5066   3.663   4.152   3.284
  316LIG      S 5067   3.821   4.139   2.963
  316LIG    C10 5068   3.961   4.111   2.858
  316LIG    C12 5069   3.955   4.061   2.729
  316LIG    H12 5070   3.862   4.063   2.673
  316LIG    C13 5071   4.074   4.037   2.661
  316LIG    H13 5072   4.074   3.993   2.561
  316LIG    C14 5073   4.194   4.069   2.722
  316LIG     CL 5074   4.334   4.040   2.625
  316LIG    C15 5075   4.203   4.124   2.849
  316LIG    H15 5076   4.298   4.161   2.887
  317NAP     PA 5077   3.873   5.570   3.724
  317NAP    O2A 5078   4.020   5.558   3.714
  317NAP    O1A 5079   3.806   5.670   3.637
  317NAP    O5B 5080   3.828   5.586   3.877
  317NAP    C5B 5081   3.690   5.597   3.914
  317NAP   H51A 5082   3.647   5.498   3.903
  317NAP   H52A 5083   3.641   5.669   3.847
  317NAP    C4B 5084   3.677   5.629   4.064
  317NAP    H4B 5085   3.720   5.541   4.112
  317NAP    O4B 5086   3.754   5.743   4.105
  317NAP    C3B 5087   3.533   5.655   4.109
  317NAP    H3B 5088   3.462   5.648   4.027
  317NAP    O3B 5089   3.492   5.549   4.196
  317NAP   HO3A 5090   3.396   5.562   4.187
  317NAP    C2B 5091   3.530   5.796   4.170
  317NAP    H2B 5092   3.519   5.864   4.085
  317NAP    O2B 5093   3.433   5.817   4.274
  317NAP    C1B 5094   3.678   5.806   4.209
  317NAP    H1B 5095   3.689   5.747   4.301
  317NAP    N9A 5096   3.726   5.943   4.225
  317NAP    C8A 5097   3.700   6.053   4.147
  317NAP    H8A 5098   3.661   6.033   4.049
  317NAP    N7A 5099   3.722   6.170   4.208
  317NAP    C5A 5100   3.781   6.126   4.320
  317NAP    C6A 5101   3.835   6.190   4.430
  317NAP    N6A 5102   3.829   6.325   4.443
  317NAP   H62A 5103   3.821   6.377   4.356
  317NAP   H61A 5104   3.891   6.357   4.517
  317NAP    N1A 5105   3.897   6.131   4.534
  317NAP    C2A 5106   3.896   5.997   4.531
  317NAP    H2A 5107   3.957   5.950   4.607
  317NAP    N3A 5108   3.854   5.919   4.430
  317NAP    C4A 5109   3.792   5.988   4.334
  317NAP     O3 5110   3.805   5.425   3.713
  317NAP     PN 5111   3.754   5.360   3.576
  317NAP    O1N 5112   3.606   5.360   3.572
  317NAP    O2N 5113   3.796   5.218   3.589
  317NAP    O5D 5114   3.828   5.433   3.455
  317NAP    C5D 5115   3.769   5.531   3.367
  317NAP   H51N 5116   3.852   5.601   3.348
  317NAP   H52N 5117   3.695   5.588   3.424
  317NAP    C4D 5118   3.705   5.479   3.238
  317NAP    H4D 5119   3.663   5.559   3.176
  317NAP    O4D 5120   3.798   5.412   3.151
  317NAP    C3D 5121   3.596   5.375   3.267
  317NAP    H3D 5122   3.630   5.286   3.321
  317NAP    O3D 5123   3.481   5.420   3.339
  317NAP   HO3N 5124   3.501   5.400   3.432
  317NAP    C2D 5125   3.572   5.321   3.125
  317NAP    H2D 5126   3.539   5.217   3.122
  317NAP    O2D 5127   3.492   5.410   3.047
  317NAP   HO2N 5128   3.513   5.410   2.952
  317NAP    C1D 5129   3.715   5.328   3.070
  317NAP    H1D 5130   3.711   5.373   2.970
  317NAP    N1N 5131   3.790   5.204   3.054
  317NAP    C2N 5132   3.808   5.150   2.931
  317NAP    H2N 5133   3.798   5.208   2.840
  317NAP    C3N 5134   3.866   5.025   2.916
  317NAP    C7N 5135   3.899   4.958   2.787
  317NAP    O7N 5136   3.910   4.837   2.781
  317NAP    N7N 5137   3.906   5.024   2.671
  317NAP   H72N 5138   3.938   4.969   2.592
  317NAP   H71N 5139   3.906   5.125   2.674
  317NAP    C4N 5140   3.910   4.954   3.027
  317NAP    H4N 5141   3.950   4.854   3.019
  317NAP    C5N 5142   3.879   5.005   3.152
  317NAP    H5N 5143   3.903   4.954   3.245
  317NAP    C6N 5144   3.818   5.129   3.162
  317NAP    H6N 5145   3.820   5.187   3.254
  317NAP    P2B 5146   3.279   5.782   4.250
  317NAP    O1X 5147   3.213   5.888   4.170
  317NAP    O2X 5148   3.253   5.644   4.201
  317NAP    O3X 5149   3.205   5.774   4.378
  318SOL     OW 5150   0.306   2.979   1.788
  318SOL    HW1 5151   0.374   2.991   1.854
  318SOL    HW2 5152   0.349   3.001   1.705
  319SOL     OW 5153  -0.667   4.798   5.057
  319SOL    HW1 5154  -0.576   4.820   5.038
  319SOL    HW2 5155  -0.717   4.874   5.026
  320SOL     OW 5156   4.809   8.103   3.705
  320SOL    HW1 5157   4.778   8.105   3.614
  320SOL    HW2 5158   4.764   8.028   3.743
  321SOL     OW 5159   6.338   4.225   3.459
  321SOL    HW1 5160   6.243   4.214   3.453
  321SOL    HW2 5161   6.353   4.317   3.437
  322SOL     OW 5162   6.045   5.565   5.456
  322SOL    HW1 5163   6.011   5.507   5.388
  322SOL    HW2 5164   6.140   5.566   5.442
  323SOL     OW 5165   2.870   3.214   0.060
  323SOL    HW1 5166   2.934   3.274   0.020
  323SOL    HW2 5167   2.859   3.143  -0.004
  324SOL     OW 5168   4.161   7.513   2.216
  324SOL    HW1 5169   4.205   7.431   2.192
  324SOL    HW2 5170   4.080   7.485   2.259
  325SOL     OW 5171   5.629   4.124   0.482
  325SOL    HW1 5172   5.698   4.148   0.544
  325SOL    HW2 5173   5.621   4.199   0.424
  326SOL     OW 5174   2.014   9.799   5.656
  326SOL    HW1 5175   2.016   9.707   5.632
  326SOL    HW2 5176   1.926   9.828   5.632
  327SOL     OW 5177   2.450   8.331   4.200
  327SOL    HW1 5178   2.369   8.310   4.248
  327SOL    HW2 5179   2.420   8.365   4.116
  328SOL     OW 5180   2.114   8.698   2.845
  328SOL    HW1 5181   2.177   8.745   2.791
  328SOL    HW2 5182   2.033   8.699   2.794
  329SOL     OW 5183   4.943   7.961   4.739
  329SOL    HW1 5184   4.963   7.915   4.820
  329SOL    HW2 5185   5.023   8.009   4.718
  330SOL     OW 5186   3.250   3.919   3.652
  330SOL    HW1 5187   3.317   3.859   3.618
  330SOL    HW2 5188   3.177   3.910   3.591
  331SOL     OW 5189   6.598   9.088   6.147
  331SOL    HW1 5190   6.629   9.120   6.063
  331SOL    HW2 5191   6.503   9.086   6.138
  332SOL     OW 5192   4.057   5.995   5.647
  332SOL    HW1 5193   4.148   6.014   5.671
  332SOL    HW2 5194   4.063   5.955   5.561
  333SOL     OW 5195   4.189   8.641   4.955
  333SOL    HW1 5196   4.155   8.589   4.882
  333SOL    HW2 5197   4.240   8.711   4.914
  334SOL     OW 5198   1.327   6.190   5.277
  334SOL    HW1 5199   1.369   6.245   5.344
  334SOL    HW2 5200   1.383   6.113   5.269
  335SOL     OW 5201   0.755   6.722   4.583
  335SOL    HW1 5202   0.745   6.749   4.674
  335SOL    HW2 5203   0.749   6.804   4.533
  336SOL     OW 5204   3.529   8.854   5.425
  336SOL    HW1 5205   3.486   8.824   5.345
  336SOL    HW2 5206   3.577   8.777   5.456
  337SOL     OW 5207   3.209   8.824   5.442
  337SOL    HW1 5208   3.257   8.757   5.492
  337SOL    HW2 5209   3.178   8.777   5.364
  338SOL     OW 5210  -0.212   5.081   5.239
  338SOL    HW1 5211  -0.262   5.075   5.321
  338SOL    HW2 5212  -0.277   5.109   5.174
  339SOL     OW 5213   3.674   2.354   1.347
  339SOL    HW1 5214   3.685   2.446   1.321
  339SOL    HW2 5215   3.670   2.306   1.265
  340SOL     OW 5216   5.961   9.356   6.075
  340SOL    HW1 5217   5.999   9.333   5.990
  340SOL    HW2 5218   6.024   9.322   6.139
  341SOL     OW 5219   1.478   7.722   4.308
  341SOL    HW1 5220   1.387   7.738   4.330
  341SOL    HW2 5221   1.492   7.630   4.331
  342SOL     OW 5222   6.428   5.320   0.151
  342SOL    HW1 5223   6.396   5.271   0.075
  342SOL    HW2 5224   6.348   5.348   0.196
  343SOL     OW 5225   6.889   9.792   4.611
  343SOL    HW1 5226   6.803   9.831   4.626
  343SOL    HW2 5227   6.927   9.845   4.542
  344SOL     OW 5228   7.700   7.381   1.717
  344SOL    HW1 5229   7.710   7.290   1.687
  344SOL    HW2 5230   7.769   7.392   1.783
  345SOL     OW 5231   1.029   9.340   4.278
  345SOL    HW1 5232   1.105   9.335   4.220
  345SOL    HW2 5233   1.023   9.252   4.316
  346SOL     OW 5234   2.267   6.795   1.407
  346SOL    HW1 5235   2.286   6.810   1.500
  346SOL    HW2 5236   2.206   6.864   1.383
  347SOL     OW 5237   4.497   4.321   5.994
  347SOL    HW1 5238   4.549   4.330   6.074
  347SOL    HW2 5239   4.445   4.241   6.009
  348SOL     OW 5240   3.941   8.329   3.143
  348SOL    HW1 5241   3.892   8.398   3.187
  348SOL    HW2 5242   3.913   8.248   3.186
  349SOL     OW 5243   5.138   8.097   4.992
  349SOL    HW1 5244   5.081   8.161   4.950
  349SOL    HW2 5245   5.211   8.148   5.028
  350SOL     OW 5246   5.050   1.513   0.539
  350SOL    HW1 5247   5.094   1.545   0.461
  350SOL    HW2 5248   5.037   1.419   0.523
  351SOL     OW 5249   4.476   1.752   2.725
  351SOL    HW1 5250   4.446   1.754   2.634
  351SOL    HW2 5251   4.480   1.845   2.751
  352SOL     OW 5252   5.027   4.133   2.070
  352SOL    HW1 5253   4.980   4.056   2.039
  352SOL    HW2 5254   5.095   4.147   2.004
  353SOL     OW 5255   4.112   2.771   4.629
  353SOL    HW1 5256   4.118   2.835   4.700
  353SOL    HW2 5257   4.062   2.816   4.560
  354SOL     OW 5258   0.036   3.591   3.684
  354SOL    HW1 5259   0.071   3.561   3.768
  354SOL    HW2 5260   0.102   3.565   3.619
  355SOL     OW 5261   5.519  10.535   5.992
  355SOL    HW1 5262   5.519  10.468   6.060
  355SOL    HW2 5263   5.556  10.613   6.034
  356SOL     OW 5264   6.460   7.925   3.048
  356SOL    HW1 5265   6.389   7.954   3.105
  356SOL    HW2 5266   6.527   7.892   3.108
  357SOL     OW 5267   0.669   5.241   5.945
  357SOL    HW1 5268   0.633   5.329   5.957
  357SOL    HW2 5269   0.755   5.255   5.905
  358SOL     OW 5270   7.144   4.495   2.590
  358SOL    HW1 5271   7.214   4.543   2.635
  358SOL    HW2 5272   7.165   4.504   2.497
  359SOL     OW 5273   4.626   2.828   1.056
  359SOL    HW1 5274   4.710   2.871   1.070
  359SOL    HW2 5275   4.621   2.762   1.126
  360SOL     OW 5276   2.036   4.539   3.241
  360SOL    HW1 5277   2.093   4.614   3.257
  360SOL    HW2 5278   2.092   4.475   3.197
  361SOL     OW 5279   2.370   2.162   0.410
  361SOL    HW1 5280   2.326   2.244   0.431
  361SOL    HW2 5281   2.311   2.094   0.444
  362SOL     OW 5282   6.968   8.598   3.171
  362SOL    HW1 5283   6.967   8.627   3.080
  362SOL    HW2 5284   6.881   8.620   3.204
  363SOL     OW 5285   5.562   5.322   5.904
  363SOL    HW1 5286   5.477   5.357   5.876
  363SOL    HW2 5287   5.570   5.350   5.995
  364SOL     OW 5288   2.486   2.922   4.171
  364SOL    HW1 5289   2.550   2.981   4.133
  364SOL    HW2 5290   2.532   2.838   4.178
  365SOL     OW 5291   3.274   8.469   4.419
  365SOL    HW1 5292   3.222   8.454   4.340
  365SOL    HW2 5293   3.221   8.434   4.490
  366SOL     OW 5294   2.320   3.855   0.502
  366SOL    HW1 5295   2.277   3.939   0.488
  366SOL    HW2 5296   2.364   3.835   0.418
  367SOL     OW 5297   5.044   9.791   5.401
  367SOL    HW1 5298   5.083   9.876   5.379
  367SOL    HW2 5299   4.950   9.809   5.411
  368SOL     OW 5300   1.108   5.393   5.866
  368SOL    HW1 5301   1.097   5.300   5.848
  368SOL    HW2 5302   1.174   5.396   5.935
  369SOL     OW 5303   7.070   2.718   1.749
  369SOL    HW1 5304   7.105   2.778   1.815
  369SOL    HW2 5305   7.004   2.667   1.796
  370SOL     OW 5306   5.056   7.441   1.124
  370SOL    HW1 5307   5.098   7.380   1.184
  370SOL    HW2 5308   5.016   7.507   1.181
  371SOL     OW 5309   3.654   3.447   5.599
  371SOL    HW1 5310   3.649   3.533   5.642
  371SOL    HW2 5311   3.703   3.393   5.661
  372SOL     OW 5312   5.276   8.747   5.779
  372SOL    HW1 5313   5.310   8.712   5.861
  372SOL    HW2 5314   5.288   8.677   5.715
  373SOL     OW 5315  -0.037   8.211   5.088
  373SOL    HW1 5316   0.036   8.219   5.149
  373SOL    HW2 5317  -0.039   8.295   5.042
  374SOL     OW 5318   2.542   7.007   4.674
  374SOL    HW1 5319   2.557   6.945   4.603
  374SOL    HW2 5320   2.467   6.972   4.722
  375SOL     OW 5321   6.439   1.142   0.821
  375SOL    HW1 5322   6.366   1.092   0.857
  375SOL    HW2 5323   6.485   1.080   0.764
  376SOL     OW 5324   3.448   1.725   2.716
  376SOL    HW1 5325   3.443   1.654   2.779
  376SOL    HW2 5326   3.382   1.788   2.745
  377SOL     OW 5327   0.218   2.730   3.794
  377SOL    HW1 5328   0.133   2.772   3.785
  377SOL    HW2 5329   0.279   2.792   3.755
  378SOL     OW 5330   6.979   0.703   1.048
  378SOL    HW1 5331   7.070   0.673   1.049
  378SOL    HW2 5332   6.929   0.628   1.015
  379SOL     OW 5333   2.031   5.110   5.335
  379SOL    HW1 5334   2.056   5.018   5.327
  379SOL    HW2 5335   1.989   5.116   5.421
  380SOL     OW 5336   5.326   5.445   5.116
  380SOL    HW1 5337   5.353   5.376   5.177
  380SOL    HW2 5338   5.309   5.520   5.172
  381SOL     OW 5339   3.684   3.690   5.714
  381SOL    HW1 5340   3.759   3.741   5.745
  381SOL    HW2 5341   3.620   3.694   5.785
  382SOL     OW 5342   8.045   7.828   3.242
  382SOL    HW1 5343   8.029   7.757   3.304
  382SOL    HW2 5344   7.982   7.813   3.171
  383SOL     OW 5345   2.634   2.374   1.509
  383SOL    HW1 5346   2.617   2.466   1.488
  383SOL    HW2 5347   2.694   2.345   1.440
  384SOL     OW 5348   2.191   3.925   2.470
  384SOL    HW1 5349   2.179   3.868   2.546
  384SOL    HW2 5350   2.103   3.933   2.432
  385SOL     OW 5351   5.455   2.115   3.046
  385SOL    HW1 5352   5.437   2.083   3.134
  385SOL    HW2 5353   5.394   2.066   2.990
  386SOL     OW 5354   2.942   2.777   1.316
  386SOL    HW1 5355   2.914   2.795   1.226
  386SOL    HW2 5356   2.863   2.742   1.359
  387SOL     OW 5357   5.340   3.538   5.376
  387SOL    HW1 5358   5.329   3.474   5.446
  387SOL    HW2 5359   5.251   3.552   5.342
  388SOL     OW 5360   2.246   8.394   2.433
  388SOL    HW1 5361   2.254   8.484   2.403
  388SOL    HW2 5362   2.224   8.402   2.526
  389SOL     OW 5363   4.043   2.464   0.603
  389SOL    HW1 5364   4.047   2.520   0.525
  389SOL    HW2 5365   4.078   2.380   0.574
  390SOL     OW 5366   0.459   3.669   5.065
  390SOL    HW1 5367   0.397   3.617   5.116
  390SOL    HW2 5368   0.529   3.607   5.043
  391SOL     OW 5369   3.092   7.725   4.714
  391SOL    HW1 5370   3.181   7.758   4.703
  391SOL    HW2 5371   3.092   7.682   4.799
  392SOL     OW 5372   1.984   5.043   5.590
  392SOL    HW1 5373   1.919   5.096   5.635
  392SOL    HW2 5374   1.983   4.959   5.637
  393SOL     OW 5375  -0.482   6.163   4.446
  393SOL    HW1 5376  -0.465   6.245   4.400
  393SOL    HW2 5377  -0.572   6.171   4.476
  394SOL     OW 5378   1.141   2.961   3.823
  394SOL    HW1 5379   1.075   2.928   3.762
  394SOL    HW2 5380   1.159   3.050   3.793
  395SOL     OW 5381   3.291   4.037   6.115
  395SOL    HW1 5382   3.355   3.996   6.173
  395SOL    HW2 5383   3.207   4.000   6.141
  396SOL     OW 5384   8.466   5.196   0.397
  396SOL    HW1 5385   8.523   5.120   0.391
  396SOL    HW2 5386   8.460   5.229   0.307
  397SOL     OW 5387   2.037   2.342   2.002
  397SOL    HW1 5388   2.124   2.313   2.030
  397SOL    HW2 5389   1.980   2.268   2.021
  398SOL     OW 5390   1.161   3.841   4.225
  398SOL    HW1 5391   1.151   3.834   4.130
  398SOL    HW2 5392   1.235   3.785   4.246
  399SOL     OW 5393   2.764   3.148   0.986
  399SOL    HW1 5394   2.678   3.143   1.029
  399SOL    HW2 5395   2.807   3.222   1.029
  400SOL     OW 5396   2.139   2.953   0.793
  400SOL    HW1 5397   2.134   3.048   0.801
  400SOL    HW2 5398   2.088   2.920   0.866
  401SOL     OW 5399   1.246   8.275   4.436
  401SOL    HW1 5400   1.284   8.293   4.350
  401SOL    HW2 5401   1.286   8.341   4.493
  402SOL     OW 5402   2.278   9.501   5.371
  402SOL    HW1 5403   2.276   9.595   5.356
  402SOL    HW2 5404   2.359   9.472   5.330
  403SOL     OW 5405  -0.642   4.585   4.213
  403SOL    HW1 5406  -0.557   4.561   4.250
  403SOL    HW2 5407  -0.620   4.639   4.137
  404SOL     OW 5408   3.464   1.830   2.094
  404SOL    HW1 5409   3.510   1.747   2.079
  404SOL    HW2 5410   3.534   1.895   2.102
  405SOL     OW 5411   5.367   3.654   3.851
  405SOL    HW1 5412   5.296   3.590   3.847
  405SOL    HW2 5413   5.361   3.702   3.768
  406SOL     OW 5414   4.063   7.096   4.405
  406SOL    HW1 5415   3.971   7.100   4.377
  406SOL    HW2 5416   4.100   7.024   4.354
  407SOL     OW 5417   4.185   4.785   5.004
  407SOL    HW1 5418   4.233   4.865   5.026
  407SOL    HW2 5419   4.253   4.718   4.995
  408SOL     OW 5420   2.610   4.043   0.221
  408SOL    HW1 5421   2.640   4.090   0.143
  408SOL    HW2 5422   2.517   4.026   0.205
  409SOL     OW 5423   3.643   5.584   5.468
  409SOL    HW1 5424   3.723   5.565   5.517
  409SOL    HW2 5425   3.675   5.610   5.381
  410SOL     OW 5426   0.917   3.662   2.761
  410SOL    HW1 5427   0.941   3.693   2.848
  410SOL    HW2 5428   0.823   3.645   2.767
  411SOL     OW 5429   4.180   7.589   5.919
  411SOL    HW1 5430   4.215   7.551   5.999
  411SOL    HW2 5431   4.189   7.683   5.931
  412SOL     OW 5432   8.115   6.100   0.832
  412SOL    HW1 5433   8.190   6.041   0.828
  412SOL    HW2 5434   8.067   6.084   0.751
  413SOL     OW 5435   1.393   1.797   0.048
  413SOL    HW1 5436   1.348   1.876   0.076
  413SOL    HW2 5437   1.486   1.819   0.056
  414SOL     OW 5438   5.553   8.351   4.680
  414SOL    HW1 5439   5.628   8.350   4.740
  414SOL    HW2 5440   5.568   8.428   4.624
  415SOL     OW 5441   5.405   2.610   1.256
  415SOL    HW1 5442   5.384   2.692   1.301
  415SOL    HW2 5443   5.484   2.578   1.300
  416SOL     OW 5444   2.626   9.580   4.448
  416SOL    HW1 5445   2.632   9.647   4.516
  416SOL    HW2 5446   2.685   9.611   4.379
  417SOL     OW 5447   6.006   5.381   0.939
  417SOL    HW1 5448   6.038   5.307   0.991
  417SOL    HW2 5449   6.013   5.456   0.997
  418SOL     OW 5450   1.175   6.212   5.034
  418SOL    HW1 5451   1.241   6.200   5.103
  418SOL    HW2 5452   1.169   6.307   5.024
  419SOL     OW 5453   1.148   9.056   5.156
  419SOL    HW1 5454   1.116   8.968   5.177
  419SOL    HW2 5455   1.118   9.110   5.229
  420SOL     OW 5456   4.479   7.208   1.143
  420SOL    HW1 5457   4.549   7.161   1.097
  420SOL    HW2 5458   4.398   7.164   1.113
  421SOL     OW 5459   8.932   6.544   1.111
  421SOL    HW1 5460   9.013   6.494   1.101
  421SOL    HW2 5461   8.919   6.548   1.206
  422SOL     OW 5462   4.949   7.560   4.083
  422SOL    HW1 5463   5.017   7.602   4.135
  422SOL    HW2 5464   4.979   7.470   4.071
  423SOL     OW 5465   1.088   3.996   2.819
  423SOL    HW1 5466   1.070   3.928   2.884
  423SOL    HW2 5467   1.007   4.047   2.814
  424SOL     OW 5468   5.304   5.951   0.140
  424SOL    HW1 5469   5.244   5.876   0.135
  424SOL    HW2 5470   5.386   5.918   0.104
  425SOL     OW 5471  -0.755   6.300   5.340
  425SOL    HW1 5472  -0.760   6.218   5.290
  425SOL    HW2 5473  -0.696   6.355   5.290
  426SOL     OW 5474   0.317   6.811   3.831
  426SOL    HW1 5475   0.386   6.860   3.875
  426SOL    HW2 5476   0.272   6.764   3.902
  427SOL     OW 5477   0.875   5.385   3.749
  427SOL    HW1 5478   0.906   5.431   3.827
  427SOL    HW2 5479   0.934   5.414   3.679
  428SOL     OW 5480   6.586   2.446   0.346
  428SOL    HW1 5481   6.515   2.498   0.308
  428SOL    HW2 5482   6.596   2.480   0.435
  429SOL     OW 5483  -1.601   3.028   4.921
  429SOL    HW1 5484  -1.582   2.986   4.837
  429SOL    HW2 5485  -1.602   3.122   4.902
  430SOL     OW 5486   3.135   3.027   0.111
  430SOL    HW1 5487   3.118   3.095   0.177
  430SOL    HW2 5488   3.102   3.064   0.029
  431SOL     OW 5489   5.950   2.632   0.313
  431SOL    HW1 5490   5.954   2.602   0.404
  431SOL    HW2 5491   5.911   2.720   0.319
  432SOL     OW 5492   3.041   1.942   2.282
  432SOL    HW1 5493   2.999   1.934   2.196
  432SOL    HW2 5494   3.030   2.035   2.305
  433SOL     OW 5495   0.509   4.494   3.926
  433SOL    HW1 5496   0.488   4.438   3.851
  433SOL    HW2 5497   0.605   4.494   3.929
  434SOL     OW 5498   0.277   1.472   1.197
  434SOL    HW1 5499   0.288   1.547   1.256
  434SOL    HW2 5500   0.313   1.503   1.113
  435SOL     OW 5501   1.387   6.575   6.005
  435SOL    HW1 5502   1.370   6.484   5.980
  435SOL    HW2 5503   1.374   6.576   6.100
  436SOL     OW 5504   2.562   3.714   3.010
  436SOL    HW1 5505   2.514   3.639   3.045
  436SOL    HW2 5506   2.610   3.749   3.085
  437SOL     OW 5507   5.885   0.720   0.211
  437SOL    HW1 5508   5.940   0.645   0.236
  437SOL    HW2 5509   5.939   0.797   0.228
  438SOL     OW 5510   1.757   3.201   2.902
  438SOL    HW1 5511   1.710   3.154   2.971
  438SOL    HW2 5512   1.709   3.283   2.892
  439SOL     OW 5513   8.582   7.072   0.906
  439SOL    HW1 5514   8.642   7.146   0.906
  439SOL    HW2 5515   8.511   7.099   0.847
  440SOL     OW 5516   2.726   2.797   2.394
  440SOL    HW1 5517   2.747   2.890   2.397
  440SOL    HW2 5518   2.638   2.791   2.431
  441SOL     OW 5519   5.333   2.383   2.468
  441SOL    HW1 5520   5.248   2.402   2.427
  441SOL    HW2 5521   5.345   2.453   2.532
  442SOL     OW 5522   3.380   9.737   5.497
  442SOL    HW1 5523   3.373   9.739   5.592
  442SOL    HW2 5524   3.317   9.672   5.469
  443SOL     OW 5525   8.330   8.044   2.300
  443SOL    HW1 5526   8.285   8.052   2.385
  443SOL    HW2 5527   8.346   7.951   2.290
  444SOL     OW 5528   6.616   1.801   1.452
  444SOL    HW1 5529   6.534   1.796   1.502
  444SOL    HW2 5530   6.677   1.746   1.501
  445SOL     OW 5531   4.818   6.404   1.672
  445SOL    HW1 5532   4.796   6.360   1.590
  445SOL    HW2 5533   4.767   6.486   1.669
  446SOL     OW 5534   5.487   6.648   1.131
  446SOL    HW1 5535   5.545   6.642   1.055
  446SOL    HW2 5536   5.536   6.700   1.195
  447SOL     OW 5537   0.336   7.496   5.851
  447SOL    HW1 5538   0.431   7.510   5.853
  447SOL    HW2 5539   0.299   7.579   5.880
  448SOL     OW 5540   0.281   9.998   6.023
  448SOL    HW1 5541   0.246  10.034   6.105
  448SOL    HW2 5542   0.335  10.069   5.988
  449SOL     OW 5543   4.945   8.954   3.838
  449SOL    HW1 5544   4.872   8.971   3.778
  449SOL    HW2 5545   4.990   8.878   3.801
  450SOL     OW 5546   0.332   1.790   2.221
  450SOL    HW1 5547   0.250   1.759   2.183
  450SOL    HW2 5548   0.400   1.749   2.168
  451SOL     OW 5549   7.513   5.728   1.502
  451SOL    HW1 5550   7.460   5.777   1.564
  451SOL    HW2 5551   7.526   5.788   1.428
  452SOL     OW 5552   1.493   3.589   3.196
  452SOL    HW1 5553   1.462   3.678   3.207
  452SOL    HW2 5554   1.588   3.597   3.187
  453SOL     OW 5555   3.962   8.367   4.844
  453SOL    HW1 5556   4.020   8.331   4.912
  453SOL    HW2 5557   4.017   8.426   4.794
  454SOL     OW 5558   0.220   4.055   2.470
  454SOL    HW1 5559   0.310   4.087   2.467
  454SOL    HW2 5560   0.172   4.111   2.409
  455SOL     OW 5561   2.831   3.066   5.189
  455SOL    HW1 5562   2.881   3.078   5.108
  455SOL    HW2 5563   2.877   2.997   5.236
  456SOL     OW 5564   4.833   3.508   5.170
  456SOL    HW1 5565   4.788   3.586   5.139
  456SOL    HW2 5566   4.768   3.461   5.222
  457SOL     OW 5567  -0.633   3.942   3.447
  457SOL    HW1 5568  -0.563   3.962   3.385
  457SOL    HW2 5569  -0.686   4.022   3.450
  458SOL     OW 5570   7.184   7.020   0.503
  458SOL    HW1 5571   7.147   7.016   0.592
  458SOL    HW2 5572   7.112   7.053   0.449
  459SOL     OW 5573   3.174   0.771   0.658
  459SOL    HW1 5574   3.081   0.789   0.645
  459SOL    HW2 5575   3.196   0.710   0.588
  460SOL     OW 5576   3.488   7.904   3.637
  460SOL    HW1 5577   3.569   7.910   3.688
  460SOL    HW2 5578   3.450   7.821   3.664
  461SOL     OW 5579   5.885   2.600   1.869
  461SOL    HW1 5580   5.827   2.635   1.801
  461SOL    HW2 5581   5.866   2.653   1.946
  462SOL     OW 5582   5.790   3.127   0.358
  462SOL    HW1 5583   5.696   3.145   0.366
  462SOL    HW2 5584   5.829   3.212   0.341
  463SOL     OW 5585   1.376   7.038   3.966
  463SOL    HW1 5586   1.288   7.004   3.981
  463SOL    HW2 5587   1.397   7.087   4.046
  464SOL     OW 5588   6.259   7.166   2.671
  464SOL    HW1 5589   6.248   7.075   2.699
  464SOL    HW2 5590   6.184   7.183   2.614
  465SOL     OW 5591  -0.005   2.403   1.452
  465SOL    HW1 5592  -0.006   2.339   1.381
  465SOL    HW2 5593  -0.091   2.445   1.447
  466SOL     OW 5594   4.303   7.296   5.010
  466SOL    HW1 5595   4.313   7.390   4.999
  466SOL    HW2 5596   4.209   7.281   5.006
  467SOL     OW 5597   4.188   3.601   5.090
  467SOL    HW1 5598   4.190   3.569   5.180
  467SOL    HW2 5599   4.274   3.578   5.054
  468SOL     OW 5600   6.933   8.210   4.305
  468SOL    HW1 5601   6.947   8.299   4.274
  468SOL    HW2 5602   6.912   8.160   4.226
  469SOL     OW 5603  -0.590   4.973   5.343
  469SOL    HW1 5604  -0.542   4.894   5.322
  469SOL    HW2 5605  -0.630   4.955   5.428
  470SOL     OW 5606   3.046   5.864   0.213
  470SOL    HW1 5607   3.040   5.954   0.181
  470SOL    HW2 5608   3.138   5.841   0.202
  471SOL     OW 5609   6.310   5.679   4.738
  471SOL    HW1 5610   6.360   5.725   4.670
  471SOL    HW2 5611   6.275   5.749   4.793
  472SOL     OW 5612   1.874   8.899   3.556
  472SOL    HW1 5613   1.911   8.812   3.567
  472SOL    HW2 5614   1.781   8.884   3.538
  473SOL     OW 5615   2.647   5.005   2.762
  473SOL    HW1 5616   2.738   5.008   2.731
  473SOL    HW2 5617   2.605   4.938   2.707
  474SOL     OW 5618   8.255   5.516   1.113
  474SOL    HW1 5619   8.300   5.575   1.052
  474SOL    HW2 5620   8.324   5.480   1.168
  475SOL     OW 5621   0.943   2.568   0.451
  475SOL    HW1 5622   1.002   2.498   0.479
  475SOL    HW2 5623   1.000   2.631   0.407
  476SOL     OW 5624   5.497   2.278   0.057
  476SOL    HW1 5625   5.544   2.361   0.061
  476SOL    HW2 5626   5.426   2.287   0.121
  477SOL     OW 5627   0.867   3.537   4.539
  477SOL    HW1 5628   0.876   3.566   4.630
  477SOL    HW2 5629   0.891   3.613   4.487
  478SOL     OW 5630   5.597   3.848   4.049
  478SOL    HW1 5631   5.551   3.765   4.061
  478SOL    HW2 5632   5.662   3.849   4.119
  479SOL     OW 5633   7.523   3.442   1.988
  479SOL    HW1 5634   7.613   3.438   2.021
  479SOL    HW2 5635   7.489   3.353   2.000
  480SOL     OW 5636   2.767   6.312   5.768
  480SOL    HW1 5637   2.697   6.308   5.834
  480SOL    HW2 5638   2.846   6.289   5.816
  481SOL     OW 5639   6.727   1.232   0.507
  481SOL    HW1 5640   6.711   1.206   0.417
  481SOL    HW2 5641   6.701   1.324   0.511
  482SOL     OW 5642   3.274   7.055   0.141
  482SOL    HW1 5643   3.346   7.028   0.198
  482SOL    HW2 5644   3.222   7.116   0.194
  483SOL     OW 5645   2.790   2.464   3.412
  483SOL    HW1 5646   2.744   2.426   3.337
  483SOL    HW2 5647   2.881   2.434   3.402
  484SOL     OW 5648   5.581   3.511   2.735
  484SOL    HW1 5649   5.661   3.459   2.727
  484SOL    HW2 5650   5.612   3.601   2.742
  485SOL     OW 5651   7.661   2.522   1.094
  485SOL    HW1 5652   7.588   2.581   1.107
  485SOL    HW2 5653   7.730   2.555   1.152
  486SOL     OW 5654   3.332   7.138   2.682
  486SOL    HW1 5655   3.291   7.224   2.680
  486SOL    HW2 5656   3.291   7.093   2.756
  487SOL     OW 5657   6.105   8.549   4.769
  487SOL    HW1 5658   6.057   8.488   4.825
  487SOL    HW2 5659   6.063   8.634   4.784
  488SOL     OW 5660   1.376   4.229   4.331
  488SOL    HW1 5661   1.300   4.242   4.275
  488SOL    HW2 5662   1.343   4.246   4.420
  489SOL     OW 5663   0.946   4.612   5.565
  489SOL    HW1 5664   1.016   4.676   5.563
  489SOL    HW2 5665   0.906   4.617   5.478
  490SOL     OW 5666   7.588   4.766   0.657
  490SOL    HW1 5667   7.602   4.678   0.691
  490SOL    HW2 5668   7.669   4.786   0.610
  491SOL     OW 5669   7.865   5.801   2.854
  491SOL    HW1 5670   7.833   5.874   2.800
  491SOL    HW2 5671   7.915   5.747   2.793
  492SOL     OW 5672   1.227   3.250   5.115
  492SOL    HW1 5673   1.310   3.203   5.118
  492SOL    HW2 5674   1.208   3.272   5.206
  493SOL     OW 5675   1.239   7.360   4.414
  493SOL    HW1 5676   1.298   7.388   4.344
  493SOL    HW2 5677   1.283   7.387   4.495
  494SOL     OW 5678   0.905   6.825   2.938
  494SOL    HW1 5679   0.940   6.810   2.850
  494SOL    HW2 5680   0.965   6.777   2.996
  495SOL     OW 5681   4.367   4.849   5.572
  495SOL    HW1 5682   4.280   4.888   5.574
  495SOL    HW2 5683   4.391   4.841   5.664
  496SOL     OW 5684   2.501   9.884   5.447
  496SOL    HW1 5685   2.536   9.931   5.522
  496SOL    HW2 5686   2.429   9.832   5.483
  497SOL     OW 5687   3.012   9.713   5.412
  497SOL    HW1 5688   2.935   9.658   5.400
  497SOL    HW2 5689   3.085   9.661   5.377
  498SOL     OW 5690   4.497   0.751   0.228
  498SOL    HW1 5691   4.418   0.717   0.186
  498SOL    HW2 5692   4.548   0.673   0.250
  499SOL     OW 5693   6.321   4.031   2.219
  499SOL    HW1 5694   6.396   4.090   2.226
  499SOL    HW2 5695   6.332   3.970   2.292
  500SOL     OW 5696   3.267   8.428   2.690
  500SOL    HW1 5697   3.251   8.522   2.685
  500SOL    HW2 5698   3.323   8.417   2.767
  501SOL     OW 5699   4.400   7.425   6.158
  501SOL    HW1 5700   4.363   7.498   6.208
  501SOL    HW2 5701   4.416   7.357   6.223
  502SOL     OW 5702   0.157   6.932   4.800
  502SOL    HW1 5703   0.130   6.871   4.731
  502SOL    HW2 5704   0.252   6.920   4.806
  503SOL     OW 5705   1.581   6.895   3.830
  503SOL    HW1 5706   1.634   6.875   3.907
  503SOL    HW2 5707   1.513   6.954   3.862
  504SOL     OW 5708   3.653   4.855   5.706
  504SOL    HW1 5709   3.707   4.869   5.628
  504SOL    HW2 5710   3.716   4.838   5.776
  505SOL     OW 5711   8.029   6.132   2.093
  505SOL    HW1 5712   7.974   6.211   2.095
  505SOL    HW2 5713   8.018   6.093   2.180
  506SOL     OW 5714   3.785   9.670   5.912
  506SOL    HW1 5715   3.787   9.762   5.885
  506SOL    HW2 5716   3.873   9.638   5.891
  507SOL     OW 5717   7.130   2.582   0.692
  507SOL    HW1 5718   7.078   2.648   0.738
  507SOL    HW2 5719   7.071   2.547   0.626
  508SOL     OW 5720   4.714   6.036   0.224
  508SOL    HW1 5721   4.737   5.961   0.169
  508SOL    HW2 5722   4.729   6.112   0.168
  509SOL     OW 5723   8.176   3.181   0.705
  509SOL    HW1 5724   8.097   3.196   0.757
  509SOL    HW2 5725   8.195   3.267   0.666
  510SOL     OW 5726   2.995   5.112   4.942
  510SOL    HW1 5727   3.062   5.098   4.875
  510SOL    HW2 5728   2.983   5.207   4.944
  511SOL     OW 5729   0.202   5.605   3.922
  511SOL    HW1 5730   0.160   5.558   3.993
  511SOL    HW2 5731   0.172   5.560   3.842
  512SOL     OW 5732   1.796   1.352   1.948
  512SOL    HW1 5733   1.887   1.347   1.917
  512SOL    HW2 5734   1.804   1.351   2.043
  513SOL     OW 5735   7.363   2.092   1.103
  513SOL    HW1 5736   7.323   2.128   1.024
  513SOL    HW2 5737   7.338   2.000   1.103
  514SOL     OW 5738   2.311   3.462   5.011
  514SOL    HW1 5739   2.336   3.461   5.104
  514SOL    HW2 5740   2.220   3.491   5.011
  515SOL     OW 5741   5.515   4.956   2.916
  515SOL    HW1 5742   5.431   4.917   2.893
  515SOL    HW2 5743   5.503   4.988   3.006
  516SOL     OW 5744   4.174  10.471   5.836
  516SOL    HW1 5745   4.096  10.516   5.803
  516SOL    HW2 5746   4.170  10.384   5.795
  517SOL     OW 5747   2.325   7.474   3.538
  517SOL    HW1 5748   2.390   7.542   3.519
  517SOL    HW2 5749   2.242   7.512   3.511
  518SOL     OW 5750   4.610   6.546   1.571
  518SOL    HW1 5751   4.611   6.589   1.486
  518SOL    HW2 5752   4.517   6.537   1.592
  519SOL     OW 5753   1.916   4.973   3.991
  519SOL    HW1 5754   1.859   4.897   4.003
  519SOL    HW2 5755   1.879   5.019   3.916
  520SOL     OW 5756   1.486   3.847   0.551
  520SOL    HW1 5757   1.537   3.841   0.471
  520SOL    HW2 5758   1.450   3.760   0.563
  521SOL     OW 5759   0.245   2.755   2.852
  521SOL    HW1 5760   0.302   2.702   2.907
  521SOL    HW2 5761   0.293   2.838   2.840
  522SOL     OW 5762   4.066   9.483   4.136
  522SOL    HW1 5763   4.144   9.492   4.081
  522SOL    HW2 5764   4.039   9.573   4.156
  523SOL     OW 5765   3.618   6.991   1.184
  523SOL    HW1 5766   3.690   6.928   1.179
  523SOL    HW2 5767   3.549   6.945   1.232
  524SOL     OW 5768   6.454   2.357   0.987
  524SOL    HW1 5769   6.432   2.440   1.030
  524SOL    HW2 5770   6.538   2.332   1.023
  525SOL     OW 5771   6.249   6.863   2.041
  525SOL    HW1 5772   6.253   6.790   2.103
  525SOL    HW2 5773   6.332   6.859   1.994
  526SOL     OW 5774   5.890   9.971   5.050
  526SOL    HW1 5775   5.914   9.911   4.980
  526SOL    HW2 5776   5.808   9.936   5.086
  527SOL     OW 5777   2.777   1.742   2.299
  527SOL    HW1 5778   2.845   1.693   2.252
  527SOL    HW2 5779   2.743   1.679   2.363
  528SOL     OW 5780   2.157   5.490   5.615
  528SOL    HW1 5781   2.191   5.572   5.650
  528SOL    HW2 5782   2.156   5.430   5.690
  529SOL     OW 5783   3.736   2.135   1.112
  529SOL    HW1 5784   3.666   2.071   1.101
  529SOL    HW2 5785   3.811   2.084   1.144
  530SOL     OW 5786   7.280   4.377   0.778
  530SOL    HW1 5787   7.235   4.296   0.756
  530SOL    HW2 5788   7.373   4.354   0.779
  531SOL     OW 5789   4.966   8.212   5.970
  531SOL    HW1 5790   4.944   8.213   5.877
  531SOL    HW2 5791   4.914   8.283   6.008
  532SOL     OW 5792   1.706   5.073   5.677
  532SOL    HW1 5793   1.615   5.048   5.663
  532SOL    HW2 5794   1.721   5.060   5.771
  533SOL     OW 5795   5.665   7.146   0.767
  533SOL    HW1 5796   5.639   7.237   0.785
  533SOL    HW2 5797   5.583   7.100   0.752
  534SOL     OW 5798   6.473   9.906   5.237
  534SOL    HW1 5799   6.437   9.972   5.296
  534SOL    HW2 5800   6.549   9.872   5.284
  535SOL     OW 5801   5.295   3.571   0.753
  535SOL    HW1 5802   5.226   3.589   0.817
  535SOL    HW2 5803   5.254   3.585   0.668
  536SOL     OW 5804  -0.750   8.300   6.168
  536SOL    HW1 5805  -0.679   8.307   6.232
  536SOL    HW2 5806  -0.784   8.211   6.178
  537SOL     OW 5807   3.238   1.052   1.576
  537SOL    HW1 5808   3.305   1.093   1.630
  537SOL    HW2 5809   3.158   1.061   1.627
  538SOL     OW 5810   6.073   2.867   0.709
  538SOL    HW1 5811   6.009   2.938   0.716
  538SOL    HW2 5812   6.021   2.789   0.688
  539SOL     OW 5813   1.906   4.281   1.254
  539SOL    HW1 5814   1.818   4.308   1.228
  539SOL    HW2 5815   1.956   4.362   1.262
  540SOL     OW 5816  -0.198   7.744   4.966
  540SOL    HW1 5817  -0.111   7.756   4.928
  540SOL    HW2 5818  -0.229   7.661   4.928
  541SOL     OW 5819   2.407   7.986   4.754
  541SOL    HW1 5820   2.441   7.897   4.749
  541SOL    HW2 5821   2.368   8.002   4.669
  542SOL     OW 5822   2.186   0.978   1.499
  542SOL    HW1 5823   2.202   0.908   1.562
  542SOL    HW2 5824   2.205   0.939   1.414
  543SOL     OW 5825   3.207   5.081   4.447
  543SOL    HW1 5826   3.125   5.036   4.428
  543SOL    HW2 5827   3.272   5.011   4.450
  544SOL     OW 5828   6.570   2.001   0.643
  544SOL    HW1 5829   6.590   1.933   0.707
  544SOL    HW2 5830   6.487   2.039   0.672
  545SOL     OW 5831   7.628   4.075   0.696
  545SOL    HW1 5832   7.541   4.037   0.689
  545SOL    HW2 5833   7.684   4.017   0.644
  546SOL     OW 5834   5.877   2.696   2.134
  546SOL    HW1 5835   5.970   2.712   2.118
  546SOL    HW2 5836   5.864   2.715   2.227
  547SOL     OW 5837   2.212   4.758   6.047
  547SOL    HW1 5838   2.273   4.748   6.121
  547SOL    HW2 5839   2.260   4.814   5.985
  548SOL     OW 5840  -1.138   3.821   6.178
  548SOL    HW1 5841  -1.157   3.906   6.139
  548SOL    HW2 5842  -1.096   3.771   6.108
  549SOL     OW 5843   2.887   4.595   5.777
  549SOL    HW1 5844   2.913   4.531   5.843
  549SOL    HW2 5845   2.890   4.679   5.822
  550SOL     OW 5846   7.224   0.812   0.038
  550SOL    HW1 5847   7.274   0.890   0.063
  550SOL    HW2 5848   7.291   0.749   0.012
  551SOL     OW 5849   2.775   9.626   5.854
  551SOL    HW1 5850   2.680   9.627   5.868
  551SOL    HW2 5851   2.785   9.590   5.766
  552SOL     OW 5852   1.830   9.204   4.026
  552SOL    HW1 5853   1.887   9.253   3.966
  552SOL    HW2 5854   1.877   9.204   4.109
  553SOL     OW 5855   2.687   3.853   2.317
  553SOL    HW1 5856   2.663   3.763   2.295
  553SOL    HW2 5857   2.648   3.868   2.403
  554SOL     OW 5858   0.397   2.738   4.545
  554SOL    HW1 5859   0.409   2.831   4.526
  554SOL    HW2 5860   0.479   2.712   4.587
  555SOL     OW 5861  -0.802   4.003   4.724
  555SOL    HW1 5862  -0.859   4.079   4.711
  555SOL    HW2 5863  -0.733   4.014   4.659
  556SOL     OW 5864   6.134   4.851   5.162
  556SOL    HW1 5865   6.225   4.821   5.171
  556SOL    HW2 5866   6.109   4.826   5.073
  557SOL     OW 5867   5.169   4.503   0.931
  557SOL    HW1 5868   5.191   4.468   1.017
  557SOL    HW2 5869   5.105   4.442   0.895
  558SOL     OW 5870   7.063   4.032   0.516
  558SOL    HW1 5871   7.033   3.957   0.465
  558SOL    HW2 5872   6.983   4.069   0.554
  559SOL     OW 5873   2.216  10.424   6.054
  559SOL    HW1 5874   2.276  10.364   6.098
  559SOL    HW2 5875   2.161  10.459   6.124
  560SOL     OW 5876   2.441   3.967   6.166
  560SOL    HW1 5877   2.463   3.986   6.074
  560SOL    HW2 5878   2.473   3.877   6.179
  561SOL     OW 5879   7.228   6.379   1.122
  561SOL    HW1 5880   7.303   6.328   1.092
  561SOL    HW2 5881   7.163   6.314   1.149
  562SOL     OW 5882   0.097   4.696   5.828
  562SOL    HW1 5883   0.126   4.730   5.913
  562SOL    HW2 5884   0.042   4.766   5.793
  563SOL     OW 5885   1.168   6.022   5.929
  563SOL    HW1 5886   1.168   6.101   5.984
  563SOL    HW2 5887   1.162   5.950   5.992
  564SOL     OW 5888   6.581   7.495   2.945
  564SOL    HW1 5889   6.640   7.433   2.989
  564SOL    HW2 5890   6.538   7.443   2.878
  565SOL     OW 5891  -0.659   6.659   5.788
  565SOL    HW1 5892  -0.615   6.575   5.798
  565SOL    HW2 5893  -0.663   6.673   5.693
  566SOL     OW 5894   3.577   2.567   0.149
  566SOL    HW1 5895   3.624   2.600   0.225
  566SOL    HW2 5896   3.553   2.478   0.172
  567SOL     OW 5897   7.242   2.623   0.333
  567SOL    HW1 5898   7.190   2.543   0.337
  567SOL    HW2 5899   7.302   2.617   0.407
  568SOL     OW 5900   2.625   6.562   6.011
  568SOL    HW1 5901   2.610   6.472   5.983
  568SOL    HW2 5902   2.600   6.615   5.935
  569SOL     OW 5903   7.178   9.047   4.515
  569SOL    HW1 5904   7.125   9.120   4.483
  569SOL    HW2 5905   7.155   9.039   4.607
  570SOL     OW 5906  -0.399   1.252   2.132
  570SOL    HW1 5907  -0.319   1.212   2.100
  570SOL    HW2 5908  -0.404   1.226   2.224
  571SOL     OW 5909   6.332   8.411   4.456
  571SOL    HW1 5910   6.424   8.435   4.459
  571SOL    HW2 5911   6.331   8.324   4.417
  572SOL     OW 5912   4.230   6.629   5.569
  572SOL    HW1 5913   4.177   6.550   5.558
  572SOL    HW2 5914   4.202   6.687   5.499
  573SOL     OW 5915   8.701   6.329   1.075
  573SOL    HW1 5916   8.696   6.237   1.051
  573SOL    HW2 5917   8.750   6.331   1.156
  574SOL     OW 5918   6.887   0.971   1.335
  574SOL    HW1 5919   6.968   0.933   1.302
  574SOL    HW2 5920   6.857   1.028   1.265
  575SOL     OW 5921   6.685   5.141   0.274
  575SOL    HW1 5922   6.622   5.071   0.293
  575SOL    HW2 5923   6.633   5.209   0.231
  576SOL     OW 5924   7.729   5.159   2.577
  576SOL    HW1 5925   7.695   5.152   2.666
  576SOL    HW2 5926   7.723   5.070   2.542
  577SOL     OW 5927   6.301   6.175   5.257
  577SOL    HW1 5928   6.385   6.209   5.225
  577SOL    HW2 5929   6.304   6.188   5.352
  578SOL     OW 5930   5.310   9.839   5.235
  578SOL    HW1 5931   5.300   9.781   5.311
  578SOL    HW2 5932   5.363   9.912   5.267
  579SOL     OW 5933   4.915   6.596   1.260
  579SOL    HW1 5934   5.007   6.577   1.239
  579SOL    HW2 5935   4.869   6.584   1.177
  580SOL     OW 5936   2.444   7.496   5.190
  580SOL    HW1 5937   2.467   7.578   5.145
  580SOL    HW2 5938   2.491   7.501   5.273
  581SOL     OW 5939   2.773   1.704   0.696
  581SOL    HW1 5940   2.684   1.670   0.694
  581SOL    HW2 5941   2.811   1.676   0.613
  582SOL     OW 5942   5.975   0.996   1.170
  582SOL    HW1 5943   5.972   0.930   1.239
  582SOL    HW2 5944   6.063   1.032   1.174
  583SOL     OW 5945   7.535   5.506   2.745
  583SOL    HW1 5946   7.616   5.552   2.722
  583SOL    HW2 5947   7.529   5.435   2.681
  584SOL     OW 5948   4.197   1.711   0.106
  584SOL    HW1 5949   4.104   1.723   0.126
  584SOL    HW2 5950   4.241   1.722   0.191
  585SOL     OW 5951   5.913   4.661   1.047
  585SOL    HW1 5952   5.846   4.630   0.986
  585SOL    HW2 5953   5.985   4.690   0.991
  586SOL     OW 5954   6.430   2.216   0.354
  586SOL    HW1 5955   6.505   2.158   0.363
  586SOL    HW2 5956   6.465   2.304   0.370
  587SOL     OW 5957   0.486   2.030   0.581
  587SOL    HW1 5958   0.556   1.985   0.629
  587SOL    HW2 5959   0.531   2.081   0.515
  588SOL     OW 5960  -0.373   4.737   5.629
  588SOL    HW1 5961  -0.351   4.647   5.605
  588SOL    HW2 5962  -0.379   4.784   5.546
  589SOL     OW 5963   1.426   5.124   4.514
  589SOL    HW1 5964   1.436   5.035   4.547
  589SOL    HW2 5965   1.481   5.127   4.435
  590SOL     OW 5966   0.748   8.948   6.073
  590SOL    HW1 5967   0.707   9.029   6.104
  590SOL    HW2 5968   0.679   8.882   6.080
  591SOL     OW 5969   0.454   8.916   5.495
  591SOL    HW1 5970   0.478   8.870   5.575
  591SOL    HW2 5971   0.359   8.925   5.499
  592SOL     OW 5972   3.554   2.934   4.424
  592SOL    HW1 5973   3.643   2.923   4.391
  592SOL    HW2 5974   3.499   2.889   4.359
  593SOL     OW 5975   0.582   6.026   5.647
  593SOL    HW1 5976   0.636   5.972   5.589
  593SOL    HW2 5977   0.643   6.059   5.713
  594SOL     OW 5978  -0.604   5.972   5.470
  594SOL    HW1 5979  -0.653   5.978   5.388
  594SOL    HW2 5980  -0.521   5.932   5.445
  595SOL     OW 5981   4.820   9.261   4.044
  595SOL    HW1 5982   4.901   9.274   3.995
  595SOL    HW2 5983   4.786   9.350   4.058
  596SOL     OW 5984   4.405   9.725   5.708
  596SOL    HW1 5985   4.491   9.767   5.702
  596SOL    HW2 5986   4.344   9.798   5.719
  597SOL     OW 5987   6.940   8.290   2.864
  597SOL    HW1 5988   6.926   8.196   2.872
  597SOL    HW2 5989   7.023   8.299   2.819
  598SOL     OW 5990   1.685   2.414   2.937
  598SOL    HW1 5991   1.710   2.507   2.937
  598SOL    HW2 5992   1.685   2.389   3.029
  599SOL     OW 5993   5.721   5.550   5.838
  599SOL    HW1 5994   5.789   5.535   5.904
  599SOL    HW2 5995   5.666   5.471   5.843
  600SOL     OW 5996   4.564   1.887   0.946
  600SOL    HW1 5997   4.544   1.970   0.988
  600SOL    HW2 5998   4.484   1.864   0.898
  601SOL     OW 5999   6.419   8.820   5.915
  601SOL    HW1 6000   6.451   8.893   5.863
  601SOL    HW2 6001   6.327   8.842   5.933
  602SOL     OW 6002   5.659   7.152   0.037
  602SOL    HW1 6003   5.615   7.076  -0.001
  602SOL    HW2 6004   5.752   7.132   0.031
  603SOL     OW 6005  -0.451   2.711   2.856
  603SOL    HW1 6006  -0.361   2.689   2.832
  603SOL    HW2 6007  -0.453   2.706   2.951
  604SOL     OW 6008   0.299   7.330   5.111
  604SOL    HW1 6009   0.269   7.276   5.038
  604SOL    HW2 6010   0.374   7.282   5.147
  605SOL     OW 6011   7.902   6.451   1.780
  605SOL    HW1 6012   7.983   6.502   1.789
  605SOL    HW2 6013   7.833   6.517   1.770
  606SOL     OW 6014   6.931   8.477   4.248
  606SOL    HW1 6015   6.959   8.512   4.163
  606SOL    HW2 6016   6.840   8.503   4.256
  607SOL     OW 6017   7.970   8.722   3.993
  607SOL    HW1 6018   8.029   8.647   3.998
  607SOL    HW2 6019   8.014   8.785   3.937
  608SOL     OW 6020   8.447   6.860   1.015
  608SOL    HW1 6021   8.510   6.810   1.067
  608SOL    HW2 6022   8.496   6.939   0.988
  609SOL     OW 6023   7.421   9.507   4.790
  609SOL    HW1 6024   7.515   9.522   4.803
  609SOL    HW2 6025   7.380   9.544   4.869
  610SOL     OW 6026   1.631   2.439   1.978
  610SOL    HW1 6027   1.612   2.528   1.950
  610SOL    HW2 6028   1.699   2.448   2.045
  611SOL     OW 6029   6.854   4.155   0.655
  611SOL    HW1 6030   6.911   4.217   0.700
  611SOL    HW2 6031   6.818   4.204   0.582
  612SOL     OW 6032  -0.041   7.574   5.946
  612SOL    HW1 6033  -0.125   7.552   5.906
  612SOL    HW2 6034  -0.043   7.669   5.958
  613SOL     OW 6035   7.229   6.569   1.307
  613SOL    HW1 6036   7.313   6.534   1.338
  613SOL    HW2 6037   7.201   6.509   1.238
  614SOL     OW 6038   1.991   6.111   0.931
  614SOL    HW1 6039   1.943   6.033   0.904
  614SOL    HW2 6040   2.005   6.099   1.025
  615SOL     OW 6041   1.429   4.474   0.840
  615SOL    HW1 6042   1.518   4.493   0.811
  615SOL    HW2 6043   1.424   4.508   0.929
  616SOL     OW 6044   2.039   4.461   3.516
  616SOL    HW1 6045   2.056   4.480   3.423
  616SOL    HW2 6046   1.982   4.532   3.545
  617SOL     OW 6047   1.608   4.694   3.499
  617SOL    HW1 6048   1.611   4.790   3.504
  617SOL    HW2 6049   1.528   4.671   3.545
  618SOL     OW 6050   1.180   0.437   0.626
  618SOL    HW1 6051   1.085   0.447   0.612
  618SOL    HW2 6052   1.209   0.525   0.649
  619SOL     OW 6053   6.218   4.526   0.306
  619SOL    HW1 6054   6.248   4.590   0.370
  619SOL    HW2 6055   6.231   4.568   0.221
  620SOL     OW 6056   3.825   1.501   1.025
  620SOL    HW1 6057   3.805   1.593   1.044
  620SOL    HW2 6058   3.906   1.484   1.073
  621SOL     OW 6059   2.084   2.645   0.494
  621SOL    HW1 6060   1.989   2.631   0.493
  621SOL    HW2 6061   2.094   2.740   0.502
  622SOL     OW 6062  -0.283   1.300   1.700
  622SOL    HW1 6063  -0.196   1.338   1.688
  622SOL    HW2 6064  -0.318   1.347   1.776
  623SOL     OW 6065   7.699   7.766   3.589
  623SOL    HW1 6066   7.783   7.795   3.553
  623SOL    HW2 6067   7.662   7.845   3.628
  624SOL     OW 6068   3.731   4.443   5.769
  624SOL    HW1 6069   3.700   4.375   5.830
  624SOL    HW2 6070   3.740   4.398   5.685
  625SOL     OW 6071   4.703   0.477   0.074
  625SOL    HW1 6072   4.785   0.445   0.037
  625SOL    HW2 6073   4.730   0.549   0.132
  626SOL     OW 6074   3.624   1.341   1.651
  626SOL    HW1 6075   3.572   1.284   1.595
  626SOL    HW2 6076   3.661   1.406   1.592
  627SOL     OW 6077   4.342   1.733   0.813
  627SOL    HW1 6078   4.264   1.699   0.857
  627SOL    HW2 6079   4.415   1.689   0.857
  628SOL     OW 6080   0.375   1.599   0.974
  628SOL    HW1 6081   0.411   1.664   1.034
  628SOL    HW2 6082   0.309   1.647   0.924
  629SOL     OW 6083   1.154   4.715   4.617
  629SOL    HW1 6084   1.109   4.739   4.536
  629SOL    HW2 6085   1.246   4.735   4.600
  630SOL     OW 6086   5.783   2.204   0.005
  630SOL    HW1 6087   5.816   2.225  -0.082
  630SOL    HW2 6088   5.695   2.241   0.007
  631SOL     OW 6089   4.481   7.779   1.408
  631SOL    HW1 6090   4.451   7.707   1.352
  631SOL    HW2 6091   4.564   7.805   1.369
  632SOL     OW 6092   1.260   4.056   2.011
  632SOL    HW1 6093   1.242   4.011   1.929
  632SOL    HW2 6094   1.354   4.043   2.025
  633SOL     OW 6095   3.107   7.906   4.972
  633SOL    HW1 6096   3.034   7.955   4.933
  633SOL    HW2 6097   3.183   7.964   4.959
  634SOL     OW 6098   4.729   0.896   0.160
  634SOL    HW1 6099   4.659   0.855   0.211
  634SOL    HW2 6100   4.684   0.933   0.084
  635SOL     OW 6101   3.152   7.385   4.945
  635SOL    HW1 6102   3.172   7.478   4.950
  635SOL    HW2 6103   3.228   7.342   4.986
  636SOL     OW 6104   7.937   1.815   0.458
  636SOL    HW1 6105   7.959   1.781   0.371
  636SOL    HW2 6106   7.996   1.889   0.471
  637SOL     OW 6107   5.297   4.777   2.894
  637SOL    HW1 6108   5.232   4.846   2.882
  637SOL    HW2 6109   5.307   4.738   2.807
  638SOL     OW 6110   6.051   9.005   5.689
  638SOL    HW1 6111   6.134   8.974   5.651
  638SOL    HW2 6112   6.044   9.096   5.658
  639SOL     OW 6113   3.332   4.032   5.304
  639SOL    HW1 6114   3.410   4.011   5.254
  639SOL    HW2 6115   3.352   4.006   5.393
  640SOL     OW 6116   3.551   1.582   1.988
  640SOL    HW1 6117   3.641   1.557   1.967
  640SOL    HW2 6118   3.536   1.544   2.075
  641SOL     OW 6119   0.881   2.546   3.009
  641SOL    HW1 6120   0.842   2.514   3.090
  641SOL    HW2 6121   0.880   2.470   2.951
  642SOL     OW 6122   2.863   7.421   1.790
  642SOL    HW1 6123   2.940   7.478   1.778
  642SOL    HW2 6124   2.835   7.438   1.880
  643SOL     OW 6125   3.310   9.704   5.024
  643SOL    HW1 6126   3.369   9.632   5.003
  643SOL    HW2 6127   3.330   9.726   5.115
  644SOL     OW 6128   3.527   7.398   0.755
  644SOL    HW1 6129   3.607   7.444   0.779
  644SOL    HW2 6130   3.476   7.463   0.704
  645SOL     OW 6131   3.653   3.906   3.693
  645SOL    HW1 6132   3.635   3.949   3.778
  645SOL    HW2 6133   3.631   3.973   3.628
  646SOL     OW 6134   6.713   2.496   0.883
  646SOL    HW1 6135   6.702   2.461   0.971
  646SOL    HW2 6136   6.788   2.448   0.847
  647SOL     OW 6137   4.260   8.706   2.698
  647SOL    HW1 6138   4.223   8.618   2.705
  647SOL    HW2 6139   4.190   8.764   2.729
  648SOL     OW 6140   7.801   7.021   0.679
  648SOL    HW1 6141   7.743   7.045   0.751
  648SOL    HW2 6142   7.749   6.959   0.626
  649SOL     OW 6143   0.723   4.909   3.600
  649SOL    HW1 6144   0.655   4.872   3.657
  649SOL    HW2 6145   0.678   4.927   3.518
  650SOL     OW 6146   5.726   6.371   2.356
  650SOL    HW1 6147   5.680   6.433   2.300
  650SOL    HW2 6148   5.819   6.388   2.339
  651SOL     OW 6149   1.552   4.763   5.203
  651SOL    HW1 6150   1.562   4.685   5.149
  651SOL    HW2 6151   1.457   4.769   5.219
  652SOL     OW 6152   1.650   3.987   3.426
  652SOL    HW1 6153   1.661   4.081   3.444
  652SOL    HW2 6154   1.606   3.953   3.504
  653SOL     OW 6155   0.624   9.704   5.857
  653SOL    HW1 6156   0.593   9.614   5.860
  653SOL    HW2 6157   0.659   9.714   5.768
  654SOL     OW 6158   6.804   1.832   0.032
  654SOL    HW1 6159   6.794   1.775  -0.044
  654SOL    HW2 6160   6.715   1.848   0.062
  655SOL     OW 6161   6.191   6.362   3.973
  655SOL    HW1 6162   6.199   6.291   3.910
  655SOL    HW2 6163   6.097   6.372   3.987
  656SOL     OW 6164   4.144   2.822   1.476
  656SOL    HW1 6165   4.068   2.840   1.533
  656SOL    HW2 6166   4.117   2.855   1.390
  657SOL     OW 6167   1.914   2.696   1.642
  657SOL    HW1 6168   1.961   2.626   1.687
  657SOL    HW2 6169   1.977   2.769   1.638
  658SOL     OW 6170   0.509   2.895   4.885
  658SOL    HW1 6171   0.435   2.915   4.829
  658SOL    HW2 6172   0.475   2.904   4.974
  659SOL     OW 6173   4.695   7.810   2.093
  659SOL    HW1 6174   4.723   7.873   2.027
  659SOL    HW2 6175   4.653   7.864   2.160
  660SOL     OW 6176   3.712   6.817   4.987
  660SOL    HW1 6177   3.795   6.845   4.948
  660SOL    HW2 6178   3.698   6.876   5.061
  661SOL     OW 6179   1.389   0.555   0.400
  661SOL    HW1 6180   1.305   0.592   0.425
  661SOL    HW2 6181   1.450   0.587   0.466
  662SOL     OW 6182  -1.492   4.312   6.036
  662SOL    HW1 6183  -1.503   4.218   6.023
  662SOL    HW2 6184  -1.425   4.319   6.104
  663SOL     OW 6185   5.012   1.331   1.118
  663SOL    HW1 6186   5.089   1.285   1.085
  663SOL    HW2 6187   4.968   1.363   1.039
  664SOL     OW 6188   7.615   6.617   2.533
  664SOL    HW1 6189   7.595   6.710   2.545
  664SOL    HW2 6190   7.586   6.575   2.614
  665SOL     OW 6191   1.390   5.627   4.365
  665SOL    HW1 6192   1.401   5.541   4.325
  665SOL    HW2 6193   1.419   5.616   4.455
  666SOL     OW 6194   1.734   0.553   0.958
  666SOL    HW1 6195   1.773   0.619   1.016
  666SOL    HW2 6196   1.736   0.594   0.871
  667SOL     OW 6197   6.672   2.843   0.040
  667SOL    HW1 6198   6.618   2.787   0.095
  667SOL    HW2 6199   6.714   2.904   0.100
  668SOL     OW 6200   6.338   5.173   3.572
  668SOL    HW1 6201   6.329   5.142   3.662
  668SOL    HW2 6202   6.268   5.237   3.561
  669SOL     OW 6203   6.013   7.349   0.585
  669SOL    HW1 6204   6.053   7.430   0.555
  669SOL    HW2 6205   5.969   7.373   0.667
  670SOL     OW 6206   2.927   7.188   4.857
  670SOL    HW1 6207   2.971   7.264   4.896
  670SOL    HW2 6208   2.839   7.190   4.896
  671SOL     OW 6209   3.847   7.693   5.939
  671SOL    HW1 6210   3.758   7.697   5.973
  671SOL    HW2 6211   3.876   7.604   5.956
  672SOL     OW 6212   7.059   7.195   2.852
  672SOL    HW1 6213   7.135   7.215   2.906
  672SOL    HW2 6214   7.081   7.230   2.766
  673SOL     OW 6215   3.891   9.314   5.080
  673SOL    HW1 6216   3.911   9.376   5.150
  673SOL    HW2 6217   3.961   9.326   5.017
  674SOL     OW 6218   4.502   5.096   0.069
  674SOL    HW1 6219   4.430   5.122   0.127
  674SOL    HW2 6220   4.461   5.037   0.006
  675SOL     OW 6221  -0.233   2.802   3.398
  675SOL    HW1 6222  -0.185   2.874   3.358
  675SOL    HW2 6223  -0.236   2.734   3.331
  676SOL     OW 6224   2.911   1.386   1.396
  676SOL    HW1 6225   2.971   1.350   1.330
  676SOL    HW2 6226   2.868   1.459   1.352
  677SOL     OW 6227   5.548   5.796   0.066
  677SOL    HW1 6228   5.521   5.720   0.117
  677SOL    HW2 6229   5.543   5.766  -0.025
  678SOL     OW 6230   7.372   4.280   0.131
  678SOL    HW1 6231   7.400   4.248   0.045
  678SOL    HW2 6232   7.354   4.200   0.181
  679SOL     OW 6233   6.045   3.829   1.685
  679SOL    HW1 6234   5.956   3.818   1.718
  679SOL    HW2 6235   6.069   3.918   1.710
  680SOL     OW 6236   6.486   5.371   1.330
  680SOL    HW1 6237   6.557   5.434   1.345
  680SOL    HW2 6238   6.510   5.295   1.383
  681SOL     OW 6239   1.929   9.657   4.679
  681SOL    HW1 6240   1.933   9.653   4.583
  681SOL    HW2 6241   1.837   9.642   4.700
  682SOL     OW 6242   5.955   4.270   3.597
  682SOL    HW1 6243   5.872   4.316   3.584
  682SOL    HW2 6244   6.021   4.329   3.561
  683SOL     OW 6245   0.312   9.735   6.120
  683SOL    HW1 6246   0.299   9.829   6.107
  683SOL    HW2 6247   0.300   9.697   6.033
  684SOL     OW 6248   3.567   6.298   4.759
  684SOL    HW1 6249   3.591   6.315   4.850
  684SOL    HW2 6250   3.594   6.377   4.712
  685SOL     OW 6251   2.914   7.860   3.828
  685SOL    HW1 6252   2.904   7.795   3.758
  685SOL    HW2 6253   2.970   7.928   3.789
  686SOL     OW 6254   5.131   3.426   4.217
  686SOL    HW1 6255   5.067   3.478   4.266
  686SOL    HW2 6256   5.146   3.349   4.272
  687SOL     OW 6257   5.821   3.592   1.892
  687SOL    HW1 6258   5.807   3.682   1.860
  687SOL    HW2 6259   5.873   3.603   1.971
  688SOL     OW 6260   3.027   2.336   0.082
  688SOL    HW1 6261   2.944   2.338   0.034
  688SOL    HW2 6262   3.003   2.302   0.169
  689SOL     OW 6263   7.546   4.401   2.539
  689SOL    HW1 6264   7.495   4.478   2.515
  689SOL    HW2 6265   7.507   4.330   2.488
  690SOL     OW 6266   2.211   8.531   5.778
  690SOL    HW1 6267   2.152   8.564   5.710
  690SOL    HW2 6268   2.275   8.478   5.729
  691SOL     OW 6269   1.736   1.362   0.817
  691SOL    HW1 6270   1.656   1.343   0.866
  691SOL    HW2 6271   1.778   1.433   0.865
  692SOL     OW 6272   2.066   7.697   1.382
  692SOL    HW1 6273   2.007   7.772   1.377
  692SOL    HW2 6274   2.151   7.733   1.357
  693SOL     OW 6275   3.328   9.256   5.490
  693SOL    HW1 6276   3.336   9.231   5.582
  693SOL    HW2 6277   3.358   9.347   5.487
  694SOL     OW 6278  -0.504   1.980   3.239
  694SOL    HW1 6279  -0.422   1.943   3.272
  694SOL    HW2 6280  -0.489   2.075   3.240
  695SOL     OW 6281   0.787   2.342   0.531
  695SOL    HW1 6282   0.714   2.386   0.576
  695SOL    HW2 6283   0.813   2.404   0.463
  696SOL     OW 6284   7.086   2.853   0.389
  696SOL    HW1 6285   7.151   2.787   0.365
  696SOL    HW2 6286   7.136   2.920   0.437
  697SOL     OW 6287   5.639   2.962   3.613
  697SOL    HW1 6288   5.624   2.991   3.523
  697SOL    HW2 6289   5.704   3.023   3.648
  698SOL     OW 6290   5.038   8.281   2.209
  698SOL    HW1 6291   5.054   8.187   2.212
  698SOL    HW2 6292   4.953   8.293   2.253
  699SOL     OW 6293   1.617   7.022   2.096
  699SOL    HW1 6294   1.671   7.004   2.173
  699SOL    HW2 6295   1.668   6.987   2.023
  700SOL     OW 6296   7.006   6.437   4.406
  700SOL    HW1 6297   6.993   6.532   4.399
  700SOL    HW2 6298   6.954   6.401   4.335
  701SOL     OW 6299   3.169   9.611   6.193
  701SOL    HW1 6300   3.122   9.640   6.115
  701SOL    HW2 6301   3.121   9.533   6.222
  702SOL     OW 6302   7.806   8.558   2.692
  702SOL    HW1 6303   7.826   8.593   2.779
  702SOL    HW2 6304   7.880   8.501   2.672
  703SOL     OW 6305   2.522   0.641   0.664
  703SOL    HW1 6306   2.558   0.669   0.580
  703SOL    HW2 6307   2.511   0.722   0.714
  704SOL     OW 6308   4.013   5.131   4.594
  704SOL    HW1 6309   3.942   5.113   4.533
  704SOL    HW2 6310   4.035   5.045   4.631
  705SOL     OW 6311   0.027   8.095   4.701
  705SOL    HW1 6312   0.053   8.029   4.766
  705SOL    HW2 6313  -0.011   8.166   4.753
  706SOL     OW 6314   0.593   4.796   4.997
  706SOL    HW1 6315   0.676   4.758   4.969
  706SOL    HW2 6316   0.616   4.856   5.068
  707SOL     OW 6317   5.214   7.918   5.201
  707SOL    HW1 6318   5.127   7.892   5.232
  707SOL    HW2 6319   5.197   7.974   5.126
  708SOL     OW 6320   0.942   5.438   1.923
  708SOL    HW1 6321   0.934   5.386   1.844
  708SOL    HW2 6322   0.870   5.409   1.979
  709SOL     OW 6323   4.307   8.529   4.146
  709SOL    HW1 6324   4.337   8.605   4.195
  709SOL    HW2 6325   4.215   8.520   4.169
  710SOL     OW 6326  -1.982   3.752   6.034
  710SOL    HW1 6327  -2.017   3.809   6.102
  710SOL    HW2 6328  -1.976   3.666   6.075
  711SOL     OW 6329   8.113   7.369   0.692
  711SOL    HW1 6330   8.087   7.332   0.776
  711SOL    HW2 6331   8.031   7.381   0.644
  712SOL     OW 6332   6.318   3.997   3.621
  712SOL    HW1 6333   6.304   4.021   3.713
  712SOL    HW2 6334   6.327   4.081   3.575
  713SOL     OW 6335   5.484   2.325   0.720
  713SOL    HW1 6336   5.495   2.364   0.806
  713SOL    HW2 6337   5.462   2.233   0.738
  714SOL     OW 6338   5.664   3.775   2.762
  714SOL    HW1 6339   5.640   3.838   2.694
  714SOL    HW2 6340   5.734   3.818   2.811
  715SOL     OW 6341   1.197   5.124   2.425
  715SOL    HW1 6342   1.170   5.033   2.425
  715SOL    HW2 6343   1.292   5.121   2.412
  716SOL     OW 6344   3.141   4.301   4.585
  716SOL    HW1 6345   3.228   4.319   4.621
  716SOL    HW2 6346   3.146   4.212   4.550
  717SOL     OW 6347   7.542   4.315   0.789
  717SOL    HW1 6348   7.577   4.227   0.777
  717SOL    HW2 6349   7.605   4.372   0.745
  718SOL     OW 6350   2.473   2.814   2.461
  718SOL    HW1 6351   2.463   2.769   2.545
  718SOL    HW2 6352   2.393   2.866   2.452
  719SOL     OW 6353   2.802   5.900   0.562
  719SOL    HW1 6354   2.889   5.931   0.537
  719SOL    HW2 6355   2.788   5.821   0.510
  720SOL     OW 6356   1.061   8.532   4.054
  720SOL    HW1 6357   1.092   8.532   3.963
  720SOL    HW2 6358   1.075   8.443   4.084
  721SOL     OW 6359   1.594   7.031   4.659
  721SOL    HW1 6360   1.667   7.090   4.638
  721SOL    HW2 6361   1.636   6.957   4.705
  722SOL     OW 6362   3.058   3.013   1.245
  722SOL    HW1 6363   3.011   3.086   1.284
  722SOL    HW2 6364   3.015   2.935   1.279
  723SOL     OW 6365   4.804   7.339   2.447
  723SOL    HW1 6366   4.710   7.322   2.440
  723SOL    HW2 6367   4.839   7.264   2.494
  724SOL     OW 6368   7.124   0.592   0.726
  724SOL    HW1 6369   7.168   0.531   0.666
  724SOL    HW2 6370   7.040   0.610   0.685
  725SOL     OW 6371   3.571   1.917   2.420
  725SOL    HW1 6372   3.558   1.826   2.448
  725SOL    HW2 6373   3.643   1.949   2.474
  726SOL     OW 6374   4.680   7.535   2.635
  726SOL    HW1 6375   4.690   7.612   2.580
  726SOL    HW2 6376   4.753   7.539   2.697
  727SOL     OW 6377   1.571  10.057   5.373
  727SOL    HW1 6378   1.655  10.095   5.399
  727SOL    HW2 6379   1.594   9.986   5.313
  728SOL     OW 6380   6.438   4.497   3.769
  728SOL    HW1 6381   6.456   4.416   3.720
  728SOL    HW2 6382   6.457   4.567   3.707
  729SOL     OW 6383  -0.028   4.677   5.381
  729SOL    HW1 6384  -0.043   4.699   5.473
  729SOL    HW2 6385  -0.058   4.586   5.373
  730SOL     OW 6386   3.360   2.543   1.305
  730SOL    HW1 6387   3.380   2.466   1.357
  730SOL    HW2 6388   3.273   2.570   1.335
  731SOL     OW 6389   8.488   8.493   2.522
  731SOL    HW1 6390   8.444   8.431   2.464
  731SOL    HW2 6391   8.464   8.464   2.610
  732SOL     OW 6392   5.312   8.247   1.975
  732SOL    HW1 6393   5.219   8.230   1.961
  732SOL    HW2 6394   5.315   8.335   2.012
  733SOL     OW 6395   4.805   2.689   0.721
  733SOL    HW1 6396   4.740   2.627   0.755
  733SOL    HW2 6397   4.837   2.649   0.640
  734SOL     OW 6398   5.329   6.755   2.704
  734SOL    HW1 6399   5.303   6.727   2.792
  734SOL    HW2 6400   5.312   6.849   2.703
  735SOL     OW 6401   0.287   5.584   5.852
  735SOL    HW1 6402   0.307   5.584   5.946
  735SOL    HW2 6403   0.342   5.653   5.815
  736SOL     OW 6404   1.985   6.157   4.306
  736SOL    HW1 6405   2.005   6.246   4.334
  736SOL    HW2 6406   1.950   6.115   4.384
  737SOL     OW 6407   6.851   5.996   0.160
  737SOL    HW1 6408   6.939   5.999   0.199
  737SOL    HW2 6409   6.798   5.948   0.223
  738SOL     OW 6410   4.154   3.643   3.744
  738SOL    HW1 6411   4.088   3.708   3.765
  738SOL    HW2 6412   4.139   3.572   3.807
  739SOL     OW 6413   2.263   5.061   0.283
  739SOL    HW1 6414   2.268   5.075   0.378
  739SOL    HW2 6415   2.343   5.101   0.249
  740SOL     OW 6416   8.384   8.658   3.142
  740SOL    HW1 6417   8.346   8.642   3.228
  740SOL    HW2 6418   8.324   8.615   3.081
  741SOL     OW 6419   3.998   7.183   6.105
  741SOL    HW1 6420   4.058   7.229   6.164
  741SOL    HW2 6421   4.051   7.114   6.066
  742SOL     OW 6422   8.579   8.963   3.376
  742SOL    HW1 6423   8.553   8.886   3.427
  742SOL    HW2 6424   8.651   9.002   3.425
  743SOL     OW 6425   3.699   1.813   2.637
  743SOL    HW1 6426   3.700   1.906   2.660
  743SOL    HW2 6427   3.626   1.777   2.686
  744SOL     OW 6428   3.418   0.993   0.022
  744SOL    HW1 6429   3.443   1.039   0.103
  744SOL    HW2 6430   3.323   1.005   0.016
  745SOL     OW 6431   5.755   5.774   5.686
  745SOL    HW1 6432   5.735   5.708   5.752
  745SOL    HW2 6433   5.848   5.765   5.670
  746SOL     OW 6434   2.130   9.212   5.530
  746SOL    HW1 6435   2.108   9.161   5.453
  746SOL    HW2 6436   2.108   9.155   5.604
  747SOL     OW 6437   3.056   8.502   3.623
  747SOL    HW1 6438   3.097   8.419   3.648
  747SOL    HW2 6439   3.101   8.527   3.542
  748SOL     OW 6440   2.671   4.071   4.565
  748SOL    HW1 6441   2.692   4.123   4.488
  748SOL    HW2 6442   2.720   3.989   4.552
  749SOL     OW 6443   6.407   2.080   2.864
  749SOL    HW1 6444   6.408   2.170   2.895
  749SOL    HW2 6445   6.380   2.029   2.940
  750SOL     OW 6446   6.255   5.512   3.195
  750SOL    HW1 6447   6.247   5.574   3.267
  750SOL    HW2 6448   6.185   5.448   3.210
  751SOL     OW 6449   1.364   5.253   4.002
  751SOL    HW1 6450   1.419   5.242   3.924
  751SOL    HW2 6451   1.357   5.348   4.012
  752SOL     OW 6452   2.382   3.437   4.085
  752SOL    HW1 6453   2.408   3.521   4.048
  752SOL    HW2 6454   2.388   3.376   4.011
  753SOL     OW 6455   1.460   1.437   0.890
  753SOL    HW1 6456   1.499   1.384   0.959
  753SOL    HW2 6457   1.372   1.401   0.879
  754SOL     OW 6458   5.536   6.442   2.079
  754SOL    HW1 6459   5.528   6.347   2.066
  754SOL    HW2 6460   5.478   6.460   2.153
  755SOL     OW 6461  -0.562   1.262   1.926
  755SOL    HW1 6462  -0.508   1.268   2.004
  755SOL    HW2 6463  -0.554   1.349   1.884
  756SOL     OW 6464   1.037   3.402   2.776
  756SOL    HW1 6465   1.090   3.414   2.855
  756SOL    HW2 6466   1.010   3.490   2.752
  757SOL     OW 6467   2.885   6.987   4.681
  757SOL    HW1 6468   2.950   7.000   4.612
  757SOL    HW2 6469   2.891   7.065   4.735
  758SOL     OW 6470   2.766   4.372   0.812
  758SOL    HW1 6471   2.825   4.346   0.882
  758SOL    HW2 6472   2.808   4.450   0.773
  759SOL     OW 6473   6.504   4.840   1.877
  759SOL    HW1 6474   6.573   4.881   1.824
  759SOL    HW2 6475   6.453   4.914   1.911
  760SOL     OW 6476   6.159   1.822   2.392
  760SOL    HW1 6477   6.110   1.740   2.397
  760SOL    HW2 6478   6.251   1.795   2.384
  761SOL     OW 6479   6.511   1.725   0.292
  761SOL    HW1 6480   6.525   1.633   0.270
  761SOL    HW2 6481   6.560   1.737   0.374
  762SOL     OW 6482   6.058   5.291   0.689
  762SOL    HW1 6483   6.019   5.344   0.759
  762SOL    HW2 6484   6.116   5.352   0.643
  763SOL     OW 6485   1.837   9.571   5.322
  763SOL    HW1 6486   1.907   9.593   5.260
  763SOL    HW2 6487   1.871   9.495   5.370
  764SOL     OW 6488   3.529   2.657   3.420
  764SOL    HW1 6489   3.601   2.607   3.458
  764SOL    HW2 6490   3.481   2.691   3.496
  765SOL     OW 6491   6.756   3.282   0.585
  765SOL    HW1 6492   6.770   3.244   0.672
  765SOL    HW2 6493   6.664   3.262   0.565
  766SOL     OW 6494   4.068   4.893   4.712
  766SOL    HW1 6495   4.113   4.814   4.683
  766SOL    HW2 6496   4.086   4.898   4.806
  767SOL     OW 6497   5.463   1.920   1.224
  767SOL    HW1 6498   5.502   1.875   1.149
  767SOL    HW2 6499   5.496   2.010   1.218
  768SOL     OW 6500   4.856   1.345   1.326
  768SOL    HW1 6501   4.889   1.317   1.241
  768SOL    HW2 6502   4.769   1.305   1.332
  769SOL     OW 6503   2.560   8.935   4.409
  769SOL    HW1 6504   2.621   8.874   4.368
  769SOL    HW2 6505   2.588   9.021   4.379
  770SOL     OW 6506   6.016   2.919   2.551
  770SOL    HW1 6507   5.931   2.916   2.595
  770SOL    HW2 6508   6.004   2.981   2.480
  771SOL     OW 6509   2.563   8.639   2.621
  771SOL    HW1 6510   2.575   8.727   2.658
  771SOL    HW2 6511   2.468   8.628   2.619
  772SOL     OW 6512   0.923   4.326   5.012
  772SOL    HW1 6513   0.860   4.374   5.066
  772SOL    HW2 6514   0.878   4.315   4.928
  773SOL     OW 6515   6.059   5.599   1.796
  773SOL    HW1 6516   6.140   5.647   1.778
  773SOL    HW2 6517   6.026   5.576   1.709
  774SOL     OW 6518   2.339   8.550   4.613
  774SOL    HW1 6519   2.297   8.612   4.673
  774SOL    HW2 6520   2.311   8.579   4.526
  775SOL     OW 6521   0.523   5.870   3.950
  775SOL    HW1 6522   0.606   5.903   3.984
  775SOL    HW2 6523   0.517   5.908   3.862
  776SOL     OW 6524   5.371   3.553   1.198
  776SOL    HW1 6525   5.406   3.583   1.114
  776SOL    HW2 6526   5.283   3.590   1.202
  777SOL     OW 6527   1.278   4.178   4.945
  777SOL    HW1 6528   1.347   4.117   4.970
  777SOL    HW2 6529   1.221   4.127   4.887
  778SOL     OW 6530   0.786   5.660   3.731
  778SOL    HW1 6531   0.804   5.585   3.674
  778SOL    HW2 6532   0.792   5.625   3.819
  779SOL     OW 6533   0.213   4.066   2.739
  779SOL    HW1 6534   0.207   4.059   2.644
  779SOL    HW2 6535   0.293   4.019   2.762
  780SOL     OW 6536   7.365   9.027   5.069
  780SOL    HW1 6537   7.383   9.047   5.161
  780SOL    HW2 6538   7.296   8.960   5.072
  781SOL     OW 6539   1.192   8.766   4.601
  781SOL    HW1 6540   1.161   8.695   4.656
  781SOL    HW2 6541   1.239   8.824   4.661
  782SOL     OW 6542   3.696   2.054   1.520
  782SOL    HW1 6543   3.731   2.026   1.605
  782SOL    HW2 6544   3.759   2.021   1.456
  783SOL     OW 6545   5.252   7.801   4.584
  783SOL    HW1 6546   5.338   7.810   4.542
  783SOL    HW2 6547   5.245   7.707   4.604
  784SOL     OW 6548   2.272   4.481   1.156
  784SOL    HW1 6549   2.319   4.397   1.150
  784SOL    HW2 6550   2.193   4.461   1.206
  785SOL     OW 6551   1.516   3.255   2.676
  785SOL    HW1 6552   1.479   3.292   2.596
  785SOL    HW2 6553   1.475   3.307   2.746
  786SOL     OW 6554  -0.150   5.390   3.691
  786SOL    HW1 6555  -0.167   5.478   3.725
  786SOL    HW2 6556  -0.118   5.404   3.603
  787SOL     OW 6557   1.803   8.325   2.893
  787SOL    HW1 6558   1.890   8.305   2.859
  787SOL    HW2 6559   1.754   8.243   2.885
  788SOL     OW 6560   3.772   2.746   1.573
  788SOL    HW1 6561   3.762   2.806   1.499
  788SOL    HW2 6562   3.734   2.664   1.543
  789SOL     OW 6563   6.122   6.060   4.063
  789SOL    HW1 6564   6.101   5.976   4.103
  789SOL    HW2 6565   6.149   6.115   4.137
  790SOL     OW 6566   0.486   2.641   2.025
  790SOL    HW1 6567   0.412   2.662   1.968
  790SOL    HW2 6568   0.516   2.555   1.995
  791SOL     OW 6569   6.324   4.994   2.986
  791SOL    HW1 6570   6.381   4.955   2.919
  791SOL    HW2 6571   6.237   4.994   2.945
  792SOL     OW 6572   4.321   3.220   0.623
  792SOL    HW1 6573   4.239   3.234   0.576
  792SOL    HW2 6574   4.314   3.130   0.656
  793SOL     OW 6575   2.111   5.161   0.845
  793SOL    HW1 6576   2.118   5.254   0.865
  793SOL    HW2 6577   2.051   5.127   0.911
  794SOL     OW 6578   7.034   8.718   4.430
  794SOL    HW1 6579   6.999   8.807   4.421
  794SOL    HW2 6580   6.974   8.664   4.378
  795SOL     OW 6581   5.325   5.393   5.786
  795SOL    HW1 6582   5.254   5.356   5.838
  795SOL    HW2 6583   5.282   5.453   5.725
  796SOL     OW 6584   0.405   0.301   0.419
  796SOL    HW1 6585   0.324   0.252   0.432
  796SOL    HW2 6586   0.397   0.377   0.477
  797SOL     OW 6587   4.844   2.368   3.336
  797SOL    HW1 6588   4.892   2.339   3.413
  797SOL    HW2 6589   4.910   2.376   3.268
  798SOL     OW 6590   4.461   1.198   0.142
  798SOL    HW1 6591   4.492   1.135   0.077
  798SOL    HW2 6592   4.414   1.145   0.206
  799SOL     OW 6593  -0.470   6.510   5.353
  799SOL    HW1 6594  -0.398   6.568   5.328
  799SOL    HW2 6595  -0.427   6.433   5.389
  800SOL     OW 6596   0.652   3.186   2.628
  800SOL    HW1 6597   0.603   3.217   2.552
  800SOL    HW2 6598   0.738   3.226   2.620
  801SOL     OW 6599   3.737   8.913   4.206
  801SOL    HW1 6600   3.661   8.916   4.147
  801SOL    HW2 6601   3.725   8.988   4.264
  802SOL     OW 6602   2.445   5.580   5.877
  802SOL    HW1 6603   2.483   5.647   5.819
  802SOL    HW2 6604   2.502   5.578   5.953
  803SOL     OW 6605  -0.324   4.265   4.789
  803SOL    HW1 6606  -0.316   4.205   4.715
  803SOL    HW2 6607  -0.413   4.300   4.783
  804SOL     OW 6608   0.434   4.787   6.014
  804SOL    HW1 6609   0.481   4.869   6.000
  804SOL    HW2 6610   0.343   4.813   6.028
  805SOL     OW 6611   4.396   1.697   0.313
  805SOL    HW1 6612   4.473   1.719   0.260
  805SOL    HW2 6613   4.423   1.718   0.403
  806SOL     OW 6614   0.378   8.574   5.495
  806SOL    HW1 6615   0.370   8.494   5.442
  806SOL    HW2 6616   0.349   8.644   5.437
  807SOL     OW 6617   5.806   9.835   5.404
  807SOL    HW1 6618   5.777   9.868   5.318
  807SOL    HW2 6619   5.795   9.910   5.462
  808SOL     OW 6620   6.160   8.887   5.945
  808SOL    HW1 6621   6.092   8.917   5.884
  808SOL    HW2 6622   6.111   8.847   6.017
  809SOL     OW 6623  -1.066   5.103   6.123
  809SOL    HW1 6624  -1.020   5.038   6.175
  809SOL    HW2 6625  -1.073   5.179   6.181
  810SOL     OW 6626   2.821   6.623   1.462
  810SOL    HW1 6627   2.754   6.555   1.454
  810SOL    HW2 6628   2.871   6.599   1.540
  811SOL     OW 6629   1.725   5.198   3.458
  811SOL    HW1 6630   1.667   5.239   3.523
  811SOL    HW2 6631   1.748   5.269   3.399
  812SOL     OW 6632   3.305   8.247   1.926
  812SOL    HW1 6633   3.400   8.261   1.931
  812SOL    HW2 6634   3.295   8.175   1.863
  813SOL     OW 6635   3.663   6.676   5.666
  813SOL    HW1 6636   3.742   6.710   5.626
  813SOL    HW2 6637   3.694   6.611   5.730
  814SOL     OW 6638   3.939   3.121   3.426
  814SOL    HW1 6639   4.026   3.135   3.463
  814SOL    HW2 6640   3.952   3.054   3.359
  815SOL     OW 6641   3.575   2.122   0.439
  815SOL    HW1 6642   3.569   2.198   0.381
  815SOL    HW2 6643   3.646   2.070   0.403
  816SOL     OW 6644   5.044   2.124   1.391
  816SOL    HW1 6645   5.059   2.158   1.303
  816SOL    HW2 6646   4.984   2.050   1.377
  817SOL     OW 6647   4.666   0.557   0.351
  817SOL    HW1 6648   4.630   0.483   0.400
  817SOL    HW2 6649   4.760   0.553   0.367
  818SOL     OW 6650   8.026   5.216   0.987
  818SOL    HW1 6651   8.031   5.309   1.009
  818SOL    HW2 6652   7.957   5.210   0.921
  819SOL     OW 6653   2.071   8.328   4.058
  819SOL    HW1 6654   2.077   8.400   4.121
  819SOL    HW2 6655   2.012   8.361   3.990
  820SOL     OW 6656   5.451   8.039   5.775
  820SOL    HW1 6657   5.429   8.044   5.682
  820SOL    HW2 6658   5.454   8.130   5.805
  821SOL     OW 6659   5.436   2.096   3.325
  821SOL    HW1 6660   5.405   2.049   3.402
  821SOL    HW2 6661   5.528   2.115   3.344
  822SOL     OW 6662   7.354   2.152   0.206
  822SOL    HW1 6663   7.338   2.107   0.123
  822SOL    HW2 6664   7.445   2.181   0.200
  823SOL     OW 6665   2.526   2.845   4.850
  823SOL    HW1 6666   2.545   2.777   4.785
  823SOL    HW2 6667   2.591   2.912   4.834
  824SOL     OW 6668   4.471  10.351   6.109
  824SOL    HW1 6669   4.515  10.322   6.189
  824SOL    HW2 6670   4.541  10.384   6.053
  825SOL     OW 6671   3.884   1.987   1.306
  825SOL    HW1 6672   3.975   1.989   1.276
  825SOL    HW2 6673   3.878   1.910   1.362
  826SOL     OW 6674   3.565   0.451   0.491
  826SOL    HW1 6675   3.559   0.502   0.572
  826SOL    HW2 6676   3.653   0.469   0.458
  827SOL     OW 6677   5.656   2.612   0.670
  827SOL    HW1 6678   5.563   2.618   0.649
  827SOL    HW2 6679   5.662   2.539   0.731
  828SOL     OW 6680   0.838   4.998   5.024
  828SOL    HW1 6681   0.780   4.965   5.093
  828SOL    HW2 6682   0.781   5.051   4.968
  829SOL     OW 6683   1.912   5.641   5.203
  829SOL    HW1 6684   1.830   5.613   5.243
  829SOL    HW2 6685   1.935   5.722   5.249
  830SOL     OW 6686   2.509   6.092   4.053
  830SOL    HW1 6687   2.604   6.104   4.045
  830SOL    HW2 6688   2.487   6.030   3.984
  831SOL     OW 6689   0.162   2.083   1.265
  831SOL    HW1 6690   0.117   2.168   1.262
  831SOL    HW2 6691   0.223   2.092   1.338
  832SOL     OW 6692   2.839   7.613   0.911
  832SOL    HW1 6693   2.762   7.599   0.967
  832SOL    HW2 6694   2.849   7.530   0.864
  833SOL     OW 6695   5.836   3.499   4.088
  833SOL    HW1 6696   5.751   3.541   4.099
  833SOL    HW2 6697   5.869   3.533   4.004
  834SOL     OW 6698   6.988   7.676   2.984
  834SOL    HW1 6699   6.940   7.639   2.910
  834SOL    HW2 6700   7.000   7.602   3.044
  835SOL     OW 6701   5.579   6.153   1.816
  835SOL    HW1 6702   5.545   6.180   1.731
  835SOL    HW2 6703   5.527   6.203   1.880
  836SOL     OW 6704   6.139   5.160   0.397
  836SOL    HW1 6705   6.163   5.252   0.385
  836SOL    HW2 6706   6.222   5.113   0.392
  837SOL     OW 6707   2.995   8.428   5.415
  837SOL    HW1 6708   3.010   8.395   5.326
  837SOL    HW2 6709   3.047   8.370   5.470
  838SOL     OW 6710  -1.211   3.588   4.813
  838SOL    HW1 6711  -1.300   3.554   4.818
  838SOL    HW2 6712  -1.209   3.643   4.735
  839SOL     OW 6713   4.474   9.524   4.767
  839SOL    HW1 6714   4.558   9.524   4.813
  839SOL    HW2 6715   4.443   9.434   4.772
  840SOL     OW 6716   3.965   8.510   6.127
  840SOL    HW1 6717   3.998   8.430   6.086
  840SOL    HW2 6718   3.992   8.580   6.068
  841SOL     OW 6719   3.599   3.792   5.181
  841SOL    HW1 6720   3.549   3.719   5.218
  841SOL    HW2 6721   3.650   3.825   5.255
  842SOL     OW 6722   2.081   7.662   3.441
  842SOL    HW1 6723   2.056   7.615   3.362
  842SOL    HW2 6724   2.001   7.668   3.493
  843SOL     OW 6725   2.744   5.901   5.417
  843SOL    HW1 6726   2.656   5.926   5.387
  843SOL    HW2 6727   2.780   5.980   5.456
  844SOL     OW 6728   6.990   7.559   2.153
  844SOL    HW1 6729   7.064   7.620   2.148
  844SOL    HW2 6730   6.962   7.549   2.062
  845SOL     OW 6731   3.345   1.328   1.061
  845SOL    HW1 6732   3.437   1.353   1.054
  845SOL    HW2 6733   3.347   1.233   1.071
  846SOL     OW 6734   7.373   6.330   3.936
  846SOL    HW1 6735   7.300   6.273   3.956
  846SOL    HW2 6736   7.344   6.380   3.860
  847SOL     OW 6737   3.236   4.368   3.195
  847SOL    HW1 6738   3.301   4.393   3.129
  847SOL    HW2 6739   3.228   4.273   3.184
  848SOL     OW 6740   4.514   6.859   6.150
  848SOL    HW1 6741   4.451   6.786   6.147
  848SOL    HW2 6742   4.483   6.915   6.221
  849SOL     OW 6743   5.225   3.606   0.471
  849SOL    HW1 6744   5.201   3.675   0.408
  849SOL    HW2 6745   5.321   3.606   0.471
  850SOL     OW 6746   0.096   3.821   5.288
  850SOL    HW1 6747   0.057   3.794   5.204
  850SOL    HW2 6748   0.023   3.856   5.338
  851SOL     OW 6749   1.302   9.828   5.177
  851SOL    HW1 6750   1.286   9.743   5.136
  851SOL    HW2 6751   1.396   9.829   5.195
  852SOL     OW 6752   5.796   6.136   5.515
  852SOL    HW1 6753   5.788   6.114   5.608
  852SOL    HW2 6754   5.791   6.232   5.513
  853SOL     OW 6755   3.708   3.489   0.574
  853SOL    HW1 6756   3.629   3.543   0.578
  853SOL    HW2 6757   3.704   3.447   0.488
  854SOL     OW 6758   2.786   2.651   3.915
  854SOL    HW1 6759   2.783   2.629   3.822
  854SOL    HW2 6760   2.720   2.595   3.956
  855SOL     OW 6761   1.644   3.305   3.947
  855SOL    HW1 6762   1.641   3.216   3.982
  855SOL    HW2 6763   1.708   3.300   3.876
  856SOL     OW 6764   1.919   5.710   4.338
  856SOL    HW1 6765   1.837   5.759   4.328
  856SOL    HW2 6766   1.981   5.755   4.282
  857SOL     OW 6767   4.290   2.038   2.113
  857SOL    HW1 6768   4.273   1.977   2.042
  857SOL    HW2 6769   4.386   2.038   2.122
  858SOL     OW 6770   3.586   7.971   2.609
  858SOL    HW1 6771   3.635   7.919   2.545
  858SOL    HW2 6772   3.613   8.061   2.592
  859SOL     OW 6773   6.729   5.544   4.238
  859SOL    HW1 6774   6.673   5.492   4.296
  859SOL    HW2 6775   6.688   5.537   4.152
  860SOL     OW 6776   2.070   2.713   0.177
  860SOL    HW1 6777   1.996   2.734   0.120
  860SOL    HW2 6778   2.141   2.692   0.117
  861SOL     OW 6779   6.689   4.250   0.410
  861SOL    HW1 6780   6.597   4.270   0.396
  861SOL    HW2 6781   6.735   4.304   0.346
  862SOL     OW 6782   4.971   8.291   4.899
  862SOL    HW1 6783   4.885   8.275   4.861
  862SOL    HW2 6784   4.957   8.363   4.960
  863SOL     OW 6785   5.550   4.320   5.370
  863SOL    HW1 6786   5.635   4.359   5.389
  863SOL    HW2 6787   5.568   4.227   5.358
  864SOL     OW 6788   3.586   2.088   0.794
  864SOL    HW1 6789   3.670   2.131   0.810
  864SOL    HW2 6790   3.555   2.063   0.881
  865SOL     OW 6791   5.046   8.522   5.553
  865SOL    HW1 6792   5.027   8.599   5.607
  865SOL    HW2 6793   5.141   8.523   5.542
  866SOL     OW 6794   8.320   3.399   0.084
  866SOL    HW1 6795   8.251   3.393   0.017
  866SOL    HW2 6796   8.346   3.308   0.100
  867SOL     OW 6797   5.010   8.428   4.122
  867SOL    HW1 6798   4.944   8.385   4.067
  867SOL    HW2 6799   5.091   8.423   4.071
  868SOL     OW 6800  -0.546   3.595   4.209
  868SOL    HW1 6801  -0.541   3.583   4.114
  868SOL    HW2 6802  -0.567   3.687   4.220
  869SOL     OW 6803  -0.844   2.955   5.001
  869SOL    HW1 6804  -0.775   2.959   5.067
  869SOL    HW2 6805  -0.831   3.034   4.948
  870SOL     OW 6806   9.369   6.799   0.133
  870SOL    HW1 6807   9.404   6.724   0.085
  870SOL    HW2 6808   9.428   6.810   0.208
  871SOL     OW 6809   7.971   6.624   2.629
  871SOL    HW1 6810   7.891   6.672   2.610
  871SOL    HW2 6811   8.034   6.691   2.655
  872SOL     OW 6812   2.085   1.989   0.998
  872SOL    HW1 6813   2.024   2.022   0.932
  872SOL    HW2 6814   2.031   1.975   1.075
  873SOL     OW 6815   6.573   2.919   2.268
  873SOL    HW1 6816   6.481   2.904   2.247
  873SOL    HW2 6817   6.612   2.946   2.185
  874SOL     OW 6818   4.763   8.253   2.365
  874SOL    HW1 6819   4.668   8.255   2.351
  874SOL    HW2 6820   4.782   8.335   2.409
  875SOL     OW 6821   6.364   7.178   5.491
  875SOL    HW1 6822   6.427   7.189   5.419
  875SOL    HW2 6823   6.281   7.163   5.447
  876SOL     OW 6824   5.330   7.890   4.835
  876SOL    HW1 6825   5.270   7.865   4.765
  876SOL    HW2 6826   5.279   7.947   4.893
  877SOL     OW 6827   1.358   4.956   0.804
  877SOL    HW1 6828   1.427   5.022   0.805
  877SOL    HW2 6829   1.336   4.943   0.896
  878SOL     OW 6830   3.952   0.680   0.296
  878SOL    HW1 6831   3.964   0.772   0.319
  878SOL    HW2 6832   3.897   0.644   0.366
  879SOL     OW 6833   5.387   7.562   4.376
  879SOL    HW1 6834   5.361   7.561   4.468
  879SOL    HW2 6835   5.319   7.613   4.332
  880SOL     OW 6836   4.788   7.236   2.806
  880SOL    HW1 6837   4.806   7.329   2.791
  880SOL    HW2 6838   4.852   7.191   2.751
  881SOL     OW 6839   1.699   8.936   3.214
  881SOL    HW1 6840   1.716   8.988   3.292
  881SOL    HW2 6841   1.612   8.964   3.184
  882SOL     OW 6842   4.844   6.086   2.203
  882SOL    HW1 6843   4.832   6.129   2.118
  882SOL    HW2 6844   4.826   6.155   2.267
  883SOL     OW 6845   0.946   9.037   4.062
  883SOL    HW1 6846   0.938   8.999   4.149
  883SOL    HW2 6847   1.023   8.995   4.024
  884SOL     OW 6848   7.413   6.899   1.928
  884SOL    HW1 6849   7.487   6.959   1.938
  884SOL    HW2 6850   7.452   6.812   1.939
  885SOL     OW 6851   5.324   2.145   1.391
  885SOL    HW1 6852   5.316   2.206   1.318
  885SOL    HW2 6853   5.242   2.155   1.440
  886SOL     OW 6854   2.011   5.961   0.185
  886SOL    HW1 6855   2.014   5.945   0.091
  886SOL    HW2 6856   2.100   5.985   0.209
  887SOL     OW 6857   7.246   1.820   0.571
  887SOL    HW1 6858   7.270   1.913   0.567
  887SOL    HW2 6859   7.289   1.781   0.496
  888SOL     OW 6860   2.232   2.700   2.055
  888SOL    HW1 6861   2.163   2.660   2.109
  888SOL    HW2 6862   2.184   2.751   1.990
  889SOL     OW 6863   3.604   3.094   3.677
  889SOL    HW1 6864   3.679   3.039   3.653
  889SOL    HW2 6865   3.640   3.183   3.676
  890SOL     OW 6866   0.615   4.445   2.735
  890SOL    HW1 6867   0.527   4.409   2.750
  890SOL    HW2 6868   0.613   4.476   2.645
  891SOL     OW 6869   4.003   1.119   1.011
  891SOL    HW1 6870   3.947   1.165   0.948
  891SOL    HW2 6871   4.041   1.047   0.960
  892SOL     OW 6872   3.499   7.631   3.351
  892SOL    HW1 6873   3.448   7.566   3.399
  892SOL    HW2 6874   3.474   7.618   3.259
  893SOL     OW 6875   7.359   7.928   2.999
  893SOL    HW1 6876   7.367   7.979   2.919
  893SOL    HW2 6877   7.335   7.840   2.970
  894SOL     OW 6878   0.481   2.986   4.511
  894SOL    HW1 6879   0.412   3.030   4.461
  894SOL    HW2 6880   0.520   3.055   4.564
  895SOL     OW 6881   5.103   5.464   6.005
  895SOL    HW1 6882   5.032   5.400   6.003
  895SOL    HW2 6883   5.164   5.431   6.071
  896SOL     OW 6884   4.520   1.525   2.508
  896SOL    HW1 6885   4.461   1.516   2.583
  896SOL    HW2 6886   4.496   1.608   2.468
  897SOL     OW 6887   1.660   2.611   1.347
  897SOL    HW1 6888   1.650   2.601   1.442
  897SOL    HW2 6889   1.575   2.586   1.311
  898SOL     OW 6890   6.291   3.522   4.136
  898SOL    HW1 6891   6.226   3.532   4.205
  898SOL    HW2 6892   6.332   3.437   4.154
  899SOL     OW 6893   3.058   3.627   6.090
  899SOL    HW1 6894   3.033   3.718   6.075
  899SOL    HW2 6895   3.115   3.631   6.167
  900SOL     OW 6896  -0.898   4.654   6.055
  900SOL    HW1 6897  -0.957   4.592   6.097
  900SOL    HW2 6898  -0.829   4.600   6.017
  901SOL     OW 6899   3.265   3.137   0.487
  901SOL    HW1 6900   3.339   3.195   0.501
  901SOL    HW2 6901   3.192   3.196   0.465
  902SOL     OW 6902   3.790   1.469   1.866
  902SOL    HW1 6903   3.850   1.409   1.910
  902SOL    HW2 6904   3.745   1.415   1.801
  903SOL     OW 6905   6.629   1.517   2.003
  903SOL    HW1 6906   6.619   1.446   2.066
  903SOL    HW2 6907   6.636   1.596   2.057
  904SOL     OW 6908   0.992   6.241   3.566
  904SOL    HW1 6909   1.028   6.176   3.627
  904SOL    HW2 6910   1.014   6.325   3.605
  905SOL     OW 6911  -0.558   3.443   5.759
  905SOL    HW1 6912  -0.588   3.512   5.699
  905SOL    HW2 6913  -0.488   3.484   5.810
  906SOL     OW 6914  -1.249   4.396   5.918
  906SOL    HW1 6915  -1.345   4.400   5.909
  906SOL    HW2 6916  -1.217   4.387   5.829
  907SOL     OW 6917   3.090   1.157   0.257
  907SOL    HW1 6918   3.130   1.244   0.258
  907SOL    HW2 6919   3.077   1.135   0.349
  908SOL     OW 6920   2.163   5.510   1.201
  908SOL    HW1 6921   2.115   5.501   1.284
  908SOL    HW2 6922   2.219   5.586   1.214
  909SOL     OW 6923   4.924   5.694   0.748
  909SOL    HW1 6924   4.907   5.660   0.836
  909SOL    HW2 6925   4.873   5.775   0.744
  910SOL     OW 6926   6.683   1.795   0.502
  910SOL    HW1 6927   6.629   1.858   0.549
  910SOL    HW2 6928   6.766   1.841   0.487
  911SOL     OW 6929   0.548   8.175   5.917
  911SOL    HW1 6930   0.496   8.118   5.974
  911SOL    HW2 6931   0.522   8.150   5.828
  912SOL     OW 6932   2.897   1.934   2.053
  912SOL    HW1 6933   2.863   1.850   2.023
  912SOL    HW2 6934   2.820   1.983   2.080
  913SOL     OW 6935   2.509   1.530   0.315
  913SOL    HW1 6936   2.450   1.455   0.321
  913SOL    HW2 6937   2.470   1.585   0.247
  914SOL     OW 6938   2.029   3.847   1.117
  914SOL    HW1 6939   2.004   3.935   1.087
  914SOL    HW2 6940   1.952   3.793   1.100
  915SOL     OW 6941   3.809   7.182   5.455
  915SOL    HW1 6942   3.809   7.201   5.361
  915SOL    HW2 6943   3.894   7.144   5.472
  916SOL     OW 6944   6.980   8.211   1.909
  916SOL    HW1 6945   7.061   8.262   1.910
  916SOL    HW2 6946   6.955   8.204   2.001
  917SOL     OW 6947   7.020   6.319   2.481
  917SOL    HW1 6948   7.089   6.379   2.451
  917SOL    HW2 6949   7.004   6.345   2.572
  918SOL     OW 6950   2.902   6.531   4.625
  918SOL    HW1 6951   2.990   6.551   4.657
  918SOL    HW2 6952   2.846   6.597   4.666
  919SOL     OW 6953   5.854   6.609   5.820
  919SOL    HW1 6954   5.918   6.674   5.846
  919SOL    HW2 6955   5.811   6.646   5.743
  920SOL     OW 6956   1.130   8.028   5.278
  920SOL    HW1 6957   1.147   8.094   5.211
  920SOL    HW2 6958   1.053   8.060   5.325
  921SOL     OW 6959   5.914   2.358   3.584
  921SOL    HW1 6960   5.888   2.428   3.643
  921SOL    HW2 6961   5.914   2.398   3.497
  922SOL     OW 6962   7.791   6.185   1.503
  922SOL    HW1 6963   7.784   6.232   1.420
  922SOL    HW2 6964   7.789   6.093   1.479
  923SOL     OW 6965   6.013   2.651   3.269
  923SOL    HW1 6966   6.039   2.699   3.348
  923SOL    HW2 6967   5.933   2.695   3.239
  924SOL     OW 6968   5.508   7.017   1.006
  924SOL    HW1 6969   5.505   6.976   0.920
  924SOL    HW2 6970   5.479   6.949   1.067
  925SOL     OW 6971   7.798   5.538   0.388
  925SOL    HW1 6972   7.872   5.509   0.335
  925SOL    HW2 6973   7.808   5.490   0.470
  926SOL     OW 6974  -1.239   3.234   4.586
  926SOL    HW1 6975  -1.194   3.318   4.582
  926SOL    HW2 6976  -1.243   3.213   4.680
  927SOL     OW 6977   2.025   5.386   4.188
  927SOL    HW1 6978   2.050   5.445   4.258
  927SOL    HW2 6979   1.933   5.407   4.171
  928SOL     OW 6980   2.813   3.863   4.476
  928SOL    HW1 6981   2.826   3.790   4.414
  928SOL    HW2 6982   2.888   3.920   4.461
  929SOL     OW 6983  -0.560   3.021   4.161
  929SOL    HW1 6984  -0.542   2.952   4.097
  929SOL    HW2 6985  -0.653   3.010   4.183
  930SOL     OW 6986   2.943   9.276   5.999
  930SOL    HW1 6987   2.957   9.182   5.993
  930SOL    HW2 6988   2.866   9.292   5.944
  931SOL     OW 6989   1.411   6.887   4.450
  931SOL    HW1 6990   1.425   6.964   4.505
  931SOL    HW2 6991   1.471   6.899   4.376
  932SOL     OW 6992   1.776   0.685   0.694
  932SOL    HW1 6993   1.826   0.628   0.636
  932SOL    HW2 6994   1.804   0.774   0.672
  933SOL     OW 6995   0.248   6.138   3.491
  933SOL    HW1 6996   0.304   6.208   3.526
  933SOL    HW2 6997   0.205   6.101   3.568
  934SOL     OW 6998   6.577   7.323   0.744
  934SOL    HW1 6999   6.580   7.235   0.708
  934SOL    HW2 7000   6.507   7.320   0.809
  935SOL     OW 7001   2.790   8.512   3.526
  935SOL    HW1 7002   2.884   8.515   3.541
  935SOL    HW2 7003   2.772   8.421   3.504
  936SOL     OW 7004   1.639   6.591   4.918
  936SOL    HW1 7005   1.566   6.555   4.968
  936SOL    HW2 7006   1.681   6.515   4.878
  937SOL     OW 7007   3.812   6.300   5.561
  937SOL    HW1 7008   3.724   6.335   5.547
  937SOL    HW2 7009   3.810   6.265   5.650
  938SOL     OW 7010   3.359   2.541   0.456
  938SOL    HW1 7011   3.329   2.482   0.526
  938SOL    HW2 7012   3.314   2.510   0.378
  939SOL     OW 7013  -0.684   4.229   4.945
  939SOL    HW1 7014  -0.616   4.181   4.991
  939SOL    HW2 7015  -0.764   4.178   4.962
  940SOL     OW 7016   7.983   4.919   0.883
  940SOL    HW1 7017   7.990   5.004   0.840
  940SOL    HW2 7018   7.891   4.914   0.911
  941SOL     OW 7019  -0.139   3.929   2.654
  941SOL    HW1 7020  -0.080   3.859   2.625
  941SOL    HW2 7021  -0.216   3.883   2.687
  942SOL     OW 7022   4.949   5.526   5.117
  942SOL    HW1 7023   4.918   5.612   5.087
  942SOL    HW2 7024   5.004   5.495   5.046
  943SOL     OW 7025  -0.292   4.268   5.872
  943SOL    HW1 7026  -0.240   4.340   5.909
  943SOL    HW2 7027  -0.318   4.215   5.947
  944SOL     OW 7028   2.032   2.792   2.267
  944SOL    HW1 7029   2.011   2.759   2.354
  944SOL    HW2 7030   2.023   2.887   2.274
  945SOL     OW 7031  -0.452   2.385   3.409
  945SOL    HW1 7032  -0.535   2.344   3.432
  945SOL    HW2 7033  -0.469   2.479   3.413
  946SOL     OW 7034   2.199   7.486   0.913
  946SOL    HW1 7035   2.113   7.472   0.952
  946SOL    HW2 7036   2.206   7.582   0.906
  947SOL     OW 7037  -0.060   6.050   3.741
  947SOL    HW1 7038  -0.046   6.006   3.657
  947SOL    HW2 7039  -0.068   5.979   3.805
  948SOL     OW 7040   1.501   8.950   4.957
  948SOL    HW1 7041   1.540   8.899   5.028
  948SOL    HW2 7042   1.481   9.035   4.996
  949SOL     OW 7043   2.501   8.926   4.032
  949SOL    HW1 7044   2.562   8.995   4.057
  949SOL    HW2 7045   2.535   8.847   4.074
  950SOL     OW 7046   0.715   2.348   1.549
  950SOL    HW1 7047   0.786   2.363   1.486
  950SOL    HW2 7048   0.636   2.343   1.495
  951SOL     OW 7049  -1.168   3.279   3.997
  951SOL    HW1 7050  -1.123   3.277   4.082
  951SOL    HW2 7051  -1.250   3.233   4.012
  952SOL     OW 7052   3.066   3.875   5.884
  952SOL    HW1 7053   3.002   3.925   5.935
  952SOL    HW2 7054   3.067   3.918   5.799
  953SOL     OW 7055   4.103   7.151   4.717
  953SOL    HW1 7056   4.094   7.126   4.625
  953SOL    HW2 7057   4.184   7.109   4.744
  954SOL     OW 7058   3.251   0.833   0.320
  954SOL    HW1 7059   3.292   0.902   0.372
  954SOL    HW2 7060   3.292   0.753   0.350
  955SOL     OW 7061   7.595   1.435   0.151
  955SOL    HW1 7062   7.584   1.463   0.060
  955SOL    HW2 7063   7.532   1.365   0.162
  956SOL     OW 7064   6.393   3.561   2.421
  956SOL    HW1 7065   6.430   3.517   2.498
  956SOL    HW2 7066   6.305   3.524   2.412
  957SOL     OW 7067   3.312   8.092   4.875
  957SOL    HW1 7068   3.371   8.167   4.874
  957SOL    HW2 7069   3.368   8.016   4.857
  958SOL     OW 7070  -1.492   4.753   6.005
  958SOL    HW1 7071  -1.429   4.732   6.074
  958SOL    HW2 7072  -1.453   4.827   5.959
  959SOL     OW 7073   0.726   3.894   4.792
  959SOL    HW1 7074   0.781   3.817   4.783
  959SOL    HW2 7075   0.757   3.954   4.724
  960SOL     OW 7076   4.855   1.698   2.473
  960SOL    HW1 7077   4.900   1.782   2.462
  960SOL    HW2 7078   4.770   1.710   2.430
  961SOL     OW 7079   7.633   4.148   2.288
  961SOL    HW1 7080   7.554   4.153   2.341
  961SOL    HW2 7081   7.610   4.190   2.206
  962SOL     OW 7082   1.822   3.039   4.827
  962SOL    HW1 7083   1.904   3.039   4.778
  962SOL    HW2 7084   1.772   3.112   4.790
  963SOL     OW 7085   6.543   7.962   4.381
  963SOL    HW1 7086   6.606   7.907   4.335
  963SOL    HW2 7087   6.471   7.902   4.403
  964SOL     OW 7088   4.810   9.444   4.352
  964SOL    HW1 7089   4.766   9.446   4.267
  964SOL    HW2 7090   4.751   9.396   4.409
  965SOL     OW 7091   6.413   4.148   1.738
  965SOL    HW1 7092   6.435   4.124   1.648
  965SOL    HW2 7093   6.455   4.232   1.752
  966SOL     OW 7094   0.945   5.310   1.668
  966SOL    HW1 7095   0.961   5.216   1.677
  966SOL    HW2 7096   0.862   5.316   1.621
  967SOL     OW 7097   4.526   7.088   1.677
  967SOL    HW1 7098   4.577   7.016   1.713
  967SOL    HW2 7099   4.550   7.091   1.584
  968SOL     OW 7100   2.372   9.001   3.556
  968SOL    HW1 7101   2.436   9.072   3.557
  968SOL    HW2 7102   2.368   8.970   3.647
  969SOL     OW 7103   6.664   7.341   3.134
  969SOL    HW1 7104   6.604   7.310   3.201
  969SOL    HW2 7105   6.751   7.313   3.165
  970SOL     OW 7106   5.697   4.374   0.674
  970SOL    HW1 7107   5.655   4.350   0.756
  970SOL    HW2 7108   5.632   4.426   0.627
  971SOL     OW 7109   1.009   9.279   5.741
  971SOL    HW1 7110   1.062   9.341   5.691
  971SOL    HW2 7111   0.919   9.309   5.731
  972SOL     OW 7112   1.099   3.461   1.150
  972SOL    HW1 7113   1.191   3.439   1.166
  972SOL    HW2 7114   1.102   3.533   1.088
  973SOL     OW 7115   1.118   2.163   2.939
  973SOL    HW1 7116   1.176   2.087   2.928
  973SOL    HW2 7117   1.162   2.216   3.006
  974SOL     OW 7118   5.094   0.385   0.580
  974SOL    HW1 7119   5.185   0.366   0.558
  974SOL    HW2 7120   5.084   0.352   0.670
  975SOL     OW 7121   5.495   5.132   0.271
  975SOL    HW1 7122   5.552   5.089   0.208
  975SOL    HW2 7123   5.554   5.184   0.326
  976SOL     OW 7124   0.958   0.645   0.164
  976SOL    HW1 7125   1.032   0.678   0.114
  976SOL    HW2 7126   0.994   0.573   0.216
  977SOL     OW 7127   5.263   5.826   0.730
  977SOL    HW1 7128   5.203   5.852   0.799
  977SOL    HW2 7129   5.232   5.740   0.701
  978SOL     OW 7130   2.883   3.137   4.255
  978SOL    HW1 7131   2.901   3.156   4.163
  978SOL    HW2 7132   2.789   3.122   4.259
  979SOL     OW 7133   1.803   5.715   0.486
  979SOL    HW1 7134   1.844   5.653   0.546
  979SOL    HW2 7135   1.835   5.690   0.399
  980SOL     OW 7136   0.401   1.664   2.490
  980SOL    HW1 7137   0.351   1.744   2.508
  980SOL    HW2 7138   0.432   1.675   2.400
  981SOL     OW 7139   6.257   5.429   1.480
  981SOL    HW1 7140   6.326   5.432   1.414
  981SOL    HW2 7141   6.291   5.369   1.547
  982SOL     OW 7142   0.363   5.563   4.542
  982SOL    HW1 7143   0.436   5.501   4.544
  982SOL    HW2 7144   0.290   5.514   4.582
  983SOL     OW 7145   1.438   2.927   0.887
  983SOL    HW1 7146   1.436   3.016   0.922
  983SOL    HW2 7147   1.449   2.872   0.964
  984SOL     OW 7148   3.888   6.020   0.328
  984SOL    HW1 7149   3.926   5.940   0.292
  984SOL    HW2 7150   3.939   6.036   0.408
  985SOL     OW 7151   5.457   6.233   0.871
  985SOL    HW1 7152   5.540   6.268   0.839
  985SOL    HW2 7153   5.450   6.146   0.831
  986SOL     OW 7154   5.788   3.535   0.639
  986SOL    HW1 7155   5.709   3.502   0.682
  986SOL    HW2 7156   5.822   3.459   0.591
  987SOL     OW 7157   7.947   6.549   0.740
  987SOL    HW1 7158   7.909   6.464   0.715
  987SOL    HW2 7159   8.014   6.566   0.675
  988SOL     OW 7160   4.009   2.670   2.369
  988SOL    HW1 7161   3.994   2.585   2.411
  988SOL    HW2 7162   3.949   2.671   2.295
  989SOL     OW 7163   5.596   4.766   4.783
  989SOL    HW1 7164   5.549   4.739   4.705
  989SOL    HW2 7165   5.528   4.800   4.842
  990SOL     OW 7166   3.404   3.681   3.521
  990SOL    HW1 7167   3.488   3.643   3.549
  990SOL    HW2 7168   3.428   3.756   3.467
  991SOL     OW 7169   4.811   4.394   0.335
  991SOL    HW1 7170   4.845   4.459   0.397
  991SOL    HW2 7171   4.838   4.310   0.372
  992SOL     OW 7172   2.098   3.758   4.372
  992SOL    HW1 7173   2.017   3.780   4.327
  992SOL    HW2 7174   2.072   3.740   4.463
  993SOL     OW 7175   3.451   8.040   5.196
  993SOL    HW1 7176   3.427   7.960   5.151
  993SOL    HW2 7177   3.382   8.053   5.261
  994SOL     OW 7178   3.808   7.495   1.042
  994SOL    HW1 7179   3.874   7.560   1.065
  994SOL    HW2 7180   3.833   7.416   1.091
  995SOL     OW 7181   2.467   6.458   0.091
  995SOL    HW1 7182   2.374   6.482   0.094
  995SOL    HW2 7183   2.480   6.424   0.003
  996SOL     OW 7184   7.768   7.286   2.840
  996SOL    HW1 7185   7.827   7.264   2.912
  996SOL    HW2 7186   7.786   7.221   2.773
  997SOL     OW 7187   1.004   0.884   0.453
  997SOL    HW1 7188   0.915   0.854   0.436
  997SOL    HW2 7189   1.001   0.978   0.434
  998SOL     OW 7190   3.269   5.016   5.907
  998SOL    HW1 7191   3.310   5.079   5.847
  998SOL    HW2 7192   3.342   4.969   5.946
  999SOL     OW 7193   4.754   3.600   1.244
  999SOL    HW1 7194   4.754   3.676   1.302
  999SOL    HW2 7195   4.713   3.632   1.163
 1000SOL     OW 7196   2.217   1.382   0.834
 1000SOL    HW1 7197   2.232   1.436   0.757
 1000SOL    HW2 7198   2.173   1.440   0.896
 1001SOL     OW 7199   3.059   7.034   0.847
 1001SOL    HW1 7200   3.131   7.042   0.909
 1001SOL    HW2 7201   3.036   7.125   0.826
 1002SOL     OW 7202   5.202   1.736   0.878
 1002SOL    HW1 7203   5.195   1.667   0.944
 1002SOL    HW2 7204   5.294   1.733   0.850
 1003SOL     OW 7205   8.109   3.261   0.279
 1003SOL    HW1 7206   8.024   3.293   0.309
 1003SOL    HW2 7207   8.112   3.282   0.186
 1004SOL     OW 7208   5.263   3.859   5.515
 1004SOL    HW1 7209   5.204   3.933   5.527
 1004SOL    HW2 7210   5.350   3.898   5.507
 1005SOL     OW 7211   1.123   3.825   5.214
 1005SOL    HW1 7212   1.148   3.906   5.259
 1005SOL    HW2 7213   1.172   3.827   5.132
 1006SOL     OW 7214   0.583   1.809   1.668
 1006SOL    HW1 7215   0.615   1.882   1.615
 1006SOL    HW2 7216   0.653   1.793   1.732
 1007SOL     OW 7217   7.445   7.440   2.369
 1007SOL    HW1 7218   7.392   7.482   2.436
 1007SOL    HW2 7219   7.444   7.347   2.392
 1008SOL     OW 7220   7.338   9.856   5.307
 1008SOL    HW1 7221   7.280   9.844   5.233
 1008SOL    HW2 7222   7.409   9.911   5.273
 1009SOL     OW 7223   1.733   9.304   4.720
 1009SOL    HW1 7224   1.703   9.393   4.741
 1009SOL    HW2 7225   1.826   9.304   4.744
 1010SOL     OW 7226   0.320   3.401   4.867
 1010SOL    HW1 7227   0.309   3.307   4.858
 1010SOL    HW2 7228   0.231   3.435   4.879
 1011SOL     OW 7229   1.725   6.804   4.720
 1011SOL    HW1 7230   1.818   6.787   4.704
 1011SOL    HW2 7231   1.699   6.738   4.785
 1012SOL     OW 7232   5.230   6.356   5.180
 1012SOL    HW1 7233   5.298   6.391   5.237
 1012SOL    HW2 7234   5.276   6.326   5.102
 1013SOL     OW 7235   5.215   2.855   3.683
 1013SOL    HW1 7236   5.303   2.826   3.707
 1013SOL    HW2 7237   5.229   2.910   3.605
 1014SOL     OW 7238   2.512   7.648   3.556
 1014SOL    HW1 7239   2.570   7.684   3.489
 1014SOL    HW2 7240   2.569   7.590   3.608
 1015SOL     OW 7241   3.688   7.835   4.973
 1015SOL    HW1 7242   3.733   7.789   4.901
 1015SOL    HW2 7243   3.757   7.886   5.015
 1016SOL     OW 7244   1.822   7.592   4.377
 1016SOL    HW1 7245   1.871   7.527   4.326
 1016SOL    HW2 7246   1.801   7.661   4.314
 1017SOL     OW 7247   2.529   3.987   5.892
 1017SOL    HW1 7248   2.437   3.965   5.879
 1017SOL    HW2 7249   2.537   4.077   5.861
 1018SOL     OW 7250   8.899   7.643   1.251
 1018SOL    HW1 7251   8.945   7.724   1.274
 1018SOL    HW2 7252   8.845   7.666   1.175
 1019SOL     OW 7253   0.545   7.116   4.720
 1019SOL    HW1 7254   0.471   7.143   4.666
 1019SOL    HW2 7255   0.527   7.152   4.806
 1020SOL     OW 7256   6.387   3.033   0.333
 1020SOL    HW1 7257   6.329   3.090   0.384
 1020SOL    HW2 7258   6.359   2.945   0.356
 1021SOL     OW 7259  -1.068   6.230   6.137
 1021SOL    HW1 7260  -1.018   6.159   6.097
 1021SOL    HW2 7261  -1.071   6.208   6.230
 1022SOL     OW 7262   1.329   7.478   3.381
 1022SOL    HW1 7263   1.361   7.476   3.291
 1022SOL    HW2 7264   1.274   7.557   3.384
 1023SOL     OW 7265   4.787   1.595   1.343
 1023SOL    HW1 7266   4.754   1.609   1.254
 1023SOL    HW2 7267   4.826   1.508   1.341
 1024SOL     OW 7268   5.629   2.388   2.316
 1024SOL    HW1 7269   5.573   2.445   2.264
 1024SOL    HW2 7270   5.601   2.402   2.406
 1025SOL     OW 7271   3.398   4.319   6.011
 1025SOL    HW1 7272   3.339   4.272   6.070
 1025SOL    HW2 7273   3.457   4.251   5.977
 1026SOL     OW 7274   3.183   8.946   5.097
 1026SOL    HW1 7275   3.271   8.984   5.091
 1026SOL    HW2 7276   3.128   9.017   5.131
 1027SOL     OW 7277   3.855   3.862   4.130
 1027SOL    HW1 7278   3.774   3.869   4.080
 1027SOL    HW2 7279   3.868   3.768   4.142
 1028SOL     OW 7280   2.016   2.683   2.769
 1028SOL    HW1 7281   1.961   2.731   2.830
 1028SOL    HW2 7282   2.007   2.592   2.795
 1029SOL     OW 7283   0.681   2.388   2.527
 1029SOL    HW1 7284   0.667   2.403   2.621
 1029SOL    HW2 7285   0.705   2.296   2.521
 1030SOL     OW 7286   5.844   2.361   2.880
 1030SOL    HW1 7287   5.822   2.438   2.932
 1030SOL    HW2 7288   5.869   2.397   2.794
 1031SOL     OW 7289   4.563   6.719   1.058
 1031SOL    HW1 7290   4.605   6.806   1.056
 1031SOL    HW2 7291   4.635   6.658   1.071
 1032SOL     OW 7292   5.317   7.559   5.038
 1032SOL    HW1 7293   5.242   7.512   5.076
 1032SOL    HW2 7294   5.277   7.626   4.983
 1033SOL     OW 7295   7.112   4.719   1.416
 1033SOL    HW1 7296   7.087   4.664   1.490
 1033SOL    HW2 7297   7.207   4.706   1.409
 1034SOL     OW 7298   1.422   7.783   3.390
 1034SOL    HW1 7299   1.336   7.753   3.360
 1034SOL    HW2 7300   1.403   7.839   3.466
 1035SOL     OW 7301   6.176   4.266   4.070
 1035SOL    HW1 7302   6.182   4.330   4.142
 1035SOL    HW2 7303   6.082   4.253   4.056
 1036SOL     OW 7304   4.014   2.295   3.917
 1036SOL    HW1 7305   4.038   2.218   3.866
 1036SOL    HW2 7306   3.998   2.262   4.006
 1037SOL     OW 7307   6.990   6.672   1.320
 1037SOL    HW1 7308   7.015   6.754   1.278
 1037SOL    HW2 7309   7.070   6.620   1.322
 1038SOL     OW 7310   6.651   7.252   2.690
 1038SOL    HW1 7311   6.729   7.281   2.736
 1038SOL    HW2 7312   6.578   7.285   2.742
 1039SOL     OW 7313   3.898   8.322   5.322
 1039SOL    HW1 7314   3.814   8.344   5.282
 1039SOL    HW2 7315   3.955   8.396   5.301
 1040SOL     OW 7316   6.627   7.045   4.635
 1040SOL    HW1 7317   6.599   6.991   4.709
 1040SOL    HW2 7318   6.723   7.042   4.638
 1041SOL     OW 7319   5.278   3.016   1.582
 1041SOL    HW1 7320   5.373   3.029   1.590
 1041SOL    HW2 7321   5.246   3.094   1.537
 1042SOL     OW 7322   5.685   1.112   1.099
 1042SOL    HW1 7323   5.637   1.065   1.168
 1042SOL    HW2 7324   5.724   1.187   1.144
 1043SOL     OW 7325   1.093   4.559   0.849
 1043SOL    HW1 7326   1.181   4.586   0.875
 1043SOL    HW2 7327   1.105   4.511   0.767
 1044SOL     OW 7328   5.665   9.300   5.195
 1044SOL    HW1 7329   5.582   9.346   5.209
 1044SOL    HW2 7330   5.724   9.335   5.261
 1045SOL     OW 7331   3.346   8.689   3.613
 1045SOL    HW1 7332   3.403   8.747   3.663
 1045SOL    HW2 7333   3.296   8.641   3.680
 1046SOL     OW 7334   6.388   7.550   1.344
 1046SOL    HW1 7335   6.315   7.586   1.395
 1046SOL    HW2 7336   6.440   7.626   1.320
 1047SOL     OW 7337   4.537   1.240   0.635
 1047SOL    HW1 7338   4.599   1.167   0.639
 1047SOL    HW2 7339   4.536   1.266   0.544
 1048SOL     OW 7340   0.892   2.273   2.844
 1048SOL    HW1 7341   0.977   2.237   2.872
 1048SOL    HW2 7342   0.832   2.199   2.850
 1049SOL     OW 7343   7.095   4.281   2.756
 1049SOL    HW1 7344   7.181   4.270   2.797
 1049SOL    HW2 7345   7.100   4.366   2.713
 1050SOL     OW 7346   5.435   4.994   5.431
 1050SOL    HW1 7347   5.444   5.077   5.478
 1050SOL    HW2 7348   5.517   4.948   5.450
 1051SOL     OW 7349   5.113   7.640   1.807
 1051SOL    HW1 7350   5.144   7.683   1.727
 1051SOL    HW2 7351   5.181   7.576   1.828
 1052SOL     OW 7352   2.226   9.225   4.030
 1052SOL    HW1 7353   2.220   9.243   4.123
 1052SOL    HW2 7354   2.202   9.133   4.021
 1053SOL     OW 7355   4.141   6.569   5.911
 1053SOL    HW1 7356   4.137   6.650   5.861
 1053SOL    HW2 7357   4.051   6.552   5.938
 1054SOL     OW 7358   1.560   9.555   6.036
 1054SOL    HW1 7359   1.629   9.585   5.977
 1054SOL    HW2 7360   1.490   9.523   5.979
 1055SOL     OW 7361   4.982   3.672   2.268
 1055SOL    HW1 7362   4.943   3.751   2.305
 1055SOL    HW2 7363   4.960   3.676   2.175
 1056SOL     OW 7364   3.371   7.836   2.691
 1056SOL    HW1 7365   3.442   7.882   2.647
 1056SOL    HW2 7366   3.293   7.888   2.672
 1057SOL     OW 7367   6.566   7.653   1.632
 1057SOL    HW1 7368   6.653   7.688   1.613
 1057SOL    HW2 7369   6.562   7.647   1.727
 1058SOL     OW 7370   4.926   6.294   0.485
 1058SOL    HW1 7371   5.019   6.295   0.507
 1058SOL    HW2 7372   4.916   6.216   0.429
 1059SOL     OW 7373  -0.973   4.971   5.482
 1059SOL    HW1 7374  -0.902   4.969   5.546
 1059SOL    HW2 7375  -0.975   5.061   5.451
 1060SOL     OW 7376   1.073   6.831   2.688
 1060SOL    HW1 7377   1.124   6.896   2.737
 1060SOL    HW2 7378   1.092   6.850   2.596
 1061SOL     OW 7379   4.859   7.261   5.848
 1061SOL    HW1 7380   4.926   7.224   5.791
 1061SOL    HW2 7381   4.779   7.217   5.822
 1062SOL     OW 7382  -0.692   2.334   3.017
 1062SOL    HW1 7383  -0.785   2.322   3.034
 1062SOL    HW2 7384  -0.685   2.423   2.981
 1063SOL     OW 7385   6.950   7.319   3.915
 1063SOL    HW1 7386   6.945   7.381   3.842
 1063SOL    HW2 7387   6.930   7.373   3.993
 1064SOL     OW 7388   7.411   6.393   1.906
 1064SOL    HW1 7389   7.332   6.339   1.912
 1064SOL    HW2 7390   7.479   6.342   1.951
 1065SOL     OW 7391   3.397   4.343   0.476
 1065SOL    HW1 7392   3.438   4.396   0.545
 1065SOL    HW2 7393   3.339   4.405   0.430
 1066SOL     OW 7394   0.547   5.878   4.907
 1066SOL    HW1 7395   0.561   5.792   4.945
 1066SOL    HW2 7396   0.612   5.934   4.949
 1067SOL     OW 7397   5.947  10.151   5.242
 1067SOL    HW1 7398   5.902  10.079   5.198
 1067SOL    HW2 7399   6.016  10.109   5.292
 1068SOL     OW 7400   2.088   2.434   0.148
 1068SOL    HW1 7401   2.173   2.448   0.106
 1068SOL    HW2 7402   2.068   2.517   0.191
 1069SOL     OW 7403   2.189   5.832   4.660
 1069SOL    HW1 7404   2.236   5.756   4.627
 1069SOL    HW2 7405   2.208   5.901   4.596
 1070SOL     OW 7406  -0.100   5.535   4.311
 1070SOL    HW1 7407  -0.155   5.516   4.235
 1070SOL    HW2 7408  -0.128   5.621   4.341
 1071SOL     OW 7409  -0.083   6.638   4.354
 1071SOL    HW1 7410  -0.079   6.715   4.298
 1071SOL    HW2 7411  -0.095   6.564   4.294
 1072SOL     OW 7412   6.531   4.868   0.212
 1072SOL    HW1 7413   6.541   4.878   0.117
 1072SOL    HW2 7414   6.604   4.811   0.237
 1073SOL     OW 7415   3.067   8.992   6.009
 1073SOL    HW1 7416   3.022   8.917   6.048
 1073SOL    HW2 7417   3.100   8.959   5.925
 1074SOL     OW 7418   3.728   7.788   3.384
 1074SOL    HW1 7419   3.650   7.741   3.357
 1074SOL    HW2 7420   3.698   7.878   3.399
 1075SOL     OW 7421   4.911   7.761   1.557
 1075SOL    HW1 7422   4.875   7.676   1.532
 1075SOL    HW2 7423   5.003   7.744   1.575
 1076SOL     OW 7424   0.155   4.741   3.086
 1076SOL    HW1 7425   0.125   4.707   3.002
 1076SOL    HW2 7426   0.091   4.708   3.149
 1077SOL     OW 7427   2.103   4.257   2.675
 1077SOL    HW1 7428   2.133   4.191   2.737
 1077SOL    HW2 7429   2.017   4.284   2.708
 1078SOL     OW 7430   4.757   2.108   2.731
 1078SOL    HW1 7431   4.736   2.097   2.638
 1078SOL    HW2 7432   4.764   2.018   2.764
 1079SOL     OW 7433   5.308   3.013   3.463
 1079SOL    HW1 7434   5.250   3.018   3.387
 1079SOL    HW2 7435   5.396   3.014   3.426
 1080SOL     OW 7436   1.549   4.539   3.271
 1080SOL    HW1 7437   1.466   4.547   3.225
 1080SOL    HW2 7438   1.552   4.617   3.328
 1081SOL     OW 7439   3.218   3.063   5.072
 1081SOL    HW1 7440   3.234   3.044   5.164
 1081SOL    HW2 7441   3.286   3.016   5.025
 1082SOL     OW 7442   6.369   5.028   2.009
 1082SOL    HW1 7443   6.424   5.088   2.059
 1082SOL    HW2 7444   6.324   5.083   1.946
 1083SOL     OW 7445   4.201   3.948   0.124
 1083SOL    HW1 7446   4.192   3.986   0.211
 1083SOL    HW2 7447   4.116   3.906   0.107
 1084SOL     OW 7448   4.136   3.463   0.692
 1084SOL    HW1 7449   4.133   3.385   0.748
 1084SOL    HW2 7450   4.126   3.429   0.603
 1085SOL     OW 7451   3.377   1.496   0.473
 1085SOL    HW1 7452   3.442   1.478   0.540
 1085SOL    HW2 7453   3.424   1.488   0.390
 1086SOL     OW 7454   3.734   7.342   4.356
 1086SOL    HW1 7455   3.760   7.253   4.334
 1086SOL    HW2 7456   3.649   7.354   4.313
 1087SOL     OW 7457   2.522   8.662   4.873
 1087SOL    HW1 7458   2.471   8.598   4.923
 1087SOL    HW2 7459   2.462   8.694   4.806
 1088SOL     OW 7460   7.845   3.317   0.426
 1088SOL    HW1 7461   7.819   3.243   0.480
 1088SOL    HW2 7462   7.795   3.392   0.461
 1089SOL     OW 7463   1.749   1.966   2.521
 1089SOL    HW1 7464   1.756   2.006   2.607
 1089SOL    HW2 7465   1.796   2.025   2.462
 1090SOL     OW 7466   3.215   0.641   0.910
 1090SOL    HW1 7467   3.206   0.690   0.829
 1090SOL    HW2 7468   3.144   0.673   0.965
 1091SOL     OW 7469   6.805   7.289   0.896
 1091SOL    HW1 7470   6.786   7.307   0.988
 1091SOL    HW2 7471   6.719   7.281   0.854
 1092SOL     OW 7472   5.474   5.137   0.598
 1092SOL    HW1 7473   5.390   5.146   0.644
 1092SOL    HW2 7474   5.488   5.222   0.557
 1093SOL     OW 7475   2.961   2.311   0.339
 1093SOL    HW1 7476   3.008   2.288   0.420
 1093SOL    HW2 7477   2.870   2.286   0.357
 1094SOL     OW 7478   6.572   1.975   0.221
 1094SOL    HW1 7479   6.547   1.886   0.246
 1094SOL    HW2 7480   6.512   1.997   0.149
 1095SOL     OW 7481   4.525   7.321   2.585
 1095SOL    HW1 7482   4.512   7.300   2.678
 1095SOL    HW2 7483   4.573   7.405   2.586
 1096SOL     OW 7484   0.153   3.941   3.910
 1096SOL    HW1 7485   0.176   3.863   3.961
 1096SOL    HW2 7486   0.191   3.926   3.824
 1097SOL     OW 7487   1.409   9.567   5.054
 1097SOL    HW1 7488   1.405   9.560   4.959
 1097SOL    HW2 7489   1.320   9.545   5.083
 1098SOL     OW 7490   7.312   4.394   1.300
 1098SOL    HW1 7491   7.383   4.360   1.245
 1098SOL    HW2 7492   7.235   4.394   1.242
 1099SOL     OW 7493   6.634   2.171   0.031
 1099SOL    HW1 7494   6.700   2.238   0.046
 1099SOL    HW2 7495   6.623   2.128   0.116
 1100SOL     OW 7496   0.401   7.675   5.610
 1100SOL    HW1 7497   0.317   7.646   5.646
 1100SOL    HW2 7498   0.466   7.621   5.655
 1101SOL     OW 7499  -1.617   4.615   5.615
 1101SOL    HW1 7500  -1.523   4.597   5.607
 1101SOL    HW2 7501  -1.633   4.617   5.710
 1102SOL     OW 7502   2.570   7.820   2.615
 1102SOL    HW1 7503   2.509   7.771   2.561
 1102SOL    HW2 7504   2.599   7.758   2.682
 1103SOL     OW 7505   2.067   3.208   0.275
 1103SOL    HW1 7506   2.039   3.259   0.198
 1103SOL    HW2 7507   2.013   3.129   0.272
 1104SOL     OW 7508   6.046   3.622   3.358
 1104SOL    HW1 7509   6.047   3.666   3.273
 1104SOL    HW2 7510   6.136   3.632   3.391
 1105SOL     OW 7511   2.540   4.441   4.645
 1105SOL    HW1 7512   2.519   4.452   4.738
 1105SOL    HW2 7513   2.629   4.474   4.637
 1106SOL     OW 7514   7.125   6.847   1.901
 1106SOL    HW1 7515   7.220   6.853   1.915
 1106SOL    HW2 7516   7.093   6.936   1.911
 1107SOL     OW 7517   6.058   5.282   4.044
 1107SOL    HW1 7518   5.989   5.220   4.019
 1107SOL    HW2 7519   6.100   5.241   4.119
 1108SOL     OW 7520   4.308   8.188   4.643
 1108SOL    HW1 7521   4.379   8.128   4.668
 1108SOL    HW2 7522   4.275   8.221   4.727
 1109SOL     OW 7523   3.335   7.806   2.970
 1109SOL    HW1 7524   3.355   7.811   2.877
 1109SOL    HW2 7525   3.291   7.889   2.990
 1110SOL     OW 7526   1.733   7.355   5.394
 1110SOL    HW1 7527   1.649   7.337   5.352
 1110SOL    HW2 7528   1.789   7.282   5.367
 1111SOL     OW 7529   6.933   7.510   4.109
 1111SOL    HW1 7530   6.967   7.453   4.179
 1111SOL    HW2 7531   7.011   7.549   4.071
 1112SOL     OW 7532   5.656   8.245   3.433
 1112SOL    HW1 7533   5.587   8.211   3.376
 1112SOL    HW2 7534   5.697   8.168   3.471
 1113SOL     OW 7535  -1.250   5.672   5.806
 1113SOL    HW1 7536  -1.186   5.683   5.876
 1113SOL    HW2 7537  -1.269   5.578   5.805
 1114SOL     OW 7538  -0.497   4.360   5.668
 1114SOL    HW1 7539  -0.432   4.364   5.598
 1114SOL    HW2 7540  -0.447   4.339   5.747
 1115SOL     OW 7541   3.293   2.371   2.701
 1115SOL    HW1 7542   3.383   2.352   2.675
 1115SOL    HW2 7543   3.262   2.433   2.635
 1116SOL     OW 7544   4.762   3.697   3.379
 1116SOL    HW1 7545   4.759   3.608   3.345
 1116SOL    HW2 7546   4.793   3.750   3.305
 1117SOL     OW 7547   1.865   5.885   5.333
 1117SOL    HW1 7548   1.819   5.958   5.291
 1117SOL    HW2 7549   1.810   5.863   5.408
 1118SOL     OW 7550   4.470   3.459   5.934
 1118SOL    HW1 7551   4.480   3.514   5.856
 1118SOL    HW2 7552   4.421   3.383   5.903
 1119SOL     OW 7553   1.065   9.180   5.997
 1119SOL    HW1 7554   1.047   9.243   5.928
 1119SOL    HW2 7555   1.052   9.095   5.956
 1120SOL     OW 7556   6.097   7.118   1.996
 1120SOL    HW1 7557   6.163   7.048   2.005
 1120SOL    HW2 7558   6.070   7.113   1.904
 1121SOL     OW 7559   6.638   6.435   2.201
 1121SOL    HW1 7560   6.647   6.527   2.229
 1121SOL    HW2 7561   6.724   6.397   2.216
 1122SOL     OW 7562   1.928   4.671   0.229
 1122SOL    HW1 7563   2.018   4.644   0.210
 1122SOL    HW2 7564   1.889   4.594   0.271
 1123SOL     OW 7565   4.815   7.473   5.541
 1123SOL    HW1 7566   4.855   7.490   5.456
 1123SOL    HW2 7567   4.734   7.524   5.540
 1124SOL     OW 7568   1.572   3.063   0.429
 1124SOL    HW1 7569   1.632   3.137   0.414
 1124SOL    HW2 7570   1.493   3.086   0.380
 1125SOL     OW 7571   7.158   1.043   0.660
 1125SOL    HW1 7572   7.124   0.978   0.598
 1125SOL    HW2 7573   7.100   1.119   0.650
 1126SOL     OW 7574   2.212   2.295   3.609
 1126SOL    HW1 7575   2.259   2.243   3.544
 1126SOL    HW2 7576   2.268   2.372   3.623
 1127SOL     OW 7577   5.606   6.466   0.488
 1127SOL    HW1 7578   5.548   6.393   0.466
 1127SOL    HW2 7579   5.617   6.513   0.405
 1128SOL     OW 7580   1.656   5.446   5.762
 1128SOL    HW1 7581   1.620   5.535   5.768
 1128SOL    HW2 7582   1.597   5.393   5.816
 1129SOL     OW 7583   8.450   2.813   0.121
 1129SOL    HW1 7584   8.417   2.827   0.033
 1129SOL    HW2 7585   8.477   2.721   0.123
 1130SOL     OW 7586  -1.047   3.260   5.526
 1130SOL    HW1 7587  -1.053   3.174   5.568
 1130SOL    HW2 7588  -1.056   3.241   5.433
 1131SOL     OW 7589   2.568   8.028   2.972
 1131SOL    HW1 7590   2.602   8.041   3.061
 1131SOL    HW2 7591   2.613   8.095   2.920
 1132SOL     OW 7592   4.894   1.211   0.064
 1132SOL    HW1 7593   4.887   1.151   0.139
 1132SOL    HW2 7594   4.981   1.248   0.072
 1133SOL     OW 7595   9.303   6.326   0.031
 1133SOL    HW1 7596   9.292   6.256   0.096
 1133SOL    HW2 7597   9.214   6.357   0.014
 1134SOL     OW 7598   2.208   7.700   2.374
 1134SOL    HW1 7599   2.160   7.629   2.332
 1134SOL    HW2 7600   2.141   7.749   2.422
 1135SOL     OW 7601   4.198   2.023   3.503
 1135SOL    HW1 7602   4.187   2.079   3.426
 1135SOL    HW2 7603   4.110   2.012   3.538
 1136SOL     OW 7604   1.353   5.779   3.329
 1136SOL    HW1 7605   1.275   5.812   3.284
 1136SOL    HW2 7606   1.368   5.693   3.290
 1137SOL     OW 7607   3.834   4.235   4.987
 1137SOL    HW1 7608   3.851   4.291   4.912
 1137SOL    HW2 7609   3.824   4.295   5.061
 1138SOL     OW 7610   1.243   6.458   3.292
 1138SOL    HW1 7611   1.262   6.369   3.262
 1138SOL    HW2 7612   1.319   6.509   3.265
 1139SOL     OW 7613   2.631   8.954   6.118
 1139SOL    HW1 7614   2.711   8.928   6.072
 1139SOL    HW2 7615   2.586   8.872   6.137
 1140SOL     OW 7616   4.200   1.297   2.105
 1140SOL    HW1 7617   4.212   1.379   2.153
 1140SOL    HW2 7618   4.178   1.233   2.172
 1141SOL     OW 7619   5.916   3.257   3.180
 1141SOL    HW1 7620   5.935   3.310   3.258
 1141SOL    HW2 7621   5.971   3.180   3.189
 1142SOL     OW 7622   2.039   8.198   2.809
 1142SOL    HW1 7623   2.085   8.222   2.890
 1142SOL    HW2 7624   2.010   8.108   2.825
 1143SOL     OW 7625   0.547   2.403   1.900
 1143SOL    HW1 7626   0.460   2.364   1.891
 1143SOL    HW2 7627   0.606   2.337   1.864
 1144SOL     OW 7628   1.987   7.947   2.798
 1144SOL    HW1 7629   1.982   7.875   2.861
 1144SOL    HW2 7630   1.909   7.937   2.744
 1145SOL     OW 7631   6.316   2.740   1.307
 1145SOL    HW1 7632   6.292   2.700   1.391
 1145SOL    HW2 7633   6.265   2.821   1.304
 1146SOL     OW 7634   0.932   3.046   3.535
 1146SOL    HW1 7635   0.932   2.965   3.586
 1146SOL    HW2 7636   0.854   3.040   3.481
 1147SOL     OW 7637   8.077   7.322   3.239
 1147SOL    HW1 7638   8.137   7.395   3.256
 1147SOL    HW2 7639   8.130   7.244   3.249
 1148SOL     OW 7640   5.855   2.413   2.131
 1148SOL    HW1 7641   5.779   2.377   2.177
 1148SOL    HW2 7642   5.835   2.505   2.118
 1149SOL     OW 7643   3.289   8.116   3.551
 1149SOL    HW1 7644   3.260   8.141   3.464
 1149SOL    HW2 7645   3.362   8.056   3.536
 1150SOL     OW 7646   5.568   7.470   1.112
 1150SOL    HW1 7647   5.640   7.407   1.107
 1150SOL    HW2 7648   5.576   7.508   1.200
 1151SOL     OW 7649   1.705   5.089   2.384
 1151SOL    HW1 7650   1.716   5.120   2.474
 1151SOL    HW2 7651   1.779   5.031   2.369
 1152SOL     OW 7652   1.174   5.447   2.241
 1152SOL    HW1 7653   1.209   5.486   2.322
 1152SOL    HW2 7654   1.081   5.468   2.244
 1153SOL     OW 7655   2.918   7.958   2.465
 1153SOL    HW1 7656   2.968   8.040   2.471
 1153SOL    HW2 7657   2.831   7.986   2.437
 1154SOL     OW 7658   1.244   9.226   6.192
 1154SOL    HW1 7659   1.320   9.173   6.167
 1154SOL    HW2 7660   1.191   9.231   6.112
 1155SOL     OW 7661   3.179   1.529   1.047
 1155SOL    HW1 7662   3.106   1.501   1.101
 1155SOL    HW2 7663   3.239   1.454   1.047
 1156SOL     OW 7664   7.154   9.241   4.953
 1156SOL    HW1 7665   7.234   9.247   5.004
 1156SOL    HW2 7666   7.086   9.278   5.010
 1157SOL     OW 7667   3.848   4.139   1.638
 1157SOL    HW1 7668   3.783   4.126   1.707
 1157SOL    HW2 7669   3.911   4.069   1.652
 1158SOL     OW 7670  -0.406   5.979   4.643
 1158SOL    HW1 7671  -0.439   5.895   4.610
 1158SOL    HW2 7672  -0.416   6.039   4.569
 1159SOL     OW 7673   3.813   6.479   5.338
 1159SOL    HW1 7674   3.856   6.449   5.418
 1159SOL    HW2 7675   3.759   6.553   5.366
 1160SOL     OW 7676   6.581   7.665   2.588
 1160SOL    HW1 7677   6.507   7.618   2.626
 1160SOL    HW2 7678   6.608   7.726   2.657
 1161SOL     OW 7679   7.153   0.432   0.493
 1161SOL    HW1 7680   7.162   0.347   0.452
 1161SOL    HW2 7681   7.124   0.491   0.423
 1162SOL     OW 7682   5.759   9.241   4.040
 1162SOL    HW1 7683   5.752   9.298   4.118
 1162SOL    HW2 7684   5.789   9.300   3.971
 1163SOL     OW 7685   5.605   5.443   6.147
 1163SOL    HW1 7686   5.575   5.531   6.170
 1163SOL    HW2 7687   5.682   5.429   6.202
 1164SOL     OW 7688   1.706   4.378   0.299
 1164SOL    HW1 7689   1.628   4.362   0.350
 1164SOL    HW2 7690   1.764   4.426   0.358
 1165SOL     OW 7691   2.736   4.265   3.488
 1165SOL    HW1 7692   2.826   4.291   3.508
 1165SOL    HW2 7693   2.741   4.225   3.401
 1166SOL     OW 7694   6.081   3.730   4.327
 1166SOL    HW1 7695   6.107   3.803   4.271
 1166SOL    HW2 7696   6.076   3.766   4.415
 1167SOL     OW 7697   4.626   2.489   2.704
 1167SOL    HW1 7698   4.592   2.531   2.625
 1167SOL    HW2 7699   4.720   2.479   2.687
 1168SOL     OW 7700   1.367   7.715   2.317
 1168SOL    HW1 7701   1.448   7.667   2.338
 1168SOL    HW2 7702   1.298   7.664   2.358
 1169SOL     OW 7703   2.480   2.599   0.741
 1169SOL    HW1 7704   2.392   2.564   0.758
 1169SOL    HW2 7705   2.467   2.693   0.733
 1170SOL     OW 7706   6.846   4.461   2.941
 1170SOL    HW1 7707   6.885   4.547   2.959
 1170SOL    HW2 7708   6.864   4.410   3.020
 1171SOL     OW 7709   5.045   3.556   1.832
 1171SOL    HW1 7710   4.970   3.595   1.878
 1171SOL    HW2 7711   5.019   3.555   1.740
 1172SOL     OW 7712   1.762   5.473   1.301
 1172SOL    HW1 7713   1.822   5.477   1.376
 1172SOL    HW2 7714   1.818   5.450   1.227
 1173SOL     OW 7715   0.061   1.290   2.018
 1173SOL    HW1 7716   0.009   1.362   1.982
 1173SOL    HW2 7717   0.039   1.287   2.110
 1174SOL     OW 7718   2.092   5.213   1.245
 1174SOL    HW1 7719   2.134   5.277   1.188
 1174SOL    HW2 7720   2.070   5.262   1.324
 1175SOL     OW 7721   6.601   8.079   5.059
 1175SOL    HW1 7722   6.650   8.074   4.977
 1175SOL    HW2 7723   6.530   8.016   5.048
 1176SOL     OW 7724   3.557   1.115   1.489
 1176SOL    HW1 7725   3.514   1.032   1.512
 1176SOL    HW2 7726   3.568   1.111   1.394
 1177SOL     OW 7727   6.052   4.333   4.957
 1177SOL    HW1 7728   6.057   4.419   4.915
 1177SOL    HW2 7729   6.143   4.309   4.975
 1178SOL     OW 7730   0.289   5.918   6.033
 1178SOL    HW1 7731   0.302   5.845   6.095
 1178SOL    HW2 7732   0.355   5.904   5.966
 1179SOL     OW 7733   5.056   2.624   4.381
 1179SOL    HW1 7734   5.016   2.667   4.456
 1179SOL    HW2 7735   5.087   2.697   4.326
 1180SOL     OW 7736   4.758   3.383   0.641
 1180SOL    HW1 7737   4.687   3.402   0.580
 1180SOL    HW2 7738   4.826   3.446   0.620
 1181SOL     OW 7739   4.386   2.905   3.952
 1181SOL    HW1 7740   4.388   2.867   3.864
 1181SOL    HW2 7741   4.328   2.981   3.944
 1182SOL     OW 7742   5.518   1.024   0.076
 1182SOL    HW1 7743   5.550   0.963   0.143
 1182SOL    HW2 7744   5.588   1.026   0.011
 1183SOL     OW 7745   0.515   4.203   1.801
 1183SOL    HW1 7746   0.512   4.286   1.848
 1183SOL    HW2 7747   0.608   4.187   1.787
 1184SOL     OW 7748   0.391   8.441   5.089
 1184SOL    HW1 7749   0.463   8.479   5.040
 1184SOL    HW2 7750   0.342   8.390   5.025
 1185SOL     OW 7751   1.488   8.155   5.908
 1185SOL    HW1 7752   1.571   8.132   5.950
 1185SOL    HW2 7753   1.513   8.205   5.831
 1186SOL     OW 7754   5.851   5.276   5.277
 1186SOL    HW1 7755   5.926   5.226   5.245
 1186SOL    HW2 7756   5.776   5.219   5.262
 1187SOL     OW 7757   5.574   3.581   4.031
 1187SOL    HW1 7758   5.546   3.533   4.109
 1187SOL    HW2 7759   5.510   3.559   3.964
 1188SOL     OW 7760   3.701   9.626   4.910
 1188SOL    HW1 7761   3.771   9.637   4.844
 1188SOL    HW2 7762   3.720   9.693   4.976
 1189SOL     OW 7763   5.953   1.853   1.155
 1189SOL    HW1 7764   5.964   1.947   1.173
 1189SOL    HW2 7765   5.895   1.822   1.225
 1190SOL     OW 7766   7.647   5.396   2.186
 1190SOL    HW1 7767   7.727   5.344   2.193
 1190SOL    HW2 7768   7.671   5.471   2.132
 1191SOL     OW 7769   5.440   6.111   0.461
 1191SOL    HW1 7770   5.528   6.100   0.425
 1191SOL    HW2 7771   5.447   6.080   0.552
 1192SOL     OW 7772   6.568   3.122   0.702
 1192SOL    HW1 7773   6.628   3.049   0.687
 1192SOL    HW2 7774   6.482   3.087   0.680
 1193SOL     OW 7775   2.823   4.005   5.088
 1193SOL    HW1 7776   2.770   3.986   5.010
 1193SOL    HW2 7777   2.911   3.976   5.065
 1194SOL     OW 7778   4.555   5.363  -0.003
 1194SOL    HW1 7779   4.635   5.390   0.044
 1194SOL    HW2 7780   4.545   5.271   0.018
 1195SOL     OW 7781   3.199   6.722   5.851
 1195SOL    HW1 7782   3.189   6.627   5.849
 1195SOL    HW2 7783   3.292   6.736   5.830
 1196SOL     OW 7784   3.388   3.609   5.544
 1196SOL    HW1 7785   3.389   3.557   5.625
 1196SOL    HW2 7786   3.438   3.688   5.566
 1197SOL     OW 7787   5.427   6.910   1.285
 1197SOL    HW1 7788   5.394   6.999   1.272
 1197SOL    HW2 7789   5.352   6.862   1.320
 1198SOL     OW 7790   6.015   1.358   0.890
 1198SOL    HW1 7791   6.073   1.301   0.941
 1198SOL    HW2 7792   5.927   1.324   0.908
 1199SOL     OW 7793   6.054   5.117   5.185
 1199SOL    HW1 7794   6.072   5.023   5.178
 1199SOL    HW2 7795   6.133   5.153   5.227
 1200SOL     OW 7796   6.273   6.855   1.158
 1200SOL    HW1 7797   6.186   6.859   1.120
 1200SOL    HW2 7798   6.280   6.767   1.195
 1201SOL     OW 7799   7.622   1.048   0.374
 1201SOL    HW1 7800   7.675   1.059   0.294
 1201SOL    HW2 7801   7.582   0.962   0.364
 1202SOL     OW 7802   2.820   3.695   5.826
 1202SOL    HW1 7803   2.796   3.776   5.872
 1202SOL    HW2 7804   2.913   3.706   5.804
 1203SOL     OW 7805   2.734   1.734   2.734
 1203SOL    HW1 7806   2.722   1.687   2.651
 1203SOL    HW2 7807   2.763   1.821   2.709
 1204SOL     OW 7808   0.214   5.737   3.539
 1204SOL    HW1 7809   0.299   5.707   3.507
 1204SOL    HW2 7810   0.212   5.710   3.631
 1205SOL     OW 7811   1.036   1.564   0.667
 1205SOL    HW1 7812   0.945   1.535   0.674
 1205SOL    HW2 7813   1.038   1.649   0.711
 1206SOL     OW 7814   2.528   9.456   4.917
 1206SOL    HW1 7815   2.618   9.424   4.908
 1206SOL    HW2 7816   2.516   9.515   4.842
 1207SOL     OW 7817   3.379   3.534   4.153
 1207SOL    HW1 7818   3.395   3.628   4.144
 1207SOL    HW2 7819   3.283   3.526   4.154
 1208SOL     OW 7820  -1.148   2.709   4.674
 1208SOL    HW1 7821  -1.178   2.621   4.694
 1208SOL    HW2 7822  -1.090   2.732   4.747
 1209SOL     OW 7823   4.835   8.850   5.287
 1209SOL    HW1 7824   4.751   8.812   5.263
 1209SOL    HW2 7825   4.833   8.854   5.383
 1210SOL     OW 7826   4.953   7.580   2.417
 1210SOL    HW1 7827   4.920   7.490   2.417
 1210SOL    HW2 7828   5.045   7.572   2.444
 1211SOL     OW 7829   2.629   6.493   0.670
 1211SOL    HW1 7830   2.707   6.445   0.696
 1211SOL    HW2 7831   2.570   6.426   0.635
 1212SOL     OW 7832   2.796  10.268   5.614
 1212SOL    HW1 7833   2.799  10.174   5.628
 1212SOL    HW2 7834   2.709  10.285   5.579
 1213SOL     OW 7835   1.737   8.043   2.456
 1213SOL    HW1 7836   1.657   8.082   2.420
 1213SOL    HW2 7837   1.771   8.110   2.515
 1214SOL     OW 7838   5.185   1.520   1.637
 1214SOL    HW1 7839   5.201   1.472   1.718
 1214SOL    HW2 7840   5.129   1.593   1.663
 1215SOL     OW 7841   7.432   8.319   3.812
 1215SOL    HW1 7842   7.435   8.257   3.740
 1215SOL    HW2 7843   7.470   8.400   3.777
 1216SOL     OW 7844   2.535   5.978   4.305
 1216SOL    HW1 7845   2.528   6.026   4.222
 1216SOL    HW2 7846   2.445   5.955   4.328
 1217SOL     OW 7847   1.745   1.478   0.226
 1217SOL    HW1 7848   1.722   1.395   0.270
 1217SOL    HW2 7849   1.730   1.545   0.293
 1218SOL     OW 7850   1.229   3.973   5.906
 1218SOL    HW1 7851   1.219   3.898   5.848
 1218SOL    HW2 7852   1.294   3.945   5.971
 1219SOL     OW 7853   5.832   7.698   5.662
 1219SOL    HW1 7854   5.797   7.618   5.703
 1219SOL    HW2 7855   5.807   7.768   5.723
 1220SOL     OW 7856   7.038   6.600   2.021
 1220SOL    HW1 7857   6.970   6.656   2.061
 1220SOL    HW2 7858   7.080   6.656   1.956
 1221SOL     OW 7859   3.456   7.586   3.089
 1221SOL    HW1 7860   3.404   7.511   3.061
 1221SOL    HW2 7861   3.419   7.660   3.041
 1222SOL     OW 7862   1.252   9.763   5.898
 1222SOL    HW1 7863   1.234   9.825   5.827
 1222SOL    HW2 7864   1.325   9.711   5.865
 1223SOL     OW 7865   3.842   2.629   3.996
 1223SOL    HW1 7866   3.916   2.594   4.046
 1223SOL    HW2 7867   3.765   2.598   4.044
 1224SOL     OW 7868   4.131   0.923   1.449
 1224SOL    HW1 7869   4.113   0.952   1.360
 1224SOL    HW2 7870   4.067   0.853   1.465
 1225SOL     OW 7871   2.203   7.912   3.471
 1225SOL    HW1 7872   2.157   7.830   3.455
 1225SOL    HW2 7873   2.290   7.899   3.431
 1226SOL     OW 7874   1.980   6.809   0.942
 1226SOL    HW1 7875   2.030   6.761   0.876
 1226SOL    HW2 7876   2.020   6.783   1.025
 1227SOL     OW 7877   3.234   5.731   5.554
 1227SOL    HW1 7878   3.174   5.801   5.580
 1227SOL    HW2 7879   3.305   5.775   5.508
 1228SOL     OW 7880   4.725   7.040   0.080
 1228SOL    HW1 7881   4.757   7.044   0.170
 1228SOL    HW2 7882   4.699   7.130   0.060
 1229SOL     OW 7883   7.191   0.150   0.039
 1229SOL    HW1 7884   7.148   0.167   0.123
 1229SOL    HW2 7885   7.143   0.074   0.004
 1230SOL     OW 7886   7.167   9.161   5.687
 1230SOL    HW1 7887   7.256   9.158   5.722
 1230SOL    HW2 7888   7.114   9.115   5.751
 1231SOL     OW 7889   0.255   2.928   4.231
 1231SOL    HW1 7890   0.284   3.016   4.209
 1231SOL    HW2 7891   0.201   2.939   4.310
 1232SOL     OW 7892  -0.919   4.236   4.721
 1232SOL    HW1 7893  -0.957   4.294   4.655
 1232SOL    HW2 7894  -0.872   4.294   4.781
 1233SOL     OW 7895   4.971   2.257   2.312
 1233SOL    HW1 7896   5.029   2.310   2.258
 1233SOL    HW2 7897   4.996   2.279   2.402
 1234SOL     OW 7898   6.628   9.964   5.916
 1234SOL    HW1 7899   6.705  10.020   5.909
 1234SOL    HW2 7900   6.564  10.018   5.962
 1235SOL     OW 7901   4.918   2.318   2.671
 1235SOL    HW1 7902   4.945   2.356   2.755
 1235SOL    HW2 7903   4.869   2.240   2.695
 1236SOL     OW 7904   2.749   6.996   0.312
 1236SOL    HW1 7905   2.751   7.090   0.299
 1236SOL    HW2 7906   2.700   6.983   0.393
 1237SOL     OW 7907   2.468   8.320   2.708
 1237SOL    HW1 7908   2.451   8.265   2.632
 1237SOL    HW2 7909   2.382   8.355   2.732
 1238SOL     OW 7910   2.865   6.732   0.892
 1238SOL    HW1 7911   2.893   6.684   0.813
 1238SOL    HW2 7912   2.772   6.748   0.878
 1239SOL     OW 7913   7.315   5.769   1.670
 1239SOL    HW1 7914   7.267   5.709   1.726
 1239SOL    HW2 7915   7.308   5.854   1.714
 1240SOL     OW 7916   5.302   1.988   1.988
 1240SOL    HW1 7917   5.286   2.000   1.895
 1240SOL    HW2 7918   5.304   2.077   2.023
 1241SOL     OW 7919   5.523   1.355   1.939
 1241SOL    HW1 7920   5.493   1.328   2.026
 1241SOL    HW2 7921   5.462   1.313   1.878
 1242SOL     OW 7922   4.921   6.783   5.602
 1242SOL    HW1 7923   4.865   6.706   5.599
 1242SOL    HW2 7924   4.860   6.857   5.593
 1243SOL     OW 7925   0.572   3.787   1.720
 1243SOL    HW1 7926   0.494   3.779   1.775
 1243SOL    HW2 7927   0.645   3.795   1.781
 1244SOL     OW 7928   5.034   9.290   3.866
 1244SOL    HW1 7929   5.128   9.272   3.877
 1244SOL    HW2 7930   5.004   9.226   3.802
 1245SOL     OW 7931   2.206   8.137   1.842
 1245SOL    HW1 7932   2.167   8.194   1.776
 1245SOL    HW2 7933   2.144   8.065   1.851
 1246SOL     OW 7934   1.656   1.847   0.074
 1246SOL    HW1 7935   1.687   1.788   0.142
 1246SOL    HW2 7936   1.686   1.934   0.102
 1247SOL     OW 7937   3.283   5.822   0.063
 1247SOL    HW1 7938   3.354   5.856   0.118
 1247SOL    HW2 7939   3.287   5.874  -0.016
 1248SOL     OW 7940   1.901   4.695   3.586
 1248SOL    HW1 7941   1.924   4.787   3.575
 1248SOL    HW2 7942   1.821   4.684   3.535
 1249SOL     OW 7943   7.016   6.044   2.141
 1249SOL    HW1 7944   7.039   6.136   2.131
 1249SOL    HW2 7945   6.951   6.028   2.072
 1250SOL     OW 7946   5.676   5.471   0.060
 1250SOL    HW1 7947   5.663   5.461  -0.034
 1250SOL    HW2 7948   5.588   5.485   0.095
 1251SOL     OW 7949   7.003   4.092   2.923
 1251SOL    HW1 7950   7.029   4.165   2.866
 1251SOL    HW2 7951   7.085   4.047   2.943
 1252SOL     OW 7952   1.616   9.913   4.826
 1252SOL    HW1 7953   1.631   9.980   4.892
 1252SOL    HW2 7954   1.659   9.946   4.747
 1253SOL     OW 7955   2.191   2.447   2.511
 1253SOL    HW1 7956   2.112   2.432   2.459
 1253SOL    HW2 7957   2.191   2.540   2.530
 1254SOL     OW 7958   6.374   9.501   4.497
 1254SOL    HW1 7959   6.405   9.490   4.407
 1254SOL    HW2 7960   6.299   9.442   4.503
 1255SOL     OW 7961   2.348   3.315   3.525
 1255SOL    HW1 7962   2.255   3.336   3.531
 1255SOL    HW2 7963   2.350   3.229   3.482
 1256SOL     OW 7964   0.605   9.025   4.791
 1256SOL    HW1 7965   0.696   9.056   4.787
 1256SOL    HW2 7966   0.597   8.964   4.718
 1257SOL     OW 7967   2.036   9.482   5.534
 1257SOL    HW1 7968   2.040   9.392   5.566
 1257SOL    HW2 7969   2.104   9.487   5.467
 1258SOL     OW 7970   6.644   6.907   5.376
 1258SOL    HW1 7971   6.579   6.855   5.423
 1258SOL    HW2 7972   6.651   6.865   5.291
 1259SOL     OW 7973   5.725   4.317   4.421
 1259SOL    HW1 7974   5.708   4.379   4.350
 1259SOL    HW2 7975   5.771   4.245   4.378
 1260SOL     OW 7976   2.323   8.135   4.335
 1260SOL    HW1 7977   2.354   8.072   4.270
 1260SOL    HW2 7978   2.258   8.087   4.387
 1261SOL     OW 7979   5.749   5.048   4.501
 1261SOL    HW1 7980   5.708   5.134   4.513
 1261SOL    HW2 7981   5.729   5.000   4.581
 1262SOL     OW 7982   1.572   4.725   1.142
 1262SOL    HW1 7983   1.623   4.690   1.070
 1262SOL    HW2 7984   1.636   4.736   1.213
 1263SOL     OW 7985   7.532   7.404   1.331
 1263SOL    HW1 7986   7.491   7.355   1.402
 1263SOL    HW2 7987   7.615   7.435   1.369
 1264SOL     OW 7988   0.803   1.803   1.951
 1264SOL    HW1 7989   0.819   1.888   1.910
 1264SOL    HW2 7990   0.838   1.813   2.040
 1265SOL     OW 7991   7.049   5.957   2.893
 1265SOL    HW1 7992   6.995   5.973   2.971
 1265SOL    HW2 7993   7.018   6.021   2.829
 1266SOL     OW 7994   3.130   1.782   0.959
 1266SOL    HW1 7995   3.175   1.825   0.887
 1266SOL    HW2 7996   3.154   1.690   0.950
 1267SOL     OW 7997   1.647   9.911   5.845
 1267SOL    HW1 7998   1.695   9.851   5.903
 1267SOL    HW2 7999   1.645   9.994   5.892
 1268SOL     OW 8000   7.345   2.293   1.303
 1268SOL    HW1 8001   7.286   2.257   1.369
 1268SOL    HW2 8002   7.372   2.217   1.251
 1269SOL     OW 8003   3.286   3.710   5.864
 1269SOL    HW1 8004   3.224   3.783   5.865
 1269SOL    HW2 8005   3.232   3.632   5.855
 1270SOL     OW 8006   1.204   7.695   5.144
 1270SOL    HW1 8007   1.230   7.691   5.052
 1270SOL    HW2 8008   1.116   7.733   5.143
 1271SOL     OW 8009   1.065   6.959   4.740
 1271SOL    HW1 8010   1.045   6.903   4.665
 1271SOL    HW2 8011   1.054   7.048   4.708
 1272SOL     OW 8012   5.494   4.135   4.099
 1272SOL    HW1 8013   5.529   4.107   4.014
 1272SOL    HW2 8014   5.537   4.219   4.116
 1273SOL     OW 8015   2.385   4.328   0.328
 1273SOL    HW1 8016   2.407   4.268   0.399
 1273SOL    HW2 8017   2.469   4.353   0.289
 1274SOL     OW 8018   0.754   4.462   3.593
 1274SOL    HW1 8019   0.726   4.401   3.661
 1274SOL    HW2 8020   0.691   4.533   3.597
 1275SOL     OW 8021   6.523   5.931   2.195
 1275SOL    HW1 8022   6.498   5.839   2.206
 1275SOL    HW2 8023   6.449   5.970   2.149
 1276SOL     OW 8024   6.927   5.114   0.796
 1276SOL    HW1 8025   6.971   5.149   0.718
 1276SOL    HW2 8026   6.840   5.088   0.763
 1277SOL     OW 8027   5.459   4.385   4.535
 1277SOL    HW1 8028   5.411   4.342   4.464
 1277SOL    HW2 8029   5.547   4.396   4.500
 1278SOL     OW 8030   9.134   6.962   0.061
 1278SOL    HW1 8031   9.188   6.896   0.017
 1278SOL    HW2 8032   9.046   6.925   0.061
 1279SOL     OW 8033   1.323   8.201   5.515
 1279SOL    HW1 8034   1.251   8.146   5.547
 1279SOL    HW2 8035   1.316   8.282   5.565
 1280SOL     OW 8036   7.534   3.402   1.161
 1280SOL    HW1 8037   7.484   3.424   1.082
 1280SOL    HW2 8038   7.616   3.451   1.151
 1281SOL     OW 8039   1.454   6.824   2.905
 1281SOL    HW1 8040   1.453   6.741   2.954
 1281SOL    HW2 8041   1.531   6.818   2.850
 1282SOL     OW 8042   3.524   7.405   4.936
 1282SOL    HW1 8043   3.555   7.323   4.897
 1282SOL    HW2 8044   3.600   7.441   4.981
 1283SOL     OW 8045   6.184   3.003   2.109
 1283SOL    HW1 8046   6.215   3.079   2.159
 1283SOL    HW2 8047   6.092   3.021   2.091
 1284SOL     OW 8048   6.975   4.707   1.923
 1284SOL    HW1 8049   6.947   4.638   1.984
 1284SOL    HW2 8050   6.914   4.779   1.939
 1285SOL     OW 8051   1.102  10.003   5.134
 1285SOL    HW1 8052   1.102  10.009   5.039
 1285SOL    HW2 8053   1.158   9.928   5.154
 1286SOL     OW 8054   6.225   1.304   0.151
 1286SOL    HW1 8055   6.192   1.388   0.119
 1286SOL    HW2 8056   6.146   1.257   0.178
 1287SOL     OW 8057   7.120   8.911   3.391
 1287SOL    HW1 8058   7.030   8.880   3.389
 1287SOL    HW2 8059   7.113   9.006   3.386
 1288SOL     OW 8060   5.077   6.889   0.751
 1288SOL    HW1 8061   5.132   6.888   0.672
 1288SOL    HW2 8062   5.032   6.974   0.747
 1289SOL     OW 8063  -0.172   3.861   5.797
 1289SOL    HW1 8064  -0.091   3.813   5.816
 1289SOL    HW2 8065  -0.144   3.951   5.781
 1290SOL     OW 8066   1.929   4.451   0.955
 1290SOL    HW1 8067   1.854   4.393   0.969
 1290SOL    HW2 8068   2.005   4.396   0.972
 1291SOL     OW 8069   6.345   4.765   2.127
 1291SOL    HW1 8070   6.357   4.842   2.072
 1291SOL    HW2 8071   6.250   4.753   2.130
 1292SOL     OW 8072   3.718   4.878   4.559
 1292SOL    HW1 8073   3.774   4.947   4.525
 1292SOL    HW2 8074   3.752   4.861   4.647
 1293SOL     OW 8075   2.922   3.716   0.895
 1293SOL    HW1 8076   2.995   3.708   0.956
 1293SOL    HW2 8077   2.953   3.674   0.814
 1294SOL     OW 8078   5.517   3.623   5.203
 1294SOL    HW1 8079   5.461   3.588   5.272
 1294SOL    HW2 8080   5.465   3.691   5.161
 1295SOL     OW 8081   6.923   2.532   1.415
 1295SOL    HW1 8082   6.931   2.497   1.504
 1295SOL    HW2 8083   6.992   2.488   1.365
 1296SOL     OW 8084   5.548   7.819   3.062
 1296SOL    HW1 8085   5.514   7.733   3.037
 1296SOL    HW2 8086   5.573   7.860   2.979
 1297SOL     OW 8087   0.341   3.186   4.194
 1297SOL    HW1 8088   0.256   3.220   4.167
 1297SOL    HW2 8089   0.389   3.263   4.225
 1298SOL     OW 8090   0.278   7.216   5.473
 1298SOL    HW1 8091   0.243   7.127   5.470
 1298SOL    HW2 8092   0.316   7.223   5.560
 1299SOL     OW 8093   1.823   2.745   0.046
 1299SOL    HW1 8094   1.819   2.823  -0.010
 1299SOL    HW2 8095   1.795   2.673  -0.011
 1300SOL     OW 8096   1.429   0.257   0.345
 1300SOL    HW1 8097   1.425   0.232   0.437
 1300SOL    HW2 8098   1.423   0.353   0.346
 1301SOL     OW 8099   8.193   5.578   1.695
 1301SOL    HW1 8100   8.265   5.637   1.716
 1301SOL    HW2 8101   8.179   5.591   1.601
 1302SOL     OW 8102   6.481   6.507   0.613
 1302SOL    HW1 8103   6.552   6.453   0.647
 1302SOL    HW2 8104   6.488   6.589   0.662
 1303SOL     OW 8105   0.445   9.058   5.834
 1303SOL    HW1 8106   0.436   8.972   5.793
 1303SOL    HW2 8107   0.473   9.039   5.923
 1304SOL     OW 8108   1.650   7.303   5.812
 1304SOL    HW1 8109   1.677   7.378   5.758
 1304SOL    HW2 8110   1.724   7.242   5.806
 1305SOL     OW 8111   2.386   7.657   4.761
 1305SOL    HW1 8112   2.342   7.574   4.778
 1305SOL    HW2 8113   2.340   7.694   4.687
 1306SOL     OW 8114   2.777   3.905   5.361
 1306SOL    HW1 8115   2.803   3.963   5.289
 1306SOL    HW2 8116   2.860   3.869   5.393
 1307SOL     OW 8117   3.485   8.169   5.817
 1307SOL    HW1 8118   3.561   8.205   5.771
 1307SOL    HW2 8119   3.419   8.155   5.749
 1308SOL     OW 8120   4.880   7.616   2.165
 1308SOL    HW1 8121   4.895   7.583   2.254
 1308SOL    HW2 8122   4.817   7.687   2.176
 1309SOL     OW 8123   1.701   9.612   4.481
 1309SOL    HW1 8124   1.695   9.528   4.435
 1309SOL    HW2 8125   1.678   9.591   4.571
 1310SOL     OW 8126   6.913   8.212   3.259
 1310SOL    HW1 8127   6.927   8.123   3.292
 1310SOL    HW2 8128   7.001   8.251   3.258
 1311SOL     OW 8129   7.136   2.690   2.162
 1311SOL    HW1 8130   7.128   2.765   2.221
 1311SOL    HW2 8131   7.070   2.706   2.095
 1312SOL     OW 8132   5.912   7.757   4.478
 1312SOL    HW1 8133   5.877   7.755   4.389
 1312SOL    HW2 8134   5.937   7.666   4.496
 1313SOL     OW 8135   3.814   8.927   4.889
 1313SOL    HW1 8136   3.906   8.919   4.863
 1313SOL    HW2 8137   3.784   9.006   4.843
 1314SOL     OW 8138   1.470   5.655   1.401
 1314SOL    HW1 8139   1.492   5.573   1.445
 1314SOL    HW2 8140   1.534   5.718   1.435
 1315SOL     OW 8141   6.693   5.790   2.576
 1315SOL    HW1 8142   6.685   5.879   2.542
 1315SOL    HW2 8143   6.603   5.758   2.582
 1316SOL     OW 8144   4.111   1.711   2.739
 1316SOL    HW1 8145   4.045   1.706   2.670
 1316SOL    HW2 8146   4.113   1.804   2.763
 1317SOL     OW 8147   6.962   1.230   0.640
 1317SOL    HW1 8148   6.882   1.213   0.589
 1317SOL    HW2 8149   6.998   1.310   0.602
 1318SOL     OW 8150   2.840   3.347   1.166
 1318SOL    HW1 8151   2.895   3.310   1.235
 1318SOL    HW2 8152   2.809   3.430   1.203
 1319SOL     OW 8153   0.269   3.893   3.659
 1319SOL    HW1 8154   0.321   3.815   3.638
 1319SOL    HW2 8155   0.217   3.909   3.579
 1320SOL     OW 8156   6.400   7.606   4.788
 1320SOL    HW1 8157   6.488   7.588   4.821
 1320SOL    HW2 8158   6.370   7.681   4.841
 1321SOL     OW 8159   5.362   9.808   4.747
 1321SOL    HW1 8160   5.349   9.872   4.817
 1321SOL    HW2 8161   5.280   9.809   4.697
 1322SOL     OW 8162   0.575   3.238   4.698
 1322SOL    HW1 8163   0.585   3.332   4.717
 1322SOL    HW2 8164   0.620   3.195   4.771
 1323SOL     OW 8165   7.684   4.398   1.454
 1323SOL    HW1 8166   7.747   4.407   1.526
 1323SOL    HW2 8167   7.630   4.477   1.460
 1324SOL     OW 8168   6.321   0.256   0.416
 1324SOL    HW1 8169   6.403   0.294   0.382
 1324SOL    HW2 8170   6.294   0.194   0.348
 1325SOL     OW 8171   3.593   4.189   0.355
 1325SOL    HW1 8172   3.558   4.219   0.271
 1325SOL    HW2 8173   3.533   4.226   0.420
 1326SOL     OW 8174   3.827   4.354   5.516
 1326SOL    HW1 8175   3.914   4.342   5.479
 1326SOL    HW2 8176   3.801   4.443   5.489
 1327SOL     OW 8177   7.021   7.005   2.583
 1327SOL    HW1 8178   7.078   6.998   2.660
 1327SOL    HW2 8179   7.006   7.099   2.572
 1328SOL     OW 8180  -0.607   7.169   5.554
 1328SOL    HW1 8181  -0.524   7.206   5.585
 1328SOL    HW2 8182  -0.656   7.148   5.634
 1329SOL     OW 8183   3.690   1.342   0.782
 1329SOL    HW1 8184   3.601   1.319   0.755
 1329SOL    HW2 8185   3.679   1.387   0.866
 1330SOL     OW 8186   6.320   5.587   2.649
 1330SOL    HW1 8187   6.414   5.591   2.632
 1330SOL    HW2 8188   6.314   5.571   2.744
 1331SOL     OW 8189   2.041   4.846   5.805
 1331SOL    HW1 8190   2.101   4.894   5.862
 1331SOL    HW2 8191   2.098   4.784   5.758
 1332SOL     OW 8192   5.551   7.654   1.316
 1332SOL    HW1 8193   5.456   7.652   1.321
 1332SOL    HW2 8194   5.570   7.731   1.262
 1333SOL     OW 8195   5.103   7.075   2.284
 1333SOL    HW1 8196   5.067   7.017   2.217
 1333SOL    HW2 8197   5.195   7.047   2.293
 1334SOL     OW 8198   7.757   9.241   4.765
 1334SOL    HW1 8199   7.686   9.182   4.790
 1334SOL    HW2 8200   7.774   9.220   4.673
 1335SOL     OW 8201   6.864   5.770   3.904
 1335SOL    HW1 8202   6.923   5.800   3.973
 1335SOL    HW2 8203   6.791   5.730   3.951
 1336SOL     OW 8204   6.989   4.354   0.813
 1336SOL    HW1 8205   6.941   4.391   0.888
 1336SOL    HW2 8206   7.077   4.389   0.822
 1337SOL     OW 8207   2.342   9.298   5.676
 1337SOL    HW1 8208   2.416   9.300   5.616
 1337SOL    HW2 8209   2.265   9.290   5.619
 1338SOL     OW 8210  -1.128   3.875   5.774
 1338SOL    HW1 8211  -1.108   3.821   5.850
 1338SOL    HW2 8212  -1.082   3.958   5.790
 1339SOL     OW 8213   1.571   6.133   4.251
 1339SOL    HW1 8214   1.640   6.191   4.221
 1339SOL    HW2 8215   1.505   6.192   4.289
 1340SOL     OW 8216   8.894   7.385   1.294
 1340SOL    HW1 8217   8.918   7.378   1.387
 1340SOL    HW2 8218   8.896   7.479   1.277
 1341SOL     OW 8219   0.730   6.196   4.635
 1341SOL    HW1 8220   0.710   6.105   4.616
 1341SOL    HW2 8221   0.645   6.236   4.652
 1342SOL     OW 8222   4.318   3.707   0.901
 1342SOL    HW1 8223   4.343   3.652   0.976
 1342SOL    HW2 8224   4.390   3.697   0.839
 1343SOL     OW 8225   8.984   7.608   1.737
 1343SOL    HW1 8226   9.064   7.621   1.788
 1343SOL    HW2 8227   9.008   7.637   1.648
 1344SOL     OW 8228   1.986   5.215   1.542
 1344SOL    HW1 8229   1.898   5.181   1.528
 1344SOL    HW2 8230   2.029   5.148   1.595
 1345SOL     OW 8231   5.326   4.402   2.007
 1345SOL    HW1 8232   5.381   4.387   2.084
 1345SOL    HW2 8233   5.309   4.315   1.972
 1346SOL     OW 8234   7.455   7.198   2.452
 1346SOL    HW1 8235   7.450   7.161   2.540
 1346SOL    HW2 8236   7.473   7.124   2.395
 1347SOL     OW 8237   2.128   5.319   5.813
 1347SOL    HW1 8238   2.194   5.319   5.883
 1347SOL    HW2 8239   2.045   5.306   5.859
 1348SOL     OW 8240   4.647   8.508   5.752
 1348SOL    HW1 8241   4.635   8.564   5.675
 1348SOL    HW2 8242   4.646   8.568   5.826
 1349SOL     OW 8243   6.678   3.563   3.384
 1349SOL    HW1 8244   6.765   3.580   3.421
 1349SOL    HW2 8245   6.647   3.649   3.355
 1350SOL     OW 8246   5.773   8.274   4.849
 1350SOL    HW1 8247   5.842   8.238   4.793
 1350SOL    HW2 8248   5.820   8.327   4.914
 1351SOL     OW 8249   1.698   8.064   2.842
 1351SOL    HW1 8250   1.683   7.995   2.777
 1351SOL    HW2 8251   1.714   8.016   2.923
 1352SOL     OW 8252   5.749   7.056   5.957
 1352SOL    HW1 8253   5.799   7.126   5.999
 1352SOL    HW2 8254   5.666   7.053   6.004
 1353SOL     OW 8255   7.784   2.612   0.576
 1353SOL    HW1 8256   7.792   2.576   0.664
 1353SOL    HW2 8257   7.786   2.706   0.588
 1354SOL     OW 8258   7.507   3.976   0.054
 1354SOL    HW1 8259   7.496   4.040  -0.015
 1354SOL    HW2 8260   7.463   3.897   0.021
 1355SOL     OW 8261   2.411   2.103   2.218
 1355SOL    HW1 8262   2.432   2.019   2.179
 1355SOL    HW2 8263   2.424   2.091   2.312
 1356SOL     OW 8264   5.111   4.309   3.161
 1356SOL    HW1 8265   5.191   4.262   3.136
 1356SOL    HW2 8266   5.143   4.391   3.198
 1357SOL     OW 8267   5.426   8.308   5.340
 1357SOL    HW1 8268   5.499   8.363   5.311
 1357SOL    HW2 8269   5.385   8.277   5.260
 1358SOL     OW 8270   1.399   3.383   2.421
 1358SOL    HW1 8271   1.383   3.460   2.366
 1358SOL    HW2 8272   1.324   3.381   2.482
 1359SOL     OW 8273   5.033   4.057   5.538
 1359SOL    HW1 8274   4.959   4.113   5.562
 1359SOL    HW2 8275   5.079   4.107   5.470
 1360SOL     OW 8276   5.338   4.666   5.409
 1360SOL    HW1 8277   5.275   4.597   5.433
 1360SOL    HW2 8278   5.301   4.746   5.445
 1361SOL     OW 8279   6.462   8.763   4.066
 1361SOL    HW1 8280   6.416   8.683   4.042
 1361SOL    HW2 8281   6.397   8.812   4.118
 1362SOL     OW 8282   2.067   2.330   0.446
 1362SOL    HW1 8283   2.068   2.327   0.542
 1362SOL    HW2 8284   2.078   2.422   0.425
 1363SOL     OW 8285   1.218   5.417   2.769
 1363SOL    HW1 8286   1.200   5.459   2.685
 1363SOL    HW2 8287   1.156   5.458   2.830
 1364SOL     OW 8288   6.171   3.454   3.835
 1364SOL    HW1 8289   6.094   3.508   3.855
 1364SOL    HW2 8290   6.208   3.433   3.921
 1365SOL     OW 8291   8.505   6.850   1.434
 1365SOL    HW1 8292   8.448   6.777   1.458
 1365SOL    HW2 8293   8.574   6.810   1.383
 1366SOL     OW 8294   4.645   7.941   3.187
 1366SOL    HW1 8295   4.610   7.852   3.193
 1366SOL    HW2 8296   4.568   7.997   3.193
 1367SOL     OW 8297   5.583   6.980   2.636
 1367SOL    HW1 8298   5.510   6.933   2.676
 1367SOL    HW2 8299   5.545   7.062   2.605
 1368SOL     OW 8300   0.300   2.318   1.963
 1368SOL    HW1 8301   0.262   2.396   2.003
 1368SOL    HW2 8302   0.314   2.258   2.036
 1369SOL     OW 8303   5.122   8.769   3.717
 1369SOL    HW1 8304   5.197   8.742   3.770
 1369SOL    HW2 8305   5.132   8.722   3.635
 1370SOL     OW 8306   8.259   6.047   1.936
 1370SOL    HW1 8307   8.187   6.072   1.994
 1370SOL    HW2 8308   8.304   5.977   1.983
 1371SOL     OW 8309   6.155   9.980   5.171
 1371SOL    HW1 8310   6.070   9.966   5.130
 1371SOL    HW2 8311   6.161   9.910   5.236
 1372SOL     OW 8312   0.338   2.955   3.667
 1372SOL    HW1 8313   0.310   3.037   3.709
 1372SOL    HW2 8314   0.433   2.960   3.666
 1373SOL     OW 8315   0.754   5.987   4.278
 1373SOL    HW1 8316   0.786   5.952   4.194
 1373SOL    HW2 8317   0.758   6.082   4.268
 1374SOL     OW 8318  -1.584   5.068   5.616
 1374SOL    HW1 8319  -1.590   4.979   5.579
 1374SOL    HW2 8320  -1.496   5.097   5.593
 1375SOL     OW 8321   6.930   6.003   2.401
 1375SOL    HW1 8322   6.838   6.031   2.404
 1375SOL    HW2 8323   6.960   6.027   2.313
 1376SOL     OW 8324   2.290   2.291   2.061
 1376SOL    HW1 8325   2.335   2.227   2.116
 1376SOL    HW2 8326   2.345   2.298   1.983
 1377SOL     OW 8327   4.351   7.809   4.596
 1377SOL    HW1 8328   4.442   7.805   4.627
 1377SOL    HW2 8329   4.358   7.812   4.500
 1378SOL     OW 8330   7.627   6.611   3.038
 1378SOL    HW1 8331   7.647   6.655   3.121
 1378SOL    HW2 8332   7.557   6.549   3.061
 1379SOL     OW 8333   6.050   6.072   2.169
 1379SOL    HW1 8334   5.965   6.082   2.211
 1379SOL    HW2 8335   6.034   6.016   2.093
 1380SOL     OW 8336   0.596   3.644   5.772
 1380SOL    HW1 8337   0.528   3.630   5.706
 1380SOL    HW2 8338   0.661   3.700   5.729
 1381SOL     OW 8339   2.023   8.562   5.548
 1381SOL    HW1 8340   2.015   8.563   5.453
 1381SOL    HW2 8341   2.032   8.654   5.573
 1382SOL     OW 8342   1.381   4.527   2.193
 1382SOL    HW1 8343   1.325   4.502   2.266
 1382SOL    HW2 8344   1.377   4.623   2.192
 1383SOL     OW 8345   2.648   7.244   1.363
 1383SOL    HW1 8346   2.719   7.261   1.425
 1383SOL    HW2 8347   2.586   7.191   1.413
 1384SOL     OW 8348   1.102   7.711   3.636
 1384SOL    HW1 8349   1.116   7.773   3.565
 1384SOL    HW2 8350   1.009   7.691   3.632
 1385SOL     OW 8351   5.741   7.712   6.100
 1385SOL    HW1 8352   5.790   7.699   6.181
 1385SOL    HW2 8353   5.774   7.794   6.064
 1386SOL     OW 8354   6.701   4.516  -0.003
 1386SOL    HW1 8355   6.773   4.535   0.057
 1386SOL    HW2 8356   6.687   4.422   0.005
 1387SOL     OW 8357   5.055   5.431   5.359
 1387SOL    HW1 8358   5.018   5.458   5.275
 1387SOL    HW2 8359   5.148   5.451   5.352
 1388SOL     OW 8360   3.094   7.319   0.818
 1388SOL    HW1 8361   3.146   7.314   0.738
 1388SOL    HW2 8362   3.031   7.390   0.802
 1389SOL     OW 8363   2.555   3.608   4.649
 1389SOL    HW1 8364   2.526   3.700   4.644
 1389SOL    HW2 8365   2.487   3.564   4.700
 1390SOL     OW 8366   6.164   3.196   4.036
 1390SOL    HW1 8367   6.146   3.184   4.129
 1390SOL    HW2 8368   6.078   3.211   3.996
 1391SOL     OW 8369   4.618   2.459   1.479
 1391SOL    HW1 8370   4.661   2.387   1.432
 1391SOL    HW2 8371   4.622   2.533   1.419
 1392SOL     OW 8372   3.776   2.816   4.669
 1392SOL    HW1 8373   3.727   2.746   4.626
 1392SOL    HW2 8374   3.747   2.814   4.759
 1393SOL     OW 8375   8.003   6.241   1.027
 1393SOL    HW1 8376   8.022   6.170   0.965
 1393SOL    HW2 8377   8.030   6.321   0.981
 1394SOL     OW 8378   0.097   6.422   3.683
 1394SOL    HW1 8379   0.111   6.351   3.621
 1394SOL    HW2 8380   0.096   6.380   3.769
 1395SOL     OW 8381   1.740   6.074   5.195
 1395SOL    HW1 8382   1.819   6.106   5.152
 1395SOL    HW2 8383   1.707   6.006   5.137
 1396SOL     OW 8384   6.089   7.014   3.133
 1396SOL    HW1 8385   6.113   6.932   3.175
 1396SOL    HW2 8386   6.054   6.989   3.047
 1397SOL     OW 8387   6.505   6.924   2.856
 1397SOL    HW1 8388   6.566   6.936   2.783
 1397SOL    HW2 8389   6.545   6.974   2.928
 1398SOL     OW 8390   0.305   3.529   6.115
 1398SOL    HW1 8391   0.373   3.491   6.060
 1398SOL    HW2 8392   0.243   3.568   6.053
 1399SOL     OW 8393   5.695   5.252   3.037
 1399SOL    HW1 8394   5.736   5.325   3.083
 1399SOL    HW2 8395   5.769   5.205   2.997
 1400SOL     OW 8396  -0.102   4.966   6.037
 1400SOL    HW1 8397  -0.058   4.993   5.956
 1400SOL    HW2 8398  -0.046   4.998   6.107
 1401SOL     OW 8399   1.142   3.189   3.659
 1401SOL    HW1 8400   1.086   3.264   3.636
 1401SOL    HW2 8401   1.096   3.113   3.625
 1402SOL     OW 8402   5.154   6.665   5.523
 1402SOL    HW1 8403   5.065   6.697   5.536
 1402SOL    HW2 8404   5.209   6.729   5.569
 1403SOL     OW 8405   3.253   7.641   4.953
 1403SOL    HW1 8406   3.205   7.721   4.971
 1403SOL    HW2 8407   3.338   7.654   4.993
 1404SOL     OW 8408   0.865   8.316   3.887
 1404SOL    HW1 8409   0.852   8.378   3.959
 1404SOL    HW2 8410   0.957   8.290   3.893
 1405SOL     OW 8411   2.040   3.982   1.928
 1405SOL    HW1 8412   2.111   4.020   1.980
 1405SOL    HW2 8413   1.963   3.991   1.984
 1406SOL     OW 8414   2.132   4.017   5.139
 1406SOL    HW1 8415   2.176   3.987   5.060
 1406SOL    HW2 8416   2.194   4.001   5.210
 1407SOL     OW 8417   2.997   6.117   0.158
 1407SOL    HW1 8418   3.052   6.196   0.160
 1407SOL    HW2 8419   2.925   6.140   0.100
 1408SOL     OW 8420   2.888   8.244   1.994
 1408SOL    HW1 8421   2.819   8.299   2.030
 1408SOL    HW2 8422   2.969   8.290   2.013
 1409SOL     OW 8423   3.296   7.421   2.980
 1409SOL    HW1 8424   3.275   7.334   2.947
 1409SOL    HW2 8425   3.318   7.472   2.902
 1410SOL     OW 8426   2.743   3.804   0.105
 1410SOL    HW1 8427   2.707   3.890   0.127
 1410SOL    HW2 8428   2.838   3.817   0.102
 1411SOL     OW 8429   6.554   3.547   0.731
 1411SOL    HW1 8430   6.633   3.543   0.785
 1411SOL    HW2 8431   6.498   3.612   0.775
 1412SOL     OW 8432   0.802   2.455   3.684
 1412SOL    HW1 8433   0.731   2.498   3.638
 1412SOL    HW2 8434   0.855   2.527   3.719
 1413SOL     OW 8435   3.633   1.307   1.079
 1413SOL    HW1 8436   3.710   1.360   1.060
 1413SOL    HW2 8437   3.666   1.233   1.131
 1414SOL     OW 8438   2.198   9.154   4.741
 1414SOL    HW1 8439   2.175   9.125   4.653
 1414SOL    HW2 8440   2.287   9.188   4.733
 1415SOL     OW 8441   5.790   5.483   0.524
 1415SOL    HW1 8442   5.861   5.543   0.543
 1415SOL    HW2 8443   5.755   5.458   0.610
 1416SOL     OW 8444   7.734   6.902   3.198
 1416SOL    HW1 8445   7.702   6.847   3.269
 1416SOL    HW2 8446   7.808   6.949   3.235
 1417SOL     OW 8447   4.402   2.744   3.730
 1417SOL    HW1 8448   4.463   2.687   3.683
 1417SOL    HW2 8449   4.414   2.830   3.692
 1418SOL     OW 8450   0.878   4.379   4.185
 1418SOL    HW1 8451   0.843   4.419   4.264
 1418SOL    HW2 8452   0.944   4.317   4.216
 1419SOL     OW 8453   2.500   4.342   0.801
 1419SOL    HW1 8454   2.595   4.327   0.802
 1419SOL    HW2 8455   2.468   4.292   0.876
 1420SOL     OW 8456  -0.369   2.452   2.914
 1420SOL    HW1 8457  -0.431   2.523   2.932
 1420SOL    HW2 8458  -0.407   2.406   2.839
 1421SOL     OW 8459  -0.029   3.281   4.709
 1421SOL    HW1 8460  -0.083   3.290   4.631
 1421SOL    HW2 8461   0.042   3.345   4.696
 1422SOL     OW 8462   0.449   5.376   5.508
 1422SOL    HW1 8463   0.477   5.329   5.587
 1422SOL    HW2 8464   0.370   5.423   5.535
 1423SOL     OW 8465   6.356   6.943   4.112
 1423SOL    HW1 8466   6.414   6.867   4.115
 1423SOL    HW2 8467   6.327   6.947   4.021
 1424SOL     OW 8468   0.019   4.434   2.994
 1424SOL    HW1 8469   0.079   4.390   3.054
 1424SOL    HW2 8470   0.075   4.462   2.921
 1425SOL     OW 8471   5.296   3.081   0.207
 1425SOL    HW1 8472   5.230   3.148   0.191
 1425SOL    HW2 8473   5.254   2.999   0.182
 1426SOL     OW 8474   2.824   7.734   2.230
 1426SOL    HW1 8475   2.904   7.717   2.280
 1426SOL    HW2 8476   2.759   7.675   2.268
 1427SOL     OW 8477   2.501   2.981   3.824
 1427SOL    HW1 8478   2.564   2.977   3.895
 1427SOL    HW2 8479   2.553   3.004   3.747
 1428SOL     OW 8480   5.511   2.833   2.597
 1428SOL    HW1 8481   5.513   2.749   2.643
 1428SOL    HW2 8482   5.504   2.810   2.504
 1429SOL     OW 8483   6.781   8.008   5.444
 1429SOL    HW1 8484   6.743   7.996   5.531
 1429SOL    HW2 8485   6.711   8.050   5.393
 1430SOL     OW 8486   7.677   6.546   2.117
 1430SOL    HW1 8487   7.609   6.486   2.148
 1430SOL    HW2 8488   7.646   6.633   2.144
 1431SOL     OW 8489   3.553   5.217   4.607
 1431SOL    HW1 8490   3.559   5.144   4.547
 1431SOL    HW2 8491   3.471   5.261   4.584
 1432SOL     OW 8492   6.232   6.320   5.469
 1432SOL    HW1 8493   6.168   6.250   5.481
 1432SOL    HW2 8494   6.194   6.396   5.514
 1433SOL     OW 8495   6.036   9.306   5.237
 1433SOL    HW1 8496   6.006   9.383   5.188
 1433SOL    HW2 8497   6.021   9.233   5.178
 1434SOL     OW 8498   4.579   2.523   2.448
 1434SOL    HW1 8499   4.541   2.475   2.375
 1434SOL    HW2 8500   4.668   2.544   2.419
 1435SOL     OW 8501   6.378   8.074   2.110
 1435SOL    HW1 8502   6.372   8.039   2.199
 1435SOL    HW2 8503   6.340   8.161   2.116
 1436SOL     OW 8504   0.674   3.576   2.011
 1436SOL    HW1 8505   0.681   3.484   1.986
 1436SOL    HW2 8506   0.696   3.624   1.932
 1437SOL     OW 8507   6.421   7.109   1.857
 1437SOL    HW1 8508   6.492   7.048   1.836
 1437SOL    HW2 8509   6.390   7.140   1.771
 1438SOL     OW 8510   5.325   9.539   5.829
 1438SOL    HW1 8511   5.372   9.476   5.884
 1438SOL    HW2 8512   5.359   9.624   5.856
 1439SOL     OW 8513   6.988   8.843   5.568
 1439SOL    HW1 8514   6.938   8.776   5.521
 1439SOL    HW2 8515   7.078   8.832   5.537
 1440SOL     OW 8516   2.482   2.830   1.145
 1440SOL    HW1 8517   2.421   2.756   1.139
 1440SOL    HW2 8518   2.446   2.895   1.085
 1441SOL     OW 8519   2.220   5.291   5.247
 1441SOL    HW1 8520   2.181   5.344   5.177
 1441SOL    HW2 8521   2.145   5.247   5.288
 1442SOL     OW 8522   4.704   2.071   0.356
 1442SOL    HW1 8523   4.638   2.076   0.287
 1442SOL    HW2 8524   4.654   2.078   0.438
 1443SOL     OW 8525   4.020   1.336   1.439
 1443SOL    HW1 8526   4.088   1.332   1.506
 1443SOL    HW2 8527   3.963   1.262   1.458
 1444SOL     OW 8528  -0.167   3.133   5.343
 1444SOL    HW1 8529  -0.147   3.088   5.261
 1444SOL    HW2 8530  -0.263   3.139   5.343
 1445SOL     OW 8531   3.862   8.682   4.297
 1445SOL    HW1 8532   3.790   8.620   4.302
 1445SOL    HW2 8533   3.822   8.761   4.258
 1446SOL     OW 8534  -0.496   2.861   3.927
 1446SOL    HW1 8535  -0.497   2.769   3.953
 1446SOL    HW2 8536  -0.541   2.863   3.843
 1447SOL     OW 8537   1.173   4.058   5.358
 1447SOL    HW1 8538   1.180   4.097   5.445
 1447SOL    HW2 8539   1.104   4.109   5.314
 1448SOL     OW 8540   5.908   7.982   3.982
 1448SOL    HW1 8541   5.986   7.967   3.929
 1448SOL    HW2 8542   5.932   8.054   4.040
 1449SOL     OW 8543   3.034   3.772   0.061
 1449SOL    HW1 8544   3.129   3.776   0.051
 1449SOL    HW2 8545   3.004   3.713  -0.009
 1450SOL     OW 8546   2.322   7.948   5.395
 1450SOL    HW1 8547   2.286   8.014   5.454
 1450SOL    HW2 8548   2.280   7.966   5.311
 1451SOL     OW 8549   2.611   3.829   3.944
 1451SOL    HW1 8550   2.581   3.819   3.854
 1451SOL    HW2 8551   2.679   3.897   3.939
 1452SOL     OW 8552   3.032   8.096   4.323
 1452SOL    HW1 8553   3.010   8.031   4.390
 1452SOL    HW2 8554   3.108   8.061   4.278
 1453SOL     OW 8555   1.177   1.584   1.828
 1453SOL    HW1 8556   1.130   1.573   1.910
 1453SOL    HW2 8557   1.130   1.654   1.782
 1454SOL     OW 8558   6.108   4.872   0.991
 1454SOL    HW1 8559   6.184   4.824   1.022
 1454SOL    HW2 8560   6.123   4.881   0.896
 1455SOL     OW 8561   2.806   4.924   5.807
 1455SOL    HW1 8562   2.898   4.907   5.787
 1455SOL    HW2 8563   2.809   4.985   5.881
 1456SOL     OW 8564  -1.222   6.246   5.838
 1456SOL    HW1 8565  -1.282   6.320   5.836
 1456SOL    HW2 8566  -1.264   6.183   5.896
 1457SOL     OW 8567   2.995   2.650   1.003
 1457SOL    HW1 8568   2.967   2.578   0.946
 1457SOL    HW2 8569   2.913   2.688   1.034
 1458SOL     OW 8570   3.090   8.387   5.865
 1458SOL    HW1 8571   3.053   8.402   5.778
 1458SOL    HW2 8572   3.067   8.297   5.886
 1459SOL     OW 8573   7.680   5.099   0.550
 1459SOL    HW1 8574   7.720   5.016   0.575
 1459SOL    HW2 8575   7.739   5.136   0.484
 1460SOL     OW 8576   0.906   4.209   3.751
 1460SOL    HW1 8577   0.946   4.275   3.695
 1460SOL    HW2 8578   0.836   4.171   3.698
 1461SOL     OW 8579   4.424   9.183   3.633
 1461SOL    HW1 8580   4.479   9.228   3.698
 1461SOL    HW2 8581   4.343   9.164   3.680
 1462SOL     OW 8582   6.916   8.990   5.013
 1462SOL    HW1 8583   6.845   9.034   4.966
 1462SOL    HW2 8584   6.875   8.912   5.051
 1463SOL     OW 8585   5.840   4.977   3.108
 1463SOL    HW1 8586   5.888   5.031   3.172
 1463SOL    HW2 8587   5.854   5.022   3.025
 1464SOL     OW 8588   6.439   3.789   2.678
 1464SOL    HW1 8589   6.530   3.760   2.667
 1464SOL    HW2 8590   6.398   3.720   2.731
 1465SOL     OW 8591   6.076   4.039   3.478
 1465SOL    HW1 8592   6.121   4.002   3.554
 1465SOL    HW2 8593   6.002   4.088   3.516
 1466SOL     OW 8594   5.525   1.759   1.973
 1466SOL    HW1 8595   5.452   1.744   2.034
 1466SOL    HW2 8596   5.559   1.845   1.997
 1467SOL     OW 8597   1.669   1.991   1.634
 1467SOL    HW1 8598   1.764   1.999   1.635
 1467SOL    HW2 8599   1.638   2.067   1.682
 1468SOL     OW 8600   4.407   3.209   0.974
 1468SOL    HW1 8601   4.318   3.195   0.942
 1468SOL    HW2 8602   4.401   3.288   1.027
 1469SOL     OW 8603   4.109   2.210   0.562
 1469SOL    HW1 8604   4.139   2.195   0.472
 1469SOL    HW2 8605   4.026   2.163   0.568
 1470SOL     OW 8606   5.434   3.485   3.292
 1470SOL    HW1 8607   5.493   3.543   3.244
 1470SOL    HW2 8608   5.430   3.522   3.380
 1471SOL     OW 8609   1.560   8.985   4.006
 1471SOL    HW1 8610   1.596   9.071   3.987
 1471SOL    HW2 8611   1.612   8.952   4.079
 1472SOL     OW 8612   6.296   1.252   0.622
 1472SOL    HW1 8613   6.360   1.216   0.684
 1472SOL    HW2 8614   6.239   1.178   0.601
 1473SOL     OW 8615   2.952   1.571   2.144
 1473SOL    HW1 8616   2.988   1.497   2.194
 1473SOL    HW2 8617   3.028   1.612   2.103
 1474SOL     OW 8618   0.350   6.190   5.327
 1474SOL    HW1 8619   0.342   6.155   5.415
 1474SOL    HW2 8620   0.391   6.276   5.338
 1475SOL     OW 8621   6.260   7.056   0.076
 1475SOL    HW1 8622   6.263   7.107  -0.005
 1475SOL    HW2 8623   6.325   6.987   0.063
 1476SOL     OW 8624   5.130   1.935   1.107
 1476SOL    HW1 8625   5.187   1.882   1.161
 1476SOL    HW2 8626   5.138   1.898   1.019
 1477SOL     OW 8627   5.667   9.578   5.738
 1477SOL    HW1 8628   5.754   9.572   5.776
 1477SOL    HW2 8629   5.614   9.621   5.805
 1478SOL     OW 8630   1.808  10.210   5.487
 1478SOL    HW1 8631   1.792  10.293   5.531
 1478SOL    HW2 8632   1.864  10.161   5.547
 1479SOL     OW 8633   7.941   7.952   1.937
 1479SOL    HW1 8634   7.988   7.871   1.916
 1479SOL    HW2 8635   7.866   7.951   1.878
 1480SOL     OW 8636   5.012   3.217   4.389
 1480SOL    HW1 8637   5.097   3.183   4.361
 1480SOL    HW2 8638   4.961   3.139   4.413
 1481SOL     OW 8639   1.540   2.687   4.582
 1481SOL    HW1 8640   1.538   2.639   4.665
 1481SOL    HW2 8641   1.453   2.725   4.575
 1482SOL     OW 8642   2.112   6.935   4.186
 1482SOL    HW1 8643   2.126   6.884   4.266
 1482SOL    HW2 8644   2.171   6.896   4.121
 1483SOL     OW 8645  -0.092   4.111   5.756
 1483SOL    HW1 8646  -0.054   4.127   5.669
 1483SOL    HW2 8647  -0.140   4.191   5.776
 1484SOL     OW 8648   4.086   8.892   4.772
 1484SOL    HW1 8649   4.095   8.942   4.691
 1484SOL    HW2 8650   4.162   8.916   4.825
 1485SOL     OW 8651   6.420   7.286   1.231
 1485SOL    HW1 8652   6.417   7.376   1.265
 1485SOL    HW2 8653   6.335   7.249   1.256
 1486SOL     OW 8654  -0.276   5.900   4.006
 1486SOL    HW1 8655  -0.203   5.902   4.067
 1486SOL    HW2 8656  -0.238   5.873   3.923
 1487SOL     OW 8657   3.725   9.137   5.260
 1487SOL    HW1 8658   3.673   9.191   5.201
 1487SOL    HW2 8659   3.815   9.169   5.248
 1488SOL     OW 8660   2.574   4.473   4.968
 1488SOL    HW1 8661   2.508   4.482   5.036
 1488SOL    HW2 8662   2.575   4.379   4.948
 1489SOL     OW 8663   5.505   7.446   3.513
 1489SOL    HW1 8664   5.551   7.364   3.491
 1489SOL    HW2 8665   5.443   7.458   3.442
 1490SOL     OW 8666  -1.357   4.569   4.916
 1490SOL    HW1 8667  -1.281   4.512   4.926
 1490SOL    HW2 8668  -1.351   4.631   4.990
 1491SOL     OW 8669   1.748   6.085   1.754
 1491SOL    HW1 8670   1.788   6.016   1.806
 1491SOL    HW2 8671   1.809   6.098   1.681
 1492SOL     OW 8672   1.596   3.431   2.034
 1492SOL    HW1 8673   1.604   3.336   2.046
 1492SOL    HW2 8674   1.682   3.465   2.058
 1493SOL     OW 8675   0.108   3.311   4.345
 1493SOL    HW1 8676   0.124   3.250   4.418
 1493SOL    HW2 8677   0.194   3.351   4.329
 1494SOL     OW 8678   1.545   6.773   5.514
 1494SOL    HW1 8679   1.483   6.725   5.569
 1494SOL    HW2 8680   1.591   6.830   5.575
 1495SOL     OW 8681   0.941   7.180   5.210
 1495SOL    HW1 8682   0.959   7.181   5.116
 1495SOL    HW2 8683   0.969   7.093   5.239
 1496SOL     OW 8684   1.704   6.952   5.644
 1496SOL    HW1 8685   1.770   6.886   5.626
 1496SOL    HW2 8686   1.744   7.011   5.707
 1497SOL     OW 8687   1.189   8.334   2.904
 1497SOL    HW1 8688   1.162   8.305   2.816
 1497SOL    HW2 8689   1.164   8.426   2.907
 1498SOL     OW 8690   5.606   6.254   0.227
 1498SOL    HW1 8691   5.695   6.254   0.262
 1498SOL    HW2 8692   5.588   6.162   0.209
 1499SOL     OW 8693   8.646   6.970   0.167
 1499SOL    HW1 8694   8.703   6.995   0.094
 1499SOL    HW2 8695   8.664   7.036   0.235
 1500SOL     OW 8696   1.371   2.540   1.483
 1500SOL    HW1 8697   1.398   2.627   1.514
 1500SOL    HW2 8698   1.319   2.558   1.405
 1501SOL     OW 8699   3.125   1.567   0.619
 1501SOL    HW1 8700   3.202   1.552   0.563
 1501SOL    HW2 8701   3.074   1.486   0.611
 1502SOL     OW 8702   5.155   5.123   0.032
 1502SOL    HW1 8703   5.079   5.106   0.088
 1502SOL    HW2 8704   5.209   5.045   0.040
 1503SOL     OW 8705   0.929   6.959   4.449
 1503SOL    HW1 8706   0.968   7.036   4.490
 1503SOL    HW2 8707   0.995   6.928   4.388
 1504SOL     OW 8708   0.321   7.227   4.573
 1504SOL    HW1 8709   0.269   7.307   4.577
 1504SOL    HW2 8710   0.256   7.157   4.564
 1505SOL     OW 8711   1.982  10.267   5.935
 1505SOL    HW1 8712   2.057  10.323   5.956
 1505SOL    HW2 8713   1.970  10.213   6.013
 1506SOL     OW 8714   4.760   2.256   1.364
 1506SOL    HW1 8715   4.844   2.211   1.371
 1506SOL    HW2 8716   4.744   2.263   1.270
 1507SOL     OW 8717   1.970   6.544   4.386
 1507SOL    HW1 8718   2.002   6.496   4.310
 1507SOL    HW2 8719   1.973   6.481   4.458
 1508SOL     OW 8720   0.935   2.522   0.892
 1508SOL    HW1 8721   0.902   2.611   0.904
 1508SOL    HW2 8722   1.030   2.532   0.882
 1509SOL     OW 8723  -0.800   5.420   4.508
 1509SOL    HW1 8724  -0.881   5.425   4.558
 1509SOL    HW2 8725  -0.788   5.507   4.471
 1510SOL     OW 8726  -2.028   4.461   6.026
 1510SOL    HW1 8727  -2.040   4.373   5.990
 1510SOL    HW2 8728  -2.116   4.492   6.046
 1511SOL     OW 8729   1.946   7.818   2.432
 1511SOL    HW1 8730   1.877   7.766   2.392
 1511SOL    HW2 8731   1.900   7.891   2.475
 1512SOL     OW 8732   5.481   7.470   4.802
 1512SOL    HW1 8733   5.537   7.396   4.775
 1512SOL    HW2 8734   5.541   7.544   4.807
 1513SOL     OW 8735   2.312   6.699   4.589
 1513SOL    HW1 8736   2.403   6.671   4.582
 1513SOL    HW2 8737   2.261   6.623   4.562
 1514SOL     OW 8738   2.198   5.834   5.540
 1514SOL    HW1 8739   2.201   5.806   5.632
 1514SOL    HW2 8740   2.128   5.899   5.537
 1515SOL     OW 8741  -0.637   3.869   6.124
 1515SOL    HW1 8742  -0.679   3.786   6.100
 1515SOL    HW2 8743  -0.571   3.882   6.056
 1516SOL     OW 8744   5.729   7.679   1.922
 1516SOL    HW1 8745   5.790   7.727   1.867
 1516SOL    HW2 8746   5.645   7.685   1.876
 1517SOL     OW 8747   1.673   7.739   3.895
 1517SOL    HW1 8748   1.592   7.697   3.869
 1517SOL    HW2 8749   1.742   7.688   3.853
 1518SOL     OW 8750   0.150   3.660   4.437
 1518SOL    HW1 8751   0.145   3.756   4.441
 1518SOL    HW2 8752   0.118   3.638   4.350
 1519SOL     OW 8753   2.269   2.917   4.829
 1519SOL    HW1 8754   2.360   2.890   4.817
 1519SOL    HW2 8755   2.274   2.994   4.886
 1520SOL     OW 8756   4.613   3.735   4.713
 1520SOL    HW1 8757   4.588   3.789   4.788
 1520SOL    HW2 8758   4.669   3.791   4.660
 1521SOL     OW 8759   3.377   7.117   6.135
 1521SOL    HW1 8760   3.294   7.142   6.095
 1521SOL    HW2 8761   3.436   7.191   6.116
 1522SOL     OW 8762   3.332   6.857   6.137
 1522SOL    HW1 8763   3.412   6.811   6.161
 1522SOL    HW2 8764   3.350   6.949   6.156
 1523SOL     OW 8765   0.607   8.527   4.941
 1523SOL    HW1 8766   0.609   8.622   4.952
 1523SOL    HW2 8767   0.600   8.513   4.847
 1524SOL     OW 8768   7.119   6.705   0.144
 1524SOL    HW1 8769   7.155   6.770   0.205
 1524SOL    HW2 8770   7.038   6.676   0.186
 1525SOL     OW 8771   5.171   5.358   0.311
 1525SOL    HW1 8772   5.248   5.383   0.260
 1525SOL    HW2 8773   5.194   5.272   0.347
 1526SOL     OW 8774   4.363   2.324   1.212
 1526SOL    HW1 8775   4.292   2.364   1.161
 1526SOL    HW2 8776   4.331   2.326   1.302
 1527SOL     OW 8777   5.110   3.697   0.914
 1527SOL    HW1 8778   5.019   3.724   0.905
 1527SOL    HW2 8779   5.156   3.776   0.944
 1528SOL     OW 8780   2.025   8.472   6.026
 1528SOL    HW1 8781   2.068   8.416   5.962
 1528SOL    HW2 8782   2.077   8.552   6.027
 1529SOL     OW 8783   5.275   5.610   5.356
 1529SOL    HW1 8784   5.337   5.608   5.429
 1529SOL    HW2 8785   5.216   5.682   5.376
 1530SOL     OW 8786   2.249   5.265   4.225
 1530SOL    HW1 8787   2.227   5.173   4.212
 1530SOL    HW2 8788   2.169   5.313   4.203
 1531SOL     OW 8789  -0.011   6.392   5.699
 1531SOL    HW1 8790   0.003   6.319   5.639
 1531SOL    HW2 8791   0.074   6.404   5.742
 1532SOL     OW 8792   1.728   6.300   0.892
 1532SOL    HW1 8793   1.798   6.240   0.918
 1532SOL    HW2 8794   1.767   6.387   0.899
 1533SOL     OW 8795   5.805   6.413   5.512
 1533SOL    HW1 8796   5.800   6.508   5.528
 1533SOL    HW2 8797   5.807   6.406   5.416
 1534SOL     OW 8798   2.539   2.607   2.692
 1534SOL    HW1 8799   2.595   2.668   2.740
 1534SOL    HW2 8800   2.519   2.538   2.755
 1535SOL     OW 8801   5.176   1.122   0.590
 1535SOL    HW1 8802   5.120   1.164   0.525
 1535SOL    HW2 8803   5.265   1.135   0.556
 1536SOL     OW 8804   3.530   2.460   2.485
 1536SOL    HW1 8805   3.537   2.383   2.542
 1536SOL    HW2 8806   3.621   2.487   2.470
 1537SOL     OW 8807   7.017   8.470   2.337
 1537SOL    HW1 8808   7.025   8.543   2.398
 1537SOL    HW2 8809   7.019   8.392   2.392
 1538SOL     OW 8810   3.806   2.386   0.111
 1538SOL    HW1 8811   3.737   2.333   0.072
 1538SOL    HW2 8812   3.799   2.368   0.205
 1539SOL     OW 8813   5.422   6.526   5.314
 1539SOL    HW1 8814   5.421   6.529   5.410
 1539SOL    HW2 8815   5.456   6.611   5.288
 1540SOL     OW 8816   3.366   8.512   5.762
 1540SOL    HW1 8817   3.350   8.506   5.668
 1540SOL    HW2 8818   3.461   8.527   5.769
 1541SOL     OW 8819   8.136   4.812   0.459
 1541SOL    HW1 8820   8.231   4.815   0.445
 1541SOL    HW2 8821   8.104   4.754   0.390
 1542SOL     OW 8822   5.496   5.804   2.628
 1542SOL    HW1 8823   5.489   5.751   2.549
 1542SOL    HW2 8824   5.445   5.883   2.608
 1543SOL     OW 8825   0.865   1.176   0.010
 1543SOL    HW1 8826   0.775   1.189  -0.020
 1543SOL    HW2 8827   0.919   1.206  -0.063
 1544SOL     OW 8828   3.040   7.957   4.552
 1544SOL    HW1 8829   3.044   7.889   4.620
 1544SOL    HW2 8830   3.125   8.001   4.557
 1545SOL     OW 8831   8.339   8.392   2.303
 1545SOL    HW1 8832   8.280   8.466   2.286
 1545SOL    HW2 8833   8.349   8.350   2.217
 1546SOL     OW 8834   6.524   5.108   4.338
 1546SOL    HW1 8835   6.505   5.022   4.375
 1546SOL    HW2 8836   6.606   5.134   4.380
 1547SOL     OW 8837   1.409   2.255   1.318
 1547SOL    HW1 8838   1.321   2.217   1.320
 1547SOL    HW2 8839   1.446   2.234   1.403
 1548SOL     OW 8840   2.525   3.711   5.691
 1548SOL    HW1 8841   2.584   3.717   5.767
 1548SOL    HW2 8842   2.470   3.635   5.710
 1549SOL     OW 8843   5.829   7.065   1.391
 1549SOL    HW1 8844   5.842   7.037   1.481
 1549SOL    HW2 8845   5.915   7.098   1.363
 1550SOL     OW 8846   3.328   6.592   5.067
 1550SOL    HW1 8847   3.329   6.589   4.971
 1550SOL    HW2 8848   3.420   6.594   5.092
 1551SOL     OW 8849   3.258   2.040   0.640
 1551SOL    HW1 8850   3.171   2.056   0.676
 1551SOL    HW2 8851   3.272   1.946   0.649
 1552SOL     OW 8852   0.547   5.137   5.667
 1552SOL    HW1 8853   0.487   5.174   5.732
 1552SOL    HW2 8854   0.567   5.049   5.700
 1553SOL     OW 8855  -0.244   2.922   3.071
 1553SOL    HW1 8856  -0.270   2.924   2.979
 1553SOL    HW2 8857  -0.150   2.902   3.070
 1554SOL     OW 8858   3.586   3.027   4.865
 1554SOL    HW1 8859   3.570   3.108   4.914
 1554SOL    HW2 8860   3.507   3.015   4.813
 1555SOL     OW 8861  -1.028   2.665   4.127
 1555SOL    HW1 8862  -1.108   2.627   4.163
 1555SOL    HW2 8863  -1.045   2.669   4.032
 1556SOL     OW 8864   2.633   7.931   3.644
 1556SOL    HW1 8865   2.554   7.893   3.682
 1556SOL    HW2 8866   2.679   7.858   3.604
 1557SOL     OW 8867   5.346   7.933   3.218
 1557SOL    HW1 8868   5.345   7.860   3.280
 1557SOL    HW2 8869   5.428   7.923   3.170
 1558SOL     OW 8870   8.364   5.952   0.514
 1558SOL    HW1 8871   8.421   5.944   0.438
 1558SOL    HW2 8872   8.322   6.038   0.503
 1559SOL     OW 8873   5.186   7.598   5.536
 1559SOL    HW1 8874   5.124   7.671   5.535
 1559SOL    HW2 8875   5.255   7.626   5.596
 1560SOL     OW 8876   0.561   2.755   2.284
 1560SOL    HW1 8877   0.485   2.807   2.312
 1560SOL    HW2 8878   0.537   2.723   2.197
 1561SOL     OW 8879   1.388   3.399   1.491
 1561SOL    HW1 8880   1.417   3.310   1.511
 1561SOL    HW2 8881   1.402   3.409   1.397
 1562SOL     OW 8882   2.707   3.415   1.476
 1562SOL    HW1 8883   2.773   3.440   1.412
 1562SOL    HW2 8884   2.670   3.498   1.507
 1563SOL     OW 8885   6.389   4.624   2.874
 1563SOL    HW1 8886   6.408   4.717   2.859
 1563SOL    HW2 8887   6.465   4.578   2.838
[truncated: 1,123,967 more chars]
