# Supplementary material for: Improvement in predicting drug sensitivity changes associated with protein mutations using a molecular dynamics based alchemical mutation method
Source: Sci Rep. 2020 Feb 7;10:2161. doi: 10.1038/s41598-020-58877-9 (PMC7005789; doi:10.1038/s41598-020-58877-9)
Supplement: Supplementary file 2 — Supplementary Information. [file 41598_2020_58877_MOESM2_ESM.zip › S1_input/MP-CAFEE/ALR2/47D/Wild_47D/complex_gpu/posre.itp]

; In this topology include file, you will find position restraint
; entries for all the heavy atoms in your original pdb file.
; This means that all the protons which were added by pdb2gmx are
; not restrained.

[ position_restraints ]
; atom  type      fx      fy      fz
     1     1  1000  1000  1000
     5     1  1000  1000  1000
     6     1  1000  1000  1000
     7     1  1000  1000  1000
     9     1  1000  1000  1000
    11     1  1000  1000  1000
    14     1  1000  1000  1000
    16     1  1000  1000  1000
    17     1  1000  1000  1000
    18     1  1000  1000  1000
    20     1  1000  1000  1000
    22     1  1000  1000  1000
    25     1  1000  1000  1000
    28     1  1000  1000  1000
    31     1  1000  1000  1000
    33     1  1000  1000  1000
    34     1  1000  1000  1000
    37     1  1000  1000  1000
    40     1  1000  1000  1000
    41     1  1000  1000  1000
    42     1  1000  1000  1000
    44     1  1000  1000  1000
    46     1  1000  1000  1000
    48     1  1000  1000  1000
    52     1  1000  1000  1000
    55     1  1000  1000  1000
    59     1  1000  1000  1000
    60     1  1000  1000  1000
    61     1  1000  1000  1000
    63     1  1000  1000  1000
    65     1  1000  1000  1000
    68     1  1000  1000  1000
    70     1  1000  1000  1000
    74     1  1000  1000  1000
    78     1  1000  1000  1000
    79     1  1000  1000  1000
    80     1  1000  1000  1000
    82     1  1000  1000  1000
    84     1  1000  1000  1000
    87     1  1000  1000  1000
    89     1  1000  1000  1000
    93     1  1000  1000  1000
    97     1  1000  1000  1000
    98     1  1000  1000  1000
    99     1  1000  1000  1000
   101     1  1000  1000  1000
   103     1  1000  1000  1000
   106     1  1000  1000  1000
   107     1  1000  1000  1000
   108     1  1000  1000  1000
   111     1  1000  1000  1000
   112     1  1000  1000  1000
   113     1  1000  1000  1000
   115     1  1000  1000  1000
   117     1  1000  1000  1000
   120     1  1000  1000  1000
   121     1  1000  1000  1000
   122     1  1000  1000  1000
   125     1  1000  1000  1000
   126     1  1000  1000  1000
   127     1  1000  1000  1000
   129     1  1000  1000  1000
   132     1  1000  1000  1000
   133     1  1000  1000  1000
   134     1  1000  1000  1000
   136     1  1000  1000  1000
   138     1  1000  1000  1000
   142     1  1000  1000  1000
   143     1  1000  1000  1000
   144     1  1000  1000  1000
   146     1  1000  1000  1000
   148     1  1000  1000  1000
   151     1  1000  1000  1000
   154     1  1000  1000  1000
   157     1  1000  1000  1000
   160     1  1000  1000  1000
   164     1  1000  1000  1000
   165     1  1000  1000  1000
   166     1  1000  1000  1000
   168     1  1000  1000  1000
   170     1  1000  1000  1000
   173     1  1000  1000  1000
   176     1  1000  1000  1000
   177     1  1000  1000  1000
   181     1  1000  1000  1000
   182     1  1000  1000  1000
   183     1  1000  1000  1000
   184     1  1000  1000  1000
   187     1  1000  1000  1000
   190     1  1000  1000  1000
   193     1  1000  1000  1000
   195     1  1000  1000  1000
   196     1  1000  1000  1000
   197     1  1000  1000  1000
   199     1  1000  1000  1000
   201     1  1000  1000  1000
   203     1  1000  1000  1000
   207     1  1000  1000  1000
   210     1  1000  1000  1000
   214     1  1000  1000  1000
   215     1  1000  1000  1000
   216     1  1000  1000  1000
   218     1  1000  1000  1000
   220     1  1000  1000  1000
   223     1  1000  1000  1000
   225     1  1000  1000  1000
   229     1  1000  1000  1000
   233     1  1000  1000  1000
   234     1  1000  1000  1000
   235     1  1000  1000  1000
   237     1  1000  1000  1000
   240     1  1000  1000  1000
   241     1  1000  1000  1000
   242     1  1000  1000  1000
   244     1  1000  1000  1000
   246     1  1000  1000  1000
   249     1  1000  1000  1000
   251     1  1000  1000  1000
   255     1  1000  1000  1000
   259     1  1000  1000  1000
   260     1  1000  1000  1000
   261     1  1000  1000  1000
   263     1  1000  1000  1000
   266     1  1000  1000  1000
   267     1  1000  1000  1000
   268     1  1000  1000  1000
   270     1  1000  1000  1000
   272     1  1000  1000  1000
   274     1  1000  1000  1000
   278     1  1000  1000  1000
   280     1  1000  1000  1000
   281     1  1000  1000  1000
   282     1  1000  1000  1000
   284     1  1000  1000  1000
   286     1  1000  1000  1000
   289     1  1000  1000  1000
   290     1  1000  1000  1000
   292     1  1000  1000  1000
   294     1  1000  1000  1000
   295     1  1000  1000  1000
   297     1  1000  1000  1000
   299     1  1000  1000  1000
   301     1  1000  1000  1000
   303     1  1000  1000  1000
   304     1  1000  1000  1000
   305     1  1000  1000  1000
   306     1  1000  1000  1000
   308     1  1000  1000  1000
   310     1  1000  1000  1000
   313     1  1000  1000  1000
   316     1  1000  1000  1000
   319     1  1000  1000  1000
   322     1  1000  1000  1000
   326     1  1000  1000  1000
   327     1  1000  1000  1000
   328     1  1000  1000  1000
   330     1  1000  1000  1000
   332     1  1000  1000  1000
   335     1  1000  1000  1000
   337     1  1000  1000  1000
   338     1  1000  1000  1000
   339     1  1000  1000  1000
   340     1  1000  1000  1000
   343     1  1000  1000  1000
   346     1  1000  1000  1000
   349     1  1000  1000  1000
   351     1  1000  1000  1000
   352     1  1000  1000  1000
   353     1  1000  1000  1000
   354     1  1000  1000  1000
   357     1  1000  1000  1000
   360     1  1000  1000  1000
   363     1  1000  1000  1000
   365     1  1000  1000  1000
   366     1  1000  1000  1000
   367     1  1000  1000  1000
   369     1  1000  1000  1000
   372     1  1000  1000  1000
   373     1  1000  1000  1000
   374     1  1000  1000  1000
   376     1  1000  1000  1000
   378     1  1000  1000  1000
   381     1  1000  1000  1000
   384     1  1000  1000  1000
   385     1  1000  1000  1000
   386     1  1000  1000  1000
   389     1  1000  1000  1000
   390     1  1000  1000  1000
   391     1  1000  1000  1000
   393     1  1000  1000  1000
   395     1  1000  1000  1000
   397     1  1000  1000  1000
   401     1  1000  1000  1000
   405     1  1000  1000  1000
   406     1  1000  1000  1000
   407     1  1000  1000  1000
   409     1  1000  1000  1000
   411     1  1000  1000  1000
   413     1  1000  1000  1000
   417     1  1000  1000  1000
   419     1  1000  1000  1000
   420     1  1000  1000  1000
   421     1  1000  1000  1000
   423     1  1000  1000  1000
   425     1  1000  1000  1000
   428     1  1000  1000  1000
   431     1  1000  1000  1000
   432     1  1000  1000  1000
   433     1  1000  1000  1000
   434     1  1000  1000  1000
   435     1  1000  1000  1000
   436     1  1000  1000  1000
   438     1  1000  1000  1000
   440     1  1000  1000  1000
   444     1  1000  1000  1000
   445     1  1000  1000  1000
   446     1  1000  1000  1000
   448     1  1000  1000  1000
   450     1  1000  1000  1000
   452     1  1000  1000  1000
   456     1  1000  1000  1000
   460     1  1000  1000  1000
   461     1  1000  1000  1000
   462     1  1000  1000  1000
   464     1  1000  1000  1000
   466     1  1000  1000  1000
   469     1  1000  1000  1000
   472     1  1000  1000  1000
   475     1  1000  1000  1000
   478     1  1000  1000  1000
   482     1  1000  1000  1000
   483     1  1000  1000  1000
   484     1  1000  1000  1000
   486     1  1000  1000  1000
   488     1  1000  1000  1000
   490     1  1000  1000  1000
   494     1  1000  1000  1000
   498     1  1000  1000  1000
   499     1  1000  1000  1000
   500     1  1000  1000  1000
   502     1  1000  1000  1000
   504     1  1000  1000  1000
   508     1  1000  1000  1000
   509     1  1000  1000  1000
   510     1  1000  1000  1000
   512     1  1000  1000  1000
   514     1  1000  1000  1000
   516     1  1000  1000  1000
   520     1  1000  1000  1000
   523     1  1000  1000  1000
   527     1  1000  1000  1000
   528     1  1000  1000  1000
   529     1  1000  1000  1000
   531     1  1000  1000  1000
   533     1  1000  1000  1000
   536     1  1000  1000  1000
   537     1  1000  1000  1000
   538     1  1000  1000  1000
   539     1  1000  1000  1000
   540     1  1000  1000  1000
   541     1  1000  1000  1000
   543     1  1000  1000  1000
   545     1  1000  1000  1000
   547     1  1000  1000  1000
   551     1  1000  1000  1000
   555     1  1000  1000  1000
   556     1  1000  1000  1000
   557     1  1000  1000  1000
   559     1  1000  1000  1000
   562     1  1000  1000  1000
   563     1  1000  1000  1000
   564     1  1000  1000  1000
   566     1  1000  1000  1000
   568     1  1000  1000  1000
   571     1  1000  1000  1000
   572     1  1000  1000  1000
   574     1  1000  1000  1000
   576     1  1000  1000  1000
   577     1  1000  1000  1000
   579     1  1000  1000  1000
   581     1  1000  1000  1000
   583     1  1000  1000  1000
   584     1  1000  1000  1000
   585     1  1000  1000  1000
   587     1  1000  1000  1000
   589     1  1000  1000  1000
   592     1  1000  1000  1000
   595     1  1000  1000  1000
   598     1  1000  1000  1000
   600     1  1000  1000  1000
   601     1  1000  1000  1000
   604     1  1000  1000  1000
   607     1  1000  1000  1000
   608     1  1000  1000  1000
   609     1  1000  1000  1000
   611     1  1000  1000  1000
   613     1  1000  1000  1000
   616     1  1000  1000  1000
   617     1  1000  1000  1000
   618     1  1000  1000  1000
   620     1  1000  1000  1000
   622     1  1000  1000  1000
   624     1  1000  1000  1000
   625     1  1000  1000  1000
   626     1  1000  1000  1000
   628     1  1000  1000  1000
   630     1  1000  1000  1000
   632     1  1000  1000  1000
   636     1  1000  1000  1000
   639     1  1000  1000  1000
   643     1  1000  1000  1000
   644     1  1000  1000  1000
   645     1  1000  1000  1000
   647     1  1000  1000  1000
   649     1  1000  1000  1000
   652     1  1000  1000  1000
   653     1  1000  1000  1000
   654     1  1000  1000  1000
   655     1  1000  1000  1000
   656     1  1000  1000  1000
   657     1  1000  1000  1000
   659     1  1000  1000  1000
   661     1  1000  1000  1000
   664     1  1000  1000  1000
   666     1  1000  1000  1000
   667     1  1000  1000  1000
   668     1  1000  1000  1000
   670     1  1000  1000  1000
   672     1  1000  1000  1000
   676     1  1000  1000  1000
   677     1  1000  1000  1000
   678     1  1000  1000  1000
   680     1  1000  1000  1000
   682     1  1000  1000  1000
   685     1  1000  1000  1000
   686     1  1000  1000  1000
   687     1  1000  1000  1000
   689     1  1000  1000  1000
   691     1  1000  1000  1000
   693     1  1000  1000  1000
   694     1  1000  1000  1000
   695     1  1000  1000  1000
   697     1  1000  1000  1000
   699     1  1000  1000  1000
   701     1  1000  1000  1000
   705     1  1000  1000  1000
   709     1  1000  1000  1000
   710     1  1000  1000  1000
   711     1  1000  1000  1000
   713     1  1000  1000  1000
   715     1  1000  1000  1000
   718     1  1000  1000  1000
   719     1  1000  1000  1000
   721     1  1000  1000  1000
   723     1  1000  1000  1000
   724     1  1000  1000  1000
   726     1  1000  1000  1000
   728     1  1000  1000  1000
   730     1  1000  1000  1000
   731     1  1000  1000  1000
   732     1  1000  1000  1000
   734     1  1000  1000  1000
   736     1  1000  1000  1000
   739     1  1000  1000  1000
   742     1  1000  1000  1000
   743     1  1000  1000  1000
   744     1  1000  1000  1000
   747     1  1000  1000  1000
   748     1  1000  1000  1000
   749     1  1000  1000  1000
   751     1  1000  1000  1000
   753     1  1000  1000  1000
   756     1  1000  1000  1000
   757     1  1000  1000  1000
   758     1  1000  1000  1000
   761     1  1000  1000  1000
   762     1  1000  1000  1000
   763     1  1000  1000  1000
   765     1  1000  1000  1000
   767     1  1000  1000  1000
   770     1  1000  1000  1000
   773     1  1000  1000  1000
   774     1  1000  1000  1000
   775     1  1000  1000  1000
   776     1  1000  1000  1000
   777     1  1000  1000  1000
   778     1  1000  1000  1000
   780     1  1000  1000  1000
   782     1  1000  1000  1000
   785     1  1000  1000  1000
   786     1  1000  1000  1000
   787     1  1000  1000  1000
   790     1  1000  1000  1000
   791     1  1000  1000  1000
   792     1  1000  1000  1000
   794     1  1000  1000  1000
   796     1  1000  1000  1000
   799     1  1000  1000  1000
   802     1  1000  1000  1000
   803     1  1000  1000  1000
   804     1  1000  1000  1000
   805     1  1000  1000  1000
   806     1  1000  1000  1000
   807     1  1000  1000  1000
   809     1  1000  1000  1000
   811     1  1000  1000  1000
   813     1  1000  1000  1000
   817     1  1000  1000  1000
   821     1  1000  1000  1000
   822     1  1000  1000  1000
   823     1  1000  1000  1000
   825     1  1000  1000  1000
   828     1  1000  1000  1000
   829     1  1000  1000  1000
   830     1  1000  1000  1000
   832     1  1000  1000  1000
   834     1  1000  1000  1000
   836     1  1000  1000  1000
   840     1  1000  1000  1000
   844     1  1000  1000  1000
   845     1  1000  1000  1000
   846     1  1000  1000  1000
   848     1  1000  1000  1000
   850     1  1000  1000  1000
   854     1  1000  1000  1000
   855     1  1000  1000  1000
   856     1  1000  1000  1000
   858     1  1000  1000  1000
   860     1  1000  1000  1000
   862     1  1000  1000  1000
   866     1  1000  1000  1000
   869     1  1000  1000  1000
   873     1  1000  1000  1000
   874     1  1000  1000  1000
   875     1  1000  1000  1000
   877     1  1000  1000  1000
   879     1  1000  1000  1000
   882     1  1000  1000  1000
   885     1  1000  1000  1000
   886     1  1000  1000  1000
   887     1  1000  1000  1000
   890     1  1000  1000  1000
   891     1  1000  1000  1000
   892     1  1000  1000  1000
   894     1  1000  1000  1000
   896     1  1000  1000  1000
   899     1  1000  1000  1000
   902     1  1000  1000  1000
   903     1  1000  1000  1000
   904     1  1000  1000  1000
   905     1  1000  1000  1000
   906     1  1000  1000  1000
   907     1  1000  1000  1000
   909     1  1000  1000  1000
   911     1  1000  1000  1000
   914     1  1000  1000  1000
   917     1  1000  1000  1000
   920     1  1000  1000  1000
   923     1  1000  1000  1000
   927     1  1000  1000  1000
   928     1  1000  1000  1000
   929     1  1000  1000  1000
   931     1  1000  1000  1000
   933     1  1000  1000  1000
   936     1  1000  1000  1000
   938     1  1000  1000  1000
   942     1  1000  1000  1000
   946     1  1000  1000  1000
   947     1  1000  1000  1000
   948     1  1000  1000  1000
   950     1  1000  1000  1000
   952     1  1000  1000  1000
   955     1  1000  1000  1000
   958     1  1000  1000  1000
   961     1  1000  1000  1000
   963     1  1000  1000  1000
   964     1  1000  1000  1000
   967     1  1000  1000  1000
   970     1  1000  1000  1000
   971     1  1000  1000  1000
   972     1  1000  1000  1000
   974     1  1000  1000  1000
   976     1  1000  1000  1000
   979     1  1000  1000  1000
   982     1  1000  1000  1000
   983     1  1000  1000  1000
   984     1  1000  1000  1000
   985     1  1000  1000  1000
   986     1  1000  1000  1000
   987     1  1000  1000  1000
   989     1  1000  1000  1000
   991     1  1000  1000  1000
   994     1  1000  1000  1000
   997     1  1000  1000  1000
   998     1  1000  1000  1000
   999     1  1000  1000  1000
  1002     1  1000  1000  1000
  1003     1  1000  1000  1000
  1004     1  1000  1000  1000
  1006     1  1000  1000  1000
  1008     1  1000  1000  1000
  1010     1  1000  1000  1000
  1014     1  1000  1000  1000
  1018     1  1000  1000  1000
  1019     1  1000  1000  1000
  1020     1  1000  1000  1000
  1022     1  1000  1000  1000
  1024     1  1000  1000  1000
  1026     1  1000  1000  1000
  1030     1  1000  1000  1000
  1034     1  1000  1000  1000
  1035     1  1000  1000  1000
  1036     1  1000  1000  1000
  1038     1  1000  1000  1000
  1040     1  1000  1000  1000
  1043     1  1000  1000  1000
  1046     1  1000  1000  1000
  1049     1  1000  1000  1000
  1052     1  1000  1000  1000
  1056     1  1000  1000  1000
  1057     1  1000  1000  1000
  1058     1  1000  1000  1000
  1060     1  1000  1000  1000
  1062     1  1000  1000  1000
  1065     1  1000  1000  1000
  1068     1  1000  1000  1000
  1071     1  1000  1000  1000
  1073     1  1000  1000  1000
  1074     1  1000  1000  1000
  1077     1  1000  1000  1000
  1080     1  1000  1000  1000
  1081     1  1000  1000  1000
  1082     1  1000  1000  1000
  1084     1  1000  1000  1000
  1086     1  1000  1000  1000
  1089     1  1000  1000  1000
  1092     1  1000  1000  1000
  1093     1  1000  1000  1000
  1094     1  1000  1000  1000
  1095     1  1000  1000  1000
  1096     1  1000  1000  1000
  1097     1  1000  1000  1000
  1099     1  1000  1000  1000
  1101     1  1000  1000  1000
  1104     1  1000  1000  1000
  1107     1  1000  1000  1000
  1108     1  1000  1000  1000
  1109     1  1000  1000  1000
  1110     1  1000  1000  1000
  1111     1  1000  1000  1000
  1112     1  1000  1000  1000
  1114     1  1000  1000  1000
  1116     1  1000  1000  1000
  1119     1  1000  1000  1000
  1121     1  1000  1000  1000
  1125     1  1000  1000  1000
  1129     1  1000  1000  1000
  1130     1  1000  1000  1000
  1131     1  1000  1000  1000
  1133     1  1000  1000  1000
  1135     1  1000  1000  1000
  1138     1  1000  1000  1000
  1139     1  1000  1000  1000
  1141     1  1000  1000  1000
  1143     1  1000  1000  1000
  1145     1  1000  1000  1000
  1147     1  1000  1000  1000
  1149     1  1000  1000  1000
  1150     1  1000  1000  1000
  1151     1  1000  1000  1000
  1153     1  1000  1000  1000
  1155     1  1000  1000  1000
  1157     1  1000  1000  1000
  1161     1  1000  1000  1000
  1164     1  1000  1000  1000
  1168     1  1000  1000  1000
  1169     1  1000  1000  1000
  1170     1  1000  1000  1000
  1172     1  1000  1000  1000
  1174     1  1000  1000  1000
  1176     1  1000  1000  1000
  1180     1  1000  1000  1000
  1184     1  1000  1000  1000
  1185     1  1000  1000  1000
  1186     1  1000  1000  1000
  1188     1  1000  1000  1000
  1190     1  1000  1000  1000
  1193     1  1000  1000  1000
  1195     1  1000  1000  1000
  1196     1  1000  1000  1000
  1197     1  1000  1000  1000
  1199     1  1000  1000  1000
  1201     1  1000  1000  1000
  1204     1  1000  1000  1000
  1207     1  1000  1000  1000
  1210     1  1000  1000  1000
  1213     1  1000  1000  1000
  1217     1  1000  1000  1000
  1218     1  1000  1000  1000
  1219     1  1000  1000  1000
  1221     1  1000  1000  1000
  1223     1  1000  1000  1000
  1226     1  1000  1000  1000
  1228     1  1000  1000  1000
  1232     1  1000  1000  1000
  1236     1  1000  1000  1000
  1237     1  1000  1000  1000
  1238     1  1000  1000  1000
  1240     1  1000  1000  1000
  1242     1  1000  1000  1000
  1245     1  1000  1000  1000
  1246     1  1000  1000  1000
  1248     1  1000  1000  1000
  1250     1  1000  1000  1000
  1251     1  1000  1000  1000
  1253     1  1000  1000  1000
  1255     1  1000  1000  1000
  1257     1  1000  1000  1000
  1259     1  1000  1000  1000
  1260     1  1000  1000  1000
  1261     1  1000  1000  1000
  1262     1  1000  1000  1000
  1264     1  1000  1000  1000
  1266     1  1000  1000  1000
  1269     1  1000  1000  1000
  1271     1  1000  1000  1000
  1272     1  1000  1000  1000
  1273     1  1000  1000  1000
  1275     1  1000  1000  1000
  1277     1  1000  1000  1000
  1279     1  1000  1000  1000
  1283     1  1000  1000  1000
  1285     1  1000  1000  1000
  1286     1  1000  1000  1000
  1287     1  1000  1000  1000
  1289     1  1000  1000  1000
  1291     1  1000  1000  1000
  1294     1  1000  1000  1000
  1295     1  1000  1000  1000
  1297     1  1000  1000  1000
  1299     1  1000  1000  1000
  1300     1  1000  1000  1000
  1302     1  1000  1000  1000
  1304     1  1000  1000  1000
  1306     1  1000  1000  1000
  1307     1  1000  1000  1000
  1308     1  1000  1000  1000
  1310     1  1000  1000  1000
  1312     1  1000  1000  1000
  1315     1  1000  1000  1000
  1316     1  1000  1000  1000
  1317     1  1000  1000  1000
  1319     1  1000  1000  1000
  1321     1  1000  1000  1000
  1323     1  1000  1000  1000
  1324     1  1000  1000  1000
  1325     1  1000  1000  1000
  1327     1  1000  1000  1000
  1329     1  1000  1000  1000
  1332     1  1000  1000  1000
  1335     1  1000  1000  1000
  1336     1  1000  1000  1000
  1337     1  1000  1000  1000
  1338     1  1000  1000  1000
  1339     1  1000  1000  1000
  1340     1  1000  1000  1000
  1342     1  1000  1000  1000
  1344     1  1000  1000  1000
  1347     1  1000  1000  1000
  1350     1  1000  1000  1000
  1353     1  1000  1000  1000
  1356     1  1000  1000  1000
  1360     1  1000  1000  1000
  1361     1  1000  1000  1000
  1362     1  1000  1000  1000
  1364     1  1000  1000  1000
  1367     1  1000  1000  1000
  1368     1  1000  1000  1000
  1369     1  1000  1000  1000
  1371     1  1000  1000  1000
  1373     1  1000  1000  1000
  1376     1  1000  1000  1000
  1378     1  1000  1000  1000
  1382     1  1000  1000  1000
  1386     1  1000  1000  1000
  1387     1  1000  1000  1000
  1388     1  1000  1000  1000
  1390     1  1000  1000  1000
  1392     1  1000  1000  1000
  1394     1  1000  1000  1000
  1398     1  1000  1000  1000
  1402     1  1000  1000  1000
  1403     1  1000  1000  1000
  1404     1  1000  1000  1000
  1406     1  1000  1000  1000
  1408     1  1000  1000  1000
  1411     1  1000  1000  1000
  1414     1  1000  1000  1000
  1417     1  1000  1000  1000
  1420     1  1000  1000  1000
  1424     1  1000  1000  1000
  1425     1  1000  1000  1000
  1426     1  1000  1000  1000
  1428     1  1000  1000  1000
  1431     1  1000  1000  1000
  1432     1  1000  1000  1000
  1433     1  1000  1000  1000
  1435     1  1000  1000  1000
  1437     1  1000  1000  1000
  1441     1  1000  1000  1000
  1442     1  1000  1000  1000
  1443     1  1000  1000  1000
  1445     1  1000  1000  1000
  1447     1  1000  1000  1000
  1450     1  1000  1000  1000
  1452     1  1000  1000  1000
  1453     1  1000  1000  1000
  1454     1  1000  1000  1000
  1456     1  1000  1000  1000
  1458     1  1000  1000  1000
  1461     1  1000  1000  1000
  1464     1  1000  1000  1000
  1465     1  1000  1000  1000
  1466     1  1000  1000  1000
  1469     1  1000  1000  1000
  1470     1  1000  1000  1000
  1471     1  1000  1000  1000
  1473     1  1000  1000  1000
  1475     1  1000  1000  1000
  1478     1  1000  1000  1000
  1481     1  1000  1000  1000
  1484     1  1000  1000  1000
  1487     1  1000  1000  1000
  1491     1  1000  1000  1000
  1492     1  1000  1000  1000
  1493     1  1000  1000  1000
  1495     1  1000  1000  1000
  1497     1  1000  1000  1000
  1499     1  1000  1000  1000
  1503     1  1000  1000  1000
  1505     1  1000  1000  1000
  1506     1  1000  1000  1000
  1507     1  1000  1000  1000
  1509     1  1000  1000  1000
  1511     1  1000  1000  1000
  1514     1  1000  1000  1000
  1516     1  1000  1000  1000
  1520     1  1000  1000  1000
  1524     1  1000  1000  1000
  1525     1  1000  1000  1000
  1526     1  1000  1000  1000
  1528     1  1000  1000  1000
  1530     1  1000  1000  1000
  1533     1  1000  1000  1000
  1535     1  1000  1000  1000
  1536     1  1000  1000  1000
  1537     1  1000  1000  1000
  1539     1  1000  1000  1000
  1541     1  1000  1000  1000
  1544     1  1000  1000  1000
  1545     1  1000  1000  1000
  1546     1  1000  1000  1000
  1547     1  1000  1000  1000
  1548     1  1000  1000  1000
  1549     1  1000  1000  1000
  1551     1  1000  1000  1000
  1553     1  1000  1000  1000
  1556     1  1000  1000  1000
  1558     1  1000  1000  1000
  1562     1  1000  1000  1000
  1566     1  1000  1000  1000
  1567     1  1000  1000  1000
  1568     1  1000  1000  1000
  1570     1  1000  1000  1000
  1572     1  1000  1000  1000
  1575     1  1000  1000  1000
  1578     1  1000  1000  1000
  1581     1  1000  1000  1000
  1584     1  1000  1000  1000
  1588     1  1000  1000  1000
  1589     1  1000  1000  1000
  1590     1  1000  1000  1000
  1592     1  1000  1000  1000
  1594     1  1000  1000  1000
  1597     1  1000  1000  1000
  1599     1  1000  1000  1000
  1603     1  1000  1000  1000
  1607     1  1000  1000  1000
  1608     1  1000  1000  1000
  1609     1  1000  1000  1000
  1611     1  1000  1000  1000
  1613     1  1000  1000  1000
  1616     1  1000  1000  1000
  1617     1  1000  1000  1000
  1618     1  1000  1000  1000
  1619     1  1000  1000  1000
  1620     1  1000  1000  1000
  1621     1  1000  1000  1000
  1623     1  1000  1000  1000
  1625     1  1000  1000  1000
  1628     1  1000  1000  1000
  1629     1  1000  1000  1000
  1631     1  1000  1000  1000
  1633     1  1000  1000  1000
  1634     1  1000  1000  1000
  1636     1  1000  1000  1000
  1638     1  1000  1000  1000
  1640     1  1000  1000  1000
  1641     1  1000  1000  1000
  1642     1  1000  1000  1000
  1644     1  1000  1000  1000
  1646     1  1000  1000  1000
  1649     1  1000  1000  1000
  1651     1  1000  1000  1000
  1655     1  1000  1000  1000
  1659     1  1000  1000  1000
  1660     1  1000  1000  1000
  1661     1  1000  1000  1000
  1663     1  1000  1000  1000
  1665     1  1000  1000  1000
  1668     1  1000  1000  1000
  1669     1  1000  1000  1000
  1670     1  1000  1000  1000
  1671     1  1000  1000  1000
  1672     1  1000  1000  1000
  1673     1  1000  1000  1000
  1675     1  1000  1000  1000
  1677     1  1000  1000  1000
  1680     1  1000  1000  1000
  1682     1  1000  1000  1000
  1686     1  1000  1000  1000
  1690     1  1000  1000  1000
  1691     1  1000  1000  1000
  1692     1  1000  1000  1000
  1694     1  1000  1000  1000
  1696     1  1000  1000  1000
  1699     1  1000  1000  1000
  1700     1  1000  1000  1000
  1702     1  1000  1000  1000
  1704     1  1000  1000  1000
  1705     1  1000  1000  1000
  1707     1  1000  1000  1000
  1709     1  1000  1000  1000
  1711     1  1000  1000  1000
  1712     1  1000  1000  1000
  1713     1  1000  1000  1000
  1715     1  1000  1000  1000
  1717     1  1000  1000  1000
  1720     1  1000  1000  1000
  1722     1  1000  1000  1000
  1726     1  1000  1000  1000
  1730     1  1000  1000  1000
  1731     1  1000  1000  1000
  1732     1  1000  1000  1000
  1734     1  1000  1000  1000
  1736     1  1000  1000  1000
  1738     1  1000  1000  1000
  1742     1  1000  1000  1000
  1745     1  1000  1000  1000
  1749     1  1000  1000  1000
  1750     1  1000  1000  1000
  1751     1  1000  1000  1000
  1753     1  1000  1000  1000
  1755     1  1000  1000  1000
  1758     1  1000  1000  1000
  1759     1  1000  1000  1000
  1760     1  1000  1000  1000
  1762     1  1000  1000  1000
  1764     1  1000  1000  1000
  1766     1  1000  1000  1000
  1767     1  1000  1000  1000
  1768     1  1000  1000  1000
  1770     1  1000  1000  1000
  1772     1  1000  1000  1000
  1775     1  1000  1000  1000
  1776     1  1000  1000  1000
  1778     1  1000  1000  1000
  1780     1  1000  1000  1000
  1781     1  1000  1000  1000
  1783     1  1000  1000  1000
  1785     1  1000  1000  1000
  1787     1  1000  1000  1000
  1789     1  1000  1000  1000
  1790     1  1000  1000  1000
  1791     1  1000  1000  1000
  1792     1  1000  1000  1000
  1793     1  1000  1000  1000
  1796     1  1000  1000  1000
  1799     1  1000  1000  1000
  1802     1  1000  1000  1000
  1804     1  1000  1000  1000
  1805     1  1000  1000  1000
  1806     1  1000  1000  1000
  1808     1  1000  1000  1000
  1810     1  1000  1000  1000
  1812     1  1000  1000  1000
  1816     1  1000  1000  1000
  1818     1  1000  1000  1000
  1819     1  1000  1000  1000
  1820     1  1000  1000  1000
  1822     1  1000  1000  1000
  1825     1  1000  1000  1000
  1826     1  1000  1000  1000
  1827     1  1000  1000  1000
  1829     1  1000  1000  1000
  1831     1  1000  1000  1000
  1834     1  1000  1000  1000
  1835     1  1000  1000  1000
  1837     1  1000  1000  1000
  1839     1  1000  1000  1000
  1841     1  1000  1000  1000
  1843     1  1000  1000  1000
  1845     1  1000  1000  1000
  1846     1  1000  1000  1000
  1847     1  1000  1000  1000
  1849     1  1000  1000  1000
  1851     1  1000  1000  1000
  1854     1  1000  1000  1000
  1857     1  1000  1000  1000
  1860     1  1000  1000  1000
  1863     1  1000  1000  1000
  1867     1  1000  1000  1000
  1868     1  1000  1000  1000
  1869     1  1000  1000  1000
  1870     1  1000  1000  1000
  1873     1  1000  1000  1000
  1876     1  1000  1000  1000
  1879     1  1000  1000  1000
  1881     1  1000  1000  1000
  1882     1  1000  1000  1000
  1883     1  1000  1000  1000
  1885     1  1000  1000  1000
  1888     1  1000  1000  1000
  1889     1  1000  1000  1000
  1890     1  1000  1000  1000
  1892     1  1000  1000  1000
  1894     1  1000  1000  1000
  1897     1  1000  1000  1000
  1900     1  1000  1000  1000
  1903     1  1000  1000  1000
  1906     1  1000  1000  1000
  1910     1  1000  1000  1000
  1911     1  1000  1000  1000
  1912     1  1000  1000  1000
  1914     1  1000  1000  1000
  1916     1  1000  1000  1000
  1919     1  1000  1000  1000
  1922     1  1000  1000  1000
  1923     1  1000  1000  1000
  1924     1  1000  1000  1000
  1925     1  1000  1000  1000
  1926     1  1000  1000  1000
  1927     1  1000  1000  1000
  1929     1  1000  1000  1000
  1931     1  1000  1000  1000
  1934     1  1000  1000  1000
  1935     1  1000  1000  1000
  1937     1  1000  1000  1000
  1939     1  1000  1000  1000
  1941     1  1000  1000  1000
  1943     1  1000  1000  1000
  1945     1  1000  1000  1000
  1946     1  1000  1000  1000
  1947     1  1000  1000  1000
  1949     1  1000  1000  1000
  1951     1  1000  1000  1000
  1954     1  1000  1000  1000
  1955     1  1000  1000  1000
  1957     1  1000  1000  1000
  1959     1  1000  1000  1000
  1961     1  1000  1000  1000
  1963     1  1000  1000  1000
  1965     1  1000  1000  1000
  1966     1  1000  1000  1000
  1967     1  1000  1000  1000
  1968     1  1000  1000  1000
  1971     1  1000  1000  1000
  1974     1  1000  1000  1000
  1977     1  1000  1000  1000
  1979     1  1000  1000  1000
  1980     1  1000  1000  1000
  1981     1  1000  1000  1000
  1983     1  1000  1000  1000
  1985     1  1000  1000  1000
  1988     1  1000  1000  1000
  1990     1  1000  1000  1000
  1994     1  1000  1000  1000
  1998     1  1000  1000  1000
  1999     1  1000  1000  1000
  2000     1  1000  1000  1000
  2002     1  1000  1000  1000
  2004     1  1000  1000  1000
  2007     1  1000  1000  1000
  2008     1  1000  1000  1000
  2009     1  1000  1000  1000
  2010     1  1000  1000  1000
  2011     1  1000  1000  1000
  2012     1  1000  1000  1000
  2014     1  1000  1000  1000
  2016     1  1000  1000  1000
  2019     1  1000  1000  1000
  2022     1  1000  1000  1000
  2023     1  1000  1000  1000
  2024     1  1000  1000  1000
  2025     1  1000  1000  1000
  2026     1  1000  1000  1000
  2027     1  1000  1000  1000
  2029     1  1000  1000  1000
  2031     1  1000  1000  1000
  2034     1  1000  1000  1000
  2036     1  1000  1000  1000
  2037     1  1000  1000  1000
  2038     1  1000  1000  1000
  2040     1  1000  1000  1000
  2043     1  1000  1000  1000
  2044     1  1000  1000  1000
  2045     1  1000  1000  1000
  2047     1  1000  1000  1000
  2049     1  1000  1000  1000
  2052     1  1000  1000  1000
  2053     1  1000  1000  1000
  2054     1  1000  1000  1000
  2057     1  1000  1000  1000
  2058     1  1000  1000  1000
  2059     1  1000  1000  1000
  2061     1  1000  1000  1000
  2063     1  1000  1000  1000
  2065     1  1000  1000  1000
  2069     1  1000  1000  1000
  2073     1  1000  1000  1000
  2074     1  1000  1000  1000
  2075     1  1000  1000  1000
  2077     1  1000  1000  1000
  2079     1  1000  1000  1000
  2081     1  1000  1000  1000
  2085     1  1000  1000  1000
  2089     1  1000  1000  1000
  2090     1  1000  1000  1000
  2091     1  1000  1000  1000
  2092     1  1000  1000  1000
  2095     1  1000  1000  1000
  2098     1  1000  1000  1000
  2101     1  1000  1000  1000
  2103     1  1000  1000  1000
  2104     1  1000  1000  1000
  2105     1  1000  1000  1000
  2107     1  1000  1000  1000
  2109     1  1000  1000  1000
  2112     1  1000  1000  1000
  2114     1  1000  1000  1000
  2115     1  1000  1000  1000
  2116     1  1000  1000  1000
  2118     1  1000  1000  1000
  2120     1  1000  1000  1000
  2123     1  1000  1000  1000
  2124     1  1000  1000  1000
  2125     1  1000  1000  1000
  2126     1  1000  1000  1000
  2127     1  1000  1000  1000
  2128     1  1000  1000  1000
  2130     1  1000  1000  1000
  2132     1  1000  1000  1000
  2134     1  1000  1000  1000
  2138     1  1000  1000  1000
  2140     1  1000  1000  1000
  2141     1  1000  1000  1000
  2142     1  1000  1000  1000
  2144     1  1000  1000  1000
  2146     1  1000  1000  1000
  2149     1  1000  1000  1000
  2150     1  1000  1000  1000
  2151     1  1000  1000  1000
  2154     1  1000  1000  1000
  2155     1  1000  1000  1000
  2156     1  1000  1000  1000
  2158     1  1000  1000  1000
  2160     1  1000  1000  1000
  2162     1  1000  1000  1000
  2166     1  1000  1000  1000
  2169     1  1000  1000  1000
  2173     1  1000  1000  1000
  2174     1  1000  1000  1000
  2175     1  1000  1000  1000
  2177     1  1000  1000  1000
  2179     1  1000  1000  1000
  2182     1  1000  1000  1000
  2184     1  1000  1000  1000
  2188     1  1000  1000  1000
  2192     1  1000  1000  1000
  2193     1  1000  1000  1000
  2194     1  1000  1000  1000
  2196     1  1000  1000  1000
  2198     1  1000  1000  1000
  2201     1  1000  1000  1000
  2202     1  1000  1000  1000
  2203     1  1000  1000  1000
  2204     1  1000  1000  1000
  2205     1  1000  1000  1000
  2206     1  1000  1000  1000
  2208     1  1000  1000  1000
  2210     1  1000  1000  1000
  2212     1  1000  1000  1000
  2216     1  1000  1000  1000
  2218     1  1000  1000  1000
  2219     1  1000  1000  1000
  2220     1  1000  1000  1000
  2222     1  1000  1000  1000
  2224     1  1000  1000  1000
  2227     1  1000  1000  1000
  2228     1  1000  1000  1000
  2230     1  1000  1000  1000
  2232     1  1000  1000  1000
  2233     1  1000  1000  1000
  2235     1  1000  1000  1000
  2237     1  1000  1000  1000
  2239     1  1000  1000  1000
  2241     1  1000  1000  1000
  2242     1  1000  1000  1000
  2243     1  1000  1000  1000
  2244     1  1000  1000  1000
  2246     1  1000  1000  1000
  2248     1  1000  1000  1000
  2252     1  1000  1000  1000
  2253     1  1000  1000  1000
  2254     1  1000  1000  1000
  2256     1  1000  1000  1000
  2258     1  1000  1000  1000
  2262     1  1000  1000  1000
  2263     1  1000  1000  1000
  2264     1  1000  1000  1000
  2266     1  1000  1000  1000
  2268     1  1000  1000  1000
  2271     1  1000  1000  1000
  2274     1  1000  1000  1000
  2275     1  1000  1000  1000
  2279     1  1000  1000  1000
  2280     1  1000  1000  1000
  2281     1  1000  1000  1000
  2283     1  1000  1000  1000
  2285     1  1000  1000  1000
  2288     1  1000  1000  1000
  2291     1  1000  1000  1000
  2292     1  1000  1000  1000
  2293     1  1000  1000  1000
  2294     1  1000  1000  1000
  2295     1  1000  1000  1000
  2296     1  1000  1000  1000
  2298     1  1000  1000  1000
  2300     1  1000  1000  1000
  2303     1  1000  1000  1000
  2306     1  1000  1000  1000
  2307     1  1000  1000  1000
  2308     1  1000  1000  1000
  2309     1  1000  1000  1000
  2310     1  1000  1000  1000
  2311     1  1000  1000  1000
  2313     1  1000  1000  1000
  2315     1  1000  1000  1000
  2318     1  1000  1000  1000
  2320     1  1000  1000  1000
  2324     1  1000  1000  1000
  2328     1  1000  1000  1000
  2329     1  1000  1000  1000
  2330     1  1000  1000  1000
  2332     1  1000  1000  1000
  2334     1  1000  1000  1000
  2336     1  1000  1000  1000
  2340     1  1000  1000  1000
  2344     1  1000  1000  1000
  2345     1  1000  1000  1000
  2346     1  1000  1000  1000
  2348     1  1000  1000  1000
  2350     1  1000  1000  1000
  2353     1  1000  1000  1000
  2354     1  1000  1000  1000
  2355     1  1000  1000  1000
  2356     1  1000  1000  1000
  2357     1  1000  1000  1000
  2358     1  1000  1000  1000
  2360     1  1000  1000  1000
  2362     1  1000  1000  1000
  2365     1  1000  1000  1000
  2368     1  1000  1000  1000
  2369     1  1000  1000  1000
  2370     1  1000  1000  1000
  2371     1  1000  1000  1000
  2372     1  1000  1000  1000
  2373     1  1000  1000  1000
  2375     1  1000  1000  1000
  2378     1  1000  1000  1000
  2379     1  1000  1000  1000
  2380     1  1000  1000  1000
  2382     1  1000  1000  1000
  2384     1  1000  1000  1000
  2387     1  1000  1000  1000
  2389     1  1000  1000  1000
  2393     1  1000  1000  1000
  2397     1  1000  1000  1000
  2398     1  1000  1000  1000
  2399     1  1000  1000  1000
  2401     1  1000  1000  1000
  2403     1  1000  1000  1000
  2405     1  1000  1000  1000
  2409     1  1000  1000  1000
  2413     1  1000  1000  1000
  2414     1  1000  1000  1000
  2415     1  1000  1000  1000
  2417     1  1000  1000  1000
  2419     1  1000  1000  1000
  2422     1  1000  1000  1000
  2425     1  1000  1000  1000
  2428     1  1000  1000  1000
  2431     1  1000  1000  1000
  2435     1  1000  1000  1000
  2436     1  1000  1000  1000
  2437     1  1000  1000  1000
  2439     1  1000  1000  1000
  2441     1  1000  1000  1000
  2445     1  1000  1000  1000
  2446     1  1000  1000  1000
  2447     1  1000  1000  1000
  2449     1  1000  1000  1000
  2451     1  1000  1000  1000
  2453     1  1000  1000  1000
  2457     1  1000  1000  1000
  2460     1  1000  1000  1000
  2464     1  1000  1000  1000
  2465     1  1000  1000  1000
  2466     1  1000  1000  1000
  2468     1  1000  1000  1000
  2471     1  1000  1000  1000
  2472     1  1000  1000  1000
  2473     1  1000  1000  1000
  2475     1  1000  1000  1000
  2477     1  1000  1000  1000
  2479     1  1000  1000  1000
  2483     1  1000  1000  1000
  2486     1  1000  1000  1000
  2490     1  1000  1000  1000
  2491     1  1000  1000  1000
  2492     1  1000  1000  1000
  2494     1  1000  1000  1000
  2496     1  1000  1000  1000
  2499     1  1000  1000  1000
  2501     1  1000  1000  1000
  2502     1  1000  1000  1000
  2503     1  1000  1000  1000
  2505     1  1000  1000  1000
  2507     1  1000  1000  1000
  2510     1  1000  1000  1000
  2511     1  1000  1000  1000
  2512     1  1000  1000  1000
  2515     1  1000  1000  1000
  2516     1  1000  1000  1000
  2517     1  1000  1000  1000
  2519     1  1000  1000  1000
  2521     1  1000  1000  1000
  2524     1  1000  1000  1000
  2525     1  1000  1000  1000
  2527     1  1000  1000  1000
  2529     1  1000  1000  1000
  2531     1  1000  1000  1000
  2533     1  1000  1000  1000
  2535     1  1000  1000  1000
  2536     1  1000  1000  1000
  2537     1  1000  1000  1000
  2539     1  1000  1000  1000
  2541     1  1000  1000  1000
  2544     1  1000  1000  1000
  2545     1  1000  1000  1000
  2546     1  1000  1000  1000
  2549     1  1000  1000  1000
  2550     1  1000  1000  1000
  2551     1  1000  1000  1000
  2553     1  1000  1000  1000
  2555     1  1000  1000  1000
  2558     1  1000  1000  1000
  2559     1  1000  1000  1000
  2560     1  1000  1000  1000
  2562     1  1000  1000  1000
  2564     1  1000  1000  1000
  2566     1  1000  1000  1000
  2567     1  1000  1000  1000
  2568     1  1000  1000  1000
  2570     1  1000  1000  1000
  2572     1  1000  1000  1000
  2575     1  1000  1000  1000
  2577     1  1000  1000  1000
  2581     1  1000  1000  1000
  2585     1  1000  1000  1000
  2586     1  1000  1000  1000
  2587     1  1000  1000  1000
  2589     1  1000  1000  1000
  2591     1  1000  1000  1000
  2594     1  1000  1000  1000
  2597     1  1000  1000  1000
  2598     1  1000  1000  1000
  2599     1  1000  1000  1000
  2602     1  1000  1000  1000
  2603     1  1000  1000  1000
  2604     1  1000  1000  1000
  2606     1  1000  1000  1000
  2608     1  1000  1000  1000
  2610     1  1000  1000  1000
  2614     1  1000  1000  1000
  2618     1  1000  1000  1000
  2619     1  1000  1000  1000
  2620     1  1000  1000  1000
  2622     1  1000  1000  1000
  2624     1  1000  1000  1000
  2627     1  1000  1000  1000
  2630     1  1000  1000  1000
  2631     1  1000  1000  1000
  2632     1  1000  1000  1000
  2633     1  1000  1000  1000
  2634     1  1000  1000  1000
  2635     1  1000  1000  1000
  2637     1  1000  1000  1000
  2639     1  1000  1000  1000
  2642     1  1000  1000  1000
  2645     1  1000  1000  1000
  2646     1  1000  1000  1000
  2650     1  1000  1000  1000
  2651     1  1000  1000  1000
  2652     1  1000  1000  1000
  2654     1  1000  1000  1000
  2656     1  1000  1000  1000
  2658     1  1000  1000  1000
  2662     1  1000  1000  1000
  2665     1  1000  1000  1000
  2669     1  1000  1000  1000
  2670     1  1000  1000  1000
  2671     1  1000  1000  1000
  2673     1  1000  1000  1000
  2675     1  1000  1000  1000
  2678     1  1000  1000  1000
  2680     1  1000  1000  1000
  2684     1  1000  1000  1000
  2688     1  1000  1000  1000
  2689     1  1000  1000  1000
  2690     1  1000  1000  1000
  2692     1  1000  1000  1000
  2694     1  1000  1000  1000
  2697     1  1000  1000  1000
  2698     1  1000  1000  1000
  2699     1  1000  1000  1000
  2702     1  1000  1000  1000
  2703     1  1000  1000  1000
  2704     1  1000  1000  1000
  2706     1  1000  1000  1000
  2708     1  1000  1000  1000
  2711     1  1000  1000  1000
  2714     1  1000  1000  1000
  2717     1  1000  1000  1000
  2720     1  1000  1000  1000
  2724     1  1000  1000  1000
  2725     1  1000  1000  1000
  2726     1  1000  1000  1000
  2727     1  1000  1000  1000
  2730     1  1000  1000  1000
  2733     1  1000  1000  1000
  2736     1  1000  1000  1000
  2738     1  1000  1000  1000
  2739     1  1000  1000  1000
  2740     1  1000  1000  1000
  2742     1  1000  1000  1000
  2745     1  1000  1000  1000
  2746     1  1000  1000  1000
  2747     1  1000  1000  1000
  2749     1  1000  1000  1000
  2751     1  1000  1000  1000
  2754     1  1000  1000  1000
  2756     1  1000  1000  1000
  2760     1  1000  1000  1000
  2764     1  1000  1000  1000
  2765     1  1000  1000  1000
  2766     1  1000  1000  1000
  2768     1  1000  1000  1000
  2770     1  1000  1000  1000
  2773     1  1000  1000  1000
  2776     1  1000  1000  1000
  2779     1  1000  1000  1000
  2782     1  1000  1000  1000
  2786     1  1000  1000  1000
  2787     1  1000  1000  1000
  2788     1  1000  1000  1000
  2790     1  1000  1000  1000
  2792     1  1000  1000  1000
  2795     1  1000  1000  1000
  2796     1  1000  1000  1000
  2798     1  1000  1000  1000
  2800     1  1000  1000  1000
  2801     1  1000  1000  1000
  2803     1  1000  1000  1000
  2805     1  1000  1000  1000
  2807     1  1000  1000  1000
  2808     1  1000  1000  1000
  2809     1  1000  1000  1000
  2811     1  1000  1000  1000
  2813     1  1000  1000  1000
  2816     1  1000  1000  1000
  2819     1  1000  1000  1000
  2822     1  1000  1000  1000
  2825     1  1000  1000  1000
  2829     1  1000  1000  1000
  2830     1  1000  1000  1000
  2831     1  1000  1000  1000
  2832     1  1000  1000  1000
  2835     1  1000  1000  1000
  2838     1  1000  1000  1000
  2841     1  1000  1000  1000
  2843     1  1000  1000  1000
  2844     1  1000  1000  1000
  2845     1  1000  1000  1000
  2847     1  1000  1000  1000
  2849     1  1000  1000  1000
  2853     1  1000  1000  1000
  2854     1  1000  1000  1000
  2855     1  1000  1000  1000
  2857     1  1000  1000  1000
  2859     1  1000  1000  1000
  2861     1  1000  1000  1000
  2865     1  1000  1000  1000
  2869     1  1000  1000  1000
  2870     1  1000  1000  1000
  2871     1  1000  1000  1000
  2873     1  1000  1000  1000
  2875     1  1000  1000  1000
  2878     1  1000  1000  1000
  2879     1  1000  1000  1000
  2880     1  1000  1000  1000
  2883     1  1000  1000  1000
  2884     1  1000  1000  1000
  2885     1  1000  1000  1000
  2887     1  1000  1000  1000
  2889     1  1000  1000  1000
  2892     1  1000  1000  1000
  2895     1  1000  1000  1000
  2896     1  1000  1000  1000
  2897     1  1000  1000  1000
  2900     1  1000  1000  1000
  2901     1  1000  1000  1000
  2902     1  1000  1000  1000
  2904     1  1000  1000  1000
  2906     1  1000  1000  1000
  2908     1  1000  1000  1000
  2912     1  1000  1000  1000
  2915     1  1000  1000  1000
  2919     1  1000  1000  1000
  2920     1  1000  1000  1000
  2921     1  1000  1000  1000
  2923     1  1000  1000  1000
  2925     1  1000  1000  1000
  2928     1  1000  1000  1000
  2931     1  1000  1000  1000
  2932     1  1000  1000  1000
  2933     1  1000  1000  1000
  2934     1  1000  1000  1000
  2935     1  1000  1000  1000
  2936     1  1000  1000  1000
  2938     1  1000  1000  1000
  2940     1  1000  1000  1000
  2943     1  1000  1000  1000
  2945     1  1000  1000  1000
  2946     1  1000  1000  1000
  2947     1  1000  1000  1000
  2949     1  1000  1000  1000
  2951     1  1000  1000  1000
  2954     1  1000  1000  1000
  2955     1  1000  1000  1000
  2956     1  1000  1000  1000
  2958     1  1000  1000  1000
  2960     1  1000  1000  1000
  2962     1  1000  1000  1000
  2963     1  1000  1000  1000
  2964     1  1000  1000  1000
  2965     1  1000  1000  1000
  2968     1  1000  1000  1000
  2971     1  1000  1000  1000
  2974     1  1000  1000  1000
  2976     1  1000  1000  1000
  2977     1  1000  1000  1000
  2978     1  1000  1000  1000
  2980     1  1000  1000  1000
  2982     1  1000  1000  1000
  2985     1  1000  1000  1000
  2986     1  1000  1000  1000
  2988     1  1000  1000  1000
  2990     1  1000  1000  1000
  2991     1  1000  1000  1000
  2993     1  1000  1000  1000
  2995     1  1000  1000  1000
  2997     1  1000  1000  1000
  2998     1  1000  1000  1000
  2999     1  1000  1000  1000
  3001     1  1000  1000  1000
  3003     1  1000  1000  1000
  3006     1  1000  1000  1000
  3008     1  1000  1000  1000
  3012     1  1000  1000  1000
  3016     1  1000  1000  1000
  3017     1  1000  1000  1000
  3018     1  1000  1000  1000
  3020     1  1000  1000  1000
  3022     1  1000  1000  1000
  3024     1  1000  1000  1000
  3028     1  1000  1000  1000
  3030     1  1000  1000  1000
  3031     1  1000  1000  1000
  3032     1  1000  1000  1000
  3034     1  1000  1000  1000
  3036     1  1000  1000  1000
  3039     1  1000  1000  1000
  3042     1  1000  1000  1000
  3043     1  1000  1000  1000
  3044     1  1000  1000  1000
  3047     1  1000  1000  1000
  3048     1  1000  1000  1000
  3049     1  1000  1000  1000
  3051     1  1000  1000  1000
  3053     1  1000  1000  1000
  3056     1  1000  1000  1000
  3059     1  1000  1000  1000
  3060     1  1000  1000  1000
  3061     1  1000  1000  1000
  3062     1  1000  1000  1000
  3063     1  1000  1000  1000
  3064     1  1000  1000  1000
  3066     1  1000  1000  1000
  3068     1  1000  1000  1000
  3071     1  1000  1000  1000
  3074     1  1000  1000  1000
  3077     1  1000  1000  1000
  3080     1  1000  1000  1000
  3084     1  1000  1000  1000
  3085     1  1000  1000  1000
  3086     1  1000  1000  1000
  3088     1  1000  1000  1000
  3090     1  1000  1000  1000
  3093     1  1000  1000  1000
  3095     1  1000  1000  1000
  3099     1  1000  1000  1000
  3103     1  1000  1000  1000
  3104     1  1000  1000  1000
  3105     1  1000  1000  1000
  3107     1  1000  1000  1000
  3109     1  1000  1000  1000
  3111     1  1000  1000  1000
  3115     1  1000  1000  1000
  3118     1  1000  1000  1000
  3122     1  1000  1000  1000
  3123     1  1000  1000  1000
  3124     1  1000  1000  1000
  3126     1  1000  1000  1000
  3128     1  1000  1000  1000
  3131     1  1000  1000  1000
  3134     1  1000  1000  1000
  3135     1  1000  1000  1000
  3136     1  1000  1000  1000
  3139     1  1000  1000  1000
  3140     1  1000  1000  1000
  3141     1  1000  1000  1000
  3143     1  1000  1000  1000
  3145     1  1000  1000  1000
  3148     1  1000  1000  1000
  3149     1  1000  1000  1000
  3151     1  1000  1000  1000
  3153     1  1000  1000  1000
  3154     1  1000  1000  1000
  3156     1  1000  1000  1000
  3158     1  1000  1000  1000
  3160     1  1000  1000  1000
  3161     1  1000  1000  1000
  3162     1  1000  1000  1000
  3164     1  1000  1000  1000
  3166     1  1000  1000  1000
  3169     1  1000  1000  1000
  3171     1  1000  1000  1000
  3172     1  1000  1000  1000
  3173     1  1000  1000  1000
  3175     1  1000  1000  1000
  3177     1  1000  1000  1000
  3180     1  1000  1000  1000
  3183     1  1000  1000  1000
  3184     1  1000  1000  1000
  3185     1  1000  1000  1000
  3188     1  1000  1000  1000
  3189     1  1000  1000  1000
  3190     1  1000  1000  1000
  3192     1  1000  1000  1000
  3194     1  1000  1000  1000
  3197     1  1000  1000  1000
  3199     1  1000  1000  1000
  3200     1  1000  1000  1000
  3201     1  1000  1000  1000
  3203     1  1000  1000  1000
  3205     1  1000  1000  1000
  3208     1  1000  1000  1000
  3211     1  1000  1000  1000
  3214     1  1000  1000  1000
  3217     1  1000  1000  1000
  3221     1  1000  1000  1000
  3222     1  1000  1000  1000
  3223     1  1000  1000  1000
  3225     1  1000  1000  1000
  3228     1  1000  1000  1000
  3229     1  1000  1000  1000
  3230     1  1000  1000  1000
  3232     1  1000  1000  1000
  3234     1  1000  1000  1000
  3236     1  1000  1000  1000
  3240     1  1000  1000  1000
  3243     1  1000  1000  1000
  3247     1  1000  1000  1000
  3248     1  1000  1000  1000
  3249     1  1000  1000  1000
  3251     1  1000  1000  1000
  3253     1  1000  1000  1000
  3255     1  1000  1000  1000
  3259     1  1000  1000  1000
  3263     1  1000  1000  1000
  3264     1  1000  1000  1000
  3265     1  1000  1000  1000
  3267     1  1000  1000  1000
  3269     1  1000  1000  1000
  3271     1  1000  1000  1000
  3275     1  1000  1000  1000
  3279     1  1000  1000  1000
  3280     1  1000  1000  1000
  3281     1  1000  1000  1000
  3283     1  1000  1000  1000
  3285     1  1000  1000  1000
  3287     1  1000  1000  1000
  3291     1  1000  1000  1000
  3293     1  1000  1000  1000
  3294     1  1000  1000  1000
  3295     1  1000  1000  1000
  3297     1  1000  1000  1000
  3299     1  1000  1000  1000
  3303     1  1000  1000  1000
  3304     1  1000  1000  1000
  3305     1  1000  1000  1000
  3307     1  1000  1000  1000
  3309     1  1000  1000  1000
  3312     1  1000  1000  1000
  3313     1  1000  1000  1000
  3315     1  1000  1000  1000
  3317     1  1000  1000  1000
  3318     1  1000  1000  1000
  3320     1  1000  1000  1000
  3322     1  1000  1000  1000
  3324     1  1000  1000  1000
  3325     1  1000  1000  1000
  3326     1  1000  1000  1000
  3328     1  1000  1000  1000
  3330     1  1000  1000  1000
  3333     1  1000  1000  1000
  3335     1  1000  1000  1000
  3336     1  1000  1000  1000
  3337     1  1000  1000  1000
  3338     1  1000  1000  1000
  3341     1  1000  1000  1000
  3344     1  1000  1000  1000
  3347     1  1000  1000  1000
  3349     1  1000  1000  1000
  3350     1  1000  1000  1000
  3351     1  1000  1000  1000
  3353     1  1000  1000  1000
  3355     1  1000  1000  1000
  3358     1  1000  1000  1000
  3360     1  1000  1000  1000
  3364     1  1000  1000  1000
  3368     1  1000  1000  1000
  3369     1  1000  1000  1000
  3370     1  1000  1000  1000
  3372     1  1000  1000  1000
  3375     1  1000  1000  1000
  3376     1  1000  1000  1000
  3377     1  1000  1000  1000
  3379     1  1000  1000  1000
  3381     1  1000  1000  1000
  3384     1  1000  1000  1000
  3386     1  1000  1000  1000
  3387     1  1000  1000  1000
  3388     1  1000  1000  1000
  3389     1  1000  1000  1000
  3392     1  1000  1000  1000
  3395     1  1000  1000  1000
  3398     1  1000  1000  1000
  3400     1  1000  1000  1000
  3401     1  1000  1000  1000
  3402     1  1000  1000  1000
  3404     1  1000  1000  1000
  3406     1  1000  1000  1000
  3409     1  1000  1000  1000
  3410     1  1000  1000  1000
  3411     1  1000  1000  1000
  3412     1  1000  1000  1000
  3413     1  1000  1000  1000
  3414     1  1000  1000  1000
  3416     1  1000  1000  1000
  3418     1  1000  1000  1000
  3421     1  1000  1000  1000
  3424     1  1000  1000  1000
  3427     1  1000  1000  1000
  3429     1  1000  1000  1000
  3430     1  1000  1000  1000
  3433     1  1000  1000  1000
  3436     1  1000  1000  1000
  3437     1  1000  1000  1000
  3438     1  1000  1000  1000
  3439     1  1000  1000  1000
  3442     1  1000  1000  1000
  3445     1  1000  1000  1000
  3448     1  1000  1000  1000
  3450     1  1000  1000  1000
  3451     1  1000  1000  1000
  3452     1  1000  1000  1000
  3454     1  1000  1000  1000
  3456     1  1000  1000  1000
  3459     1  1000  1000  1000
  3460     1  1000  1000  1000
  3462     1  1000  1000  1000
  3464     1  1000  1000  1000
  3465     1  1000  1000  1000
  3467     1  1000  1000  1000
  3469     1  1000  1000  1000
  3471     1  1000  1000  1000
  3473     1  1000  1000  1000
  3474     1  1000  1000  1000
  3475     1  1000  1000  1000
  3476     1  1000  1000  1000
  3478     1  1000  1000  1000
  3480     1  1000  1000  1000
  3484     1  1000  1000  1000
  3485     1  1000  1000  1000
  3486     1  1000  1000  1000
  3488     1  1000  1000  1000
  3490     1  1000  1000  1000
  3493     1  1000  1000  1000
  3496     1  1000  1000  1000
  3499     1  1000  1000  1000
  3502     1  1000  1000  1000
  3506     1  1000  1000  1000
  3507     1  1000  1000  1000
  3508     1  1000  1000  1000
  3509     1  1000  1000  1000
  3512     1  1000  1000  1000
  3515     1  1000  1000  1000
  3518     1  1000  1000  1000
  3520     1  1000  1000  1000
  3521     1  1000  1000  1000
  3522     1  1000  1000  1000
  3524     1  1000  1000  1000
  3526     1  1000  1000  1000
  3529     1  1000  1000  1000
  3532     1  1000  1000  1000
  3533     1  1000  1000  1000
  3534     1  1000  1000  1000
  3535     1  1000  1000  1000
  3536     1  1000  1000  1000
  3537     1  1000  1000  1000
  3539     1  1000  1000  1000
  3541     1  1000  1000  1000
  3544     1  1000  1000  1000
  3545     1  1000  1000  1000
  3546     1  1000  1000  1000
  3547     1  1000  1000  1000
  3548     1  1000  1000  1000
  3549     1  1000  1000  1000
  3550     1  1000  1000  1000
  3553     1  1000  1000  1000
  3556     1  1000  1000  1000
  3559     1  1000  1000  1000
  3561     1  1000  1000  1000
  3562     1  1000  1000  1000
  3563     1  1000  1000  1000
  3565     1  1000  1000  1000
  3567     1  1000  1000  1000
  3570     1  1000  1000  1000
  3572     1  1000  1000  1000
  3573     1  1000  1000  1000
  3574     1  1000  1000  1000
  3576     1  1000  1000  1000
  3578     1  1000  1000  1000
  3581     1  1000  1000  1000
  3583     1  1000  1000  1000
  3587     1  1000  1000  1000
  3591     1  1000  1000  1000
  3592     1  1000  1000  1000
  3593     1  1000  1000  1000
  3595     1  1000  1000  1000
  3597     1  1000  1000  1000
  3600     1  1000  1000  1000
  3602     1  1000  1000  1000
  3606     1  1000  1000  1000
  3610     1  1000  1000  1000
  3611     1  1000  1000  1000
  3612     1  1000  1000  1000
  3614     1  1000  1000  1000
  3616     1  1000  1000  1000
  3619     1  1000  1000  1000
  3622     1  1000  1000  1000
  3623     1  1000  1000  1000
  3624     1  1000  1000  1000
  3625     1  1000  1000  1000
  3626     1  1000  1000  1000
  3627     1  1000  1000  1000
  3629     1  1000  1000  1000
  3631     1  1000  1000  1000
  3634     1  1000  1000  1000
  3635     1  1000  1000  1000
  3636     1  1000  1000  1000
  3637     1  1000  1000  1000
  3638     1  1000  1000  1000
  3639     1  1000  1000  1000
  3640     1  1000  1000  1000
  3643     1  1000  1000  1000
  3646     1  1000  1000  1000
  3649     1  1000  1000  1000
  3651     1  1000  1000  1000
  3652     1  1000  1000  1000
  3653     1  1000  1000  1000
  3655     1  1000  1000  1000
  3657     1  1000  1000  1000
  3660     1  1000  1000  1000
  3663     1  1000  1000  1000
  3666     1  1000  1000  1000
  3668     1  1000  1000  1000
  3669     1  1000  1000  1000
  3672     1  1000  1000  1000
  3675     1  1000  1000  1000
  3676     1  1000  1000  1000
  3677     1  1000  1000  1000
  3679     1  1000  1000  1000
  3681     1  1000  1000  1000
  3683     1  1000  1000  1000
  3687     1  1000  1000  1000
  3690     1  1000  1000  1000
  3694     1  1000  1000  1000
  3695     1  1000  1000  1000
  3696     1  1000  1000  1000
  3698     1  1000  1000  1000
  3700     1  1000  1000  1000
  3703     1  1000  1000  1000
  3706     1  1000  1000  1000
  3709     1  1000  1000  1000
  3712     1  1000  1000  1000
  3716     1  1000  1000  1000
  3717     1  1000  1000  1000
  3718     1  1000  1000  1000
  3720     1  1000  1000  1000
  3722     1  1000  1000  1000
  3726     1  1000  1000  1000
  3727     1  1000  1000  1000
  3728     1  1000  1000  1000
  3730     1  1000  1000  1000
  3732     1  1000  1000  1000
  3734     1  1000  1000  1000
  3738     1  1000  1000  1000
  3741     1  1000  1000  1000
  3745     1  1000  1000  1000
  3746     1  1000  1000  1000
  3747     1  1000  1000  1000
  3749     1  1000  1000  1000
  3751     1  1000  1000  1000
  3755     1  1000  1000  1000
  3756     1  1000  1000  1000
  3757     1  1000  1000  1000
  3759     1  1000  1000  1000
  3761     1  1000  1000  1000
  3765     1  1000  1000  1000
  3766     1  1000  1000  1000
  3767     1  1000  1000  1000
  3769     1  1000  1000  1000
  3771     1  1000  1000  1000
  3774     1  1000  1000  1000
  3777     1  1000  1000  1000
  3780     1  1000  1000  1000
  3783     1  1000  1000  1000
  3787     1  1000  1000  1000
  3788     1  1000  1000  1000
  3789     1  1000  1000  1000
  3791     1  1000  1000  1000
  3793     1  1000  1000  1000
  3796     1  1000  1000  1000
  3797     1  1000  1000  1000
  3798     1  1000  1000  1000
  3800     1  1000  1000  1000
  3802     1  1000  1000  1000
  3804     1  1000  1000  1000
  3805     1  1000  1000  1000
  3806     1  1000  1000  1000
  3808     1  1000  1000  1000
  3810     1  1000  1000  1000
  3813     1  1000  1000  1000
  3814     1  1000  1000  1000
  3815     1  1000  1000  1000
  3818     1  1000  1000  1000
  3819     1  1000  1000  1000
  3820     1  1000  1000  1000
  3822     1  1000  1000  1000
  3824     1  1000  1000  1000
  3827     1  1000  1000  1000
  3830     1  1000  1000  1000
  3833     1  1000  1000  1000
  3836     1  1000  1000  1000
  3840     1  1000  1000  1000
  3841     1  1000  1000  1000
  3842     1  1000  1000  1000
  3844     1  1000  1000  1000
  3846     1  1000  1000  1000
  3848     1  1000  1000  1000
  3852     1  1000  1000  1000
  3854     1  1000  1000  1000
  3855     1  1000  1000  1000
  3856     1  1000  1000  1000
  3858     1  1000  1000  1000
  3860     1  1000  1000  1000
  3862     1  1000  1000  1000
  3866     1  1000  1000  1000
  3868     1  1000  1000  1000
  3869     1  1000  1000  1000
  3870     1  1000  1000  1000
  3872     1  1000  1000  1000
  3874     1  1000  1000  1000
  3878     1  1000  1000  1000
  3879     1  1000  1000  1000
  3880     1  1000  1000  1000
  3882     1  1000  1000  1000
  3884     1  1000  1000  1000
  3887     1  1000  1000  1000
  3890     1  1000  1000  1000
  3891     1  1000  1000  1000
  3892     1  1000  1000  1000
  3895     1  1000  1000  1000
  3896     1  1000  1000  1000
  3897     1  1000  1000  1000
  3899     1  1000  1000  1000
  3901     1  1000  1000  1000
  3903     1  1000  1000  1000
  3907     1  1000  1000  1000
  3911     1  1000  1000  1000
  3912     1  1000  1000  1000
  3913     1  1000  1000  1000
  3915     1  1000  1000  1000
  3917     1  1000  1000  1000
  3920     1  1000  1000  1000
  3922     1  1000  1000  1000
  3926     1  1000  1000  1000
  3930     1  1000  1000  1000
  3931     1  1000  1000  1000
  3932     1  1000  1000  1000
  3934     1  1000  1000  1000
  3936     1  1000  1000  1000
  3938     1  1000  1000  1000
  3942     1  1000  1000  1000
  3945     1  1000  1000  1000
  3949     1  1000  1000  1000
  3950     1  1000  1000  1000
  3951     1  1000  1000  1000
  3953     1  1000  1000  1000
  3955     1  1000  1000  1000
  3958     1  1000  1000  1000
  3961     1  1000  1000  1000
  3964     1  1000  1000  1000
  3966     1  1000  1000  1000
  3967     1  1000  1000  1000
  3970     1  1000  1000  1000
  3973     1  1000  1000  1000
  3974     1  1000  1000  1000
  3975     1  1000  1000  1000
  3977     1  1000  1000  1000
  3979     1  1000  1000  1000
  3982     1  1000  1000  1000
  3983     1  1000  1000  1000
  3985     1  1000  1000  1000
  3987     1  1000  1000  1000
  3989     1  1000  1000  1000
  3991     1  1000  1000  1000
  3993     1  1000  1000  1000
  3994     1  1000  1000  1000
  3995     1  1000  1000  1000
  3996     1  1000  1000  1000
  3999     1  1000  1000  1000
  4002     1  1000  1000  1000
  4005     1  1000  1000  1000
  4007     1  1000  1000  1000
  4008     1  1000  1000  1000
  4009     1  1000  1000  1000
  4011     1  1000  1000  1000
  4013     1  1000  1000  1000
  4016     1  1000  1000  1000
  4019     1  1000  1000  1000
  4020     1  1000  1000  1000
  4024     1  1000  1000  1000
  4025     1  1000  1000  1000
  4026     1  1000  1000  1000
  4028     1  1000  1000  1000
  4030     1  1000  1000  1000
  4033     1  1000  1000  1000
  4036     1  1000  1000  1000
  4037     1  1000  1000  1000
  4038     1  1000  1000  1000
  4041     1  1000  1000  1000
  4042     1  1000  1000  1000
  4043     1  1000  1000  1000
  4045     1  1000  1000  1000
  4047     1  1000  1000  1000
  4050     1  1000  1000  1000
  4053     1  1000  1000  1000
  4056     1  1000  1000  1000
  4058     1  1000  1000  1000
  4059     1  1000  1000  1000
  4062     1  1000  1000  1000
  4065     1  1000  1000  1000
  4066     1  1000  1000  1000
  4067     1  1000  1000  1000
  4069     1  1000  1000  1000
  4071     1  1000  1000  1000
  4074     1  1000  1000  1000
  4075     1  1000  1000  1000
  4076     1  1000  1000  1000
  4079     1  1000  1000  1000
  4080     1  1000  1000  1000
  4081     1  1000  1000  1000
  4083     1  1000  1000  1000
  4085     1  1000  1000  1000
  4088     1  1000  1000  1000
  4090     1  1000  1000  1000
  4094     1  1000  1000  1000
  4098     1  1000  1000  1000
  4099     1  1000  1000  1000
  4100     1  1000  1000  1000
  4102     1  1000  1000  1000
  4104     1  1000  1000  1000
  4106     1  1000  1000  1000
  4110     1  1000  1000  1000
  4114     1  1000  1000  1000
  4115     1  1000  1000  1000
  4116     1  1000  1000  1000
  4118     1  1000  1000  1000
  4120     1  1000  1000  1000
  4122     1  1000  1000  1000
  4126     1  1000  1000  1000
  4130     1  1000  1000  1000
  4131     1  1000  1000  1000
  4132     1  1000  1000  1000
  4134     1  1000  1000  1000
  4136     1  1000  1000  1000
  4138     1  1000  1000  1000
  4142     1  1000  1000  1000
  4145     1  1000  1000  1000
  4149     1  1000  1000  1000
  4150     1  1000  1000  1000
  4151     1  1000  1000  1000
  4152     1  1000  1000  1000
  4155     1  1000  1000  1000
  4158     1  1000  1000  1000
  4161     1  1000  1000  1000
  4163     1  1000  1000  1000
  4164     1  1000  1000  1000
  4165     1  1000  1000  1000
  4167     1  1000  1000  1000
  4169     1  1000  1000  1000
  4172     1  1000  1000  1000
  4175     1  1000  1000  1000
  4178     1  1000  1000  1000
  4181     1  1000  1000  1000
  4185     1  1000  1000  1000
  4186     1  1000  1000  1000
  4187     1  1000  1000  1000
  4189     1  1000  1000  1000
  4191     1  1000  1000  1000
  4194     1  1000  1000  1000
  4196     1  1000  1000  1000
  4197     1  1000  1000  1000
  4198     1  1000  1000  1000
  4200     1  1000  1000  1000
  4202     1  1000  1000  1000
  4204     1  1000  1000  1000
  4208     1  1000  1000  1000
  4212     1  1000  1000  1000
  4213     1  1000  1000  1000
  4214     1  1000  1000  1000
  4216     1  1000  1000  1000
  4218     1  1000  1000  1000
  4220     1  1000  1000  1000
  4224     1  1000  1000  1000
  4226     1  1000  1000  1000
  4227     1  1000  1000  1000
  4228     1  1000  1000  1000
  4229     1  1000  1000  1000
  4232     1  1000  1000  1000
  4235     1  1000  1000  1000
  4238     1  1000  1000  1000
  4240     1  1000  1000  1000
  4241     1  1000  1000  1000
  4242     1  1000  1000  1000
  4244     1  1000  1000  1000
  4246     1  1000  1000  1000
  4249     1  1000  1000  1000
  4252     1  1000  1000  1000
  4253     1  1000  1000  1000
  4254     1  1000  1000  1000
  4255     1  1000  1000  1000
  4256     1  1000  1000  1000
  4257     1  1000  1000  1000
  4259     1  1000  1000  1000
  4261     1  1000  1000  1000
  4264     1  1000  1000  1000
  4267     1  1000  1000  1000
  4270     1  1000  1000  1000
  4272     1  1000  1000  1000
  4273     1  1000  1000  1000
  4276     1  1000  1000  1000
  4279     1  1000  1000  1000
  4280     1  1000  1000  1000
  4281     1  1000  1000  1000
  4283     1  1000  1000  1000
  4285     1  1000  1000  1000
  4287     1  1000  1000  1000
  4291     1  1000  1000  1000
  4294     1  1000  1000  1000
  4298     1  1000  1000  1000
  4299     1  1000  1000  1000
  4300     1  1000  1000  1000
  4302     1  1000  1000  1000
  4304     1  1000  1000  1000
  4308     1  1000  1000  1000
  4309     1  1000  1000  1000
  4310     1  1000  1000  1000
  4312     1  1000  1000  1000
  4314     1  1000  1000  1000
  4317     1  1000  1000  1000
  4320     1  1000  1000  1000
  4321     1  1000  1000  1000
  4322     1  1000  1000  1000
  4323     1  1000  1000  1000
  4324     1  1000  1000  1000
  4325     1  1000  1000  1000
  4327     1  1000  1000  1000
  4329     1  1000  1000  1000
  4332     1  1000  1000  1000
  4333     1  1000  1000  1000
  4334     1  1000  1000  1000
  4337     1  1000  1000  1000
  4338     1  1000  1000  1000
  4339     1  1000  1000  1000
  4341     1  1000  1000  1000
  4343     1  1000  1000  1000
  4346     1  1000  1000  1000
  4347     1  1000  1000  1000
  4349     1  1000  1000  1000
  4351     1  1000  1000  1000
  4353     1  1000  1000  1000
  4355     1  1000  1000  1000
  4357     1  1000  1000  1000
  4358     1  1000  1000  1000
  4359     1  1000  1000  1000
  4361     1  1000  1000  1000
  4363     1  1000  1000  1000
  4366     1  1000  1000  1000
  4369     1  1000  1000  1000
  4372     1  1000  1000  1000
  4375     1  1000  1000  1000
  4379     1  1000  1000  1000
  4380     1  1000  1000  1000
  4381     1  1000  1000  1000
  4383     1  1000  1000  1000
  4385     1  1000  1000  1000
  4387     1  1000  1000  1000
  4391     1  1000  1000  1000
  4395     1  1000  1000  1000
  4396     1  1000  1000  1000
  4397     1  1000  1000  1000
  4399     1  1000  1000  1000
  4401     1  1000  1000  1000
  4404     1  1000  1000  1000
  4405     1  1000  1000  1000
  4407     1  1000  1000  1000
  4409     1  1000  1000  1000
  4411     1  1000  1000  1000
  4413     1  1000  1000  1000
  4415     1  1000  1000  1000
  4416     1  1000  1000  1000
  4417     1  1000  1000  1000
  4419     1  1000  1000  1000
  4421     1  1000  1000  1000
  4424     1  1000  1000  1000
  4425     1  1000  1000  1000
  4426     1  1000  1000  1000
  4427     1  1000  1000  1000
  4428     1  1000  1000  1000
  4429     1  1000  1000  1000
  4431     1  1000  1000  1000
  4433     1  1000  1000  1000
  4436     1  1000  1000  1000
  4437     1  1000  1000  1000
  4439     1  1000  1000  1000
  4441     1  1000  1000  1000
  4443     1  1000  1000  1000
  4445     1  1000  1000  1000
  4447     1  1000  1000  1000
  4448     1  1000  1000  1000
  4449     1  1000  1000  1000
  4451     1  1000  1000  1000
  4453     1  1000  1000  1000
  4456     1  1000  1000  1000
  4459     1  1000  1000  1000
  4460     1  1000  1000  1000
  4461     1  1000  1000  1000
  4462     1  1000  1000  1000
  4463     1  1000  1000  1000
  4464     1  1000  1000  1000
  4466     1  1000  1000  1000
  4468     1  1000  1000  1000
  4471     1  1000  1000  1000
  4473     1  1000  1000  1000
  4477     1  1000  1000  1000
  4481     1  1000  1000  1000
  4482     1  1000  1000  1000
  4483     1  1000  1000  1000
  4485     1  1000  1000  1000
  4487     1  1000  1000  1000
  4490     1  1000  1000  1000
  4492     1  1000  1000  1000
  4493     1  1000  1000  1000
  4494     1  1000  1000  1000
  4496     1  1000  1000  1000
  4498     1  1000  1000  1000
  4501     1  1000  1000  1000
  4503     1  1000  1000  1000
  4504     1  1000  1000  1000
  4505     1  1000  1000  1000
  4507     1  1000  1000  1000
  4509     1  1000  1000  1000
  4512     1  1000  1000  1000
  4515     1  1000  1000  1000
  4516     1  1000  1000  1000
  4517     1  1000  1000  1000
  4520     1  1000  1000  1000
  4521     1  1000  1000  1000
  4522     1  1000  1000  1000
  4524     1  1000  1000  1000
  4526     1  1000  1000  1000
  4529     1  1000  1000  1000
  4530     1  1000  1000  1000
  4531     1  1000  1000  1000
  4532     1  1000  1000  1000
  4533     1  1000  1000  1000
  4534     1  1000  1000  1000
  4536     1  1000  1000  1000
  4538     1  1000  1000  1000
  4541     1  1000  1000  1000
  4544     1  1000  1000  1000
  4545     1  1000  1000  1000
  4549     1  1000  1000  1000
  4550     1  1000  1000  1000
  4551     1  1000  1000  1000
  4553     1  1000  1000  1000
  4555     1  1000  1000  1000
  4557     1  1000  1000  1000
  4561     1  1000  1000  1000
  4563     1  1000  1000  1000
  4564     1  1000  1000  1000
  4565     1  1000  1000  1000
  4567     1  1000  1000  1000
  4569     1  1000  1000  1000
  4571     1  1000  1000  1000
  4575     1  1000  1000  1000
  4577     1  1000  1000  1000
  4578     1  1000  1000  1000
  4579     1  1000  1000  1000
  4581     1  1000  1000  1000
  4583     1  1000  1000  1000
  4586     1  1000  1000  1000
  4588     1  1000  1000  1000
  4592     1  1000  1000  1000
  4596     1  1000  1000  1000
  4597     1  1000  1000  1000
  4598     1  1000  1000  1000
  4600     1  1000  1000  1000
  4602     1  1000  1000  1000
  4605     1  1000  1000  1000
  4607     1  1000  1000  1000
  4611     1  1000  1000  1000
  4615     1  1000  1000  1000
  4616     1  1000  1000  1000
  4617     1  1000  1000  1000
  4619     1  1000  1000  1000
  4621     1  1000  1000  1000
  4624     1  1000  1000  1000
  4626     1  1000  1000  1000
  4627     1  1000  1000  1000
  4628     1  1000  1000  1000
  4630     1  1000  1000  1000
  4632     1  1000  1000  1000
  4635     1  1000  1000  1000
  4636     1  1000  1000  1000
  4638     1  1000  1000  1000
  4640     1  1000  1000  1000
  4641     1  1000  1000  1000
  4643     1  1000  1000  1000
  4645     1  1000  1000  1000
  4647     1  1000  1000  1000
  4648     1  1000  1000  1000
  4649     1  1000  1000  1000
  4651     1  1000  1000  1000
  4653     1  1000  1000  1000
  4656     1  1000  1000  1000
  4657     1  1000  1000  1000
  4658     1  1000  1000  1000
  4661     1  1000  1000  1000
  4662     1  1000  1000  1000
  4663     1  1000  1000  1000
  4665     1  1000  1000  1000
  4667     1  1000  1000  1000
  4670     1  1000  1000  1000
  4673     1  1000  1000  1000
  4676     1  1000  1000  1000
  4678     1  1000  1000  1000
  4679     1  1000  1000  1000
  4682     1  1000  1000  1000
  4685     1  1000  1000  1000
  4686     1  1000  1000  1000
  4687     1  1000  1000  1000
  4689     1  1000  1000  1000
  4691     1  1000  1000  1000
  4694     1  1000  1000  1000
  4695     1  1000  1000  1000
  4696     1  1000  1000  1000
  4699     1  1000  1000  1000
  4700     1  1000  1000  1000
  4701     1  1000  1000  1000
  4703     1  1000  1000  1000
  4705     1  1000  1000  1000
  4708     1  1000  1000  1000
  4709     1  1000  1000  1000
  4711     1  1000  1000  1000
  4713     1  1000  1000  1000
  4714     1  1000  1000  1000
  4716     1  1000  1000  1000
  4718     1  1000  1000  1000
  4720     1  1000  1000  1000
  4722     1  1000  1000  1000
  4723     1  1000  1000  1000
  4724     1  1000  1000  1000
  4725     1  1000  1000  1000
  4727     1  1000  1000  1000
  4729     1  1000  1000  1000
  4732     1  1000  1000  1000
  4735     1  1000  1000  1000
  4738     1  1000  1000  1000
  4740     1  1000  1000  1000
  4741     1  1000  1000  1000
  4744     1  1000  1000  1000
  4747     1  1000  1000  1000
  4748     1  1000  1000  1000
  4749     1  1000  1000  1000
  4751     1  1000  1000  1000
  4753     1  1000  1000  1000
  4755     1  1000  1000  1000
  4759     1  1000  1000  1000
  4763     1  1000  1000  1000
  4764     1  1000  1000  1000
  4765     1  1000  1000  1000
  4767     1  1000  1000  1000
  4769     1  1000  1000  1000
  4772     1  1000  1000  1000
  4774     1  1000  1000  1000
  4775     1  1000  1000  1000
  4776     1  1000  1000  1000
  4778     1  1000  1000  1000
  4780     1  1000  1000  1000
  4784     1  1000  1000  1000
  4785     1  1000  1000  1000
  4786     1  1000  1000  1000
  4788     1  1000  1000  1000
  4790     1  1000  1000  1000
  4793     1  1000  1000  1000
  4795     1  1000  1000  1000
  4799     1  1000  1000  1000
  4803     1  1000  1000  1000
  4804     1  1000  1000  1000
  4805     1  1000  1000  1000
  4807     1  1000  1000  1000
  4809     1  1000  1000  1000
  4812     1  1000  1000  1000
  4814     1  1000  1000  1000
  4818     1  1000  1000  1000
  4822     1  1000  1000  1000
  4823     1  1000  1000  1000
  4824     1  1000  1000  1000
  4826     1  1000  1000  1000
  4828     1  1000  1000  1000
  4831     1  1000  1000  1000
  4833     1  1000  1000  1000
  4834     1  1000  1000  1000
  4835     1  1000  1000  1000
  4837     1  1000  1000  1000
  4839     1  1000  1000  1000
  4842     1  1000  1000  1000
  4844     1  1000  1000  1000
  4845     1  1000  1000  1000
  4846     1  1000  1000  1000
  4848     1  1000  1000  1000
  4850     1  1000  1000  1000
  4852     1  1000  1000  1000
  4856     1  1000  1000  1000
  4858     1  1000  1000  1000
  4859     1  1000  1000  1000
  4860     1  1000  1000  1000
  4862     1  1000  1000  1000
  4864     1  1000  1000  1000
  4867     1  1000  1000  1000
  4869     1  1000  1000  1000
  4870     1  1000  1000  1000
  4871     1  1000  1000  1000
  4873     1  1000  1000  1000
  4875     1  1000  1000  1000
  4878     1  1000  1000  1000
  4879     1  1000  1000  1000
  4880     1  1000  1000  1000
  4882     1  1000  1000  1000
  4884     1  1000  1000  1000
  4886     1  1000  1000  1000
  4887     1  1000  1000  1000
  4888     1  1000  1000  1000
  4890     1  1000  1000  1000
  4892     1  1000  1000  1000
  4895     1  1000  1000  1000
  4898     1  1000  1000  1000
  4901     1  1000  1000  1000
  4904     1  1000  1000  1000
  4908     1  1000  1000  1000
  4909     1  1000  1000  1000
  4910     1  1000  1000  1000
  4912     1  1000  1000  1000
  4914     1  1000  1000  1000
  4917     1  1000  1000  1000
  4918     1  1000  1000  1000
  4919     1  1000  1000  1000
  4920     1  1000  1000  1000
  4921     1  1000  1000  1000
  4922     1  1000  1000  1000
  4924     1  1000  1000  1000
  4926     1  1000  1000  1000
  4929     1  1000  1000  1000
  4930     1  1000  1000  1000
  4932     1  1000  1000  1000
  4934     1  1000  1000  1000
  4935     1  1000  1000  1000
  4937     1  1000  1000  1000
  4939     1  1000  1000  1000
  4941     1  1000  1000  1000
  4942     1  1000  1000  1000
  4943     1  1000  1000  1000
  4944     1  1000  1000  1000
  4947     1  1000  1000  1000
  4950     1  1000  1000  1000
  4953     1  1000  1000  1000
  4955     1  1000  1000  1000
  4956     1  1000  1000  1000
  4957     1  1000  1000  1000
  4959     1  1000  1000  1000
  4961     1  1000  1000  1000
  4964     1  1000  1000  1000
  4965     1  1000  1000  1000
  4967     1  1000  1000  1000
  4969     1  1000  1000  1000
  4971     1  1000  1000  1000
  4973     1  1000  1000  1000
  4975     1  1000  1000  1000
  4976     1  1000  1000  1000
  4977     1  1000  1000  1000
  4979     1  1000  1000  1000
  4981     1  1000  1000  1000
  4984     1  1000  1000  1000
  4985     1  1000  1000  1000
  4986     1  1000  1000  1000
  4988     1  1000  1000  1000
  4990     1  1000  1000  1000
  4992     1  1000  1000  1000
  4993     1  1000  1000  1000
  4994     1  1000  1000  1000
  4996     1  1000  1000  1000
  4998     1  1000  1000  1000
  5001     1  1000  1000  1000
  5004     1  1000  1000  1000
  5005     1  1000  1000  1000
  5006     1  1000  1000  1000
  5007     1  1000  1000  1000
  5008     1  1000  1000  1000
  5009     1  1000  1000  1000
  5011     1  1000  1000  1000
  5013     1  1000  1000  1000
  5016     1  1000  1000  1000
  5019     1  1000  1000  1000
  5020     1  1000  1000  1000
  5021     1  1000  1000  1000
  5022     1  1000  1000  1000
  5023     1  1000  1000  1000
  5024     1  1000  1000  1000
  5026     1  1000  1000  1000
  5028     1  1000  1000  1000
  5031     1  1000  1000  1000
  5032     1  1000  1000  1000
  5034     1  1000  1000  1000
  5036     1  1000  1000  1000
  5038     1  1000  1000  1000
  5040     1  1000  1000  1000
  5042     1  1000  1000  1000
  5043     1  1000  1000  1000
  5044     1  1000  1000  1000
