# Supplementary material for: Improvement in predicting drug sensitivity changes associated with protein mutations using a molecular dynamics based alchemical mutation method
Source: Sci Rep. 2020 Feb 7;10:2161. doi: 10.1038/s41598-020-58877-9 (PMC7005789; doi:10.1038/s41598-020-58877-9)
Supplement: Supplementary file 2 — Supplementary Information. [file 41598_2020_58877_MOESM2_ESM.zip › S1_input/MP-CAFEE/ALR2/FID/F121P_FID/complex_gpu/md_fin.gro]

Generated by trjconv : OXIDOREDUCTASE in water t= 14000.00000
35880
    1MET      N    1   4.958   2.901   3.587
    1MET     H1    2   4.998   2.890   3.679
    1MET     H2    3   4.900   2.821   3.565
    1MET     H3    4   5.028   2.915   3.516
    1MET     CA    5   4.873   3.020   3.601
    1MET     HA    6   4.922   3.116   3.609
    1MET     CB    7   4.782   3.030   3.479
    1MET    HB1    8   4.730   2.937   3.458
    1MET    HB2    9   4.850   3.046   3.396
    1MET     CG   10   4.683   3.147   3.473
    1MET    HG1   11   4.737   3.241   3.486
    1MET    HG2   12   4.622   3.138   3.563
    1MET     SD   13   4.579   3.145   3.325
    1MET     CE   14   4.538   2.972   3.292
    1MET    HE1   15   4.525   2.911   3.382
    1MET    HE2   16   4.451   2.969   3.227
    1MET    HE3   17   4.624   2.938   3.236
    1MET      C   18   4.791   3.001   3.728
    1MET      O   19   4.746   2.891   3.757
    2ALA      N   20   4.760   3.112   3.796
    2ALA      H   21   4.799   3.199   3.761
    2ALA     CA   22   4.671   3.114   3.911
    2ALA     HA   23   4.609   3.025   3.918
    2ALA     CB   24   4.767   3.109   4.030
    2ALA    HB1   25   4.819   3.013   4.029
    2ALA    HB2   26   4.828   3.197   4.008
    2ALA    HB3   27   4.718   3.123   4.126
    2ALA      C   28   4.591   3.243   3.910
    2ALA      O   29   4.648   3.338   3.858
    3SER      N   30   4.471   3.246   3.969
    3SER      H   31   4.427   3.160   3.999
    3SER     CA   32   4.381   3.359   3.960
    3SER     HA   33   4.385   3.386   3.855
    3SER     CB   34   4.237   3.318   3.990
    3SER    HB1   35   4.212   3.242   3.915
    3SER    HB2   36   4.163   3.395   3.968
    3SER     OG   37   4.218   3.264   4.119
    3SER     HG   38   4.130   3.289   4.147
    3SER      C   39   4.424   3.485   4.033
    3SER      O   40   4.388   3.599   4.001
    4ARG      N   41   4.497   3.467   4.143
    4ARG      H   42   4.507   3.371   4.172
    4ARG     CA   43   4.569   3.571   4.216
    4ARG     HA   44   4.562   3.665   4.162
    4ARG     CB   45   4.517   3.579   4.359
    4ARG    HB1   46   4.586   3.638   4.419
    4ARG    HB2   47   4.507   3.478   4.399
    4ARG     CG   48   4.375   3.633   4.374
    4ARG    HG1   49   4.314   3.570   4.310
    4ARG    HG2   50   4.352   3.737   4.349
    4ARG     CD   51   4.328   3.616   4.518
    4ARG    HD1   52   4.379   3.679   4.591
    4ARG    HD2   53   4.345   3.511   4.542
    4ARG     NE   54   4.182   3.619   4.532
    4ARG     HE   55   4.134   3.702   4.562
    4ARG     CZ   56   4.099   3.519   4.499
    4ARG    NH1   57   4.133   3.399   4.451
    4ARG   HH11   58   4.226   3.360   4.446
    4ARG   HH12   59   4.061   3.331   4.433
    4ARG    NH2   60   3.967   3.535   4.517
    4ARG   HH21   61   3.930   3.614   4.567
    4ARG   HH22   62   3.902   3.458   4.507
    4ARG      C   63   4.718   3.541   4.228
    4ARG      O   64   4.756   3.429   4.261
    5ILE      N   65   4.797   3.648   4.216
    5ILE      H   66   4.756   3.740   4.211
    5ILE     CA   67   4.941   3.643   4.228
    5ILE     HA   68   4.977   3.542   4.249
    5ILE     CB   69   5.009   3.688   4.099
    5ILE     HB   70   4.958   3.642   4.014
    5ILE    CG2   71   4.984   3.837   4.074
    5ILE   HG21   72   5.035   3.871   3.984
    5ILE   HG22   73   4.881   3.869   4.059
    5ILE   HG23   74   5.016   3.890   4.163
    5ILE    CG1   75   5.155   3.646   4.103
    5ILE   HG11   76   5.163   3.549   4.152
    5ILE   HG12   77   5.214   3.712   4.166
    5ILE     CD   78   5.218   3.632   3.965
    5ILE    HD1   79   5.289   3.550   3.973
    5ILE    HD2   80   5.147   3.623   3.883
    5ILE    HD3   81   5.276   3.720   3.935
    5ILE      C   82   4.980   3.725   4.349
    5ILE      O   83   4.915   3.824   4.382
    6LEU      N   84   5.088   3.687   4.418
    6LEU      H   85   5.145   3.613   4.379
    6LEU     CA   86   5.150   3.748   4.534
    6LEU     HA   87   5.075   3.781   4.606
    6LEU     CB   88   5.221   3.646   4.622
    6LEU    HB1   89   5.280   3.695   4.699
    6LEU    HB2   90   5.291   3.594   4.557
    6LEU     CG   91   5.133   3.535   4.680
    6LEU     HG   92   5.067   3.508   4.598
    6LEU    CD1   93   5.208   3.406   4.708
    6LEU   HD11   94   5.273   3.383   4.624
    6LEU   HD12   95   5.263   3.403   4.803
    6LEU   HD13   96   5.132   3.330   4.726
    6LEU    CD2   97   5.046   3.574   4.800
    6LEU   HD21   98   5.023   3.680   4.798
    6LEU   HD22   99   4.953   3.517   4.797
    6LEU   HD23  100   5.090   3.541   4.895
    6LEU      C  101   5.232   3.872   4.503
    6LEU      O  102   5.317   3.866   4.415
    7LEU      N  103   5.220   3.970   4.594
    7LEU      H  104   5.152   3.961   4.668
    7LEU     CA  105   5.323   4.071   4.607
    7LEU     HA  106   5.365   4.091   4.509
    7LEU     CB  107   5.257   4.202   4.652
    7LEU    HB1  108   5.335   4.277   4.662
    7LEU    HB2  109   5.207   4.195   4.749
    7LEU     CG  110   5.157   4.256   4.550
    7LEU     HG  111   5.194   4.237   4.449
    7LEU    CD1  112   5.012   4.209   4.558
    7LEU   HD11  113   4.983   4.219   4.662
    7LEU   HD12  114   4.949   4.259   4.485
    7LEU   HD13  115   5.009   4.104   4.527
    7LEU    CD2  116   5.144   4.406   4.575
    7LEU   HD21  117   5.107   4.428   4.675
    7LEU   HD22  118   5.237   4.461   4.559
    7LEU   HD23  119   5.075   4.452   4.505
    7LEU      C  120   5.431   4.026   4.704
    7LEU      O  121   5.409   3.940   4.790
    8ASN      N  122   5.539   4.103   4.712
    8ASN      H  123   5.545   4.170   4.637
    8ASN     CA  124   5.642   4.088   4.813
    8ASN     HA  125   5.668   3.983   4.798
    8ASN     CB  126   5.767   4.167   4.775
    8ASN    HB1  127   5.806   4.137   4.679
    8ASN    HB2  128   5.847   4.153   4.848
    8ASN     CG  129   5.758   4.319   4.788
    8ASN    OD1  130   5.668   4.378   4.846
    8ASN    ND2  131   5.859   4.391   4.738
    8ASN   HD21  132   5.932   4.339   4.691
    8ASN   HD22  133   5.849   4.491   4.747
    8ASN      C  134   5.607   4.121   4.958
    8ASN      O  135   5.672   4.067   5.047
    9ASN      N  136   5.500   4.195   4.986
    9ASN      H  137   5.441   4.228   4.911
    9ASN     CA  138   5.445   4.212   5.119
    9ASN     HA  139   5.534   4.211   5.183
    9ASN     CB  140   5.378   4.349   5.130
    9ASN    HB1  141   5.436   4.434   5.096
    9ASN    HB2  142   5.356   4.355   5.237
    9ASN     CG  143   5.247   4.348   5.053
    9ASN    OD1  144   5.227   4.261   4.969
    9ASN    ND2  145   5.146   4.426   5.093
    9ASN   HD21  146   5.164   4.506   5.153
    9ASN   HD22  147   5.058   4.436   5.044
    9ASN      C  148   5.364   4.091   5.163
    9ASN      O  149   5.329   4.079   5.280
   10GLY      N  150   5.339   3.995   5.073
   10GLY      H  151   5.366   4.029   4.982
   10GLY     CA  152   5.269   3.870   5.090
   10GLY    HA1  153   5.303   3.824   5.183
   10GLY    HA2  154   5.286   3.805   5.004
   10GLY      C  155   5.118   3.891   5.096
   10GLY      O  156   5.044   3.800   5.134
   11ALA      N  157   5.066   4.000   5.041
   11ALA      H  158   5.125   4.079   5.019
   11ALA     CA  159   4.929   4.017   4.995
   11ALA     HA  160   4.866   3.949   5.052
   11ALA     CB  161   4.892   4.164   5.013
   11ALA    HB1  162   4.911   4.183   5.119
   11ALA    HB2  163   4.932   4.239   4.945
   11ALA    HB3  164   4.784   4.168   4.998
   11ALA      C  165   4.906   3.973   4.852
   11ALA      O  166   4.997   3.923   4.785
   12LYS      N  167   4.783   3.977   4.801
   12LYS      H  168   4.713   4.012   4.865
   12LYS     CA  169   4.749   3.909   4.677
   12LYS     HA  170   4.834   3.885   4.613
   12LYS     CB  171   4.683   3.774   4.704
   12LYS    HB1  172   4.763   3.707   4.734
   12LYS    HB2  173   4.650   3.738   4.606
   12LYS     CG  174   4.571   3.778   4.807
   12LYS    HG1  175   4.493   3.835   4.756
   12LYS    HG2  176   4.601   3.841   4.891
   12LYS     CD  177   4.534   3.636   4.850
   12LYS    HD1  178   4.623   3.584   4.882
   12LYS    HD2  179   4.484   3.581   4.770
   12LYS     CE  180   4.442   3.652   4.971
   12LYS    HE1  181   4.342   3.676   4.937
   12LYS    HE2  182   4.488   3.726   5.037
   12LYS     NZ  183   4.422   3.525   5.043
   12LYS    HZ1  184   4.379   3.548   5.131
   12LYS    HZ2  185   4.368   3.466   4.981
   12LYS    HZ3  186   4.510   3.476   5.053
   12LYS      C  187   4.662   3.994   4.586
   12LYS      O  188   4.562   4.042   4.640
   13MET      N  189   4.697   4.009   4.458
   13MET      H  190   4.780   3.965   4.421
   13MET     CA  191   4.615   4.080   4.363
   13MET     HA  192   4.534   4.127   4.419
   13MET     CB  193   4.701   4.189   4.300
   13MET    HB1  194   4.749   4.243   4.381
   13MET    HB2  195   4.630   4.247   4.242
   13MET     CG  196   4.822   4.149   4.215
   13MET    HG1  197   4.787   4.119   4.116
   13MET    HG2  198   4.872   4.061   4.255
   13MET     SD  199   4.943   4.281   4.191
   13MET     CE  200   5.078   4.164   4.162
   13MET    HE1  201   5.063   4.111   4.067
   13MET    HE2  202   5.173   4.218   4.161
   13MET    HE3  203   5.078   4.094   4.245
   13MET      C  204   4.567   3.987   4.252
   13MET      O  205   4.637   3.897   4.209
   14PRO      N  206   4.442   4.003   4.207
   14PRO     CD  207   4.337   4.069   4.283
   14PRO    HD1  208   4.346   4.177   4.288
   14PRO    HD2  209   4.339   4.042   4.389
   14PRO     CG  210   4.205   4.031   4.216
   14PRO    HG1  211   4.138   4.117   4.213
   14PRO    HG2  212   4.148   3.960   4.276
   14PRO     CB  213   4.243   3.978   4.078
   14PRO    HB1  214   4.232   4.047   3.994
   14PRO    HB2  215   4.176   3.896   4.054
   14PRO     CA  216   4.389   3.934   4.092
   14PRO     HA  217   4.389   3.831   4.126
   14PRO      C  218   4.466   3.958   3.963
   14PRO      O  219   4.528   4.061   3.938
   15ILE      N  220   4.459   3.858   3.874
   15ILE      H  221   4.384   3.791   3.889
   15ILE     CA  222   4.530   3.859   3.748
   15ILE     HA  223   4.616   3.924   3.768
   15ILE     CB  224   4.579   3.722   3.700
   15ILE     HB  225   4.646   3.729   3.614
   15ILE    CG2  226   4.668   3.664   3.809
   15ILE   HG21  227   4.749   3.734   3.827
   15ILE   HG22  228   4.628   3.653   3.910
   15ILE   HG23  229   4.708   3.565   3.787
   15ILE    CG1  230   4.472   3.623   3.655
   15ILE   HG11  231   4.402   3.674   3.590
   15ILE   HG12  232   4.414   3.586   3.739
   15ILE     CD  233   4.517   3.496   3.583
   15ILE    HD1  234   4.431   3.431   3.563
   15ILE    HD2  235   4.556   3.516   3.483
   15ILE    HD3  236   4.594   3.439   3.635
   15ILE      C  237   4.459   3.940   3.641
   15ILE      O  238   4.530   4.009   3.568
   16LEU      N  239   4.326   3.935   3.630
   16LEU      H  240   4.279   3.870   3.691
   16LEU     CA  241   4.256   4.031   3.547
   16LEU     HA  242   4.312   4.061   3.458
   16LEU     CB  243   4.127   3.962   3.505
   16LEU    HB1  244   4.063   3.927   3.586
   16LEU    HB2  245   4.164   3.872   3.454
   16LEU     CG  246   4.053   4.047   3.402
   16LEU     HG  247   4.032   4.150   3.431
   16LEU    CD1  248   4.130   4.056   3.271
   16LEU   HD11  249   4.234   4.086   3.285
   16LEU   HD12  250   4.135   3.962   3.217
   16LEU   HD13  251   4.082   4.123   3.200
   16LEU    CD2  252   3.919   3.989   3.356
   16LEU   HD21  253   3.873   4.057   3.284
   16LEU   HD22  254   3.943   3.896   3.305
   16LEU   HD23  255   3.854   3.978   3.442
   16LEU      C  256   4.237   4.156   3.632
   16LEU      O  257   4.223   4.150   3.754
   17GLY      N  258   4.219   4.270   3.565
   17GLY      H  259   4.223   4.272   3.464
   17GLY     CA  260   4.191   4.399   3.625
   17GLY    HA1  261   4.277   4.446   3.673
   17GLY    HA2  262   4.125   4.385   3.710
   17GLY      C  263   4.125   4.500   3.531
   17GLY      O  264   4.094   4.462   3.418
   18LEU      N  265   4.104   4.622   3.582
   18LEU      H  266   4.143   4.630   3.674
   18LEU     CA  267   4.042   4.732   3.511
   18LEU     HA  268   4.029   4.704   3.406
   18LEU     CB  269   3.901   4.742   3.566
   18LEU    HB1  270   3.920   4.762   3.672
   18LEU    HB2  271   3.857   4.645   3.543
   18LEU     CG  272   3.830   4.859   3.500
   18LEU     HG  273   3.900   4.942   3.514
   18LEU    CD1  274   3.796   4.841   3.352
   18LEU   HD11  275   3.884   4.805   3.299
   18LEU   HD12  276   3.729   4.757   3.333
   18LEU   HD13  277   3.753   4.926   3.300
   18LEU    CD2  278   3.702   4.883   3.579
   18LEU   HD21  279   3.656   4.976   3.544
   18LEU   HD22  280   3.636   4.801   3.553
   18LEU   HD23  281   3.719   4.890   3.686
   18LEU      C  282   4.123   4.861   3.504
   18LEU      O  283   4.136   4.924   3.608
   19GLY      N  284   4.153   4.899   3.379
   19GLY      H  285   4.150   4.837   3.300
   19GLY     CA  286   4.198   5.034   3.351
   19GLY    HA1  287   4.244   5.031   3.252
   19GLY    HA2  288   4.284   5.048   3.417
   19GLY      C  289   4.092   5.143   3.357
   19GLY      O  290   3.977   5.122   3.319
   20THR      N  291   4.137   5.265   3.385
   20THR      H  292   4.226   5.261   3.432
   20THR     CA  293   4.058   5.386   3.383
   20THR     HA  294   3.965   5.354   3.336
   20THR     CB  295   4.008   5.427   3.522
   20THR     HB  296   3.954   5.521   3.518
   20THR    CG2  297   3.916   5.325   3.586
   20THR   HG21  298   3.829   5.307   3.523
   20THR   HG22  299   3.962   5.229   3.611
   20THR   HG23  300   3.871   5.364   3.677
   20THR    OG1  301   4.124   5.439   3.602
   20THR    HG1  302   4.153   5.349   3.622
   20THR      C  303   4.119   5.505   3.310
   20THR      O  304   4.072   5.617   3.326
   21TRP      N  305   4.211   5.485   3.215
   21TRP      H  306   4.259   5.396   3.213
   21TRP     CA  307   4.256   5.589   3.124
   21TRP     HA  308   4.247   5.682   3.181
   21TRP     CB  309   4.405   5.574   3.094
   21TRP    HB1  310   4.413   5.475   3.050
   21TRP    HB2  311   4.460   5.569   3.188
   21TRP     CG  312   4.469   5.671   3.000
   21TRP    CD1  313   4.461   5.806   3.009
   21TRP    HD1  314   4.408   5.861   3.085
   21TRP    NE1  315   4.539   5.860   2.909
   21TRP    HE1  316   4.543   5.959   2.887
   21TRP    CE2  317   4.606   5.766   2.834
   21TRP    CZ2  318   4.690   5.775   2.723
   21TRP    HZ2  319   4.704   5.873   2.678
   21TRP    CH2  320   4.738   5.657   2.666
   21TRP    HH2  321   4.791   5.668   2.573
   21TRP    CZ3  322   4.700   5.534   2.722
   21TRP    HZ3  323   4.721   5.443   2.667
   21TRP    CE3  324   4.614   5.528   2.831
   21TRP    HE3  325   4.574   5.432   2.860
   21TRP    CD2  326   4.568   5.644   2.896
   21TRP      C  327   4.174   5.604   2.997
   21TRP      O  328   4.156   5.505   2.927
   22LYS      N  329   4.139   5.728   2.963
   22LYS      H  330   4.179   5.797   3.026
   22LYS     CA  331   4.058   5.772   2.851
   22LYS     HA  332   4.071   5.880   2.854
   22LYS     CB  333   4.098   5.714   2.715
   22LYS    HB1  334   4.029   5.751   2.639
   22LYS    HB2  335   4.089   5.606   2.716
   22LYS     CG  336   4.243   5.749   2.682
   22LYS    HG1  337   4.303   5.746   2.773
   22LYS    HG2  338   4.252   5.852   2.649
   22LYS     CD  339   4.305   5.668   2.568
   22LYS    HD1  340   4.380   5.728   2.517
   22LYS    HD2  341   4.220   5.647   2.502
   22LYS     CE  342   4.373   5.542   2.622
   22LYS    HE1  343   4.425   5.568   2.714
   22LYS    HE2  344   4.452   5.519   2.550
   22LYS     NZ  345   4.279   5.430   2.635
   22LYS    HZ1  346   4.229   5.403   2.551
   22LYS    HZ2  347   4.321   5.349   2.678
   22LYS    HZ3  348   4.216   5.456   2.709
   22LYS      C  349   3.910   5.762   2.883
   22LYS      O  350   3.825   5.806   2.806
   23SER      N  351   3.869   5.697   2.992
   23SER      H  352   3.945   5.673   3.053
   23SER     CA  353   3.732   5.676   3.036
   23SER     HA  354   3.672   5.619   2.965
   23SER     CB  355   3.745   5.576   3.151
   23SER    HB1  356   3.644   5.544   3.175
   23SER    HB2  357   3.802   5.619   3.233
   23SER     OG  358   3.816   5.461   3.112
   23SER     HG  359   3.796   5.390   3.174
   23SER      C  360   3.660   5.797   3.093
   23SER      O  361   3.701   5.835   3.203
   24PRO      N  362   3.561   5.859   3.030
   24PRO     CD  363   3.510   5.830   2.898
   24PRO    HD1  364   3.441   5.747   2.911
   24PRO    HD2  365   3.588   5.812   2.824
   24PRO     CG  366   3.449   5.960   2.845
   24PRO    HG1  367   3.361   5.930   2.790
   24PRO    HG2  368   3.521   6.008   2.778
   24PRO     CB  369   3.421   6.040   2.972
   24PRO    HB1  370   3.322   6.021   3.013
   24PRO    HB2  371   3.439   6.145   2.947
   24PRO     CA  372   3.522   5.991   3.075
   24PRO     HA  373   3.617   6.045   3.070
   24PRO      C  374   3.468   6.000   3.217
   24PRO      O  375   3.405   5.901   3.255
   25PRO      N  376   3.488   6.112   3.288
   25PRO     CD  377   3.575   6.225   3.261
   25PRO    HD1  378   3.523   6.302   3.205
   25PRO    HD2  379   3.667   6.183   3.221
   25PRO     CG  380   3.606   6.288   3.397
   25PRO    HG1  381   3.616   6.397   3.392
   25PRO    HG2  382   3.693   6.257   3.454
   25PRO     CB  383   3.473   6.265   3.467
   25PRO    HB1  384   3.394   6.328   3.423
   25PRO    HB2  385   3.478   6.281   3.575
   25PRO     CA  386   3.433   6.125   3.421
   25PRO     HA  387   3.484   6.056   3.488
   25PRO      C  388   3.283   6.103   3.414
   25PRO      O  389   3.231   6.047   3.510
   26GLY      N  390   3.207   6.144   3.312
   26GLY      H  391   3.251   6.202   3.242
   26GLY     CA  392   3.066   6.119   3.292
   26GLY    HA1  393   3.038   6.176   3.204
   26GLY    HA2  394   3.016   6.160   3.380
   26GLY      C  395   3.021   5.973   3.282
   26GLY      O  396   2.905   5.943   3.308
   27GLN      N  397   3.111   5.881   3.247
   27GLN      H  398   3.207   5.913   3.246
   27GLN     CA  399   3.094   5.739   3.226
   27GLN     HA  400   2.988   5.724   3.240
   27GLN     CB  401   3.134   5.705   3.082
   27GLN    HB1  402   3.112   5.600   3.064
   27GLN    HB2  403   3.242   5.721   3.081
   27GLN     CG  404   3.078   5.793   2.970
   27GLN    HG1  405   3.125   5.891   2.967
   27GLN    HG2  406   2.974   5.818   2.985
   27GLN     CD  407   3.079   5.721   2.836
   27GLN    OE1  408   3.167   5.739   2.751
   27GLN    NE2  409   2.981   5.635   2.807
   27GLN   HE21  410   2.913   5.627   2.882
   27GLN   HE22  411   2.986   5.583   2.721
   27GLN      C  412   3.166   5.647   3.324
   27GLN      O  413   3.120   5.536   3.351
   28VAL      N  414   3.273   5.696   3.387
   28VAL      H  415   3.296   5.793   3.370
   28VAL     CA  416   3.357   5.608   3.465
   28VAL     HA  417   3.383   5.525   3.400
   28VAL     CB  418   3.496   5.667   3.490
   28VAL     HB  419   3.524   5.706   3.392
   28VAL    CG1  420   3.486   5.775   3.596
   28VAL   HG11  421   3.387   5.821   3.599
   28VAL   HG12  422   3.500   5.741   3.699
   28VAL   HG13  423   3.556   5.850   3.559
   28VAL    CG2  424   3.596   5.555   3.517
   28VAL   HG21  425   3.688   5.597   3.557
   28VAL   HG22  426   3.569   5.478   3.589
   28VAL   HG23  427   3.620   5.509   3.421
   28VAL      C  428   3.285   5.546   3.584
   28VAL      O  429   3.318   5.433   3.621
   29THR      N  430   3.186   5.614   3.643
   29THR      H  431   3.155   5.700   3.601
   29THR     CA  432   3.107   5.559   3.751
   29THR     HA  433   3.176   5.529   3.830
   29THR     CB  434   3.006   5.650   3.821
   29THR     HB  435   2.940   5.598   3.890
   29THR    CG2  436   3.080   5.770   3.879
   29THR   HG21  437   3.128   5.739   3.972
   29THR   HG22  438   3.152   5.812   3.810
   29THR   HG23  439   3.012   5.853   3.897
   29THR    OG1  440   2.929   5.707   3.718
   29THR    HG1  441   2.933   5.801   3.738
   29THR      C  442   3.043   5.425   3.718
   29THR      O  443   3.054   5.324   3.787
   30GLU      N  444   2.970   5.426   3.606
   30GLU      H  445   2.975   5.507   3.546
   30GLU     CA  446   2.885   5.315   3.567
   30GLU     HA  447   2.818   5.280   3.646
   30GLU     CB  448   2.796   5.359   3.451
   30GLU    HB1  449   2.731   5.280   3.415
   30GLU    HB2  450   2.859   5.381   3.365
   30GLU     CG  451   2.708   5.478   3.488
   30GLU    HG1  452   2.711   5.564   3.422
   30GLU    HG2  453   2.748   5.528   3.577
   30GLU     CD  454   2.561   5.452   3.519
   30GLU    OE1  455   2.476   5.477   3.431
   30GLU    OE2  456   2.521   5.396   3.623
   30GLU      C  457   2.973   5.198   3.523
   30GLU      O  458   2.938   5.083   3.549
   31ALA      N  459   3.091   5.225   3.468
   31ALA      H  460   3.107   5.321   3.441
   31ALA     CA  461   3.185   5.126   3.417
   31ALA     HA  462   3.148   5.054   3.344
   31ALA     CB  463   3.294   5.203   3.343
   31ALA    HB1  464   3.359   5.138   3.284
   31ALA    HB2  465   3.246   5.279   3.281
   31ALA    HB3  466   3.360   5.254   3.413
   31ALA      C  467   3.242   5.045   3.532
   31ALA      O  468   3.234   4.922   3.531
   32VAL      N  469   3.298   5.111   3.634
   32VAL      H  470   3.280   5.211   3.635
   32VAL     CA  471   3.348   5.053   3.757
   32VAL     HA  472   3.421   4.976   3.733
   32VAL     CB  473   3.404   5.161   3.850
   32VAL     HB  474   3.324   5.228   3.882
   32VAL    CG1  475   3.465   5.113   3.982
   32VAL   HG11  476   3.403   5.051   4.047
   32VAL   HG12  477   3.557   5.061   3.960
   32VAL   HG13  478   3.507   5.196   4.039
   32VAL    CG2  479   3.508   5.257   3.795
   32VAL   HG21  480   3.494   5.361   3.825
   32VAL   HG22  481   3.608   5.216   3.808
   32VAL   HG23  482   3.491   5.258   3.687
   32VAL      C  483   3.236   4.976   3.825
   32VAL      O  484   3.266   4.868   3.876
   33LYS      N  485   3.111   5.020   3.828
   33LYS      H  486   3.090   5.108   3.784
   33LYS     CA  487   3.012   4.946   3.904
   33LYS     HA  488   3.053   4.913   4.000
   33LYS     CB  489   2.896   5.043   3.929
   33LYS    HB1  490   2.817   4.983   3.974
   33LYS    HB2  491   2.861   5.085   3.835
   33LYS     CG  492   2.938   5.147   4.033
   33LYS    HG1  493   3.034   5.190   4.004
   33LYS    HG2  494   2.956   5.096   4.127
   33LYS     CD  495   2.848   5.267   4.063
   33LYS    HD1  496   2.859   5.326   3.973
   33LYS    HD2  497   2.892   5.322   4.146
   33LYS     CE  498   2.703   5.239   4.099
   33LYS    HE1  499   2.706   5.197   4.200
   33LYS    HE2  500   2.664   5.168   4.026
   33LYS     NZ  501   2.615   5.358   4.100
   33LYS    HZ1  502   2.648   5.429   4.164
   33LYS    HZ2  503   2.616   5.398   4.008
   33LYS    HZ3  504   2.517   5.341   4.119
   33LYS      C  505   2.964   4.821   3.832
   33LYS      O  506   2.932   4.728   3.906
   34VAL      N  507   2.971   4.819   3.699
   34VAL      H  508   2.997   4.906   3.655
   34VAL     CA  509   2.927   4.716   3.607
   34VAL     HA  510   2.832   4.670   3.635
   34VAL     CB  511   2.898   4.776   3.469
   34VAL     HB  512   2.972   4.849   3.436
   34VAL    CG1  513   2.904   4.661   3.369
   34VAL   HG11  514   2.862   4.686   3.271
   34VAL   HG12  515   3.004   4.619   3.356
   34VAL   HG13  516   2.839   4.584   3.409
   34VAL    CG2  517   2.763   4.845   3.457
   34VAL   HG21  518   2.751   4.881   3.354
   34VAL   HG22  519   2.686   4.769   3.468
   34VAL   HG23  520   2.750   4.929   3.525
   34VAL      C  521   3.034   4.608   3.606
   34VAL      O  522   3.008   4.490   3.625
   35ALA      N  523   3.162   4.646   3.617
   35ALA      H  524   3.183   4.743   3.598
   35ALA     CA  525   3.277   4.562   3.641
   35ALA     HA  526   3.282   4.475   3.576
   35ALA     CB  527   3.413   4.630   3.629
   35ALA    HB1  528   3.498   4.561   3.634
   35ALA    HB2  529   3.407   4.675   3.530
   35ALA    HB3  530   3.428   4.703   3.708
   35ALA      C  531   3.261   4.499   3.779
   35ALA      O  532   3.265   4.376   3.786
   36ILE      N  533   3.220   4.567   3.886
   36ILE      H  534   3.228   4.667   3.882
   36ILE     CA  535   3.210   4.503   4.016
   36ILE     HA  536   3.299   4.444   4.037
   36ILE     CB  537   3.201   4.603   4.131
   36ILE     HB  538   3.114   4.665   4.109
   36ILE    CG2  539   3.171   4.528   4.260
   36ILE   HG21  540   3.167   4.592   4.348
   36ILE   HG22  541   3.069   4.490   4.256
   36ILE   HG23  542   3.246   4.451   4.276
   36ILE    CG1  543   3.334   4.675   4.154
   36ILE   HG11  544   3.355   4.718   4.056
   36ILE   HG12  545   3.415   4.605   4.177
   36ILE     CD  546   3.342   4.785   4.259
   36ILE    HD1  547   3.442   4.828   4.265
   36ILE    HD2  548   3.273   4.865   4.233
   36ILE    HD3  549   3.321   4.747   4.359
   36ILE      C  550   3.090   4.410   4.015
   36ILE      O  551   3.099   4.302   4.074
   37ASP      N  552   2.982   4.441   3.943
   37ASP      H  553   2.980   4.535   3.906
   37ASP     CA  554   2.859   4.364   3.942
   37ASP     HA  555   2.829   4.332   4.042
   37ASP     CB  556   2.748   4.449   3.879
   37ASP    HB1  557   2.760   4.447   3.771
   37ASP    HB2  558   2.761   4.557   3.885
   37ASP     CG  559   2.611   4.416   3.938
   37ASP    OD1  560   2.591   4.437   4.059
   37ASP    OD2  561   2.516   4.394   3.860
   37ASP      C  562   2.875   4.242   3.853
   37ASP      O  563   2.811   4.142   3.887
   38VAL      N  564   2.956   4.247   3.747
   38VAL      H  565   2.984   4.339   3.718
   38VAL     CA  566   3.001   4.138   3.662
   38VAL     HA  567   2.913   4.076   3.644
   38VAL     CB  568   3.062   4.195   3.535
   38VAL     HB  569   3.137   4.271   3.556
   38VAL    CG1  570   3.133   4.086   3.456
   38VAL   HG11  571   3.064   4.004   3.435
   38VAL   HG12  572   3.175   4.139   3.370
   38VAL   HG13  573   3.218   4.044   3.510
   38VAL    CG2  574   2.963   4.253   3.435
   38VAL   HG21  575   2.899   4.319   3.495
   38VAL   HG22  576   3.010   4.314   3.358
   38VAL   HG23  577   2.908   4.173   3.386
   38VAL      C  578   3.097   4.049   3.740
   38VAL      O  579   3.088   3.929   3.717
   39GLY      N  580   3.175   4.098   3.837
   39GLY      H  581   3.166   4.199   3.845
   39GLY     CA  582   3.256   4.017   3.925
   39GLY    HA1  583   3.264   3.918   3.881
   39GLY    HA2  584   3.209   4.011   4.024
   39GLY      C  585   3.398   4.068   3.947
   39GLY      O  586   3.476   3.985   3.994
   40TYR      N  587   3.443   4.183   3.898
   40TYR      H  588   3.376   4.248   3.859
   40TYR     CA  589   3.576   4.239   3.910
   40TYR     HA  590   3.649   4.163   3.881
   40TYR     CB  591   3.603   4.356   3.816
   40TYR    HB1  592   3.688   4.412   3.854
   40TYR    HB2  593   3.514   4.418   3.827
   40TYR     CG  594   3.619   4.322   3.669
   40TYR    CD1  595   3.515   4.266   3.594
   40TYR    HD1  596   3.422   4.240   3.641
   40TYR    CE1  597   3.528   4.256   3.455
   40TYR    HE1  598   3.446   4.217   3.397
   40TYR     CZ  599   3.650   4.285   3.389
   40TYR     OH  600   3.656   4.264   3.254
   40TYR     HH  601   3.584   4.210   3.221
   40TYR    CE2  602   3.758   4.325   3.470
   40TYR    HE2  603   3.855   4.328   3.424
   40TYR    CD2  604   3.740   4.352   3.606
   40TYR    HD2  605   3.824   4.389   3.663
   40TYR      C  606   3.607   4.275   4.054
   40TYR      O  607   3.525   4.336   4.123
   41ARG      N  608   3.735   4.270   4.094
   41ARG      H  609   3.791   4.218   4.028
   41ARG     CA  610   3.802   4.327   4.208
   41ARG     HA  611   3.724   4.393   4.247
   41ARG     CB  612   3.832   4.221   4.314
   41ARG    HB1  613   3.883   4.257   4.403
   41ARG    HB2  614   3.906   4.158   4.266
   41ARG     CG  615   3.725   4.124   4.364
   41ARG    HG1  616   3.773   4.047   4.425
   41ARG    HG2  617   3.674   4.073   4.283
   41ARG     CD  618   3.613   4.197   4.437
   41ARG    HD1  619   3.585   4.281   4.373
   41ARG    HD2  620   3.649   4.240   4.530
   41ARG     NE  621   3.501   4.112   4.475
   41ARG     HE  622   3.503   4.069   4.566
   41ARG     CZ  623   3.392   4.099   4.398
   41ARG    NH1  624   3.369   4.169   4.286
   41ARG   HH11  625   3.437   4.232   4.245
   41ARG   HH12  626   3.285   4.143   4.237
   41ARG    NH2  627   3.293   4.013   4.427
   41ARG   HH21  628   3.295   3.975   4.521
   41ARG   HH22  629   3.208   4.020   4.372
   41ARG      C  630   3.922   4.420   4.198
   41ARG      O  631   3.947   4.498   4.289
   42HIS      N  632   3.999   4.407   4.090
   42HIS      H  633   3.983   4.330   4.026
   42HIS     CA  634   4.129   4.470   4.076
   42HIS     HA  635   4.161   4.503   4.175
   42HIS     CB  636   4.232   4.364   4.039
   42HIS    HB1  637   4.204   4.299   3.955
   42HIS    HB2  638   4.234   4.307   4.131
   42HIS     CG  639   4.377   4.401   4.021
   42HIS    ND1  640   4.472   4.328   3.951
   42HIS    HD1  641   4.461   4.236   3.911
   42HIS    CE1  642   4.589   4.390   3.973
   42HIS    HE1  643   4.680   4.342   3.938
   42HIS    NE2  644   4.574   4.512   4.024
   42HIS    CD2  645   4.442   4.513   4.067
   42HIS    HD2  646   4.393   4.590   4.125
   42HIS      C  647   4.130   4.591   3.984
   42HIS      O  648   4.117   4.577   3.862
   43ILE      N  649   4.158   4.706   4.045
   43ILE      H  650   4.155   4.707   4.146
   43ILE     CA  651   4.132   4.831   3.976
   43ILE     HA  652   4.064   4.820   3.891
   43ILE     CB  653   4.063   4.928   4.071
   43ILE     HB  654   4.127   4.936   4.158
   43ILE    CG2  655   4.041   5.069   4.018
   43ILE   HG21  656   3.987   5.070   3.923
   43ILE   HG22  657   3.982   5.122   4.093
   43ILE   HG23  658   4.134   5.126   4.005
   43ILE    CG1  659   3.930   4.868   4.118
   43ILE   HG11  660   3.895   4.929   4.201
   43ILE   HG12  661   3.937   4.767   4.157
   43ILE     CD  662   3.820   4.870   4.013
   43ILE    HD1  663   3.739   4.802   4.042
   43ILE    HD2  664   3.781   4.971   4.004
   43ILE    HD3  665   3.854   4.832   3.916
   43ILE      C  666   4.265   4.893   3.933
   43ILE      O  667   4.370   4.855   3.983
   44ASP      N  668   4.271   4.975   3.829
   44ASP      H  669   4.190   4.983   3.768
   44ASP     CA  670   4.393   5.040   3.784
   44ASP     HA  671   4.461   5.041   3.869
   44ASP     CB  672   4.463   4.959   3.675
   44ASP    HB1  673   4.445   5.002   3.577
   44ASP    HB2  674   4.425   4.857   3.687
   44ASP     CG  675   4.615   4.958   3.680
   44ASP    OD1  676   4.678   4.872   3.745
   44ASP    OD2  677   4.679   5.056   3.636
   44ASP      C  678   4.369   5.182   3.735
   44ASP      O  679   4.300   5.210   3.637
   45CYS      N  680   4.410   5.274   3.822
   45CYS      H  681   4.465   5.242   3.900
   45CYS     CA  682   4.384   5.417   3.823
   45CYS     HA  683   4.345   5.452   3.727
   45CYS     CB  684   4.290   5.460   3.935
   45CYS    HB1  685   4.280   5.568   3.942
   45CYS    HB2  686   4.326   5.429   4.033
   45CYS     SG  687   4.125   5.393   3.907
   45CYS     HG  688   4.129   5.462   3.793
   45CYS      C  689   4.510   5.501   3.838
   45CYS      O  690   4.624   5.454   3.837
   46ALA      N  691   4.494   5.634   3.829
   46ALA      H  692   4.398   5.667   3.827
   46ALA     CA  693   4.607   5.723   3.839
   46ALA     HA  694   4.663   5.689   3.926
   46ALA     CB  695   4.689   5.715   3.711
   46ALA    HB1  696   4.634   5.763   3.629
   46ALA    HB2  697   4.788   5.761   3.718
   46ALA    HB3  698   4.703   5.610   3.685
   46ALA      C  699   4.574   5.870   3.862
   46ALA      O  700   4.476   5.923   3.809
   47HIS      N  701   4.668   5.944   3.921
   47HIS      H  702   4.749   5.897   3.958
   47HIS     CA  703   4.653   6.086   3.947
   47HIS     HA  704   4.565   6.097   4.011
   47HIS     CB  705   4.774   6.118   4.035
   47HIS    HB1  706   4.867   6.096   3.982
   47HIS    HB2  707   4.774   6.061   4.128
   47HIS     CG  708   4.776   6.262   4.079
   47HIS    ND1  709   4.827   6.367   4.004
   47HIS    CE1  710   4.835   6.469   4.088
   47HIS    HE1  711   4.865   6.569   4.058
   47HIS    NE2  712   4.797   6.435   4.212
   47HIS    HE2  713   4.817   6.491   4.294
   47HIS    CD2  714   4.758   6.303   4.209
   47HIS    HD2  715   4.727   6.233   4.286
   47HIS      C  716   4.651   6.165   3.817
   47HIS      O  717   4.576   6.262   3.814
   48VAL      N  718   4.723   6.140   3.708
   48VAL      H  719   4.800   6.075   3.721
   48VAL     CA  720   4.723   6.217   3.586
   48VAL     HA  721   4.728   6.323   3.613
   48VAL     CB  722   4.856   6.198   3.514
   48VAL     HB  723   4.939   6.201   3.584
   48VAL    CG1  724   4.861   6.069   3.433
   48VAL   HG11  725   4.843   5.988   3.504
   48VAL   HG12  726   4.787   6.073   3.353
   48VAL   HG13  727   4.960   6.057   3.389
   48VAL    CG2  728   4.877   6.307   3.409
   48VAL   HG21  729   4.974   6.300   3.359
   48VAL   HG22  730   4.801   6.299   3.333
   48VAL   HG23  731   4.865   6.407   3.452
   48VAL      C  732   4.601   6.192   3.498
   48VAL      O  733   4.565   6.272   3.413
   49TYR      N  734   4.521   6.088   3.527
   49TYR      H  735   4.550   6.034   3.607
   49TYR     CA  736   4.397   6.053   3.462
   49TYR     HA  737   4.417   6.061   3.355
   49TYR     CB  738   4.368   5.905   3.487
   49TYR    HB1  739   4.267   5.883   3.453
   49TYR    HB2  740   4.361   5.888   3.594
   49TYR     CG  741   4.464   5.802   3.431
   49TYR    CD1  742   4.562   5.839   3.338
   49TYR    HD1  743   4.569   5.937   3.294
   49TYR    CE1  744   4.661   5.746   3.306
   49TYR    HE1  745   4.748   5.773   3.248
   49TYR     CZ  746   4.646   5.615   3.355
   49TYR     OH  747   4.735   5.518   3.316
   49TYR     HH  748   4.788   5.555   3.245
   49TYR    CE2  749   4.538   5.574   3.436
   49TYR    HE2  750   4.520   5.470   3.459
   49TYR    CD2  751   4.444   5.670   3.473
   49TYR    HD2  752   4.356   5.654   3.533
   49TYR      C  753   4.276   6.139   3.496
   49TYR      O  754   4.181   6.144   3.417
   50GLN      N  755   4.283   6.199   3.614
   50GLN      H  756   4.367   6.175   3.666
   50GLN     CA  757   4.192   6.299   3.666
   50GLN     HA  758   4.231   6.321   3.765
   50GLN     CB  759   4.207   6.430   3.590
   50GLN    HB1  760   4.128   6.501   3.613
   50GLN    HB2  761   4.203   6.412   3.482
   50GLN     CG  762   4.345   6.492   3.614
   50GLN    HG1  763   4.416   6.425   3.566
   50GLN    HG2  764   4.374   6.505   3.718
   50GLN     CD  765   4.359   6.631   3.553
   50GLN    OE1  766   4.407   6.658   3.443
   50GLN    NE2  767   4.326   6.733   3.632
   50GLN   HE21  768   4.301   6.723   3.730
   50GLN   HE22  769   4.309   6.822   3.588
   50GLN      C  770   4.050   6.253   3.698
   50GLN      O  771   3.963   6.339   3.713
   51ASN      N  772   4.022   6.123   3.712
   51ASN      H  773   4.101   6.061   3.700
   51ASN     CA  774   3.893   6.062   3.735
   51ASN     HA  775   3.815   6.133   3.759
   51ASN     CB  776   3.836   5.997   3.609
   51ASN    HB1  777   3.830   6.074   3.533
   51ASN    HB2  778   3.737   5.956   3.630
   51ASN     CG  779   3.920   5.881   3.555
   51ASN    OD1  780   4.001   5.822   3.626
   51ASN    ND2  781   3.896   5.836   3.432
   51ASN   HD21  782   3.821   5.881   3.380
   51ASN   HD22  783   3.954   5.762   3.397
   51ASN      C  784   3.883   5.972   3.858
   51ASN      O  785   3.779   5.910   3.879
   52GLU      N  786   3.983   5.968   3.946
   52GLU      H  787   4.064   6.027   3.934
   52GLU     CA  788   3.972   5.891   4.069
   52GLU     HA  789   3.955   5.786   4.043
   52GLU     CB  790   4.111   5.885   4.132
   52GLU    HB1  791   4.103   5.841   4.231
   52GLU    HB2  792   4.135   5.989   4.155
   52GLU     CG  793   4.226   5.813   4.063
   52GLU    HG1  794   4.225   5.846   3.960
   52GLU    HG2  795   4.200   5.707   4.066
   52GLU     CD  796   4.355   5.840   4.140
   52GLU    OE1  797   4.373   5.955   4.186
   52GLU    OE2  798   4.440   5.750   4.132
   52GLU      C  799   3.867   5.940   4.167
   52GLU      O  800   3.821   5.860   4.249
   53ASN      N  801   3.838   6.070   4.162
   53ASN      H  802   3.887   6.135   4.103
   53ASN     CA  803   3.733   6.131   4.241
   53ASN     HA  804   3.743   6.104   4.346
   53ASN     CB  805   3.747   6.282   4.249
   53ASN    HB1  806   3.710   6.321   4.154
   53ASN    HB2  807   3.854   6.302   4.252
   53ASN     CG  808   3.670   6.350   4.362
   53ASN    OD1  809   3.684   6.327   4.481
   53ASN    ND2  810   3.581   6.445   4.331
   53ASN   HD21  811   3.570   6.455   4.231
   53ASN   HD22  812   3.527   6.489   4.404
   53ASN      C  813   3.589   6.104   4.198
   53ASN      O  814   3.499   6.108   4.281
   54GLU      N  815   3.570   6.048   4.079
   54GLU      H  816   3.646   6.026   4.016
   54GLU     CA  817   3.448   5.974   4.054
   54GLU     HA  818   3.360   6.018   4.101
   54GLU     CB  819   3.413   5.970   3.906
   54GLU    HB1  820   3.326   5.905   3.892
   54GLU    HB2  821   3.499   5.933   3.850
   54GLU     CG  822   3.374   6.108   3.854
   54GLU    HG1  823   3.361   6.099   3.746
   54GLU    HG2  824   3.455   6.179   3.873
   54GLU     CD  825   3.251   6.153   3.931
   54GLU    OE1  826   3.256   6.259   3.996
   54GLU    OE2  827   3.141   6.093   3.930
   54GLU      C  828   3.456   5.827   4.094
   54GLU      O  829   3.359   5.767   4.142
   55VAL      N  830   3.571   5.761   4.084
   55VAL      H  831   3.649   5.811   4.044
   55VAL     CA  832   3.588   5.619   4.109
   55VAL     HA  833   3.512   5.562   4.057
   55VAL     CB  834   3.722   5.568   4.057
   55VAL     HB  835   3.798   5.639   4.089
   55VAL    CG1  836   3.748   5.423   4.098
   55VAL   HG11  837   3.659   5.368   4.071
   55VAL   HG12  838   3.833   5.385   4.041
   55VAL   HG13  839   3.775   5.416   4.203
   55VAL    CG2  840   3.721   5.573   3.904
   55VAL   HG21  841   3.690   5.667   3.858
   55VAL   HG22  842   3.815   5.533   3.866
   55VAL   HG23  843   3.641   5.506   3.871
   55VAL      C  844   3.576   5.596   4.259
   55VAL      O  845   3.524   5.491   4.296
   56GLY      N  846   3.599   5.689   4.351
   56GLY      H  847   3.648   5.773   4.322
   56GLY     CA  848   3.578   5.668   4.493
   56GLY    HA1  849   3.614   5.758   4.543
   56GLY    HA2  850   3.634   5.587   4.540
   56GLY      C  851   3.431   5.656   4.529
   56GLY      O  852   3.403   5.568   4.610
   57VAL      N  853   3.345   5.728   4.457
   57VAL      H  854   3.385   5.787   4.386
   57VAL     CA  855   3.204   5.710   4.488
   57VAL     HA  856   3.189   5.696   4.595
   57VAL     CB  857   3.118   5.833   4.459
   57VAL     HB  858   3.025   5.803   4.506
   57VAL    CG1  859   3.171   5.959   4.526
   57VAL   HG11  860   3.101   6.038   4.499
   57VAL   HG12  861   3.168   5.949   4.634
   57VAL   HG13  862   3.271   5.990   4.494
   57VAL    CG2  863   3.096   5.857   4.310
   57VAL   HG21  864   2.999   5.898   4.284
   57VAL   HG22  865   3.175   5.922   4.272
   57VAL   HG23  866   3.110   5.769   4.246
   57VAL      C  867   3.154   5.578   4.431
   57VAL      O  868   3.063   5.518   4.488
   58ALA      N  869   3.212   5.539   4.317
   58ALA      H  870   3.289   5.591   4.279
   58ALA     CA  871   3.176   5.419   4.244
   58ALA     HA  872   3.071   5.438   4.222
   58ALA     CB  873   3.256   5.408   4.115
   58ALA    HB1  874   3.360   5.379   4.133
   58ALA    HB2  875   3.212   5.335   4.048
   58ALA    HB3  876   3.254   5.497   4.052
   58ALA      C  877   3.203   5.294   4.326
   58ALA      O  878   3.109   5.216   4.342
   59ILE      N  879   3.318   5.278   4.393
   59ILE      H  880   3.382   5.356   4.390
   59ILE     CA  881   3.342   5.168   4.484
   59ILE     HA  882   3.298   5.079   4.440
   59ILE     CB  883   3.490   5.139   4.504
   59ILE     HB  884   3.492   5.059   4.579
   59ILE    CG2  885   3.550   5.095   4.371
   59ILE   HG21  886   3.567   5.180   4.304
   59ILE   HG22  887   3.642   5.037   4.381
   59ILE   HG23  888   3.481   5.032   4.317
   59ILE    CG1  889   3.576   5.250   4.565
   59ILE   HG11  890   3.533   5.263   4.664
   59ILE   HG12  891   3.569   5.345   4.513
   59ILE     CD  892   3.723   5.210   4.575
   59ILE    HD1  893   3.732   5.108   4.614
   59ILE    HD2  894   3.771   5.219   4.478
   59ILE    HD3  895   3.775   5.276   4.644
   59ILE      C  896   3.275   5.184   4.620
   59ILE      O  897   3.230   5.084   4.677
   60GLN      N  898   3.262   5.305   4.673
   60GLN      H  899   3.302   5.381   4.620
   60GLN     CA  900   3.174   5.335   4.785
   60GLN     HA  901   3.220   5.284   4.869
   60GLN     CB  902   3.171   5.486   4.808
   60GLN    HB1  903   3.146   5.528   4.710
   60GLN    HB2  904   3.270   5.522   4.835
   60GLN     CG  905   3.069   5.535   4.910
   60GLN    HG1  906   3.105   5.484   5.000
   60GLN    HG2  907   2.967   5.512   4.879
   60GLN     CD  908   3.083   5.686   4.920
   60GLN    OE1  909   3.163   5.737   4.997
   60GLN    NE2  910   3.000   5.766   4.852
   60GLN   HE21  911   2.934   5.731   4.785
   60GLN   HE22  912   3.030   5.862   4.868
   60GLN      C  913   3.033   5.286   4.757
   60GLN      O  914   2.976   5.227   4.849
   61GLU      N  915   2.978   5.294   4.636
   61GLU      H  916   3.029   5.356   4.575
   61GLU     CA  917   2.841   5.255   4.606
   61GLU     HA  918   2.779   5.288   4.689
   61GLU     CB  919   2.802   5.316   4.472
   61GLU    HB1  920   2.849   5.256   4.395
   61GLU    HB2  921   2.838   5.419   4.477
   61GLU     CG  922   2.650   5.323   4.452
   61GLU    HG1  923   2.616   5.225   4.487
   61GLU    HG2  924   2.618   5.330   4.349
   61GLU     CD  925   2.585   5.438   4.527
   61GLU    OE1  926   2.536   5.417   4.640
   61GLU    OE2  927   2.591   5.550   4.471
   61GLU      C  928   2.821   5.105   4.609
   61GLU      O  929   2.716   5.052   4.648
   62LYS      N  930   2.920   5.023   4.574
   62LYS      H  931   3.004   5.066   4.539
   62LYS     CA  932   2.919   4.879   4.593
   62LYS     HA  933   2.817   4.841   4.598
   62LYS     CB  934   2.996   4.807   4.482
   62LYS    HB1  935   2.981   4.700   4.497
   62LYS    HB2  936   3.098   4.841   4.499
   62LYS     CG  937   2.960   4.852   4.341
   62LYS    HG1  938   3.027   4.802   4.271
   62LYS    HG2  939   2.969   4.960   4.331
   62LYS     CD  940   2.820   4.825   4.288
   62LYS    HD1  941   2.808   4.885   4.198
   62LYS    HD2  942   2.744   4.873   4.350
   62LYS     CE  943   2.794   4.676   4.263
   62LYS    HE1  944   2.799   4.625   4.359
   62LYS    HE2  945   2.865   4.643   4.187
   62LYS     NZ  946   2.656   4.654   4.218
   62LYS    HZ1  947   2.626   4.558   4.205
   62LYS    HZ2  948   2.595   4.705   4.280
   62LYS    HZ3  949   2.638   4.703   4.131
   62LYS      C  950   2.963   4.837   4.732
   62LYS      O  951   2.929   4.729   4.780
   63LEU      N  952   3.035   4.923   4.805
   63LEU      H  953   3.054   5.012   4.761
   63LEU     CA  954   3.053   4.899   4.947
   63LEU     HA  955   3.075   4.793   4.948
   63LEU     CB  956   3.173   4.981   4.992
   63LEU    HB1  957   3.171   4.981   5.101
   63LEU    HB2  958   3.153   5.082   4.957
   63LEU     CG  959   3.315   4.947   4.948
   63LEU     HG  960   3.328   4.939   4.840
   63LEU    CD1  961   3.405   5.057   5.005
   63LEU   HD11  962   3.375   5.153   4.963
   63LEU   HD12  963   3.388   5.047   5.112
   63LEU   HD13  964   3.512   5.041   4.988
   63LEU    CD2  965   3.360   4.813   5.004
   63LEU   HD21  966   3.462   4.790   4.973
   63LEU   HD22  967   3.342   4.810   5.111
   63LEU   HD23  968   3.301   4.735   4.955
   63LEU      C  969   2.923   4.923   5.024
   63LEU      O  970   2.885   4.841   5.107
   64ARG      N  971   2.854   5.036   5.007
   64ARG      H  972   2.897   5.094   4.936
   64ARG     CA  973   2.728   5.067   5.070
   64ARG     HA  974   2.755   5.068   5.176
   64ARG     CB  975   2.691   5.207   5.023
   64ARG    HB1  976   2.585   5.228   5.034
   64ARG    HB2  977   2.712   5.212   4.916
   64ARG     CG  978   2.765   5.324   5.089
   64ARG    HG1  979   2.871   5.316   5.066
   64ARG    HG2  980   2.753   5.309   5.196
   64ARG     CD  981   2.716   5.458   5.035
   64ARG    HD1  982   2.607   5.459   5.044
   64ARG    HD2  983   2.736   5.468   4.928
   64ARG     NE  984   2.782   5.572   5.100
   64ARG     HE  985   2.861   5.541   5.155
   64ARG     CZ  986   2.769   5.703   5.077
   64ARG    NH1  987   2.680   5.768   5.001
   64ARG   HH11  988   2.615   5.704   4.957
   64ARG   HH12  989   2.670   5.868   4.992
   64ARG    NH2  990   2.843   5.792   5.146
   64ARG   HH21  991   2.920   5.757   5.200
   64ARG   HH22  992   2.837   5.892   5.140
   64ARG      C  993   2.615   4.971   5.033
   64ARG      O  994   2.529   4.942   5.115
   65GLU      N  995   2.633   4.897   4.923
   65GLU      H  996   2.707   4.925   4.860
   65GLU     CA  997   2.546   4.792   4.877
   65GLU     HA  998   2.442   4.817   4.901
   65GLU     CB  999   2.560   4.775   4.726
   65GLU    HB1 1000   2.662   4.762   4.692
   65GLU    HB2 1001   2.525   4.873   4.693
   65GLU     CG 1002   2.459   4.684   4.657
   65GLU    HG1 1003   2.363   4.696   4.707
   65GLU    HG2 1004   2.497   4.582   4.657
   65GLU     CD 1005   2.431   4.716   4.511
   65GLU    OE1 1006   2.318   4.690   4.465
   65GLU    OE2 1007   2.518   4.761   4.434
   65GLU      C 1008   2.560   4.659   4.951
   65GLU      O 1009   2.481   4.565   4.939
   66GLN      N 1010   2.671   4.643   5.023
   66GLN      H 1011   2.733   4.722   5.023
   66GLN     CA 1012   2.718   4.521   5.084
   66GLN     HA 1013   2.815   4.547   5.128
   66GLN     CB 1014   2.636   4.484   5.208
   66GLN    HB1 1015   2.693   4.407   5.260
   66GLN    HB2 1016   2.543   4.433   5.183
   66GLN     CG 1017   2.600   4.597   5.303
   66GLN    HG1 1018   2.553   4.548   5.389
   66GLN    HG2 1019   2.521   4.663   5.267
   66GLN     CD 1020   2.720   4.678   5.351
   66GLN    OE1 1021   2.834   4.632   5.344
   66GLN    NE2 1022   2.692   4.802   5.392
   66GLN   HE21 1023   2.594   4.822   5.406
   66GLN   HE22 1024   2.762   4.868   5.423
   66GLN      C 1025   2.761   4.406   4.994
   66GLN      O 1026   2.790   4.300   5.048
   67VAL      N 1027   2.774   4.434   4.864
   67VAL      H 1028   2.768   4.529   4.831
   67VAL     CA 1029   2.818   4.343   4.760
   67VAL     HA 1030   2.760   4.251   4.764
   67VAL     CB 1031   2.809   4.403   4.620
   67VAL     HB 1032   2.842   4.506   4.624
   67VAL    CG1 1033   2.884   4.323   4.513
   67VAL   HG11 1034   2.985   4.350   4.542
   67VAL   HG12 1035   2.858   4.218   4.529
   67VAL   HG13 1036   2.863   4.361   4.413
   67VAL    CG2 1037   2.662   4.401   4.578
   67VAL   HG21 1038   2.642   4.485   4.511
   67VAL   HG22 1039   2.644   4.301   4.539
   67VAL   HG23 1040   2.590   4.424   4.657
   67VAL      C 1041   2.964   4.310   4.787
   67VAL      O 1042   3.009   4.197   4.766
   68VAL      N 1043   3.045   4.407   4.829
   68VAL      H 1044   3.007   4.500   4.839
   68VAL     CA 1045   3.188   4.392   4.843
   68VAL     HA 1046   3.205   4.287   4.865
   68VAL     CB 1047   3.272   4.447   4.728
   68VAL     HB 1048   3.372   4.452   4.770
   68VAL    CG1 1049   3.294   4.346   4.615
   68VAL   HG11 1050   3.316   4.250   4.662
   68VAL   HG12 1051   3.200   4.345   4.560
   68VAL   HG13 1052   3.370   4.381   4.545
   68VAL    CG2 1053   3.230   4.581   4.667
   68VAL   HG21 1054   3.306   4.619   4.598
   68VAL   HG22 1055   3.137   4.568   4.613
   68VAL   HG23 1056   3.227   4.647   4.753
   68VAL      C 1057   3.225   4.457   4.976
   68VAL      O 1058   3.151   4.543   5.023
   69LYS      N 1059   3.340   4.421   5.032
   69LYS      H 1060   3.377   4.337   4.991
   69LYS     CA 1061   3.410   4.491   5.139
   69LYS     HA 1062   3.351   4.580   5.159
   69LYS     CB 1063   3.417   4.402   5.263
   69LYS    HB1 1064   3.317   4.385   5.303
   69LYS    HB2 1065   3.475   4.450   5.341
   69LYS     CG 1066   3.476   4.262   5.246
   69LYS    HG1 1067   3.565   4.270   5.183
   69LYS    HG2 1068   3.410   4.191   5.196
   69LYS     CD 1069   3.509   4.207   5.385
   69LYS    HD1 1070   3.578   4.284   5.420
   69LYS    HD2 1071   3.552   4.108   5.372
   69LYS     CE 1072   3.386   4.190   5.473
   69LYS    HE1 1073   3.312   4.143   5.407
   69LYS    HE2 1074   3.352   4.287   5.509
   69LYS     NZ 1075   3.403   4.088   5.579
   69LYS    HZ1 1076   3.482   4.113   5.637
   69LYS    HZ2 1077   3.318   4.077   5.632
   69LYS    HZ3 1078   3.428   4.003   5.531
   69LYS      C 1079   3.543   4.540   5.085
   69LYS      O 1080   3.577   4.506   4.972
   70ARG      N 1081   3.610   4.627   5.161
   70ARG      H 1082   3.569   4.663   5.246
   70ARG     CA 1083   3.725   4.701   5.113
   70ARG     HA 1084   3.702   4.751   5.019
   70ARG     CB 1085   3.769   4.805   5.216
   70ARG    HB1 1086   3.792   4.748   5.305
   70ARG    HB2 1087   3.685   4.871   5.240
   70ARG     CG 1088   3.897   4.884   5.189
   70ARG    HG1 1089   3.980   4.814   5.201
   70ARG    HG2 1090   3.902   4.965   5.261
   70ARG     CD 1091   3.910   4.955   5.054
   70ARG    HD1 1092   3.844   5.042   5.054
   70ARG    HD2 1093   3.874   4.888   4.977
   70ARG     NE 1094   4.047   5.001   5.032
   70ARG     HE 1095   4.080   5.085   5.078
   70ARG     CZ 1096   4.141   4.931   4.967
   70ARG    NH1 1097   4.103   4.821   4.901
   70ARG   HH11 1098   4.011   4.782   4.917
   70ARG   HH12 1099   4.165   4.758   4.852
   70ARG    NH2 1100   4.267   4.975   4.957
   70ARG   HH21 1101   4.291   5.047   5.023
   70ARG   HH22 1102   4.335   4.906   4.929
   70ARG      C 1103   3.845   4.613   5.082
   70ARG      O 1104   3.913   4.641   4.984
   71GLU      N 1105   3.866   4.511   5.166
   71GLU      H 1106   3.801   4.512   5.243
   71GLU     CA 1107   3.977   4.418   5.161
   71GLU     HA 1108   4.067   4.479   5.153
   71GLU     CB 1109   3.985   4.356   5.300
   71GLU    HB1 1110   3.969   4.434   5.375
   71GLU    HB2 1111   4.089   4.326   5.313
   71GLU     CG 1112   3.881   4.246   5.319
   71GLU    HG1 1113   3.917   4.163   5.258
   71GLU    HG2 1114   3.786   4.288   5.287
   71GLU     CD 1115   3.866   4.204   5.465
   71GLU    OE1 1116   3.902   4.092   5.508
   71GLU    OE2 1117   3.811   4.282   5.545
   71GLU      C 1118   3.967   4.313   5.051
   71GLU      O 1119   4.063   4.238   5.035
   72GLU      N 1120   3.852   4.301   4.984
   72GLU      H 1121   3.768   4.352   5.003
   72GLU     CA 1122   3.841   4.215   4.868
   72GLU     HA 1123   3.917   4.137   4.873
   72GLU     CB 1124   3.713   4.134   4.883
   72GLU    HB1 1125   3.719   4.099   4.986
   72GLU    HB2 1126   3.710   4.050   4.815
   72GLU     CG 1127   3.589   4.220   4.857
   72GLU    HG1 1128   3.592   4.286   4.770
   72GLU    HG2 1129   3.571   4.280   4.946
   72GLU     CD 1130   3.470   4.128   4.842
   72GLU    OE1 1131   3.384   4.145   4.931
   72GLU    OE2 1132   3.460   4.052   4.743
   72GLU      C 1133   3.863   4.281   4.732
   72GLU      O 1134   3.901   4.221   4.633
   73LEU      N 1135   3.843   4.413   4.728
   73LEU      H 1136   3.826   4.458   4.817
   73LEU     CA 1137   3.894   4.503   4.626
   73LEU     HA 1138   3.873   4.459   4.529
   73LEU     CB 1139   3.824   4.638   4.643
   73LEU    HB1 1140   3.871   4.697   4.565
   73LEU    HB2 1141   3.857   4.687   4.735
   73LEU     CG 1142   3.672   4.629   4.628
   73LEU     HG 1143   3.624   4.567   4.704
   73LEU    CD1 1144   3.608   4.767   4.634
   73LEU   HD11 1145   3.612   4.806   4.736
   73LEU   HD12 1146   3.666   4.832   4.568
   73LEU   HD13 1147   3.506   4.751   4.599
   73LEU    CD2 1148   3.631   4.571   4.493
   73LEU   HD21 1149   3.527   4.593   4.473
   73LEU   HD22 1150   3.694   4.617   4.416
   73LEU   HD23 1151   3.633   4.462   4.492
   73LEU      C 1152   4.044   4.523   4.642
   73LEU      O 1153   4.095   4.539   4.753
   74PHE      N 1154   4.117   4.523   4.530
   74PHE      H 1155   4.064   4.499   4.447
   74PHE     CA 1156   4.259   4.550   4.517
   74PHE     HA 1157   4.304   4.572   4.613
   74PHE     CB 1158   4.334   4.428   4.465
   74PHE    HB1 1159   4.329   4.429   4.356
   74PHE    HB2 1160   4.280   4.340   4.500
   74PHE     CG 1161   4.478   4.435   4.510
   74PHE    CD1 1162   4.567   4.510   4.432
   74PHE    HD1 1163   4.526   4.563   4.348
   74PHE    CE1 1164   4.702   4.507   4.468
   74PHE    HE1 1165   4.764   4.577   4.414
   74PHE     CZ 1166   4.746   4.442   4.585
   74PHE     HZ 1167   4.850   4.446   4.614
   74PHE    CE2 1168   4.653   4.375   4.665
   74PHE    HE2 1169   4.692   4.323   4.752
   74PHE    CD2 1170   4.518   4.378   4.632
   74PHE    HD2 1171   4.450   4.321   4.694
   74PHE      C 1172   4.284   4.679   4.439
   74PHE      O 1173   4.247   4.682   4.322
   75ILE      N 1174   4.358   4.772   4.498
   75ILE      H 1175   4.384   4.756   4.595
   75ILE     CA 1176   4.365   4.913   4.462
   75ILE     HA 1177   4.298   4.934   4.379
   75ILE     CB 1178   4.318   5.010   4.570
   75ILE     HB 1179   4.366   4.999   4.667
   75ILE    CG2 1180   4.346   5.157   4.538
   75ILE   HG21 1181   4.287   5.218   4.605
   75ILE   HG22 1182   4.451   5.185   4.548
   75ILE   HG23 1183   4.307   5.173   4.438
   75ILE    CG1 1184   4.171   4.987   4.602
   75ILE   HG11 1185   4.156   5.037   4.697
   75ILE   HG12 1186   4.159   4.882   4.628
   75ILE     CD 1187   4.066   5.026   4.498
   75ILE    HD1 1188   3.975   4.978   4.534
   75ILE    HD2 1189   4.061   5.132   4.476
   75ILE    HD3 1190   4.102   4.979   4.406
   75ILE      C 1191   4.504   4.951   4.414
   75ILE      O 1192   4.600   4.927   4.487
   76VAL      N 1193   4.514   5.000   4.290
   76VAL      H 1194   4.423   4.999   4.247
   76VAL     CA 1195   4.634   5.036   4.217
   76VAL     HA 1196   4.716   5.032   4.289
   76VAL     CB 1197   4.661   4.934   4.107
   76VAL     HB 1198   4.586   4.943   4.028
   76VAL    CG1 1199   4.803   4.955   4.054
   76VAL   HG11 1200   4.877   4.981   4.129
   76VAL   HG12 1201   4.845   4.883   3.984
   76VAL   HG13 1202   4.802   5.050   4.000
   76VAL    CG2 1203   4.671   4.791   4.158
   76VAL   HG21 1204   4.718   4.798   4.256
   76VAL   HG22 1205   4.569   4.751   4.164
   76VAL   HG23 1206   4.731   4.719   4.102
   76VAL      C 1207   4.628   5.179   4.167
   76VAL      O 1208   4.558   5.197   4.067
   77SER      N 1209   4.706   5.273   4.221
   77SER      H 1210   4.765   5.249   4.300
   77SER     CA 1211   4.707   5.412   4.181
   77SER     HA 1212   4.660   5.419   4.083
   77SER     CB 1213   4.627   5.495   4.281
   77SER    HB1 1214   4.671   5.594   4.294
   77SER    HB2 1215   4.619   5.443   4.377
   77SER     OG 1216   4.493   5.492   4.238
   77SER     HG 1217   4.466   5.583   4.222
   77SER      C 1218   4.848   5.461   4.149
   77SER      O 1219   4.945   5.388   4.168
   78LYS      N 1220   4.869   5.584   4.101
   78LYS      H 1221   4.792   5.648   4.087
   78LYS     CA 1222   4.996   5.623   4.042
   78LYS     HA 1223   5.070   5.567   4.099
   78LYS     CB 1224   5.013   5.571   3.900
   78LYS    HB1 1225   5.118   5.581   3.872
   78LYS    HB2 1226   4.957   5.641   3.838
   78LYS     CG 1227   4.973   5.428   3.862
   78LYS    HG1 1228   4.865   5.422   3.873
   78LYS    HG2 1229   5.028   5.362   3.930
   78LYS     CD 1230   4.995   5.413   3.712
   78LYS    HD1 1231   5.101   5.410   3.686
   78LYS    HD2 1232   4.960   5.503   3.661
   78LYS     CE 1233   4.920   5.286   3.677
   78LYS    HE1 1234   4.936   5.212   3.755
   78LYS    HE2 1235   4.965   5.253   3.583
   78LYS     NZ 1236   4.776   5.302   3.648
   78LYS    HZ1 1237   4.737   5.210   3.637
   78LYS    HZ2 1238   4.729   5.339   3.730
   78LYS    HZ3 1239   4.752   5.360   3.569
   78LYS      C 1240   5.040   5.768   4.050
   78LYS      O 1241   4.966   5.860   4.015
   79LEU      N 1242   5.164   5.793   4.093
   79LEU      H 1243   5.220   5.709   4.102
   79LEU     CA 1244   5.232   5.920   4.100
   79LEU     HA 1245   5.165   5.991   4.148
   79LEU     CB 1246   5.342   5.884   4.200
   79LEU    HB1 1247   5.398   5.807   4.147
   79LEU    HB2 1248   5.296   5.851   4.292
   79LEU     CG 1249   5.435   5.999   4.237
   79LEU     HG 1250   5.463   6.070   4.158
   79LEU    CD1 1251   5.376   6.094   4.341
   79LEU   HD11 1252   5.278   6.119   4.301
   79LEU   HD12 1253   5.362   6.042   4.435
   79LEU   HD13 1254   5.442   6.179   4.357
   79LEU    CD2 1255   5.566   5.944   4.292
   79LEU   HD21 1256   5.641   6.023   4.284
   79LEU   HD22 1257   5.555   5.912   4.395
   79LEU   HD23 1258   5.615   5.863   4.238
   79LEU      C 1259   5.295   5.967   3.969
   79LEU      O 1260   5.378   5.900   3.907
   80TRP      N 1261   5.255   6.085   3.921
   80TRP      H 1262   5.192   6.143   3.975
   80TRP     CA 1263   5.315   6.150   3.806
   80TRP     HA 1264   5.324   6.072   3.730
   80TRP     CB 1265   5.209   6.248   3.758
   80TRP    HB1 1266   5.203   6.337   3.821
   80TRP    HB2 1267   5.109   6.205   3.752
   80TRP     CG 1268   5.242   6.304   3.623
   80TRP    CD1 1269   5.236   6.433   3.582
   80TRP    HD1 1270   5.219   6.513   3.652
   80TRP    NE1 1271   5.289   6.441   3.454
   80TRP    HE1 1272   5.312   6.527   3.407
   80TRP    CE2 1273   5.294   6.317   3.393
   80TRP    CZ2 1274   5.338   6.272   3.268
   80TRP    HZ2 1275   5.360   6.347   3.193
   80TRP    CH2 1276   5.316   6.138   3.237
   80TRP    HH2 1277   5.368   6.099   3.151
   80TRP    CZ3 1278   5.260   6.051   3.331
   80TRP    HZ3 1279   5.253   5.944   3.317
   80TRP    CE3 1280   5.233   6.097   3.460
   80TRP    HE3 1281   5.208   6.025   3.536
   80TRP    CD2 1282   5.254   6.230   3.498
   80TRP      C 1283   5.449   6.216   3.832
   80TRP      O 1284   5.478   6.267   3.940
   81CYS      N 1285   5.523   6.224   3.721
   81CYS      H 1286   5.476   6.185   3.640
   81CYS     CA 1287   5.654   6.283   3.705
   81CYS     HA 1288   5.731   6.218   3.748
   81CYS     CB 1289   5.692   6.298   3.558
   81CYS    HB1 1290   5.801   6.292   3.561
   81CYS    HB2 1291   5.648   6.394   3.532
   81CYS     SG 1292   5.622   6.178   3.443
   81CYS     HG 1293   5.702   6.213   3.341
   81CYS      C 1294   5.674   6.420   3.768
   81CYS      O 1295   5.784   6.445   3.817
   82THR      N 1296   5.575   6.510   3.769
   82THR      H 1297   5.482   6.486   3.737
   82THR     CA 1298   5.584   6.638   3.836
   82THR     HA 1299   5.681   6.682   3.816
   82THR     CB 1300   5.472   6.728   3.783
   82THR     HB 1301   5.473   6.826   3.830
   82THR    CG2 1302   5.475   6.755   3.633
   82THR   HG21 1303   5.557   6.822   3.605
   82THR   HG22 1304   5.476   6.659   3.582
   82THR   HG23 1305   5.394   6.826   3.618
   82THR    OG1 1306   5.343   6.672   3.793
   82THR    HG1 1307   5.269   6.729   3.769
   82THR      C 1308   5.579   6.645   3.988
   82THR      O 1309   5.609   6.749   4.046
   83TYR      N 1310   5.563   6.530   4.054
   83TYR      H 1311   5.542   6.450   3.996
   83TYR     CA 1312   5.559   6.515   4.198
   83TYR     HA 1313   5.554   6.609   4.253
   83TYR     CB 1314   5.428   6.448   4.237
   83TYR    HB1 1315   5.436   6.430   4.344
   83TYR    HB2 1316   5.413   6.354   4.184
   83TYR     CG 1317   5.307   6.530   4.200
   83TYR    CD1 1318   5.266   6.619   4.300
   83TYR    HD1 1319   5.307   6.618   4.400
   83TYR    CE1 1320   5.162   6.710   4.278
   83TYR    HE1 1321   5.125   6.772   4.359
   83TYR     CZ 1322   5.100   6.707   4.152
   83TYR     OH 1323   5.006   6.797   4.111
   83TYR     HH 1324   4.973   6.856   4.180
   83TYR    CE2 1325   5.142   6.615   4.053
   83TYR    HE2 1326   5.081   6.603   3.965
   83TYR    CD2 1327   5.245   6.523   4.075
   83TYR    HD2 1328   5.288   6.455   4.003
   83TYR      C 1329   5.681   6.434   4.241
   83TYR      O 1330   5.672   6.356   4.335
   84HIS      N 1331   5.799   6.450   4.180
   84HIS      H 1332   5.812   6.517   4.106
   84HIS     CA 1333   5.910   6.362   4.210
   84HIS     HA 1334   5.875   6.267   4.251
   84HIS     CB 1335   5.976   6.332   4.076
   84HIS    HB1 1336   6.078   6.295   4.091
   84HIS    HB2 1337   5.977   6.420   4.011
   84HIS     CG 1338   5.908   6.223   3.998
   84HIS    ND1 1339   5.969   6.140   3.904
   84HIS    CE1 1340   5.882   6.042   3.878
   84HIS    HE1 1341   5.890   5.957   3.812
   84HIS    NE2 1342   5.766   6.068   3.940
   84HIS    HE2 1343   5.691   6.001   3.950
   84HIS    CD2 1344   5.781   6.178   4.021
   84HIS    HD2 1345   5.716   6.209   4.102
   84HIS      C 1346   6.012   6.425   4.304
   84HIS      O 1347   6.124   6.461   4.269
   85GLU      N 1348   5.959   6.445   4.425
   85GLU      H 1349   5.862   6.420   4.433
   85GLU     CA 1350   6.031   6.509   4.533
   85GLU     HA 1351   6.133   6.472   4.517
   85GLU     CB 1352   6.015   6.660   4.519
   85GLU    HB1 1353   5.941   6.691   4.592
   85GLU    HB2 1354   5.969   6.679   4.422
   85GLU     CG 1355   6.145   6.738   4.539
   85GLU    HG1 1356   6.122   6.844   4.532
   85GLU    HG2 1357   6.217   6.719   4.460
   85GLU     CD 1358   6.213   6.703   4.671
   85GLU    OE1 1359   6.157   6.742   4.776
   85GLU    OE2 1360   6.306   6.620   4.670
   85GLU      C 1361   5.988   6.457   4.669
   85GLU      O 1362   5.868   6.441   4.690
   86LYS      N 1363   6.084   6.438   4.761
   86LYS      H 1364   6.175   6.473   4.735
   86LYS     CA 1365   6.059   6.404   4.899
   86LYS     HA 1366   6.008   6.307   4.902
   86LYS     CB 1367   6.190   6.406   4.976
   86LYS    HB1 1368   6.164   6.400   5.082
   86LYS    HB2 1369   6.248   6.497   4.958
   86LYS     CG 1370   6.291   6.299   4.937
   86LYS    HG1 1371   6.362   6.344   4.867
   86LYS    HG2 1372   6.246   6.219   4.878
   86LYS     CD 1373   6.374   6.246   5.053
   86LYS    HD1 1374   6.320   6.218   5.144
   86LYS    HD2 1375   6.444   6.326   5.077
   86LYS     CE 1376   6.452   6.130   4.992
   86LYS    HE1 1377   6.500   6.166   4.900
   86LYS    HE2 1378   6.382   6.059   4.948
   86LYS     NZ 1379   6.546   6.068   5.087
   86LYS    HZ1 1380   6.608   6.003   5.041
   86LYS    HZ2 1381   6.587   6.133   5.152
   86LYS    HZ3 1382   6.481   6.019   5.147
   86LYS      C 1383   5.961   6.499   4.967
   86LYS      O 1384   5.901   6.455   5.065
   87GLY      N 1385   5.947   6.625   4.926
   87GLY      H 1386   6.006   6.652   4.848
   87GLY     CA 1387   5.843   6.715   4.970
   87GLY    HA1 1388   5.881   6.816   4.977
   87GLY    HA2 1389   5.815   6.683   5.071
   87GLY      C 1390   5.713   6.720   4.890
   87GLY      O 1391   5.616   6.772   4.945
   88LEU      N 1392   5.708   6.648   4.778
   88LEU      H 1393   5.794   6.605   4.746
   88LEU     CA 1394   5.581   6.640   4.709
   88LEU     HA 1395   5.509   6.705   4.760
   88LEU     CB 1396   5.611   6.696   4.570
   88LEU    HB1 1397   5.518   6.686   4.514
   88LEU    HB2 1398   5.689   6.635   4.525
   88LEU     CG 1399   5.645   6.844   4.567
   88LEU     HG 1400   5.731   6.860   4.632
   88LEU    CD1 1401   5.680   6.874   4.422
   88LEU   HD11 1402   5.723   6.974   4.416
   88LEU   HD12 1403   5.756   6.803   4.387
   88LEU   HD13 1404   5.586   6.862   4.369
   88LEU    CD2 1405   5.529   6.936   4.607
   88LEU   HD21 1406   5.522   6.953   4.715
   88LEU   HD22 1407   5.562   7.039   4.590
   88LEU   HD23 1408   5.434   6.918   4.557
   88LEU      C 1409   5.507   6.507   4.702
   88LEU      O 1410   5.386   6.507   4.683
   89VAL      N 1411   5.575   6.393   4.715
   89VAL      H 1412   5.673   6.408   4.735
   89VAL     CA 1413   5.519   6.262   4.689
   89VAL     HA 1414   5.488   6.264   4.584
   89VAL     CB 1415   5.628   6.156   4.702
   89VAL     HB 1416   5.702   6.184   4.777
   89VAL    CG1 1417   5.590   6.009   4.721
   89VAL   HG11 1418   5.550   6.007   4.823
   89VAL   HG12 1419   5.517   5.979   4.646
   89VAL   HG13 1420   5.680   5.948   4.717
   89VAL    CG2 1421   5.707   6.162   4.572
   89VAL   HG21 1422   5.728   6.267   4.552
   89VAL   HG22 1423   5.801   6.110   4.594
   89VAL   HG23 1424   5.664   6.113   4.485
   89VAL      C 1425   5.395   6.227   4.770
   89VAL      O 1426   5.296   6.171   4.725
   90LYS      N 1427   5.392   6.277   4.894
   90LYS      H 1428   5.459   6.347   4.920
   90LYS     CA 1429   5.295   6.237   4.993
   90LYS     HA 1430   5.273   6.131   4.979
   90LYS     CB 1431   5.352   6.258   5.133
   90LYS    HB1 1432   5.374   6.363   5.151
   90LYS    HB2 1433   5.451   6.213   5.149
   90LYS     CG 1434   5.257   6.208   5.241
   90LYS    HG1 1435   5.197   6.129   5.195
   90LYS    HG2 1436   5.190   6.289   5.269
   90LYS     CD 1437   5.326   6.148   5.363
   90LYS    HD1 1438   5.385   6.060   5.337
   90LYS    HD2 1439   5.251   6.125   5.438
   90LYS     CE 1440   5.410   6.257   5.429
   90LYS    HE1 1441   5.334   6.305   5.491
   90LYS    HE2 1442   5.455   6.323   5.354
   90LYS     NZ 1443   5.515   6.198   5.513
   90LYS    HZ1 1444   5.558   6.273   5.565
   90LYS    HZ2 1445   5.478   6.123   5.570
   90LYS    HZ3 1446   5.592   6.162   5.458
   90LYS      C 1447   5.160   6.307   4.978
   90LYS      O 1448   5.059   6.237   4.978
   91GLY      N 1449   5.163   6.438   4.953
   91GLY      H 1450   5.253   6.480   4.937
   91GLY     CA 1451   5.042   6.507   4.911
   91GLY    HA1 1452   5.068   6.610   4.885
   91GLY    HA2 1453   4.987   6.509   5.004
   91GLY      C 1454   4.975   6.447   4.788
   91GLY      O 1455   4.854   6.423   4.785
   92ALA      N 1456   5.054   6.408   4.688
   92ALA      H 1457   5.152   6.419   4.706
   92ALA     CA 1458   5.005   6.341   4.569
   92ALA     HA 1459   4.936   6.402   4.510
   92ALA     CB 1460   5.120   6.327   4.470
   92ALA    HB1 1461   5.083   6.269   4.385
   92ALA    HB2 1462   5.168   6.424   4.457
   92ALA    HB3 1463   5.200   6.267   4.515
   92ALA      C 1464   4.939   6.209   4.604
   92ALA      O 1465   4.832   6.180   4.551
   93CYS      N 1466   4.993   6.141   4.705
   93CYS      H 1467   5.087   6.167   4.734
   93CYS     CA 1468   4.928   6.019   4.750
   93CYS     HA 1469   4.893   5.967   4.661
   93CYS     CB 1470   5.040   5.935   4.811
   93CYS    HB1 1471   5.079   5.972   4.906
   93CYS    HB2 1472   5.125   5.929   4.743
   93CYS     SG 1473   4.979   5.765   4.822
   93CYS     HG 1474   4.865   5.791   4.887
   93CYS      C 1475   4.803   6.048   4.832
   93CYS      O 1476   4.703   5.979   4.811
   94GLN      N 1477   4.802   6.148   4.921
   94GLN      H 1478   4.888   6.197   4.944
   94GLN     CA 1479   4.686   6.189   4.998
   94GLN     HA 1480   4.647   6.106   5.055
   94GLN     CB 1481   4.734   6.299   5.092
   94GLN    HB1 1482   4.645   6.353   5.123
   94GLN    HB2 1483   4.806   6.361   5.038
   94GLN     CG 1484   4.799   6.227   5.210
   94GLN    HG1 1485   4.865   6.143   5.186
   94GLN    HG2 1486   4.722   6.177   5.269
   94GLN     CD 1487   4.878   6.320   5.301
   94GLN    OE1 1488   4.908   6.436   5.276
   94GLN    NE2 1489   4.910   6.271   5.421
   94GLN   HE21 1490   4.914   6.171   5.435
   94GLN   HE22 1491   4.975   6.331   5.469
   94GLN      C 1492   4.573   6.249   4.915
   94GLN      O 1493   4.459   6.232   4.958
   95LYS      N 1494   4.597   6.308   4.798
   95LYS      H 1495   4.694   6.319   4.773
   95LYS     CA 1496   4.500   6.344   4.696
   95LYS     HA 1497   4.426   6.391   4.762
   95LYS     CB 1498   4.577   6.442   4.609
   95LYS    HB1 1499   4.647   6.394   4.540
   95LYS    HB2 1500   4.635   6.512   4.670
   95LYS     CG 1501   4.484   6.537   4.534
   95LYS    HG1 1502   4.531   6.635   4.536
   95LYS    HG2 1503   4.392   6.540   4.593
   95LYS     CD 1504   4.447   6.495   4.392
   95LYS    HD1 1505   4.401   6.397   4.393
   95LYS    HD2 1506   4.540   6.485   4.337
   95LYS     CE 1507   4.364   6.598   4.315
   95LYS    HE1 1508   4.375   6.576   4.209
   95LYS    HE2 1509   4.407   6.697   4.328
   95LYS     NZ 1510   4.220   6.599   4.348
   95LYS    HZ1 1511   4.185   6.507   4.325
   95LYS    HZ2 1512   4.203   6.629   4.443
   95LYS    HZ3 1513   4.181   6.671   4.289
   95LYS      C 1514   4.429   6.236   4.616
   95LYS      O 1515   4.306   6.240   4.613
   96THR      N 1516   4.500   6.127   4.587
   96THR      H 1517   4.599   6.132   4.606
   96THR     CA 1518   4.450   6.005   4.527
   96THR     HA 1519   4.388   6.025   4.439
   96THR     CB 1520   4.570   5.921   4.486
   96THR     HB 1521   4.656   5.931   4.551
   96THR    CG2 1522   4.539   5.772   4.473
   96THR   HG21 1523   4.630   5.718   4.444
   96THR   HG22 1524   4.517   5.738   4.574
   96THR   HG23 1525   4.454   5.749   4.410
   96THR    OG1 1526   4.611   5.961   4.357
   96THR    HG1 1527   4.527   5.965   4.311
   96THR      C 1528   4.366   5.932   4.631
   96THR      O 1529   4.263   5.873   4.597
   97LEU      N 1530   4.399   5.935   4.760
   97LEU      H 1531   4.490   5.970   4.786
   97LEU     CA 1532   4.327   5.878   4.871
   97LEU     HA 1533   4.290   5.779   4.844
   97LEU     CB 1534   4.418   5.874   4.994
   97LEU    HB1 1535   4.361   5.876   5.087
   97LEU    HB2 1536   4.475   5.966   4.987
   97LEU     CG 1537   4.507   5.750   5.005
   97LEU     HG 1538   4.555   5.736   4.908
   97LEU    CD1 1539   4.618   5.771   5.108
   97LEU   HD11 1540   4.682   5.683   5.103
   97LEU   HD12 1541   4.683   5.855   5.084
   97LEU   HD13 1542   4.576   5.775   5.208
   97LEU    CD2 1543   4.422   5.632   5.051
   97LEU   HD21 1544   4.348   5.619   4.972
   97LEU   HD22 1545   4.480   5.540   5.057
   97LEU   HD23 1546   4.379   5.650   5.149
   97LEU      C 1547   4.199   5.949   4.914
   97LEU      O 1548   4.106   5.887   4.964
   98SER      N 1549   4.204   6.082   4.901
   98SER      H 1550   4.287   6.117   4.856
   98SER     CA 1551   4.089   6.170   4.906
   98SER     HA 1552   4.033   6.143   4.996
   98SER     CB 1553   4.134   6.314   4.926
   98SER    HB1 1554   4.049   6.380   4.939
   98SER    HB2 1555   4.180   6.353   4.835
   98SER     OG 1556   4.223   6.321   5.035
   98SER     HG 1557   4.311   6.301   5.003
   98SER      C 1558   3.989   6.158   4.792
   98SER      O 1559   3.869   6.154   4.818
   99ASP      N 1560   4.043   6.143   4.670
   99ASP      H 1561   4.140   6.165   4.655
   99ASP     CA 1562   3.974   6.104   4.549
   99ASP     HA 1563   3.895   6.178   4.536
   99ASP     CB 1564   4.066   6.124   4.429
   99ASP    HB1 1565   4.035   6.063   4.344
   99ASP    HB2 1566   4.165   6.087   4.455
   99ASP     CG 1567   4.083   6.269   4.388
   99ASP    OD1 1568   4.020   6.359   4.447
   99ASP    OD2 1569   4.149   6.288   4.283
   99ASP      C 1570   3.907   5.967   4.552
   99ASP      O 1571   3.787   5.955   4.530
  100LEU      N 1572   3.979   5.866   4.601
  100LEU      H 1573   4.073   5.886   4.630
  100LEU     CA 1574   3.921   5.735   4.624
  100LEU     HA 1575   3.855   5.711   4.540
  100LEU     CB 1576   4.034   5.632   4.618
  100LEU    HB1 1577   3.987   5.537   4.643
  100LEU    HB2 1578   4.119   5.669   4.675
  100LEU     CG 1579   4.083   5.620   4.474
  100LEU     HG 1580   4.101   5.717   4.428
  100LEU    CD1 1581   4.221   5.555   4.480
  100LEU   HD11 1582   4.217   5.451   4.514
  100LEU   HD12 1583   4.269   5.553   4.382
  100LEU   HD13 1584   4.287   5.610   4.547
  100LEU    CD2 1585   3.999   5.536   4.378
  100LEU   HD21 1586   3.907   5.592   4.362
  100LEU   HD22 1587   4.047   5.535   4.280
  100LEU   HD23 1588   3.969   5.435   4.406
  100LEU      C 1589   3.834   5.728   4.749
  100LEU      O 1590   3.757   5.633   4.762
  101LYS      N 1591   3.840   5.822   4.843
  101LYS      H 1592   3.891   5.905   4.816
  101LYS     CA 1593   3.763   5.822   4.965
  101LYS     HA 1594   3.805   5.909   5.015
  101LYS     CB 1595   3.619   5.850   4.927
  101LYS    HB1 1596   3.555   5.815   5.008
  101LYS    HB2 1597   3.595   5.791   4.839
  101LYS     CG 1598   3.575   5.995   4.903
  101LYS    HG1 1599   3.632   6.041   4.823
  101LYS    HG2 1600   3.599   6.054   4.991
  101LYS     CD 1601   3.427   6.008   4.868
  101LYS    HD1 1602   3.368   5.981   4.956
  101LYS    HD2 1603   3.397   5.942   4.786
  101LYS     CE 1604   3.368   6.142   4.824
  101LYS    HE1 1605   3.349   6.211   4.906
  101LYS    HE2 1606   3.269   6.118   4.786
  101LYS     NZ 1607   3.454   6.205   4.723
  101LYS    HZ1 1608   3.543   6.226   4.767
  101LYS    HZ2 1609   3.466   6.142   4.645
  101LYS    HZ3 1610   3.408   6.287   4.686
  101LYS      C 1611   3.783   5.698   5.052
  101LYS      O 1612   3.695   5.628   5.102
  102LEU      N 1613   3.910   5.664   5.072
  102LEU      H 1614   3.977   5.731   5.038
  102LEU     CA 1615   3.964   5.544   5.133
  102LEU     HA 1616   3.884   5.483   5.174
  102LEU     CB 1617   4.045   5.464   5.031
  102LEU    HB1 1618   4.091   5.380   5.083
  102LEU    HB2 1619   4.122   5.517   4.976
  102LEU     CG 1620   3.960   5.396   4.923
  102LEU     HG 1621   3.919   5.469   4.854
  102LEU    CD1 1622   4.043   5.295   4.845
  102LEU   HD11 1623   4.132   5.341   4.803
  102LEU   HD12 1624   4.067   5.203   4.899
  102LEU   HD13 1625   3.988   5.258   4.758
  102LEU    CD2 1626   3.840   5.318   4.976
  102LEU   HD21 1627   3.764   5.391   5.005
  102LEU   HD22 1628   3.797   5.247   4.905
  102LEU   HD23 1629   3.877   5.270   5.066
  102LEU      C 1630   4.053   5.585   5.250
  102LEU      O 1631   4.100   5.697   5.269
  103ASP      N 1632   4.088   5.487   5.335
  103ASP      H 1633   4.046   5.397   5.320
  103ASP     CA 1634   4.188   5.496   5.439
  103ASP     HA 1635   4.201   5.604   5.443
  103ASP     CB 1636   4.131   5.456   5.575
  103ASP    HB1 1637   4.049   5.522   5.606
  103ASP    HB2 1638   4.201   5.473   5.656
  103ASP     CG 1639   4.084   5.312   5.593
  103ASP    OD1 1640   4.051   5.274   5.708
  103ASP    OD2 1641   4.065   5.246   5.489
  103ASP      C 1642   4.324   5.436   5.410
  103ASP      O 1643   4.423   5.477   5.469
  104TYR      N 1644   4.338   5.345   5.313
  104TYR      H 1645   4.252   5.311   5.271
  104TYR     CA 1646   4.463   5.294   5.259
  104TYR     HA 1647   4.535   5.374   5.268
  104TYR     CB 1648   4.521   5.178   5.340
  104TYR    HB1 1649   4.573   5.206   5.432
  104TYR    HB2 1650   4.617   5.152   5.295
  104TYR     CG 1651   4.443   5.048   5.332
  104TYR    CD1 1652   4.480   4.940   5.251
  104TYR    HD1 1653   4.568   4.939   5.189
  104TYR    CE1 1654   4.397   4.828   5.248
  104TYR    HE1 1655   4.425   4.743   5.187
  104TYR     CZ 1656   4.282   4.815   5.329
  104TYR     OH 1657   4.205   4.703   5.328
  104TYR     HH 1658   4.122   4.710   5.376
  104TYR    CE2 1659   4.244   4.926   5.407
  104TYR    HE2 1660   4.156   4.913   5.468
  104TYR    CD2 1661   4.325   5.041   5.406
  104TYR    HD2 1662   4.304   5.121   5.476
  104TYR      C 1663   4.465   5.266   5.110
  104TYR      O 1664   4.358   5.234   5.060
  105LEU      N 1665   4.578   5.267   5.039
  105LEU      H 1666   4.658   5.318   5.074
  105LEU     CA 1667   4.593   5.210   4.906
  105LEU     HA 1668   4.493   5.211   4.862
  105LEU     CB 1669   4.675   5.291   4.806
  105LEU    HB1 1670   4.679   5.234   4.713
  105LEU    HB2 1671   4.781   5.289   4.832
  105LEU     CG 1672   4.644   5.437   4.777
  105LEU     HG 1673   4.653   5.496   4.868
  105LEU    CD1 1674   4.736   5.494   4.669
  105LEU   HD11 1675   4.713   5.601   4.670
  105LEU   HD12 1676   4.840   5.480   4.698
  105LEU   HD13 1677   4.720   5.455   4.569
  105LEU    CD2 1678   4.497   5.452   4.736
  105LEU   HD21 1679   4.474   5.555   4.708
  105LEU   HD22 1680   4.475   5.396   4.645
  105LEU   HD23 1681   4.440   5.418   4.822
  105LEU      C 1682   4.656   5.073   4.918
  105LEU      O 1683   4.740   5.053   5.005
  106ASP      N 1684   4.630   4.981   4.824
  106ASP      H 1685   4.555   4.987   4.757
  106ASP     CA 1686   4.694   4.852   4.832
  106ASP     HA 1687   4.712   4.825   4.936
  106ASP     CB 1688   4.612   4.738   4.773
  106ASP    HB1 1689   4.656   4.638   4.774
  106ASP    HB2 1690   4.592   4.755   4.667
  106ASP     CG 1691   4.476   4.730   4.841
  106ASP    OD1 1692   4.470   4.668   4.949
  106ASP    OD2 1693   4.371   4.778   4.793
  106ASP      C 1694   4.828   4.848   4.759
  106ASP      O 1695   4.915   4.773   4.802
  107LEU      N 1696   4.846   4.928   4.654
  107LEU      H 1697   4.768   4.983   4.619
  107LEU     CA 1698   4.970   4.936   4.579
  107LEU     HA 1699   5.055   4.911   4.643
  107LEU     CB 1700   4.960   4.828   4.472
  107LEU    HB1 1701   4.869   4.846   4.413
  107LEU    HB2 1702   4.944   4.739   4.532
  107LEU     CG 1703   5.083   4.815   4.383
  107LEU     HG 1704   5.101   4.905   4.324
  107LEU    CD1 1705   5.211   4.777   4.457
  107LEU   HD11 1706   5.189   4.686   4.513
  107LEU   HD12 1707   5.293   4.750   4.390
  107LEU   HD13 1708   5.243   4.856   4.524
  107LEU    CD2 1709   5.046   4.705   4.283
  107LEU   HD21 1710   5.043   4.614   4.343
  107LEU   HD22 1711   4.955   4.723   4.225
  107LEU   HD23 1712   5.120   4.701   4.203
  107LEU      C 1713   4.973   5.074   4.515
  107LEU      O 1714   4.873   5.122   4.462
  108TYR      N 1715   5.090   5.137   4.502
  108TYR      H 1716   5.162   5.094   4.559
  108TYR     CA 1717   5.103   5.273   4.453
  108TYR     HA 1718   5.022   5.297   4.385
  108TYR     CB 1719   5.103   5.374   4.568
  108TYR    HB1 1720   5.195   5.364   4.625
  108TYR    HB2 1721   5.016   5.352   4.630
  108TYR     CG 1722   5.092   5.519   4.528
  108TYR    CD1 1723   4.987   5.574   4.453
  108TYR    HD1 1724   4.900   5.518   4.422
  108TYR    CE1 1725   4.992   5.712   4.432
  108TYR    HE1 1726   4.905   5.763   4.393
  108TYR     CZ 1727   5.098   5.794   4.478
  108TYR     OH 1728   5.097   5.929   4.461
  108TYR     HH 1729   5.185   5.963   4.481
  108TYR    CE2 1730   5.210   5.733   4.538
  108TYR    HE2 1731   5.285   5.799   4.579
  108TYR    CD2 1732   5.204   5.596   4.563
  108TYR    HD2 1733   5.285   5.563   4.627
  108TYR      C 1734   5.225   5.293   4.365
  108TYR      O 1735   5.335   5.270   4.415
  109LEU      N 1736   5.210   5.320   4.235
  109LEU      H 1737   5.121   5.352   4.199
  109LEU     CA 1738   5.323   5.321   4.145
  109LEU     HA 1739   5.399   5.265   4.199
  109LEU     CB 1740   5.294   5.246   4.015
  109LEU    HB1 1741   5.379   5.215   3.956
  109LEU    HB2 1742   5.251   5.318   3.945
  109LEU     CG 1743   5.191   5.134   4.026
  109LEU     HG 1744   5.095   5.174   4.058
  109LEU    CD1 1745   5.182   5.073   3.886
  109LEU   HD11 1746   5.148   5.155   3.823
  109LEU   HD12 1747   5.276   5.035   3.847
  109LEU   HD13 1748   5.104   4.997   3.894
  109LEU    CD2 1749   5.234   5.015   4.111
  109LEU   HD21 1750   5.322   4.968   4.066
  109LEU   HD22 1751   5.265   5.038   4.213
  109LEU   HD23 1752   5.157   4.939   4.107
  109LEU      C 1753   5.379   5.460   4.120
  109LEU      O 1754   5.306   5.559   4.115
  110ILE      N 1755   5.506   5.468   4.078
  110ILE      H 1756   5.563   5.385   4.085
  110ILE     CA 1757   5.564   5.579   4.006
  110ILE     HA 1758   5.523   5.673   4.043
  110ILE     CB 1759   5.716   5.584   4.021
  110ILE     HB 1760   5.762   5.505   3.961
  110ILE    CG2 1761   5.760   5.722   3.972
  110ILE   HG21 1762   5.720   5.740   3.873
  110ILE   HG22 1763   5.730   5.795   4.047
  110ILE   HG23 1764   5.868   5.733   3.962
  110ILE    CG1 1765   5.769   5.564   4.163
  110ILE   HG11 1766   5.743   5.461   4.184
  110ILE   HG12 1767   5.721   5.632   4.233
  110ILE     CD 1768   5.921   5.576   4.176
  110ILE    HD1 1769   5.947   5.543   4.276
  110ILE    HD2 1770   5.974   5.516   4.102
  110ILE    HD3 1771   5.937   5.683   4.178
  110ILE      C 1772   5.528   5.553   3.861
  110ILE      O 1773   5.543   5.442   3.812
  111HIS      N 1774   5.484   5.659   3.793
  111HIS      H 1775   5.463   5.748   3.838
  111HIS     CA 1776   5.419   5.641   3.665
  111HIS     HA 1777   5.371   5.543   3.670
  111HIS     CB 1778   5.315   5.751   3.647
  111HIS    HB1 1779   5.369   5.844   3.629
  111HIS    HB2 1780   5.263   5.762   3.742
  111HIS     CG 1781   5.200   5.723   3.554
  111HIS    ND1 1782   5.074   5.779   3.576
  111HIS    CE1 1783   4.999   5.731   3.477
  111HIS    HE1 1784   4.895   5.748   3.456
  111HIS    NE2 1785   5.066   5.635   3.410
  111HIS    HE2 1786   5.024   5.571   3.344
  111HIS    CD2 1787   5.199   5.638   3.447
  111HIS    HD2 1788   5.279   5.577   3.408
  111HIS      C 1789   5.527   5.632   3.559
  111HIS      O 1790   5.504   5.570   3.455
  112TRP      N 1791   5.638   5.703   3.583
  112TRP      H 1792   5.646   5.743   3.675
  112TRP     CA 1793   5.748   5.702   3.489
  112TRP     HA 1794   5.765   5.610   3.433
  112TRP     CB 1795   5.738   5.818   3.390
  112TRP    HB1 1796   5.840   5.835   3.354
  112TRP    HB2 1797   5.704   5.905   3.446
  112TRP     CG 1798   5.644   5.798   3.275
  112TRP    CD1 1799   5.526   5.863   3.260
  112TRP    HD1 1800   5.483   5.930   3.332
  112TRP    NE1 1801   5.458   5.819   3.148
  112TRP    HE1 1802   5.378   5.873   3.119
  112TRP    CE2 1803   5.541   5.738   3.073
  112TRP    CZ2 1804   5.520   5.667   2.954
  112TRP    HZ2 1805   5.425   5.678   2.904
  112TRP    CH2 1806   5.628   5.592   2.905
  112TRP    HH2 1807   5.620   5.532   2.816
  112TRP    CZ3 1808   5.751   5.587   2.971
  112TRP    HZ3 1809   5.830   5.524   2.930
  112TRP    CE3 1810   5.755   5.634   3.103
  112TRP    HE3 1811   5.851   5.624   3.150
  112TRP    CD2 1812   5.654   5.716   3.156
  112TRP      C 1813   5.880   5.722   3.561
  112TRP      O 1814   5.894   5.804   3.652
  113PRO      N 1815   5.991   5.667   3.510
  113PRO     CD 1816   5.999   5.575   3.398
  113PRO    HD1 1817   5.940   5.614   3.315
  113PRO    HD2 1818   5.962   5.475   3.419
  113PRO     CG 1819   6.143   5.583   3.349
  113PRO    HG1 1820   6.160   5.662   3.276
  113PRO    HG2 1821   6.173   5.489   3.302
  113PRO     CB 1822   6.225   5.623   3.471
  113PRO    HB1 1823   6.320   5.673   3.453
  113PRO    HB2 1824   6.251   5.530   3.520
  113PRO     CA 1825   6.124   5.704   3.552
  113PRO     HA 1826   6.141   5.677   3.656
  113PRO      C 1827   6.157   5.853   3.548
  113PRO      O 1828   6.229   5.901   3.635
  114THR      N 1829   6.114   5.930   3.448
  114THR      H 1830   6.055   5.884   3.380
  114THR     CA 1831   6.161   6.061   3.410
  114THR     HA 1832   6.268   6.073   3.427
  114THR     CB 1833   6.136   6.093   3.263
  114THR     HB 1834   6.160   6.199   3.248
  114THR    CG2 1835   6.231   6.013   3.174
  114THR   HG21 1836   6.237   5.908   3.203
  114THR   HG22 1837   6.205   6.008   3.068
  114THR   HG23 1838   6.328   6.063   3.177
  114THR    OG1 1839   6.005   6.065   3.220
  114THR    HG1 1840   5.957   6.138   3.261
  114THR      C 1841   6.100   6.174   3.492
  114THR      O 1842   5.992   6.220   3.457
  115GLY      N 1843   6.157   6.216   3.605
  115GLY      H 1844   6.244   6.175   3.634
  115GLY     CA 1845   6.109   6.330   3.681
  115GLY    HA1 1846   6.161   6.344   3.776
  115GLY    HA2 1847   6.003   6.304   3.689
  115GLY      C 1848   6.113   6.462   3.605
  115GLY      O 1849   6.201   6.491   3.525
  116PHE      N 1850   6.000   6.531   3.615
  116PHE      H 1851   5.936   6.509   3.691
  116PHE     CA 1852   5.973   6.661   3.556
  116PHE     HA 1853   6.058   6.692   3.496
  116PHE     CB 1854   5.844   6.658   3.475
  116PHE    HB1 1855   5.826   6.759   3.440
  116PHE    HB2 1856   5.774   6.619   3.549
  116PHE     CG 1857   5.827   6.560   3.361
  116PHE    CD1 1858   5.933   6.493   3.299
  116PHE    HD1 1859   6.035   6.516   3.326
  116PHE    CE1 1860   5.905   6.392   3.206
  116PHE    HE1 1861   5.986   6.334   3.165
  116PHE     CZ 1862   5.773   6.375   3.161
  116PHE     HZ 1863   5.760   6.297   3.087
  116PHE    CE2 1864   5.667   6.443   3.220
  116PHE    HE2 1865   5.565   6.432   3.186
  116PHE    CD2 1866   5.695   6.537   3.320
  116PHE    HD2 1867   5.609   6.589   3.360
  116PHE      C 1868   5.959   6.768   3.663
  116PHE      O 1869   5.927   6.742   3.779
  117LYS      N 1870   5.984   6.894   3.627
  117LYS      H 1871   6.030   6.914   3.540
  117LYS     CA 1872   5.970   7.010   3.714
  117LYS     HA 1873   6.044   7.008   3.794
  117LYS     CB 1874   5.995   7.135   3.629
  117LYS    HB1 1875   5.938   7.129   3.536
  117LYS    HB2 1876   6.101   7.131   3.604
  117LYS     CG 1877   5.965   7.271   3.691
  117LYS    HG1 1878   6.005   7.269   3.792
  117LYS    HG2 1879   5.858   7.278   3.710
  117LYS     CD 1880   6.011   7.398   3.618
  117LYS    HD1 1881   5.960   7.393   3.522
  117LYS    HD2 1882   6.118   7.401   3.597
  117LYS     CE 1883   5.961   7.520   3.695
  117LYS    HE1 1884   5.866   7.506   3.745
  117LYS    HE2 1885   5.942   7.599   3.622
  117LYS     NZ 1886   6.059   7.555   3.799
  117LYS    HZ1 1887   6.069   7.488   3.874
  117LYS    HZ2 1888   6.146   7.569   3.751
  117LYS    HZ3 1889   6.031   7.642   3.843
  117LYS      C 1890   5.832   7.018   3.777
  117LYS      O 1891   5.738   6.989   3.704
  118PRO      N 1892   5.814   7.064   3.901
  118PRO     CD 1893   5.904   7.071   4.015
  118PRO    HD1 1894   5.989   7.136   4.000
  118PRO    HD2 1895   5.935   6.968   4.031
  118PRO     CG 1896   5.825   7.116   4.137
  118PRO    HG1 1897   5.844   7.223   4.146
  118PRO    HG2 1898   5.849   7.057   4.226
  118PRO     CB 1899   5.679   7.091   4.100
  118PRO    HB1 1900   5.614   7.168   4.140
  118PRO    HB2 1901   5.649   6.992   4.137
  118PRO     CA 1902   5.680   7.093   3.947
  118PRO     HA 1903   5.615   7.012   3.915
  118PRO      C 1904   5.617   7.220   3.891
  118PRO      O 1905   5.685   7.319   3.866
  119GLY      N 1906   5.483   7.223   3.895
  119GLY      H 1907   5.442   7.145   3.943
  119GLY     CA 1908   5.396   7.333   3.860
  119GLY    HA1 1909   5.448   7.393   3.786
  119GLY    HA2 1910   5.366   7.399   3.941
  119GLY      C 1911   5.265   7.279   3.804
  119GLY      O 1912   5.229   7.165   3.832
  120LYS      N 1913   5.190   7.362   3.729
  120LYS      H 1914   5.231   7.450   3.702
  120LYS     CA 1915   5.051   7.343   3.694
  120LYS     HA 1916   4.991   7.284   3.764
  120LYS     CB 1917   4.996   7.486   3.695
  120LYS    HB1 1918   5.016   7.537   3.789
  120LYS    HB2 1919   4.890   7.463   3.685
  120LYS     CG 1920   5.033   7.564   3.570
  120LYS    HG1 1921   4.989   7.509   3.487
  120LYS    HG2 1922   5.139   7.569   3.547
  120LYS     CD 1923   4.974   7.705   3.568
  120LYS    HD1 1924   4.865   7.703   3.557
  120LYS    HD2 1925   5.015   7.753   3.479
  120LYS     CE 1926   5.033   7.780   3.688
  120LYS    HE1 1927   5.142   7.779   3.690
  120LYS    HE2 1928   4.995   7.732   3.778
  120LYS     NZ 1929   4.983   7.918   3.694
  120LYS    HZ1 1930   5.016   7.974   3.617
  120LYS    HZ2 1931   4.883   7.926   3.687
  120LYS    HZ3 1932   5.018   7.957   3.780
  120LYS      C 1933   5.031   7.266   3.564
  120LYS      O 1934   4.918   7.253   3.518
  121GLU      N 1935   5.134   7.227   3.489
  121GLU      H 1936   5.226   7.252   3.521
  121GLU     CA 1937   5.124   7.146   3.369
  121GLU     HA 1938   5.022   7.145   3.331
  121GLU     CB 1939   5.206   7.212   3.258
  121GLU    HB1 1940   5.200   7.158   3.164
  121GLU    HB2 1941   5.311   7.208   3.289
  121GLU     CG 1942   5.161   7.353   3.220
  121GLU    HG1 1943   5.164   7.417   3.308
  121GLU    HG2 1944   5.056   7.343   3.194
  121GLU     CD 1945   5.243   7.415   3.108
  121GLU    OE1 1946   5.193   7.403   2.994
  121GLU    OE2 1947   5.360   7.453   3.128
  121GLU      C 1948   5.179   7.005   3.387
  121GLU      O 1949   5.285   6.987   3.447
  122PRO      N 1950   5.110   6.900   3.344
  122PRO     CD 1951   4.979   6.898   3.282
  122PRO    HD1 1952   4.984   6.962   3.194
  122PRO    HD2 1953   4.897   6.937   3.342
  122PRO     CG 1954   4.948   6.752   3.249
  122PRO    HG1 1955   4.961   6.729   3.143
  122PRO    HG2 1956   4.849   6.721   3.281
  122PRO     CB 1957   5.055   6.673   3.323
  122PRO    HB1 1958   5.089   6.577   3.285
  122PRO    HB2 1959   5.022   6.644   3.423
  122PRO     CA 1960   5.172   6.769   3.349
  122PRO     HA 1961   5.194   6.758   3.455
  122PRO      C 1962   5.290   6.738   3.258
  122PRO      O 1963   5.370   6.654   3.299
  123PHE      N 1964   5.308   6.813   3.149
  123PHE      H 1965   5.243   6.886   3.121
  123PHE     CA 1966   5.430   6.794   3.075
  123PHE     HA 1967   5.494   6.720   3.123
  123PHE     CB 1968   5.406   6.736   2.936
  123PHE    HB1 1969   5.495   6.730   2.873
  123PHE    HB2 1970   5.340   6.810   2.891
  123PHE     CG 1971   5.337   6.602   2.927
  123PHE    CD1 1972   5.197   6.588   2.923
  123PHE    HD1 1973   5.135   6.676   2.936
  123PHE    CE1 1974   5.141   6.460   2.928
  123PHE    HE1 1975   5.035   6.445   2.941
  123PHE     CZ 1976   5.222   6.346   2.928
  123PHE     HZ 1977   5.174   6.248   2.929
  123PHE    CE2 1978   5.361   6.361   2.932
  123PHE    HE2 1979   5.420   6.273   2.947
  123PHE    CD2 1980   5.418   6.488   2.917
  123PHE    HD2 1981   5.526   6.495   2.926
  123PHE      C 1982   5.498   6.930   3.065
  123PHE      O 1983   5.480   7.000   2.965
  124PRO      N 1984   5.576   6.982   3.160
  124PRO     CD 1985   5.625   6.903   3.272
  124PRO    HD1 1986   5.660   6.806   3.238
  124PRO    HD2 1987   5.544   6.899   3.345
  124PRO     CG 1988   5.748   6.976   3.326
  124PRO    HG1 1989   5.841   6.943   3.280
  124PRO    HG2 1990   5.753   6.972   3.434
  124PRO     CB 1991   5.717   7.119   3.283
  124PRO    HB1 1992   5.804   7.185   3.285
  124PRO    HB2 1993   5.641   7.152   3.353
  124PRO     CA 1994   5.650   7.106   3.146
  124PRO     HA 1995   5.578   7.184   3.121
  124PRO      C 1996   5.748   7.098   3.030
  124PRO      O 1997   5.838   7.015   3.035
  125LEU      N 1998   5.736   7.189   2.933
  125LEU      H 1999   5.671   7.264   2.954
  125LEU     CA 2000   5.819   7.185   2.814
  125LEU     HA 2001   5.876   7.093   2.815
  125LEU     CB 2002   5.735   7.167   2.688
  125LEU    HB1 2003   5.801   7.189   2.604
  125LEU    HB2 2004   5.652   7.238   2.694
  125LEU     CG 2005   5.674   7.032   2.654
  125LEU     HG 2006   5.613   7.016   2.743
  125LEU    CD1 2007   5.575   7.027   2.538
  125LEU   HD11 2008   5.490   7.091   2.561
  125LEU   HD12 2009   5.623   7.064   2.448
  125LEU   HD13 2010   5.545   6.923   2.521
  125LEU    CD2 2011   5.782   6.924   2.648
  125LEU   HD21 2012   5.807   6.895   2.750
  125LEU   HD22 2013   5.753   6.831   2.600
  125LEU   HD23 2014   5.866   6.965   2.591
  125LEU      C 2015   5.909   7.306   2.793
  125LEU      O 2016   5.873   7.422   2.808
  126ASP      N 2017   6.031   7.275   2.748
  126ASP      H 2018   6.064   7.180   2.742
  126ASP     CA 2019   6.122   7.373   2.692
  126ASP     HA 2020   6.113   7.465   2.750
  126ASP     CB 2021   6.264   7.323   2.713
  126ASP    HB1 2022   6.281   7.218   2.690
  126ASP    HB2 2023   6.286   7.329   2.820
  126ASP     CG 2024   6.369   7.407   2.642
  126ASP    OD1 2025   6.380   7.402   2.518
  126ASP    OD2 2026   6.431   7.492   2.710
  126ASP      C 2027   6.080   7.404   2.549
  126ASP      O 2028   6.032   7.312   2.482
  127GLU      N 2029   6.100   7.524   2.494
  127GLU      H 2030   6.126   7.599   2.557
  127GLU     CA 2031   6.047   7.557   2.363
  127GLU     HA 2032   5.941   7.530   2.359
  127GLU     CB 2033   6.050   7.709   2.349
  127GLU    HB1 2034   6.150   7.736   2.384
  127GLU    HB2 2035   5.975   7.747   2.418
  127GLU     CG 2036   6.048   7.789   2.220
  127GLU    HG1 2037   5.977   7.738   2.155
  127GLU    HG2 2038   6.135   7.793   2.155
  127GLU     CD 2039   6.002   7.930   2.254
  127GLU    OE1 2040   5.889   7.968   2.216
  127GLU    OE2 2041   6.090   7.999   2.310
  127GLU      C 2042   6.113   7.480   2.249
  127GLU      O 2043   6.067   7.482   2.136
  128SER      N 2044   6.225   7.409   2.265
  128SER      H 2045   6.270   7.415   2.356
  128SER     CA 2046   6.281   7.315   2.170
  128SER     HA 2047   6.280   7.352   2.068
  128SER     CB 2048   6.421   7.277   2.219
  128SER    HB1 2049   6.478   7.370   2.226
  128SER    HB2 2050   6.473   7.205   2.157
  128SER     OG 2051   6.408   7.217   2.346
  128SER     HG 2052   6.410   7.288   2.410
  128SER      C 2053   6.201   7.186   2.162
  128SER      O 2054   6.215   7.108   2.068
  129GLY      N 2055   6.107   7.165   2.254
  129GLY      H 2056   6.093   7.233   2.327
  129GLY     CA 2057   6.015   7.053   2.262
  129GLY    HA1 2058   5.996   7.009   2.164
  129GLY    HA2 2059   5.922   7.098   2.297
  129GLY      C 2060   6.046   6.944   2.363
  129GLY      O 2061   5.977   6.843   2.355
  130ASN      N 2062   6.157   6.958   2.437
  130ASN      H 2063   6.209   7.042   2.418
  130ASN     CA 2064   6.213   6.866   2.534
  130ASN     HA 2065   6.176   6.766   2.514
  130ASN     CB 2066   6.365   6.882   2.533
  130ASN    HB1 2067   6.404   6.822   2.615
  130ASN    HB2 2068   6.387   6.988   2.543
  130ASN     CG 2069   6.420   6.838   2.398
  130ASN    OD1 2070   6.439   6.720   2.367
  130ASN    ND2 2071   6.444   6.936   2.311
  130ASN   HD21 2072   6.427   7.033   2.334
  130ASN   HD22 2073   6.486   6.916   2.221
  130ASN      C 2074   6.159   6.903   2.671
  130ASN      O 2075   6.124   7.016   2.702
  131VAL      N 2076   6.142   6.804   2.759
  131VAL      H 2077   6.177   6.715   2.725
  131VAL     CA 2078   6.075   6.820   2.886
  131VAL     HA 2079   5.995   6.892   2.867
  131VAL     CB 2080   6.014   6.693   2.943
  131VAL     HB 2081   6.014   6.699   3.052
  131VAL    CG1 2082   5.871   6.656   2.905
  131VAL   HG11 2083   5.844   6.568   2.963
  131VAL   HG12 2084   5.800   6.737   2.925
  131VAL   HG13 2085   5.873   6.635   2.798
  131VAL    CG2 2086   6.104   6.574   2.911
  131VAL   HG21 2087   6.102   6.564   2.802
  131VAL   HG22 2088   6.206   6.598   2.940
  131VAL   HG23 2089   6.056   6.489   2.960
  131VAL      C 2090   6.165   6.875   2.996
  131VAL      O 2091   6.285   6.853   2.991
  132VAL      N 2092   6.117   6.962   3.085
  132VAL      H 2093   6.017   6.979   3.078
  132VAL     CA 2094   6.195   7.026   3.189
  132VAL     HA 2095   6.296   7.047   3.154
  132VAL     CB 2096   6.131   7.160   3.224
  132VAL     HB 2097   6.031   7.146   3.264
  132VAL    CG1 2098   6.213   7.244   3.322
  132VAL   HG11 2099   6.205   7.197   3.420
  132VAL   HG12 2100   6.320   7.242   3.300
  132VAL   HG13 2101   6.171   7.344   3.334
  132VAL    CG2 2102   6.120   7.257   3.107
  132VAL   HG21 2103   6.216   7.263   3.057
  132VAL   HG22 2104   6.054   7.208   3.035
  132VAL   HG23 2105   6.094   7.357   3.139
  132VAL      C 2106   6.210   6.933   3.309
  132VAL      O 2107   6.107   6.895   3.364
  133PRO      N 2108   6.331   6.891   3.345
  133PRO     CD 2109   6.455   6.897   3.272
  133PRO    HD1 2110   6.491   7.000   3.260
  133PRO    HD2 2111   6.444   6.862   3.169
  133PRO     CG 2112   6.556   6.811   3.347
  133PRO    HG1 2113   6.621   6.867   3.414
  133PRO    HG2 2114   6.612   6.754   3.272
  133PRO     CB 2115   6.468   6.717   3.429
  133PRO    HB1 2116   6.525   6.693   3.519
  133PRO    HB2 2117   6.454   6.624   3.374
  133PRO     CA 2118   6.335   6.789   3.448
  133PRO     HA 2119   6.270   6.702   3.431
  133PRO      C 2120   6.319   6.837   3.591
  133PRO      O 2121   6.321   6.955   3.626
  134SER      N 2122   6.295   6.742   3.682
  134SER      H 2123   6.295   6.643   3.662
  134SER     CA 2124   6.320   6.768   3.822
  134SER     HA 2125   6.274   6.865   3.843
  134SER     CB 2126   6.251   6.663   3.908
  134SER    HB1 2127   6.142   6.658   3.898
  134SER    HB2 2128   6.271   6.682   4.013
  134SER     OG 2129   6.305   6.536   3.879
  134SER     HG 2130   6.342   6.496   3.958
  134SER      C 2131   6.469   6.782   3.850
  134SER      O 2132   6.553   6.744   3.769
  135ASP      N 2133   6.508   6.846   3.961
  135ASP      H 2134   6.432   6.883   4.016
  135ASP     CA 2135   6.642   6.877   4.007
  135ASP     HA 2136   6.709   6.888   3.922
  135ASP     CB 2137   6.644   7.015   4.072
  135ASP    HB1 2138   6.642   7.089   3.992
  135ASP    HB2 2139   6.747   7.034   4.104
  135ASP     CG 2140   6.542   7.053   4.178
  135ASP    OD1 2141   6.432   6.996   4.186
  135ASP    OD2 2142   6.569   7.159   4.240
  135ASP      C 2143   6.680   6.765   4.104
  135ASP      O 2144   6.761   6.790   4.193
  136THR      N 2145   6.624   6.646   4.083
  136THR      H 2146   6.572   6.636   3.997
  136THR     CA 2147   6.626   6.526   4.163
  136THR     HA 2148   6.703   6.557   4.234
  136THR     CB 2149   6.493   6.494   4.231
  136THR     HB 2150   6.505   6.400   4.285
  136THR    CG2 2151   6.448   6.604   4.327
  136THR   HG21 2152   6.508   6.610   4.417
  136THR   HG22 2153   6.445   6.697   4.270
  136THR   HG23 2154   6.353   6.578   4.374
  136THR    OG1 2155   6.385   6.477   4.142
  136THR    HG1 2156   6.307   6.461   4.195
  136THR      C 2157   6.677   6.405   4.087
  136THR      O 2158   6.645   6.386   3.969
  137ASN      N 2159   6.742   6.313   4.158
  137ASN      H 2160   6.755   6.318   4.258
  137ASN     CA 2161   6.769   6.177   4.114
  137ASN     HA 2162   6.779   6.183   4.006
  137ASN     CB 2163   6.899   6.131   4.180
  137ASN    HB1 2164   6.880   6.099   4.282
  137ASN    HB2 2165   6.969   6.215   4.184
  137ASN     CG 2166   6.956   6.019   4.094
  137ASN    OD1 2167   6.919   5.903   4.111
  137ASN    ND2 2168   7.061   6.036   4.013
  137ASN   HD21 2169   7.106   6.126   4.004
  137ASN   HD22 2170   7.071   5.964   3.943
  137ASN      C 2171   6.651   6.085   4.141
  137ASN      O 2172   6.584   6.097   4.244
  138ILE      N 2173   6.628   5.985   4.055
  138ILE      H 2174   6.691   5.967   3.978
  138ILE     CA 2175   6.522   5.890   4.082
  138ILE     HA 2176   6.429   5.945   4.098
  138ILE     CB 2177   6.493   5.799   3.964
  138ILE     HB 2178   6.387   5.773   3.966
  138ILE    CG2 2179   6.499   5.883   3.837
  138ILE   HG21 2180   6.438   5.839   3.759
  138ILE   HG22 2181   6.472   5.987   3.855
  138ILE   HG23 2182   6.597   5.864   3.794
  138ILE    CG1 2183   6.572   5.669   3.946
  138ILE   HG11 2184   6.546   5.602   4.028
  138ILE   HG12 2185   6.679   5.690   3.949
  138ILE     CD 2186   6.545   5.588   3.820
  138ILE    HD1 2187   6.584   5.489   3.843
  138ILE    HD2 2188   6.442   5.588   3.786
  138ILE    HD3 2189   6.606   5.617   3.734
  138ILE      C 2190   6.539   5.809   4.210
  138ILE      O 2191   6.442   5.775   4.277
  139LEU      N 2192   6.664   5.788   4.254
  139LEU      H 2193   6.741   5.818   4.195
  139LEU     CA 2194   6.700   5.709   4.369
  139LEU     HA 2195   6.674   5.603   4.372
  139LEU     CB 2196   6.850   5.707   4.396
  139LEU    HB1 2197   6.870   5.656   4.490
  139LEU    HB2 2198   6.883   5.810   4.408
  139LEU     CG 2199   6.932   5.625   4.296
  139LEU     HG 2200   6.897   5.655   4.198
  139LEU    CD1 2201   7.076   5.673   4.308
  139LEU   HD11 2202   7.121   5.654   4.406
  139LEU   HD12 2203   7.145   5.620   4.242
  139LEU   HD13 2204   7.079   5.779   4.284
  139LEU    CD2 2205   6.912   5.475   4.318
  139LEU   HD21 2206   6.980   5.427   4.248
  139LEU   HD22 2207   6.957   5.459   4.415
  139LEU   HD23 2208   6.808   5.442   4.309
  139LEU      C 2209   6.648   5.774   4.497
  139LEU      O 2210   6.609   5.708   4.593
  140ASP      N 2211   6.619   5.904   4.497
  140ASP      H 2212   6.651   5.960   4.419
  140ASP     CA 2213   6.557   5.978   4.605
  140ASP     HA 2214   6.585   5.937   4.702
  140ASP     CB 2215   6.615   6.119   4.602
  140ASP    HB1 2216   6.589   6.170   4.694
  140ASP    HB2 2217   6.580   6.176   4.516
  140ASP     CG 2218   6.767   6.125   4.613
  140ASP    OD1 2219   6.837   6.197   4.538
  140ASP    OD2 2220   6.815   6.055   4.704
  140ASP      C 2221   6.405   5.976   4.601
  140ASP      O 2222   6.340   5.982   4.705
  141THR      N 2223   6.349   5.975   4.479
  141THR      H 2224   6.401   5.962   4.394
  141THR     CA 2225   6.206   5.954   4.465
  141THR     HA 2226   6.152   6.023   4.530
  141THR     CB 2227   6.165   5.982   4.321
  141THR     HB 2228   6.212   5.905   4.259
  141THR    CG2 2229   6.014   5.989   4.296
  141THR   HG21 2230   5.974   6.079   4.341
  141THR   HG22 2231   5.997   5.997   4.188
  141THR   HG23 2232   5.973   5.896   4.335
  141THR    OG1 2233   6.225   6.105   4.287
  141THR    HG1 2234   6.246   6.095   4.194
  141THR      C 2235   6.159   5.816   4.508
  141THR      O 2236   6.051   5.808   4.567
  142TRP      N 2237   6.237   5.710   4.490
  142TRP      H 2238   6.322   5.722   4.437
  142TRP     CA 2239   6.208   5.586   4.559
  142TRP     HA 2240   6.111   5.548   4.526
  142TRP     CB 2241   6.312   5.478   4.531
  142TRP    HB1 2242   6.405   5.515   4.575
  142TRP    HB2 2243   6.320   5.480   4.422
  142TRP     CG 2244   6.263   5.345   4.578
  142TRP    CD1 2245   6.316   5.272   4.679
  142TRP    HD1 2246   6.407   5.291   4.734
  142TRP    NE1 2247   6.244   5.157   4.702
  142TRP    HE1 2248   6.251   5.099   4.785
  142TRP    CE2 2249   6.131   5.159   4.623
  142TRP    CZ2 2250   6.025   5.070   4.607
  142TRP    HZ2 2251   6.011   4.985   4.673
  142TRP    CH2 2252   5.917   5.101   4.523
  142TRP    HH2 2253   5.833   5.034   4.518
  142TRP    CZ3 2254   5.927   5.214   4.440
  142TRP    HZ3 2255   5.852   5.239   4.367
  142TRP    CE3 2256   6.041   5.294   4.445
  142TRP    HE3 2257   6.051   5.388   4.392
  142TRP    CD2 2258   6.146   5.269   4.535
  142TRP      C 2259   6.202   5.604   4.710
  142TRP      O 2260   6.113   5.548   4.774
  143ALA      N 2261   6.293   5.675   4.777
  143ALA      H 2262   6.352   5.729   4.716
  143ALA     CA 2263   6.292   5.694   4.921
  143ALA     HA 2264   6.285   5.591   4.954
  143ALA     CB 2265   6.427   5.757   4.955
  143ALA    HB1 2266   6.414   5.796   5.056
  143ALA    HB2 2267   6.508   5.685   4.951
  143ALA    HB3 2268   6.459   5.839   4.891
  143ALA      C 2269   6.172   5.772   4.972
  143ALA      O 2270   6.137   5.763   5.090
  144ALA      N 2271   6.105   5.847   4.883
  144ALA      H 2272   6.142   5.854   4.789
  144ALA     CA 2273   5.979   5.912   4.909
  144ALA     HA 2274   5.988   5.943   5.013
  144ALA     CB 2275   5.970   6.033   4.817
  144ALA    HB1 2276   5.952   6.002   4.714
  144ALA    HB2 2277   5.893   6.101   4.854
  144ALA    HB3 2278   6.068   6.081   4.814
  144ALA      C 2279   5.864   5.812   4.902
  144ALA      O 2280   5.769   5.833   4.977
  145MET      N 2281   5.868   5.710   4.817
  145MET      H 2282   5.945   5.701   4.753
  145MET     CA 2283   5.764   5.609   4.820
  145MET     HA 2284   5.663   5.648   4.835
  145MET     CB 2285   5.777   5.539   4.685
  145MET    HB1 2286   5.714   5.450   4.678
  145MET    HB2 2287   5.879   5.502   4.673
  145MET     CG 2288   5.741   5.623   4.563
  145MET    HG1 2289   5.774   5.561   4.479
  145MET    HG2 2290   5.805   5.711   4.571
  145MET     SD 2291   5.564   5.657   4.547
  145MET     CE 2292   5.522   5.494   4.480
  145MET    HE1 2293   5.602   5.466   4.411
  145MET    HE2 2294   5.515   5.418   4.558
  145MET    HE3 2295   5.429   5.509   4.425
  145MET      C 2296   5.794   5.510   4.932
  145MET      O 2297   5.698   5.468   4.996
  146GLU      N 2298   5.922   5.487   4.965
  146GLU      H 2299   5.981   5.512   4.887
  146GLU     CA 2300   5.971   5.421   5.084
  146GLU     HA 2301   5.947   5.315   5.074
  146GLU     CB 2302   6.123   5.430   5.080
  146GLU    HB1 2303   6.152   5.530   5.112
  146GLU    HB2 2304   6.158   5.416   4.978
  146GLU     CG 2305   6.187   5.328   5.174
  146GLU    HG1 2306   6.173   5.227   5.136
  146GLU    HG2 2307   6.140   5.350   5.270
  146GLU     CD 2308   6.337   5.353   5.184
  146GLU    OE1 2309   6.377   5.452   5.250
  146GLU    OE2 2310   6.417   5.270   5.135
  146GLU      C 2311   5.910   5.473   5.214
  146GLU      O 2312   5.890   5.397   5.308
  147GLU      N 2313   5.894   5.605   5.225
  147GLU      H 2314   5.939   5.667   5.159
  147GLU     CA 2315   5.832   5.671   5.339
  147GLU     HA 2316   5.888   5.647   5.429
  147GLU     CB 2317   5.827   5.821   5.311
  147GLU    HB1 2318   5.753   5.836   5.232
  147GLU    HB2 2319   5.924   5.866   5.288
  147GLU     CG 2320   5.790   5.900   5.435
  147GLU    HG1 2321   5.864   5.877   5.512
  147GLU    HG2 2322   5.689   5.882   5.473
  147GLU     CD 2323   5.809   6.048   5.406
  147GLU    OE1 2324   5.909   6.115   5.441
  147GLU    OE2 2325   5.718   6.106   5.343
  147GLU      C 2326   5.686   5.632   5.352
  147GLU      O 2327   5.636   5.639   5.465
  148LEU      N 2328   5.615   5.593   5.246
  148LEU      H 2329   5.673   5.593   5.164
  148LEU     CA 2330   5.470   5.582   5.251
  148LEU     HA 2331   5.428   5.661   5.313
  148LEU     CB 2332   5.404   5.593   5.114
  148LEU    HB1 2333   5.296   5.589   5.131
  148LEU    HB2 2334   5.440   5.511   5.051
  148LEU     CG 2335   5.440   5.713   5.027
  148LEU     HG 2336   5.548   5.717   5.015
  148LEU    CD1 2337   5.367   5.695   4.894
  148LEU   HD11 2338   5.414   5.608   4.850
  148LEU   HD12 2339   5.261   5.669   4.906
  148LEU   HD13 2340   5.387   5.776   4.824
  148LEU    CD2 2341   5.407   5.851   5.084
  148LEU   HD21 2342   5.306   5.871   5.121
  148LEU   HD22 2343   5.481   5.863   5.162
  148LEU   HD23 2344   5.435   5.929   5.013
  148LEU      C 2345   5.423   5.457   5.324
  148LEU      O 2346   5.304   5.457   5.356
  149VAL      N 2347   5.509   5.356   5.341
  149VAL      H 2348   5.600   5.377   5.304
  149VAL     CA 2349   5.466   5.230   5.398
  149VAL     HA 2350   5.360   5.213   5.384
  149VAL     CB 2351   5.535   5.111   5.333
  149VAL     HB 2352   5.641   5.136   5.339
  149VAL    CG1 2353   5.508   4.978   5.403
  149VAL   HG11 2354   5.566   4.897   5.360
  149VAL   HG12 2355   5.527   4.996   5.508
  149VAL   HG13 2356   5.404   4.955   5.380
  149VAL    CG2 2357   5.515   5.098   5.182
  149VAL   HG21 2358   5.561   5.003   5.156
  149VAL   HG22 2359   5.409   5.083   5.163
  149VAL   HG23 2360   5.558   5.179   5.124
  149VAL      C 2361   5.480   5.243   5.549
  149VAL      O 2362   5.392   5.215   5.630
  150ASP      N 2363   5.585   5.312   5.596
  150ASP      H 2364   5.653   5.352   5.534
  150ASP     CA 2365   5.609   5.349   5.734
  150ASP     HA 2366   5.604   5.260   5.796
  150ASP     CB 2367   5.746   5.413   5.755
  150ASP    HB1 2368   5.750   5.470   5.848
  150ASP    HB2 2369   5.753   5.497   5.685
  150ASP     CG 2370   5.864   5.317   5.745
  150ASP    OD1 2371   5.841   5.194   5.739
  150ASP    OD2 2372   5.976   5.371   5.745
  150ASP      C 2373   5.504   5.443   5.791
  150ASP      O 2374   5.461   5.436   5.906
  151GLU      N 2375   5.450   5.532   5.707
  151GLU      H 2376   5.497   5.537   5.618
  151GLU     CA 2377   5.341   5.625   5.721
  151GLU     HA 2378   5.351   5.672   5.819
  151GLU     CB 2379   5.354   5.729   5.611
  151GLU    HB1 2380   5.257   5.778   5.598
  151GLU    HB2 2381   5.376   5.678   5.517
  151GLU     CG 2382   5.453   5.845   5.624
  151GLU    HG1 2383   5.453   5.898   5.528
  151GLU    HG2 2384   5.553   5.803   5.626
  151GLU     CD 2385   5.426   5.946   5.734
  151GLU    OE1 2386   5.382   6.060   5.707
  151GLU    OE2 2387   5.453   5.912   5.851
  151GLU      C 2388   5.201   5.565   5.727
  151GLU      O 2389   5.106   5.640   5.750
  152GLY      N 2390   5.182   5.440   5.685
  152GLY      H 2391   5.263   5.386   5.658
  152GLY     CA 2392   5.059   5.363   5.678
  152GLY    HA1 2393   5.018   5.386   5.777
  152GLY    HA2 2394   5.086   5.258   5.669
  152GLY      C 2395   4.967   5.403   5.564
  152GLY      O 2396   4.867   5.336   5.542
  153LEU      N 2397   4.991   5.504   5.479
  153LEU      H 2398   5.067   5.567   5.501
  153LEU     CA 2399   4.917   5.528   5.357
  153LEU     HA 2400   4.817   5.559   5.386
  153LEU     CB 2401   4.976   5.637   5.269
  153LEU    HB1 2402   4.929   5.634   5.170
  153LEU    HB2 2403   5.082   5.615   5.258
  153LEU     CG 2404   4.963   5.784   5.309
  153LEU     HG 2405   4.864   5.803   5.351
  153LEU    CD1 2406   5.074   5.824   5.406
  153LEU   HD11 2407   5.081   5.933   5.407
  153LEU   HD12 2408   5.062   5.788   5.509
  153LEU   HD13 2409   5.163   5.781   5.361
  153LEU    CD2 2410   4.990   5.872   5.188
  153LEU   HD21 2411   4.899   5.871   5.128
  153LEU   HD22 2412   5.005   5.976   5.216
  153LEU   HD23 2413   5.080   5.847   5.132
  153LEU      C 2414   4.897   5.401   5.274
  153LEU      O 2415   4.787   5.380   5.224
  154VAL      N 2416   5.004   5.325   5.247
  154VAL      H 2417   5.090   5.342   5.296
  154VAL     CA 2418   4.998   5.232   5.136
  154VAL     HA 2419   4.894   5.210   5.112
  154VAL     CB 2420   5.061   5.283   5.007
  154VAL     HB 2421   5.038   5.215   4.925
  154VAL    CG1 2422   5.005   5.421   4.973
  154VAL   HG11 2423   5.050   5.501   5.033
  154VAL   HG12 2424   5.032   5.447   4.871
  154VAL   HG13 2425   4.898   5.422   4.992
  154VAL    CG2 2426   5.213   5.302   5.008
  154VAL   HG21 2427   5.246   5.358   5.095
  154VAL   HG22 2428   5.270   5.209   5.011
  154VAL   HG23 2429   5.248   5.356   4.920
  154VAL      C 2430   5.065   5.102   5.179
  154VAL      O 2431   5.168   5.102   5.247
  155LYS      N 2432   5.003   4.990   5.141
  155LYS      H 2433   4.912   4.997   5.098
  155LYS     CA 2434   5.051   4.857   5.174
  155LYS     HA 2435   5.096   4.865   5.273
  155LYS     CB 2436   4.932   4.762   5.173
  155LYS    HB1 2437   4.985   4.667   5.186
  155LYS    HB2 2438   4.883   4.763   5.076
  155LYS     CG 2439   4.827   4.770   5.283
  155LYS    HG1 2440   4.771   4.863   5.271
  155LYS    HG2 2441   4.873   4.775   5.382
  155LYS     CD 2442   4.723   4.659   5.295
  155LYS    HD1 2443   4.660   4.653   5.206
  155LYS    HD2 2444   4.663   4.694   5.379
  155LYS     CE 2445   4.778   4.518   5.318
  155LYS    HE1 2446   4.847   4.516   5.403
  155LYS    HE2 2447   4.834   4.485   5.231
  155LYS     NZ 2448   4.672   4.417   5.332
  155LYS    HZ1 2449   4.628   4.406   5.242
  155LYS    HZ2 2450   4.727   4.335   5.357
  155LYS    HZ3 2451   4.608   4.440   5.406
  155LYS      C 2452   5.166   4.811   5.085
  155LYS      O 2453   5.267   4.767   5.138
  156ALA      N 2454   5.152   4.829   4.954
  156ALA      H 2455   5.065   4.853   4.908
  156ALA     CA 2456   5.270   4.801   4.874
  156ALA     HA 2457   5.359   4.801   4.937
  156ALA     CB 2458   5.245   4.666   4.808
  156ALA    HB1 2459   5.229   4.588   4.882
  156ALA    HB2 2460   5.154   4.675   4.748
  156ALA    HB3 2461   5.332   4.648   4.745
  156ALA      C 2462   5.301   4.918   4.781
  156ALA      O 2463   5.225   5.012   4.761
  157ILE      N 2464   5.419   4.913   4.718
  157ILE      H 2465   5.482   4.840   4.747
  157ILE     CA 2466   5.479   5.017   4.637
  157ILE     HA 2467   5.407   5.081   4.585
  157ILE     CB 2468   5.564   5.116   4.715
  157ILE     HB 2469   5.615   5.180   4.642
  157ILE    CG2 2470   5.488   5.209   4.810
  157ILE   HG21 2471   5.450   5.155   4.896
  157ILE   HG22 2472   5.547   5.296   4.838
  157ILE   HG23 2473   5.402   5.250   4.759
  157ILE    CG1 2474   5.671   5.046   4.798
  157ILE   HG11 2475   5.725   4.965   4.749
  157ILE   HG12 2476   5.622   5.000   4.884
  157ILE     CD 2477   5.778   5.142   4.847
  157ILE    HD1 2478   5.815   5.196   4.760
  157ILE    HD2 2479   5.733   5.213   4.917
  157ILE    HD3 2480   5.864   5.087   4.887
  157ILE      C 2481   5.556   4.965   4.516
  157ILE      O 2482   5.624   4.863   4.522
  158GLY      N 2483   5.541   5.037   4.404
  158GLY      H 2484   5.487   5.122   4.404
  158GLY     CA 2485   5.605   4.989   4.283
  158GLY    HA1 2486   5.525   4.927   4.243
  158GLY    HA2 2487   5.689   4.925   4.310
  158GLY      C 2488   5.643   5.093   4.179
  158GLY      O 2489   5.653   5.213   4.207
  159ILE      N 2490   5.665   5.051   4.055
  159ILE      H 2491   5.650   4.953   4.038
  159ILE     CA 2492   5.694   5.140   3.943
  159ILE     HA 2493   5.672   5.242   3.973
  159ILE     CB 2494   5.843   5.139   3.911
  159ILE     HB 2495   5.851   5.203   3.824
  159ILE    CG2 2496   5.925   5.176   4.034
  159ILE   HG21 2497   5.874   5.246   4.102
  159ILE   HG22 2498   5.975   5.093   4.083
  159ILE   HG23 2499   6.006   5.240   3.999
  159ILE    CG1 2500   5.882   5.003   3.854
  159ILE   HG11 2501   5.866   5.014   3.747
  159ILE   HG12 2502   5.807   4.929   3.883
  159ILE     CD 2503   6.016   4.929   3.864
  159ILE    HD1 2504   6.025   4.863   3.779
  159ILE    HD2 2505   6.102   4.994   3.879
  159ILE    HD3 2506   6.006   4.875   3.958
  159ILE      C 2507   5.614   5.106   3.818
  159ILE      O 2508   5.551   5.001   3.804
  160SER      N 2509   5.613   5.206   3.730
  160SER      H 2510   5.657   5.292   3.757
  160SER     CA 2511   5.572   5.188   3.592
  160SER     HA 2512   5.557   5.084   3.563
  160SER     CB 2513   5.433   5.245   3.565
  160SER    HB1 2514   5.375   5.170   3.512
  160SER    HB2 2515   5.426   5.339   3.510
  160SER     OG 2516   5.373   5.265   3.691
  160SER     HG 2517   5.431   5.328   3.735
  160SER      C 2518   5.681   5.240   3.498
  160SER      O 2519   5.733   5.350   3.517
  161ASN      N 2520   5.700   5.167   3.388
  161ASN      H 2521   5.653   5.078   3.381
  161ASN     CA 2522   5.786   5.203   3.276
  161ASN     HA 2523   5.790   5.122   3.202
  161ASN     CB 2524   5.728   5.325   3.205
  161ASN    HB1 2525   5.785   5.328   3.112
  161ASN    HB2 2526   5.739   5.406   3.277
  161ASN     CG 2527   5.584   5.321   3.158
  161ASN    OD1 2528   5.541   5.233   3.084
  161ASN    ND2 2529   5.501   5.417   3.202
  161ASN   HD21 2530   5.522   5.482   3.276
  161ASN   HD22 2531   5.410   5.420   3.159
  161ASN      C 2532   5.929   5.229   3.321
  161ASN      O 2533   6.013   5.287   3.252
  162PHE      N 2534   5.984   5.158   3.419
  162PHE      H 2535   5.917   5.098   3.464
  162PHE     CA 2536   6.126   5.150   3.450
  162PHE     HA 2537   6.177   5.244   3.430
  162PHE     CB 2538   6.142   5.115   3.598
  162PHE    HB1 2539   6.232   5.054   3.604
  162PHE    HB2 2540   6.057   5.061   3.638
  162PHE     CG 2541   6.151   5.234   3.691
  162PHE    CD1 2542   6.266   5.252   3.769
  162PHE    HD1 2543   6.338   5.172   3.770
  162PHE    CE1 2544   6.284   5.368   3.844
  162PHE    HE1 2545   6.381   5.379   3.891
  162PHE     CZ 2546   6.174   5.454   3.862
  162PHE     HZ 2547   6.188   5.540   3.926
  162PHE    CE2 2548   6.059   5.437   3.784
  162PHE    HE2 2549   5.982   5.510   3.805
  162PHE    CD2 2550   6.047   5.327   3.698
  162PHE    HD2 2551   5.961   5.323   3.633
  162PHE      C 2552   6.189   5.049   3.356
  162PHE      O 2553   6.127   4.952   3.316
  163ASN      N 2554   6.309   5.081   3.306
  163ASN      H 2555   6.354   5.159   3.352
  163ASN     CA 2556   6.394   4.985   3.240
  163ASN     HA 2557   6.340   4.916   3.175
  163ASN     CB 2558   6.486   5.060   3.144
  163ASN    HB1 2559   6.481   5.168   3.157
  163ASN    HB2 2560   6.458   5.023   3.045
  163ASN     CG 2561   6.637   5.039   3.148
  163ASN    OD1 2562   6.708   5.085   3.237
  163ASN    ND2 2563   6.700   4.983   3.044
  163ASN   HD21 2564   6.650   4.953   2.962
  163ASN   HD22 2565   6.801   4.982   3.052
  163ASN      C 2566   6.473   4.905   3.343
  163ASN      O 2567   6.499   4.960   3.450
  164HIS      N 2568   6.535   4.792   3.309
  164HIS      H 2569   6.513   4.750   3.219
  164HIS     CA 2570   6.615   4.709   3.397
  164HIS     HA 2571   6.546   4.672   3.473
  164HIS     CB 2572   6.655   4.582   3.322
  164HIS    HB1 2573   6.568   4.535   3.275
  164HIS    HB2 2574   6.688   4.512   3.399
  164HIS     CG 2575   6.771   4.582   3.227
  164HIS    ND1 2576   6.897   4.534   3.262
  164HIS    CE1 2577   6.968   4.541   3.149
  164HIS    HE1 2578   7.070   4.509   3.134
  164HIS    NE2 2579   6.891   4.589   3.051
  164HIS    HE2 2580   6.919   4.588   2.954
  164HIS    CD2 2581   6.761   4.611   3.093
  164HIS    HD2 2582   6.676   4.654   3.043
  164HIS      C 2583   6.735   4.774   3.465
  164HIS      O 2584   6.732   4.763   3.587
  165LEU      N 2585   6.825   4.850   3.402
  165LEU      H 2586   6.811   4.844   3.302
  165LEU     CA 2587   6.926   4.933   3.463
  165LEU     HA 2588   6.977   4.860   3.525
  165LEU     CB 2589   7.023   4.997   3.364
  165LEU    HB1 2590   7.111   5.036   3.414
  165LEU    HB2 2591   6.970   5.075   3.309
  165LEU     CG 2592   7.078   4.901   3.260
  165LEU     HG 2593   7.004   4.829   3.223
  165LEU    CD1 2594   7.149   4.968   3.143
  165LEU   HD11 2595   7.234   5.028   3.179
  165LEU   HD12 2596   7.193   4.888   3.084
  165LEU   HD13 2597   7.078   5.028   3.086
  165LEU    CD2 2598   7.181   4.810   3.326
  165LEU   HD21 2599   7.280   4.856   3.335
  165LEU   HD22 2600   7.141   4.776   3.421
  165LEU   HD23 2601   7.192   4.719   3.268
  165LEU      C 2602   6.872   5.032   3.566
  165LEU      O 2603   6.933   5.053   3.670
  166GLN      N 2604   6.752   5.083   3.536
  166GLN      H 2605   6.699   5.041   3.462
  166GLN     CA 2606   6.696   5.175   3.633
  166GLN     HA 2607   6.772   5.246   3.666
  166GLN     CB 2608   6.584   5.252   3.564
  166GLN    HB1 2609   6.554   5.321   3.642
  166GLN    HB2 2610   6.518   5.173   3.530
  166GLN     CG 2611   6.629   5.343   3.449
  166GLN    HG1 2612   6.681   5.283   3.374
  166GLN    HG2 2613   6.694   5.419   3.492
  166GLN     CD 2614   6.511   5.403   3.375
  166GLN    OE1 2615   6.402   5.348   3.357
  166GLN    NE2 2616   6.540   5.522   3.323
  166GLN   HE21 2617   6.635   5.557   3.326
  166GLN   HE22 2618   6.471   5.577   3.272
  166GLN      C 2619   6.647   5.096   3.754
  166GLN      O 2620   6.636   5.153   3.862
  167VAL      N 2621   6.606   4.970   3.740
  167VAL      H 2622   6.594   4.936   3.646
  167VAL     CA 2623   6.567   4.886   3.852
  167VAL     HA 2624   6.504   4.953   3.911
  167VAL     CB 2625   6.466   4.782   3.804
  167VAL     HB 2626   6.504   4.720   3.723
  167VAL    CG1 2627   6.423   4.693   3.920
  167VAL   HG11 2628   6.349   4.621   3.885
  167VAL   HG12 2629   6.502   4.625   3.951
  167VAL   HG13 2630   6.380   4.742   4.008
  167VAL    CG2 2631   6.338   4.839   3.744
  167VAL   HG21 2632   6.370   4.896   3.656
  167VAL   HG22 2633   6.271   4.759   3.712
  167VAL   HG23 2634   6.279   4.910   3.802
  167VAL      C 2635   6.690   4.844   3.933
  167VAL      O 2636   6.688   4.859   4.055
  168GLU      N 2637   6.796   4.794   3.869
  168GLU      H 2638   6.789   4.794   3.768
  168GLU     CA 2639   6.920   4.749   3.929
  168GLU     HA 2640   6.908   4.657   3.986
  168GLU     CB 2641   7.023   4.745   3.816
  168GLU    HB1 2642   7.068   4.843   3.800
  168GLU    HB2 2643   6.971   4.708   3.728
  168GLU     CG 2644   7.130   4.638   3.843
  168GLU    HG1 2645   7.167   4.649   3.945
  168GLU    HG2 2646   7.215   4.650   3.777
  168GLU     CD 2647   7.088   4.492   3.835
  168GLU    OE1 2648   7.084   4.441   3.721
  168GLU    OE2 2649   7.047   4.423   3.931
  168GLU      C 2650   6.979   4.858   4.017
  168GLU      O 2651   7.005   4.822   4.132
  169MET      N 2652   6.984   4.985   3.978
  169MET      H 2653   6.972   5.015   3.882
  169MET     CA 2654   7.037   5.086   4.068
  169MET     HA 2655   7.135   5.043   4.089
  169MET     CB 2656   7.068   5.220   4.002
  169MET    HB1 2657   7.110   5.201   3.903
  169MET    HB2 2658   7.141   5.275   4.061
  169MET     CG 2659   6.946   5.308   3.976
  169MET    HG1 2660   6.883   5.310   4.065
  169MET    HG2 2661   6.886   5.271   3.892
  169MET     SD 2662   6.977   5.479   3.927
  169MET     CE 2663   7.086   5.454   3.785
  169MET    HE1 2664   7.048   5.366   3.733
  169MET    HE2 2665   7.079   5.546   3.726
  169MET    HE3 2666   7.184   5.435   3.829
  169MET      C 2667   6.960   5.106   4.198
  169MET      O 2668   7.022   5.131   4.302
  170ILE      N 2669   6.828   5.083   4.198
  170ILE      H 2670   6.781   5.050   4.115
  170ILE     CA 2671   6.749   5.095   4.319
  170ILE     HA 2672   6.764   5.188   4.375
  170ILE     CB 2673   6.601   5.098   4.282
  170ILE     HB 2674   6.578   5.013   4.218
  170ILE    CG2 2675   6.515   5.070   4.404
  170ILE   HG21 2676   6.415   5.086   4.365
  170ILE   HG22 2677   6.525   4.967   4.440
  170ILE   HG23 2678   6.512   5.134   4.492
  170ILE    CG1 2679   6.575   5.228   4.206
  170ILE   HG11 2680   6.631   5.221   4.112
  170ILE   HG12 2681   6.612   5.307   4.271
  170ILE     CD 2682   6.434   5.266   4.164
  170ILE    HD1 2683   6.441   5.358   4.106
  170ILE    HD2 2684   6.393   5.179   4.113
  170ILE    HD3 2685   6.366   5.287   4.246
  170ILE      C 2686   6.794   4.981   4.410
  170ILE      O 2687   6.835   5.006   4.523
  171LEU      N 2688   6.789   4.857   4.361
  171LEU      H 2689   6.776   4.859   4.261
  171LEU     CA 2690   6.815   4.734   4.433
  171LEU     HA 2691   6.753   4.725   4.523
  171LEU     CB 2692   6.780   4.614   4.346
  171LEU    HB1 2693   6.803   4.523   4.401
  171LEU    HB2 2694   6.838   4.625   4.255
  171LEU     CG 2695   6.631   4.603   4.310
  171LEU     HG 2696   6.586   4.689   4.260
  171LEU    CD1 2697   6.609   4.488   4.213
  171LEU   HD11 2698   6.503   4.483   4.189
  171LEU   HD12 2699   6.668   4.504   4.122
  171LEU   HD13 2700   6.642   4.394   4.258
  171LEU    CD2 2701   6.544   4.586   4.434
  171LEU   HD21 2702   6.557   4.669   4.503
  171LEU   HD22 2703   6.438   4.584   4.406
  171LEU   HD23 2704   6.563   4.495   4.490
  171LEU      C 2705   6.956   4.723   4.489
  171LEU      O 2706   6.978   4.634   4.570
  172ASN      N 2707   7.047   4.808   4.442
  172ASN      H 2708   7.014   4.862   4.363
  172ASN     CA 2709   7.184   4.819   4.488
  172ASN     HA 2710   7.224   4.746   4.558
  172ASN     CB 2711   7.272   4.821   4.363
  172ASN    HB1 2712   7.371   4.861   4.385
  172ASN    HB2 2713   7.232   4.888   4.287
  172ASN     CG 2714   7.288   4.682   4.303
  172ASN    OD1 2715   7.285   4.578   4.369
  172ASN    ND2 2716   7.320   4.671   4.174
  172ASN   HD21 2717   7.302   4.754   4.120
  172ASN   HD22 2718   7.342   4.584   4.128
  172ASN      C 2719   7.212   4.938   4.579
  172ASN      O 2720   7.321   4.945   4.636
  173LYS      N 2721   7.109   5.014   4.616
  173LYS      H 2722   7.015   4.998   4.582
  173LYS     CA 2723   7.125   5.128   4.703
  173LYS     HA 2724   7.210   5.183   4.663
  173LYS     CB 2725   6.992   5.203   4.698
  173LYS    HB1 2726   6.909   5.141   4.733
  173LYS    HB2 2727   6.964   5.224   4.594
  173LYS     CG 2728   6.988   5.336   4.772
  173LYS    HG1 2729   7.081   5.391   4.762
  173LYS    HG2 2730   6.991   5.301   4.875
  173LYS     CD 2731   6.864   5.424   4.761
  173LYS    HD1 2732   6.780   5.377   4.814
  173LYS    HD2 2733   6.843   5.435   4.655
  173LYS     CE 2734   6.870   5.564   4.820
  173LYS    HE1 2735   6.957   5.617   4.780
  173LYS    HE2 2736   6.898   5.559   4.925
  173LYS     NZ 2737   6.743   5.639   4.818
  173LYS    HZ1 2738   6.735   5.738   4.837
  173LYS    HZ2 2739   6.697   5.624   4.729
  173LYS    HZ3 2740   6.681   5.593   4.883
  173LYS      C 2741   7.164   5.096   4.846
  173LYS      O 2742   7.109   5.005   4.908
  174PRO      N 2743   7.258   5.171   4.905
  174PRO     CD 2744   7.349   5.268   4.849
  174PRO    HD1 2745   7.303   5.367   4.856
  174PRO    HD2 2746   7.378   5.246   4.746
  174PRO     CG 2747   7.471   5.269   4.940
  174PRO    HG1 2748   7.522   5.364   4.924
  174PRO    HG2 2749   7.534   5.182   4.922
  174PRO     CB 2750   7.410   5.244   5.078
  174PRO    HB1 2751   7.385   5.337   5.127
  174PRO    HB2 2752   7.481   5.188   5.140
  174PRO     CA 2753   7.288   5.158   5.047
  174PRO     HA 2754   7.310   5.053   5.066
  174PRO      C 2755   7.174   5.200   5.138
  174PRO      O 2756   7.122   5.308   5.108
  175GLY      N 2757   7.138   5.116   5.235
  175GLY      H 2758   7.191   5.031   5.250
  175GLY     CA 2759   7.035   5.148   5.331
  175GLY    HA1 2760   7.057   5.239   5.387
  175GLY    HA2 2761   7.040   5.072   5.409
  175GLY      C 2762   6.892   5.142   5.279
  175GLY      O 2763   6.808   5.212   5.335
  176LEU      N 2764   6.862   5.062   5.176
  176LEU      H 2765   6.943   5.027   5.127
  176LEU     CA 2766   6.731   5.027   5.125
  176LEU     HA 2767   6.681   5.120   5.096
  176LEU     CB 2768   6.740   4.947   4.996
  176LEU    HB1 2769   6.759   4.843   5.022
  176LEU    HB2 2770   6.822   4.978   4.932
  176LEU     CG 2771   6.619   4.943   4.902
  176LEU     HG 2772   6.526   4.937   4.958
  176LEU    CD1 2773   6.600   5.075   4.828
  176LEU   HD11 2774   6.496   5.076   4.793
  176LEU   HD12 2775   6.611   5.161   4.894
  176LEU   HD13 2776   6.669   5.073   4.743
  176LEU    CD2 2777   6.641   4.829   4.804
  176LEU   HD21 2778   6.558   4.827   4.733
  176LEU   HD22 2779   6.725   4.851   4.738
  176LEU   HD23 2780   6.648   4.732   4.854
  176LEU      C 2781   6.640   4.963   5.229
  176LEU      O 2782   6.680   4.872   5.301
  177LYS      N 2783   6.519   5.019   5.236
  177LYS      H 2784   6.498   5.110   5.198
  177LYS     CA 2785   6.421   4.967   5.329
  177LYS     HA 2786   6.463   4.893   5.398
  177LYS     CB 2787   6.375   5.078   5.422
  177LYS    HB1 2788   6.319   5.154   5.366
  177LYS    HB2 2789   6.462   5.121   5.471
  177LYS     CG 2790   6.269   5.021   5.516
  177LYS    HG1 2791   6.305   4.924   5.551
  177LYS    HG2 2792   6.178   4.998   5.461
  177LYS     CD 2793   6.247   5.118   5.632
  177LYS    HD1 2794   6.193   5.202   5.588
  177LYS    HD2 2795   6.335   5.156   5.684
  177LYS     CE 2796   6.164   5.057   5.744
  177LYS    HE1 2797   6.226   4.977   5.786
  177LYS    HE2 2798   6.070   5.011   5.713
  177LYS     NZ 2799   6.133   5.157   5.847
  177LYS    HZ1 2800   6.220   5.198   5.878
  177LYS    HZ2 2801   6.069   5.229   5.818
  177LYS    HZ3 2802   6.097   5.107   5.927
  177LYS      C 2803   6.309   4.890   5.261
  177LYS      O 2804   6.270   4.787   5.315
  178TYR      N 2805   6.253   4.947   5.153
  178TYR      H 2806   6.300   5.032   5.127
  178TYR     CA 2807   6.140   4.887   5.084
  178TYR     HA 2808   6.120   4.785   5.115
  178TYR     CB 2809   6.017   4.975   5.102
  178TYR    HB1 2810   5.936   4.940   5.037
  178TYR    HB2 2811   6.035   5.072   5.055
  178TYR     CG 2812   5.963   4.971   5.243
  178TYR    CD1 2813   5.935   4.851   5.308
  178TYR    HD1 2814   5.935   4.756   5.256
  178TYR    CE1 2815   5.883   4.853   5.438
  178TYR    HE1 2816   5.861   4.759   5.487
  178TYR     CZ 2817   5.873   4.973   5.512
  178TYR     OH 2818   5.827   4.963   5.640
  178TYR     HH 2819   5.821   5.051   5.678
  178TYR    CE2 2820   5.914   5.093   5.452
  178TYR    HE2 2821   5.894   5.188   5.500
  178TYR    CD2 2822   5.955   5.089   5.318
  178TYR    HD2 2823   5.975   5.185   5.272
  178TYR      C 2824   6.183   4.860   4.940
  178TYR      O 2825   6.256   4.939   4.879
  179LYS      N 2826   6.128   4.751   4.886
  179LYS      H 2827   6.065   4.697   4.943
  179LYS     CA 2828   6.161   4.710   4.751
  179LYS     HA 2829   6.238   4.773   4.708
  179LYS     CB 2830   6.218   4.568   4.743
  179LYS    HB1 2831   6.234   4.552   4.636
  179LYS    HB2 2832   6.147   4.494   4.780
  179LYS     CG 2833   6.357   4.565   4.806
  179LYS    HG1 2834   6.344   4.612   4.904
  179LYS    HG2 2835   6.420   4.636   4.753
  179LYS     CD 2836   6.434   4.434   4.798
  179LYS    HD1 2837   6.527   4.445   4.855
  179LYS    HD2 2838   6.450   4.397   4.697
  179LYS     CE 2839   6.357   4.322   4.867
  179LYS    HE1 2840   6.405   4.232   4.829
  179LYS    HE2 2841   6.254   4.317   4.831
  179LYS     NZ 2842   6.360   4.330   5.014
  179LYS    HZ1 2843   6.301   4.254   5.046
  179LYS    HZ2 2844   6.458   4.329   5.038
  179LYS    HZ3 2845   6.331   4.417   5.056
  179LYS      C 2846   6.040   4.714   4.659
  179LYS      O 2847   5.931   4.685   4.709
  180PRO      N 2848   6.050   4.757   4.533
  180PRO     CD 2849   6.172   4.799   4.467
  180PRO    HD1 2850   6.259   4.735   4.481
  180PRO    HD2 2851   6.206   4.893   4.510
  180PRO     CG 2852   6.146   4.817   4.317
  180PRO    HG1 2853   6.171   4.723   4.268
  180PRO    HG2 2854   6.200   4.901   4.273
  180PRO     CB 2855   5.994   4.828   4.314
  180PRO    HB1 2856   5.949   4.780   4.227
  180PRO    HB2 2857   5.961   4.931   4.325
  180PRO     CA 2858   5.940   4.758   4.439
  180PRO     HA 2859   5.869   4.825   4.486
  180PRO      C 2860   5.877   4.620   4.424
  180PRO      O 2861   5.948   4.525   4.393
  181ALA      N 2862   5.747   4.608   4.451
  181ALA      H 2863   5.702   4.695   4.477
  181ALA     CA 2864   5.670   4.487   4.432
  181ALA     HA 2865   5.725   4.405   4.477
  181ALA     CB 2866   5.548   4.490   4.523
  181ALA    HB1 2867   5.509   4.388   4.535
  181ALA    HB2 2868   5.573   4.533   4.620
  181ALA    HB3 2869   5.467   4.551   4.481
  181ALA      C 2870   5.633   4.460   4.287
  181ALA      O 2871   5.626   4.345   4.245
  182VAL      N 2872   5.599   4.566   4.212
  182VAL      H 2873   5.593   4.651   4.265
  182VAL     CA 2874   5.537   4.556   4.082
  182VAL     HA 2875   5.543   4.454   4.043
  182VAL     CB 2876   5.390   4.597   4.092
  182VAL     HB 2877   5.380   4.696   4.136
  182VAL    CG1 2878   5.312   4.607   3.961
  182VAL   HG11 2879   5.292   4.510   3.916
  182VAL   HG12 2880   5.215   4.643   3.998
  182VAL   HG13 2881   5.359   4.682   3.898
  182VAL    CG2 2882   5.319   4.499   4.185
  182VAL   HG21 2883   5.214   4.496   4.156
  182VAL   HG22 2884   5.343   4.395   4.166
  182VAL   HG23 2885   5.335   4.523   4.290
  182VAL      C 2886   5.607   4.639   3.975
  182VAL      O 2887   5.642   4.753   4.005
  183ASN      N 2888   5.623   4.589   3.852
  183ASN      H 2889   5.593   4.494   3.837
  183ASN     CA 2890   5.644   4.678   3.740
  183ASN     HA 2891   5.654   4.781   3.774
  183ASN     CB 2892   5.775   4.639   3.672
  183ASN    HB1 2893   5.766   4.550   3.609
  183ASN    HB2 2894   5.854   4.633   3.747
  183ASN     CG 2895   5.832   4.749   3.584
  183ASN    OD1 2896   5.782   4.860   3.571
  183ASN    ND2 2897   5.946   4.725   3.520
  183ASN   HD21 2898   5.998   4.639   3.534
  183ASN   HD22 2899   5.965   4.793   3.448
  183ASN      C 2900   5.534   4.674   3.635
  183ASN      O 2901   5.493   4.568   3.588
  184GLN      N 2902   5.484   4.794   3.606
  184GLN      H 2903   5.526   4.873   3.652
  184GLN     CA 2904   5.372   4.811   3.516
  184GLN     HA 2905   5.321   4.715   3.502
  184GLN     CB 2906   5.258   4.895   3.572
  184GLN    HB1 2907   5.269   5.004   3.565
  184GLN    HB2 2908   5.257   4.872   3.679
  184GLN     CG 2909   5.126   4.861   3.505
  184GLN    HG1 2910   5.106   4.757   3.531
  184GLN    HG2 2911   5.136   4.862   3.396
  184GLN     CD 2912   5.008   4.948   3.544
  184GLN    OE1 2913   4.984   5.051   3.481
  184GLN    NE2 2914   4.934   4.919   3.651
  184GLN   HE21 2915   4.939   4.827   3.691
  184GLN   HE22 2916   4.838   4.951   3.659
  184GLN      C 2917   5.428   4.857   3.382
  184GLN      O 2918   5.491   4.961   3.364
  185ILE      N 2919   5.419   4.767   3.283
  185ILE      H 2920   5.348   4.697   3.297
  185ILE     CA 2921   5.477   4.786   3.151
  185ILE     HA 2922   5.503   4.890   3.131
  185ILE     CB 2923   5.608   4.709   3.137
  185ILE     HB 2924   5.634   4.703   3.031
  185ILE    CG2 2925   5.726   4.775   3.207
  185ILE   HG21 2926   5.711   4.781   3.315
  185ILE   HG22 2927   5.816   4.715   3.202
  185ILE   HG23 2928   5.738   4.875   3.164
  185ILE    CG1 2929   5.594   4.560   3.169
  185ILE   HG11 2930   5.499   4.512   3.144
  185ILE   HG12 2931   5.593   4.554   3.278
  185ILE     CD 2932   5.702   4.476   3.101
  185ILE    HD1 2933   5.693   4.499   2.995
  185ILE    HD2 2934   5.798   4.508   3.142
  185ILE    HD3 2935   5.686   4.370   3.122
  185ILE      C 2936   5.376   4.758   3.041
  185ILE      O 2937   5.280   4.683   3.060
  186GLU      N 2938   5.398   4.811   2.921
  186GLU      H 2939   5.476   4.875   2.907
  186GLU     CA 2940   5.313   4.781   2.808
  186GLU     HA 2941   5.210   4.770   2.843
  186GLU     CB 2942   5.327   4.894   2.708
  186GLU    HB1 2943   5.425   4.889   2.661
  186GLU    HB2 2944   5.334   4.992   2.756
  186GLU     CG 2945   5.214   4.909   2.606
  186GLU    HG1 2946   5.132   4.952   2.664
  186GLU    HG2 2947   5.186   4.811   2.570
  186GLU     CD 2948   5.244   5.003   2.490
  186GLU    OE1 2949   5.285   5.120   2.512
  186GLU    OE2 2950   5.235   4.963   2.373
  186GLU      C 2951   5.345   4.644   2.749
  186GLU      O 2952   5.460   4.603   2.734
  187CYS      N 2953   5.248   4.571   2.693
  187CYS      H 2954   5.156   4.611   2.698
  187CYS     CA 2955   5.254   4.431   2.655
  187CYS     HA 2956   5.354   4.405   2.622
  187CYS     CB 2957   5.230   4.352   2.783
  187CYS    HB1 2958   5.210   4.248   2.755
  187CYS    HB2 2959   5.140   4.393   2.828
  187CYS     SG 2960   5.357   4.374   2.910
  187CYS     HG 2961   5.346   4.507   2.908
  187CYS      C 2962   5.140   4.392   2.562
  187CYS      O 2963   5.028   4.387   2.611
  188HIS      N 2964   5.166   4.363   2.435
  188HIS      H 2965   5.251   4.394   2.391
  188HIS     CA 2966   5.072   4.303   2.342
  188HIS     HA 2967   5.010   4.235   2.400
  188HIS     CB 2968   4.988   4.406   2.266
  188HIS    HB1 2969   4.896   4.436   2.314
  188HIS    HB2 2970   4.958   4.377   2.165
  188HIS     CG 2971   5.064   4.534   2.240
  188HIS    ND1 2972   5.179   4.542   2.163
  188HIS    CE1 2973   5.230   4.662   2.193
  188HIS    HE1 2974   5.327   4.699   2.162
  188HIS    NE2 2975   5.142   4.729   2.270
  188HIS    HE2 2976   5.163   4.820   2.307
  188HIS    CD2 2977   5.036   4.650   2.308
  188HIS    HD2 2978   4.957   4.668   2.380
  188HIS      C 2979   5.160   4.234   2.239
  188HIS      O 2980   5.283   4.241   2.249
  189PRO      N 2981   5.118   4.151   2.144
  189PRO     CD 2982   4.980   4.121   2.112
  189PRO    HD1 2983   4.940   4.188   2.035
  189PRO    HD2 2984   4.916   4.112   2.199
  189PRO     CG 2985   4.996   3.986   2.042
  189PRO    HG1 2986   4.910   3.965   1.979
  189PRO    HG2 2987   5.027   3.902   2.104
  189PRO     CB 2988   5.115   4.016   1.951
  189PRO    HB1 2989   5.083   4.080   1.869
  189PRO    HB2 2990   5.156   3.925   1.907
  189PRO     CA 2991   5.207   4.081   2.054
  189PRO     HA 2992   5.259   4.004   2.110
  189PRO      C 2993   5.315   4.161   1.982
  189PRO      O 2994   5.422   4.100   1.971
  190TYR      N 2995   5.300   4.288   1.945
  190TYR      H 2996   5.212   4.332   1.970
  190TYR     CA 2997   5.408   4.369   1.893
  190TYR     HA 2998   5.459   4.305   1.821
  190TYR     CB 2999   5.353   4.492   1.821
  190TYR    HB1 3000   5.423   4.566   1.781
  190TYR    HB2 3001   5.298   4.555   1.892
  190TYR     CG 3002   5.268   4.453   1.703
  190TYR    CD1 3003   5.329   4.392   1.593
  190TYR    HD1 3004   5.432   4.359   1.593
  190TYR    CE1 3005   5.250   4.347   1.486
  190TYR    HE1 3006   5.288   4.301   1.395
  190TYR     CZ 3007   5.113   4.378   1.483
  190TYR     OH 3008   5.024   4.333   1.390
  190TYR     HH 3009   4.935   4.358   1.415
  190TYR    CE2 3010   5.052   4.435   1.597
  190TYR    HE2 3011   4.945   4.450   1.593
  190TYR    CD2 3012   5.129   4.466   1.710
  190TYR    HD2 3013   5.095   4.521   1.797
  190TYR      C 3014   5.516   4.415   1.990
  190TYR      O 3015   5.615   4.469   1.940
  191LEU      N 3016   5.506   4.377   2.117
  191LEU      H 3017   5.423   4.328   2.147
  191LEU     CA 3018   5.590   4.422   2.227
  191LEU     HA 3019   5.692   4.431   2.189
  191LEU     CB 3020   5.529   4.554   2.272
  191LEU    HB1 3021   5.426   4.535   2.300
  191LEU    HB2 3022   5.546   4.621   2.188
  191LEU     CG 3023   5.605   4.627   2.383
  191LEU     HG 3024   5.620   4.569   2.473
  191LEU    CD1 3025   5.740   4.671   2.328
  191LEU   HD11 3026   5.800   4.594   2.279
  191LEU   HD12 3027   5.712   4.752   2.261
  191LEU   HD13 3028   5.796   4.710   2.413
  191LEU    CD2 3029   5.521   4.746   2.430
  191LEU   HD21 3030   5.515   4.810   2.342
  191LEU   HD22 3031   5.422   4.712   2.457
  191LEU   HD23 3032   5.574   4.798   2.509
  191LEU      C 3033   5.589   4.310   2.331
  191LEU      O 3034   5.526   4.329   2.434
  192THR      N 3035   5.668   4.205   2.307
  192THR      H 3036   5.731   4.212   2.229
  192THR     CA 3037   5.675   4.084   2.386
  192THR     HA 3038   5.577   4.073   2.431
  192THR     CB 3039   5.716   3.960   2.308
  192THR     HB 3040   5.713   3.878   2.380
  192THR    CG2 3041   5.628   3.934   2.186
  192THR   HG21 3042   5.524   3.937   2.216
  192THR   HG22 3043   5.639   4.018   2.117
  192THR   HG23 3044   5.639   3.841   2.129
  192THR    OG1 3045   5.848   3.963   2.257
  192THR    HG1 3046   5.872   3.873   2.233
  192THR      C 3047   5.761   4.098   2.512
  192THR      O 3048   5.724   4.041   2.614
  193GLN      N 3049   5.864   4.183   2.512
  193GLN      H 3050   5.891   4.223   2.423
  193GLN     CA 3051   5.956   4.214   2.619
  193GLN     HA 3052   6.044   4.241   2.561
  193GLN     CB 3053   5.917   4.340   2.697
  193GLN    HB1 3054   6.011   4.369   2.744
  193GLN    HB2 3055   5.838   4.318   2.767
  193GLN     CG 3056   5.863   4.455   2.612
  193GLN    HG1 3057   5.757   4.437   2.595
  193GLN    HG2 3058   5.922   4.474   2.522
  193GLN     CD 3059   5.871   4.578   2.702
  193GLN    OE1 3060   5.978   4.637   2.715
  193GLN    NE2 3061   5.758   4.621   2.758
  193GLN   HE21 3062   5.671   4.571   2.745
  193GLN   HE22 3063   5.761   4.705   2.814
  193GLN      C 3064   5.998   4.098   2.708
  193GLN      O 3065   5.989   4.108   2.830
  194GLU      N 3066   6.031   3.989   2.638
  194GLU      H 3067   6.035   3.980   2.538
  194GLU     CA 3068   6.059   3.863   2.704
  194GLU     HA 3069   5.976   3.835   2.769
  194GLU     CB 3070   6.080   3.752   2.602
  194GLU    HB1 3071   6.138   3.670   2.644
  194GLU    HB2 3072   6.129   3.797   2.515
  194GLU     CG 3073   5.950   3.689   2.553
  194GLU    HG1 3074   5.963   3.650   2.453
  194GLU    HG2 3075   5.877   3.770   2.546
  194GLU     CD 3076   5.899   3.576   2.641
  194GLU    OE1 3077   5.946   3.460   2.629
  194GLU    OE2 3078   5.811   3.598   2.726
  194GLU      C 3079   6.179   3.883   2.795
  194GLU      O 3080   6.178   3.834   2.908
  195LYS      N 3081   6.278   3.961   2.749
  195LYS      H 3082   6.282   3.999   2.656
  195LYS     CA 3083   6.395   3.991   2.829
  195LYS     HA 3084   6.432   3.891   2.850
  195LYS     CB 3085   6.496   4.061   2.739
  195LYS    HB1 3086   6.584   4.071   2.803
  195LYS    HB2 3087   6.458   4.161   2.720
  195LYS     CG 3088   6.531   3.983   2.613
  195LYS    HG1 3089   6.451   3.933   2.558
  195LYS    HG2 3090   6.595   3.903   2.649
  195LYS     CD 3091   6.601   4.061   2.502
  195LYS    HD1 3092   6.682   4.121   2.543
  195LYS    HD2 3093   6.525   4.123   2.456
  195LYS     CE 3094   6.652   3.960   2.399
  195LYS    HE1 3095   6.573   3.887   2.385
  195LYS    HE2 3096   6.742   3.908   2.434
  195LYS     NZ 3097   6.694   4.038   2.282
  195LYS    HZ1 3098   6.789   4.070   2.295
  195LYS    HZ2 3099   6.686   3.983   2.197
  195LYS    HZ3 3100   6.645   4.126   2.272
  195LYS      C 3101   6.366   4.059   2.962
  195LYS      O 3102   6.416   4.011   3.064
  196LEU      N 3103   6.282   4.162   2.966
  196LEU      H 3104   6.254   4.208   2.880
  196LEU     CA 3105   6.251   4.235   3.087
  196LEU     HA 3106   6.343   4.253   3.143
  196LEU     CB 3107   6.189   4.371   3.057
  196LEU    HB1 3108   6.095   4.358   3.004
  196LEU    HB2 3109   6.259   4.421   2.990
  196LEU     CG 3110   6.157   4.467   3.171
  196LEU     HG 3111   6.074   4.433   3.234
  196LEU    CD1 3112   6.276   4.504   3.259
  196LEU   HD11 3113   6.316   4.417   3.313
  196LEU   HD12 3114   6.356   4.525   3.188
  196LEU   HD13 3115   6.241   4.579   3.329
  196LEU    CD2 3116   6.104   4.598   3.112
  196LEU   HD21 3117   6.180   4.661   3.065
  196LEU   HD22 3118   6.028   4.574   3.038
  196LEU   HD23 3119   6.055   4.665   3.182
  196LEU      C 3120   6.149   4.161   3.171
  196LEU      O 3121   6.158   4.177   3.293
  197ILE      N 3122   6.052   4.086   3.119
  197ILE      H 3123   6.035   4.076   3.019
  197ILE     CA 3124   5.957   4.011   3.200
  197ILE     HA 3125   5.921   4.083   3.273
  197ILE     CB 3126   5.847   3.958   3.108
  197ILE     HB 3127   5.890   3.920   3.015
  197ILE    CG2 3128   5.757   3.859   3.180
  197ILE   HG21 3129   5.698   3.904   3.260
  197ILE   HG22 3130   5.697   3.808   3.104
  197ILE   HG23 3131   5.817   3.777   3.220
  197ILE    CG1 3132   5.775   4.084   3.060
  197ILE   HG11 3133   5.844   4.156   3.018
  197ILE   HG12 3134   5.735   4.137   3.147
  197ILE     CD 3135   5.663   4.068   2.958
  197ILE    HD1 3136   5.579   4.008   2.993
  197ILE    HD2 3137   5.623   4.167   2.935
  197ILE    HD3 3138   5.707   4.025   2.867
  197ILE      C 3139   6.030   3.915   3.292
  197ILE      O 3140   6.028   3.925   3.415
  198GLN      N 3141   6.112   3.832   3.228
  198GLN      H 3142   6.114   3.821   3.128
  198GLN     CA 3143   6.204   3.745   3.300
  198GLN     HA 3144   6.142   3.680   3.362
  198GLN     CB 3145   6.286   3.677   3.191
  198GLN    HB1 3146   6.352   3.746   3.138
  198GLN    HB2 3147   6.221   3.637   3.113
  198GLN     CG 3148   6.382   3.568   3.238
  198GLN    HG1 3149   6.341   3.504   3.316
  198GLN    HG2 3150   6.459   3.623   3.292
  198GLN     CD 3151   6.446   3.493   3.122
  198GLN    OE1 3152   6.445   3.532   3.006
  198GLN    NE2 3153   6.499   3.374   3.152
  198GLN   HE21 3154   6.487   3.325   3.240
  198GLN   HE22 3155   6.550   3.336   3.074
  198GLN      C 3156   6.302   3.811   3.397
  198GLN      O 3157   6.320   3.753   3.503
  199TYR      N 3158   6.354   3.931   3.370
  199TYR      H 3159   6.339   3.961   3.275
  199TYR     CA 3160   6.441   4.006   3.459
  199TYR     HA 3161   6.527   3.943   3.480
  199TYR     CB 3162   6.505   4.125   3.389
  199TYR    HB1 3163   6.427   4.188   3.344
  199TYR    HB2 3164   6.565   4.101   3.301
  199TYR     CG 3165   6.580   4.218   3.482
  199TYR    CD1 3166   6.714   4.188   3.512
  199TYR    HD1 3167   6.751   4.097   3.468
  199TYR    CE1 3168   6.785   4.263   3.606
  199TYR    HE1 3169   6.888   4.237   3.629
  199TYR     CZ 3170   6.731   4.381   3.660
  199TYR     OH 3171   6.801   4.463   3.744
  199TYR     HH 3172   6.889   4.425   3.753
  199TYR    CE2 3173   6.595   4.407   3.634
  199TYR    HE2 3174   6.551   4.493   3.680
  199TYR    CD2 3175   6.520   4.325   3.549
  199TYR    HD2 3176   6.415   4.351   3.543
  199TYR      C 3177   6.369   4.040   3.589
  199TYR      O 3178   6.416   4.021   3.701
  200CYS      N 3179   6.246   4.091   3.579
  200CYS      H 3180   6.212   4.107   3.486
  200CYS     CA 3181   6.153   4.120   3.687
  200CYS     HA 3182   6.205   4.195   3.747
  200CYS     CB 3183   6.024   4.184   3.637
  200CYS    HB1 3184   5.948   4.191   3.714
  200CYS    HB2 3185   5.969   4.132   3.559
  200CYS     SG 3186   6.063   4.350   3.573
  200CYS     HG 3187   6.121   4.304   3.462
  200CYS      C 3188   6.116   4.001   3.774
  200CYS      O 3189   6.138   4.000   3.895
  201GLN      N 3190   6.076   3.896   3.703
  201GLN      H 3191   6.079   3.902   3.602
  201GLN     CA 3192   6.053   3.763   3.757
  201GLN     HA 3193   5.970   3.785   3.824
  201GLN     CB 3194   5.999   3.664   3.654
  201GLN    HB1 3195   6.000   3.564   3.696
  201GLN    HB2 3196   6.070   3.657   3.572
  201GLN     CG 3197   5.861   3.700   3.600
  201GLN    HG1 3198   5.842   3.803   3.571
  201GLN    HG2 3199   5.792   3.695   3.685
  201GLN     CD 3200   5.818   3.614   3.482
  201GLN    OE1 3201   5.898   3.545   3.420
  201GLN    NE2 3202   5.687   3.599   3.460
  201GLN   HE21 3203   5.614   3.629   3.523
  201GLN   HE22 3204   5.670   3.515   3.407
  201GLN      C 3205   6.165   3.708   3.844
  201GLN      O 3206   6.142   3.643   3.945
  202SER      N 3207   6.290   3.738   3.806
  202SER      H 3208   6.300   3.792   3.721
  202SER     CA 3209   6.411   3.696   3.874
  202SER     HA 3210   6.387   3.611   3.938
  202SER     CB 3211   6.503   3.653   3.761
  202SER    HB1 3212   6.579   3.596   3.816
  202SER    HB2 3213   6.543   3.739   3.708
  202SER     OG 3214   6.453   3.559   3.668
  202SER     HG 3215   6.409   3.613   3.602
  202SER      C 3216   6.474   3.795   3.970
  202SER      O 3217   6.561   3.758   4.049
  203LYS      N 3218   6.419   3.917   3.976
  203LYS      H 3219   6.359   3.927   3.895
  203LYS     CA 3220   6.430   4.013   4.083
  203LYS     HA 3221   6.529   4.000   4.126
  203LYS     CB 3222   6.416   4.155   4.027
  203LYS    HB1 3223   6.407   4.224   4.110
  203LYS    HB2 3224   6.325   4.154   3.967
  203LYS     CG 3225   6.538   4.203   3.950
  203LYS    HG1 3226   6.525   4.306   3.915
  203LYS    HG2 3227   6.546   4.155   3.852
  203LYS     CD 3228   6.668   4.183   4.028
  203LYS    HD1 3229   6.692   4.078   4.047
  203LYS    HD2 3230   6.676   4.235   4.123
  203LYS     CE 3231   6.780   4.226   3.933
  203LYS    HE1 3232   6.771   4.333   3.916
  203LYS    HE2 3233   6.777   4.175   3.837
  203LYS     NZ 3234   6.915   4.195   3.983
  203LYS    HZ1 3235   6.932   4.221   4.079
  203LYS    HZ2 3236   6.936   4.097   3.969
  203LYS    HZ3 3237   6.987   4.253   3.942
  203LYS      C 3238   6.332   3.998   4.198
  203LYS      O 3239   6.344   4.056   4.306
  204GLY      N 3240   6.225   3.921   4.177
  204GLY      H 3241   6.217   3.882   4.084
  204GLY     CA 3242   6.112   3.909   4.266
  204GLY    HA1 3243   6.142   3.915   4.371
  204GLY    HA2 3244   6.084   3.805   4.250
  204GLY      C 3245   6.006   4.015   4.241
  204GLY      O 3246   5.927   4.038   4.332
  205ILE      N 3247   6.007   4.080   4.124
  205ILE      H 3248   6.059   4.049   4.042
  205ILE     CA 3249   5.911   4.183   4.090
  205ILE     HA 3250   5.865   4.224   4.179
  205ILE     CB 3251   5.974   4.294   4.006
  205ILE     HB 3252   6.005   4.249   3.912
  205ILE    CG2 3253   5.866   4.401   3.985
  205ILE   HG21 3254   5.909   4.485   3.930
  205ILE   HG22 3255   5.788   4.357   3.923
  205ILE   HG23 3256   5.822   4.432   4.080
  205ILE    CG1 3257   6.095   4.339   4.087
  205ILE   HG11 3258   6.161   4.252   4.089
  205ILE   HG12 3259   6.065   4.366   4.189
  205ILE     CD 3260   6.187   4.445   4.028
  205ILE    HD1 3261   6.130   4.538   4.016
  205ILE    HD2 3262   6.275   4.459   4.092
  205ILE    HD3 3263   6.212   4.409   3.929
  205ILE      C 3264   5.808   4.112   4.003
  205ILE      O 3265   5.852   4.040   3.913
  206VAL      N 3266   5.679   4.135   4.025
  206VAL      H 3267   5.654   4.188   4.107
  206VAL     CA 3268   5.568   4.085   3.946
  206VAL     HA 3269   5.596   4.001   3.882
  206VAL     CB 3270   5.455   4.051   4.042
  206VAL     HB 3271   5.445   4.143   4.100
  206VAL    CG1 3272   5.322   4.027   3.970
  206VAL   HG11 3273   5.277   4.111   3.917
  206VAL   HG12 3274   5.325   3.931   3.918
  206VAL   HG13 3275   5.246   4.002   4.043
  206VAL    CG2 3276   5.485   3.944   4.147
  206VAL   HG21 3277   5.489   3.853   4.087
  206VAL   HG22 3278   5.587   3.951   4.184
  206VAL   HG23 3279   5.403   3.937   4.219
  206VAL      C 3280   5.532   4.183   3.835
  206VAL      O 3281   5.520   4.302   3.866
  207VAL      N 3282   5.511   4.129   3.715
  207VAL      H 3283   5.520   4.029   3.705
  207VAL     CA 3284   5.479   4.221   3.608
  207VAL     HA 3285   5.523   4.320   3.618
  207VAL     CB 3286   5.534   4.150   3.484
  207VAL     HB 3287   5.491   4.050   3.483
  207VAL    CG1 3288   5.491   4.221   3.356
  207VAL   HG11 3289   5.517   4.158   3.270
  207VAL   HG12 3290   5.383   4.233   3.356
  207VAL   HG13 3291   5.548   4.311   3.336
  207VAL    CG2 3292   5.686   4.156   3.491
  207VAL   HG21 3293   5.727   4.243   3.542
  207VAL   HG22 3294   5.721   4.073   3.553
  207VAL   HG23 3295   5.735   4.144   3.394
  207VAL      C 3296   5.329   4.247   3.609
  207VAL      O 3297   5.251   4.160   3.647
  208THR      N 3298   5.288   4.362   3.555
  208THR      H 3299   5.353   4.437   3.538
  208THR     CA 3300   5.155   4.395   3.508
  208THR     HA 3301   5.092   4.306   3.499
  208THR     CB 3302   5.076   4.488   3.600
  208THR     HB 3303   5.138   4.571   3.634
  208THR    CG2 3304   4.947   4.539   3.538
  208THR   HG21 3305   4.891   4.581   3.621
  208THR   HG22 3306   4.970   4.608   3.456
  208THR   HG23 3307   4.896   4.451   3.498
  208THR    OG1 3308   5.048   4.419   3.719
  208THR    HG1 3309   5.124   4.361   3.726
  208THR      C 3310   5.169   4.456   3.369
  208THR      O 3311   5.240   4.554   3.349
  209ALA      N 3312   5.095   4.398   3.274
  209ALA      H 3313   5.041   4.322   3.314
  209ALA     CA 3314   5.082   4.411   3.130
  209ALA     HA 3315   5.172   4.460   3.094
  209ALA     CB 3316   5.054   4.273   3.072
  209ALA    HB1 3317   5.026   4.276   2.967
  209ALA    HB2 3318   5.141   4.207   3.081
  209ALA    HB3 3319   4.971   4.232   3.130
  209ALA      C 3320   4.970   4.510   3.101
  209ALA      O 3321   4.854   4.473   3.114
  210TYR      N 3322   5.008   4.630   3.056
  210TYR      H 3323   5.105   4.652   3.046
  210TYR     CA 3324   4.915   4.732   3.012
  210TYR     HA 3325   4.819   4.701   3.053
  210TYR     CB 3326   4.952   4.865   3.078
  210TYR    HB1 3327   4.961   4.847   3.185
  210TYR    HB2 3328   4.864   4.925   3.055
  210TYR     CG 3329   5.067   4.949   3.030
  210TYR    CD1 3330   5.057   5.017   2.908
  210TYR    HD1 3331   4.972   5.006   2.842
  210TYR    CE1 3332   5.145   5.121   2.876
  210TYR    HE1 3333   5.130   5.167   2.780
  210TYR     CZ 3334   5.250   5.157   2.962
  210TYR     OH 3335   5.332   5.257   2.918
  210TYR     HH 3336   5.415   5.269   2.965
  210TYR    CE2 3337   5.260   5.089   3.086
  210TYR    HE2 3338   5.327   5.106   3.168
  210TYR    CD2 3339   5.171   4.985   3.116
  210TYR    HD2 3340   5.179   4.927   3.206
  210TYR      C 3341   4.901   4.750   2.862
  210TYR      O 3342   4.977   4.689   2.787
  211SER      N 3343   4.797   4.827   2.826
  211SER      H 3344   4.755   4.878   2.902
  211SER     CA 3345   4.744   4.840   2.692
  211SER     HA 3346   4.639   4.871   2.692
  211SER     CB 3347   4.810   4.952   2.613
  211SER    HB1 3348   4.763   4.970   2.516
  211SER    HB2 3349   4.917   4.932   2.600
  211SER     OG 3350   4.807   5.071   2.688
  211SER     HG 3351   4.724   5.116   2.668
  211SER      C 3352   4.728   4.711   2.612
  211SER      O 3353   4.762   4.713   2.494
  212PRO      N 3354   4.676   4.602   2.668
  212PRO     CD 3355   4.607   4.594   2.795
  212PRO    HD1 3356   4.523   4.662   2.808
  212PRO    HD2 3357   4.671   4.618   2.880
  212PRO     CG 3358   4.562   4.448   2.805
  212PRO    HG1 3359   4.464   4.436   2.758
  212PRO    HG2 3360   4.555   4.413   2.908
  212PRO     CB 3361   4.667   4.378   2.719
  212PRO    HB1 3362   4.639   4.283   2.675
  212PRO    HB2 3363   4.761   4.373   2.774
  212PRO     CA 3364   4.686   4.473   2.601
  212PRO     HA 3365   4.788   4.468   2.564
  212PRO      C 3366   4.581   4.448   2.494
  212PRO      O 3367   4.593   4.348   2.424
  213LEU      N 3368   4.486   4.540   2.475
  213LEU      H 3369   4.491   4.625   2.529
  213LEU     CA 3370   4.394   4.545   2.363
  213LEU     HA 3371   4.384   4.453   2.306
  213LEU     CB 3372   4.255   4.582   2.413
  213LEU    HB1 3373   4.189   4.600   2.328
  213LEU    HB2 3374   4.269   4.669   2.478
  213LEU     CG 3375   4.199   4.475   2.507
  213LEU     HG 3376   4.256   4.484   2.599
  213LEU    CD1 3377   4.053   4.501   2.543
  213LEU   HD11 3378   4.025   4.447   2.633
  213LEU   HD12 3379   4.042   4.609   2.552
  213LEU   HD13 3380   3.984   4.470   2.464
  213LEU    CD2 3381   4.203   4.333   2.450
  213LEU   HD21 3382   4.305   4.297   2.463
  213LEU   HD22 3383   4.134   4.272   2.509
  213LEU   HD23 3384   4.180   4.339   2.344
  213LEU      C 3385   4.448   4.643   2.260
  213LEU      O 3386   4.400   4.636   2.146
  214GLY      N 3387   4.537   4.734   2.298
  214GLY      H 3388   4.568   4.722   2.394
  214GLY     CA 3389   4.618   4.815   2.209
  214GLY    HA1 3390   4.624   4.770   2.110
  214GLY    HA2 3391   4.723   4.815   2.239
  214GLY      C 3392   4.573   4.959   2.192
  214GLY      O 3393   4.634   5.022   2.107
  215SER      N 3394   4.475   5.010   2.268
  215SER      H 3395   4.435   4.951   2.339
  215SER     CA 3396   4.421   5.145   2.268
  215SER     HA 3397   4.324   5.138   2.318
  215SER     CB 3398   4.515   5.237   2.345
  215SER    HB1 3399   4.611   5.243   2.295
  215SER    HB2 3400   4.531   5.203   2.447
  215SER     OG 3401   4.448   5.360   2.360
  215SER     HG 3402   4.353   5.346   2.369
  215SER      C 3403   4.398   5.195   2.126
  215SER      O 3404   4.455   5.290   2.073
  216PRO      N 3405   4.297   5.138   2.061
  216PRO     CD 3406   4.240   5.009   2.093
  216PRO    HD1 3407   4.218   4.997   2.199
  216PRO    HD2 3408   4.310   4.932   2.061
  216PRO     CG 3409   4.113   4.998   2.008
  216PRO    HG1 3410   4.033   5.051   2.059
  216PRO    HG2 3411   4.098   4.891   1.991
  216PRO     CB 3412   4.152   5.084   1.889
  216PRO    HB1 3413   4.075   5.124   1.824
  216PRO    HB2 3414   4.225   5.037   1.823
  216PRO     CA 3415   4.231   5.201   1.948
  216PRO     HA 3416   4.310   5.239   1.883
  216PRO      C 3417   4.142   5.320   1.980
  216PRO      O 3418   4.076   5.372   1.890
  217ASP      N 3419   4.131   5.360   2.106
  217ASP      H 3420   4.172   5.305   2.180
  217ASP     CA 3421   4.059   5.475   2.158
  217ASP     HA 3422   3.988   5.500   2.079
  217ASP     CB 3423   3.991   5.444   2.291
  217ASP    HB1 3424   3.902   5.382   2.278
  217ASP    HB2 3425   3.945   5.534   2.331
  217ASP     CG 3426   4.078   5.385   2.401
  217ASP    OD1 3427   4.194   5.345   2.376
  217ASP    OD2 3428   4.049   5.374   2.522
  217ASP      C 3429   4.144   5.599   2.177
  217ASP      O 3430   4.085   5.706   2.194
  218ARG      N 3431   4.278   5.597   2.177
  218ARG      H 3432   4.326   5.512   2.151
  218ARG     CA 3433   4.348   5.717   2.216
  218ARG     HA 3434   4.301   5.766   2.301
  218ARG     CB 3435   4.494   5.679   2.243
  218ARG    HB1 3436   4.496   5.599   2.317
  218ARG    HB2 3437   4.554   5.756   2.291
  218ARG     CG 3438   4.580   5.636   2.125
  218ARG    HG1 3439   4.610   5.722   2.065
  218ARG    HG2 3440   4.514   5.566   2.072
  218ARG     CD 3441   4.698   5.549   2.168
  218ARG    HD1 3442   4.657   5.462   2.217
  218ARG    HD2 3443   4.756   5.600   2.245
  218ARG     NE 3444   4.792   5.518   2.060
  218ARG     HE 3445   4.889   5.548   2.060
  218ARG     CZ 3446   4.756   5.455   1.948
  218ARG    NH1 3447   4.636   5.399   1.923
  218ARG   HH11 3448   4.562   5.403   1.992
  218ARG   HH12 3449   4.620   5.375   1.827
  218ARG    NH2 3450   4.839   5.447   1.843
  218ARG   HH21 3451   4.935   5.463   1.871
  218ARG   HH22 3452   4.805   5.410   1.755
  218ARG      C 3453   4.342   5.816   2.101
  218ARG      O 3454   4.318   5.775   1.987
  219PRO      N 3455   4.369   5.943   2.130
  219PRO     CD 3456   4.398   5.995   2.262
  219PRO    HD1 3457   4.499   5.966   2.292
  219PRO    HD2 3458   4.326   5.962   2.336
  219PRO     CG 3459   4.382   6.147   2.250
  219PRO    HG1 3460   4.456   6.187   2.319
  219PRO    HG2 3461   4.277   6.172   2.266
  219PRO     CB 3462   4.410   6.177   2.103
  219PRO    HB1 3463   4.518   6.185   2.088
  219PRO    HB2 3464   4.354   6.266   2.073
  219PRO     CA 3465   4.364   6.050   2.032
  219PRO     HA 3466   4.258   6.063   2.008
  219PRO      C 3467   4.446   6.022   1.907
  219PRO      O 3468   4.390   6.033   1.798
  220TRP      N 3469   4.571   5.977   1.920
  220TRP      H 3470   4.610   5.969   2.013
  220TRP     CA 3471   4.657   5.926   1.814
  220TRP     HA 3472   4.635   5.978   1.721
  220TRP     CB 3473   4.801   5.959   1.851
  220TRP    HB1 3474   4.802   6.066   1.874
  220TRP    HB2 3475   4.861   5.947   1.760
  220TRP     CG 3476   4.864   5.890   1.968
  220TRP    CD1 3477   4.948   5.785   1.960
  220TRP    HD1 3478   4.979   5.734   1.870
  220TRP    NE1 3479   4.975   5.749   2.091
  220TRP    HE1 3480   5.047   5.687   2.125
  220TRP    CE2 3481   4.914   5.831   2.184
  220TRP    CZ2 3482   4.916   5.835   2.324
  220TRP    HZ2 3483   4.967   5.751   2.369
  220TRP    CH2 3484   4.844   5.939   2.385
  220TRP    HH2 3485   4.841   5.949   2.492
  220TRP    CZ3 3486   4.770   6.035   2.315
  220TRP    HZ3 3487   4.718   6.115   2.365
  220TRP    CE3 3488   4.776   6.030   2.175
  220TRP    HE3 3489   4.738   6.113   2.118
  220TRP    CD2 3490   4.844   5.928   2.107
  220TRP      C 3491   4.636   5.781   1.776
  220TRP      O 3492   4.731   5.716   1.733
  221ALA      N 3493   4.513   5.731   1.794
  221ALA      H 3494   4.449   5.790   1.844
  221ALA     CA 3495   4.470   5.613   1.721
  221ALA     HA 3496   4.553   5.543   1.731
  221ALA     CB 3497   4.342   5.553   1.779
  221ALA    HB1 3498   4.266   5.630   1.792
  221ALA    HB2 3499   4.305   5.475   1.713
  221ALA    HB3 3500   4.378   5.519   1.876
  221ALA      C 3501   4.466   5.648   1.573
  221ALA      O 3502   4.413   5.756   1.549
  222LYS      N 3503   4.512   5.563   1.480
  222LYS      H 3504   4.545   5.474   1.514
  222LYS     CA 3505   4.519   5.596   1.339
  222LYS     HA 3506   4.426   5.645   1.309
  222LYS     CB 3507   4.641   5.683   1.312
  222LYS    HB1 3508   4.668   5.676   1.206
  222LYS    HB2 3509   4.717   5.644   1.379
  222LYS     CG 3510   4.622   5.831   1.342
  222LYS    HG1 3511   4.615   5.855   1.449
  222LYS    HG2 3512   4.532   5.862   1.289
  222LYS     CD 3513   4.738   5.909   1.280
  222LYS    HD1 3514   4.719   6.016   1.290
  222LYS    HD2 3515   4.745   5.881   1.175
  222LYS     CE 3516   4.867   5.880   1.355
  222LYS    HE1 3517   4.889   5.773   1.362
  222LYS    HE2 3518   4.850   5.918   1.456
  222LYS     NZ 3519   4.982   5.936   1.282
  222LYS    HZ1 3520   4.982   6.037   1.285
  222LYS    HZ2 3521   5.069   5.907   1.325
  222LYS    HZ3 3522   4.987   5.901   1.188
  222LYS      C 3523   4.520   5.468   1.258
  222LYS      O 3524   4.552   5.361   1.310
  223PRO      N 3525   4.500   5.467   1.126
  223PRO     CD 3526   4.442   5.575   1.048
  223PRO    HD1 3527   4.475   5.675   1.076
  223PRO    HD2 3528   4.334   5.574   1.056
  223PRO     CG 3529   4.477   5.549   0.902
  223PRO    HG1 3530   4.580   5.584   0.885
  223PRO    HG2 3531   4.416   5.598   0.826
  223PRO     CB 3532   4.474   5.397   0.895
  223PRO    HB1 3533   4.538   5.364   0.813
  223PRO    HB2 3534   4.369   5.372   0.880
  223PRO     CA 3535   4.513   5.354   1.036
  223PRO     HA 3536   4.450   5.281   1.085
  223PRO      C 3537   4.653   5.294   1.035
  223PRO      O 3538   4.661   5.173   1.017
  224GLU      N 3539   4.754   5.375   1.069
  224GLU      H 3540   4.739   5.474   1.062
  224GLU     CA 3541   4.894   5.335   1.068
  224GLU     HA 3542   4.910   5.265   0.986
  224GLU     CB 3543   4.989   5.451   1.040
  224GLU    HB1 3544   4.956   5.496   0.946
  224GLU    HB2 3545   5.092   5.420   1.024
  224GLU     CG 3546   4.996   5.556   1.151
  224GLU    HG1 3547   5.038   5.522   1.246
  224GLU    HG2 3548   4.893   5.572   1.181
  224GLU     CD 3549   5.062   5.683   1.100
  224GLU    OE1 3550   4.987   5.774   1.060
  224GLU    OE2 3551   5.187   5.682   1.105
  224GLU      C 3552   4.932   5.261   1.195
  224GLU      O 3553   5.045   5.214   1.204
  225ASP      N 3554   4.847   5.254   1.297
  225ASP      H 3555   4.756   5.297   1.298
  225ASP     CA 3556   4.868   5.153   1.400
  225ASP     HA 3557   4.967   5.182   1.435
  225ASP     CB 3558   4.774   5.163   1.519
  225ASP    HB1 3559   4.803   5.096   1.601
  225ASP    HB2 3560   4.676   5.122   1.493
  225ASP     CG 3561   4.763   5.300   1.584
  225ASP    OD1 3562   4.851   5.388   1.568
  225ASP    OD2 3563   4.654   5.336   1.634
  225ASP      C 3564   4.864   5.010   1.349
  225ASP      O 3565   4.771   4.973   1.277
  226PRO      N 3566   4.964   4.925   1.372
  226PRO     CD 3567   5.082   4.960   1.448
  226PRO    HD1 3568   5.047   5.013   1.536
  226PRO    HD2 3569   5.147   5.025   1.388
  226PRO     CG 3570   5.146   4.824   1.470
  226PRO    HG1 3571   5.111   4.779   1.563
  226PRO    HG2 3572   5.255   4.818   1.469
  226PRO     CB 3573   5.097   4.731   1.360
  226PRO    HB1 3574   5.084   4.631   1.402
  226PRO    HB2 3575   5.162   4.735   1.273
  226PRO     CA 3576   4.958   4.787   1.328
  226PRO     HA 3577   4.933   4.793   1.222
  226PRO      C 3578   4.846   4.712   1.400
  226PRO      O 3579   4.826   4.725   1.520
  227SER      N 3580   4.769   4.642   1.316
  227SER      H 3581   4.811   4.629   1.225
  227SER     CA 3582   4.643   4.585   1.359
  227SER     HA 3583   4.585   4.666   1.403
  227SER     CB 3584   4.565   4.531   1.240
  227SER    HB1 3585   4.610   4.437   1.206
  227SER    HB2 3586   4.568   4.598   1.155
  227SER     OG 3587   4.428   4.512   1.268
  227SER     HG 3588   4.384   4.594   1.245
  227SER      C 3589   4.666   4.471   1.458
  227SER      O 3590   4.761   4.394   1.445
  228LEU      N 3591   4.573   4.458   1.553
  228LEU      H 3592   4.496   4.524   1.557
  228LEU     CA 3593   4.561   4.349   1.647
  228LEU     HA 3594   4.625   4.264   1.624
  228LEU     CB 3595   4.591   4.398   1.788
  228LEU    HB1 3596   4.554   4.322   1.857
  228LEU    HB2 3597   4.535   4.491   1.799
  228LEU     CG 3598   4.740   4.411   1.819
  228LEU     HG 3599   4.797   4.479   1.757
  228LEU    CD1 3600   4.767   4.457   1.962
  228LEU   HD11 3601   4.699   4.538   1.987
  228LEU   HD12 3602   4.749   4.380   2.037
  228LEU   HD13 3603   4.872   4.486   1.960
  228LEU    CD2 3604   4.800   4.271   1.814
  228LEU   HD21 3605   4.907   4.267   1.834
  228LEU   HD22 3606   4.741   4.198   1.870
  228LEU   HD23 3607   4.802   4.236   1.711
  228LEU      C 3608   4.420   4.292   1.646
  228LEU      O 3609   4.409   4.171   1.628
  229LEU      N 3610   4.311   4.367   1.669
  229LEU      H 3611   4.329   4.464   1.688
  229LEU     CA 3612   4.176   4.316   1.684
  229LEU     HA 3613   4.185   4.251   1.771
  229LEU     CB 3614   4.081   4.426   1.729
  229LEU    HB1 3615   3.979   4.388   1.729
  229LEU    HB2 3616   4.082   4.508   1.658
  229LEU     CG 3617   4.100   4.470   1.874
  229LEU     HG 3618   4.206   4.470   1.899
  229LEU    CD1 3619   4.044   4.608   1.906
  229LEU   HD11 3620   3.938   4.611   1.881
  229LEU   HD12 3621   4.064   4.645   2.006
  229LEU   HD13 3622   4.098   4.676   1.840
  229LEU    CD2 3623   4.040   4.370   1.973
  229LEU   HD21 3624   4.087   4.274   1.951
  229LEU   HD22 3625   4.052   4.414   2.072
  229LEU   HD23 3626   3.933   4.360   1.955
  229LEU      C 3627   4.107   4.251   1.565
  229LEU      O 3628   4.030   4.155   1.577
  230GLU      N 3629   4.149   4.305   1.451
  230GLU      H 3630   4.213   4.383   1.460
  230GLU     CA 3631   4.109   4.259   1.320
  230GLU     HA 3632   4.023   4.192   1.317
  230GLU     CB 3633   4.059   4.382   1.244
  230GLU    HB1 3634   4.012   4.344   1.154
  230GLU    HB2 3635   4.145   4.440   1.212
  230GLU     CG 3636   3.963   4.473   1.320
  230GLU    HG1 3637   3.937   4.552   1.249
  230GLU    HG2 3638   3.995   4.506   1.419
  230GLU     CD 3639   3.828   4.409   1.347
  230GLU    OE1 3640   3.767   4.357   1.252
  230GLU    OE2 3641   3.763   4.429   1.452
  230GLU      C 3642   4.216   4.185   1.241
  230GLU      O 3643   4.187   4.153   1.127
  231ASP      N 3644   4.336   4.161   1.297
  231ASP      H 3645   4.346   4.199   1.390
  231ASP     CA 3646   4.440   4.080   1.238
  231ASP     HA 3647   4.481   4.128   1.149
  231ASP     CB 3648   4.565   4.085   1.325
  231ASP    HB1 3649   4.541   4.050   1.425
  231ASP    HB2 3650   4.607   4.186   1.318
  231ASP     CG 3651   4.683   4.004   1.273
  231ASP    OD1 3652   4.774   4.050   1.200
  231ASP    OD2 3653   4.695   3.884   1.307
  231ASP      C 3654   4.399   3.937   1.204
  231ASP      O 3655   4.363   3.866   1.297
  232PRO      N 3656   4.418   3.883   1.083
  232PRO     CD 3657   4.460   3.960   0.967
  232PRO    HD1 3658   4.567   3.973   0.977
  232PRO    HD2 3659   4.409   4.056   0.966
  232PRO     CG 3660   4.421   3.877   0.845
  232PRO    HG1 3661   4.492   3.884   0.763
  232PRO    HG2 3662   4.326   3.906   0.799
  232PRO     CB 3663   4.424   3.733   0.897
  232PRO    HB1 3664   4.528   3.702   0.889
  232PRO    HB2 3665   4.357   3.678   0.831
  232PRO     CA 3666   4.381   3.749   1.042
  232PRO     HA 3667   4.272   3.749   1.040
  232PRO      C 3668   4.446   3.633   1.117
  232PRO      O 3669   4.375   3.540   1.154
  233ARG      N 3670   4.576   3.646   1.144
  233ARG      H 3671   4.628   3.727   1.114
  233ARG     CA 3672   4.645   3.545   1.221
  233ARG     HA 3673   4.611   3.446   1.192
  233ARG     CB 3674   4.797   3.560   1.210
  233ARG    HB1 3675   4.843   3.507   1.293
  233ARG    HB2 3676   4.822   3.666   1.220
  233ARG     CG 3677   4.842   3.490   1.082
  233ARG    HG1 3678   4.783   3.527   0.999
  233ARG    HG2 3679   4.832   3.384   1.103
  233ARG     CD 3680   4.982   3.542   1.046
  233ARG    HD1 3681   4.991   3.644   1.083
  233ARG    HD2 3682   4.988   3.554   0.938
  233ARG     NE 3683   5.087   3.453   1.094
  233ARG     HE 3684   5.071   3.356   1.074
  233ARG     CZ 3685   5.198   3.474   1.166
  233ARG    NH1 3686   5.243   3.593   1.210
  233ARG   HH11 3687   5.191   3.678   1.196
  233ARG   HH12 3688   5.342   3.600   1.228
  233ARG    NH2 3689   5.280   3.373   1.199
  233ARG   HH21 3690   5.268   3.281   1.161
  233ARG   HH22 3691   5.365   3.391   1.250
  233ARG      C 3692   4.600   3.543   1.367
  233ARG      O 3693   4.582   3.434   1.420
  234ILE      N 3694   4.558   3.654   1.429
  234ILE      H 3695   4.572   3.741   1.380
  234ILE     CA 3696   4.487   3.645   1.555
  234ILE     HA 3697   4.538   3.569   1.613
  234ILE     CB 3698   4.505   3.778   1.629
  234ILE     HB 3699   4.465   3.853   1.562
  234ILE    CG2 3700   4.423   3.787   1.757
  234ILE   HG21 3701   4.424   3.888   1.798
  234ILE   HG22 3702   4.319   3.755   1.752
  234ILE   HG23 3703   4.464   3.728   1.839
  234ILE    CG1 3704   4.653   3.808   1.653
  234ILE   HG11 3705   4.706   3.798   1.558
  234ILE   HG12 3706   4.697   3.730   1.715
  234ILE     CD 3707   4.670   3.948   1.712
  234ILE    HD1 3708   4.766   3.995   1.692
  234ILE    HD2 3709   4.596   4.011   1.662
  234ILE    HD3 3710   4.659   3.944   1.820
  234ILE      C 3711   4.341   3.603   1.553
  234ILE      O 3712   4.299   3.522   1.636
  235LYS      N 3713   4.267   3.648   1.452
  235LYS      H 3714   4.298   3.715   1.383
  235LYS     CA 3715   4.136   3.596   1.419
  235LYS     HA 3716   4.067   3.614   1.500
  235LYS     CB 3717   4.083   3.656   1.289
  235LYS    HB1 3718   4.003   3.597   1.244
  235LYS    HB2 3719   4.161   3.664   1.214
  235LYS     CG 3720   4.032   3.795   1.329
  235LYS    HG1 3721   4.114   3.849   1.377
  235LYS    HG2 3722   3.955   3.784   1.406
  235LYS     CD 3723   3.950   3.872   1.227
  235LYS    HD1 3724   3.929   3.971   1.268
  235LYS    HD2 3725   3.862   3.808   1.217
  235LYS     CE 3726   4.024   3.877   1.093
  235LYS    HE1 3727   4.030   3.782   1.041
  235LYS    HE2 3728   4.126   3.909   1.112
  235LYS     NZ 3729   3.973   3.994   1.019
  235LYS    HZ1 3730   4.024   4.074   1.053
  235LYS    HZ2 3731   3.989   3.990   0.920
  235LYS    HZ3 3732   3.873   4.007   1.027
  235LYS      C 3733   4.128   3.444   1.410
  235LYS      O 3734   4.044   3.382   1.475
  236ALA      N 3735   4.217   3.378   1.335
  236ALA      H 3736   4.289   3.432   1.289
  236ALA     CA 3737   4.234   3.235   1.330
  236ALA     HA 3738   4.143   3.195   1.285
  236ALA     CB 3739   4.355   3.209   1.241
  236ALA    HB1 3740   4.446   3.261   1.272
  236ALA    HB2 3741   4.377   3.103   1.254
  236ALA    HB3 3742   4.327   3.226   1.137
  236ALA      C 3743   4.260   3.173   1.467
  236ALA      O 3744   4.201   3.069   1.494
  237ILE      N 3745   4.336   3.233   1.559
  237ILE      H 3746   4.362   3.327   1.534
  237ILE     CA 3747   4.348   3.190   1.697
  237ILE     HA 3748   4.357   3.081   1.700
  237ILE     CB 3749   4.460   3.255   1.778
  237ILE     HB 3750   4.438   3.361   1.793
  237ILE    CG2 3751   4.467   3.193   1.918
  237ILE   HG21 3752   4.369   3.190   1.966
  237ILE   HG22 3753   4.507   3.092   1.917
  237ILE   HG23 3754   4.527   3.256   1.983
  237ILE    CG1 3755   4.592   3.234   1.706
  237ILE   HG11 3756   4.590   3.247   1.597
  237ILE   HG12 3757   4.615   3.128   1.710
  237ILE     CD 3758   4.707   3.312   1.769
  237ILE    HD1 3759   4.683   3.418   1.771
  237ILE    HD2 3760   4.712   3.288   1.875
  237ILE    HD3 3761   4.797   3.274   1.720
  237ILE      C 3762   4.218   3.209   1.773
  237ILE      O 3763   4.171   3.118   1.841
  238ALA      N 3764   4.150   3.324   1.765
  238ALA      H 3765   4.193   3.404   1.721
  238ALA     CA 3766   4.022   3.346   1.828
  238ALA     HA 3767   4.029   3.334   1.936
  238ALA     CB 3768   3.972   3.484   1.786
  238ALA    HB1 3769   3.973   3.494   1.677
  238ALA    HB2 3770   3.871   3.494   1.825
  238ALA    HB3 3771   4.037   3.562   1.825
  238ALA      C 3772   3.921   3.239   1.789
  238ALA      O 3773   3.871   3.170   1.877
  239ALA      N 3774   3.898   3.219   1.659
  239ALA      H 3775   3.941   3.289   1.600
  239ALA     CA 3776   3.819   3.108   1.610
  239ALA     HA 3777   3.717   3.123   1.646
  239ALA     CB 3778   3.810   3.117   1.458
  239ALA    HB1 3779   3.779   3.026   1.406
  239ALA    HB2 3780   3.743   3.199   1.433
  239ALA    HB3 3781   3.911   3.144   1.426
  239ALA      C 3782   3.867   2.969   1.648
  239ALA      O 3783   3.788   2.882   1.687
  240LYS      N 3784   3.999   2.949   1.653
  240LYS      H 3785   4.055   3.031   1.634
  240LYS     CA 3786   4.053   2.825   1.704
  240LYS     HA 3787   4.013   2.744   1.643
  240LYS     CB 3788   4.205   2.824   1.686
  240LYS    HB1 3789   4.256   2.913   1.723
  240LYS    HB2 3790   4.210   2.826   1.577
  240LYS     CG 3791   4.277   2.699   1.734
  240LYS    HG1 3792   4.233   2.610   1.690
  240LYS    HG2 3793   4.264   2.701   1.843
  240LYS     CD 3794   4.425   2.694   1.697
  240LYS    HD1 3795   4.472   2.787   1.730
  240LYS    HD2 3796   4.443   2.683   1.590
  240LYS     CE 3797   4.490   2.578   1.772
  240LYS    HE1 3798   4.444   2.487   1.735
  240LYS    HE2 3799   4.477   2.588   1.879
  240LYS     NZ 3800   4.632   2.577   1.730
  240LYS    HZ1 3801   4.681   2.659   1.763
  240LYS    HZ2 3802   4.682   2.500   1.771
  240LYS    HZ3 3803   4.648   2.563   1.631
  240LYS      C 3804   4.013   2.790   1.847
  240LYS      O 3805   4.008   2.669   1.869
  241HIS      N 3806   3.976   2.886   1.931
  241HIS      H 3807   4.009   2.979   1.908
  241HIS     CA 3808   3.911   2.859   2.058
  241HIS     HA 3809   3.923   2.755   2.086
  241HIS     CB 3810   3.998   2.934   2.159
  241HIS    HB1 3811   3.941   2.948   2.251
  241HIS    HB2 3812   4.016   3.037   2.128
  241HIS     CG 3813   4.131   2.869   2.180
  241HIS    ND1 3814   4.157   2.747   2.243
  241HIS    CE1 3815   4.282   2.718   2.207
  241HIS    HE1 3816   4.332   2.629   2.241
  241HIS    NE2 3817   4.337   2.813   2.129
  241HIS    HE2 3818   4.424   2.811   2.077
  241HIS    CD2 3819   4.242   2.911   2.112
  241HIS    HD2 3820   4.246   2.997   2.046
  241HIS      C 3821   3.761   2.887   2.064
  241HIS      O 3822   3.713   2.884   2.176
  242ASN      N 3823   3.690   2.914   1.954
  242ASN      H 3824   3.736   2.880   1.870
  242ASN     CA 3825   3.556   2.968   1.944
  242ASN     HA 3826   3.542   2.991   1.838
  242ASN     CB 3827   3.461   2.852   1.971
  242ASN    HB1 3828   3.358   2.889   1.968
  242ASN    HB2 3829   3.482   2.810   2.069
  242ASN     CG 3830   3.462   2.740   1.867
  242ASN    OD1 3831   3.440   2.767   1.749
  242ASN    ND2 3832   3.492   2.616   1.905
  242ASN   HD21 3833   3.492   2.581   2.000
  242ASN   HD22 3834   3.485   2.542   1.836
  242ASN      C 3835   3.531   3.085   2.038
  242ASN      O 3836   3.438   3.084   2.119
  243LYS      N 3837   3.625   3.180   2.041
  243LYS      H 3838   3.700   3.169   1.975
  243LYS     CA 3839   3.625   3.304   2.116
  243LYS     HA 3840   3.526   3.309   2.163
  243LYS     CB 3841   3.734   3.286   2.221
  243LYS    HB1 3842   3.765   3.380   2.267
  243LYS    HB2 3843   3.826   3.258   2.170
  243LYS     CG 3844   3.709   3.184   2.332
  243LYS    HG1 3845   3.802   3.158   2.381
  243LYS    HG2 3846   3.677   3.090   2.288
  243LYS     CD 3847   3.614   3.239   2.438
  243LYS    HD1 3848   3.515   3.251   2.394
  243LYS    HD2 3849   3.653   3.329   2.486
  243LYS     CE 3850   3.604   3.133   2.548
  243LYS    HE1 3851   3.702   3.114   2.593
  243LYS    HE2 3852   3.555   3.042   2.513
  243LYS     NZ 3853   3.525   3.193   2.657
  243LYS    HZ1 3854   3.433   3.218   2.626
  243LYS    HZ2 3855   3.524   3.134   2.739
  243LYS    HZ3 3856   3.567   3.280   2.684
  243LYS      C 3857   3.652   3.421   2.023
  243LYS      O 3858   3.673   3.404   1.903
  244THR      N 3859   3.650   3.545   2.073
  244THR      H 3860   3.630   3.551   2.171
  244THR     CA 3861   3.692   3.669   2.010
  244THR     HA 3862   3.666   3.660   1.905
  244THR     CB 3863   3.611   3.785   2.067
  244THR     HB 3864   3.640   3.859   1.993
  244THR    CG2 3865   3.461   3.759   2.059
  244THR   HG21 3866   3.429   3.703   1.972
  244THR   HG22 3867   3.425   3.731   2.158
  244THR   HG23 3868   3.425   3.860   2.035
  244THR    OG1 3869   3.645   3.820   2.200
  244THR    HG1 3870   3.613   3.909   2.213
  244THR      C 3871   3.842   3.694   2.024
  244THR      O 3872   3.918   3.636   2.101
  245THR      N 3873   3.892   3.781   1.936
  245THR      H 3874   3.827   3.823   1.872
  245THR     CA 3875   4.031   3.823   1.943
  245THR     HA 3876   4.107   3.746   1.937
  245THR     CB 3877   4.081   3.919   1.836
  245THR     HB 3878   4.184   3.941   1.862
  245THR    CG2 3879   4.067   3.860   1.696
  245THR   HG21 3880   4.135   3.918   1.633
  245THR   HG22 3881   4.113   3.761   1.694
  245THR   HG23 3882   3.966   3.865   1.656
  245THR    OG1 3883   4.003   4.037   1.836
  245THR    HG1 3884   4.011   4.081   1.751
  245THR      C 3885   4.063   3.903   2.069
  245THR      O 3886   4.175   3.889   2.117
  246ALA      N 3887   3.971   3.978   2.130
  246ALA      H 3888   3.877   3.986   2.095
  246ALA     CA 3889   3.996   4.038   2.260
  246ALA     HA 3890   4.089   4.093   2.254
  246ALA     CB 3891   3.880   4.128   2.301
  246ALA    HB1 3892   3.886   4.222   2.246
  246ALA    HB2 3893   3.783   4.083   2.281
  246ALA    HB3 3894   3.882   4.159   2.406
  246ALA      C 3895   4.026   3.931   2.363
  246ALA      O 3896   4.121   3.940   2.441
  247GLN      N 3897   3.955   3.817   2.367
  247GLN      H 3898   3.876   3.805   2.306
  247GLN     CA 3899   3.973   3.717   2.470
  247GLN     HA 3900   3.972   3.759   2.570
  247GLN     CB 3901   3.858   3.617   2.458
  247GLN    HB1 3902   3.867   3.535   2.529
  247GLN    HB2 3903   3.852   3.568   2.360
  247GLN     CG 3904   3.728   3.687   2.499
  247GLN    HG1 3905   3.718   3.776   2.438
  247GLN    HG2 3906   3.731   3.726   2.600
  247GLN     CD 3907   3.602   3.607   2.469
  247GLN    OE1 3908   3.590   3.552   2.360
  247GLN    NE2 3909   3.501   3.597   2.556
  247GLN   HE21 3910   3.508   3.636   2.649
  247GLN   HE22 3911   3.416   3.580   2.505
  247GLN      C 3912   4.109   3.650   2.455
  247GLN      O 3913   4.175   3.618   2.553
  248VAL      N 3914   4.154   3.638   2.330
  248VAL      H 3915   4.088   3.663   2.257
  248VAL     CA 3916   4.289   3.600   2.294
  248VAL     HA 3917   4.310   3.507   2.346
  248VAL     CB 3918   4.317   3.594   2.144
  248VAL     HB 3919   4.287   3.686   2.095
  248VAL    CG1 3920   4.461   3.564   2.102
  248VAL   HG11 3921   4.479   3.552   1.995
  248VAL   HG12 3922   4.517   3.653   2.131
  248VAL   HG13 3923   4.505   3.476   2.149
  248VAL    CG2 3924   4.234   3.478   2.090
  248VAL   HG21 3925   4.245   3.479   1.981
  248VAL   HG22 3926   4.255   3.390   2.150
  248VAL   HG23 3927   4.128   3.495   2.107
  248VAL      C 3928   4.387   3.692   2.366
  248VAL      O 3929   4.470   3.651   2.446
  249LEU      N 3930   4.380   3.821   2.333
  249LEU      H 3931   4.304   3.847   2.271
  249LEU     CA 3932   4.473   3.923   2.375
  249LEU     HA 3933   4.565   3.888   2.330
  249LEU     CB 3934   4.447   4.058   2.309
  249LEU    HB1 3935   4.519   4.124   2.358
  249LEU    HB2 3936   4.343   4.084   2.329
  249LEU     CG 3937   4.466   4.073   2.158
  249LEU     HG 3938   4.418   3.995   2.099
  249LEU    CD1 3939   4.404   4.200   2.101
  249LEU   HD11 3940   4.296   4.202   2.120
  249LEU   HD12 3941   4.459   4.288   2.133
  249LEU   HD13 3942   4.415   4.202   1.993
  249LEU    CD2 3943   4.614   4.070   2.122
  249LEU   HD21 3944   4.654   4.162   2.165
  249LEU   HD22 3945   4.675   3.991   2.165
  249LEU   HD23 3946   4.638   4.072   2.015
  249LEU      C 3947   4.482   3.933   2.527
  249LEU      O 3948   4.594   3.945   2.576
  250ILE      N 3949   4.369   3.919   2.597
  250ILE      H 3950   4.281   3.915   2.548
  250ILE     CA 3951   4.371   3.914   2.741
  250ILE     HA 3952   4.432   3.996   2.779
  250ILE     CB 3953   4.228   3.936   2.789
  250ILE     HB 3954   4.164   3.866   2.737
  250ILE    CG2 3955   4.208   3.923   2.940
  250ILE   HG21 3956   4.211   3.819   2.972
  250ILE   HG22 3957   4.280   3.982   2.997
  250ILE   HG23 3958   4.106   3.954   2.961
  250ILE    CG1 3959   4.184   4.078   2.752
  250ILE   HG11 3960   4.195   4.096   2.645
  250ILE   HG12 3961   4.235   4.149   2.817
  250ILE     CD 3962   4.035   4.110   2.755
  250ILE    HD1 3963   3.969   4.040   2.703
  250ILE    HD2 3964   4.001   4.117   2.858
  250ILE    HD3 3965   4.017   4.211   2.718
  250ILE      C 3966   4.428   3.785   2.800
  250ILE      O 3967   4.490   3.796   2.906
  251ARG      N 3968   4.403   3.663   2.751
  251ARG      H 3969   4.348   3.660   2.667
  251ARG     CA 3970   4.449   3.538   2.807
  251ARG     HA 3971   4.445   3.538   2.916
  251ARG     CB 3972   4.360   3.427   2.752
  251ARG    HB1 3973   4.395   3.403   2.651
  251ARG    HB2 3974   4.257   3.461   2.744
  251ARG     CG 3975   4.365   3.294   2.828
  251ARG    HG1 3976   4.463   3.246   2.821
  251ARG    HG2 3977   4.289   3.224   2.792
  251ARG     CD 3978   4.329   3.314   2.975
  251ARG    HD1 3979   4.234   3.368   2.979
  251ARG    HD2 3980   4.408   3.367   3.027
  251ARG     NE 3981   4.295   3.197   3.056
  251ARG     HE 3982   4.296   3.109   3.007
  251ARG     CZ 3983   4.245   3.199   3.181
  251ARG    NH1 3984   4.258   3.299   3.269
  251ARG   HH11 3985   4.299   3.386   3.240
  251ARG   HH12 3986   4.213   3.284   3.358
  251ARG    NH2 3987   4.176   3.092   3.223
  251ARG   HH21 3988   4.165   3.011   3.163
  251ARG   HH22 3989   4.143   3.085   3.318
  251ARG      C 3990   4.595   3.509   2.777
  251ARG      O 3991   4.666   3.446   2.855
  252PHE      N 3992   4.655   3.564   2.671
  252PHE      H 3993   4.592   3.631   2.629
  252PHE     CA 3994   4.795   3.560   2.634
  252PHE     HA 3995   4.828   3.460   2.608
  252PHE     CB 3996   4.812   3.643   2.507
  252PHE    HB1 3997   4.777   3.746   2.516
  252PHE    HB2 3998   4.762   3.578   2.434
  252PHE     CG 3999   4.957   3.654   2.468
  252PHE    CD1 4000   5.041   3.544   2.448
  252PHE    HD1 4001   5.014   3.440   2.456
  252PHE    CE1 4002   5.170   3.574   2.402
  252PHE    HE1 4003   5.242   3.499   2.373
  252PHE     CZ 4004   5.219   3.701   2.369
  252PHE     HZ 4005   5.320   3.713   2.332
  252PHE    CE2 4006   5.128   3.807   2.382
  252PHE    HE2 4007   5.162   3.904   2.350
  252PHE    CD2 4008   5.002   3.783   2.438
  252PHE    HD2 4009   4.935   3.867   2.447
  252PHE      C 4010   4.891   3.596   2.747
  252PHE      O 4011   4.978   3.513   2.772
  253PRO      N 4012   4.875   3.706   2.821
  253PRO     CD 4013   4.803   3.822   2.775
  253PRO    HD1 4014   4.699   3.804   2.747
  253PRO    HD2 4015   4.850   3.866   2.687
  253PRO     CG 4016   4.802   3.913   2.898
  253PRO    HG1 4017   4.723   3.886   2.967
  253PRO    HG2 4018   4.791   4.015   2.863
  253PRO     CB 4019   4.941   3.888   2.957
  253PRO    HB1 4020   4.960   3.919   3.060
  253PRO    HB2 4021   5.012   3.943   2.895
  253PRO     CA 4022   4.961   3.739   2.933
  253PRO     HA 4023   5.068   3.728   2.915
  253PRO      C 4024   4.925   3.656   3.056
  253PRO      O 4025   5.008   3.639   3.145
  254MET      N 4026   4.806   3.600   3.072
  254MET      H 4027   4.734   3.620   3.004
  254MET     CA 4028   4.775   3.516   3.187
  254MET     HA 4029   4.796   3.568   3.280
  254MET     CB 4030   4.627   3.479   3.189
  254MET    HB1 4031   4.612   3.427   3.284
  254MET    HB2 4032   4.603   3.427   3.097
  254MET     CG 4033   4.545   3.607   3.208
  254MET    HG1 4034   4.549   3.679   3.126
  254MET    HG2 4035   4.587   3.663   3.291
  254MET     SD 4036   4.374   3.576   3.258
  254MET     CE 4037   4.325   3.750   3.266
  254MET    HE1 4038   4.335   3.804   3.172
  254MET    HE2 4039   4.221   3.760   3.297
  254MET    HE3 4040   4.392   3.811   3.326
  254MET      C 4041   4.850   3.384   3.191
  254MET      O 4042   4.908   3.355   3.296
  255GLN      N 4043   4.866   3.305   3.085
  255GLN      H 4044   4.811   3.335   3.006
  255GLN     CA 4045   4.946   3.187   3.058
  255GLN     HA 4046   4.924   3.114   3.137
  255GLN     CB 4047   4.900   3.127   2.926
  255GLN    HB1 4048   4.964   3.040   2.910
  255GLN    HB2 4049   4.912   3.198   2.844
  255GLN     CG 4050   4.755   3.080   2.932
  255GLN    HG1 4051   4.689   3.166   2.951
  255GLN    HG2 4052   4.740   3.023   3.023
  255GLN     CD 4053   4.719   3.005   2.804
  255GLN    OE1 4054   4.633   3.059   2.735
  255GLN    NE2 4055   4.770   2.888   2.767
  255GLN   HE21 4056   4.833   2.834   2.825
  255GLN   HE22 4057   4.746   2.848   2.677
  255GLN      C 4058   5.097   3.202   3.064
  255GLN      O 4059   5.172   3.105   3.076
  256ARG      N 4060   5.140   3.328   3.054
  256ARG      H 4061   5.069   3.395   3.028
  256ARG     CA 4062   5.276   3.371   3.080
  256ARG     HA 4063   5.346   3.289   3.066
  256ARG     CB 4064   5.327   3.482   2.989
  256ARG    HB1 4065   5.428   3.514   3.014
  256ARG    HB2 4066   5.262   3.568   3.005
  256ARG     CG 4067   5.323   3.437   2.843
  256ARG    HG1 4068   5.231   3.382   2.825
  256ARG    HG2 4069   5.398   3.361   2.824
  256ARG     CD 4070   5.325   3.551   2.741
  256ARG    HD1 4071   5.245   3.623   2.758
  256ARG    HD2 4072   5.313   3.511   2.640
  256ARG     NE 4073   5.456   3.617   2.738
  256ARG     HE 4074   5.535   3.557   2.756
  256ARG     CZ 4075   5.493   3.744   2.716
  256ARG    NH1 4076   5.413   3.849   2.698
  256ARG   HH11 4077   5.312   3.841   2.699
  256ARG   HH12 4078   5.449   3.937   2.662
  256ARG    NH2 4079   5.620   3.787   2.726
  256ARG   HH21 4080   5.689   3.716   2.744
  256ARG   HH22 4081   5.640   3.882   2.701
  256ARG      C 4082   5.296   3.410   3.225
  256ARG      O 4083   5.409   3.440   3.264
  257ASN      N 4084   5.190   3.398   3.306
  257ASN      H 4085   5.101   3.376   3.264
  257ASN     CA 4086   5.203   3.424   3.448
  257ASN     HA 4087   5.105   3.401   3.489
  257ASN     CB 4088   5.284   3.317   3.521
  257ASN    HB1 4089   5.281   3.345   3.626
  257ASN    HB2 4090   5.388   3.311   3.492
  257ASN     CG 4091   5.220   3.181   3.494
  257ASN    OD1 4092   5.113   3.146   3.543
  257ASN    ND2 4093   5.277   3.098   3.406
  257ASN   HD21 4094   5.356   3.130   3.352
  257ASN   HD22 4095   5.225   3.015   3.379
  257ASN      C 4096   5.226   3.570   3.482
  257ASN      O 4097   5.308   3.602   3.568
  258LEU      N 4098   5.149   3.658   3.416
  258LEU      H 4099   5.081   3.622   3.351
  258LEU     CA 4100   5.145   3.802   3.431
  258LEU     HA 4101   5.206   3.834   3.516
  258LEU     CB 4102   5.186   3.873   3.302
  258LEU    HB1 4103   5.224   3.975   3.312
  258LEU    HB2 4104   5.097   3.880   3.240
  258LEU     CG 4105   5.291   3.799   3.219
  258LEU     HG 4106   5.258   3.699   3.189
  258LEU    CD1 4107   5.316   3.883   3.094
  258LEU   HD11 4108   5.220   3.915   3.053
  258LEU   HD12 4109   5.392   3.961   3.102
  258LEU   HD13 4110   5.352   3.819   3.014
  258LEU    CD2 4111   5.428   3.779   3.281
  258LEU   HD21 4112   5.477   3.713   3.209
  258LEU   HD22 4113   5.481   3.874   3.290
  258LEU   HD23 4114   5.425   3.714   3.369
  258LEU      C 4115   5.005   3.840   3.474
  258LEU      O 4116   4.904   3.773   3.454
  259VAL      N 4117   5.000   3.958   3.537
  259VAL      H 4118   5.089   3.999   3.558
  259VAL     CA 4119   4.876   4.031   3.554
  259VAL     HA 4120   4.789   3.970   3.578
  259VAL     CB 4121   4.893   4.124   3.674
  259VAL     HB 4122   4.970   4.194   3.642
  259VAL    CG1 4123   4.775   4.214   3.708
  259VAL   HG11 4124   4.685   4.158   3.734
  259VAL   HG12 4125   4.801   4.274   3.795
  259VAL   HG13 4126   4.753   4.295   3.638
  259VAL    CG2 4127   4.926   4.053   3.806
  259VAL   HG21 4128   4.943   4.129   3.882
  259VAL   HG22 4129   4.850   3.983   3.840
  259VAL   HG23 4130   5.023   4.008   3.784
  259VAL      C 4131   4.836   4.110   3.430
  259VAL      O 4132   4.925   4.166   3.366
  260VAL      N 4133   4.709   4.122   3.392
  260VAL      H 4134   4.640   4.076   3.450
  260VAL     CA 4135   4.668   4.202   3.278
  260VAL     HA 4136   4.755   4.265   3.265
  260VAL     CB 4137   4.648   4.105   3.162
  260VAL     HB 4138   4.740   4.046   3.163
  260VAL    CG1 4139   4.530   4.012   3.189
  260VAL   HG11 4140   4.545   3.959   3.283
  260VAL   HG12 4141   4.436   4.068   3.187
  260VAL   HG13 4142   4.522   3.939   3.109
  260VAL    CG2 4143   4.626   4.179   3.031
  260VAL   HG21 4144   4.562   4.266   3.047
  260VAL   HG22 4145   4.727   4.203   2.997
  260VAL   HG23 4146   4.580   4.122   2.950
  260VAL      C 4147   4.549   4.294   3.304
  260VAL      O 4148   4.448   4.252   3.361
  261ILE      N 4149   4.561   4.419   3.259
  261ILE      H 4150   4.653   4.450   3.230
  261ILE     CA 4151   4.470   4.526   3.293
  261ILE     HA 4152   4.386   4.483   3.347
  261ILE     CB 4153   4.537   4.623   3.390
  261ILE     HB 4154   4.473   4.708   3.414
  261ILE    CG2 4155   4.564   4.547   3.520
  261ILE   HG21 4156   4.483   4.484   3.554
  261ILE   HG22 4157   4.645   4.475   3.507
  261ILE   HG23 4158   4.600   4.609   3.602
  261ILE    CG1 4159   4.675   4.665   3.340
  261ILE   HG11 4160   4.652   4.700   3.239
  261ILE   HG12 4161   4.756   4.593   3.333
  261ILE     CD 4162   4.730   4.788   3.412
  261ILE    HD1 4163   4.752   4.760   3.515
  261ILE    HD2 4164   4.827   4.810   3.365
  261ILE    HD3 4165   4.665   4.874   3.398
  261ILE      C 4166   4.401   4.593   3.175
  261ILE      O 4167   4.414   4.714   3.160
  262PRO      N 4168   4.313   4.524   3.102
  262PRO     CD 4169   4.277   4.384   3.112
  262PRO    HD1 4170   4.285   4.342   3.212
  262PRO    HD2 4171   4.350   4.330   3.050
  262PRO     CG 4172   4.139   4.372   3.048
  262PRO    HG1 4173   4.061   4.392   3.120
  262PRO    HG2 4174   4.120   4.271   3.011
  262PRO     CB 4175   4.137   4.485   2.945
  262PRO    HB1 4176   4.034   4.513   2.922
  262PRO    HB2 4177   4.183   4.445   2.854
  262PRO     CA 4178   4.229   4.591   3.005
  262PRO     HA 4179   4.288   4.623   2.919
  262PRO      C 4180   4.141   4.702   3.061
  262PRO      O 4181   4.104   4.702   3.178
  263LYS      N 4182   4.116   4.799   2.972
  263LYS      H 4183   4.169   4.795   2.885
  263LYS     CA 4184   4.027   4.910   2.994
  263LYS     HA 4185   3.996   4.917   3.098
  263LYS     CB 4186   4.090   5.045   2.962
  263LYS    HB1 4187   4.134   5.037   2.862
  263LYS    HB2 4188   4.166   5.063   3.038
  263LYS     CG 4189   4.004   5.171   2.958
  263LYS    HG1 4190   4.075   5.251   2.978
  263LYS    HG2 4191   3.925   5.173   3.033
  263LYS     CD 4192   3.943   5.201   2.821
  263LYS    HD1 4193   3.868   5.129   2.787
  263LYS    HD2 4194   4.023   5.212   2.748
  263LYS     CE 4195   3.871   5.335   2.821
  263LYS    HE1 4196   3.946   5.411   2.841
  263LYS    HE2 4197   3.791   5.332   2.895
  263LYS     NZ 4198   3.812   5.365   2.690
  263LYS    HZ1 4199   3.777   5.459   2.682
  263LYS    HZ2 4200   3.886   5.362   2.621
  263LYS    HZ3 4201   3.731   5.316   2.654
  263LYS      C 4202   3.899   4.893   2.912
  263LYS      O 4203   3.909   4.844   2.800
  264SER      N 4204   3.787   4.942   2.964
  264SER      H 4205   3.795   4.989   3.053
  264SER     CA 4206   3.662   4.952   2.891
  264SER     HA 4207   3.683   4.997   2.795
  264SER     CB 4208   3.595   4.816   2.871
  264SER    HB1 4209   3.594   4.764   2.966
  264SER    HB2 4210   3.657   4.762   2.800
  264SER     OG 4211   3.468   4.825   2.812
  264SER     HG 4212   3.492   4.861   2.726
  264SER      C 4213   3.574   5.052   2.965
  264SER      O 4214   3.605   5.084   3.080
  265VAL      N 4215   3.473   5.108   2.899
  265VAL      H 4216   3.468   5.089   2.800
  265VAL     CA 4217   3.361   5.177   2.961
  265VAL     HA 4218   3.361   5.158   3.068
  265VAL     CB 4219   3.373   5.326   2.933
  265VAL     HB 4220   3.291   5.387   2.970
  265VAL    CG1 4221   3.487   5.401   3.001
  265VAL   HG11 4222   3.492   5.508   2.983
  265VAL   HG12 4223   3.486   5.383   3.109
  265VAL   HG13 4224   3.583   5.360   2.969
  265VAL    CG2 4225   3.386   5.371   2.788
  265VAL   HG21 4226   3.476   5.320   2.755
  265VAL   HG22 4227   3.303   5.331   2.729
  265VAL   HG23 4228   3.388   5.479   2.775
  265VAL      C 4229   3.225   5.127   2.914
  265VAL      O 4230   3.122   5.191   2.935
  266THR      N 4231   3.231   5.003   2.864
  266THR      H 4232   3.319   4.955   2.869
  266THR     CA 4233   3.122   4.950   2.784
  266THR     HA 4234   3.039   5.021   2.783
  266THR     CB 4235   3.172   4.944   2.640
  266THR     HB 4236   3.250   4.868   2.632
  266THR    CG2 4237   3.065   4.900   2.541
  266THR   HG21 4238   3.107   4.877   2.443
  266THR   HG22 4239   3.014   4.812   2.581
  266THR   HG23 4240   2.986   4.974   2.527
  266THR    OG1 4241   3.220   5.069   2.596
  266THR    HG1 4242   3.315   5.061   2.588
  266THR      C 4243   3.079   4.818   2.846
  266THR      O 4244   3.159   4.725   2.839
  267PRO      N 4245   2.956   4.797   2.895
  267PRO     CD 4246   2.855   4.899   2.912
  267PRO    HD1 4247   2.798   4.916   2.821
  267PRO    HD2 4248   2.897   4.997   2.936
  267PRO     CG 4249   2.763   4.844   3.020
  267PRO    HG1 4250   2.661   4.883   3.018
  267PRO    HG2 4251   2.797   4.857   3.123
  267PRO     CB 4252   2.769   4.694   2.994
  267PRO    HB1 4253   2.708   4.679   2.904
  267PRO    HB2 4254   2.747   4.634   3.082
  267PRO     CA 4255   2.919   4.679   2.970
  267PRO     HA 4256   2.964   4.683   3.069
  267PRO      C 4257   2.951   4.548   2.900
  267PRO      O 4258   3.020   4.462   2.953
  268GLU      N 4259   2.909   4.529   2.774
  268GLU      H 4260   2.851   4.602   2.736
  268GLU     CA 4261   2.929   4.411   2.693
  268GLU     HA 4262   2.883   4.328   2.747
  268GLU     CB 4263   2.853   4.428   2.562
  268GLU    HB1 4264   2.751   4.457   2.587
  268GLU    HB2 4265   2.841   4.328   2.520
  268GLU     CG 4266   2.906   4.525   2.457
  268GLU    HG1 4267   3.002   4.487   2.421
  268GLU    HG2 4268   2.924   4.623   2.501
  268GLU     CD 4269   2.808   4.547   2.343
  268GLU    OE1 4270   2.854   4.567   2.228
  268GLU    OE2 4271   2.685   4.555   2.360
  268GLU      C 4272   3.074   4.369   2.673
  268GLU      O 4273   3.101   4.253   2.640
  269ARG      N 4274   3.167   4.464   2.680
  269ARG      H 4275   3.132   4.546   2.728
  269ARG     CA 4276   3.310   4.448   2.665
  269ARG     HA 4277   3.323   4.367   2.592
  269ARG     CB 4278   3.374   4.577   2.615
  269ARG    HB1 4279   3.482   4.572   2.632
  269ARG    HB2 4280   3.334   4.658   2.676
  269ARG     CG 4281   3.343   4.586   2.466
  269ARG    HG1 4282   3.239   4.570   2.436
  269ARG    HG2 4283   3.394   4.500   2.424
  269ARG     CD 4284   3.404   4.716   2.414
  269ARG    HD1 4285   3.512   4.701   2.407
  269ARG    HD2 4286   3.385   4.799   2.482
  269ARG     NE 4287   3.348   4.755   2.285
  269ARG     HE 4288   3.262   4.715   2.249
  269ARG     CZ 4289   3.404   4.824   2.185
  269ARG    NH1 4290   3.528   4.875   2.189
  269ARG   HH11 4291   3.568   4.892   2.280
  269ARG   HH12 4292   3.567   4.880   2.096
  269ARG    NH2 4293   3.349   4.828   2.063
  269ARG   HH21 4294   3.273   4.765   2.037
  269ARG   HH22 4295   3.390   4.888   1.993
  269ARG      C 4296   3.373   4.404   2.796
  269ARG      O 4297   3.441   4.302   2.804
  270ILE      N 4298   3.324   4.467   2.903
  270ILE      H 4299   3.251   4.535   2.885
  270ILE     CA 4300   3.354   4.440   3.042
  270ILE     HA 4301   3.462   4.453   3.048
  270ILE     CB 4302   3.295   4.542   3.139
  270ILE     HB 4303   3.188   4.546   3.120
  270ILE    CG2 4304   3.319   4.508   3.286
  270ILE   HG21 4305   3.419   4.475   3.313
  270ILE   HG22 4306   3.285   4.579   3.361
  270ILE   HG23 4307   3.253   4.423   3.299
  270ILE    CG1 4308   3.355   4.681   3.118
  270ILE   HG11 4309   3.357   4.701   3.010
  270ILE   HG12 4310   3.456   4.681   3.159
  270ILE     CD 4311   3.278   4.793   3.187
  270ILE    HD1 4312   3.320   4.887   3.152
  270ILE    HD2 4313   3.174   4.787   3.156
  270ILE    HD3 4314   3.288   4.793   3.295
  270ILE      C 4315   3.333   4.293   3.075
  270ILE      O 4316   3.414   4.233   3.145
  271ALA      N 4317   3.223   4.238   3.022
  271ALA      H 4318   3.154   4.290   2.970
  271ALA     CA 4319   3.184   4.100   3.040
  271ALA     HA 4320   3.224   4.069   3.137
  271ALA     CB 4321   3.032   4.099   3.057
  271ALA    HB1 4322   2.984   4.096   2.960
  271ALA    HB2 4323   2.995   4.016   3.117
  271ALA    HB3 4324   2.994   4.184   3.115
  271ALA      C 4325   3.225   4.000   2.932
  271ALA      O 4326   3.247   3.882   2.956
  272GLU      N 4327   3.256   4.059   2.816
  272GLU      H 4328   3.232   4.155   2.799
  272GLU     CA 4329   3.327   3.986   2.713
  272GLU     HA 4330   3.267   3.895   2.698
  272GLU     CB 4331   3.352   4.059   2.582
  272GLU    HB1 4332   3.408   4.147   2.613
  272GLU    HB2 4333   3.253   4.089   2.548
  272GLU     CG 4334   3.415   3.971   2.474
  272GLU    HG1 4335   3.363   3.875   2.469
  272GLU    HG2 4336   3.518   3.950   2.503
  272GLU     CD 4337   3.402   4.032   2.335
  272GLU    OE1 4338   3.289   4.067   2.295
  272GLU    OE2 4339   3.505   4.040   2.266
  272GLU      C 4340   3.462   3.945   2.769
  272GLU      O 4341   3.505   3.830   2.757
  273ASN      N 4342   3.531   4.043   2.827
  273ASN      H 4343   3.494   4.135   2.807
  273ASN     CA 4344   3.666   4.039   2.879
  273ASN     HA 4345   3.730   3.990   2.804
  273ASN     CB 4346   3.714   4.181   2.904
  273ASN    HB1 4347   3.806   4.179   2.963
  273ASN    HB2 4348   3.640   4.238   2.961
  273ASN     CG 4349   3.727   4.266   2.778
  273ASN    OD1 4350   3.708   4.223   2.665
  273ASN    ND2 4351   3.752   4.395   2.803
  273ASN   HD21 4352   3.737   4.430   2.896
  273ASN   HD22 4353   3.746   4.458   2.724
  273ASN      C 4354   3.677   3.964   3.011
  273ASN      O 4355   3.784   3.926   3.059
  274PHE      N 4356   3.563   3.949   3.078
  274PHE      H 4357   3.478   3.980   3.032
  274PHE     CA 4358   3.552   3.853   3.186
  274PHE     HA 4359   3.635   3.871   3.255
  274PHE     CB 4360   3.422   3.887   3.258
  274PHE    HB1 4361   3.344   3.835   3.201
  274PHE    HB2 4362   3.394   3.992   3.263
  274PHE     CG 4363   3.413   3.846   3.403
  274PHE    CD1 4364   3.490   3.904   3.504
  274PHE    HD1 4365   3.568   3.973   3.477
  274PHE    CE1 4366   3.474   3.871   3.640
  274PHE    HE1 4367   3.532   3.915   3.719
  274PHE     CZ 4368   3.386   3.766   3.669
  274PHE     HZ 4369   3.369   3.736   3.771
  274PHE    CE2 4370   3.317   3.696   3.569
  274PHE    HE2 4371   3.256   3.611   3.598
  274PHE    CD2 4372   3.331   3.737   3.436
  274PHE    HD2 4373   3.272   3.682   3.364
  274PHE      C 4374   3.551   3.709   3.139
  274PHE      O 4375   3.604   3.623   3.208
  275LYS      N 4376   3.501   3.672   3.020
  275LYS      H 4377   3.468   3.747   2.961
  275LYS     CA 4378   3.472   3.537   2.977
  275LYS     HA 4379   3.460   3.467   3.059
  275LYS     CB 4380   3.341   3.550   2.900
  275LYS    HB1 4381   3.354   3.621   2.818
  275LYS    HB2 4382   3.268   3.596   2.967
  275LYS     CG 4383   3.287   3.416   2.851
  275LYS    HG1 4384   3.308   3.335   2.921
  275LYS    HG2 4385   3.326   3.397   2.751
  275LYS     CD 4386   3.134   3.417   2.847
  275LYS    HD1 4387   3.101   3.474   2.760
  275LYS    HD2 4388   3.100   3.467   2.938
  275LYS     CE 4389   3.092   3.271   2.839
  275LYS    HE1 4390   3.145   3.210   2.912
  275LYS    HE2 4391   3.133   3.234   2.746
  275LYS     NZ 4392   2.947   3.263   2.864
  275LYS    HZ1 4393   2.908   3.325   2.794
  275LYS    HZ2 4394   2.907   3.175   2.834
  275LYS    HZ3 4395   2.913   3.293   2.954
  275LYS      C 4396   3.597   3.482   2.910
  275LYS      O 4397   3.603   3.443   2.794
  276VAL      N 4398   3.705   3.490   2.989
  276VAL      H 4399   3.691   3.530   3.080
  276VAL     CA 4400   3.834   3.427   2.968
  276VAL     HA 4401   3.833   3.370   2.874
  276VAL     CB 4402   3.944   3.531   2.958
  276VAL     HB 4403   4.039   3.479   2.945
  276VAL    CG1 4404   3.936   3.631   2.843
  276VAL   HG11 4405   3.931   3.575   2.750
  276VAL   HG12 4406   3.848   3.695   2.850
  276VAL   HG13 4407   4.023   3.697   2.845
  276VAL    CG2 4408   3.953   3.589   3.100
  276VAL   HG21 4409   4.023   3.672   3.094
  276VAL   HG22 4410   3.861   3.631   3.140
  276VAL   HG23 4411   3.992   3.515   3.170
  276VAL      C 4412   3.865   3.312   3.063
  276VAL      O 4413   3.962   3.240   3.043
  277PHE      N 4414   3.790   3.287   3.171
  277PHE      H 4415   3.720   3.353   3.202
  277PHE     CA 4416   3.830   3.193   3.273
  277PHE     HA 4417   3.939   3.198   3.275
  277PHE     CB 4418   3.779   3.234   3.411
  277PHE    HB1 4419   3.845   3.186   3.483
  277PHE    HB2 4420   3.678   3.196   3.425
  277PHE     CG 4421   3.785   3.382   3.439
  277PHE    CD1 4422   3.907   3.449   3.426
  277PHE    HD1 4423   3.993   3.391   3.394
  277PHE    CE1 4424   3.916   3.584   3.461
  277PHE    HE1 4425   4.004   3.646   3.454
  277PHE     CZ 4426   3.803   3.651   3.510
  277PHE     HZ 4427   3.808   3.757   3.526
  277PHE    CE2 4428   3.678   3.587   3.513
  277PHE    HE2 4429   3.591   3.642   3.547
  277PHE    CD2 4430   3.673   3.450   3.488
  277PHE    HD2 4431   3.581   3.395   3.503
  277PHE      C 4432   3.800   3.046   3.243
  277PHE      O 4433   3.821   2.964   3.331
  278ASP      N 4434   3.755   3.018   3.120
  278ASP      H 4435   3.738   3.092   3.054
  278ASP     CA 4436   3.711   2.888   3.074
  278ASP     HA 4437   3.730   2.820   3.158
  278ASP     CB 4438   3.565   2.903   3.034
  278ASP    HB1 4439   3.501   2.928   3.119
  278ASP    HB2 4440   3.525   2.809   2.994
  278ASP     CG 4441   3.544   3.004   2.922
  278ASP    OD1 4442   3.559   3.127   2.941
  278ASP    OD2 4443   3.521   2.957   2.809
  278ASP      C 4444   3.799   2.826   2.967
  278ASP      O 4445   3.770   2.718   2.915
  279PHE      N 4446   3.913   2.887   2.933
  279PHE      H 4447   3.936   2.970   2.987
  279PHE     CA 4448   3.994   2.858   2.817
  279PHE     HA 4449   3.999   2.750   2.802
  279PHE     CB 4450   3.931   2.904   2.686
  279PHE    HB1 4451   3.825   2.929   2.699
  279PHE    HB2 4452   3.931   2.821   2.616
  279PHE     CG 4453   4.000   3.022   2.622
  279PHE    CD1 4454   3.988   3.152   2.673
  279PHE    HD1 4455   3.944   3.176   2.769
  279PHE    CE1 4456   4.045   3.259   2.603
  279PHE    HE1 4457   4.040   3.358   2.646
  279PHE     CZ 4458   4.114   3.234   2.483
  279PHE     HZ 4459   4.150   3.319   2.427
  279PHE    CE2 4460   4.133   3.104   2.435
  279PHE    HE2 4461   4.194   3.090   2.347
  279PHE    CD2 4462   4.067   3.000   2.501
  279PHE    HD2 4463   4.072   2.902   2.456
  279PHE      C 4464   4.140   2.899   2.824
  279PHE      O 4465   4.174   2.985   2.905
  280GLU      N 4466   4.221   2.831   2.743
  280GLU      H 4467   4.179   2.751   2.698
  280GLU     CA 4468   4.365   2.850   2.736
  280GLU     HA 4469   4.394   2.950   2.768
  280GLU     CB 4470   4.439   2.741   2.812
  280GLU    HB1 4471   4.545   2.738   2.788
  280GLU    HB2 4472   4.419   2.643   2.769
  280GLU     CG 4473   4.421   2.741   2.964
  280GLU    HG1 4474   4.320   2.702   2.967
  280GLU    HG2 4475   4.414   2.835   3.019
  280GLU     CD 4476   4.518   2.649   3.036
  280GLU    OE1 4477   4.481   2.534   3.067
  280GLU    OE2 4478   4.634   2.688   3.062
  280GLU      C 4479   4.398   2.851   2.587
  280GLU      O 4480   4.355   2.761   2.515
  281LEU      N 4481   4.481   2.943   2.539
  281LEU      H 4482   4.519   3.009   2.606
  281LEU     CA 4483   4.542   2.932   2.408
  281LEU     HA 4484   4.473   2.927   2.324
  281LEU     CB 4485   4.622   3.061   2.395
  281LEU    HB1 4486   4.694   3.062   2.313
  281LEU    HB2 4487   4.683   3.057   2.485
  281LEU     CG 4488   4.540   3.190   2.403
  281LEU     HG 4489   4.474   3.192   2.489
  281LEU    CD1 4490   4.631   3.313   2.405
  281LEU   HD11 4491   4.680   3.323   2.502
  281LEU   HD12 4492   4.706   3.307   2.327
  281LEU   HD13 4493   4.565   3.397   2.383
  281LEU    CD2 4494   4.451   3.195   2.279
  281LEU   HD21 4495   4.376   3.116   2.272
  281LEU   HD22 4496   4.388   3.282   2.300
  281LEU   HD23 4497   4.495   3.220   2.183
  281LEU      C 4498   4.634   2.811   2.401
  281LEU      O 4499   4.687   2.763   2.500
  282SER      N 4500   4.650   2.755   2.280
  282SER      H 4501   4.619   2.808   2.200
  282SER     CA 4502   4.739   2.643   2.258
  282SER     HA 4503   4.732   2.589   2.353
  282SER     CB 4504   4.680   2.557   2.147
  282SER    HB1 4505   4.572   2.553   2.166
  282SER    HB2 4506   4.708   2.452   2.158
  282SER     OG 4507   4.704   2.608   2.018
  282SER     HG 4508   4.653   2.689   2.013
  282SER      C 4509   4.882   2.688   2.234
  282SER      O 4510   4.913   2.799   2.192
  283SER      N 4511   4.976   2.594   2.244
  283SER      H 4512   4.950   2.501   2.273
  283SER     CA 4513   5.118   2.611   2.217
  283SER     HA 4514   5.159   2.677   2.293
  283SER     CB 4515   5.183   2.476   2.247
  283SER    HB1 4516   5.177   2.445   2.351
  283SER    HB2 4517   5.287   2.478   2.215
  283SER     OG 4518   5.133   2.377   2.160
  283SER     HG 4519   5.158   2.286   2.171
  283SER      C 4520   5.156   2.657   2.077
  283SER      O 4521   5.237   2.748   2.064
  284GLN      N 4522   5.079   2.617   1.975
  284GLN      H 4523   5.002   2.553   1.986
  284GLN     CA 4524   5.097   2.667   1.840
  284GLN     HA 4525   5.201   2.650   1.813
  284GLN     CB 4526   5.004   2.598   1.741
  284GLN    HB1 4527   4.903   2.639   1.745
  284GLN    HB2 4528   4.989   2.492   1.764
  284GLN     CG 4529   5.044   2.607   1.594
  284GLN    HG1 4530   5.139   2.559   1.572
  284GLN    HG2 4531   5.065   2.710   1.564
  284GLN     CD 4532   4.929   2.574   1.499
  284GLN    OE1 4533   4.829   2.643   1.481
  284GLN    NE2 4534   4.936   2.460   1.431
  284GLN   HE21 4535   5.014   2.395   1.436
  284GLN   HE22 4536   4.871   2.459   1.353
  284GLN      C 4537   5.065   2.816   1.837
  284GLN      O 4538   5.132   2.886   1.761
  285ASP      N 4539   4.955   2.854   1.903
  285ASP      H 4540   4.896   2.783   1.945
  285ASP     CA 4541   4.911   2.992   1.904
  285ASP     HA 4542   4.908   3.033   1.803
  285ASP     CB 4543   4.772   3.003   1.966
  285ASP    HB1 4544   4.721   3.097   1.946
  285ASP    HB2 4545   4.778   3.008   2.075
  285ASP     CG 4546   4.684   2.885   1.927
  285ASP    OD1 4547   4.597   2.842   2.005
  285ASP    OD2 4548   4.702   2.826   1.819
  285ASP      C 4549   5.012   3.082   1.974
  285ASP      O 4550   5.039   3.193   1.930
  286MET      N 4551   5.065   3.035   2.087
  286MET      H 4552   5.031   2.945   2.118
  286MET     CA 4553   5.144   3.115   2.179
  286MET     HA 4554   5.107   3.217   2.194
  286MET     CB 4555   5.156   3.044   2.313
  286MET    HB1 4556   5.236   3.078   2.379
  286MET    HB2 4557   5.198   2.946   2.292
  286MET     CG 4558   5.031   3.018   2.396
  286MET    HG1 4559   5.061   2.933   2.457
  286MET    HG2 4560   4.958   2.978   2.327
  286MET     SD 4561   4.958   3.150   2.496
  286MET     CE 4562   5.107   3.197   2.587
  286MET    HE1 4563   5.172   3.263   2.529
  286MET    HE2 4564   5.087   3.262   2.673
  286MET    HE3 4565   5.162   3.113   2.630
  286MET      C 4566   5.281   3.137   2.117
  286MET      O 4567   5.329   3.250   2.124
  287THR      N 4568   5.343   3.032   2.063
  287THR      H 4569   5.297   2.942   2.066
  287THR     CA 4570   5.459   3.055   1.979
  287THR     HA 4571   5.538   3.108   2.032
  287THR     CB 4572   5.534   2.927   1.942
  287THR     HB 4573   5.612   2.960   1.874
  287THR    CG2 4574   5.592   2.859   2.066
  287THR   HG21 4575   5.645   2.936   2.123
  287THR   HG22 4576   5.521   2.814   2.136
  287THR   HG23 4577   5.666   2.781   2.051
  287THR    OG1 4578   5.448   2.841   1.871
  287THR    HG1 4579   5.421   2.779   1.940
  287THR      C 4580   5.428   3.139   1.856
  287THR      O 4581   5.523   3.210   1.821
  288THR      N 4582   5.309   3.145   1.797
  288THR      H 4583   5.230   3.097   1.839
  288THR     CA 4584   5.276   3.236   1.689
  288THR     HA 4585   5.363   3.237   1.624
  288THR     CB 4586   5.146   3.204   1.615
  288THR     HB 4587   5.066   3.205   1.689
  288THR    CG2 4588   5.111   3.307   1.507
  288THR   HG21 4589   5.128   3.410   1.539
  288THR   HG22 4590   5.178   3.288   1.424
  288THR   HG23 4591   5.010   3.293   1.469
  288THR    OG1 4592   5.165   3.079   1.554
  288THR    HG1 4593   5.159   3.011   1.622
  288THR      C 4594   5.279   3.379   1.740
  288THR      O 4595   5.340   3.462   1.674
  289LEU      N 4596   5.199   3.406   1.844
  289LEU      H 4597   5.150   3.328   1.885
  289LEU     CA 4598   5.187   3.537   1.904
  289LEU     HA 4599   5.155   3.612   1.831
  289LEU     CB 4600   5.093   3.522   2.023
  289LEU    HB1 4601   5.102   3.616   2.078
  289LEU    HB2 4602   5.124   3.445   2.094
  289LEU     CG 4603   4.943   3.508   1.998
  289LEU     HG 4604   4.932   3.433   1.919
  289LEU    CD1 4605   4.865   3.462   2.121
  289LEU   HD11 4606   4.901   3.361   2.137
  289LEU   HD12 4607   4.880   3.527   2.207
  289LEU   HD13 4608   4.759   3.464   2.095
  289LEU    CD2 4609   4.881   3.636   1.945
  289LEU   HD21 4610   4.893   3.710   2.024
  289LEU   HD22 4611   4.938   3.671   1.859
  289LEU   HD23 4612   4.775   3.635   1.919
  289LEU      C 4613   5.318   3.596   1.956
  289LEU      O 4614   5.344   3.713   1.930
  290LEU      N 4615   5.413   3.521   2.011
  290LEU      H 4616   5.397   3.422   2.021
  290LEU     CA 4617   5.544   3.573   2.045
  290LEU     HA 4618   5.528   3.658   2.111
  290LEU     CB 4619   5.622   3.464   2.118
  290LEU    HB1 4620   5.724   3.504   2.122
  290LEU    HB2 4621   5.619   3.368   2.067
  290LEU     CG 4622   5.583   3.430   2.262
  290LEU     HG 4623   5.475   3.432   2.270
  290LEU    CD1 4624   5.643   3.296   2.304
  290LEU   HD11 4625   5.595   3.213   2.253
  290LEU   HD12 4626   5.750   3.313   2.296
  290LEU   HD13 4627   5.635   3.282   2.412
  290LEU    CD2 4628   5.635   3.536   2.360
  290LEU   HD21 4629   5.602   3.636   2.331
  290LEU   HD22 4630   5.584   3.512   2.454
  290LEU   HD23 4631   5.743   3.531   2.356
  290LEU      C 4632   5.625   3.614   1.924
  290LEU      O 4633   5.724   3.687   1.934
  291SER      N 4634   5.593   3.572   1.801
  291SER      H 4635   5.518   3.505   1.795
  291SER     CA 4636   5.669   3.604   1.682
  291SER     HA 4637   5.774   3.619   1.703
  291SER     CB 4638   5.644   3.495   1.578
  291SER    HB1 4639   5.696   3.527   1.488
  291SER    HB2 4640   5.538   3.489   1.556
  291SER     OG 4641   5.701   3.371   1.612
  291SER     HG 4642   5.656   3.304   1.560
  291SER      C 4643   5.632   3.740   1.622
  291SER      O 4644   5.701   3.776   1.527
  292TYR      N 4645   5.521   3.801   1.664
  292TYR      H 4646   5.471   3.743   1.730
  292TYR     CA 4647   5.485   3.935   1.624
  292TYR     HA 4648   5.477   3.944   1.515
  292TYR     CB 4649   5.347   3.964   1.682
  292TYR    HB1 4650   5.333   4.071   1.692
  292TYR    HB2 4651   5.342   3.935   1.787
  292TYR     CG 4652   5.237   3.905   1.598
  292TYR    CD1 4653   5.200   3.771   1.613
  292TYR    HD1 4654   5.257   3.701   1.674
  292TYR    CE1 4655   5.090   3.724   1.540
  292TYR    HE1 4656   5.058   3.622   1.549
  292TYR     CZ 4657   5.009   3.814   1.467
  292TYR     OH 4658   4.893   3.758   1.422
  292TYR     HH 4659   4.830   3.817   1.379
  292TYR    CE2 4660   5.037   3.951   1.463
  292TYR    HE2 4661   4.973   4.014   1.403
  292TYR    CD2 4662   5.158   3.991   1.521
  292TYR    HD2 4663   5.190   4.094   1.515
  292TYR      C 4664   5.579   4.045   1.672
  292TYR      O 4665   5.573   4.152   1.612
  293ASN      N 4666   5.662   4.013   1.772
  293ASN      H 4667   5.666   3.918   1.806
  293ASN     CA 4668   5.766   4.100   1.824
  293ASN     HA 4669   5.725   4.164   1.902
  293ASN     CB 4670   5.873   4.010   1.885
  293ASN    HB1 4671   5.909   3.948   1.804
  293ASN    HB2 4672   5.820   3.948   1.958
  293ASN     CG 4673   5.990   4.076   1.957
  293ASN    OD1 4674   5.994   4.198   1.968
  293ASN    ND2 4675   6.093   4.004   2.003
  293ASN   HD21 4676   6.094   3.903   2.000
  293ASN   HD22 4677   6.163   4.048   2.061
  293ASN      C 4678   5.827   4.197   1.724
  293ASN      O 4679   5.902   4.154   1.637
  294ARG      N 4680   5.791   4.326   1.727
  294ARG      H 4681   5.729   4.345   1.804
  294ARG     CA 4682   5.833   4.429   1.634
  294ARG     HA 4683   5.903   4.390   1.560
  294ARG     CB 4684   5.703   4.476   1.568
  294ARG    HB1 4685   5.631   4.521   1.637
  294ARG    HB2 4686   5.646   4.396   1.522
  294ARG     CG 4687   5.708   4.569   1.447
  294ARG    HG1 4688   5.774   4.518   1.376
  294ARG    HG2 4689   5.746   4.666   1.477
  294ARG     CD 4690   5.574   4.593   1.379
  294ARG    HD1 4691   5.583   4.682   1.318
  294ARG    HD2 4692   5.508   4.606   1.465
  294ARG     NE 4693   5.512   4.478   1.313
  294ARG     HE 4694   5.542   4.386   1.342
  294ARG     CZ 4695   5.429   4.480   1.208
  294ARG    NH1 4696   5.390   4.363   1.154
  294ARG   HH11 4697   5.410   4.282   1.211
  294ARG   HH12 4698   5.359   4.354   1.059
  294ARG    NH2 4699   5.397   4.591   1.140
  294ARG   HH21 4700   5.446   4.677   1.159
  294ARG   HH22 4701   5.331   4.599   1.063
  294ARG      C 4702   5.899   4.552   1.695
  294ARG      O 4703   5.954   4.638   1.626
  295ASN      N 4704   5.891   4.568   1.827
  295ASN      H 4705   5.855   4.489   1.879
  295ASN     CA 4706   5.926   4.689   1.899
  295ASN     HA 4707   5.903   4.666   2.003
  295ASN     CB 4708   6.077   4.712   1.909
  295ASN    HB1 4709   6.120   4.717   1.809
  295ASN    HB2 4710   6.123   4.618   1.939
  295ASN     CG 4711   6.111   4.831   1.998
  295ASN    OD1 4712   6.057   4.852   2.106
  295ASN    ND2 4713   6.205   4.913   1.950
  295ASN   HD21 4714   6.242   4.887   1.860
  295ASN   HD22 4715   6.243   4.988   2.007
  295ASN      C 4716   5.838   4.807   1.864
  295ASN      O 4717   5.884   4.921   1.856
  296TRP      N 4718   5.707   4.786   1.852
  296TRP      H 4719   5.668   4.696   1.877
  296TRP     CA 4720   5.608   4.892   1.849
  296TRP     HA 4721   5.650   4.980   1.801
  296TRP     CB 4722   5.486   4.858   1.765
  296TRP    HB1 4723   5.436   4.782   1.826
  296TRP    HB2 4724   5.513   4.807   1.672
  296TRP     CG 4725   5.385   4.966   1.741
  296TRP    CD1 4726   5.396   5.073   1.659
  296TRP    HD1 4727   5.474   5.098   1.590
  296TRP    NE1 4728   5.277   5.144   1.663
  296TRP    HE1 4729   5.247   5.210   1.592
  296TRP    CE2 4730   5.183   5.082   1.742
  296TRP    CZ2 4731   5.050   5.106   1.781
  296TRP    HZ2 4732   4.999   5.190   1.736
  296TRP    CH2 4733   4.981   5.013   1.859
  296TRP    HH2 4734   4.875   5.026   1.879
  296TRP    CZ3 4735   5.045   4.903   1.917
  296TRP    HZ3 4736   4.987   4.829   1.969
  296TRP    CE3 4737   5.180   4.885   1.883
  296TRP    HE3 4738   5.236   4.809   1.935
  296TRP    CD2 4739   5.249   4.968   1.794
  296TRP      C 4740   5.561   4.928   1.989
  296TRP      O 4741   5.564   4.845   2.080
  297ARG      N 4742   5.511   5.051   2.007
  297ARG      H 4743   5.508   5.106   1.922
  297ARG     CA 4744   5.456   5.104   2.130
  297ARG     HA 4745   5.422   5.024   2.195
  297ARG     CB 4746   5.564   5.176   2.210
  297ARG    HB1 4747   5.520   5.248   2.279
  297ARG    HB2 4748   5.620   5.250   2.151
  297ARG     CG 4749   5.654   5.083   2.291
  297ARG    HG1 4750   5.714   5.030   2.216
  297ARG    HG2 4751   5.598   5.014   2.353
  297ARG     CD 4752   5.752   5.165   2.375
  297ARG    HD1 4753   5.702   5.228   2.448
  297ARG    HD2 4754   5.810   5.235   2.315
  297ARG     NE 4755   5.861   5.084   2.430
  297ARG     HE 4756   5.942   5.058   2.376
  297ARG     CZ 4757   5.850   5.004   2.536
  297ARG    NH1 4758   5.736   4.996   2.607
  297ARG   HH11 4759   5.666   5.065   2.584
  297ARG   HH12 4760   5.737   4.950   2.697
  297ARG    NH2 4761   5.943   4.911   2.564
  297ARG   HH21 4762   6.036   4.912   2.523
  297ARG   HH22 4763   5.932   4.851   2.644
  297ARG      C 4764   5.333   5.192   2.117
  297ARG      O 4765   5.338   5.285   2.037
  298VAL      N 4766   5.234   5.185   2.207
  298VAL      H 4767   5.242   5.113   2.277
  298VAL     CA 4768   5.116   5.266   2.228
  298VAL     HA 4769   5.086   5.289   2.126
  298VAL     CB 4770   5.003   5.187   2.294
  298VAL     HB 4771   5.029   5.165   2.398
  298VAL    CG1 4772   4.872   5.264   2.306
  298VAL   HG11 4773   4.809   5.214   2.381
  298VAL   HG12 4774   4.899   5.360   2.349
  298VAL   HG13 4775   4.825   5.276   2.209
  298VAL    CG2 4776   4.962   5.061   2.220
  298VAL   HG21 4777   5.051   4.999   2.203
  298VAL   HG22 4778   4.887   5.003   2.272
  298VAL   HG23 4779   4.929   5.088   2.120
  298VAL      C 4780   5.151   5.398   2.296
  298VAL      O 4781   5.106   5.501   2.246
  299CYS      N 4782   5.226   5.382   2.405
  299CYS      H 4783   5.258   5.292   2.438
  299CYS     CA 4784   5.275   5.489   2.489
  299CYS     HA 4785   5.228   5.585   2.467
  299CYS     CB 4786   5.245   5.456   2.635
  299CYS    HB1 4787   5.295   5.514   2.713
  299CYS    HB2 4788   5.286   5.356   2.650
  299CYS     SG 4789   5.065   5.450   2.654
  299CYS     HG 4790   5.038   5.376   2.546
  299CYS      C 4791   5.423   5.512   2.462
  299CYS      O 4792   5.510   5.457   2.528
  300ALA      N 4793   5.458   5.595   2.363
  300ALA      H 4794   5.383   5.635   2.308
  300ALA     CA 4795   5.590   5.656   2.357
  300ALA     HA 4796   5.635   5.637   2.454
  300ALA     CB 4797   5.667   5.599   2.239
  300ALA    HB1 4798   5.771   5.631   2.249
  300ALA    HB2 4799   5.658   5.490   2.236
  300ALA    HB3 4800   5.638   5.634   2.140
  300ALA      C 4801   5.579   5.808   2.361
  300ALA      O 4802   5.501   5.861   2.283
  301LEU      N 4803   5.663   5.872   2.444
  301LEU      H 4804   5.727   5.806   2.486
  301LEU     CA 4805   5.681   6.012   2.478
  301LEU     HA 4806   5.584   6.051   2.448
  301LEU     CB 4807   5.702   6.029   2.628
  301LEU    HB1 4808   5.728   6.135   2.638
  301LEU    HB2 4809   5.783   5.966   2.664
  301LEU     CG 4810   5.581   6.009   2.718
  301LEU     HG 4811   5.536   5.910   2.711
  301LEU    CD1 4812   5.615   6.006   2.866
  301LEU   HD11 4813   5.630   6.103   2.913
  301LEU   HD12 4814   5.537   5.952   2.920
  301LEU   HD13 4815   5.706   5.949   2.887
  301LEU    CD2 4816   5.480   6.122   2.701
  301LEU   HD21 4817   5.402   6.117   2.777
  301LEU   HD22 4818   5.524   6.221   2.715
  301LEU   HD23 4819   5.443   6.121   2.599
  301LEU      C 4820   5.798   6.061   2.394
  301LEU      O 4821   5.918   6.045   2.417
  302LEU      N 4822   5.752   6.114   2.280
  302LEU      H 4823   5.652   6.107   2.274
  302LEU     CA 4824   5.840   6.162   2.175
  302LEU     HA 4825   5.900   6.073   2.159
  302LEU     CB 4826   5.769   6.195   2.044
  302LEU    HB1 4827   5.844   6.233   1.975
  302LEU    HB2 4828   5.710   6.285   2.063
  302LEU     CG 4829   5.691   6.081   1.980
  302LEU     HG 4830   5.597   6.063   2.032
  302LEU    CD1 4831   5.639   6.126   1.843
  302LEU   HD11 4832   5.532   6.107   1.829
  302LEU   HD12 4833   5.649   6.233   1.825
  302LEU   HD13 4834   5.699   6.083   1.763
  302LEU    CD2 4835   5.769   5.951   1.962
  302LEU   HD21 4836   5.862   5.976   1.910
  302LEU   HD22 4837   5.783   5.904   2.059
  302LEU   HD23 4838   5.715   5.878   1.903
  302LEU      C 4839   5.925   6.282   2.215
  302LEU      O 4840   6.038   6.298   2.171
  303SER      N 4841   5.867   6.352   2.313
  303SER      H 4842   5.770   6.330   2.331
  303SER     CA 4843   5.933   6.459   2.385
  303SER     HA 4844   5.979   6.534   2.321
  303SER     CB 4845   5.836   6.536   2.474
  303SER    HB1 4846   5.747   6.566   2.420
  303SER    HB2 4847   5.894   6.617   2.519
  303SER     OG 4848   5.780   6.458   2.577
  303SER     HG 4849   5.687   6.481   2.584
  303SER      C 4850   6.055   6.416   2.465
  303SER      O 4851   6.151   6.490   2.484
  304CYS      N 4852   6.071   6.291   2.509
  304CYS      H 4853   5.994   6.228   2.493
  304CYS     CA 4854   6.160   6.245   2.613
  304CYS     HA 4855   6.203   6.335   2.657
  304CYS     CB 4856   6.083   6.163   2.716
  304CYS    HB1 4857   6.150   6.118   2.789
  304CYS    HB2 4858   6.052   6.071   2.667
  304CYS     SG 4859   5.962   6.264   2.807
  304CYS     HG 4860   5.945   6.343   2.700
  304CYS      C 4861   6.278   6.161   2.564
  304CYS      O 4862   6.365   6.125   2.643
  305THR      N 4863   6.298   6.156   2.432
  305THR      H 4864   6.237   6.206   2.369
  305THR     CA 4865   6.403   6.074   2.373
  305THR     HA 4866   6.394   5.982   2.431
  305THR     CB 4867   6.376   6.041   2.227
  305THR     HB 4868   6.460   5.974   2.211
  305THR    CG2 4869   6.239   5.980   2.200
  305THR   HG21 4870   6.209   5.987   2.095
  305THR   HG22 4871   6.251   5.874   2.225
  305THR   HG23 4872   6.153   6.022   2.253
  305THR    OG1 4873   6.380   6.153   2.142
  305THR    HG1 4874   6.463   6.150   2.095
  305THR      C 4875   6.547   6.121   2.388
  305THR      O 4876   6.645   6.049   2.370
  306SER      N 4877   6.563   6.246   2.433
  306SER      H 4878   6.479   6.301   2.427
  306SER     CA 4879   6.686   6.313   2.471
  306SER     HA 4880   6.770   6.274   2.413
  306SER     CB 4881   6.672   6.459   2.429
  306SER    HB1 4882   6.667   6.467   2.320
  306SER    HB2 4883   6.764   6.503   2.466
  306SER     OG 4884   6.559   6.518   2.489
  306SER     HG 4885   6.531   6.596   2.440
  306SER      C 4886   6.710   6.304   2.621
  306SER      O 4887   6.822   6.342   2.657
  307HIS      N 4888   6.614   6.260   2.701
  307HIS      H 4889   6.526   6.233   2.657
  307HIS     CA 4890   6.625   6.247   2.845
  307HIS     HA 4891   6.666   6.338   2.890
  307HIS     CB 4892   6.484   6.242   2.903
  307HIS    HB1 4893   6.449   6.138   2.904
  307HIS    HB2 4894   6.415   6.307   2.849
  307HIS     CG 4895   6.467   6.282   3.047
  307HIS    ND1 4896   6.566   6.258   3.142
  307HIS    CE1 4897   6.519   6.313   3.255
  307HIS    HE1 4898   6.566   6.310   3.352
  307HIS    NE2 4899   6.399   6.368   3.234
  307HIS    HE2 4900   6.349   6.416   3.307
  307HIS    CD2 4901   6.370   6.363   3.099
  307HIS    HD2 4902   6.282   6.408   3.054
  307HIS      C 4903   6.705   6.123   2.880
  307HIS      O 4904   6.680   6.009   2.842
  308LYS      N 4905   6.806   6.145   2.965
  308LYS      H 4906   6.806   6.234   3.012
  308LYS     CA 4907   6.897   6.038   3.003
  308LYS     HA 4908   6.929   5.977   2.919
  308LYS     CB 4909   7.024   6.099   3.060
  308LYS    HB1 4910   7.096   6.019   3.076
  308LYS    HB2 4911   7.003   6.153   3.153
  308LYS     CG 4912   7.097   6.187   2.959
  308LYS    HG1 4913   7.032   6.273   2.940
  308LYS    HG2 4914   7.100   6.132   2.865
  308LYS     CD 4915   7.243   6.226   2.983
  308LYS    HD1 4916   7.281   6.275   2.894
  308LYS    HD2 4917   7.303   6.136   2.996
  308LYS     CE 4918   7.261   6.305   3.112
  308LYS    HE1 4919   7.233   6.244   3.198
  308LYS    HE2 4920   7.198   6.394   3.115
  308LYS     NZ 4921   7.398   6.359   3.121
  308LYS    HZ1 4922   7.413   6.404   3.031
  308LYS    HZ2 4923   7.412   6.426   3.195
  308LYS    HZ3 4924   7.467   6.293   3.153
  308LYS      C 4925   6.833   5.926   3.083
  308LYS      O 4926   6.892   5.821   3.107
  309ASP      N 4927   6.713   5.954   3.134
  309ASP      H 4928   6.673   6.045   3.114
  309ASP     CA 4929   6.641   5.863   3.220
  309ASP     HA 4930   6.704   5.775   3.236
  309ASP     CB 4931   6.607   5.929   3.353
  309ASP    HB1 4932   6.581   5.849   3.422
  309ASP    HB2 4933   6.522   5.996   3.359
  309ASP     CG 4934   6.725   5.995   3.425
  309ASP    OD1 4935   6.694   6.100   3.485
  309ASP    OD2 4936   6.841   5.950   3.418
  309ASP      C 4937   6.523   5.803   3.144
  309ASP      O 4938   6.432   5.744   3.202
  310TYR      N 4939   6.522   5.812   3.011
  310TYR      H 4940   6.599   5.858   2.965
  310TYR     CA 4941   6.421   5.752   2.926
  310TYR     HA 4942   6.326   5.774   2.975
  310TYR     CB 4943   6.424   5.821   2.790
  310TYR    HB1 4944   6.518   5.810   2.736
  310TYR    HB2 4945   6.419   5.930   2.797
  310TYR     CG 4946   6.325   5.783   2.683
  310TYR    CD1 4947   6.196   5.837   2.682
  310TYR    HD1 4948   6.166   5.905   2.760
  310TYR    CE1 4949   6.108   5.816   2.575
  310TYR    HE1 4950   6.008   5.856   2.581
  310TYR     CZ 4951   6.143   5.721   2.476
  310TYR     OH 4952   6.061   5.691   2.372
  310TYR     HH 4953   6.109   5.663   2.293
  310TYR    CE2 4954   6.271   5.662   2.479
  310TYR    HE2 4955   6.296   5.607   2.389
  310TYR    CD2 4956   6.358   5.688   2.585
  310TYR    HD2 4957   6.460   5.653   2.585
  310TYR      C 4958   6.439   5.601   2.919
  310TYR      O 4959   6.552   5.554   2.906
  311PRO      N 4960   6.338   5.515   2.934
  311PRO     CD 4961   6.207   5.558   2.978
  311PRO    HD1 4962   6.163   5.637   2.917
  311PRO    HD2 4963   6.217   5.577   3.085
  311PRO     CG 4964   6.119   5.433   2.980
  311PRO    HG1 4965   6.083   5.425   2.878
  311PRO    HG2 4966   6.032   5.440   3.045
  311PRO     CB 4967   6.221   5.328   3.021
  311PRO    HB1 4968   6.184   5.228   2.998
  311PRO    HB2 4969   6.236   5.342   3.128
  311PRO     CA 4970   6.346   5.371   2.945
  311PRO     HA 4971   6.435   5.337   2.998
  311PRO      C 4972   6.362   5.295   2.813
  311PRO      O 4973   6.398   5.178   2.820
  312PHE      N 4974   6.320   5.357   2.703
  312PHE      H 4975   6.288   5.452   2.717
  312PHE     CA 4976   6.316   5.301   2.569
  312PHE     HA 4977   6.315   5.193   2.582
  312PHE     CB 4978   6.180   5.316   2.500
  312PHE    HB1 4979   6.166   5.229   2.436
  312PHE    HB2 4980   6.184   5.407   2.440
  312PHE     CG 4981   6.057   5.318   2.588
  312PHE    CD1 4982   6.042   5.224   2.691
  312PHE    HD1 4983   6.122   5.152   2.697
  312PHE    CE1 4984   5.927   5.228   2.770
  312PHE    HE1 4985   5.917   5.156   2.849
  312PHE     CZ 4986   5.829   5.325   2.743
  312PHE     HZ 4987   5.736   5.329   2.798
  312PHE    CE2 4988   5.849   5.424   2.646
  312PHE    HE2 4989   5.765   5.492   2.649
  312PHE    CD2 4990   5.957   5.411   2.559
  312PHE    HD2 4991   5.965   5.478   2.475
  312PHE      C 4992   6.433   5.340   2.481
  312PHE      O 4993   6.410   5.351   2.361
  313HIS      N 4994   6.553   5.360   2.536
  313HIS      H 4995   6.563   5.345   2.636
  313HIS     CA 4996   6.673   5.369   2.456
  313HIS     HA 4997   6.648   5.434   2.372
  313HIS     CB 4998   6.789   5.432   2.533
  313HIS    HB1 4999   6.863   5.438   2.453
  313HIS    HB2 5000   6.828   5.364   2.608
  313HIS     CG 5001   6.778   5.577   2.570
  313HIS    ND1 5002   6.781   5.685   2.483
  313HIS    CE1 5003   6.766   5.792   2.562
  313HIS    HE1 5004   6.751   5.895   2.533
  313HIS    NE2 5005   6.762   5.762   2.692
  313HIS    HE2 5006   6.737   5.826   2.766
  313HIS    CD2 5007   6.772   5.624   2.699
  313HIS    HD2 5008   6.772   5.556   2.782
  313HIS      C 5009   6.708   5.231   2.402
  313HIS      O 5010   6.775   5.220   2.300
  314GLU      N 5011   6.652   5.127   2.465
  314GLU      H 5012   6.623   5.152   2.559
  314GLU     CA 5013   6.680   4.989   2.431
  314GLU     HA 5014   6.702   4.974   2.325
  314GLU     CB 5015   6.798   4.947   2.517
  314GLU    HB1 5016   6.812   4.839   2.511
  314GLU    HB2 5017   6.786   4.974   2.622
  314GLU     CG 5018   6.928   5.009   2.464
  314GLU    HG1 5019   6.935   5.116   2.482
  314GLU    HG2 5020   6.934   4.994   2.357
  314GLU     CD 5021   7.053   4.942   2.520
  314GLU    OE1 5022   7.122   5.013   2.597
  314GLU    OE2 5023   7.082   4.827   2.483
  314GLU      C 5024   6.565   4.894   2.458
  314GLU      O 5025   6.483   4.917   2.547
  315GLU      N 5026   6.564   4.782   2.385
  315GLU      H 5027   6.637   4.775   2.315
  315GLU     CA 5028   6.478   4.671   2.420
  315GLU     HA 5029   6.382   4.721   2.406
  315GLU     CB 5030   6.478   4.573   2.302
  315GLU    HB1 5031   6.434   4.484   2.347
  315GLU    HB2 5032   6.577   4.542   2.267
  315GLU     CG 5033   6.389   4.618   2.187
  315GLU    HG1 5034   6.437   4.696   2.127
  315GLU    HG2 5035   6.299   4.662   2.228
  315GLU     CD 5036   6.369   4.505   2.088
  315GLU    OE1 5037   6.259   4.445   2.084
  315GLU    OE2 5038   6.464   4.449   2.028
  315GLU      C 5039   6.498   4.605   2.556
  315GLU      O 5040   6.394   4.589   2.620
  316PHE      N 5041   6.623   4.570   2.586
  316PHE      H 5042   6.701   4.588   2.525
  316PHE     CA 5043   6.669   4.533   2.718
  316PHE     HA 5044   6.595   4.567   2.791
  316PHE     CB 5045   6.670   4.381   2.729
  316PHE    HB1 5046   6.740   4.343   2.654
  316PHE    HB2 5047   6.567   4.352   2.712
  316PHE     CG 5048   6.715   4.331   2.865
  316PHE    CD1 5049   6.826   4.251   2.894
  316PHE    HD1 5050   6.891   4.206   2.821
  316PHE    CE1 5051   6.852   4.202   3.023
  316PHE    HE1 5052   6.944   4.146   3.037
  316PHE     CZ 5053   6.766   4.237   3.128
  316PHE     HZ 5054   6.784   4.199   3.228
  316PHE    CE2 5055   6.651   4.310   3.099
  316PHE    HE2 5056   6.577   4.333   3.175
  316PHE    CD2 5057   6.628   4.360   2.971
  316PHE    HD2 5058   6.534   4.411   2.954
  316PHE      C 5059   6.792   4.616   2.754
  316PHE    OC1 5060   6.776   4.736   2.782
  316PHE    OC2 5061   6.902   4.557   2.763
  317LIG    C2I 5062   4.974   5.676   3.089
  317LIG     N4 5063   5.088   5.743   3.114
  317LIG     H4 5064   5.146   5.725   3.194
  317LIG     C5 5065   5.126   5.826   3.015
  317LIG    C7I 5066   5.018   5.815   2.910
  317LIG    C12 5067   4.947   5.947   2.891
  317LIG    C13 5068   4.857   5.989   2.987
  317LIG    H13 5069   4.839   5.932   3.079
  317LIG    C14 5070   4.806   6.117   2.980
  317LIG    F17 5071   4.722   6.171   3.071
  317LIG    C15 5072   4.840   6.202   2.876
  317LIG    H15 5073   4.799   6.303   2.872
  317LIG    C16 5074   4.920   6.157   2.773
  317LIG    H16 5075   4.937   6.224   2.689
  317LIG    C11 5076   4.973   6.029   2.782
  317LIG    O10 5077   5.066   5.997   2.685
  317LIG     C9 5078   5.161   5.892   2.712
  317LIG     H9 5079   5.232   5.934   2.783
  317LIG    C19 5080   5.252   5.855   2.597
  317LIG    N21 5081   5.247   5.931   2.487
  317LIG   H211 5082   5.302   5.897   2.410
  317LIG   H212 5083   5.178   6.003   2.467
  317LIG    O20 5084   5.324   5.758   2.603
  317LIG    C8I 5085   5.078   5.778   2.773
  317LIG   H8I1 5086   5.001   5.741   2.706
  317LIG   H8I2 5087   5.149   5.700   2.798
  317LIG    N1I 5088   4.931   5.712   2.967
  317LIG    H1I 5089   4.844   5.678   2.930
  317LIG    O6I 5090   5.224   5.898   3.022
  317LIG    O3I 5091   4.922   5.592   3.160
  318NAP     PA 5092   4.348   4.908   2.623
  318NAP    O2A 5093   4.441   4.802   2.578
  318NAP    O1A 5094   4.282   4.854   2.744
  318NAP    O5B 5095   4.238   4.941   2.512
  318NAP    C5B 5096   4.108   4.990   2.550
  318NAP   H51A 5097   4.107   5.095   2.579
  318NAP   H52A 5098   4.065   4.926   2.628
  318NAP    C4B 5099   4.015   4.988   2.428
  318NAP    H4B 5100   4.070   5.032   2.345
  318NAP    O4B 5101   3.979   4.853   2.393
  318NAP    C3B 5102   3.883   5.058   2.464
  318NAP    H3B 5103   3.897   5.110   2.560
  318NAP    O3B 5104   3.841   5.156   2.370
  318NAP   HO3A 5105   3.763   5.184   2.420
  318NAP    C2B 5106   3.784   4.942   2.481
  318NAP    H2B 5107   3.787   4.912   2.586
  318NAP    O2B 5108   3.654   4.974   2.428
  318NAP    C1B 5109   3.837   4.830   2.391
  318NAP    H1B 5110   3.805   4.840   2.286
  318NAP    N9A 5111   3.800   4.694   2.428
  318NAP    C8A 5112   3.771   4.648   2.554
  318NAP    H8A 5113   3.801   4.694   2.646
  318NAP    N7A 5114   3.708   4.530   2.547
  318NAP    C5A 5115   3.704   4.502   2.416
  318NAP    C6A 5116   3.652   4.391   2.351
  318NAP    N6A 5117   3.593   4.281   2.406
  318NAP   H61A 5118   3.572   4.208   2.339
  318NAP   H62A 5119   3.616   4.252   2.501
  318NAP    N1A 5120   3.656   4.379   2.218
  318NAP    C2A 5121   3.723   4.476   2.154
  318NAP    H2A 5122   3.735   4.469   2.046
  318NAP    N3A 5123   3.777   4.588   2.205
  318NAP    C4A 5124   3.764   4.599   2.338
  318NAP     O3 5125   4.419   5.052   2.632
  318NAP     PN 5126   4.462   5.147   2.753
  318NAP    O1N 5127   4.355   5.236   2.804
  318NAP    O2N 5128   4.577   5.228   2.707
  318NAP    O5D 5129   4.519   5.036   2.853
  318NAP    C5D 5130   4.450   4.978   2.966
  318NAP   H51N 5131   4.484   4.874   2.968
  318NAP   H52N 5132   4.342   4.976   2.950
  318NAP    C4D 5133   4.487   5.057   3.093
  318NAP    H4D 5134   4.444   4.995   3.172
  318NAP    O4D 5135   4.626   5.044   3.128
  318NAP    C3D 5136   4.452   5.206   3.092
  318NAP    H3D 5137   4.478   5.252   2.996
  318NAP    O3D 5138   4.315   5.239   3.112
  318NAP   HO3N 5139   4.272   5.269   3.030
  318NAP    C2D 5140   4.546   5.256   3.203
  318NAP    H2D 5141   4.572   5.360   3.184
  318NAP    O2D 5142   4.475   5.242   3.326
  318NAP   HO2N 5143   4.389   5.240   3.281
  318NAP    C1D 5144   4.666   5.161   3.201
  318NAP    H1D 5145   4.697   5.135   3.304
  318NAP    N1N 5146   4.787   5.215   3.140
  318NAP    C2N 5147   4.897   5.240   3.214
  318NAP    H2N 5148   4.888   5.208   3.317
  318NAP    C3N 5149   5.009   5.305   3.164
  318NAP    C7N 5150   5.131   5.336   3.242
  318NAP    O7N 5151   5.226   5.408   3.218
  318NAP    N7N 5152   5.140   5.276   3.362
  318NAP   H72N 5153   5.217   5.299   3.422
  318NAP   H71N 5154   5.082   5.198   3.390
  318NAP    C4N 5155   5.009   5.346   3.031
  318NAP    H4N 5156   5.088   5.413   2.997
  318NAP    C5N 5157   4.898   5.319   2.953
  318NAP    H5N 5158   4.885   5.353   2.850
  318NAP    C6N 5159   4.799   5.238   3.007
  318NAP    H6N 5160   4.709   5.225   2.947
  318NAP    P2B 5161   3.558   5.077   2.504
  318NAP    O1X 5162   3.489   5.015   2.620
  318NAP    O2X 5163   3.646   5.190   2.540
  318NAP    O3X 5164   3.451   5.126   2.414
  319SOL     OW 5165   2.206   2.615   0.442
  319SOL    HW1 5166   2.290   2.627   0.398
  319SOL    HW2 5167   2.219   2.537   0.497
  320SOL     OW 5168   1.895   1.278   1.621
  320SOL    HW1 5169   1.864   1.189   1.604
  320SOL    HW2 5170   1.885   1.289   1.715
  321SOL     OW 5171   7.712   1.827   0.927
  321SOL    HW1 5172   7.760   1.829   0.845
  321SOL    HW2 5173   7.676   1.915   0.936
  322SOL     OW 5174   4.365   7.184   2.402
  322SOL    HW1 5175   4.351   7.253   2.467
  322SOL    HW2 5176   4.355   7.103   2.452
  323SOL     OW 5177   4.669   3.409   5.438
  323SOL    HW1 5178   4.730   3.378   5.504
  323SOL    HW2 5179   4.639   3.494   5.472
  324SOL     OW 5180   0.077   4.023   4.335
  324SOL    HW1 5181   0.080   3.943   4.282
  324SOL    HW2 5182   0.133   4.085   4.289
  325SOL     OW 5183   0.328   4.545   5.361
  325SOL    HW1 5184   0.247   4.550   5.311
  325SOL    HW2 5185   0.390   4.600   5.313
  326SOL     OW 5186   4.274   8.417   3.603
  326SOL    HW1 5187   4.338   8.470   3.651
  326SOL    HW2 5188   4.195   8.420   3.657
  327SOL     OW 5189   1.054   2.752   1.119
  327SOL    HW1 5190   1.006   2.823   1.163
  327SOL    HW2 5191   1.129   2.796   1.078
  328SOL     OW 5192   3.913   5.502   1.304
  328SOL    HW1 5193   3.821   5.509   1.277
  328SOL    HW2 5194   3.916   5.547   1.389
  329SOL     OW 5195   8.453   5.566   0.514
  329SOL    HW1 5196   8.446   5.524   0.428
  329SOL    HW2 5197   8.546   5.581   0.526
  330SOL     OW 5198   7.097   6.370   1.775
  330SOL    HW1 5199   7.170   6.368   1.713
  330SOL    HW2 5200   7.024   6.329   1.728
  331SOL     OW 5201   8.613   6.030   0.191
  331SOL    HW1 5202   8.543   6.049   0.129
  331SOL    HW2 5203   8.629   6.114   0.235
  332SOL     OW 5204   1.667   6.328   5.239
  332SOL    HW1 5205   1.759   6.310   5.219
  332SOL    HW2 5206   1.629   6.356   5.155
  333SOL     OW 5207   2.851   7.143   2.899
  333SOL    HW1 5208   2.830   7.093   2.820
  333SOL    HW2 5209   2.926   7.197   2.874
  334SOL     OW 5210   7.751   4.629   0.536
  334SOL    HW1 5211   7.766   4.719   0.508
  334SOL    HW2 5212   7.681   4.636   0.601
  335SOL     OW 5213   5.132   1.849   1.315
  335SOL    HW1 5214   5.126   1.915   1.383
  335SOL    HW2 5215   5.107   1.767   1.358
  336SOL     OW 5216   3.624   0.490   0.548
  336SOL    HW1 5217   3.611   0.539   0.467
  336SOL    HW2 5218   3.567   0.533   0.611
  337SOL     OW 5219   3.106   8.146   5.066
  337SOL    HW1 5220   3.099   8.093   4.986
  337SOL    HW2 5221   3.060   8.227   5.045
  338SOL     OW 5222   7.918   9.319   3.612
  338SOL    HW1 5223   7.968   9.332   3.531
  338SOL    HW2 5224   7.881   9.231   3.603
  339SOL     OW 5225   2.020   8.316   2.268
  339SOL    HW1 5226   2.057   8.229   2.254
  339SOL    HW2 5227   2.096   8.375   2.271
  340SOL     OW 5228   6.189   5.879   0.609
  340SOL    HW1 5229   6.113   5.937   0.600
  340SOL    HW2 5230   6.232   5.908   0.690
  341SOL     OW 5231   5.714   8.512   5.202
  341SOL    HW1 5232   5.674   8.425   5.203
  341SOL    HW2 5233   5.705   8.542   5.112
  342SOL     OW 5234   7.886   6.367   1.711
  342SOL    HW1 5235   7.925   6.449   1.741
  342SOL    HW2 5236   7.910   6.361   1.619
  343SOL     OW 5237   6.821   3.797   0.513
  343SOL    HW1 5238   6.902   3.847   0.530
  343SOL    HW2 5239   6.774   3.801   0.596
  344SOL     OW 5240   1.417   4.116   2.255
  344SOL    HW1 5241   1.439   4.208   2.242
  344SOL    HW2 5242   1.345   4.099   2.194
  345SOL     OW 5243   1.435   5.923   3.950
  345SOL    HW1 5244   1.478   5.840   3.928
  345SOL    HW2 5245   1.369   5.900   4.015
  346SOL     OW 5246   1.118   5.432   2.101
  346SOL    HW1 5247   1.046   5.490   2.077
  346SOL    HW2 5248   1.146   5.463   2.188
  347SOL     OW 5249   3.741   4.503   6.209
  347SOL    HW1 5250   3.664   4.448   6.200
  347SOL    HW2 5251   3.810   4.455   6.162
  348SOL     OW 5252   5.726   3.325   4.821
  348SOL    HW1 5253   5.666   3.359   4.754
  348SOL    HW2 5254   5.668   3.282   4.884
  349SOL     OW 5255   4.930   2.267   2.012
  349SOL    HW1 5256   4.982   2.310   2.081
  349SOL    HW2 5257   4.905   2.183   2.050
  350SOL     OW 5258   1.101   0.797   0.610
  350SOL    HW1 5259   1.062   0.882   0.631
  350SOL    HW2 5260   1.180   0.818   0.561
  351SOL     OW 5261   2.553   2.511   2.347
  351SOL    HW1 5262   2.618   2.472   2.288
  351SOL    HW2 5263   2.605   2.543   2.422
  352SOL     OW 5264   4.909   9.656   5.717
  352SOL    HW1 5265   4.842   9.590   5.735
  352SOL    HW2 5266   4.972   9.611   5.661
  353SOL     OW 5267   5.857   6.426   0.906
  353SOL    HW1 5268   5.873   6.353   0.847
  353SOL    HW2 5269   5.896   6.502   0.862
  354SOL     OW 5270  -1.404   6.346   6.157
  354SOL    HW1 5271  -1.498   6.330   6.157
  354SOL    HW2 5272  -1.388   6.398   6.235
  355SOL     OW 5273   1.569   5.949   2.457
  355SOL    HW1 5274   1.503   6.017   2.472
  355SOL    HW2 5275   1.524   5.884   2.403
  356SOL     OW 5276   0.048   6.106   4.079
  356SOL    HW1 5277   0.024   6.137   4.166
  356SOL    HW2 5278   0.114   6.038   4.095
  357SOL     OW 5279   4.959   9.678   6.205
  357SOL    HW1 5280   4.915   9.692   6.121
  357SOL    HW2 5281   4.973   9.765   6.240
  358SOL     OW 5282   2.295   7.704   4.645
  358SOL    HW1 5283   2.270   7.703   4.737
  358SOL    HW2 5284   2.258   7.786   4.612
  359SOL     OW 5285   6.668   4.621   0.449
  359SOL    HW1 5286   6.600   4.556   0.435
  359SOL    HW2 5287   6.719   4.621   0.367
  360SOL     OW 5288   8.767   8.052   2.863
  360SOL    HW1 5289   8.860   8.037   2.882
  360SOL    HW2 5290   8.720   8.008   2.933
  361SOL     OW 5291   2.092   5.475   2.914
  361SOL    HW1 5292   2.072   5.541   2.848
  361SOL    HW2 5293   2.175   5.503   2.952
  362SOL     OW 5294   3.368   5.668   0.009
  362SOL    HW1 5295   3.419   5.621   0.075
  362SOL    HW2 5296   3.428   5.678  -0.066
  363SOL     OW 5297   5.077   0.703   0.058
  363SOL    HW1 5298   5.013   0.770   0.031
  363SOL    HW2 5299   5.119   0.741   0.135
  364SOL     OW 5300   0.992   4.271   4.903
  364SOL    HW1 5301   0.923   4.243   4.843
  364SOL    HW2 5302   1.026   4.189   4.939
  365SOL     OW 5303   5.574   3.157   1.507
  365SOL    HW1 5304   5.643   3.140   1.443
  365SOL    HW2 5305   5.568   3.076   1.558
  366SOL     OW 5306   7.242   1.488   1.534
  366SOL    HW1 5307   7.158   1.453   1.562
  366SOL    HW2 5308   7.295   1.411   1.513
  367SOL     OW 5309   1.636   5.483   2.259
  367SOL    HW1 5310   1.710   5.424   2.271
  367SOL    HW2 5311   1.580   5.439   2.195
  368SOL     OW 5312   2.612   7.530   4.314
  368SOL    HW1 5313   2.580   7.545   4.403
  368SOL    HW2 5314   2.577   7.445   4.290
  369SOL     OW 5315  -0.299   2.460   2.073
  369SOL    HW1 5316  -0.372   2.521   2.064
  369SOL    HW2 5317  -0.221   2.513   2.058
  370SOL     OW 5318   4.928   7.209   1.975
  370SOL    HW1 5319   4.899   7.300   1.977
  370SOL    HW2 5320   4.848   7.158   1.987
  371SOL     OW 5321   7.017   6.935   1.259
  371SOL    HW1 5322   7.101   6.891   1.251
  371SOL    HW2 5323   6.964   6.897   1.188
  372SOL     OW 5324   6.117   3.031   1.259
  372SOL    HW1 5325   6.024   3.052   1.247
  372SOL    HW2 5326   6.134   3.047   1.352
  373SOL     OW 5327   1.147   3.924   3.714
  373SOL    HW1 5328   1.090   4.000   3.701
  373SOL    HW2 5329   1.133   3.870   3.636
  374SOL     OW 5330   1.146   1.730   2.099
  374SOL    HW1 5331   1.211   1.661   2.084
  374SOL    HW2 5332   1.149   1.746   2.193
  375SOL     OW 5333   1.384   6.408   2.433
  375SOL    HW1 5334   1.456   6.396   2.494
  375SOL    HW2 5335   1.328   6.473   2.475
  376SOL     OW 5336   2.975   5.459   0.378
  376SOL    HW1 5337   2.985   5.543   0.334
  376SOL    HW2 5338   2.901   5.417   0.335
  377SOL     OW 5339   6.957  10.591   5.985
  377SOL    HW1 5340   6.875  10.561   6.026
  377SOL    HW2 5341   6.998  10.645   6.053
  378SOL     OW 5342   2.966   4.947   5.371
  378SOL    HW1 5343   2.944   4.881   5.305
  378SOL    HW2 5344   3.060   4.962   5.359
  379SOL     OW 5345   1.544   3.601   3.679
  379SOL    HW1 5346   1.506   3.647   3.604
  379SOL    HW2 5347   1.472   3.547   3.713
  380SOL     OW 5348   4.790   9.501   5.191
  380SOL    HW1 5349   4.812   9.521   5.099
  380SOL    HW2 5350   4.739   9.576   5.219
  381SOL     OW 5351   0.278   8.870   5.216
  381SOL    HW1 5352   0.194   8.896   5.252
  381SOL    HW2 5353   0.273   8.774   5.211
  382SOL     OW 5354   6.257   6.920   0.561
  382SOL    HW1 5355   6.345   6.959   0.559
  382SOL    HW2 5356   6.216   6.951   0.481
  383SOL     OW 5357   6.874   9.084   5.799
  383SOL    HW1 5358   6.907   8.996   5.778
  383SOL    HW2 5359   6.952   9.135   5.817
  384SOL     OW 5360   3.878   2.300   0.211
  384SOL    HW1 5361   3.888   2.211   0.244
  384SOL    HW2 5362   3.947   2.310   0.146
  385SOL     OW 5363   7.753   7.973   1.880
  385SOL    HW1 5364   7.659   7.982   1.897
  385SOL    HW2 5365   7.794   8.040   1.935
  386SOL     OW 5366   2.748   3.240   2.667
  386SOL    HW1 5367   2.737   3.173   2.599
  386SOL    HW2 5368   2.659   3.261   2.695
  387SOL     OW 5369   7.212   4.508   2.197
  387SOL    HW1 5370   7.124   4.471   2.199
  387SOL    HW2 5371   7.235   4.509   2.104
  388SOL     OW 5372   3.438   7.501   5.394
  388SOL    HW1 5373   3.473   7.535   5.311
  388SOL    HW2 5374   3.516   7.482   5.446
  389SOL     OW 5375   6.608   7.868   1.242
  389SOL    HW1 5376   6.578   7.814   1.315
  389SOL    HW2 5377   6.528   7.884   1.191
  390SOL     OW 5378   0.762   3.862   2.947
  390SOL    HW1 5379   0.808   3.928   2.999
  390SOL    HW2 5380   0.675   3.900   2.933
  391SOL     OW 5381   8.763   4.911   0.513
  391SOL    HW1 5382   8.827   4.874   0.574
  391SOL    HW2 5383   8.710   4.836   0.486
  392SOL     OW 5384   4.519   9.233   5.666
  392SOL    HW1 5385   4.606   9.264   5.642
  392SOL    HW2 5386   4.507   9.153   5.616
  393SOL     OW 5387   5.758   5.558   1.940
  393SOL    HW1 5388   5.680   5.505   1.954
  393SOL    HW2 5389   5.743   5.602   1.856
  394SOL     OW 5390   2.977   6.563   5.970
  394SOL    HW1 5391   2.897   6.591   6.013
  394SOL    HW2 5392   3.017   6.644   5.937
  395SOL     OW 5393   3.007   6.785   2.836
  395SOL    HW1 5394   3.052   6.868   2.819
  395SOL    HW2 5395   3.075   6.725   2.863
  396SOL     OW 5396   3.546   9.969   5.685
  396SOL    HW1 5397   3.606  10.010   5.622
  396SOL    HW2 5398   3.476   9.932   5.631
  397SOL     OW 5399   3.975   9.403   5.255
  397SOL    HW1 5400   3.991   9.435   5.343
  397SOL    HW2 5401   3.905   9.460   5.222
  398SOL     OW 5402   4.513   4.001   5.631
  398SOL    HW1 5403   4.452   4.069   5.659
  398SOL    HW2 5404   4.475   3.967   5.550
  399SOL     OW 5405   7.876   4.857   1.591
  399SOL    HW1 5406   7.929   4.926   1.552
  399SOL    HW2 5407   7.879   4.874   1.685
  400SOL     OW 5408   3.383   4.204   0.077
  400SOL    HW1 5409   3.331   4.234   0.151
  400SOL    HW2 5410   3.466   4.252   0.085
  401SOL     OW 5411   2.811   6.240   3.099
  401SOL    HW1 5412   2.768   6.191   3.029
  401SOL    HW2 5413   2.746   6.305   3.126
  402SOL     OW 5414   5.368   7.604   3.629
  402SOL    HW1 5415   5.369   7.670   3.560
  402SOL    HW2 5416   5.407   7.526   3.588
  403SOL     OW 5417   3.813   8.082   4.343
  403SOL    HW1 5418   3.754   8.007   4.335
  403SOL    HW2 5419   3.817   8.100   4.437
  404SOL     OW 5420   3.985   6.168   0.107
  404SOL    HW1 5421   3.902   6.187   0.062
  404SOL    HW2 5422   4.026   6.100   0.054
  405SOL     OW 5423   7.739   8.796   2.751
  405SOL    HW1 5424   7.724   8.867   2.814
  405SOL    HW2 5425   7.819   8.821   2.705
  406SOL     OW 5426   0.338   8.371   5.062
  406SOL    HW1 5427   0.348   8.282   5.028
  406SOL    HW2 5428   0.397   8.424   5.008
  407SOL     OW 5429   6.069   3.741   1.250
  407SOL    HW1 5430   6.053   3.818   1.196
  407SOL    HW2 5431   6.001   3.679   1.223
  408SOL     OW 5432   0.148   6.525   6.207
  408SOL    HW1 5433   0.161   6.616   6.181
  408SOL    HW2 5434   0.163   6.524   6.301
  409SOL     OW 5435  -1.354   3.839   5.281
  409SOL    HW1 5436  -1.419   3.884   5.336
  409SOL    HW2 5437  -1.273   3.847   5.330
  410SOL     OW 5438   7.649   7.853   4.619
  410SOL    HW1 5439   7.645   7.921   4.552
  410SOL    HW2 5440   7.638   7.900   4.702
  411SOL     OW 5441   6.709   4.910   0.072
  411SOL    HW1 5442   6.686   4.987   0.019
  411SOL    HW2 5443   6.667   4.926   0.156
  412SOL     OW 5444   0.117   7.042   4.698
  412SOL    HW1 5445   0.152   7.101   4.631
  412SOL    HW2 5446   0.179   6.970   4.702
  413SOL     OW 5447  -0.413   0.956   1.280
  413SOL    HW1 5448  -0.363   1.035   1.260
  413SOL    HW2 5449  -0.372   0.922   1.360
  414SOL     OW 5450   7.407   2.653   0.584
  414SOL    HW1 5451   7.375   2.690   0.502
  414SOL    HW2 5452   7.470   2.586   0.558
  415SOL     OW 5453   2.201   6.059   3.444
  415SOL    HW1 5454   2.283   6.037   3.489
  415SOL    HW2 5455   2.171   6.138   3.487
  416SOL     OW 5456   1.738   3.933   6.081
  416SOL    HW1 5457   1.755   3.958   5.990
  416SOL    HW2 5458   1.681   3.856   6.074
  417SOL     OW 5459   1.666   3.660   2.442
  417SOL    HW1 5460   1.711   3.666   2.526
  417SOL    HW2 5461   1.625   3.573   2.442
  418SOL     OW 5462   6.317   9.965   5.924
  418SOL    HW1 5463   6.295   9.935   6.012
  418SOL    HW2 5464   6.233   9.973   5.879
  419SOL     OW 5465   3.931   9.366   4.830
  419SOL    HW1 5466   3.887   9.294   4.876
  419SOL    HW2 5467   3.915   9.443   4.885
  420SOL     OW 5468   6.059   1.992   2.108
  420SOL    HW1 5469   5.979   1.991   2.054
  420SOL    HW2 5470   6.030   2.027   2.192
  421SOL     OW 5471   2.035  10.417   5.786
  421SOL    HW1 5472   1.941  10.430   5.801
  421SOL    HW2 5473   2.074  10.419   5.874
  422SOL     OW 5474   2.114   7.170   4.492
  422SOL    HW1 5475   2.137   7.261   4.509
  422SOL    HW2 5476   2.187   7.119   4.530
  423SOL     OW 5477   0.750   1.771   1.522
  423SOL    HW1 5478   0.667   1.726   1.502
  423SOL    HW2 5479   0.756   1.840   1.456
  424SOL     OW 5480   4.207   7.850   5.300
  424SOL    HW1 5481   4.158   7.921   5.258
  424SOL    HW2 5482   4.168   7.770   5.266
  425SOL     OW 5483   3.660   5.816   0.277
  425SOL    HW1 5484   3.721   5.794   0.207
  425SOL    HW2 5485   3.632   5.905   0.258
  426SOL     OW 5486  -0.068   7.400   6.230
  426SOL    HW1 5487   0.011   7.405   6.176
  426SOL    HW2 5488  -0.120   7.477   6.205
  427SOL     OW 5489   3.081   6.197   3.688
  427SOL    HW1 5490   3.119   6.137   3.624
  427SOL    HW2 5491   3.080   6.148   3.769
  428SOL     OW 5492   4.218   5.849   5.526
  428SOL    HW1 5493   4.295   5.882   5.479
  428SOL    HW2 5494   4.181   5.783   5.467
  429SOL     OW 5495   2.277   4.193   1.145
  429SOL    HW1 5496   2.237   4.265   1.193
  429SOL    HW2 5497   2.241   4.114   1.185
  430SOL     OW 5498   3.262  10.659   6.062
  430SOL    HW1 5499   3.271  10.586   6.001
  430SOL    HW2 5500   3.183  10.706   6.033
  431SOL     OW 5501   1.187   2.568   4.163
  431SOL    HW1 5502   1.145   2.488   4.132
  431SOL    HW2 5503   1.274   2.566   4.125
  432SOL     OW 5504   8.364   7.887   1.707
  432SOL    HW1 5505   8.432   7.952   1.692
  432SOL    HW2 5506   8.375   7.861   1.798
  433SOL     OW 5507   3.256  10.451   5.546
  433SOL    HW1 5508   3.163  10.474   5.557
  433SOL    HW2 5509   3.260  10.405   5.462
  434SOL     OW 5510   3.155   6.730   0.583
  434SOL    HW1 5511   3.248   6.734   0.561
  434SOL    HW2 5512   3.130   6.821   0.600
  435SOL     OW 5513  -1.133   3.005   3.814
  435SOL    HW1 5514  -1.208   2.963   3.856
  435SOL    HW2 5515  -1.081   2.933   3.779
  436SOL     OW 5516   3.743   7.935   4.105
  436SOL    HW1 5517   3.762   8.029   4.103
  436SOL    HW2 5518   3.734   7.910   4.013
  437SOL     OW 5519   1.545   1.424   1.569
  437SOL    HW1 5520   1.573   1.337   1.599
  437SOL    HW2 5521   1.553   1.420   1.474
  438SOL     OW 5522   7.861   5.274   0.508
  438SOL    HW1 5523   7.807   5.344   0.546
  438SOL    HW2 5524   7.881   5.304   0.420
  439SOL     OW 5525   1.939   5.483   1.044
  439SOL    HW1 5526   1.854   5.526   1.058
  439SOL    HW2 5527   2.003   5.552   1.058
  440SOL     OW 5528   0.277   1.632   2.757
  440SOL    HW1 5529   0.333   1.681   2.697
  440SOL    HW2 5530   0.338   1.581   2.811
  441SOL     OW 5531   2.469   8.846   3.956
  441SOL    HW1 5532   2.509   8.880   4.037
  441SOL    HW2 5533   2.429   8.923   3.915
  442SOL     OW 5534   1.815   7.903   3.197
  442SOL    HW1 5535   1.815   7.867   3.286
  442SOL    HW2 5536   1.818   7.827   3.140
  443SOL     OW 5537   6.562   8.943   3.797
  443SOL    HW1 5538   6.621   8.941   3.722
  443SOL    HW2 5539   6.475   8.954   3.759
  444SOL     OW 5540   1.215   5.542   1.706
  444SOL    HW1 5541   1.301   5.503   1.722
  444SOL    HW2 5542   1.215   5.622   1.758
  445SOL     OW 5543   2.027   4.821   0.359
  445SOL    HW1 5544   1.973   4.887   0.404
  445SOL    HW2 5545   1.974   4.741   0.362
  446SOL     OW 5546   5.502   8.129   5.080
  446SOL    HW1 5547   5.568   8.186   5.120
  446SOL    HW2 5548   5.440   8.189   5.040
  447SOL     OW 5549   7.493   4.280   2.108
  447SOL    HW1 5550   7.518   4.372   2.100
  447SOL    HW2 5551   7.436   4.278   2.185
  448SOL     OW 5552  -0.556   4.203   3.662
  448SOL    HW1 5553  -0.601   4.283   3.689
  448SOL    HW2 5554  -0.464   4.229   3.652
  449SOL     OW 5555   6.653   8.735   3.500
  449SOL    HW1 5556   6.591   8.680   3.550
  449SOL    HW2 5557   6.728   8.678   3.485
  450SOL     OW 5558   2.141   3.397   4.736
  450SOL    HW1 5559   2.175   3.373   4.823
  450SOL    HW2 5560   2.217   3.430   4.689
  451SOL     OW 5561   5.025   8.086   3.465
  451SOL    HW1 5562   5.117   8.111   3.452
  451SOL    HW2 5563   4.979   8.123   3.390
  452SOL     OW 5564   1.846   7.717   3.735
  452SOL    HW1 5565   1.859   7.778   3.663
  452SOL    HW2 5566   1.757   7.734   3.765
  453SOL     OW 5567   4.836   0.583   0.510
  453SOL    HW1 5568   4.883   0.651   0.463
  453SOL    HW2 5569   4.895   0.557   0.581
  454SOL     OW 5570   0.920   6.406   5.365
  454SOL    HW1 5571   0.860   6.332   5.363
  454SOL    HW2 5572   0.990   6.381   5.304
  455SOL     OW 5573   3.986   9.778   5.995
  455SOL    HW1 5574   3.981   9.869   5.968
  455SOL    HW2 5575   3.905   9.738   5.960
  456SOL     OW 5576   6.051   4.237   5.006
  456SOL    HW1 5577   6.019   4.234   5.096
  456SOL    HW2 5578   6.041   4.328   4.979
  457SOL     OW 5579   4.080   7.559   5.594
  457SOL    HW1 5580   4.132   7.501   5.648
  457SOL    HW2 5581   4.011   7.503   5.558
  458SOL     OW 5582   4.019   8.020   5.484
  458SOL    HW1 5583   4.062   7.985   5.562
  458SOL    HW2 5584   3.957   7.952   5.458
  459SOL     OW 5585  -0.067   4.168   3.466
  459SOL    HW1 5586  -0.011   4.126   3.401
  459SOL    HW2 5587  -0.009   4.221   3.519
  460SOL     OW 5588   3.409   3.963   0.369
  460SOL    HW1 5589   3.492   4.002   0.398
  460SOL    HW2 5590   3.359   3.951   0.450
  461SOL     OW 5591   4.801   7.143   1.041
  461SOL    HW1 5592   4.750   7.132   1.121
  461SOL    HW2 5593   4.794   7.236   1.021
  462SOL     OW 5594   6.703   8.519   2.574
  462SOL    HW1 5595   6.659   8.543   2.655
  462SOL    HW2 5596   6.730   8.602   2.535
  463SOL     OW 5597   5.780   7.697   1.312
  463SOL    HW1 5598   5.832   7.733   1.240
  463SOL    HW2 5599   5.838   7.701   1.388
  464SOL     OW 5600   1.436   3.157   1.103
  464SOL    HW1 5601   1.474   3.149   1.015
  464SOL    HW2 5602   1.498   3.110   1.159
  465SOL     OW 5603   7.094   3.320   2.385
  465SOL    HW1 5604   7.184   3.350   2.401
  465SOL    HW2 5605   7.077   3.255   2.453
  466SOL     OW 5606   2.430   4.808   1.312
  466SOL    HW1 5607   2.516   4.846   1.329
  466SOL    HW2 5608   2.408   4.838   1.224
  467SOL     OW 5609   0.372   6.722   5.074
  467SOL    HW1 5610   0.461   6.688   5.079
  467SOL    HW2 5611   0.362   6.775   5.153
  468SOL     OW 5612   7.357   4.627   0.946
  468SOL    HW1 5613   7.293   4.646   1.015
  468SOL    HW2 5614   7.311   4.647   0.865
  469SOL     OW 5615   1.387   3.438   3.825
  469SOL    HW1 5616   1.347   3.379   3.889
  469SOL    HW2 5617   1.451   3.488   3.876
  470SOL     OW 5618   4.022   8.773   6.291
  470SOL    HW1 5619   4.087   8.837   6.322
  470SOL    HW2 5620   3.938   8.820   6.298
  471SOL     OW 5621   6.754   1.899   0.456
  471SOL    HW1 5622   6.742   1.821   0.510
  471SOL    HW2 5623   6.794   1.963   0.515
  472SOL     OW 5624   2.181   5.242   1.458
  472SOL    HW1 5625   2.240   5.312   1.484
  472SOL    HW2 5626   2.095   5.284   1.451
  473SOL     OW 5627   0.881   4.080   5.147
  473SOL    HW1 5628   0.921   4.128   5.219
  473SOL    HW2 5629   0.955   4.054   5.091
  474SOL     OW 5630   7.896   3.971   0.447
  474SOL    HW1 5631   7.832   3.963   0.518
  474SOL    HW2 5632   7.929   3.882   0.436
  475SOL     OW 5633   2.763  10.018   6.136
  475SOL    HW1 5634   2.713   9.936   6.138
  475SOL    HW2 5635   2.699  10.086   6.158
  476SOL     OW 5636   2.459   6.665   3.351
  476SOL    HW1 5637   2.421   6.585   3.312
  476SOL    HW2 5638   2.520   6.633   3.417
  477SOL     OW 5639   9.295   6.057   0.512
  477SOL    HW1 5640   9.316   6.020   0.426
  477SOL    HW2 5641   9.201   6.074   0.508
  478SOL     OW 5642   3.613   3.410   5.131
  478SOL    HW1 5643   3.637   3.319   5.150
  478SOL    HW2 5644   3.665   3.433   5.054
  479SOL     OW 5645   2.664   3.952   4.535
  479SOL    HW1 5646   2.605   4.001   4.592
  479SOL    HW2 5647   2.670   3.865   4.575
  480SOL     OW 5648   4.123   6.139   5.856
  480SOL    HW1 5649   4.090   6.229   5.851
  480SOL    HW2 5650   4.075   6.093   5.787
  481SOL     OW 5651   3.676   2.148   1.243
  481SOL    HW1 5652   3.766   2.166   1.216
  481SOL    HW2 5653   3.627   2.144   1.161
  482SOL     OW 5654   1.459   8.911   3.138
  482SOL    HW1 5655   1.443   8.819   3.157
  482SOL    HW2 5656   1.372   8.950   3.133
  483SOL     OW 5657   4.319   4.162   5.051
  483SOL    HW1 5658   4.240   4.214   5.068
  483SOL    HW2 5659   4.301   4.078   5.094
  484SOL     OW 5660   0.573   3.982   2.466
  484SOL    HW1 5661   0.626   4.040   2.521
  484SOL    HW2 5662   0.623   3.973   2.385
  485SOL     OW 5663   2.899   6.179   1.869
  485SOL    HW1 5664   2.846   6.252   1.902
  485SOL    HW2 5665   2.982   6.186   1.916
  486SOL     OW 5666   1.903   5.798   4.131
  486SOL    HW1 5667   1.930   5.707   4.142
  486SOL    HW2 5668   1.959   5.847   4.192
  487SOL     OW 5669   8.645   8.785   2.923
  487SOL    HW1 5670   8.609   8.873   2.913
  487SOL    HW2 5671   8.724   8.785   2.869
  488SOL     OW 5672   0.257   1.404   1.965
  488SOL    HW1 5673   0.342   1.366   1.943
  488SOL    HW2 5674   0.278   1.478   2.021
  489SOL     OW 5675   6.759   8.747   6.119
  489SOL    HW1 5676   6.716   8.674   6.073
  489SOL    HW2 5677   6.691   8.814   6.127
  490SOL     OW 5678   7.432   9.457   5.057
  490SOL    HW1 5679   7.400   9.385   5.111
  490SOL    HW2 5680   7.414   9.535   5.109
  491SOL     OW 5681   1.253   8.813   6.213
  491SOL    HW1 5682   1.215   8.871   6.148
  491SOL    HW2 5683   1.347   8.818   6.199
  492SOL     OW 5684   3.196   5.851   0.050
  492SOL    HW1 5685   3.251   5.772   0.048
  492SOL    HW2 5686   3.213   5.893  -0.035
  493SOL     OW 5687   2.404   8.938   4.765
  493SOL    HW1 5688   2.321   8.921   4.810
  493SOL    HW2 5689   2.443   8.851   4.753
  494SOL     OW 5690   5.348   8.825   4.004
  494SOL    HW1 5691   5.310   8.882   4.071
  494SOL    HW2 5692   5.406   8.883   3.954
  495SOL     OW 5693   3.570   7.051   3.159
  495SOL    HW1 5694   3.621   7.114   3.108
  495SOL    HW2 5695   3.494   7.100   3.189
  496SOL     OW 5696   1.483   7.228   5.192
  496SOL    HW1 5697   1.461   7.135   5.181
  496SOL    HW2 5698   1.498   7.238   5.286
  497SOL     OW 5699   1.936   4.362   0.065
  497SOL    HW1 5700   1.976   4.384   0.149
  497SOL    HW2 5701   1.916   4.268   0.072
  498SOL     OW 5702   6.525   4.991   0.730
  498SOL    HW1 5703   6.567   5.077   0.739
  498SOL    HW2 5704   6.431   5.009   0.735
  499SOL     OW 5705   4.466   6.698   4.852
  499SOL    HW1 5706   4.373   6.677   4.846
  499SOL    HW2 5707   4.482   6.757   4.779
  500SOL     OW 5708   4.874   9.348   5.968
  500SOL    HW1 5709   4.871   9.276   5.905
  500SOL    HW2 5710   4.967   9.369   5.977
  501SOL     OW 5711   3.920   2.517   2.382
  501SOL    HW1 5712   4.002   2.493   2.425
  501SOL    HW2 5713   3.853   2.473   2.433
  502SOL     OW 5714   3.337   2.961   3.739
  502SOL    HW1 5715   3.396   2.963   3.815
  502SOL    HW2 5716   3.391   2.986   3.665
  503SOL     OW 5717   5.031   7.258   4.433
  503SOL    HW1 5718   5.093   7.191   4.458
  503SOL    HW2 5719   5.070   7.340   4.463
  504SOL     OW 5720   7.192   2.512   1.702
  504SOL    HW1 5721   7.098   2.527   1.713
  504SOL    HW2 5722   7.231   2.541   1.784
  505SOL     OW 5723   4.557   4.579   0.431
  505SOL    HW1 5724   4.591   4.532   0.355
  505SOL    HW2 5725   4.466   4.552   0.437
  506SOL     OW 5726  -0.127   3.494   5.567
  506SOL    HW1 5727  -0.040   3.463   5.594
  506SOL    HW2 5728  -0.160   3.424   5.511
  507SOL     OW 5729  -0.149   3.699   4.326
  507SOL    HW1 5730  -0.118   3.710   4.416
  507SOL    HW2 5731  -0.068   3.695   4.274
  508SOL     OW 5732   3.615   2.812   1.483
  508SOL    HW1 5733   3.571   2.727   1.474
  508SOL    HW2 5734   3.629   2.821   1.577
  509SOL     OW 5735   6.718  10.246   5.393
  509SOL    HW1 5736   6.666  10.301   5.334
  509SOL    HW2 5737   6.674  10.161   5.392
  510SOL     OW 5738   0.887   1.606   2.788
  510SOL    HW1 5739   0.878   1.674   2.855
  510SOL    HW2 5740   0.913   1.654   2.709
  511SOL     OW 5741   0.517   7.005   4.937
  511SOL    HW1 5742   0.586   7.070   4.952
  511SOL    HW2 5743   0.463   7.008   5.015
  512SOL     OW 5744   1.811   6.390   3.233
  512SOL    HW1 5745   1.746   6.336   3.189
  512SOL    HW2 5746   1.826   6.463   3.174
  513SOL     OW 5747   4.087   1.417   2.132
  513SOL    HW1 5748   4.124   1.504   2.114
  513SOL    HW2 5749   4.090   1.372   2.048
  514SOL     OW 5750   5.141   5.719   1.468
  514SOL    HW1 5751   5.060   5.670   1.478
  514SOL    HW2 5752   5.210   5.657   1.489
  515SOL     OW 5753   6.081   5.453   5.516
  515SOL    HW1 5754   6.063   5.408   5.599
  515SOL    HW2 5755   6.011   5.423   5.457
  516SOL     OW 5756   4.747   3.930   6.251
  516SOL    HW1 5757   4.804   3.854   6.239
  516SOL    HW2 5758   4.779   3.973   6.330
  517SOL     OW 5759   0.586   4.684   3.669
  517SOL    HW1 5760   0.531   4.732   3.608
  517SOL    HW2 5761   0.555   4.710   3.756
  518SOL     OW 5762   2.922   7.607   6.082
  518SOL    HW1 5763   2.857   7.677   6.076
  518SOL    HW2 5764   2.960   7.602   5.995
  519SOL     OW 5765   2.112   3.578   3.754
  519SOL    HW1 5766   2.027   3.615   3.731
  519SOL    HW2 5767   2.159   3.650   3.796
  520SOL     OW 5768   5.216   5.978   1.052
  520SOL    HW1 5769   5.218   6.004   1.144
  520SOL    HW2 5770   5.207   5.882   1.055
  521SOL     OW 5771   6.639   0.762   0.011
  521SOL    HW1 5772   6.630   0.791  -0.080
  521SOL    HW2 5773   6.550   0.764   0.046
  522SOL     OW 5774   3.736   3.047   0.844
  522SOL    HW1 5775   3.715   2.954   0.844
  522SOL    HW2 5776   3.818   3.053   0.794
  523SOL     OW 5777   2.857   7.634   5.016
  523SOL    HW1 5778   2.892   7.565   4.960
  523SOL    HW2 5779   2.934   7.682   5.046
  524SOL     OW 5780   5.918   8.464   4.252
  524SOL    HW1 5781   5.961   8.419   4.326
  524SOL    HW2 5782   5.883   8.392   4.198
  525SOL     OW 5783   1.772   1.377   1.366
  525SOL    HW1 5784   1.793   1.459   1.412
  525SOL    HW2 5785   1.815   1.309   1.418
  526SOL     OW 5786   7.087   5.150   0.143
  526SOL    HW1 5787   7.153   5.218   0.157
  526SOL    HW2 5788   7.122   5.074   0.190
  527SOL     OW 5789   3.498   6.544   6.200
  527SOL    HW1 5790   3.547   6.517   6.278
  527SOL    HW2 5791   3.526   6.634   6.184
  528SOL     OW 5792   2.341   5.427   4.181
  528SOL    HW1 5793   2.268   5.451   4.239
  528SOL    HW2 5794   2.300   5.412   4.096
  529SOL     OW 5795   1.680   2.387   0.728
  529SOL    HW1 5796   1.751   2.439   0.767
  529SOL    HW2 5797   1.602   2.412   0.778
  530SOL     OW 5798   3.474   2.644   0.643
  530SOL    HW1 5799   3.411   2.709   0.676
  530SOL    HW2 5800   3.492   2.588   0.719
  531SOL     OW 5801   9.240   5.670   0.607
  531SOL    HW1 5802   9.269   5.754   0.643
  531SOL    HW2 5803   9.242   5.683   0.512
  532SOL     OW 5804   3.148   7.584   0.968
  532SOL    HW1 5805   3.090   7.629   0.906
  532SOL    HW2 5806   3.091   7.526   1.017
  533SOL     OW 5807   4.600   7.047   5.440
  533SOL    HW1 5808   4.522   7.069   5.491
  533SOL    HW2 5809   4.673   7.065   5.499
  534SOL     OW 5810   6.035   6.662   1.865
  534SOL    HW1 5811   5.996   6.690   1.947
  534SOL    HW2 5812   6.033   6.567   1.868
  535SOL     OW 5813   0.348   6.980   5.561
  535SOL    HW1 5814   0.409   7.022   5.621
  535SOL    HW2 5815   0.262   6.998   5.597
  536SOL     OW 5816   6.713   7.063   2.180
  536SOL    HW1 5817   6.667   7.075   2.097
  536SOL    HW2 5818   6.793   7.015   2.157
  537SOL     OW 5819   6.202   7.451   5.596
  537SOL    HW1 5820   6.245   7.508   5.532
  537SOL    HW2 5821   6.244   7.366   5.585
  538SOL     OW 5822   6.612   2.684   0.522
  538SOL    HW1 5823   6.620   2.659   0.430
  538SOL    HW2 5824   6.681   2.749   0.535
  539SOL     OW 5825   0.680   5.394   5.680
  539SOL    HW1 5826   0.603   5.440   5.714
  539SOL    HW2 5827   0.747   5.462   5.673
  540SOL     OW 5828   2.468   5.753   1.261
  540SOL    HW1 5829   2.425   5.671   1.236
  540SOL    HW2 5830   2.403   5.798   1.316
  541SOL     OW 5831   2.168   3.434   5.071
  541SOL    HW1 5832   2.209   3.505   5.120
  541SOL    HW2 5833   2.074   3.454   5.074
  542SOL     OW 5834  -1.114   6.070   5.709
  542SOL    HW1 5835  -1.180   6.000   5.704
  542SOL    HW2 5836  -1.156   6.145   5.667
  543SOL     OW 5837   5.514   4.967   6.262
  543SOL    HW1 5838   5.501   5.040   6.323
  543SOL    HW2 5839   5.549   5.007   6.183
  544SOL     OW 5840   8.233   3.330   0.711
  544SOL    HW1 5841   8.219   3.282   0.629
  544SOL    HW2 5842   8.256   3.263   0.775
  545SOL     OW 5843  -1.534   4.763   5.996
  545SOL    HW1 5844  -1.581   4.807   6.067
  545SOL    HW2 5845  -1.584   4.784   5.917
  546SOL     OW 5846   0.351   5.540   4.680
  546SOL    HW1 5847   0.403   5.617   4.661
  546SOL    HW2 5848   0.260   5.571   4.680
  547SOL     OW 5849   0.919   4.950   6.308
  547SOL    HW1 5850   0.868   4.880   6.267
  547SOL    HW2 5851   0.854   5.002   6.357
  548SOL     OW 5852   4.024   2.993   3.908
  548SOL    HW1 5853   3.987   2.956   3.988
  548SOL    HW2 5854   3.974   3.074   3.894
  549SOL     OW 5855   1.488   2.600   2.608
  549SOL    HW1 5856   1.545   2.649   2.667
  549SOL    HW2 5857   1.547   2.565   2.541
  550SOL     OW 5858   1.234   7.387   5.424
  550SOL    HW1 5859   1.156   7.340   5.454
  550SOL    HW2 5860   1.307   7.330   5.449
  551SOL     OW 5861  -0.393   4.906   5.859
  551SOL    HW1 5862  -0.377   4.852   5.781
  551SOL    HW2 5863  -0.308   4.947   5.877
  552SOL     OW 5864   2.274   5.027   4.719
  552SOL    HW1 5865   2.324   5.091   4.770
  552SOL    HW2 5866   2.304   5.039   4.629
  553SOL     OW 5867   8.701   7.641   2.679
  553SOL    HW1 5868   8.700   7.690   2.762
  553SOL    HW2 5869   8.774   7.580   2.688
  554SOL     OW 5870   3.671   1.753   1.550
  554SOL    HW1 5871   3.745   1.812   1.541
  554SOL    HW2 5872   3.594   1.809   1.536
  555SOL     OW 5873   2.655   7.442   1.184
  555SOL    HW1 5874   2.581   7.470   1.130
  555SOL    HW2 5875   2.629   7.356   1.217
  556SOL     OW 5876   2.488   8.042   3.983
  556SOL    HW1 5877   2.414   8.099   3.963
  556SOL    HW2 5878   2.497   8.047   4.078
  557SOL     OW 5879   4.284   5.162   0.707
  557SOL    HW1 5880   4.258   5.150   0.798
  557SOL    HW2 5881   4.247   5.247   0.683
  558SOL     OW 5882   0.825   2.442   4.023
  558SOL    HW1 5883   0.903   2.390   4.003
  558SOL    HW2 5884   0.857   2.532   4.029
  559SOL     OW 5885   3.538   2.394   1.694
  559SOL    HW1 5886   3.628   2.392   1.662
  559SOL    HW2 5887   3.533   2.322   1.757
  560SOL     OW 5888   4.009   2.203   3.074
  560SOL    HW1 5889   3.914   2.204   3.079
  560SOL    HW2 5890   4.032   2.294   3.053
  561SOL     OW 5891   5.303   1.025   1.101
  561SOL    HW1 5892   5.346   1.088   1.044
  561SOL    HW2 5893   5.253   1.078   1.164
  562SOL     OW 5894   7.096   2.214   1.142
  562SOL    HW1 5895   7.065   2.153   1.075
  562SOL    HW2 5896   7.076   2.170   1.225
  563SOL     OW 5897   4.109   2.924   3.644
  563SOL    HW1 5898   4.062   2.962   3.719
  563SOL    HW2 5899   4.111   2.830   3.663
  564SOL     OW 5900  -0.378   5.378   5.541
  564SOL    HW1 5901  -0.424   5.331   5.610
  564SOL    HW2 5902  -0.446   5.400   5.477
  565SOL     OW 5903   4.851   9.415   6.241
  565SOL    HW1 5904   4.857   9.392   6.148
  565SOL    HW2 5905   4.872   9.509   6.244
  566SOL     OW 5906   1.390   9.895   4.739
  566SOL    HW1 5907   1.459   9.830   4.746
  566SOL    HW2 5908   1.325   9.868   4.804
  567SOL     OW 5909   1.958   7.571   5.122
  567SOL    HW1 5910   1.908   7.600   5.046
  567SOL    HW2 5911   1.891   7.545   5.186
  568SOL     OW 5912   7.296   4.459   2.580
  568SOL    HW1 5913   7.329   4.418   2.660
  568SOL    HW2 5914   7.339   4.544   2.577
  569SOL     OW 5915   7.144   8.331   4.223
  569SOL    HW1 5916   7.115   8.248   4.262
  569SOL    HW2 5917   7.097   8.398   4.272
  570SOL     OW 5918   5.660   3.784   4.414
  570SOL    HW1 5919   5.749   3.798   4.384
  570SOL    HW2 5920   5.636   3.866   4.458
  571SOL     OW 5921   6.143   2.542   0.573
  571SOL    HW1 5922   6.206   2.525   0.503
  571SOL    HW2 5923   6.072   2.591   0.530
  572SOL     OW 5924   3.238   3.766   5.268
  572SOL    HW1 5925   3.263   3.714   5.192
  572SOL    HW2 5926   3.317   3.768   5.323
  573SOL     OW 5927   6.209   4.428   0.366
  573SOL    HW1 5928   6.183   4.510   0.407
  573SOL    HW2 5929   6.189   4.361   0.431
  574SOL     OW 5930   1.887   2.961   2.573
  574SOL    HW1 5931   1.808   2.926   2.614
  574SOL    HW2 5932   1.862   3.048   2.542
  575SOL     OW 5933   1.399   1.843   0.295
  575SOL    HW1 5934   1.394   1.820   0.388
  575SOL    HW2 5935   1.492   1.834   0.273
  576SOL     OW 5936   5.063   7.234   0.127
  576SOL    HW1 5937   5.075   7.180   0.205
  576SOL    HW2 5938   5.016   7.311   0.159
  577SOL     OW 5939   3.152   7.735   5.598
  577SOL    HW1 5940   3.176   7.779   5.680
  577SOL    HW2 5941   3.233   7.736   5.546
  578SOL     OW 5942   8.353   7.395   0.560
  578SOL    HW1 5943   8.377   7.352   0.477
  578SOL    HW2 5944   8.306   7.328   0.609
  579SOL     OW 5945  -0.046   6.329   5.748
  579SOL    HW1 5946  -0.098   6.248   5.754
  579SOL    HW2 5947   0.037   6.307   5.789
  580SOL     OW 5948   7.683   3.057   0.482
  580SOL    HW1 5949   7.624   3.066   0.407
  580SOL    HW2 5950   7.626   3.029   0.554
  581SOL     OW 5951   8.258   8.780   3.783
  581SOL    HW1 5952   8.204   8.852   3.817
  581SOL    HW2 5953   8.202   8.703   3.789
  582SOL     OW 5954   0.547   5.883   4.377
  582SOL    HW1 5955   0.578   5.968   4.409
  582SOL    HW2 5956   0.583   5.876   4.289
  583SOL     OW 5957   5.147   7.501   4.461
  583SOL    HW1 5958   5.112   7.586   4.433
  583SOL    HW2 5959   5.225   7.524   4.512
  584SOL     OW 5960   2.488   5.742   2.890
  584SOL    HW1 5961   2.551   5.715   2.957
  584SOL    HW2 5962   2.532   5.809   2.840
  585SOL     OW 5963   2.866   8.937   4.013
  585SOL    HW1 5964   2.880   9.030   3.993
  585SOL    HW2 5965   2.879   8.893   3.929
  586SOL     OW 5966   7.235   7.214   0.483
  586SOL    HW1 5967   7.210   7.193   0.393
  586SOL    HW2 5968   7.202   7.303   0.496
  587SOL     OW 5969   2.862   6.654   0.877
  587SOL    HW1 5970   2.878   6.687   0.965
  587SOL    HW2 5971   2.939   6.602   0.856
  588SOL     OW 5972   5.729  10.141   6.220
  588SOL    HW1 5973   5.681  10.224   6.220
  588SOL    HW2 5974   5.670  10.078   6.180
  589SOL     OW 5975   3.522   7.566   1.554
  589SOL    HW1 5976   3.585   7.620   1.507
  589SOL    HW2 5977   3.562   7.550   1.639
  590SOL     OW 5978  -0.410   4.244   4.277
  590SOL    HW1 5979  -0.325   4.215   4.312
  590SOL    HW2 5980  -0.388   4.303   4.206
  591SOL     OW 5981   2.586   1.165   1.336
  591SOL    HW1 5982   2.552   1.160   1.425
  591SOL    HW2 5983   2.593   1.074   1.307
  592SOL     OW 5984   4.656   7.417   3.774
  592SOL    HW1 5985   4.631   7.480   3.706
  592SOL    HW2 5986   4.718   7.464   3.829
  593SOL     OW 5987  -0.051   2.332   2.857
  593SOL    HW1 5988  -0.135   2.352   2.816
  593SOL    HW2 5989   0.013   2.385   2.809
  594SOL     OW 5990   6.898   5.903   1.226
  594SOL    HW1 5991   6.852   5.849   1.162
  594SOL    HW2 5992   6.991   5.890   1.206
  595SOL     OW 5993   4.581   7.873   2.185
  595SOL    HW1 5994   4.638   7.933   2.137
  595SOL    HW2 5995   4.594   7.896   2.277
  596SOL     OW 5996   8.018   5.203   1.476
  596SOL    HW1 5997   8.086   5.266   1.502
  596SOL    HW2 5998   7.962   5.197   1.553
  597SOL     OW 5999   4.204   3.612   0.562
  597SOL    HW1 6000   4.134   3.606   0.497
  597SOL    HW2 6001   4.247   3.527   0.559
  598SOL     OW 6002  -1.476   3.646   4.909
  598SOL    HW1 6003  -1.568   3.619   4.919
  598SOL    HW2 6004  -1.439   3.580   4.850
  599SOL     OW 6005   0.739   9.298   5.319
  599SOL    HW1 6006   0.779   9.211   5.317
  599SOL    HW2 6007   0.704   9.310   5.231
  600SOL     OW 6008   7.500   2.394   0.280
  600SOL    HW1 6009   7.499   2.342   0.200
  600SOL    HW2 6010   7.456   2.339   0.345
  601SOL     OW 6011   3.272   3.431   0.277
  601SOL    HW1 6012   3.328   3.493   0.230
  601SOL    HW2 6013   3.281   3.456   0.369
  602SOL     OW 6014   8.421   6.583   2.017
  602SOL    HW1 6015   8.459   6.643   2.082
  602SOL    HW2 6016   8.494   6.561   1.960
  603SOL     OW 6017   4.808   9.678   4.676
  603SOL    HW1 6018   4.887   9.700   4.626
  603SOL    HW2 6019   4.787   9.758   4.725
  604SOL     OW 6020   2.645   8.525   5.743
  604SOL    HW1 6021   2.654   8.434   5.714
  604SOL    HW2 6022   2.552   8.546   5.732
  605SOL     OW 6023   5.317   2.611   0.179
  605SOL    HW1 6024   5.276   2.695   0.157
  605SOL    HW2 6025   5.384   2.599   0.112
  606SOL     OW 6026   5.419   8.064   6.173
  606SOL    HW1 6027   5.386   8.052   6.084
  606SOL    HW2 6028   5.365   8.006   6.227
  607SOL     OW 6029   6.034   9.502   5.221
  607SOL    HW1 6030   6.118   9.523   5.182
  607SOL    HW2 6031   6.053   9.488   5.314
  608SOL     OW 6032   1.591   1.309   0.057
  608SOL    HW1 6033   1.672   1.257   0.056
  608SOL    HW2 6034   1.546   1.286  -0.024
  609SOL     OW 6035   2.014   3.957   0.809
  609SOL    HW1 6036   1.963   3.937   0.732
  609SOL    HW2 6037   1.956   3.939   0.883
  610SOL     OW 6038   2.124   3.094   2.707
  610SOL    HW1 6039   2.084   3.019   2.751
  610SOL    HW2 6040   2.208   3.106   2.751
  611SOL     OW 6041   0.830   2.301   3.136
  611SOL    HW1 6042   0.735   2.308   3.128
  611SOL    HW2 6043   0.860   2.270   3.051
  612SOL     OW 6044   8.221   8.995   4.054
  612SOL    HW1 6045   8.159   8.967   3.986
  612SOL    HW2 6046   8.174   8.981   4.136
  613SOL     OW 6047   3.405   5.927   0.833
  613SOL    HW1 6048   3.496   5.907   0.809
  613SOL    HW2 6049   3.362   5.947   0.749
  614SOL     OW 6050   8.164   6.832   2.735
  614SOL    HW1 6051   8.229   6.902   2.730
  614SOL    HW2 6052   8.210   6.760   2.779
  615SOL     OW 6053   4.687   5.784   4.162
  615SOL    HW1 6054   4.691   5.845   4.235
  615SOL    HW2 6055   4.594   5.769   4.147
  616SOL     OW 6056   5.130   8.228   5.543
  616SOL    HW1 6057   5.104   8.161   5.479
  616SOL    HW2 6058   5.049   8.249   5.590
  617SOL     OW 6059   3.525   6.506   3.746
  617SOL    HW1 6060   3.565   6.533   3.663
  617SOL    HW2 6061   3.596   6.513   3.810
  618SOL     OW 6062   6.611   8.113   3.835
  618SOL    HW1 6063   6.663   8.045   3.791
  618SOL    HW2 6064   6.557   8.065   3.898
  619SOL     OW 6065   5.969   8.889   4.993
  619SOL    HW1 6066   6.005   8.970   5.029
  619SOL    HW2 6067   5.978   8.825   5.064
  620SOL     OW 6068   6.022   4.640   0.011
  620SOL    HW1 6069   5.966   4.596  -0.054
  620SOL    HW2 6070   5.971   4.641   0.091
  621SOL     OW 6071   4.788   8.101   5.798
  621SOL    HW1 6072   4.822   8.120   5.711
  621SOL    HW2 6073   4.774   8.006   5.798
  622SOL     OW 6074   0.421   7.406   5.826
  622SOL    HW1 6075   0.390   7.457   5.750
  622SOL    HW2 6076   0.515   7.397   5.812
  623SOL     OW 6077   7.138   5.593   1.356
  623SOL    HW1 6078   7.227   5.581   1.388
  623SOL    HW2 6079   7.111   5.677   1.392
  624SOL     OW 6080   2.834   8.114   6.055
  624SOL    HW1 6081   2.769   8.078   5.995
  624SOL    HW2 6082   2.852   8.043   6.116
  625SOL     OW 6083   7.378   8.148   2.751
  625SOL    HW1 6084   7.382   8.148   2.847
  625SOL    HW2 6085   7.293   8.109   2.731
  626SOL     OW 6086   4.953   6.490   3.729
  626SOL    HW1 6087   4.869   6.534   3.719
  626SOL    HW2 6088   4.936   6.417   3.788
  627SOL     OW 6089   9.764   6.461   0.046
  627SOL    HW1 6090   9.686   6.459   0.101
  627SOL    HW2 6091   9.734   6.496  -0.039
  628SOL     OW 6092   3.440   8.241   4.219
  628SOL    HW1 6093   3.502   8.251   4.292
  628SOL    HW2 6094   3.460   8.313   4.160
  629SOL     OW 6095   2.256   0.375   0.440
  629SOL    HW1 6096   2.307   0.303   0.477
  629SOL    HW2 6097   2.165   0.353   0.459
  630SOL     OW 6098   4.595   8.085   4.877
  630SOL    HW1 6099   4.585   8.174   4.909
  630SOL    HW2 6100   4.677   8.055   4.915
  631SOL     OW 6101   5.971   9.623   4.763
  631SOL    HW1 6102   5.958   9.675   4.842
  631SOL    HW2 6103   5.916   9.666   4.697
  632SOL     OW 6104   2.371   2.059   2.925
  632SOL    HW1 6105   2.362   2.120   2.998
  632SOL    HW2 6106   2.465   2.046   2.916
  633SOL     OW 6107   2.216  10.067   5.879
  633SOL    HW1 6108   2.230  10.062   5.785
  633SOL    HW2 6109   2.150  10.000   5.897
  634SOL     OW 6110   4.331   9.944   5.792
  634SOL    HW1 6111   4.285   9.860   5.799
  634SOL    HW2 6112   4.323   9.967   5.699
  635SOL     OW 6113   1.981   7.046   1.860
  635SOL    HW1 6114   2.075   7.054   1.847
  635SOL    HW2 6115   1.962   6.954   1.845
  636SOL     OW 6116   0.980   6.287   5.611
  636SOL    HW1 6117   0.987   6.344   5.534
  636SOL    HW2 6118   1.003   6.200   5.578
  637SOL     OW 6119   1.537   7.545   2.876
  637SOL    HW1 6120   1.609   7.483   2.885
  637SOL    HW2 6121   1.521   7.577   2.965
  638SOL     OW 6122   7.144   8.959   4.770
  638SOL    HW1 6123   7.144   8.868   4.741
  638SOL    HW2 6124   7.052   8.980   4.782
  639SOL     OW 6125   3.513   6.990   1.136
  639SOL    HW1 6126   3.434   7.007   1.086
  639SOL    HW2 6127   3.575   7.057   1.106
  640SOL     OW 6128   3.245   5.053   2.304
  640SOL    HW1 6129   3.204   5.030   2.388
  640SOL    HW2 6130   3.337   5.068   2.326
  641SOL     OW 6131   5.852   3.476   0.548
  641SOL    HW1 6132   5.884   3.388   0.568
  641SOL    HW2 6133   5.892   3.498   0.464
  642SOL     OW 6134   1.955   5.562   4.240
  642SOL    HW1 6135   1.871   5.547   4.284
  642SOL    HW2 6136   2.019   5.570   4.311
  643SOL     OW 6137   3.178   1.540   1.392
  643SOL    HW1 6138   3.216   1.457   1.422
  643SOL    HW2 6139   3.092   1.515   1.357
  644SOL     OW 6140   1.631   9.855   5.790
  644SOL    HW1 6141   1.624   9.762   5.809
  644SOL    HW2 6142   1.663   9.893   5.872
  645SOL     OW 6143   2.277   8.555   4.350
  645SOL    HW1 6144   2.250   8.606   4.273
  645SOL    HW2 6145   2.298   8.621   4.416
  646SOL     OW 6146  -0.114   6.275   4.617
  646SOL    HW1 6147  -0.191   6.243   4.666
  646SOL    HW2 6148  -0.098   6.362   4.653
  647SOL     OW 6149   3.800   3.277   4.597
  647SOL    HW1 6150   3.806   3.184   4.575
  647SOL    HW2 6151   3.720   3.307   4.554
  648SOL     OW 6152   2.063   5.127   5.928
  648SOL    HW1 6153   2.109   5.043   5.934
  648SOL    HW2 6154   2.103   5.170   5.853
  649SOL     OW 6155   7.539   5.679   1.276
  649SOL    HW1 6156   7.600   5.746   1.246
  649SOL    HW2 6157   7.595   5.605   1.300
  650SOL     OW 6158   5.456   8.052   2.925
  650SOL    HW1 6159   5.495   7.977   2.880
  650SOL    HW2 6160   5.365   8.026   2.941
  651SOL     OW 6161   6.913   8.084   5.835
  651SOL    HW1 6162   6.906   8.138   5.757
  651SOL    HW2 6163   7.004   8.097   5.864
  652SOL     OW 6164   1.680   7.544   5.949
  652SOL    HW1 6165   1.604   7.486   5.952
  652SOL    HW2 6166   1.756   7.486   5.951
  653SOL     OW 6167   2.434   3.471   0.254
  653SOL    HW1 6168   2.419   3.378   0.236
  653SOL    HW2 6169   2.385   3.488   0.335
  654SOL     OW 6170   1.795   2.334   3.388
  654SOL    HW1 6171   1.758   2.421   3.373
  654SOL    HW2 6172   1.730   2.274   3.352
  655SOL     OW 6173   0.768   3.386   4.616
  655SOL    HW1 6174   0.757   3.314   4.678
  655SOL    HW2 6175   0.717   3.458   4.654
  656SOL     OW 6176   2.459   3.337   3.551
  656SOL    HW1 6177   2.486   3.297   3.634
  656SOL    HW2 6178   2.366   3.317   3.544
  657SOL     OW 6179   2.296   5.772   1.797
  657SOL    HW1 6180   2.387   5.743   1.797
  657SOL    HW2 6181   2.256   5.727   1.723
  658SOL     OW 6182   6.113   6.688   5.546
  658SOL    HW1 6183   6.122   6.780   5.523
  658SOL    HW2 6184   6.070   6.649   5.470
  659SOL     OW 6185  -1.771   5.517   6.182
  659SOL    HW1 6186  -1.786   5.422   6.180
  659SOL    HW2 6187  -1.857   5.554   6.206
  660SOL     OW 6188   9.037   7.055   1.502
  660SOL    HW1 6189   9.115   7.109   1.488
  660SOL    HW2 6190   9.046   7.021   1.591
  661SOL     OW 6191   5.309   9.584   6.109
  661SOL    HW1 6192   5.294   9.672   6.074
  661SOL    HW2 6193   5.386   9.553   6.062
  662SOL     OW 6194   1.406   3.871   2.079
  662SOL    HW1 6195   1.465   3.945   2.094
  662SOL    HW2 6196   1.464   3.799   2.052
  663SOL     OW 6197   3.241   8.510   4.502
  663SOL    HW1 6198   3.186   8.574   4.548
  663SOL    HW2 6199   3.319   8.560   4.478
  664SOL     OW 6200   3.253   8.691   3.462
  664SOL    HW1 6201   3.222   8.643   3.539
  664SOL    HW2 6202   3.329   8.740   3.493
  665SOL     OW 6203   6.770   2.363   0.042
  665SOL    HW1 6204   6.737   2.329   0.125
  665SOL    HW2 6205   6.695   2.357  -0.018
  666SOL     OW 6206   4.564   7.556   2.402
  666SOL    HW1 6207   4.539   7.497   2.474
  666SOL    HW2 6208   4.591   7.637   2.445
  667SOL     OW 6209   0.511   4.714   4.774
  667SOL    HW1 6210   0.527   4.623   4.748
  667SOL    HW2 6211   0.543   4.766   4.700
  668SOL     OW 6212   6.708   6.344   1.031
  668SOL    HW1 6213   6.614   6.351   1.014
  668SOL    HW2 6214   6.719   6.254   1.062
  669SOL     OW 6215   4.124   2.449   0.071
  669SOL    HW1 6216   4.050   2.427   0.016
  669SOL    HW2 6217   4.192   2.478   0.010
  670SOL     OW 6218   2.886   1.996   1.523
  670SOL    HW1 6219   2.932   2.060   1.577
  670SOL    HW2 6220   2.840   1.941   1.586
  671SOL     OW 6221   6.980   8.079   1.513
  671SOL    HW1 6222   6.933   8.026   1.448
  671SOL    HW2 6223   6.986   8.166   1.473
  672SOL     OW 6224   1.679   2.588   3.809
  672SOL    HW1 6225   1.611   2.536   3.853
  672SOL    HW2 6226   1.735   2.524   3.767
  673SOL     OW 6227   7.326   3.634   2.386
  673SOL    HW1 6228   7.273   3.686   2.325
  673SOL    HW2 6229   7.389   3.696   2.422
  674SOL     OW 6230   2.310   6.692   1.480
  674SOL    HW1 6231   2.287   6.734   1.396
  674SOL    HW2 6232   2.404   6.675   1.473
  675SOL     OW 6233   4.515   1.925   0.631
  675SOL    HW1 6234   4.532   1.833   0.649
  675SOL    HW2 6235   4.602   1.966   0.634
  676SOL     OW 6236   7.743   2.461   0.190
  676SOL    HW1 6237   7.664   2.450   0.242
  676SOL    HW2 6238   7.719   2.523   0.121
  677SOL     OW 6239   1.746   4.408   6.097
  677SOL    HW1 6240   1.732   4.487   6.044
  677SOL    HW2 6241   1.740   4.336   6.034
  678SOL     OW 6242   1.851   8.373   4.959
  678SOL    HW1 6243   1.863   8.286   4.999
  678SOL    HW2 6244   1.860   8.357   4.865
  679SOL     OW 6245   0.337   4.065   6.111
  679SOL    HW1 6246   0.396   4.140   6.120
  679SOL    HW2 6247   0.340   4.043   6.018
  680SOL     OW 6248   1.544   9.258   4.740
  680SOL    HW1 6249   1.456   9.238   4.706
  680SOL    HW2 6250   1.528   9.320   4.811
  681SOL     OW 6251   2.952   3.022   0.477
  681SOL    HW1 6252   2.873   3.000   0.527
  681SOL    HW2 6253   2.978   3.108   0.510
  682SOL     OW 6254   2.816   3.015   1.610
  682SOL    HW1 6255   2.788   2.984   1.524
  682SOL    HW2 6256   2.909   2.994   1.615
  683SOL     OW 6257   7.270   6.872   0.606
  683SOL    HW1 6258   7.260   6.947   0.665
  683SOL    HW2 6259   7.182   6.854   0.575
  684SOL     OW 6260   1.956   4.711   3.753
  684SOL    HW1 6261   1.975   4.631   3.803
  684SOL    HW2 6262   2.011   4.778   3.793
  685SOL     OW 6263   0.751   5.706   4.580
  685SOL    HW1 6264   0.824   5.741   4.529
  685SOL    HW2 6265   0.778   5.715   4.671
  686SOL     OW 6266   2.770   4.577   0.072
  686SOL    HW1 6267   2.846   4.582   0.130
  686SOL    HW2 6268   2.778   4.653   0.014
  687SOL     OW 6269  -0.019   2.865   4.406
  687SOL    HW1 6270  -0.060   2.858   4.320
  687SOL    HW2 6271   0.075   2.869   4.387
  688SOL     OW 6272   4.806   6.722   4.862
  688SOL    HW1 6273   4.725   6.773   4.860
  688SOL    HW2 6274   4.778   6.632   4.844
  689SOL     OW 6275   2.591   6.171   3.970
  689SOL    HW1 6276   2.610   6.197   3.879
  689SOL    HW2 6277   2.659   6.214   4.022
  690SOL     OW 6278   2.367   4.810   3.474
  690SOL    HW1 6279   2.363   4.753   3.397
  690SOL    HW2 6280   2.276   4.820   3.502
  691SOL     OW 6281   5.552   1.904   2.425
  691SOL    HW1 6282   5.569   1.812   2.405
  691SOL    HW2 6283   5.457   1.912   2.422
  692SOL     OW 6284   3.352   8.801   5.184
  692SOL    HW1 6285   3.354   8.847   5.268
  692SOL    HW2 6286   3.268   8.755   5.184
  693SOL     OW 6287   2.782   7.726   4.632
  693SOL    HW1 6288   2.854   7.736   4.570
  693SOL    HW2 6289   2.819   7.674   4.703
  694SOL     OW 6290   2.737   5.189   5.889
  694SOL    HW1 6291   2.695   5.110   5.854
  694SOL    HW2 6292   2.730   5.179   5.984
  695SOL     OW 6293   1.468   2.097   3.447
  695SOL    HW1 6294   1.473   2.192   3.454
  695SOL    HW2 6295   1.559   2.069   3.436
  696SOL     OW 6296   4.822   5.659   0.153
  696SOL    HW1 6297   4.828   5.734   0.213
  696SOL    HW2 6298   4.741   5.674   0.104
  697SOL     OW 6299   6.106   6.982   0.303
  697SOL    HW1 6300   6.124   7.076   0.312
  697SOL    HW2 6301   6.123   6.963   0.211
  698SOL     OW 6302   7.108   9.707   4.278
  698SOL    HW1 6303   7.131   9.709   4.186
  698SOL    HW2 6304   7.108   9.614   4.302
  699SOL     OW 6305   0.284   5.528   5.006
  699SOL    HW1 6306   0.313   5.523   5.097
  699SOL    HW2 6307   0.364   5.536   4.955
  700SOL     OW 6308   3.498  10.508   5.698
  700SOL    HW1 6309   3.542  10.423   5.695
  700SOL    HW2 6310   3.434  10.505   5.627
  701SOL     OW 6311   6.920   4.572   1.015
  701SOL    HW1 6312   6.978   4.496   1.007
  701SOL    HW2 6313   6.833   4.534   1.030
  702SOL     OW 6314   5.150   0.605   0.723
  702SOL    HW1 6315   5.094   0.678   0.698
  702SOL    HW2 6316   5.206   0.590   0.647
  703SOL     OW 6317   5.682   3.330   3.617
  703SOL    HW1 6318   5.661   3.237   3.605
  703SOL    HW2 6319   5.689   3.364   3.528
  704SOL     OW 6320   0.540   4.015   4.693
  704SOL    HW1 6321   0.574   3.982   4.610
  704SOL    HW2 6322   0.618   4.046   4.739
  705SOL     OW 6323   2.459   2.666   0.362
  705SOL    HW1 6324   2.478   2.760   0.364
  705SOL    HW2 6325   2.438   2.647   0.271
  706SOL     OW 6326   5.923   5.796   0.119
  706SOL    HW1 6327   5.911   5.859   0.048
  706SOL    HW2 6328   5.993   5.834   0.173
  707SOL     OW 6329   6.018   6.240   5.999
  707SOL    HW1 6330   5.932   6.206   6.021
  707SOL    HW2 6331   6.064   6.243   6.083
  708SOL     OW 6332   6.092   6.270   6.254
  708SOL    HW1 6333   6.149   6.314   6.318
  708SOL    HW2 6334   6.003   6.296   6.279
  709SOL     OW 6335   1.075   8.103   3.148
  709SOL    HW1 6336   1.069   8.172   3.215
  709SOL    HW2 6337   1.130   8.142   3.080
  710SOL     OW 6338   4.801   3.437   5.786
  710SOL    HW1 6339   4.724   3.385   5.810
  710SOL    HW2 6340   4.839   3.391   5.712
  711SOL     OW 6341   3.270   7.683   3.149
  711SOL    HW1 6342   3.233   7.612   3.201
  711SOL    HW2 6343   3.325   7.639   3.083
  712SOL     OW 6344   7.300   7.951   1.491
  712SOL    HW1 6345   7.341   8.025   1.535
  712SOL    HW2 6346   7.227   7.990   1.441
  713SOL     OW 6347   8.542   8.673   3.144
  713SOL    HW1 6348   8.579   8.719   3.069
  713SOL    HW2 6349   8.602   8.600   3.160
  714SOL     OW 6350   2.313   5.163   5.193
  714SOL    HW1 6351   2.395   5.124   5.162
  714SOL    HW2 6352   2.294   5.232   5.130
  715SOL     OW 6353   3.295   9.558   6.012
  715SOL    HW1 6354   3.211   9.599   5.992
  715SOL    HW2 6355   3.333   9.615   6.079
  716SOL     OW 6356   8.163   8.006   1.998
  716SOL    HW1 6357   8.117   7.926   2.023
  716SOL    HW2 6358   8.096   8.061   1.957
  717SOL     OW 6359   0.242   5.651   4.075
  717SOL    HW1 6360   0.296   5.612   4.143
  717SOL    HW2 6361   0.166   5.594   4.069
  718SOL     OW 6362   0.330   3.642   2.250
  718SOL    HW1 6363   0.236   3.657   2.244
  718SOL    HW2 6364   0.338   3.547   2.265
  719SOL     OW 6365   4.701   1.808   1.090
  719SOL    HW1 6366   4.674   1.831   1.001
  719SOL    HW2 6367   4.640   1.740   1.117
  720SOL     OW 6368   5.953   5.821   1.551
  720SOL    HW1 6369   5.967   5.754   1.483
  720SOL    HW2 6370   6.020   5.801   1.617
  721SOL     OW 6371  -0.700   2.774   4.009
  721SOL    HW1 6372  -0.638   2.830   3.963
  721SOL    HW2 6373  -0.773   2.763   3.948
  722SOL     OW 6374   1.163   2.768   4.533
  722SOL    HW1 6375   1.146   2.863   4.527
  722SOL    HW2 6376   1.075   2.729   4.538
  723SOL     OW 6377   0.340   6.203   3.364
  723SOL    HW1 6378   0.314   6.174   3.277
  723SOL    HW2 6379   0.259   6.202   3.415
  724SOL     OW 6380   3.208   8.995   4.834
  724SOL    HW1 6381   3.221   9.089   4.841
  724SOL    HW2 6382   3.121   8.986   4.795
  725SOL     OW 6383   1.405   4.382   2.238
  725SOL    HW1 6384   1.410   4.430   2.321
  725SOL    HW2 6385   1.456   4.435   2.176
  726SOL     OW 6386   5.557   6.602   5.285
  726SOL    HW1 6387   5.620   6.530   5.288
  726SOL    HW2 6388   5.569   6.646   5.369
  727SOL     OW 6389   1.946   3.782   2.815
  727SOL    HW1 6390   1.924   3.859   2.761
  727SOL    HW2 6391   1.906   3.800   2.900
  728SOL     OW 6392   9.532   6.483   0.179
  728SOL    HW1 6393   9.466   6.454   0.243
  728SOL    HW2 6394   9.480   6.522   0.108
  729SOL     OW 6395   2.101   4.993   3.332
  729SOL    HW1 6396   2.114   4.947   3.415
  729SOL    HW2 6397   2.100   5.086   3.356
  730SOL     OW 6398  -0.015   6.770   6.121
  730SOL    HW1 6399  -0.034   6.852   6.165
  730SOL    HW2 6400  -0.021   6.790   6.028
  731SOL     OW 6401   8.134   4.474   1.447
  731SOL    HW1 6402   8.091   4.480   1.532
  731SOL    HW2 6403   8.108   4.554   1.401
  732SOL     OW 6404   0.582   2.281   0.948
  732SOL    HW1 6405   0.613   2.365   0.914
  732SOL    HW2 6406   0.569   2.227   0.870
  733SOL     OW 6407   5.251   1.813   2.531
  733SOL    HW1 6408   5.310   1.774   2.595
  733SOL    HW2 6409   5.228   1.741   2.473
  734SOL     OW 6410   3.338   8.242   4.565
  734SOL    HW1 6411   3.289   8.187   4.504
  734SOL    HW2 6412   3.304   8.330   4.550
  735SOL     OW 6413   6.843  10.311   6.246
  735SOL    HW1 6414   6.793  10.354   6.176
  735SOL    HW2 6415   6.783  10.245   6.281
  736SOL     OW 6416   3.873   7.702   4.178
  736SOL    HW1 6417   3.841   7.789   4.155
  736SOL    HW2 6418   3.967   7.706   4.166
  737SOL     OW 6419   2.007   5.042   0.798
  737SOL    HW1 6420   1.950   5.096   0.853
  737SOL    HW2 6421   2.069   5.003   0.860
  738SOL     OW 6422   2.286   9.896   5.124
  738SOL    HW1 6423   2.319   9.838   5.055
  738SOL    HW2 6424   2.321   9.982   5.100
  739SOL     OW 6425   6.834   9.023   4.476
  739SOL    HW1 6426   6.876   8.953   4.425
  739SOL    HW2 6427   6.740   9.005   4.466
  740SOL     OW 6428   5.369   3.841   0.450
  740SOL    HW1 6429   5.396   3.875   0.365
  740SOL    HW2 6430   5.442   3.864   0.509
  741SOL     OW 6431   6.951   9.322   4.735
  741SOL    HW1 6432   6.958   9.255   4.803
  741SOL    HW2 6433   6.892   9.388   4.772
  742SOL     OW 6434   1.622   6.628   6.089
  742SOL    HW1 6435   1.606   6.535   6.107
  742SOL    HW2 6436   1.679   6.627   6.012
  743SOL     OW 6437   7.722   6.331   1.371
  743SOL    HW1 6438   7.634   6.348   1.338
  743SOL    HW2 6439   7.740   6.241   1.342
  744SOL     OW 6440   0.497   5.778   4.690
  744SOL    HW1 6441   0.562   5.758   4.622
  744SOL    HW2 6442   0.465   5.866   4.667
  745SOL     OW 6443   2.158   7.808   5.426
  745SOL    HW1 6444   2.250   7.832   5.417
  745SOL    HW2 6445   2.158   7.712   5.425
  746SOL     OW 6446   1.379   7.427   5.023
  746SOL    HW1 6447   1.360   7.497   5.085
  746SOL    HW2 6448   1.419   7.358   5.075
  747SOL     OW 6449   9.213   7.262   1.452
  747SOL    HW1 6450   9.288   7.224   1.497
  747SOL    HW2 6451   9.247   7.290   1.367
  748SOL     OW 6452   7.821  10.300   5.417
  748SOL    HW1 6453   7.776  10.319   5.499
  748SOL    HW2 6454   7.842  10.385   5.380
  749SOL     OW 6455   5.408   2.338   0.348
  749SOL    HW1 6456   5.416   2.373   0.259
  749SOL    HW2 6457   5.498   2.327   0.377
  750SOL     OW 6458   4.113   5.545   6.067
  750SOL    HW1 6459   4.140   5.599   5.993
  750SOL    HW2 6460   4.090   5.608   6.135
  751SOL     OW 6461   4.659   4.447   4.999
  751SOL    HW1 6462   4.585   4.508   4.990
  751SOL    HW2 6463   4.619   4.363   5.021
  752SOL     OW 6464   4.796   9.064   4.903
  752SOL    HW1 6465   4.834   9.024   4.981
  752SOL    HW2 6466   4.702   9.057   4.916
  753SOL     OW 6467   5.544   6.765   0.423
  753SOL    HW1 6468   5.559   6.720   0.506
  753SOL    HW2 6469   5.589   6.711   0.358
  754SOL     OW 6470   4.902   6.742   1.315
  754SOL    HW1 6471   4.897   6.655   1.277
  754SOL    HW2 6472   4.829   6.746   1.377
  755SOL     OW 6473  -1.010   5.324   5.751
  755SOL    HW1 6474  -0.951   5.375   5.695
  755SOL    HW2 6475  -1.019   5.241   5.705
  756SOL     OW 6476   0.931   5.401   2.949
  756SOL    HW1 6477   0.871   5.398   2.874
  756SOL    HW2 6478   1.004   5.456   2.920
  757SOL     OW 6479   5.430   6.899   1.007
  757SOL    HW1 6480   5.407   6.816   0.964
  757SOL    HW2 6481   5.426   6.879   1.100
  758SOL     OW 6482   6.609   9.324   4.498
  758SOL    HW1 6483   6.701   9.297   4.490
  758SOL    HW2 6484   6.609   9.416   4.472
  759SOL     OW 6485   2.474   1.383   0.826
  759SOL    HW1 6486   2.472   1.316   0.894
  759SOL    HW2 6487   2.486   1.466   0.873
  760SOL     OW 6488   0.889   3.542   4.214
  760SOL    HW1 6489   0.902   3.625   4.259
  760SOL    HW2 6490   0.916   3.476   4.278
  761SOL     OW 6491   4.658   6.915   3.680
  761SOL    HW1 6492   4.627   6.913   3.771
  761SOL    HW2 6493   4.753   6.904   3.687
  762SOL     OW 6494   4.920   3.388   3.765
  762SOL    HW1 6495   4.835   3.396   3.808
  762SOL    HW2 6496   4.908   3.426   3.679
  763SOL     OW 6497   7.097   7.203   2.728
  763SOL    HW1 6498   7.155   7.131   2.704
  763SOL    HW2 6499   7.154   7.267   2.771
  764SOL     OW 6500   1.197   3.437   0.519
  764SOL    HW1 6501   1.156   3.355   0.494
  764SOL    HW2 6502   1.240   3.469   0.439
  765SOL     OW 6503   2.008   9.184   5.534
  765SOL    HW1 6504   1.942   9.230   5.482
  765SOL    HW2 6505   2.092   9.216   5.502
  766SOL     OW 6506   3.664   5.501   5.335
  766SOL    HW1 6507   3.661   5.573   5.272
  766SOL    HW2 6508   3.598   5.524   5.401
  767SOL     OW 6509   1.463   7.969   4.876
  767SOL    HW1 6510   1.430   7.993   4.789
  767SOL    HW2 6511   1.443   8.044   4.931
  768SOL     OW 6512   3.446   2.590   1.528
  768SOL    HW1 6513   3.439   2.647   1.605
  768SOL    HW2 6514   3.488   2.511   1.560
  769SOL     OW 6515   4.240   9.004   4.596
  769SOL    HW1 6516   4.171   8.942   4.573
  769SOL    HW2 6517   4.304   8.997   4.525
  770SOL     OW 6518   0.648   2.572   0.873
  770SOL    HW1 6519   0.725   2.564   0.929
  770SOL    HW2 6520   0.660   2.655   0.826
  771SOL     OW 6521   5.555   7.855   2.758
  771SOL    HW1 6522   5.641   7.877   2.722
  771SOL    HW2 6523   5.567   7.769   2.798
  772SOL     OW 6524   6.726   5.297   0.475
  772SOL    HW1 6525   6.731   5.205   0.502
  772SOL    HW2 6526   6.813   5.316   0.439
  773SOL     OW 6527   4.885   6.315   1.877
  773SOL    HW1 6528   4.850   6.291   1.791
  773SOL    HW2 6529   4.968   6.357   1.858
  774SOL     OW 6530   4.131   7.523   5.203
  774SOL    HW1 6531   4.203   7.507   5.143
  774SOL    HW2 6532   4.173   7.541   5.287
  775SOL     OW 6533   7.212   6.522   1.048
  775SOL    HW1 6534   7.209   6.581   0.974
  775SOL    HW2 6535   7.124   6.483   1.052
  776SOL     OW 6536   1.415   9.178   5.494
  776SOL    HW1 6537   1.490   9.220   5.451
  776SOL    HW2 6538   1.345   9.242   5.486
  777SOL     OW 6539   8.317   7.266   3.194
  777SOL    HW1 6540   8.298   7.214   3.116
  777SOL    HW2 6541   8.373   7.210   3.248
  778SOL     OW 6542   6.540   7.993   1.773
  778SOL    HW1 6543   6.585   8.012   1.690
  778SOL    HW2 6544   6.552   8.073   1.825
  779SOL     OW 6545   6.481   7.462   0.613
  779SOL    HW1 6546   6.410   7.398   0.622
  779SOL    HW2 6547   6.546   7.435   0.678
  780SOL     OW 6548   5.710   7.919   5.126
  780SOL    HW1 6549   5.780   7.901   5.063
  780SOL    HW2 6550   5.655   7.984   5.082
  781SOL     OW 6551   5.033   7.478   0.499
  781SOL    HW1 6552   5.116   7.524   0.516
  781SOL    HW2 6553   5.030   7.469   0.403
  782SOL     OW 6554   7.245   5.537   1.839
  782SOL    HW1 6555   7.337   5.512   1.851
  782SOL    HW2 6556   7.248   5.630   1.817
  783SOL     OW 6557   8.751   5.302   1.297
  783SOL    HW1 6558   8.663   5.338   1.302
  783SOL    HW2 6559   8.782   5.325   1.210
  784SOL     OW 6560   3.138   7.649   2.824
  784SOL    HW1 6561   3.071   7.582   2.821
  784SOL    HW2 6562   3.206   7.613   2.881
  785SOL     OW 6563   6.291   2.437   1.439
  785SOL    HW1 6564   6.227   2.447   1.368
  785SOL    HW2 6565   6.376   2.442   1.396
  786SOL     OW 6566   4.256   8.736   5.501
  786SOL    HW1 6567   4.277   8.829   5.511
  786SOL    HW2 6568   4.337   8.697   5.469
  787SOL     OW 6569   1.819   8.780   4.026
  787SOL    HW1 6570   1.880   8.830   3.972
  787SOL    HW2 6571   1.788   8.844   4.091
  788SOL     OW 6572   4.684   9.908   4.805
  788SOL    HW1 6573   4.703   9.959   4.726
  788SOL    HW2 6574   4.590   9.916   4.817
  789SOL     OW 6575   3.794   7.128   3.013
  789SOL    HW1 6576   3.873   7.149   3.061
  789SOL    HW2 6577   3.797   7.184   2.935
  790SOL     OW 6578   1.710   4.555   0.813
  790SOL    HW1 6579   1.743   4.643   0.796
  790SOL    HW2 6580   1.788   4.499   0.809
  791SOL     OW 6581   7.071  10.188   5.710
  791SOL    HW1 6582   7.145  10.206   5.768
  791SOL    HW2 6583   7.079  10.094   5.690
  792SOL     OW 6584   6.232   2.932   0.688
  792SOL    HW1 6585   6.214   3.018   0.725
  792SOL    HW2 6586   6.150   2.904   0.648
  793SOL     OW 6587   4.338   8.298   5.809
  793SOL    HW1 6588   4.243   8.294   5.804
  793SOL    HW2 6589   4.360   8.386   5.777
  794SOL     OW 6590   4.295   7.948   2.245
  794SOL    HW1 6591   4.382   7.919   2.218
  794SOL    HW2 6592   4.285   7.915   2.334
  795SOL     OW 6593   8.248   6.233   1.536
  795SOL    HW1 6594   8.163   6.277   1.525
  795SOL    HW2 6595   8.236   6.147   1.497
  796SOL     OW 6596   7.722   8.204   2.778
  796SOL    HW1 6597   7.722   8.110   2.759
  796SOL    HW2 6598   7.806   8.220   2.821
  797SOL     OW 6599   6.096   1.597   1.063
  797SOL    HW1 6600   6.003   1.578   1.052
  797SOL    HW2 6601   6.121   1.647   0.985
  798SOL     OW 6602   6.229   4.912   1.037
  798SOL    HW1 6603   6.148   4.961   1.058
  798SOL    HW2 6604   6.259   4.880   1.122
  799SOL     OW 6605   6.569   8.748   4.461
  799SOL    HW1 6606   6.504   8.701   4.409
  799SOL    HW2 6607   6.575   8.699   4.543
  800SOL     OW 6608   2.027   3.994   2.616
  800SOL    HW1 6609   1.938   4.028   2.618
  800SOL    HW2 6610   2.040   3.964   2.526
  801SOL     OW 6611   4.420   6.097   2.817
  801SOL    HW1 6612   4.328   6.100   2.791
  801SOL    HW2 6613   4.456   6.181   2.791
  802SOL     OW 6614   5.914   4.337   0.509
  802SOL    HW1 6615   5.989   4.278   0.517
  802SOL    HW2 6616   5.840   4.279   0.490
  803SOL     OW 6617   1.344   2.480   1.969
  803SOL    HW1 6618   1.323   2.407   1.911
  803SOL    HW2 6619   1.397   2.441   2.039
  804SOL     OW 6620   6.086   2.691   2.058
  804SOL    HW1 6621   6.131   2.738   1.988
  804SOL    HW2 6622   6.136   2.610   2.069
  805SOL     OW 6623   2.198   3.649   3.373
  805SOL    HW1 6624   2.204   3.684   3.284
  805SOL    HW2 6625   2.204   3.554   3.361
  806SOL     OW 6626   1.600   4.079   5.387
  806SOL    HW1 6627   1.588   4.174   5.388
  806SOL    HW2 6628   1.513   4.045   5.366
  807SOL     OW 6629   2.810   4.053   4.321
  807SOL    HW1 6630   2.766   4.011   4.395
  807SOL    HW2 6631   2.760   4.133   4.305
  808SOL     OW 6632   2.241   7.433   1.710
  808SOL    HW1 6633   2.176   7.443   1.780
  808SOL    HW2 6634   2.264   7.340   1.711
  809SOL     OW 6635   0.367   8.518   5.539
  809SOL    HW1 6636   0.329   8.469   5.611
  809SOL    HW2 6637   0.383   8.452   5.471
  810SOL     OW 6638   2.417   4.995   3.879
  810SOL    HW1 6639   2.470   5.058   3.829
  810SOL    HW2 6640   2.393   5.043   3.959
  811SOL     OW 6641   5.405   2.509   2.535
  811SOL    HW1 6642   5.324   2.553   2.561
  811SOL    HW2 6643   5.473   2.575   2.549
  812SOL     OW 6644   1.331   2.190   3.212
  812SOL    HW1 6645   1.353   2.153   3.297
  812SOL    HW2 6646   1.415   2.208   3.170
  813SOL     OW 6647   4.339   2.027   3.460
  813SOL    HW1 6648   4.350   1.958   3.394
  813SOL    HW2 6649   4.257   2.070   3.437
  814SOL     OW 6650   6.439   6.128   3.623
  814SOL    HW1 6651   6.528   6.134   3.588
  814SOL    HW2 6652   6.412   6.037   3.607
  815SOL     OW 6653   5.806   2.884   2.790
  815SOL    HW1 6654   5.741   2.881   2.720
  815SOL    HW2 6655   5.762   2.929   2.862
  816SOL     OW 6656   0.191   2.037   2.846
  816SOL    HW1 6657   0.280   2.071   2.857
  816SOL    HW2 6658   0.183   2.018   2.753
  817SOL     OW 6659   7.161   5.227   0.650
  817SOL    HW1 6660   7.216   5.302   0.630
  817SOL    HW2 6661   7.094   5.261   0.709
  818SOL     OW 6662   1.087   3.084   0.697
  818SOL    HW1 6663   1.148   3.014   0.672
  818SOL    HW2 6664   1.141   3.145   0.747
  819SOL     OW 6665   2.609   3.895   1.328
  819SOL    HW1 6666   2.633   3.985   1.349
  819SOL    HW2 6667   2.601   3.852   1.413
  820SOL     OW 6668   3.167   4.537   1.032
  820SOL    HW1 6669   3.177   4.560   1.124
  820SOL    HW2 6670   3.150   4.620   0.988
  821SOL     OW 6671  -0.615   3.429   5.069
  821SOL    HW1 6672  -0.551   3.468   5.128
  821SOL    HW2 6673  -0.608   3.335   5.086
  822SOL     OW 6674   1.494   3.359   4.926
  822SOL    HW1 6675   1.447   3.276   4.926
  822SOL    HW2 6676   1.441   3.416   4.983
  823SOL     OW 6677  -0.450   3.493   3.863
  823SOL    HW1 6678  -0.473   3.583   3.884
  823SOL    HW2 6679  -0.489   3.440   3.933
  824SOL     OW 6680   0.968   4.563   1.216
  824SOL    HW1 6681   0.952   4.650   1.254
  824SOL    HW2 6682   0.929   4.502   1.278
  825SOL     OW 6683   7.914   6.433   0.309
  825SOL    HW1 6684   7.937   6.488   0.384
  825SOL    HW2 6685   7.865   6.492   0.251
  826SOL     OW 6686   2.112   4.869   3.562
  826SOL    HW1 6687   2.077   4.925   3.631
  826SOL    HW2 6688   2.045   4.802   3.548
  827SOL     OW 6689   4.472   6.783   2.642
  827SOL    HW1 6690   4.495   6.872   2.670
  827SOL    HW2 6691   4.379   6.774   2.663
  828SOL     OW 6692  -0.539   6.735   5.205
  828SOL    HW1 6693  -0.495   6.701   5.283
  828SOL    HW2 6694  -0.476   6.720   5.133
  829SOL     OW 6695   2.683   7.424   2.255
  829SOL    HW1 6696   2.676   7.480   2.178
  829SOL    HW2 6697   2.775   7.400   2.260
  830SOL     OW 6698   5.741   8.384   2.030
  830SOL    HW1 6699   5.794   8.403   2.108
  830SOL    HW2 6700   5.779   8.303   1.995
  831SOL     OW 6701   4.021   1.440   1.018
  831SOL    HW1 6702   3.959   1.373   1.050
  831SOL    HW2 6703   3.976   1.523   1.032
  832SOL     OW 6704   5.806   8.477   2.980
  832SOL    HW1 6705   5.853   8.558   2.960
  832SOL    HW2 6706   5.792   8.480   3.075
  833SOL     OW 6707   1.463   7.896   5.960
  833SOL    HW1 6708   1.551   7.877   5.992
  833SOL    HW2 6709   1.458   7.848   5.877
  834SOL     OW 6710   2.982   2.249   3.196
  834SOL    HW1 6711   2.934   2.171   3.222
  834SOL    HW2 6712   3.071   2.218   3.177
  835SOL     OW 6713   8.817   7.442   0.925
  835SOL    HW1 6714   8.799   7.370   0.986
  835SOL    HW2 6715   8.753   7.510   0.950
  836SOL     OW 6716   4.827   7.460   1.381
  836SOL    HW1 6717   4.818   7.498   1.469
  836SOL    HW2 6718   4.878   7.380   1.395
  837SOL     OW 6719   1.705   3.690   4.419
  837SOL    HW1 6720   1.644   3.657   4.485
  837SOL    HW2 6721   1.652   3.702   4.340
  838SOL     OW 6722   7.619   7.744   2.216
  838SOL    HW1 6723   7.530   7.776   2.229
  838SOL    HW2 6724   7.656   7.738   2.305
  839SOL     OW 6725   3.517   1.563   0.645
  839SOL    HW1 6726   3.487   1.549   0.735
  839SOL    HW2 6727   3.438   1.588   0.597
  840SOL     OW 6728   7.933   6.968   2.861
  840SOL    HW1 6729   8.011   6.940   2.909
  840SOL    HW2 6730   7.957   6.959   2.769
  841SOL     OW 6731   0.458   8.781   4.989
  841SOL    HW1 6732   0.396   8.808   5.057
  841SOL    HW2 6733   0.480   8.862   4.943
  842SOL     OW 6734  -1.502   4.386   5.852
  842SOL    HW1 6735  -1.592   4.414   5.836
  842SOL    HW2 6736  -1.448   4.456   5.815
  843SOL     OW 6737   1.326   4.331   4.638
  843SOL    HW1 6738   1.295   4.271   4.570
  843SOL    HW2 6739   1.394   4.384   4.595
  844SOL     OW 6740   5.578   8.305   5.800
  844SOL    HW1 6741   5.580   8.397   5.774
  844SOL    HW2 6742   5.505   8.268   5.751
  845SOL     OW 6743   2.142   5.452   5.059
  845SOL    HW1 6744   2.190   5.375   5.028
  845SOL    HW2 6745   2.074   5.416   5.116
  846SOL     OW 6746   8.415   7.516   3.072
  846SOL    HW1 6747   8.373   7.451   3.128
  846SOL    HW2 6748   8.490   7.470   3.035
  847SOL     OW 6749   5.194   8.421   4.924
  847SOL    HW1 6750   5.166   8.504   4.884
  847SOL    HW2 6751   5.149   8.419   5.009
  848SOL     OW 6752   1.988   1.029   0.191
  848SOL    HW1 6753   2.020   0.995   0.107
  848SOL    HW2 6754   1.921   0.967   0.218
  849SOL     OW 6755   1.737   7.778   6.102
  849SOL    HW1 6756   1.809   7.794   6.041
  849SOL    HW2 6757   1.713   7.687   6.086
  850SOL     OW 6758   0.425   5.502   5.767
  850SOL    HW1 6759   0.344   5.470   5.727
  850SOL    HW2 6760   0.412   5.597   5.775
  851SOL     OW 6761   6.128   8.250   3.152
  851SOL    HW1 6762   6.175   8.288   3.078
  851SOL    HW2 6763   6.174   8.168   3.170
  852SOL     OW 6764   2.595   6.252   4.286
  852SOL    HW1 6765   2.663   6.277   4.223
  852SOL    HW2 6766   2.533   6.200   4.235
  853SOL     OW 6767   6.669   8.678   3.897
  853SOL    HW1 6768   6.651   8.617   3.826
  853SOL    HW2 6769   6.589   8.730   3.905
  854SOL     OW 6770   3.304   2.614   3.379
  854SOL    HW1 6771   3.266   2.548   3.438
  854SOL    HW2 6772   3.270   2.697   3.412
  855SOL     OW 6773   4.766   2.347   2.561
  855SOL    HW1 6774   4.683   2.379   2.597
  855SOL    HW2 6775   4.820   2.426   2.554
  856SOL     OW 6776   2.605   4.491   5.906
  856SOL    HW1 6777   2.628   4.399   5.920
  856SOL    HW2 6778   2.510   4.491   5.896
  857SOL     OW 6779   1.525   3.167   0.836
  857SOL    HW1 6780   1.618   3.154   0.816
  857SOL    HW2 6781   1.479   3.106   0.779
  858SOL     OW 6782   2.221   5.921   1.399
  858SOL    HW1 6783   2.128   5.904   1.409
  858SOL    HW2 6784   2.227   6.015   1.383
  859SOL     OW 6785   4.037   5.189   5.236
  859SOL    HW1 6786   4.066   5.210   5.325
  859SOL    HW2 6787   3.942   5.203   5.239
  860SOL     OW 6788   6.952   7.738   4.401
  860SOL    HW1 6789   6.868   7.715   4.362
  860SOL    HW2 6790   6.953   7.694   4.485
  861SOL     OW 6791   2.713  10.367   5.405
  861SOL    HW1 6792   2.663  10.328   5.476
  861SOL    HW2 6793   2.779  10.420   5.449
  862SOL     OW 6794   1.797   3.723   3.627
  862SOL    HW1 6795   1.754   3.808   3.627
  862SOL    HW2 6796   1.751   3.673   3.694
  863SOL     OW 6797   0.188   3.019   2.270
  863SOL    HW1 6798   0.260   3.025   2.209
  863SOL    HW2 6799   0.170   3.110   2.296
  864SOL     OW 6800   2.967   0.972   1.442
  864SOL    HW1 6801   2.998   1.018   1.521
  864SOL    HW2 6802   2.896   0.916   1.473
  865SOL     OW 6803   7.048   0.319   0.091
  865SOL    HW1 6804   6.963   0.359   0.071
  865SOL    HW2 6805   7.093   0.384   0.144
  866SOL     OW 6806   5.042   3.195   4.509
  866SOL    HW1 6807   5.009   3.124   4.453
  866SOL    HW2 6808   5.063   3.152   4.592
  867SOL     OW 6809   1.440   5.688   2.563
  867SOL    HW1 6810   1.358   5.730   2.589
  867SOL    HW2 6811   1.504   5.721   2.625
  868SOL     OW 6812   6.865   8.516   3.471
  868SOL    HW1 6813   6.838   8.498   3.380
  868SOL    HW2 6814   6.924   8.444   3.493
  869SOL     OW 6815   0.705   2.048   3.305
  869SOL    HW1 6816   0.684   2.114   3.370
  869SOL    HW2 6817   0.774   2.087   3.252
  870SOL     OW 6818   0.348   6.925   5.995
  870SOL    HW1 6819   0.332   7.010   5.953
  870SOL    HW2 6820   0.331   6.941   6.088
  871SOL     OW 6821   4.568   3.050   4.453
  871SOL    HW1 6822   4.565   3.047   4.548
  871SOL    HW2 6823   4.503   2.984   4.426
  872SOL     OW 6824   3.038   5.409   2.577
  872SOL    HW1 6825   3.037   5.360   2.659
  872SOL    HW2 6826   3.127   5.399   2.544
  873SOL     OW 6827   2.679   1.148   0.818
  873SOL    HW1 6828   2.690   1.193   0.902
  873SOL    HW2 6829   2.698   1.215   0.752
  874SOL     OW 6830   3.083   2.396   2.112
  874SOL    HW1 6831   3.059   2.355   2.029
  874SOL    HW2 6832   3.151   2.460   2.088
  875SOL     OW 6833   2.328   8.009   4.865
  875SOL    HW1 6834   2.333   7.913   4.862
  875SOL    HW2 6835   2.239   8.029   4.837
  876SOL     OW 6836   8.016   8.945   3.895
  876SOL    HW1 6837   7.957   9.000   3.948
  876SOL    HW2 6838   7.959   8.907   3.828
  877SOL     OW 6839   5.856   7.443   4.347
  877SOL    HW1 6840   5.949   7.419   4.339
  877SOL    HW2 6841   5.827   7.456   4.257
  878SOL     OW 6842   8.608   6.978   2.272
  878SOL    HW1 6843   8.533   7.013   2.320
  878SOL    HW2 6844   8.679   7.039   2.290
  879SOL     OW 6845   7.044   3.967   0.592
  879SOL    HW1 6846   7.091   3.936   0.515
  879SOL    HW2 6847   7.079   4.055   0.608
  880SOL     OW 6848   7.345   5.712   2.526
  880SOL    HW1 6849   7.394   5.745   2.451
  880SOL    HW2 6850   7.263   5.681   2.488
  881SOL     OW 6851   3.984   6.541   2.646
  881SOL    HW1 6852   3.985   6.498   2.731
  881SOL    HW2 6853   3.912   6.604   2.652
  882SOL     OW 6854   5.464   7.086   5.047
  882SOL    HW1 6855   5.381   7.092   5.000
  882SOL    HW2 6856   5.445   7.030   5.123
  883SOL     OW 6857   3.980   9.580   4.665
  883SOL    HW1 6858   3.931   9.652   4.705
  883SOL    HW2 6859   3.960   9.504   4.720
  884SOL     OW 6860  -0.032   9.407   5.882
  884SOL    HW1 6861  -0.019   9.405   5.788
  884SOL    HW2 6862   0.039   9.353   5.917
  885SOL     OW 6863   4.306   4.091   4.766
  885SOL    HW1 6864   4.293   4.146   4.842
  885SOL    HW2 6865   4.400   4.098   4.747
  886SOL     OW 6866  -0.781   5.767   6.276
  886SOL    HW1 6867  -0.832   5.802   6.350
  886SOL    HW2 6868  -0.793   5.831   6.206
  887SOL     OW 6869  -0.221   5.525   5.379
  887SOL    HW1 6870  -0.291   5.467   5.409
  887SOL    HW2 6871  -0.266   5.602   5.345
  888SOL     OW 6872   2.663   9.964   5.528
  888SOL    HW1 6873   2.668  10.059   5.538
  888SOL    HW2 6874   2.605   9.950   5.453
  889SOL     OW 6875   0.579   7.067   3.811
  889SOL    HW1 6876   0.560   6.979   3.778
  889SOL    HW2 6877   0.593   7.120   3.733
  890SOL     OW 6878   2.258   5.537   1.328
  890SOL    HW1 6879   2.296   5.462   1.282
  890SOL    HW2 6880   2.186   5.565   1.272
  891SOL     OW 6881   7.275   6.623   0.187
  891SOL    HW1 6882   7.213   6.579   0.245
  891SOL    HW2 6883   7.340   6.661   0.246
  892SOL     OW 6884   0.633   2.496   0.478
  892SOL    HW1 6885   0.552   2.534   0.513
  892SOL    HW2 6886   0.686   2.475   0.555
  893SOL     OW 6887   2.012   4.657   2.813
  893SOL    HW1 6888   2.042   4.743   2.842
  893SOL    HW2 6889   2.088   4.618   2.770
  894SOL     OW 6890   7.587   7.096   2.980
  894SOL    HW1 6891   7.550   7.108   3.068
  894SOL    HW2 6892   7.589   7.001   2.969
  895SOL     OW 6893   2.351   6.141   3.810
  895SOL    HW1 6894   2.423   6.142   3.874
  895SOL    HW2 6895   2.273   6.121   3.862
  896SOL     OW 6896   1.648   2.947   0.549
  896SOL    HW1 6897   1.579   2.983   0.605
  896SOL    HW2 6898   1.603   2.924   0.467
  897SOL     OW 6899   6.819   5.604   1.585
  897SOL    HW1 6900   6.838   5.696   1.600
  897SOL    HW2 6901   6.896   5.558   1.617
  898SOL     OW 6902  -0.326   3.698   5.514
  898SOL    HW1 6903  -0.368   3.643   5.581
  898SOL    HW2 6904  -0.240   3.658   5.502
  899SOL     OW 6905   4.552   2.822   0.340
  899SOL    HW1 6906   4.624   2.845   0.398
  899SOL    HW2 6907   4.491   2.895   0.348
  900SOL     OW 6908   5.267   4.346   0.490
  900SOL    HW1 6909   5.270   4.433   0.529
  900SOL    HW2 6910   5.312   4.290   0.553
  901SOL     OW 6911   2.972   2.474   1.215
  901SOL    HW1 6912   3.050   2.419   1.207
  901SOL    HW2 6913   2.988   2.526   1.294
  902SOL     OW 6914   5.261   7.162   1.731
  902SOL    HW1 6915   5.277   7.243   1.780
  902SOL    HW2 6916   5.337   7.108   1.751
  903SOL     OW 6917   1.661   8.102   5.022
  903SOL    HW1 6918   1.643   8.168   4.956
  903SOL    HW2 6919   1.756   8.088   5.017
  904SOL     OW 6920   5.806   7.148   0.018
  904SOL    HW1 6921   5.784   7.078   0.079
  904SOL    HW2 6922   5.807   7.105  -0.069
  905SOL     OW 6923   4.382   9.924   6.275
  905SOL    HW1 6924   4.366  10.018   6.277
  905SOL    HW2 6925   4.426   9.905   6.358
  906SOL     OW 6926   8.391   7.030   2.728
  906SOL    HW1 6927   8.435   7.110   2.699
  906SOL    HW2 6928   8.461   6.965   2.732
  907SOL     OW 6929   4.236   9.514   4.687
  907SOL    HW1 6930   4.280   9.562   4.757
  907SOL    HW2 6931   4.155   9.563   4.672
  908SOL     OW 6932   8.067   6.616   3.123
  908SOL    HW1 6933   7.986   6.569   3.101
  908SOL    HW2 6934   8.099   6.573   3.201
  909SOL     OW 6935   2.631   5.451   3.139
  909SOL    HW1 6936   2.550   5.500   3.158
  909SOL    HW2 6937   2.620   5.368   3.187
  910SOL     OW 6938   2.480   8.090   5.097
  910SOL    HW1 6939   2.405   8.145   5.117
  910SOL    HW2 6940   2.471   8.071   5.003
  911SOL     OW 6941  -0.265   4.050   6.096
  911SOL    HW1 6942  -0.190   4.107   6.116
  911SOL    HW2 6943  -0.339   4.092   6.140
  912SOL     OW 6944   3.708   9.435   4.557
  912SOL    HW1 6945   3.713   9.529   4.538
  912SOL    HW2 6946   3.777   9.420   4.622
  913SOL     OW 6947   5.653   7.924   3.905
  913SOL    HW1 6948   5.595   7.994   3.876
  913SOL    HW2 6949   5.662   7.867   3.828
  914SOL     OW 6950   7.228   7.423   2.864
  914SOL    HW1 6951   7.296   7.409   2.930
  914SOL    HW2 6952   7.146   7.417   2.912
  915SOL     OW 6953   3.863  10.542   5.664
  915SOL    HW1 6954   3.874  10.556   5.570
  915SOL    HW2 6955   3.796  10.474   5.671
  916SOL     OW 6956   1.826   7.640   3.090
  916SOL    HW1 6957   1.782   7.567   3.047
  916SOL    HW2 6958   1.887   7.599   3.151
  917SOL     OW 6959   1.142   3.554   1.091
  917SOL    HW1 6960   1.119   3.582   1.002
  917SOL    HW2 6961   1.220   3.499   1.079
  918SOL     OW 6962   0.588   6.832   5.496
  918SOL    HW1 6963   0.623   6.744   5.505
  918SOL    HW2 6964   0.500   6.827   5.533
  919SOL     OW 6965   2.077   1.031   0.762
  919SOL    HW1 6966   2.103   1.122   0.750
  919SOL    HW2 6967   2.127   0.983   0.696
  920SOL     OW 6968   5.721   3.552   5.040
  920SOL    HW1 6969   5.764   3.510   5.115
  920SOL    HW2 6970   5.731   3.490   4.968
  921SOL     OW 6971   0.001   5.707   3.753
  921SOL    HW1 6972   0.007   5.743   3.664
  921SOL    HW2 6973  -0.080   5.745   3.788
  922SOL     OW 6974   1.811   6.110   4.759
  922SOL    HW1 6975   1.851   6.108   4.846
  922SOL    HW2 6976   1.792   6.202   4.744
  923SOL     OW 6977   1.980   0.243   0.214
  923SOL    HW1 6978   1.887   0.231   0.192
  923SOL    HW2 6979   1.979   0.305   0.287
  924SOL     OW 6980  -1.431   2.413   3.985
  924SOL    HW1 6981  -1.469   2.389   4.069
  924SOL    HW2 6982  -1.506   2.438   3.931
  925SOL     OW 6983   3.972   5.356   0.980
  925SOL    HW1 6984   3.945   5.415   1.050
  925SOL    HW2 6985   3.999   5.414   0.909
  926SOL     OW 6986   2.519   8.099   1.684
  926SOL    HW1 6987   2.547   8.098   1.592
  926SOL    HW2 6988   2.600   8.113   1.733
  927SOL     OW 6989   7.622   2.530   0.541
  927SOL    HW1 6990   7.714   2.542   0.564
  927SOL    HW2 6991   7.613   2.436   0.525
  928SOL     OW 6992   3.886   7.603   4.756
  928SOL    HW1 6993   3.918   7.651   4.679
  928SOL    HW2 6994   3.941   7.525   4.760
  929SOL     OW 6995   6.501   2.807   2.090
  929SOL    HW1 6996   6.451   2.866   2.146
  929SOL    HW2 6997   6.503   2.851   2.005
  930SOL     OW 6998   7.001   1.915   2.052
  930SOL    HW1 6999   6.925   1.896   1.997
  930SOL    HW2 7000   6.991   2.007   2.075
  931SOL     OW 7001   3.625   3.546   1.083
  931SOL    HW1 7002   3.593   3.630   1.117
  931SOL    HW2 7003   3.552   3.486   1.096
  932SOL     OW 7004   2.990   3.681   3.628
  932SOL    HW1 7005   3.027   3.620   3.692
  932SOL    HW2 7006   3.043   3.759   3.637
  933SOL     OW 7007   6.732   8.530   5.904
  933SOL    HW1 7008   6.659   8.480   5.869
  933SOL    HW2 7009   6.702   8.621   5.902
  934SOL     OW 7010  -0.092   5.555   5.108
  934SOL    HW1 7011  -0.029   5.610   5.155
  934SOL    HW2 7012  -0.158   5.533   5.174
  935SOL     OW 7013   7.013   2.022   0.179
  935SOL    HW1 7014   6.982   2.065   0.100
  935SOL    HW2 7015   7.080   1.961   0.149
  936SOL     OW 7016   3.195   3.787   0.872
  936SOL    HW1 7017   3.267   3.771   0.811
  936SOL    HW2 7018   3.228   3.759   0.957
  937SOL     OW 7019   1.333   0.788   1.031
  937SOL    HW1 7020   1.292   0.701   1.035
  937SOL    HW2 7021   1.260   0.847   1.013
  938SOL     OW 7022   2.330   5.122   4.456
  938SOL    HW1 7023   2.313   5.210   4.492
  938SOL    HW2 7024   2.264   5.112   4.387
  939SOL     OW 7025   0.544   0.916   1.009
  939SOL    HW1 7026   0.463   0.944   0.967
  939SOL    HW2 7027   0.532   0.823   1.026
  940SOL     OW 7028   0.501   6.698   4.627
  940SOL    HW1 7029   0.558   6.745   4.565
  940SOL    HW2 7030   0.488   6.612   4.587
  941SOL     OW 7031  -0.013   8.370   5.792
  941SOL    HW1 7032   0.001   8.463   5.810
  941SOL    HW2 7033  -0.091   8.368   5.737
  942SOL     OW 7034   3.732   8.689   2.537
  942SOL    HW1 7035   3.717   8.631   2.612
  942SOL    HW2 7036   3.734   8.778   2.575
  943SOL     OW 7037   7.369   9.953   5.187
  943SOL    HW1 7038   7.388  10.041   5.219
  943SOL    HW2 7039   7.279   9.959   5.154
  944SOL     OW 7040   8.066   1.708   0.178
  944SOL    HW1 7041   7.979   1.670   0.187
  944SOL    HW2 7042   8.051   1.796   0.144
  945SOL     OW 7043   6.211   7.289   4.660
  945SOL    HW1 7044   6.232   7.236   4.582
  945SOL    HW2 7045   6.144   7.351   4.629
  946SOL     OW 7046   6.837   3.883   1.156
  946SOL    HW1 7047   6.859   3.940   1.082
  946SOL    HW2 7048   6.893   3.913   1.227
  947SOL     OW 7049   3.897   7.806   1.451
  947SOL    HW1 7050   3.931   7.742   1.513
  947SOL    HW2 7051   3.899   7.761   1.366
  948SOL     OW 7052   4.061   8.734   5.298
  948SOL    HW1 7053   4.130   8.749   5.363
  948SOL    HW2 7054   4.079   8.799   5.229
  949SOL     OW 7055   7.231  10.034   4.956
  949SOL    HW1 7056   7.217  10.026   4.861
  949SOL    HW2 7057   7.314  10.082   4.963
  950SOL     OW 7058   5.393   3.024   3.824
  950SOL    HW1 7059   5.418   2.994   3.736
  950SOL    HW2 7060   5.452   3.098   3.841
  951SOL     OW 7061   6.828   5.254   0.056
  951SOL    HW1 7062   6.913   5.226   0.093
  951SOL    HW2 7063   6.829   5.349   0.065
  952SOL     OW 7064   4.707   6.527   5.492
  952SOL    HW1 7065   4.747   6.517   5.406
  952SOL    HW2 7066   4.781   6.524   5.553
  953SOL     OW 7067   5.929   0.587   0.481
  953SOL    HW1 7068   5.842   0.599   0.444
  953SOL    HW2 7069   5.989   0.614   0.412
  954SOL     OW 7070   7.671   7.394   3.491
  954SOL    HW1 7071   7.752   7.343   3.502
  954SOL    HW2 7072   7.648   7.383   3.398
  955SOL     OW 7073   3.072  10.252   5.468
  955SOL    HW1 7074   3.009  10.323   5.481
  955SOL    HW2 7075   3.065  10.198   5.546
  956SOL     OW 7076   5.831   9.359   4.752
  956SOL    HW1 7077   5.757   9.419   4.745
  956SOL    HW2 7078   5.907   9.416   4.765
  957SOL     OW 7079   5.934   3.822   0.188
  957SOL    HW1 7080   6.003   3.863   0.240
  957SOL    HW2 7081   5.971   3.815   0.100
  958SOL     OW 7082   0.154   8.037   5.011
  958SOL    HW1 7083   0.244   8.057   4.985
  958SOL    HW2 7084   0.163   7.971   5.080
  959SOL     OW 7085   3.027   6.981   3.880
  959SOL    HW1 7086   3.112   6.998   3.839
  959SOL    HW2 7087   2.965   6.979   3.807
  960SOL     OW 7088   1.474   2.852   3.093
  960SOL    HW1 7089   1.556   2.900   3.098
  960SOL    HW2 7090   1.410   2.916   3.064
  961SOL     OW 7091   4.147   2.207   1.347
  961SOL    HW1 7092   4.177   2.279   1.292
  961SOL    HW2 7093   4.105   2.249   1.422
  962SOL     OW 7094   1.637   4.631   6.293
  962SOL    HW1 7095   1.598   4.712   6.258
  962SOL    HW2 7096   1.601   4.562   6.239
  963SOL     OW 7097   2.924   5.533   0.669
  963SOL    HW1 7098   2.979   5.461   0.639
  963SOL    HW2 7099   2.902   5.582   0.590
  964SOL     OW 7100   5.842   5.334   0.222
  964SOL    HW1 7101   5.920   5.371   0.263
  964SOL    HW2 7102   5.769   5.379   0.263
  965SOL     OW 7103   3.044   7.996   1.382
  965SOL    HW1 7104   3.037   7.976   1.289
  965SOL    HW2 7105   3.025   8.090   1.387
  966SOL     OW 7106   2.425   3.746   3.168
  966SOL    HW1 7107   2.380   3.830   3.163
  966SOL    HW2 7108   2.369   3.686   3.119
  967SOL     OW 7109   2.328   8.775   4.492
  967SOL    HW1 7110   2.259   8.840   4.506
  967SOL    HW2 7111   2.335   8.730   4.577
  968SOL     OW 7112   2.971   4.780   5.708
  968SOL    HW1 7113   2.885   4.752   5.740
  968SOL    HW2 7114   3.033   4.740   5.768
  969SOL     OW 7115   0.556   6.097   6.049
  969SOL    HW1 7116   0.499   6.174   6.052
  969SOL    HW2 7117   0.551   6.068   5.958
  970SOL     OW 7118   2.999   1.295   0.799
  970SOL    HW1 7119   2.919   1.311   0.748
  970SOL    HW2 7120   2.980   1.333   0.885
  971SOL     OW 7121   1.468   3.457   1.549
  971SOL    HW1 7122   1.503   3.368   1.542
  971SOL    HW2 7123   1.467   3.475   1.643
  972SOL     OW 7124   7.680   1.613   0.524
  972SOL    HW1 7125   7.606   1.673   0.528
  972SOL    HW2 7126   7.757   1.669   0.528
  973SOL     OW 7127  -0.762   4.123   4.666
  973SOL    HW1 7128  -0.737   4.036   4.636
  973SOL    HW2 7129  -0.683   4.176   4.654
  974SOL     OW 7130   2.281  10.162   5.603
  974SOL    HW1 7131   2.218  10.230   5.576
  974SOL    HW2 7132   2.252  10.083   5.558
  975SOL     OW 7133   5.845   6.255   1.112
  975SOL    HW1 7134   5.844   6.326   1.048
  975SOL    HW2 7135   5.898   6.289   1.185
  976SOL     OW 7136   1.251   2.741   2.570
  976SOL    HW1 7137   1.321   2.682   2.598
  976SOL    HW2 7138   1.241   2.723   2.476
  977SOL     OW 7139   1.729   7.879   4.857
  977SOL    HW1 7140   1.768   7.950   4.806
  977SOL    HW2 7141   1.635   7.897   4.857
  978SOL     OW 7142   2.445   4.312   0.477
  978SOL    HW1 7143   2.455   4.318   0.382
  978SOL    HW2 7144   2.351   4.298   0.489
  979SOL     OW 7145   0.913   8.043   6.011
  979SOL    HW1 7146   0.969   7.967   5.995
  979SOL    HW2 7147   0.950   8.112   5.955
  980SOL     OW 7148   5.336   8.334   2.533
  980SOL    HW1 7149   5.400   8.384   2.481
  980SOL    HW2 7150   5.326   8.251   2.485
  981SOL     OW 7151   2.497   6.552   5.289
  981SOL    HW1 7152   2.500   6.570   5.195
  981SOL    HW2 7153   2.482   6.637   5.330
  982SOL     OW 7154   2.307   5.703   4.682
  982SOL    HW1 7155   2.365   5.773   4.711
  982SOL    HW2 7156   2.246   5.691   4.755
  983SOL     OW 7157   7.747  10.455   5.640
  983SOL    HW1 7158   7.801  10.530   5.666
  983SOL    HW2 7159   7.666  10.465   5.690
  984SOL     OW 7160   3.097   8.814   3.190
  984SOL    HW1 7161   3.135   8.902   3.199
  984SOL    HW2 7162   3.008   8.830   3.160
  985SOL     OW 7163   7.914   8.300   3.400
  985SOL    HW1 7164   7.899   8.384   3.443
  985SOL    HW2 7165   8.008   8.283   3.412
  986SOL     OW 7166   7.431   2.080   0.392
  986SOL    HW1 7167   7.374   2.014   0.431
  986SOL    HW2 7168   7.424   2.064   0.298
  987SOL     OW 7169   3.892   9.178   5.538
  987SOL    HW1 7170   3.953   9.229   5.592
  987SOL    HW2 7171   3.942   9.101   5.511
  988SOL     OW 7172  -0.777   2.314   3.268
  988SOL    HW1 7173  -0.748   2.284   3.355
  988SOL    HW2 7174  -0.716   2.272   3.207
  989SOL     OW 7175   1.550   2.828   0.319
  989SOL    HW1 7176   1.459   2.844   0.297
  989SOL    HW2 7177   1.556   2.733   0.330
  990SOL     OW 7178   0.459   2.079   2.344
  990SOL    HW1 7179   0.495   2.099   2.257
  990SOL    HW2 7180   0.375   2.125   2.346
  991SOL     OW 7181   7.257   5.017   2.865
  991SOL    HW1 7182   7.211   5.035   2.783
  991SOL    HW2 7183   7.194   5.039   2.934
  992SOL     OW 7184   0.840   6.337   2.931
  992SOL    HW1 7185   0.757   6.373   2.900
  992SOL    HW2 7186   0.834   6.342   3.027
  993SOL     OW 7187   6.083   6.824   4.227
  993SOL    HW1 7188   6.101   6.744   4.275
  993SOL    HW2 7189   6.010   6.802   4.170
  994SOL     OW 7190   8.244   6.990   1.500
  994SOL    HW1 7191   8.318   7.036   1.541
  994SOL    HW2 7192   8.227   7.040   1.420
  995SOL     OW 7193   0.627   4.199   1.789
  995SOL    HW1 7194   0.677   4.270   1.748
  995SOL    HW2 7195   0.576   4.162   1.717
  996SOL     OW 7196   5.445   8.474   3.491
  996SOL    HW1 7197   5.419   8.521   3.412
  996SOL    HW2 7198   5.372   8.415   3.509
  997SOL     OW 7199   2.163   2.839   0.641
  997SOL    HW1 7200   2.218   2.809   0.713
  997SOL    HW2 7201   2.185   2.780   0.569
  998SOL     OW 7202   1.360   3.813   0.339
  998SOL    HW1 7203   1.285   3.872   0.340
  998SOL    HW2 7204   1.381   3.799   0.431
  999SOL     OW 7205   5.928   7.350   0.140
  999SOL    HW1 7206   5.921   7.329   0.233
  999SOL    HW2 7207   5.900   7.270   0.095
 1000SOL     OW 7208   7.846   7.398   0.459
 1000SOL    HW1 7209   7.866   7.448   0.380
 1000SOL    HW2 7210   7.864   7.458   0.531
 1001SOL     OW 7211   0.815   1.936   1.756
 1001SOL    HW1 7212   0.889   1.986   1.721
 1001SOL    HW2 7213   0.800   1.867   1.692
 1002SOL     OW 7214   1.575   3.000   4.194
 1002SOL    HW1 7215   1.535   2.998   4.107
 1002SOL    HW2 7216   1.573   3.093   4.218
 1003SOL     OW 7217   7.313   7.830   1.188
 1003SOL    HW1 7218   7.285   7.921   1.178
 1003SOL    HW2 7219   7.231   7.780   1.193
 1004SOL     OW 7220   3.939   3.259   4.303
 1004SOL    HW1 7221   3.900   3.317   4.237
 1004SOL    HW2 7222   3.900   3.173   4.285
 1005SOL     OW 7223   6.776   5.712   1.039
 1005SOL    HW1 7224   6.715   5.689   0.969
 1005SOL    HW2 7225   6.834   5.636   1.045
 1006SOL     OW 7226   6.436   3.021   1.335
 1006SOL    HW1 7227   6.480   3.103   1.313
 1006SOL    HW2 7228   6.410   2.984   1.251
 1007SOL     OW 7229   4.497   5.507   6.108
 1007SOL    HW1 7230   4.499   5.600   6.130
 1007SOL    HW2 7231   4.551   5.500   6.030
 1008SOL     OW 7232   5.601   5.803   6.047
 1008SOL    HW1 7233   5.522   5.846   6.015
 1008SOL    HW2 7234   5.667   5.821   5.980
 1009SOL     OW 7235   2.859   4.262   0.743
 1009SOL    HW1 7236   2.876   4.201   0.814
 1009SOL    HW2 7237   2.838   4.345   0.787
 1010SOL     OW 7238   6.979  10.290   5.474
 1010SOL    HW1 7239   6.988  10.242   5.556
 1010SOL    HW2 7240   6.892  10.265   5.441
 1011SOL     OW 7241   4.560   3.972   5.920
 1011SOL    HW1 7242   4.501   4.018   5.861
 1011SOL    HW2 7243   4.647   3.982   5.880
 1012SOL     OW 7244   0.303   4.456   6.226
 1012SOL    HW1 7245   0.358   4.433   6.150
 1012SOL    HW2 7246   0.356   4.432   6.302
 1013SOL     OW 7247  -0.371   1.229   1.462
 1013SOL    HW1 7248  -0.292   1.176   1.467
 1013SOL    HW2 7249  -0.422   1.206   1.540
 1014SOL     OW 7250  -0.953   5.760   5.849
 1014SOL    HW1 7251  -1.037   5.737   5.809
 1014SOL    HW2 7252  -0.917   5.676   5.878
 1015SOL     OW 7253   1.936   2.076   2.187
 1015SOL    HW1 7254   1.851   2.096   2.226
 1015SOL    HW2 7255   1.999   2.124   2.241
 1016SOL     OW 7256   1.459   7.834   3.017
 1016SOL    HW1 7257   1.531   7.887   3.051
 1016SOL    HW2 7258   1.411   7.807   3.095
 1017SOL     OW 7259   1.520   5.530   1.578
 1017SOL    HW1 7260   1.433   5.564   1.557
 1017SOL    HW2 7261   1.503   5.448   1.624
 1018SOL     OW 7262   5.475   4.512   0.153
 1018SOL    HW1 7263   5.390   4.471   0.164
 1018SOL    HW2 7264   5.518   4.460   0.085
 1019SOL     OW 7265   6.487   8.093   5.862
 1019SOL    HW1 7266   6.410   8.042   5.838
 1019SOL    HW2 7267   6.473   8.115   5.954
 1020SOL     OW 7268   0.566   2.706   3.022
 1020SOL    HW1 7269   0.537   2.743   2.939
 1020SOL    HW2 7270   0.635   2.644   2.999
 1021SOL     OW 7271   7.477   6.204   1.293
 1021SOL    HW1 7272   7.536   6.221   1.219
 1021SOL    HW2 7273   7.443   6.290   1.316
 1022SOL     OW 7274   7.913   0.898   0.076
 1022SOL    HW1 7275   7.987   0.956   0.091
 1022SOL    HW2 7276   7.837   0.950   0.101
 1023SOL     OW 7277   1.536   5.863   5.306
 1023SOL    HW1 7278   1.473   5.926   5.270
 1023SOL    HW2 7279   1.547   5.798   5.236
 1024SOL     OW 7280   7.928   8.641   3.127
 1024SOL    HW1 7281   7.952   8.727   3.161
 1024SOL    HW2 7282   7.832   8.643   3.123
 1025SOL     OW 7283   6.170   6.644   2.178
 1025SOL    HW1 7284   6.223   6.566   2.163
 1025SOL    HW2 7285   6.205   6.681   2.259
 1026SOL     OW 7286   1.707   2.239   0.209
 1026SOL    HW1 7287   1.627   2.290   0.207
 1026SOL    HW2 7288   1.693   2.174   0.278
 1027SOL     OW 7289   4.392   9.312   3.663
 1027SOL    HW1 7290   4.360   9.306   3.573
 1027SOL    HW2 7291   4.323   9.359   3.710
 1028SOL     OW 7292   1.272   3.555   0.280
 1028SOL    HW1 7293   1.349   3.517   0.238
 1028SOL    HW2 7294   1.298   3.646   0.298
 1029SOL     OW 7295   0.786   7.474   4.217
 1029SOL    HW1 7296   0.744   7.554   4.249
 1029SOL    HW2 7297   0.821   7.432   4.296
 1030SOL     OW 7298   2.455   5.274   1.670
 1030SOL    HW1 7299   2.468   5.256   1.763
 1030SOL    HW2 7300   2.440   5.188   1.630
 1031SOL     OW 7301   0.976   9.485   5.659
 1031SOL    HW1 7302   0.996   9.544   5.732
 1031SOL    HW2 7303   1.062   9.466   5.620
 1032SOL     OW 7304   0.840   4.793   2.662
 1032SOL    HW1 7305   0.788   4.724   2.703
 1032SOL    HW2 7306   0.896   4.826   2.732
 1033SOL     OW 7307   5.408   3.026   5.110
 1033SOL    HW1 7308   5.416   3.092   5.178
 1033SOL    HW2 7309   5.318   2.993   5.120
 1034SOL     OW 7310   1.615   5.878   4.682
 1034SOL    HW1 7311   1.598   5.846   4.771
 1034SOL    HW2 7312   1.670   5.955   4.694
 1035SOL     OW 7313  -1.416   4.294   5.303
 1035SOL    HW1 7314  -1.354   4.285   5.376
 1035SOL    HW2 7315  -1.422   4.206   5.266
 1036SOL     OW 7316   1.063   5.989   2.963
 1036SOL    HW1 7317   1.058   5.991   3.059
 1036SOL    HW2 7318   0.991   5.932   2.937
 1037SOL     OW 7319   2.651   1.284   2.067
 1037SOL    HW1 7320   2.716   1.270   2.136
 1037SOL    HW2 7321   2.624   1.375   2.078
 1038SOL     OW 7322   5.589   2.555   0.154
 1038SOL    HW1 7323   5.587   2.559   0.058
 1038SOL    HW2 7324   5.646   2.480   0.173
 1039SOL     OW 7325   8.684   3.114   0.114
 1039SOL    HW1 7326   8.638   3.053   0.171
 1039SOL    HW2 7327   8.620   3.182   0.093
 1040SOL     OW 7328   7.899   5.764   1.184
 1040SOL    HW1 7329   7.889   5.809   1.268
 1040SOL    HW2 7330   7.840   5.811   1.125
 1041SOL     OW 7331   1.986   3.662   1.005
 1041SOL    HW1 7332   2.027   3.678   0.919
 1041SOL    HW2 7333   1.949   3.574   0.997
 1042SOL     OW 7334  -0.508   3.075   4.076
 1042SOL    HW1 7335  -0.515   3.064   3.982
 1042SOL    HW2 7336  -0.457   3.155   4.087
 1043SOL     OW 7337   4.777   5.766   0.896
 1043SOL    HW1 7338   4.737   5.852   0.885
 1043SOL    HW2 7339   4.846   5.781   0.961
 1044SOL     OW 7340   6.461   1.043   0.614
 1044SOL    HW1 7341   6.392   0.994   0.570
 1044SOL    HW2 7342   6.518   1.075   0.544
 1045SOL     OW 7343   3.977   4.290   0.073
 1045SOL    HW1 7344   3.978   4.312   0.166
 1045SOL    HW2 7345   4.047   4.344   0.035
 1046SOL     OW 7346   7.538   6.275   0.026
 1046SOL    HW1 7347   7.593   6.287   0.104
 1046SOL    HW2 7348   7.575   6.335  -0.039
 1047SOL     OW 7349   5.476   2.094   2.784
 1047SOL    HW1 7350   5.442   2.165   2.729
 1047SOL    HW2 7351   5.555   2.065   2.739
 1048SOL     OW 7352   0.739   8.919   6.190
 1048SOL    HW1 7353   0.676   8.928   6.118
 1048SOL    HW2 7354   0.760   8.826   6.193
 1049SOL     OW 7355   0.160   9.336   6.054
 1049SOL    HW1 7356   0.151   9.430   6.072
 1049SOL    HW2 7357   0.200   9.301   6.134
 1050SOL     OW 7358   5.213   6.080   2.157
 1050SOL    HW1 7359   5.209   6.104   2.064
 1050SOL    HW2 7360   5.189   5.988   2.159
 1051SOL     OW 7361   1.589   8.378   6.083
 1051SOL    HW1 7362   1.602   8.285   6.069
 1051SOL    HW2 7363   1.534   8.406   6.010
 1052SOL     OW 7364   6.352   8.434   3.955
 1052SOL    HW1 7365   6.337   8.527   3.972
 1052SOL    HW2 7366   6.399   8.403   4.032
 1053SOL     OW 7367   0.904   9.517   4.891
 1053SOL    HW1 7368   0.845   9.525   4.816
 1053SOL    HW2 7369   0.885   9.593   4.945
 1054SOL     OW 7370   5.503   4.241   6.066
 1054SOL    HW1 7371   5.594   4.251   6.097
 1054SOL    HW2 7372   5.459   4.321   6.094
 1055SOL     OW 7373   1.380   1.694   2.436
 1055SOL    HW1 7374   1.453   1.640   2.406
 1055SOL    HW2 7375   1.320   1.696   2.362
 1056SOL     OW 7376   3.408   3.483   5.326
 1056SOL    HW1 7377   3.363   3.400   5.311
 1056SOL    HW2 7378   3.481   3.484   5.264
 1057SOL     OW 7379   3.684   6.968   0.183
 1057SOL    HW1 7380   3.623   6.916   0.131
 1057SOL    HW2 7381   3.655   7.058   0.171
 1058SOL     OW 7382   4.877   0.982   0.413
 1058SOL    HW1 7383   4.806   1.044   0.429
 1058SOL    HW2 7384   4.833   0.900   0.390
 1059SOL     OW 7385   7.413   6.733   0.787
 1059SOL    HW1 7386   7.383   6.791   0.717
 1059SOL    HW2 7387   7.348   6.746   0.857
 1060SOL     OW 7388   7.930   9.838   4.970
 1060SOL    HW1 7389   7.879   9.764   4.939
 1060SOL    HW2 7390   7.992   9.856   4.899
 1061SOL     OW 7391   1.490   4.374   4.865
 1061SOL    HW1 7392   1.583   4.383   4.843
 1061SOL    HW2 7393   1.449   4.345   4.784
 1062SOL     OW 7394   2.839   3.518   4.375
 1062SOL    HW1 7395   2.903   3.518   4.303
 1062SOL    HW2 7396   2.755   3.535   4.333
 1063SOL     OW 7397   8.150   7.666   1.425
 1063SOL    HW1 7398   8.117   7.756   1.432
 1063SOL    HW2 7399   8.176   7.657   1.333
 1064SOL     OW 7400   8.406   4.011   0.882
 1064SOL    HW1 7401   8.399   3.942   0.948
 1064SOL    HW2 7402   8.389   3.966   0.799
 1065SOL     OW 7403   2.403   2.701   2.224
 1065SOL    HW1 7404   2.460   2.631   2.254
 1065SOL    HW2 7405   2.335   2.657   2.173
 1066SOL     OW 7406   9.105   6.439   0.852
 1066SOL    HW1 7407   9.110   6.533   0.869
 1066SOL    HW2 7408   9.098   6.433   0.757
 1067SOL     OW 7409   5.567  10.050   5.795
 1067SOL    HW1 7410   5.568  10.142   5.820
 1067SOL    HW2 7411   5.476  10.033   5.771
 1068SOL     OW 7412   4.833   7.200   5.575
 1068SOL    HW1 7413   4.888   7.264   5.620
 1068SOL    HW2 7414   4.791   7.151   5.645
 1069SOL     OW 7415   2.475   5.545   1.753
 1069SOL    HW1 7416   2.449   5.469   1.701
 1069SOL    HW2 7417   2.507   5.507   1.835
 1070SOL     OW 7418   3.120   6.788   0.995
 1070SOL    HW1 7419   3.079   6.758   1.076
 1070SOL    HW2 7420   3.203   6.741   0.991
 1071SOL     OW 7421   0.606   3.811   6.072
 1071SOL    HW1 7422   0.523   3.770   6.097
 1071SOL    HW2 7423   0.607   3.809   5.976
 1072SOL     OW 7424   0.737   1.894   0.992
 1072SOL    HW1 7425   0.701   1.956   0.929
 1072SOL    HW2 7426   0.824   1.929   1.013
 1073SOL     OW 7427   8.179   6.034   0.078
 1073SOL    HW1 7428   8.136   6.059  -0.003
 1073SOL    HW2 7429   8.159   6.104   0.140
 1074SOL     OW 7430   5.001   3.237   0.875
 1074SOL    HW1 7431   4.985   3.142   0.880
 1074SOL    HW2 7432   5.095   3.245   0.858
 1075SOL     OW 7433   0.156   5.497   3.417
 1075SOL    HW1 7434   0.209   5.526   3.491
 1075SOL    HW2 7435   0.203   5.421   3.382
 1076SOL     OW 7436   4.583   4.210   6.137
 1076SOL    HW1 7437   4.540   4.295   6.123
 1076SOL    HW2 7438   4.651   4.228   6.201
 1077SOL     OW 7439   1.601   5.485   2.796
 1077SOL    HW1 7440   1.661   5.446   2.733
 1077SOL    HW2 7441   1.640   5.464   2.882
 1078SOL     OW 7442   7.011   5.771   3.464
 1078SOL    HW1 7443   6.941   5.829   3.433
 1078SOL    HW2 7444   7.020   5.705   3.395
 1079SOL     OW 7445   7.268   7.663   3.876
 1079SOL    HW1 7446   7.342   7.722   3.870
 1079SOL    HW2 7447   7.279   7.620   3.961
 1080SOL     OW 7448   5.082   2.603   0.862
 1080SOL    HW1 7449   5.039   2.522   0.890
 1080SOL    HW2 7450   5.032   2.632   0.786
 1081SOL     OW 7451   7.221   7.689   2.715
 1081SOL    HW1 7452   7.229   7.731   2.801
 1081SOL    HW2 7453   7.226   7.595   2.734
 1082SOL     OW 7454   1.229   6.371   4.770
 1082SOL    HW1 7455   1.272   6.316   4.836
 1082SOL    HW2 7456   1.214   6.454   4.814
 1083SOL     OW 7457   1.341   6.955   5.565
 1083SOL    HW1 7458   1.252   6.939   5.534
 1083SOL    HW2 7459   1.346   6.908   5.648
 1084SOL     OW 7460   6.502   5.185   1.561
 1084SOL    HW1 7461   6.481   5.165   1.652
 1084SOL    HW2 7462   6.597   5.195   1.561
 1085SOL     OW 7463   7.047   7.736   0.878
 1085SOL    HW1 7464   7.113   7.670   0.854
 1085SOL    HW2 7465   7.098   7.814   0.901
 1086SOL     OW 7466   3.596   6.256   0.955
 1086SOL    HW1 7467   3.523   6.297   1.001
 1086SOL    HW2 7468   3.573   6.163   0.951
 1087SOL     OW 7469   1.772   4.761   3.519
 1087SOL    HW1 7470   1.818   4.735   3.599
 1087SOL    HW2 7471   1.701   4.697   3.511
 1088SOL     OW 7472   6.340   7.021   4.456
 1088SOL    HW1 7473   6.401   7.006   4.527
 1088SOL    HW2 7474   6.390   7.002   4.377
 1089SOL     OW 7475   0.384   0.964   1.466
 1089SOL    HW1 7476   0.409   0.961   1.559
 1089SOL    HW2 7477   0.423   1.045   1.434
 1090SOL     OW 7478   8.458   7.416   2.242
 1090SOL    HW1 7479   8.370   7.378   2.234
 1090SOL    HW2 7480   8.502   7.391   2.160
 1091SOL     OW 7481   0.132   4.649   5.919
 1091SOL    HW1 7482   0.189   4.721   5.947
 1091SOL    HW2 7483   0.183   4.570   5.937
 1092SOL     OW 7484   1.223   7.670   5.175
 1092SOL    HW1 7485   1.268   7.692   5.093
 1092SOL    HW2 7486   1.271   7.719   5.242
 1093SOL     OW 7487   2.198   5.305   0.171
 1093SOL    HW1 7488   2.219   5.214   0.149
 1093SOL    HW2 7489   2.256   5.357   0.115
 1094SOL     OW 7490   3.409   4.406   5.967
 1094SOL    HW1 7491   3.366   4.327   5.934
 1094SOL    HW2 7492   3.433   4.384   6.057
 1095SOL     OW 7493   2.395   1.300   0.089
 1095SOL    HW1 7494   2.409   1.394   0.083
 1095SOL    HW2 7495   2.338   1.279   0.014
 1096SOL     OW 7496   1.476   1.030   0.607
 1096SOL    HW1 7497   1.499   1.123   0.607
 1096SOL    HW2 7498   1.511   0.996   0.690
 1097SOL     OW 7499   0.488   2.252   1.475
 1097SOL    HW1 7500   0.545   2.251   1.552
 1097SOL    HW2 7501   0.454   2.163   1.470
 1098SOL     OW 7502   4.417   0.912   0.831
 1098SOL    HW1 7503   4.394   0.883   0.919
 1098SOL    HW2 7504   4.337   0.900   0.780
 1099SOL     OW 7505   6.327   6.169   1.240
 1099SOL    HW1 7506   6.356   6.090   1.194
 1099SOL    HW2 7507   6.267   6.136   1.307
 1100SOL     OW 7508   5.505   8.157   1.758
 1100SOL    HW1 7509   5.467   8.088   1.813
 1100SOL    HW2 7510   5.460   8.237   1.786
 1101SOL     OW 7511   1.834   5.150   5.227
 1101SOL    HW1 7512   1.897   5.112   5.166
 1101SOL    HW2 7513   1.871   5.133   5.314
 1102SOL     OW 7514   4.871   5.973   6.130
 1102SOL    HW1 7515   4.830   6.023   6.060
 1102SOL    HW2 7516   4.920   5.904   6.085
 1103SOL     OW 7517   6.711   2.573   2.970
 1103SOL    HW1 7518   6.732   2.508   2.903
 1103SOL    HW2 7519   6.682   2.650   2.921
 1104SOL     OW 7520  -1.683   4.765   5.749
 1104SOL    HW1 7521  -1.774   4.785   5.725
 1104SOL    HW2 7522  -1.654   4.701   5.684
 1105SOL     OW 7523   6.684   3.637   3.472
 1105SOL    HW1 7524   6.743   3.592   3.411
 1105SOL    HW2 7525   6.640   3.567   3.520
 1106SOL     OW 7526   3.110   6.198   2.023
 1106SOL    HW1 7527   3.163   6.121   2.041
 1106SOL    HW2 7528   3.072   6.222   2.108
 1107SOL     OW 7529   5.021   0.784   0.530
 1107SOL    HW1 7530   5.087   0.743   0.475
 1107SOL    HW2 7531   4.978   0.847   0.472
 1108SOL     OW 7532   8.221   7.371   0.936
 1108SOL    HW1 7533   8.196   7.285   0.971
 1108SOL    HW2 7534   8.143   7.402   0.891
 1109SOL     OW 7535   0.358   4.800   5.498
 1109SOL    HW1 7536   0.405   4.716   5.497
 1109SOL    HW2 7537   0.271   4.778   5.532
 1110SOL     OW 7538   2.844   4.962   1.892
 1110SOL    HW1 7539   2.748   4.960   1.895
 1110SOL    HW2 7540   2.870   4.871   1.908
 1111SOL     OW 7541   2.513   6.859   2.835
 1111SOL    HW1 7542   2.432   6.825   2.873
 1111SOL    HW2 7543   2.559   6.898   2.909
 1112SOL     OW 7544   3.700   8.032   2.565
 1112SOL    HW1 7545   3.794   8.015   2.567
 1112SOL    HW2 7546   3.680   8.045   2.472
 1113SOL     OW 7547   2.366   4.020   5.904
 1113SOL    HW1 7548   2.322   3.942   5.868
 1113SOL    HW2 7549   2.359   4.009   5.999
 1114SOL     OW 7550   6.312   2.099   3.100
 1114SOL    HW1 7551   6.250   2.171   3.089
 1114SOL    HW2 7552   6.356   2.092   3.015
 1115SOL     OW 7553   5.812   3.806   4.009
 1115SOL    HW1 7554   5.745   3.753   3.967
 1115SOL    HW2 7555   5.837   3.871   3.943
 1116SOL     OW 7556   7.557   6.175   2.973
 1116SOL    HW1 7557   7.652   6.159   2.975
 1116SOL    HW2 7558   7.519   6.100   3.018
 1117SOL     OW 7559   1.823   7.449   1.539
 1117SOL    HW1 7560   1.823   7.379   1.604
 1117SOL    HW2 7561   1.735   7.485   1.541
 1118SOL     OW 7562   0.246   6.520   5.827
 1118SOL    HW1 7563   0.161   6.561   5.843
 1118SOL    HW2 7564   0.308   6.570   5.880
 1119SOL     OW 7565   6.089   8.645   3.276
 1119SOL    HW1 7566   6.089   8.617   3.184
 1119SOL    HW2 7567   6.081   8.563   3.326
 1120SOL     OW 7568   3.328   5.959   0.274
 1120SOL    HW1 7569   3.416   5.982   0.242
 1120SOL    HW2 7570   3.297   5.893   0.211
 1121SOL     OW 7571   3.049   5.761   6.205
 1121SOL    HW1 7572   3.044   5.688   6.145
 1121SOL    HW2 7573   3.056   5.839   6.149
 1122SOL     OW 7574   5.294   9.047   4.782
 1122SOL    HW1 7575   5.340   9.079   4.859
 1122SOL    HW2 7576   5.207   9.087   4.787
 1123SOL     OW 7577   6.617   3.424   1.831
 1123SOL    HW1 7578   6.698   3.422   1.880
 1123SOL    HW2 7579   6.594   3.517   1.825
 1124SOL     OW 7580   2.409   5.363   1.122
 1124SOL    HW1 7581   2.347   5.385   1.053
 1124SOL    HW2 7582   2.467   5.439   1.127
 1125SOL     OW 7583   7.003   8.475   5.965
 1125SOL    HW1 7584   7.002   8.455   6.058
 1125SOL    HW2 7585   6.912   8.498   5.944
 1126SOL     OW 7586   2.145   8.874   4.842
 1126SOL    HW1 7587   2.076   8.940   4.843
 1126SOL    HW2 7588   2.103   8.794   4.874
 1127SOL     OW 7589   1.946   6.859   3.936
 1127SOL    HW1 7590   1.946   6.911   3.855
 1127SOL    HW2 7591   1.914   6.773   3.908
 1128SOL     OW 7592   8.629   8.193   2.670
 1128SOL    HW1 7593   8.678   8.147   2.738
 1128SOL    HW2 7594   8.565   8.129   2.639
 1129SOL     OW 7595   4.591   7.225   1.874
 1129SOL    HW1 7596   4.624   7.170   1.803
 1129SOL    HW2 7597   4.498   7.201   1.881
 1130SOL     OW 7598   2.560   4.353   5.598
 1130SOL    HW1 7599   2.632   4.405   5.563
 1130SOL    HW2 7600   2.495   4.418   5.627
 1131SOL     OW 7601   1.008   3.398   4.406
 1131SOL    HW1 7602   1.039   3.308   4.400
 1131SOL    HW2 7603   0.973   3.405   4.495
 1132SOL     OW 7604   3.588   2.937   1.242
 1132SOL    HW1 7605   3.616   3.027   1.226
 1132SOL    HW2 7606   3.622   2.916   1.329
 1133SOL     OW 7607   0.985   5.455   5.840
 1133SOL    HW1 7608   0.935   5.495   5.910
 1133SOL    HW2 7609   0.962   5.362   5.844
 1134SOL     OW 7610   0.666   4.424   5.480
 1134SOL    HW1 7611   0.590   4.479   5.460
 1134SOL    HW2 7612   0.669   4.361   5.408
 1135SOL     OW 7613   4.909   6.793   0.395
 1135SOL    HW1 7614   4.906   6.875   0.445
 1135SOL    HW2 7615   4.871   6.728   0.454
 1136SOL     OW 7616   2.415   4.029   3.205
 1136SOL    HW1 7617   2.407   4.099   3.269
 1136SOL    HW2 7618   2.497   4.047   3.159
 1137SOL     OW 7619   0.324   2.704   2.133
 1137SOL    HW1 7620   0.313   2.792   2.097
 1137SOL    HW2 7621   0.377   2.658   2.067
 1138SOL     OW 7622   6.158   7.964   1.356
 1138SOL    HW1 7623   6.063   7.974   1.356
 1138SOL    HW2 7624   6.184   7.984   1.446
 1139SOL     OW 7625   5.642   4.231   0.330
 1139SOL    HW1 7626   5.678   4.315   0.301
 1139SOL    HW2 7627   5.631   4.240   0.424
 1140SOL     OW 7628   7.033   8.373   4.871
 1140SOL    HW1 7629   6.940   8.370   4.848
 1140SOL    HW2 7630   7.079   8.362   4.787
 1141SOL     OW 7631   7.518   6.857   2.836
 1141SOL    HW1 7632   7.541   6.924   2.771
 1141SOL    HW2 7633   7.452   6.803   2.791
 1142SOL     OW 7634   2.712   7.768   0.943
 1142SOL    HW1 7635   2.624   7.772   0.906
 1142SOL    HW2 7636   2.725   7.854   0.983
 1143SOL     OW 7637   6.921   4.615   2.480
 1143SOL    HW1 7638   6.976   4.692   2.467
 1143SOL    HW2 7639   6.948   4.581   2.566
 1144SOL     OW 7640   2.381   6.775   5.385
 1144SOL    HW1 7641   2.353   6.770   5.476
 1144SOL    HW2 7642   2.303   6.801   5.337
 1145SOL     OW 7643   7.161   5.489   2.699
 1145SOL    HW1 7644   7.248   5.460   2.674
 1145SOL    HW2 7645   7.158   5.477   2.794
 1146SOL     OW 7646   5.614   7.684   5.024
 1146SOL    HW1 7647   5.686   7.624   5.046
 1146SOL    HW2 7648   5.631   7.762   5.077
 1147SOL     OW 7649   8.465   7.991   2.576
 1147SOL    HW1 7650   8.447   7.932   2.649
 1147SOL    HW2 7651   8.386   8.045   2.568
 1148SOL     OW 7652   4.411   7.015   3.191
 1148SOL    HW1 7653   4.458   6.981   3.267
 1148SOL    HW2 7654   4.345   6.950   3.171
 1149SOL     OW 7655   7.275   7.109   3.762
 1149SOL    HW1 7656   7.269   7.204   3.767
 1149SOL    HW2 7657   7.233   7.078   3.842
 1150SOL     OW 7658   0.262   3.561   5.006
 1150SOL    HW1 7659   0.171   3.586   5.023
 1150SOL    HW2 7660   0.294   3.529   5.091
 1151SOL     OW 7661   5.923   3.447   3.156
 1151SOL    HW1 7662   5.940   3.524   3.102
 1151SOL    HW2 7663   5.913   3.481   3.245
 1152SOL     OW 7664   6.589   4.912   2.795
 1152SOL    HW1 7665   6.567   4.932   2.704
 1152SOL    HW2 7666   6.655   4.844   2.788
 1153SOL     OW 7667   3.308   5.371   5.687
 1153SOL    HW1 7668   3.341   5.286   5.659
 1153SOL    HW2 7669   3.283   5.358   5.779
 1154SOL     OW 7670  -1.690   3.432   5.495
 1154SOL    HW1 7671  -1.605   3.465   5.525
 1154SOL    HW2 7672  -1.702   3.349   5.541
 1155SOL     OW 7673   0.532   7.154   4.592
 1155SOL    HW1 7674   0.565   7.074   4.635
 1155SOL    HW2 7675   0.606   7.184   4.539
 1156SOL     OW 7676   1.992   1.957   0.981
 1156SOL    HW1 7677   1.909   1.964   0.934
 1156SOL    HW2 7678   2.043   1.894   0.930
 1157SOL     OW 7679  -0.565   3.374   4.075
 1157SOL    HW1 7680  -0.528   3.374   4.163
 1157SOL    HW2 7681  -0.658   3.354   4.087
 1158SOL     OW 7682   6.827   3.829  -0.005
 1158SOL    HW1 7683   6.859   3.913   0.028
 1158SOL    HW2 7684   6.820   3.775   0.075
 1159SOL     OW 7685   2.026   8.615   4.171
 1159SOL    HW1 7686   2.112   8.628   4.130
 1159SOL    HW2 7687   1.969   8.679   4.128
 1160SOL     OW 7688  -0.113   1.553   1.611
 1160SOL    HW1 7689  -0.078   1.480   1.662
 1160SOL    HW2 7690  -0.044   1.619   1.612
 1161SOL     OW 7691   4.462   7.179   2.986
 1161SOL    HW1 7692   4.440   7.140   3.070
 1161SOL    HW2 7693   4.386   7.233   2.964
 1162SOL     OW 7694   2.815   7.004   4.074
 1162SOL    HW1 7695   2.746   6.969   4.017
 1162SOL    HW2 7696   2.897   6.984   4.027
 1163SOL     OW 7697   3.526   8.327   4.852
 1163SOL    HW1 7698   3.582   8.268   4.902
 1163SOL    HW2 7699   3.482   8.270   4.789
 1164SOL     OW 7700   1.813   4.870   4.000
 1164SOL    HW1 7701   1.814   4.845   3.908
 1164SOL    HW2 7702   1.729   4.837   4.033
 1165SOL     OW 7703   5.776   8.209   5.161
 1165SOL    HW1 7704   5.864   8.246   5.174
 1165SOL    HW2 7705   5.772   8.135   5.221
 1166SOL     OW 7706   2.087   3.768   0.407
 1166SOL    HW1 7707   2.156   3.777   0.473
 1166SOL    HW2 7708   2.011   3.812   0.445
 1167SOL     OW 7709   8.808   8.213   2.414
 1167SOL    HW1 7710   8.781   8.305   2.416
 1167SOL    HW2 7711   8.878   8.207   2.480
 1168SOL     OW 7712   3.504   9.654   4.561
 1168SOL    HW1 7713   3.595   9.678   4.545
 1168SOL    HW2 7714   3.465   9.649   4.473
 1169SOL     OW 7715   4.174  10.846   6.304
 1169SOL    HW1 7716   4.144  10.757   6.292
 1169SOL    HW2 7717   4.247  10.839   6.366
 1170SOL     OW 7718   2.505   6.491   5.610
 1170SOL    HW1 7719   2.597   6.477   5.587
 1170SOL    HW2 7720   2.457   6.479   5.529
 1171SOL     OW 7721   5.504   3.233   0.065
 1171SOL    HW1 7722   5.581   3.231   0.123
 1171SOL    HW2 7723   5.435   3.192   0.116
 1172SOL     OW 7724   2.845   6.141   2.493
 1172SOL    HW1 7725   2.887   6.114   2.574
 1172SOL    HW2 7726   2.764   6.183   2.521
 1173SOL     OW 7727   4.584   4.215   5.144
 1173SOL    HW1 7728   4.618   4.125   5.138
 1173SOL    HW2 7729   4.490   4.205   5.131
 1174SOL     OW 7730   2.410   3.086   1.892
 1174SOL    HW1 7731   2.425   2.992   1.886
 1174SOL    HW2 7732   2.352   3.096   1.968
 1175SOL     OW 7733   6.178   8.018   5.640
 1175SOL    HW1 7734   6.194   7.972   5.723
 1175SOL    HW2 7735   6.129   8.096   5.665
 1176SOL     OW 7736   3.176   3.741   0.562
 1176SOL    HW1 7737   3.090   3.738   0.521
 1176SOL    HW2 7738   3.198   3.834   0.564
 1177SOL     OW 7739   8.560   5.860   0.628
 1177SOL    HW1 7740   8.603   5.786   0.584
 1177SOL    HW2 7741   8.620   5.934   0.615
 1178SOL     OW 7742   5.047   6.080   1.572
 1178SOL    HW1 7743   5.073   6.006   1.627
 1178SOL    HW2 7744   5.130   6.121   1.547
 1179SOL     OW 7745   2.997   2.948   4.355
 1179SOL    HW1 7746   3.093   2.944   4.358
 1179SOL    HW2 7747   2.972   2.878   4.294
 1180SOL     OW 7748   8.089   3.299   1.166
 1180SOL    HW1 7749   8.048   3.381   1.194
 1180SOL    HW2 7750   8.017   3.243   1.140
 1181SOL     OW 7751   3.132   3.750   6.276
 1181SOL    HW1 7752   3.178   3.700   6.343
 1181SOL    HW2 7753   3.040   3.750   6.305
 1182SOL     OW 7754   1.808   1.007   1.188
 1182SOL    HW1 7755   1.812   0.911   1.192
 1182SOL    HW2 7756   1.714   1.027   1.195
 1183SOL     OW 7757   7.213   2.579   0.788
 1183SOL    HW1 7758   7.154   2.526   0.734
 1183SOL    HW2 7759   7.276   2.616   0.726
 1184SOL     OW 7760   8.042   6.562   2.505
 1184SOL    HW1 7761   8.093   6.511   2.443
 1184SOL    HW2 7762   7.980   6.612   2.450
 1185SOL     OW 7763   1.319   4.402   1.555
 1185SOL    HW1 7764   1.272   4.480   1.525
 1185SOL    HW2 7765   1.354   4.364   1.475
 1186SOL     OW 7766   1.411   4.940   2.450
 1186SOL    HW1 7767   1.482   4.883   2.481
 1186SOL    HW2 7768   1.332   4.896   2.479
 1187SOL     OW 7769   1.881   9.813   4.624
 1187SOL    HW1 7770   1.842   9.894   4.657
 1187SOL    HW2 7771   1.848   9.745   4.683
 1188SOL     OW 7772   1.894   6.433   3.773
 1188SOL    HW1 7773   1.976   6.451   3.727
 1188SOL    HW2 7774   1.880   6.511   3.827
 1189SOL     OW 7775   7.631   9.133   4.220
 1189SOL    HW1 7776   7.623   9.217   4.266
 1189SOL    HW2 7777   7.543   9.115   4.187
 1190SOL     OW 7778   7.231   9.845   5.995
 1190SOL    HW1 7779   7.228   9.818   5.903
 1190SOL    HW2 7780   7.287   9.779   6.037
 1191SOL     OW 7781   0.442   8.640   4.655
 1191SOL    HW1 7782   0.449   8.591   4.737
 1191SOL    HW2 7783   0.530   8.673   4.639
 1192SOL     OW 7784   5.170   4.713   0.976
 1192SOL    HW1 7785   5.127   4.790   1.013
 1192SOL    HW2 7786   5.098   4.660   0.942
 1193SOL     OW 7787   2.992   7.951   5.618
 1193SOL    HW1 7788   3.028   7.863   5.608
 1193SOL    HW2 7789   3.014   7.976   5.708
 1194SOL     OW 7790   3.701   9.625   5.358
 1194SOL    HW1 7791   3.772   9.621   5.294
 1194SOL    HW2 7792   3.700   9.538   5.398
 1195SOL     OW 7793   2.233   9.096   4.591
 1195SOL    HW1 7794   2.322   9.095   4.624
 1195SOL    HW2 7795   2.237   9.151   4.512
 1196SOL     OW 7796   3.503   6.394   2.991
 1196SOL    HW1 7797   3.539   6.368   2.906
 1196SOL    HW2 7798   3.576   6.436   3.036
 1197SOL     OW 7799   5.649   6.647   1.057
 1197SOL    HW1 7800   5.743   6.666   1.058
 1197SOL    HW2 7801   5.623   6.648   1.149
 1198SOL     OW 7802  -0.397   4.525   5.986
 1198SOL    HW1 7803  -0.303   4.543   5.995
 1198SOL    HW2 7804  -0.401   4.439   5.943
 1199SOL     OW 7805   1.813   7.371   2.413
 1199SOL    HW1 7806   1.804   7.314   2.337
 1199SOL    HW2 7807   1.730   7.364   2.460
 1200SOL     OW 7808   2.186   4.665   1.354
 1200SOL    HW1 7809   2.278   4.690   1.353
 1200SOL    HW2 7810   2.153   4.693   1.269
 1201SOL     OW 7811   6.416   7.570   1.976
 1201SOL    HW1 7812   6.376   7.551   1.892
 1201SOL    HW2 7813   6.343   7.594   2.033
 1202SOL     OW 7814   2.215   0.840   0.608
 1202SOL    HW1 7815   2.288   0.784   0.583
 1202SOL    HW2 7816   2.141   0.780   0.617
 1203SOL     OW 7817   1.358   3.880   5.372
 1203SOL    HW1 7818   1.420   3.813   5.342
 1203SOL    HW2 7819   1.285   3.831   5.409
 1204SOL     OW 7820   3.165   1.641   2.185
 1204SOL    HW1 7821   3.196   1.715   2.237
 1204SOL    HW2 7822   3.117   1.681   2.113
 1205SOL     OW 7823   1.396   2.063   2.283
 1205SOL    HW1 7824   1.385   2.037   2.374
 1205SOL    HW2 7825   1.342   2.002   2.233
 1206SOL     OW 7826   6.283   2.125   2.060
 1206SOL    HW1 7827   6.276   2.192   2.128
 1206SOL    HW2 7828   6.207   2.068   2.075
 1207SOL     OW 7829   6.941   5.506   0.056
 1207SOL    HW1 7830   6.945   5.594   0.092
 1207SOL    HW2 7831   6.987   5.512  -0.028
 1208SOL     OW 7832   1.331   4.372   0.749
 1208SOL    HW1 7833   1.288   4.447   0.790
 1208SOL    HW2 7834   1.283   4.360   0.667
 1209SOL     OW 7835   0.148   5.918   4.730
 1209SOL    HW1 7836   0.116   5.843   4.680
 1209SOL    HW2 7837   0.165   5.883   4.818
 1210SOL     OW 7838   6.444   5.173   1.834
 1210SOL    HW1 7839   6.376   5.203   1.895
 1210SOL    HW2 7840   6.526   5.198   1.876
 1211SOL     OW 7841   0.514   1.621   1.435
 1211SOL    HW1 7842   0.445   1.686   1.424
 1211SOL    HW2 7843   0.541   1.599   1.346
 1212SOL     OW 7844   5.184   4.007   6.006
 1212SOL    HW1 7845   5.169   4.082   6.064
 1212SOL    HW2 7846   5.118   3.944   6.031
 1213SOL     OW 7847   5.041   7.824   2.068
 1213SOL    HW1 7848   5.059   7.832   1.974
 1213SOL    HW2 7849   5.120   7.786   2.105
 1214SOL     OW 7850   8.218   7.570   1.162
 1214SOL    HW1 7851   8.266   7.493   1.193
 1214SOL    HW2 7852   8.212   7.558   1.068
 1215SOL     OW 7853   4.212   8.275   2.985
 1215SOL    HW1 7854   4.149   8.209   2.957
 1215SOL    HW2 7855   4.292   8.255   2.936
 1216SOL     OW 7856   2.261   7.231   5.936
 1216SOL    HW1 7857   2.198   7.284   5.885
 1216SOL    HW2 7858   2.230   7.141   5.927
 1217SOL     OW 7859   4.680   3.516   0.761
 1217SOL    HW1 7860   4.751   3.452   0.751
 1217SOL    HW2 7861   4.602   3.468   0.734
 1218SOL     OW 7862   5.191   7.036   4.533
 1218SOL    HW1 7863   5.229   7.078   4.610
 1218SOL    HW2 7864   5.265   7.026   4.473
 1219SOL     OW 7865   8.343   6.769   0.173
 1219SOL    HW1 7866   8.372   6.743   0.261
 1219SOL    HW2 7867   8.249   6.785   0.183
 1220SOL     OW 7868   3.897   7.512   2.773
 1220SOL    HW1 7869   3.832   7.545   2.711
 1220SOL    HW2 7870   3.941   7.590   2.806
 1221SOL     OW 7871   6.638   2.748   3.164
 1221SOL    HW1 7872   6.715   2.760   3.219
 1221SOL    HW2 7873   6.664   2.680   3.101
 1222SOL     OW 7874   6.772   3.549   3.044
 1222SOL    HW1 7875   6.700   3.493   3.016
 1222SOL    HW2 7876   6.777   3.537   3.139
 1223SOL     OW 7877   7.717   3.704   2.060
 1223SOL    HW1 7878   7.770   3.781   2.037
 1223SOL    HW2 7879   7.627   3.736   2.059
 1224SOL     OW 7880   3.415   3.042   3.514
 1224SOL    HW1 7881   3.366   3.119   3.541
 1224SOL    HW2 7882   3.387   3.027   3.423
 1225SOL     OW 7883   3.104   5.776   1.187
 1225SOL    HW1 7884   3.019   5.788   1.230
 1225SOL    HW2 7885   3.092   5.810   1.099
 1226SOL     OW 7886   6.722   2.624   2.028
 1226SOL    HW1 7887   6.722   2.713   1.993
 1226SOL    HW2 7888   6.646   2.621   2.087
 1227SOL     OW 7889   4.766   6.713   2.872
 1227SOL    HW1 7890   4.807   6.761   2.799
 1227SOL    HW2 7891   4.748   6.781   2.937
 1228SOL     OW 7892   2.526   7.637   4.955
 1228SOL    HW1 7893   2.451   7.654   5.012
 1228SOL    HW2 7894   2.521   7.543   4.937
 1229SOL     OW 7895   0.220   2.210   2.373
 1229SOL    HW1 7896   0.252   2.279   2.431
 1229SOL    HW2 7897   0.168   2.257   2.307
 1230SOL     OW 7898   2.181   6.492   3.676
 1230SOL    HW1 7899   2.205   6.531   3.760
 1230SOL    HW2 7900   2.156   6.567   3.621
 1231SOL     OW 7901   1.814   8.850   5.026
 1231SOL    HW1 7902   1.793   8.919   4.962
 1231SOL    HW2 7903   1.802   8.891   5.111
 1232SOL     OW 7904   5.595   7.827   3.664
 1232SOL    HW1 7905   5.643   7.879   3.599
 1232SOL    HW2 7906   5.588   7.740   3.624
 1233SOL     OW 7907   1.705   7.409   5.475
 1233SOL    HW1 7908   1.628   7.405   5.418
 1233SOL    HW2 7909   1.713   7.501   5.498
 1234SOL     OW 7910   0.804  10.373   5.970
 1234SOL    HW1 7911   0.764  10.286   5.974
 1234SOL    HW2 7912   0.808  10.394   5.877
 1235SOL     OW 7913   2.258   6.985   1.875
 1235SOL    HW1 7914   2.239   6.897   1.842
 1235SOL    HW2 7915   2.284   7.035   1.798
 1236SOL     OW 7916   4.353   8.662   5.941
 1236SOL    HW1 7917   4.339   8.754   5.918
 1236SOL    HW2 7918   4.270   8.634   5.980
 1237SOL     OW 7919   3.536   5.458   4.833
 1237SOL    HW1 7920   3.596   5.532   4.833
 1237SOL    HW2 7921   3.490   5.463   4.749
 1238SOL     OW 7922   8.245   7.286   2.807
 1238SOL    HW1 7923   8.269   7.201   2.844
 1238SOL    HW2 7924   8.327   7.323   2.775
 1239SOL     OW 7925   7.686   2.845   0.076
 1239SOL    HW1 7926   7.663   2.928   0.119
 1239SOL    HW2 7927   7.685   2.866  -0.018
 1240SOL     OW 7928   1.091   5.118   3.292
 1240SOL    HW1 7929   1.116   5.133   3.200
 1240SOL    HW2 7930   0.999   5.091   3.287
 1241SOL     OW 7931   1.557   0.884   1.136
 1241SOL    HW1 7932   1.479   0.837   1.107
 1241SOL    HW2 7933   1.612   0.818   1.177
 1242SOL     OW 7934   7.348   2.319   1.217
 1242SOL    HW1 7935   7.261   2.286   1.196
 1242SOL    HW2 7936   7.379   2.358   1.136
 1243SOL     OW 7937   1.795   4.290   5.641
 1243SOL    HW1 7938   1.743   4.328   5.570
 1243SOL    HW2 7939   1.883   4.324   5.626
 1244SOL     OW 7940   3.838   4.975   1.273
 1244SOL    HW1 7941   3.808   4.892   1.308
 1244SOL    HW2 7942   3.766   5.036   1.290
 1245SOL     OW 7943   2.579  10.212   5.586
 1245SOL    HW1 7944   2.590  10.251   5.673
 1245SOL    HW2 7945   2.490  10.176   5.588
 1246SOL     OW 7946   2.071   1.688   0.825
 1246SOL    HW1 7947   1.996   1.672   0.768
 1246SOL    HW2 7948   2.140   1.720   0.766
 1247SOL     OW 7949   2.296   7.168   1.680
 1247SOL    HW1 7950   2.236   7.158   1.606
 1247SOL    HW2 7951   2.383   7.166   1.640
 1248SOL     OW 7952   6.373   6.843   0.214
 1248SOL    HW1 7953   6.376   6.797   0.131
 1248SOL    HW2 7954   6.345   6.777   0.278
 1249SOL     OW 7955   2.208   8.546   2.371
 1249SOL    HW1 7956   2.211   8.637   2.400
 1249SOL    HW2 7957   2.210   8.550   2.276
 1250SOL     OW 7958  -0.429   0.964   1.655
 1250SOL    HW1 7959  -0.447   0.896   1.590
 1250SOL    HW2 7960  -0.398   0.916   1.732
 1251SOL     OW 7961   6.795   4.715   2.221
 1251SOL    HW1 7962   6.859   4.774   2.181
 1251SOL    HW2 7963   6.846   4.656   2.276
 1252SOL     OW 7964   7.066   7.474   3.291
 1252SOL    HW1 7965   6.978   7.510   3.280
 1252SOL    HW2 7966   7.082   7.479   3.385
 1253SOL     OW 7967   6.230   1.188   0.428
 1253SOL    HW1 7968   6.291   1.261   0.421
 1253SOL    HW2 7969   6.180   1.205   0.508
 1254SOL     OW 7970   7.774   1.527   0.773
 1254SOL    HW1 7971   7.863   1.565   0.776
 1254SOL    HW2 7972   7.731   1.572   0.700
 1255SOL     OW 7973  -0.155   1.080   1.525
 1255SOL    HW1 7974  -0.156   1.038   1.611
 1255SOL    HW2 7975  -0.063   1.099   1.508
 1256SOL     OW 7976   6.709   1.889   0.994
 1256SOL    HW1 7977   6.690   1.936   0.913
 1256SOL    HW2 7978   6.705   1.796   0.970
 1257SOL     OW 7979   1.356   3.859   0.958
 1257SOL    HW1 7980   1.445   3.836   0.930
 1257SOL    HW2 7981   1.309   3.776   0.959
 1258SOL     OW 7982   4.839   6.847   2.624
 1258SOL    HW1 7983   4.848   6.929   2.672
 1258SOL    HW2 7984   4.750   6.851   2.587
 1259SOL     OW 7985   3.659   2.853   0.563
 1259SOL    HW1 7986   3.674   2.901   0.645
 1259SOL    HW2 7987   3.602   2.910   0.511
 1260SOL     OW 7988  -0.341   5.716   4.308
 1260SOL    HW1 7989  -0.397   5.708   4.231
 1260SOL    HW2 7990  -0.252   5.723   4.273
 1261SOL     OW 7991   2.465   6.119   5.770
 1261SOL    HW1 7992   2.520   6.191   5.801
 1261SOL    HW2 7993   2.430   6.150   5.686
 1262SOL     OW 7994   2.876   2.572   2.972
 1262SOL    HW1 7995   2.964   2.593   2.941
 1262SOL    HW2 7996   2.870   2.613   3.058
 1263SOL     OW 7997   5.211   2.797   0.708
 1263SOL    HW1 7998   5.152   2.804   0.633
 1263SOL    HW2 7999   5.168   2.736   0.767
 1264SOL     OW 8000   5.353  10.625   6.242
 1264SOL    HW1 8001   5.367  10.623   6.337
 1264SOL    HW2 8002   5.265  10.662   6.232
 1265SOL     OW 8003   8.632   5.037   0.322
 1265SOL    HW1 8004   8.661   5.128   0.320
 1265SOL    HW2 8005   8.693   4.994   0.382
 1266SOL     OW 8006   3.292   3.290   2.518
 1266SOL    HW1 8007   3.197   3.289   2.534
 1266SOL    HW2 8008   3.305   3.362   2.456
 1267SOL     OW 8009   4.731   6.725   1.516
 1267SOL    HW1 8010   4.637   6.711   1.522
 1267SOL    HW2 8011   4.770   6.643   1.546
 1268SOL     OW 8012  -0.168   0.747   0.720
 1268SOL    HW1 8013  -0.153   0.655   0.743
 1268SOL    HW2 8014  -0.205   0.744   0.631
 1269SOL     OW 8015   0.759   2.368   3.740
 1269SOL    HW1 8016   0.690   2.322   3.788
 1269SOL    HW2 8017   0.798   2.426   3.804
 1270SOL     OW 8018   2.743   6.515   3.374
 1270SOL    HW1 8019   2.785   6.465   3.444
 1270SOL    HW2 8020   2.810   6.576   3.344
 1271SOL     OW 8021  -0.130   4.959   5.910
 1271SOL    HW1 8022  -0.071   4.891   5.878
 1271SOL    HW2 8023  -0.089   4.989   5.991
 1272SOL     OW 8024   1.478   5.728   1.087
 1272SOL    HW1 8025   1.501   5.818   1.110
 1272SOL    HW2 8026   1.403   5.736   1.029
 1273SOL     OW 8027   0.571   6.791   6.225
 1273SOL    HW1 8028   0.659   6.784   6.261
 1273SOL    HW2 8029   0.515   6.810   6.300
 1274SOL     OW 8030   6.345   7.418   3.759
 1274SOL    HW1 8031   6.322   7.325   3.768
 1274SOL    HW2 8032   6.422   7.417   3.702
 1275SOL     OW 8033   7.729   9.094   3.956
 1275SOL    HW1 8034   7.764   9.180   3.981
 1275SOL    HW2 8035   7.714   9.050   4.040
 1276SOL     OW 8036   7.632   5.047   1.318
 1276SOL    HW1 8037   7.593   5.112   1.377
 1276SOL    HW2 8038   7.599   5.071   1.231
 1277SOL     OW 8039   8.351   3.606   0.699
 1277SOL    HW1 8040   8.309   3.520   0.708
 1277SOL    HW2 8041   8.280   3.665   0.676
 1278SOL     OW 8042   0.389   3.614   3.751
 1278SOL    HW1 8043   0.452   3.674   3.710
 1278SOL    HW2 8044   0.414   3.527   3.720
 1279SOL     OW 8045   1.153   4.073   4.137
 1279SOL    HW1 8046   1.179   4.056   4.046
 1279SOL    HW2 8047   1.204   4.011   4.189
 1280SOL     OW 8048   5.129   1.389   0.388
 1280SOL    HW1 8049   5.210   1.374   0.438
 1280SOL    HW2 8050   5.159   1.409   0.300
 1281SOL     OW 8051   8.441   7.555   1.381
 1281SOL    HW1 8052   8.527   7.540   1.419
 1281SOL    HW2 8053   8.416   7.642   1.413
 1282SOL     OW 8054   5.151   5.401   6.017
 1282SOL    HW1 8055   5.222   5.366   5.963
 1282SOL    HW2 8056   5.118   5.476   5.968
 1283SOL     OW 8057   3.812  10.758   6.170
 1283SOL    HW1 8058   3.722  10.789   6.177
 1283SOL    HW2 8059   3.856  10.825   6.116
 1284SOL     OW 8060   4.136   7.507   3.918
 1284SOL    HW1 8061   4.144   7.456   3.838
 1284SOL    HW2 8062   4.226   7.536   3.937
 1285SOL     OW 8063   5.377   7.177   0.815
 1285SOL    HW1 8064   5.355   7.244   0.879
 1285SOL    HW2 8065   5.344   7.096   0.854
 1286SOL     OW 8066   4.847   3.482   3.532
 1286SOL    HW1 8067   4.867   3.575   3.520
 1286SOL    HW2 8068   4.873   3.441   3.449
 1287SOL     OW 8069   7.837   7.601   3.869
 1287SOL    HW1 8070   7.907   7.573   3.927
 1287SOL    HW2 8071   7.857   7.560   3.784
 1288SOL     OW 8072   4.678   2.980   4.711
 1288SOL    HW1 8073   4.730   3.049   4.752
 1288SOL    HW2 8074   4.739   2.907   4.700
 1289SOL     OW 8075   7.911   3.116   1.080
 1289SOL    HW1 8076   7.898   3.022   1.090
 1289SOL    HW2 8077   7.883   3.136   0.991
 1290SOL     OW 8078   6.426   6.678   0.550
 1290SOL    HW1 8079   6.502   6.719   0.509
 1290SOL    HW2 8080   6.367   6.752   0.569
 1291SOL     OW 8081   5.923   7.666   1.532
 1291SOL    HW1 8082   6.003   7.691   1.578
 1291SOL    HW2 8083   5.905   7.576   1.561
 1292SOL     OW 8084   5.457   5.002   0.900
 1292SOL    HW1 8085   5.502   4.926   0.938
 1292SOL    HW2 8086   5.415   5.045   0.974
 1293SOL     OW 8087   0.618   1.830   0.312
 1293SOL    HW1 8088   0.708   1.809   0.285
 1293SOL    HW2 8089   0.563   1.790   0.244
 1294SOL     OW 8090   3.572   7.323   6.208
 1294SOL    HW1 8091   3.561   7.414   6.180
 1294SOL    HW2 8092   3.489   7.281   6.186
 1295SOL     OW 8093   6.296   8.010   3.692
 1295SOL    HW1 8094   6.270   7.977   3.778
 1295SOL    HW2 8095   6.326   8.099   3.708
 1296SOL     OW 8096   7.228   3.448   1.333
 1296SOL    HW1 8097   7.291   3.452   1.405
 1296SOL    HW2 8098   7.171   3.374   1.355
 1297SOL     OW 8099   5.641   8.067   5.889
 1297SOL    HW1 8100   5.692   8.092   5.966
 1297SOL    HW2 8101   5.611   8.150   5.852
 1298SOL     OW 8102   1.947   3.256   2.273
 1298SOL    HW1 8103   2.012   3.249   2.342
 1298SOL    HW2 8104   1.947   3.348   2.248
 1299SOL     OW 8105   5.588   6.859   2.152
 1299SOL    HW1 8106   5.578   6.818   2.066
 1299SOL    HW2 8107   5.572   6.952   2.135
 1300SOL     OW 8108   6.860   2.604   2.385
 1300SOL    HW1 8109   6.887   2.543   2.316
 1300SOL    HW2 8110   6.823   2.679   2.337
 1301SOL     OW 8111   6.748   3.944   2.028
 1301SOL    HW1 8112   6.732   3.995   1.949
 1301SOL    HW2 8113   6.835   3.906   2.015
 1302SOL     OW 8114   5.266   6.151   0.794
 1302SOL    HW1 8115   5.342   6.208   0.807
 1302SOL    HW2 8116   5.261   6.100   0.875
 1303SOL     OW 8117   0.082   8.479   5.016
 1303SOL    HW1 8118   0.163   8.429   5.014
 1303SOL    HW2 8119   0.097   8.552   4.955
 1304SOL     OW 8120   1.729   1.993   3.394
 1304SOL    HW1 8121   1.723   2.039   3.310
 1304SOL    HW2 8122   1.719   1.900   3.371
 1305SOL     OW 8123   5.948   2.251   2.162
 1305SOL    HW1 8124   5.887   2.224   2.231
 1305SOL    HW2 8125   5.938   2.184   2.094
 1306SOL     OW 8126   6.374   6.926   5.644
 1306SOL    HW1 8127   6.303   6.885   5.596
 1306SOL    HW2 8128   6.453   6.884   5.610
 1307SOL     OW 8129   1.775   6.631   4.020
 1307SOL    HW1 8130   1.759   6.556   4.078
 1307SOL    HW2 8131   1.691   6.645   3.976
 1308SOL     OW 8132   6.379   1.691   2.051
 1308SOL    HW1 8133   6.308   1.715   2.110
 1308SOL    HW2 8134   6.457   1.731   2.089
 1309SOL     OW 8135  -0.581   5.495   5.456
 1309SOL    HW1 8136  -0.579   5.575   5.403
 1309SOL    HW2 8137  -0.629   5.520   5.535
 1310SOL     OW 8138   2.337   6.131   5.503
 1310SOL    HW1 8139   2.248   6.102   5.520
 1310SOL    HW2 8140   2.328   6.222   5.475
 1311SOL     OW 8141   0.593   1.746   0.793
 1311SOL    HW1 8142   0.605   1.838   0.773
 1311SOL    HW2 8143   0.678   1.717   0.827
 1312SOL     OW 8144   5.192   2.634   2.626
 1312SOL    HW1 8145   5.200   2.722   2.664
 1312SOL    HW2 8146   5.164   2.579   2.699
 1313SOL     OW 8147   0.525   2.867   3.914
 1313SOL    HW1 8148   0.472   2.828   3.844
 1313SOL    HW2 8149   0.524   2.800   3.983
 1314SOL     OW 8150   6.866   9.146   3.229
 1314SOL    HW1 8151   6.904   9.150   3.141
 1314SOL    HW2 8152   6.772   9.140   3.214
 1315SOL     OW 8153   3.696   8.747   2.921
 1315SOL    HW1 8154   3.707   8.714   3.010
 1315SOL    HW2 8155   3.635   8.820   2.930
 1316SOL     OW 8156   5.460   5.850   1.516
 1316SOL    HW1 8157   5.546   5.871   1.483
 1316SOL    HW2 8158   5.472   5.768   1.565
 1317SOL     OW 8159   6.128   8.112   2.815
 1317SOL    HW1 8160   6.120   8.091   2.722
 1317SOL    HW2 8161   6.049   8.075   2.855
 1318SOL     OW 8162  -0.735   1.869   2.749
 1318SOL    HW1 8163  -0.696   1.911   2.672
 1318SOL    HW2 8164  -0.716   1.775   2.737
 1319SOL     OW 8165   0.781   3.000   5.031
 1319SOL    HW1 8166   0.851   2.974   4.971
 1319SOL    HW2 8167   0.824   3.062   5.091
 1320SOL     OW 8168   6.298   5.714   5.330
 1320SOL    HW1 8169   6.331   5.630   5.297
 1320SOL    HW2 8170   6.233   5.741   5.266
 1321SOL     OW 8171   5.674   4.155   4.447
 1321SOL    HW1 8172   5.760   4.122   4.420
 1321SOL    HW2 8173   5.644   4.208   4.374
 1322SOL     OW 8174  -0.235   3.760   3.867
 1322SOL    HW1 8175  -0.320   3.786   3.902
 1322SOL    HW2 8176  -0.254   3.684   3.813
 1323SOL     OW 8177   8.859   7.408   1.988
 1323SOL    HW1 8178   8.939   7.457   1.970
 1323SOL    HW2 8179   8.799   7.474   2.025
 1324SOL     OW 8180   2.868   7.660   2.194
 1324SOL    HW1 8181   2.806   7.643   2.123
 1324SOL    HW2 8182   2.947   7.691   2.149
 1325SOL     OW 8183   4.565   7.220   3.598
 1325SOL    HW1 8184   4.578   7.291   3.661
 1325SOL    HW2 8185   4.650   7.176   3.593
 1326SOL     OW 8186   2.900   7.618   5.553
 1326SOL    HW1 8187   2.850   7.609   5.634
 1326SOL    HW2 8188   2.988   7.642   5.581
 1327SOL     OW 8189   1.437   1.689   2.139
 1327SOL    HW1 8190   1.495   1.752   2.180
 1327SOL    HW2 8191   1.495   1.617   2.112
 1328SOL     OW 8192   5.278   8.032   2.146
 1328SOL    HW1 8193   5.197   8.035   2.196
 1328SOL    HW2 8194   5.290   8.122   2.114
 1329SOL     OW 8195   1.867  10.181   6.081
 1329SOL    HW1 8196   1.802  10.207   6.016
 1329SOL    HW2 8197   1.938  10.244   6.070
 1330SOL     OW 8198   5.016   6.989   4.774
 1330SOL    HW1 8199   4.980   7.078   4.777
 1330SOL    HW2 8200   5.078   6.992   4.700
 1331SOL     OW 8201   2.371   5.052   6.162
 1331SOL    HW1 8202   2.400   5.060   6.071
 1331SOL    HW2 8203   2.289   5.103   6.166
 1332SOL     OW 8204   7.700   4.843   2.405
 1332SOL    HW1 8205   7.723   4.933   2.382
 1332SOL    HW2 8206   7.775   4.790   2.378
 1333SOL     OW 8207   4.997   1.272   0.627
 1333SOL    HW1 8208   5.053   1.321   0.566
 1333SOL    HW2 8209   5.057   1.210   0.670
 1334SOL     OW 8210   3.346   6.650   0.958
 1334SOL    HW1 8211   3.363   6.571   0.906
 1334SOL    HW2 8212   3.403   6.717   0.920
 1335SOL     OW 8213   2.476   9.259   5.216
 1335SOL    HW1 8214   2.421   9.226   5.145
 1335SOL    HW2 8215   2.524   9.182   5.247
 1336SOL     OW 8216   0.039   3.677   5.069
 1336SOL    HW1 8217   0.016   3.682   5.162
 1336SOL    HW2 8218   0.057   3.767   5.043
 1337SOL     OW 8219   1.294   8.027   5.713
 1337SOL    HW1 8220   1.214   8.007   5.665
 1337SOL    HW2 8221   1.362   8.034   5.646
 1338SOL     OW 8222   2.926   2.411   3.762
 1338SOL    HW1 8223   2.989   2.473   3.725
 1338SOL    HW2 8224   2.963   2.389   3.848
 1339SOL     OW 8225   9.695   6.262   0.256
 1339SOL    HW1 8226   9.626   6.315   0.217
 1339SOL    HW2 8227   9.772   6.319   0.258
 1340SOL     OW 8228  -0.251   2.820   2.491
 1340SOL    HW1 8229  -0.232   2.896   2.547
 1340SOL    HW2 8230  -0.177   2.815   2.431
 1341SOL     OW 8231   7.967   6.065   2.759
 1341SOL    HW1 8232   7.922   6.028   2.684
 1341SOL    HW2 8233   8.046   6.106   2.722
 1342SOL     OW 8234   2.881   5.703   2.488
 1342SOL    HW1 8235   2.967   5.661   2.490
 1342SOL    HW2 8236   2.856   5.701   2.396
 1343SOL     OW 8237   2.999   6.775   1.506
 1343SOL    HW1 8238   2.970   6.710   1.571
 1343SOL    HW2 8239   3.083   6.805   1.540
 1344SOL     OW 8240  -0.804   6.359   5.736
 1344SOL    HW1 8241  -0.763   6.345   5.651
 1344SOL    HW2 8242  -0.781   6.449   5.760
 1345SOL     OW 8243   5.979   0.275   0.249
 1345SOL    HW1 8244   5.897   0.323   0.243
 1345SOL    HW2 8245   6.034   0.328   0.306
 1346SOL     OW 8246   0.329   7.538   5.603
 1346SOL    HW1 8247   0.369   7.604   5.547
 1346SOL    HW2 8248   0.299   7.470   5.542
 1347SOL     OW 8249   1.218   8.723   3.894
 1347SOL    HW1 8250   1.253   8.720   3.805
 1347SOL    HW2 8251   1.263   8.796   3.935
 1348SOL     OW 8252   7.117   2.694   2.368
 1348SOL    HW1 8253   7.025   2.684   2.391
 1348SOL    HW2 8254   7.122   2.668   2.276
 1349SOL     OW 8255   5.866   1.090   1.209
 1349SOL    HW1 8256   5.898   1.114   1.122
 1349SOL    HW2 8257   5.940   1.108   1.267
 1350SOL     OW 8258   3.818   2.566   3.603
 1350SOL    HW1 8259   3.867   2.560   3.521
 1350SOL    HW2 8260   3.727   2.577   3.575
 1351SOL     OW 8261   1.687   3.948   3.413
 1351SOL    HW1 8262   1.694   4.021   3.474
 1351SOL    HW2 8263   1.666   3.989   3.329
 1352SOL     OW 8264   7.634   7.270   0.369
 1352SOL    HW1 8265   7.587   7.280   0.451
 1352SOL    HW2 8266   7.722   7.301   0.387
 1353SOL     OW 8267  -0.182   4.781   6.130
 1353SOL    HW1 8268  -0.233   4.821   6.060
 1353SOL    HW2 8269  -0.145   4.702   6.090
 1354SOL     OW 8270  -0.353   2.429   3.192
 1354SOL    HW1 8271  -0.294   2.423   3.267
 1354SOL    HW2 8272  -0.399   2.345   3.191
 1355SOL     OW 8273   3.485   3.218   3.179
 1355SOL    HW1 8274   3.513   3.173   3.099
 1355SOL    HW2 8275   3.418   3.161   3.216
 1356SOL     OW 8276   0.459   5.339   3.660
 1356SOL    HW1 8277   0.424   5.342   3.749
 1356SOL    HW2 8278   0.464   5.430   3.633
 1357SOL     OW 8279   5.176   6.143   1.889
 1357SOL    HW1 8280   5.167   6.220   1.833
 1357SOL    HW2 8281   5.247   6.092   1.849
 1358SOL     OW 8282   6.361   2.862   0.010
 1358SOL    HW1 8283   6.402   2.892   0.091
 1358SOL    HW2 8284   6.383   2.929  -0.055
 1359SOL     OW 8285  -0.273   3.888   5.868
 1359SOL    HW1 8286  -0.354   3.843   5.843
 1359SOL    HW2 8287  -0.294   3.933   5.949
 1360SOL     OW 8288   6.219   7.905   4.703
 1360SOL    HW1 8289   6.240   7.959   4.780
 1360SOL    HW2 8290   6.127   7.924   4.685
 1361SOL     OW 8291   2.382   7.506   3.367
 1361SOL    HW1 8292   2.392   7.443   3.297
 1361SOL    HW2 8293   2.469   7.516   3.405
 1362SOL     OW 8294   5.980   9.378   3.794
 1362SOL    HW1 8295   6.034   9.452   3.822
 1362SOL    HW2 8296   6.024   9.301   3.829
 1363SOL     OW 8297   3.022   7.523   4.418
 1363SOL    HW1 8298   2.957   7.483   4.361
 1363SOL    HW2 8299   3.034   7.611   4.383
 1364SOL     OW 8300   4.022   6.350   6.305
 1364SOL    HW1 8301   4.040   6.294   6.230
 1364SOL    HW2 8302   3.927   6.361   6.304
 1365SOL     OW 8303   1.805   7.449   1.918
 1365SOL    HW1 8304   1.766   7.418   1.999
 1365SOL    HW2 8305   1.731   7.481   1.866
 1366SOL     OW 8306   2.805   6.292   4.091
 1366SOL    HW1 8307   2.866   6.354   4.051
 1366SOL    HW2 8308   2.860   6.221   4.124
 1367SOL     OW 8309   7.887   7.744   1.260
 1367SOL    HW1 8310   7.822   7.794   1.309
 1367SOL    HW2 8311   7.941   7.810   1.217
 1368SOL     OW 8312   7.186   9.233   4.653
 1368SOL    HW1 8313   7.093   9.253   4.666
 1368SOL    HW2 8314   7.204   9.163   4.716
 1369SOL     OW 8315   4.502   8.063   5.173
 1369SOL    HW1 8316   4.416   8.085   5.210
 1369SOL    HW2 8317   4.485   8.052   5.079
 1370SOL     OW 8318   3.094   7.726   3.692
 1370SOL    HW1 8319   3.091   7.818   3.665
 1370SOL    HW2 8320   3.002   7.698   3.693
 1371SOL     OW 8321   7.021   5.580   0.518
 1371SOL    HW1 8322   7.076   5.504   0.501
 1371SOL    HW2 8323   7.042   5.605   0.608
 1372SOL     OW 8324   3.195   0.426   0.280
 1372SOL    HW1 8325   3.254   0.390   0.347
 1372SOL    HW2 8326   3.127   0.359   0.270
 1373SOL     OW 8327   2.527   7.683   5.600
 1373SOL    HW1 8328   2.482   7.755   5.555
 1373SOL    HW2 8329   2.460   7.617   5.615
 1374SOL     OW 8330   7.437   3.481   1.119
 1374SOL    HW1 8331   7.482   3.401   1.092
 1374SOL    HW2 8332   7.366   3.451   1.175
 1375SOL     OW 8333  -0.617   4.377   5.582
 1375SOL    HW1 8334  -0.686   4.414   5.527
 1375SOL    HW2 8335  -0.656   4.297   5.619
 1376SOL     OW 8336   6.741   5.342   2.986
 1376SOL    HW1 8337   6.674   5.410   2.981
 1376SOL    HW2 8338   6.723   5.285   2.910
 1377SOL     OW 8339   0.553   5.443   3.378
 1377SOL    HW1 8340   0.492   5.402   3.440
 1377SOL    HW2 8341   0.507   5.521   3.349
 1378SOL     OW 8342   8.158   8.003   3.766
 1378SOL    HW1 8343   8.192   8.041   3.685
 1378SOL    HW2 8344   8.178   7.910   3.758
 1379SOL     OW 8345   6.342   7.196   5.639
 1379SOL    HW1 8346   6.341   7.102   5.655
 1379SOL    HW2 8347   6.435   7.220   5.640
 1380SOL     OW 8348   2.129   2.568   2.330
 1380SOL    HW1 8349   2.130   2.652   2.377
 1380SOL    HW2 8350   2.164   2.505   2.392
 1381SOL     OW 8351   2.360   3.200   0.230
 1381SOL    HW1 8352   2.274   3.199   0.189
 1381SOL    HW2 8353   2.412   3.140   0.177
 1382SOL     OW 8354   3.314   3.292   3.561
 1382SOL    HW1 8355   3.350   3.365   3.511
 1382SOL    HW2 8356   3.219   3.297   3.547
 1383SOL     OW 8357   0.367   3.795   3.989
 1383SOL    HW1 8358   0.425   3.862   3.952
 1383SOL    HW2 8359   0.348   3.736   3.916
 1384SOL     OW 8360   2.314   4.371   1.572
 1384SOL    HW1 8361   2.220   4.375   1.556
 1384SOL    HW2 8362   2.335   4.455   1.614
 1385SOL     OW 8363   1.198   4.629   1.454
 1385SOL    HW1 8364   1.169   4.648   1.365
 1385SOL    HW2 8365   1.260   4.698   1.475
 1386SOL     OW 8366   3.745   7.260   4.021
 1386SOL    HW1 8367   3.679   7.328   4.008
 1386SOL    HW2 8368   3.822   7.307   4.053
 1387SOL     OW 8369   3.534   9.381   5.645
 1387SOL    HW1 8370   3.515   9.354   5.735
 1387SOL    HW2 8371   3.513   9.475   5.644
 1388SOL     OW 8372   6.982   1.523   1.885
 1388SOL    HW1 8373   6.982   1.565   1.800
 1388SOL    HW2 8374   6.895   1.543   1.921
 1389SOL     OW 8375   3.013   1.717   2.804
 1389SOL    HW1 8376   3.086   1.760   2.850
 1389SOL    HW2 8377   2.935   1.759   2.839
 1390SOL     OW 8378   6.979   9.947   5.595
 1390SOL    HW1 8379   7.041   9.979   5.529
 1390SOL    HW2 8380   6.943   9.867   5.557
 1391SOL     OW 8381   3.654   7.112   5.293
 1391SOL    HW1 8382   3.721   7.157   5.345
 1391SOL    HW2 8383   3.574   7.121   5.346
 1392SOL     OW 8384  -0.617   2.433   2.464
 1392SOL    HW1 8385  -0.590   2.433   2.556
 1392SOL    HW2 8386  -0.592   2.519   2.432
 1393SOL     OW 8387   7.979   9.132   3.233
 1393SOL    HW1 8388   7.893   9.100   3.260
 1393SOL    HW2 8389   7.981   9.223   3.261
 1394SOL     OW 8390   3.076   3.402   3.292
 1394SOL    HW1 8391   3.073   3.379   3.384
 1394SOL    HW2 8392   3.149   3.352   3.256
 1395SOL     OW 8393   6.398   8.695   3.164
 1395SOL    HW1 8394   6.448   8.618   3.140
 1395SOL    HW2 8395   6.307   8.665   3.167
 1396SOL     OW 8396   1.639   1.810   0.176
 1396SOL    HW1 8397   1.648   1.832   0.084
 1396SOL    HW2 8398   1.729   1.806   0.209
 1397SOL     OW 8399   4.153   8.483   5.659
 1397SOL    HW1 8400   4.101   8.509   5.582
 1397SOL    HW2 8401   4.196   8.563   5.687
 1398SOL     OW 8402   1.050   7.361   2.578
 1398SOL    HW1 8403   1.006   7.409   2.508
 1398SOL    HW2 8404   1.121   7.419   2.607
 1399SOL     OW 8405   3.470   9.201   5.258
 1399SOL    HW1 8406   3.444   9.190   5.350
 1399SOL    HW2 8407   3.560   9.168   5.255
 1400SOL     OW 8408   4.362   1.083   1.434
 1400SOL    HW1 8409   4.294   1.138   1.473
 1400SOL    HW2 8410   4.441   1.102   1.486
 1401SOL     OW 8411   1.871   3.216   0.136
 1401SOL    HW1 8412   1.848   3.306   0.159
 1401SOL    HW2 8413   1.791   3.166   0.155
 1402SOL     OW 8414   4.491   2.538   2.448
 1402SOL    HW1 8415   4.460   2.627   2.467
 1402SOL    HW2 8416   4.521   2.504   2.532
 1403SOL     OW 8417   2.876   9.396   5.216
 1403SOL    HW1 8418   2.868   9.369   5.124
 1403SOL    HW2 8419   2.866   9.492   5.213
 1404SOL     OW 8420   1.781   2.857   3.871
 1404SOL    HW1 8421   1.752   2.908   3.794
 1404SOL    HW2 8422   1.761   2.766   3.848
 1405SOL     OW 8423   6.142   6.197   5.752
 1405SOL    HW1 8424   6.120   6.211   5.844
 1405SOL    HW2 8425   6.158   6.285   5.718
 1406SOL     OW 8426   3.670   5.955   0.778
 1406SOL    HW1 8427   3.751   5.938   0.826
 1406SOL    HW2 8428   3.672   6.049   0.760
 1407SOL     OW 8429   5.801   2.940   0.276
 1407SOL    HW1 8430   5.750   2.984   0.209
 1407SOL    HW2 8431   5.743   2.874   0.312
 1408SOL     OW 8432   0.184   4.773   4.361
 1408SOL    HW1 8433   0.222   4.822   4.289
 1408SOL    HW2 8434   0.090   4.794   4.358
 1409SOL     OW 8435   4.275   5.836   6.016
 1409SOL    HW1 8436   4.318   5.915   5.986
 1409SOL    HW2 8437   4.267   5.781   5.938
 1410SOL     OW 8438   0.598   3.859   3.367
 1410SOL    HW1 8439   0.601   3.804   3.289
 1410SOL    HW2 8440   0.565   3.944   3.336
 1411SOL     OW 8441   5.398   7.661   1.973
 1411SOL    HW1 8442   5.363   7.742   1.937
 1411SOL    HW2 8443   5.492   7.668   1.962
 1412SOL     OW 8444   7.999   6.073   1.640
 1412SOL    HW1 8445   7.995   6.153   1.693
 1412SOL    HW2 8446   7.910   6.062   1.606
 1413SOL     OW 8447  -0.310   8.337   5.588
 1413SOL    HW1 8448  -0.313   8.432   5.573
 1413SOL    HW2 8449  -0.313   8.299   5.501
 1414SOL     OW 8450   1.031   5.511   1.516
 1414SOL    HW1 8451   1.070   5.468   1.440
 1414SOL    HW2 8452   1.103   5.520   1.578
 1415SOL     OW 8453   6.070   6.980   1.901
 1415SOL    HW1 8454   6.017   7.060   1.895
 1415SOL    HW2 8455   6.142   7.004   1.959
 1416SOL     OW 8456   3.325   3.940  -0.001
 1416SOL    HW1 8457   3.369   4.022   0.023
 1416SOL    HW2 8458   3.232   3.964  -0.009
 1417SOL     OW 8459   3.080   2.940   3.876
 1417SOL    HW1 8460   3.160   2.943   3.824
 1417SOL    HW2 8461   3.100   2.883   3.950
 1418SOL     OW 8462   4.658   6.714   5.221
 1418SOL    HW1 8463   4.624   6.803   5.223
 1418SOL    HW2 8464   4.747   6.721   5.256
 1419SOL     OW 8465   1.163   3.341   0.061
 1419SOL    HW1 8466   1.082   3.296   0.086
 1419SOL    HW2 8467   1.134   3.427   0.033
 1420SOL     OW 8468   1.917   0.749   0.483
 1420SOL    HW1 8469   1.888   0.708   0.402
 1420SOL    HW2 8470   1.869   0.832   0.487
 1421SOL     OW 8471   4.991   8.539   3.368
 1421SOL    HW1 8472   4.979   8.610   3.306
 1421SOL    HW2 8473   4.928   8.472   3.339
 1422SOL     OW 8474   4.516   7.661   4.999
 1422SOL    HW1 8475   4.449   7.600   5.029
 1422SOL    HW2 8476   4.539   7.711   5.077
 1423SOL     OW 8477   3.718   4.715   1.166
 1423SOL    HW1 8478   3.724   4.704   1.261
 1423SOL    HW2 8479   3.627   4.738   1.150
 1424SOL     OW 8480   5.888   1.028   0.121
 1424SOL    HW1 8481   5.975   0.994   0.098
 1424SOL    HW2 8482   5.906   1.099   0.183
 1425SOL     OW 8483   1.867   3.047   2.110
 1425SOL    HW1 8484   1.937   2.982   2.119
 1425SOL    HW2 8485   1.900   3.124   2.158
 1426SOL     OW 8486   6.636   7.419   6.014
 1426SOL    HW1 8487   6.547   7.405   5.981
 1426SOL    HW2 8488   6.692   7.377   5.949
 1427SOL     OW 8489  -0.825   4.559   4.837
 1427SOL    HW1 8490  -0.770   4.634   4.859
 1427SOL    HW2 8491  -0.809   4.543   4.744
 1428SOL     OW 8492  -0.354   9.083   6.121
 1428SOL    HW1 8493  -0.395   8.997   6.125
 1428SOL    HW2 8494  -0.260   9.066   6.127
 1429SOL     OW 8495   4.713   3.767   0.680
 1429SOL    HW1 8496   4.637   3.766   0.621
 1429SOL    HW2 8497   4.711   3.682   0.722
 1430SOL     OW 8498   5.041   9.912   5.718
 1430SOL    HW1 8499   4.968   9.970   5.742
 1430SOL    HW2 8500   4.998   9.831   5.691
 1431SOL     OW 8501   0.557   2.942   2.807
 1431SOL    HW1 8502   0.513   2.869   2.763
 1431SOL    HW2 8503   0.500   3.017   2.793
 1432SOL     OW 8504   5.013   7.685   5.615
 1432SOL    HW1 8505   5.018   7.645   5.528
 1432SOL    HW2 8506   5.096   7.662   5.657
 1433SOL     OW 8507   4.021   5.977   5.653
 1433SOL    HW1 8508   4.095   5.928   5.619
 1433SOL    HW2 8509   3.953   5.911   5.668
 1434SOL     OW 8510   7.485   1.289   1.052
 1434SOL    HW1 8511   7.442   1.340   1.120
 1434SOL    HW2 8512   7.434   1.208   1.047
 1435SOL     OW 8513   3.009   2.396   0.071
 1435SOL    HW1 8514   2.954   2.451   0.015
 1435SOL    HW2 8515   3.021   2.315   0.020
 1436SOL     OW 8516   0.067   9.175   5.557
 1436SOL    HW1 8517   0.159   9.151   5.557
 1436SOL    HW2 8518   0.021   9.096   5.530
 1437SOL     OW 8519   1.780   8.032   3.905
 1437SOL    HW1 8520   1.687   8.012   3.894
 1437SOL    HW2 8521   1.808   7.972   3.975
 1438SOL     OW 8522   8.186   8.297   3.410
 1438SOL    HW1 8523   8.211   8.367   3.350
 1438SOL    HW2 8524   8.265   8.279   3.461
 1439SOL     OW 8525   2.338   3.554   4.625
 1439SOL    HW1 8526   2.334   3.632   4.680
 1439SOL    HW2 8527   2.279   3.573   4.552
 1440SOL     OW 8528   5.052   6.513   0.561
 1440SOL    HW1 8529   4.972   6.561   0.541
 1440SOL    HW2 8530   5.024   6.422   0.574
 1441SOL     OW 8531   1.319   3.055   5.290
 1441SOL    HW1 8532   1.272   3.052   5.207
 1441SOL    HW2 8533   1.309   3.145   5.320
 1442SOL     OW 8534   1.398  10.537   6.183
 1442SOL    HW1 8535   1.359  10.621   6.158
 1442SOL    HW2 8536   1.428  10.550   6.273
 1443SOL     OW 8537  -0.530   3.376   4.812
 1443SOL    HW1 8538  -0.581   3.422   4.879
 1443SOL    HW2 8539  -0.440   3.377   4.845
 1444SOL     OW 8540   8.183   2.964   0.849
 1444SOL    HW1 8541   8.202   2.887   0.904
 1444SOL    HW2 8542   8.234   3.034   0.890
 1445SOL     OW 8543   1.233   3.890   3.080
 1445SOL    HW1 8544   1.182   3.914   3.003
 1445SOL    HW2 8545   1.171   3.898   3.153
 1446SOL     OW 8546   5.195   6.877   2.581
 1446SOL    HW1 8547   5.102   6.854   2.592
 1446SOL    HW2 8548   5.223   6.825   2.506
 1447SOL     OW 8549   0.521   4.320   2.012
 1447SOL    HW1 8550   0.494   4.258   2.079
 1447SOL    HW2 8551   0.551   4.265   1.939
 1448SOL     OW 8552  -0.784   5.839   4.660
 1448SOL    HW1 8553  -0.700   5.871   4.626
 1448SOL    HW2 8554  -0.834   5.919   4.677
 1449SOL     OW 8555   0.528   3.960   3.868
 1449SOL    HW1 8556   0.543   4.029   3.803
 1449SOL    HW2 8557   0.615   3.923   3.883
 1450SOL     OW 8558   2.473   2.921   4.805
 1450SOL    HW1 8559   2.491   2.902   4.897
 1450SOL    HW2 8560   2.528   2.997   4.784
 1451SOL     OW 8561   5.233   3.632   0.597
 1451SOL    HW1 8562   5.149   3.653   0.558
 1451SOL    HW2 8563   5.295   3.692   0.555
 1452SOL     OW 8564   3.380   4.315   0.590
 1452SOL    HW1 8565   3.328   4.361   0.655
 1452SOL    HW2 8566   3.456   4.282   0.638
 1453SOL     OW 8567   7.793   7.139   1.496
 1453SOL    HW1 8568   7.724   7.194   1.459
 1453SOL    HW2 8569   7.868   7.199   1.506
 1454SOL     OW 8570   3.941   4.317   5.763
 1454SOL    HW1 8571   3.961   4.225   5.783
 1454SOL    HW2 8572   3.885   4.312   5.685
 1455SOL     OW 8573   3.751   0.783   0.903
 1455SOL    HW1 8574   3.702   0.862   0.925
 1455SOL    HW2 8575   3.840   0.801   0.934
 1456SOL     OW 8576   5.129   7.102   0.351
 1456SOL    HW1 8577   5.159   7.012   0.335
 1456SOL    HW2 8578   5.182   7.131   0.425
 1457SOL     OW 8579   7.344   4.280   2.760
 1457SOL    HW1 8580   7.268   4.287   2.818
 1457SOL    HW2 8581   7.414   4.325   2.807
 1458SOL     OW 8582   4.392   2.971   5.000
 1458SOL    HW1 8583   4.340   3.013   4.931
 1458SOL    HW2 8584   4.427   3.043   5.051
 1459SOL     OW 8585   2.255   2.915   1.314
 1459SOL    HW1 8586   2.203   2.868   1.248
 1459SOL    HW2 8587   2.190   2.946   1.378
 1460SOL     OW 8588   3.719   8.021   3.333
 1460SOL    HW1 8589   3.787   8.013   3.400
 1460SOL    HW2 8590   3.691   7.931   3.317
 1461SOL     OW 8591   6.322   3.377   2.455
 1461SOL    HW1 8592   6.301   3.284   2.457
 1461SOL    HW2 8593   6.346   3.398   2.546
 1462SOL     OW 8594   1.423   6.251   1.511
 1462SOL    HW1 8595   1.476   6.241   1.590
 1462SOL    HW2 8596   1.429   6.166   1.467
 1463SOL     OW 8597   6.409   3.103   1.835
 1463SOL    HW1 8598   6.412   3.109   1.740
 1463SOL    HW2 8599   6.317   3.083   1.855
 1464SOL     OW 8600   2.139   3.340   3.914
 1464SOL    HW1 8601   2.126   3.425   3.872
 1464SOL    HW2 8602   2.221   3.306   3.876
 1465SOL     OW 8603   6.534   5.720   1.210
 1465SOL    HW1 8604   6.540   5.662   1.135
 1465SOL    HW2 8605   6.624   5.727   1.242
 1466SOL     OW 8606   1.097  10.243   6.120
 1466SOL    HW1 8607   1.168  10.207   6.173
 1466SOL    HW2 8608   1.029  10.176   6.121
 1467SOL     OW 8609   6.365   7.244   1.223
 1467SOL    HW1 8610   6.281   7.244   1.177
 1467SOL    HW2 8611   6.346   7.205   1.308
 1468SOL     OW 8612   5.427   6.849   1.304
 1468SOL    HW1 8613   5.426   6.755   1.291
 1468SOL    HW2 8614   5.419   6.861   1.398
 1469SOL     OW 8615  -0.344   6.339   6.243
 1469SOL    HW1 8616  -0.394   6.373   6.318
 1469SOL    HW2 8617  -0.315   6.418   6.196
 1470SOL     OW 8618   5.053   3.238   4.179
 1470SOL    HW1 8619   4.969   3.237   4.225
 1470SOL    HW2 8620   5.114   3.274   4.244
 1471SOL     OW 8621   0.071   3.918   6.132
 1471SOL    HW1 8622   0.151   3.963   6.156
 1471SOL    HW2 8623   0.061   3.933   6.038
 1472SOL     OW 8624   0.086   4.932   4.120
 1472SOL    HW1 8625   0.016   4.931   4.186
 1472SOL    HW2 8626   0.040   4.938   4.036
 1473SOL     OW 8627   4.907   9.003   3.693
 1473SOL    HW1 8628   4.916   8.930   3.632
 1473SOL    HW2 8629   4.940   8.969   3.776
 1474SOL     OW 8630   2.242   3.912   1.024
 1474SOL    HW1 8631   2.331   3.915   0.989
 1474SOL    HW2 8632   2.188   3.886   0.950
 1475SOL     OW 8633   1.579   5.311   3.019
 1475SOL    HW1 8634   1.579   5.352   3.105
 1475SOL    HW2 8635   1.656   5.253   3.020
 1476SOL     OW 8636  -0.302   2.659   3.080
 1476SOL    HW1 8637  -0.258   2.652   2.996
 1476SOL    HW2 8638  -0.328   2.570   3.102
 1477SOL     OW 8639   2.612   3.984   1.887
 1477SOL    HW1 8640   2.673   3.956   1.955
 1477SOL    HW2 8641   2.564   3.905   1.863
 1478SOL     OW 8642   7.198   8.381   4.566
 1478SOL    HW1 8643   7.128   8.329   4.527
 1478SOL    HW2 8644   7.238   8.426   4.491
 1479SOL     OW 8645   2.963   6.592   1.679
 1479SOL    HW1 8646   2.973   6.499   1.660
 1479SOL    HW2 8647   2.922   6.595   1.765
 1480SOL     OW 8648  -0.023   4.249   5.721
 1480SOL    HW1 8649  -0.075   4.298   5.785
 1480SOL    HW2 8650  -0.088   4.211   5.662
 1481SOL     OW 8651   6.996   4.921   1.254
 1481SOL    HW1 8652   6.948   4.900   1.174
 1481SOL    HW2 8653   7.068   4.858   1.257
 1482SOL     OW 8654   6.964   7.046   3.832
 1482SOL    HW1 8655   6.977   6.961   3.790
 1482SOL    HW2 8656   7.044   7.059   3.883
 1483SOL     OW 8657   4.391   8.105   5.485
 1483SOL    HW1 8658   4.370   8.026   5.534
 1483SOL    HW2 8659   4.306   8.143   5.462
 1484SOL     OW 8660   1.615   5.092   4.912
 1484SOL    HW1 8661   1.707   5.099   4.886
 1484SOL    HW2 8662   1.611   5.013   4.966
 1485SOL     OW 8663   5.709   8.117   2.313
 1485SOL    HW1 8664   5.788   8.083   2.271
 1485SOL    HW2 8665   5.679   8.045   2.369
 1486SOL     OW 8666   4.643   8.714   2.897
 1486SOL    HW1 8667   4.705   8.641   2.894
 1486SOL    HW2 8668   4.697   8.791   2.880
 1487SOL     OW 8669   3.538   3.805   1.112
 1487SOL    HW1 8670   3.450   3.770   1.092
 1487SOL    HW2 8671   3.527   3.900   1.108
 1488SOL     OW 8672   1.144   6.247   3.216
 1488SOL    HW1 8673   1.170   6.155   3.211
 1488SOL    HW2 8674   1.081   6.250   3.289
 1489SOL     OW 8675   3.196   6.938   5.053
 1489SOL    HW1 8676   3.172   6.968   4.965
 1489SOL    HW2 8677   3.156   7.002   5.112
 1490SOL     OW 8678  -1.013   4.472   5.026
 1490SOL    HW1 8679  -0.957   4.501   4.954
 1490SOL    HW2 8680  -1.000   4.377   5.031
 1491SOL     OW 8681   0.547   7.306   5.204
 1491SOL    HW1 8682   0.524   7.214   5.191
 1491SOL    HW2 8683   0.584   7.309   5.292
 1492SOL     OW 8684   5.902   8.168   3.891
 1492SOL    HW1 8685   5.827   8.184   3.948
 1492SOL    HW2 8686   5.965   8.122   3.946
 1493SOL     OW 8687   2.625   6.222   4.671
 1493SOL    HW1 8688   2.643   6.128   4.664
 1493SOL    HW2 8689   2.621   6.239   4.766
 1494SOL     OW 8690   5.675   2.260   0.508
 1494SOL    HW1 8691   5.749   2.234   0.564
 1494SOL    HW2 8692   5.652   2.180   0.461
 1495SOL     OW 8693   1.149   5.932   4.071
 1495SOL    HW1 8694   1.201   6.001   4.112
 1495SOL    HW2 8695   1.074   5.977   4.033
 1496SOL     OW 8696   1.472   8.695   5.714
 1496SOL    HW1 8697   1.503   8.612   5.750
 1496SOL    HW2 8698   1.412   8.670   5.644
 1497SOL     OW 8699   0.613   4.480   2.906
 1497SOL    HW1 8700   0.606   4.384   2.904
 1497SOL    HW2 8701   0.549   4.507   2.972
 1498SOL     OW 8702   5.134   0.462   0.010
 1498SOL    HW1 8703   5.214   0.479  -0.040
 1498SOL    HW2 8704   5.103   0.549   0.038
 1499SOL     OW 8705   7.074   0.589   0.237
 1499SOL    HW1 8706   7.101   0.646   0.308
 1499SOL    HW2 8707   7.018   0.644   0.181
 1500SOL     OW 8708  -0.357   2.068   1.941
 1500SOL    HW1 8709  -0.390   1.983   1.971
 1500SOL    HW2 8710  -0.436   2.116   1.916
 1501SOL     OW 8711   1.745   4.441   4.742
 1501SOL    HW1 8712   1.815   4.447   4.677
 1501SOL    HW2 8713   1.790   4.429   4.825
 1502SOL     OW 8714   3.682   8.111   5.551
 1502SOL    HW1 8715   3.651   8.192   5.592
 1502SOL    HW2 8716   3.757   8.084   5.604
 1503SOL     OW 8717   3.404   3.926   5.100
 1503SOL    HW1 8718   3.414   4.003   5.044
 1503SOL    HW2 8719   3.317   3.891   5.079
 1504SOL     OW 8720   1.680   3.086   2.811
 1504SOL    HW1 8721   1.756   3.141   2.793
 1504SOL    HW2 8722   1.633   3.133   2.881
 1505SOL     OW 8723   7.045   7.924   3.290
 1505SOL    HW1 8724   7.106   7.997   3.284
 1505SOL    HW2 8725   7.098   7.850   3.316
 1506SOL     OW 8726   4.060   7.077   4.169
 1506SOL    HW1 8727   4.000   7.055   4.098
 1506SOL    HW2 8728   4.003   7.100   4.242
 1507SOL     OW 8729   2.866   9.386   5.913
 1507SOL    HW1 8730   2.795   9.326   5.890
 1507SOL    HW2 8731   2.940   9.330   5.933
 1508SOL     OW 8732   5.438   7.895   4.161
 1508SOL    HW1 8733   5.531   7.896   4.140
 1508SOL    HW2 8734   5.409   7.985   4.146
 1509SOL     OW 8735   2.867   4.221   1.303
 1509SOL    HW1 8736   2.846   4.258   1.217
 1509SOL    HW2 8737   2.815   4.273   1.364
 1510SOL     OW 8738   1.299   4.441   5.932
 1510SOL    HW1 8739   1.333   4.501   5.998
 1510SOL    HW2 8740   1.364   4.444   5.862
 1511SOL     OW 8741   2.751   4.163   5.358
 1511SOL    HW1 8742   2.680   4.186   5.298
 1511SOL    HW2 8743   2.816   4.232   5.346
 1512SOL     OW 8744   6.697   5.301   1.863
 1512SOL    HW1 8745   6.724   5.391   1.843
 1512SOL    HW2 8746   6.730   5.250   1.789
 1513SOL     OW 8747   0.527  10.226   6.219
 1513SOL    HW1 8748   0.563  10.138   6.231
 1513SOL    HW2 8749   0.594  10.285   6.254
 1514SOL     OW 8750   2.897   7.456   2.797
 1514SOL    HW1 8751   2.939   7.371   2.783
 1514SOL    HW2 8752   2.805   7.435   2.815
 1515SOL     OW 8753   7.637   6.894   2.249
 1515SOL    HW1 8754   7.544   6.874   2.258
 1515SOL    HW2 8755   7.650   6.911   2.156
 1516SOL     OW 8756   2.094   5.313   2.108
 1516SOL    HW1 8757   2.142   5.231   2.093
 1516SOL    HW2 8758   2.160   5.382   2.095
 1517SOL     OW 8759   4.560   4.570   5.599
 1517SOL    HW1 8760   4.533   4.661   5.614
 1517SOL    HW2 8761   4.645   4.563   5.642
 1518SOL     OW 8762   0.690   2.010   1.374
 1518SOL    HW1 8763   0.601   1.981   1.394
 1518SOL    HW2 8764   0.682   2.056   1.290
 1519SOL     OW 8765   4.474   6.867   4.123
 1519SOL    HW1 8766   4.546   6.902   4.176
 1519SOL    HW2 8767   4.395   6.900   4.166
 1520SOL     OW 8768   2.898   7.946   1.908
 1520SOL    HW1 8769   2.927   8.035   1.929
 1520SOL    HW2 8770   2.806   7.943   1.935
 1521SOL     OW 8771   2.006   3.950   4.965
 1521SOL    HW1 8772   2.030   3.979   4.877
 1521SOL    HW2 8773   1.911   3.940   4.962
 1522SOL     OW 8774   1.346   3.637   5.669
 1522SOL    HW1 8775   1.291   3.576   5.620
 1522SOL    HW2 8776   1.290   3.712   5.687
 1523SOL     OW 8777   1.495   6.024   1.121
 1523SOL    HW1 8778   1.574   6.072   1.096
 1523SOL    HW2 8779   1.424   6.069   1.074
 1524SOL     OW 8780   3.904   5.891   2.125
 1524SOL    HW1 8781   3.829   5.832   2.126
 1524SOL    HW2 8782   3.971   5.845   2.178
 1525SOL     OW 8783   7.493  10.120   4.928
 1525SOL    HW1 8784   7.582  10.090   4.944
 1525SOL    HW2 8785   7.485  10.121   4.832
 1526SOL     OW 8786   2.085   2.232   2.388
 1526SOL    HW1 8787   2.177   2.244   2.411
 1526SOL    HW2 8788   2.040   2.221   2.472
 1527SOL     OW 8789   4.805   7.207   4.650
 1527SOL    HW1 8790   4.795   7.279   4.713
 1527SOL    HW2 8791   4.854   7.246   4.577
 1528SOL     OW 8792   0.774   8.642   6.245
 1528SOL    HW1 8793   0.799   8.642   6.338
 1528SOL    HW2 8794   0.848   8.601   6.200
 1529SOL     OW 8795   4.853   5.105   0.285
 1529SOL    HW1 8796   4.820   5.189   0.254
 1529SOL    HW2 8797   4.808   5.040   0.230
 1530SOL     OW 8798   7.286   6.212   1.610
 1530SOL    HW1 8799   7.308   6.219   1.517
 1530SOL    HW2 8800   7.369   6.190   1.653
 1531SOL     OW 8801   2.051   5.029   5.096
 1531SOL    HW1 8802   2.036   4.985   5.013
 1531SOL    HW2 8803   2.144   5.052   5.096
 1532SOL     OW 8804   1.499   7.741   3.592
 1532SOL    HW1 8805   1.527   7.721   3.503
 1532SOL    HW2 8806   1.424   7.800   3.581
 1533SOL     OW 8807   4.692   4.822   1.740
 1533SOL    HW1 8808   4.663   4.739   1.778
 1533SOL    HW2 8809   4.743   4.797   1.663
 1534SOL     OW 8810   4.427   1.918   0.921
 1534SOL    HW1 8811   4.494   1.952   0.862
 1534SOL    HW2 8812   4.385   1.996   0.957
 1535SOL     OW 8813   2.404   5.749   5.999
 1535SOL    HW1 8814   2.500   5.741   5.998
 1535SOL    HW2 8815   2.374   5.691   5.929
 1536SOL     OW 8816   6.295   3.537   1.664
 1536SOL    HW1 8817   6.291   3.555   1.571
 1536SOL    HW2 8818   6.286   3.623   1.706
 1537SOL     OW 8819   3.321   8.857   4.023
 1537SOL    HW1 8820   3.293   8.939   3.984
 1537SOL    HW2 8821   3.272   8.852   4.105
 1538SOL     OW 8822   7.545   6.528   1.799
 1538SOL    HW1 8823   7.532   6.435   1.782
 1538SOL    HW2 8824   7.625   6.550   1.751
 1539SOL     OW 8825  -0.523   3.319   3.297
 1539SOL    HW1 8826  -0.443   3.269   3.283
 1539SOL    HW2 8827  -0.520   3.345   3.389
 1540SOL     OW 8828   1.806   4.692   1.736
 1540SOL    HW1 8829   1.820   4.785   1.720
 1540SOL    HW2 8830   1.715   4.676   1.712
 1541SOL     OW 8831   7.324   3.114   0.791
 1541SOL    HW1 8832   7.266   3.081   0.722
 1541SOL    HW2 8833   7.388   3.044   0.804
 1542SOL     OW 8834   7.808   8.099   1.575
 1542SOL    HW1 8835   7.897   8.133   1.574
 1542SOL    HW2 8836   7.810   8.028   1.639
 1543SOL     OW 8837   3.278   6.809   4.725
 1543SOL    HW1 8838   3.234   6.726   4.739
 1543SOL    HW2 8839   3.214   6.864   4.680
 1544SOL     OW 8840   4.171   2.869   1.315
 1544SOL    HW1 8841   4.082   2.836   1.302
 1544SOL    HW2 8842   4.160   2.945   1.372
 1545SOL     OW 8843   4.088   8.609   2.693
 1545SOL    HW1 8844   4.081   8.633   2.601
 1545SOL    HW2 8845   4.094   8.513   2.692
 1546SOL     OW 8846   2.366   6.661   4.469
 1546SOL    HW1 8847   2.412   6.579   4.486
 1546SOL    HW2 8848   2.433   6.719   4.433
 1547SOL     OW 8849   2.569   6.569   6.023
 1547SOL    HW1 8850   2.547   6.612   6.106
 1547SOL    HW2 8851   2.538   6.630   5.956
 1548SOL     OW 8852   8.720   7.158   1.951
 1548SOL    HW1 8853   8.631   7.176   1.919
 1548SOL    HW2 8854   8.749   7.241   1.989
 1549SOL     OW 8855   8.843   4.787   0.793
 1549SOL    HW1 8856   8.833   4.852   0.862
 1549SOL    HW2 8857   8.813   4.705   0.832
 1550SOL     OW 8858   4.616   2.914   0.971
 1550SOL    HW1 8859   4.648   3.004   0.984
 1550SOL    HW2 8860   4.521   2.923   0.972
 1551SOL     OW 8861   1.820   5.944   5.153
 1551SOL    HW1 8862   1.833   5.866   5.100
 1551SOL    HW2 8863   1.727   5.965   5.144
 1552SOL     OW 8864   2.004   5.022   1.916
 1552SOL    HW1 8865   1.933   5.028   1.852
 1552SOL    HW2 8866   2.046   4.938   1.897
 1553SOL     OW 8867   5.600   9.525   4.757
 1553SOL    HW1 8868   5.627   9.607   4.798
 1553SOL    HW2 8869   5.549   9.480   4.824
 1554SOL     OW 8870   0.961   3.831   6.281
 1554SOL    HW1 8871   1.033   3.853   6.340
 1554SOL    HW2 8872   0.892   3.797   6.340
 1555SOL     OW 8873   3.017   3.458   5.027
 1555SOL    HW1 8874   3.108   3.487   5.020
 1555SOL    HW2 8875   2.974   3.526   5.079
 1556SOL     OW 8876   7.538   1.109   0.341
 1556SOL    HW1 8877   7.528   1.203   0.357
 1556SOL    HW2 8878   7.452   1.072   0.362
 1557SOL     OW 8879  -0.102   5.882   4.549
 1557SOL    HW1 8880  -0.107   5.909   4.641
 1557SOL    HW2 8881  -0.191   5.894   4.516
 1558SOL     OW 8882   5.490   8.214   4.510
 1558SOL    HW1 8883   5.558   8.273   4.477
 1558SOL    HW2 8884   5.521   8.187   4.596
 1559SOL     OW 8885   0.805   7.054   5.434
 1559SOL    HW1 8886   0.740   6.984   5.440
 1559SOL    HW2 8887   0.758   7.133   5.464
[truncated: 1,214,777 more chars]
