# Supplementary material for: Improvement in predicting drug sensitivity changes associated with protein mutations using a molecular dynamics based alchemical mutation method
Source: Sci Rep. 2020 Feb 7;10:2161. doi: 10.1038/s41598-020-58877-9 (PMC7005789; doi:10.1038/s41598-020-58877-9)
Supplement: Supplementary file 2 — Supplementary Information. [file 41598_2020_58877_MOESM2_ESM.zip › S1_input/MP-CAFEE/ALR2/FID/F121P_FID/complex_gpu/topol_ed.top]

;
;	File 'topol.top' was generated
;	By user: fono (1034)
;	On host: login.iib
;	At date: Wed Nov 27 18:37:13 2019

;
;	This is a standalone topology file
;
;	Created by:
;	                 :-) GROMACS - gmx pdb2gmx, VERSION 5.1.4 (-:
;	
;	Executable:   /home/apps/gromacs/gromacsv5.1.4/bin/gmx
;	Data prefix:  /home/apps/gromacs/gromacsv5.1.4
;	Command line:
;	  gmx pdb2gmx -f ../structure/1PWM_refined_F121P.pdb -o pdb2gmx.gro -ignh -renum
;	Force field was read from the standard GROMACS share directory.
;

; Include forcefield parameters
#include "amber99sb-ildn.ff/forcefield.itp"
; Include ligand topology
#include "../structure/1PWM_NAP_GMX.itp"

; Include ligand topology
#include "../structure/1PWM_FID_GMX.itp"


[ moleculetype ]
; Name            nrexcl
Protein_chain_A     3

[ atoms ]
;   nr       type  resnr residue  atom   cgnr     charge       mass  typeB    chargeB      massB
; residue   1 MET rtp NMET q +1.0
     1         N3      1    MET      N      1     0.1592      14.01   ; qtot 0.1592
     2          H      1    MET     H1      2     0.1984      1.008   ; qtot 0.3576
     3          H      1    MET     H2      3     0.1984      1.008   ; qtot 0.556
     4          H      1    MET     H3      4     0.1984      1.008   ; qtot 0.7544
     5         CT      1    MET     CA      5     0.0221      12.01   ; qtot 0.7765
     6         HP      1    MET     HA      6     0.1116      1.008   ; qtot 0.8881
     7         CT      1    MET     CB      7     0.0865      12.01   ; qtot 0.9746
     8         HC      1    MET    HB1      8     0.0125      1.008   ; qtot 0.9871
     9         HC      1    MET    HB2      9     0.0125      1.008   ; qtot 0.9996
    10         CT      1    MET     CG     10     0.0334      12.01   ; qtot 1.033
    11         H1      1    MET    HG1     11     0.0292      1.008   ; qtot 1.062
    12         H1      1    MET    HG2     12     0.0292      1.008   ; qtot 1.091
    13          S      1    MET     SD     13    -0.2774      32.06   ; qtot 0.814
    14         CT      1    MET     CE     14    -0.0341      12.01   ; qtot 0.7799
    15         H1      1    MET    HE1     15     0.0597      1.008   ; qtot 0.8396
    16         H1      1    MET    HE2     16     0.0597      1.008   ; qtot 0.8993
    17         H1      1    MET    HE3     17     0.0597      1.008   ; qtot 0.959
    18          C      1    MET      C     18     0.6123      12.01   ; qtot 1.571
    19          O      1    MET      O     19    -0.5713         16   ; qtot 1
; residue   2 ALA rtp ALA  q  0.0
    20          N      2    ALA      N     20    -0.4157      14.01   ; qtot 0.5843
    21          H      2    ALA      H     21     0.2719      1.008   ; qtot 0.8562
    22         CT      2    ALA     CA     22     0.0337      12.01   ; qtot 0.8899
    23         H1      2    ALA     HA     23     0.0823      1.008   ; qtot 0.9722
    24         CT      2    ALA     CB     24    -0.1825      12.01   ; qtot 0.7897
    25         HC      2    ALA    HB1     25     0.0603      1.008   ; qtot 0.85
    26         HC      2    ALA    HB2     26     0.0603      1.008   ; qtot 0.9103
    27         HC      2    ALA    HB3     27     0.0603      1.008   ; qtot 0.9706
    28          C      2    ALA      C     28     0.5973      12.01   ; qtot 1.568
    29          O      2    ALA      O     29    -0.5679         16   ; qtot 1
; residue   3 SER rtp SER  q  0.0
    30          N      3    SER      N     30    -0.4157      14.01   ; qtot 0.5843
    31          H      3    SER      H     31     0.2719      1.008   ; qtot 0.8562
    32         CT      3    SER     CA     32    -0.0249      12.01   ; qtot 0.8313
    33         H1      3    SER     HA     33     0.0843      1.008   ; qtot 0.9156
    34         CT      3    SER     CB     34     0.2117      12.01   ; qtot 1.127
    35         H1      3    SER    HB1     35     0.0352      1.008   ; qtot 1.162
    36         H1      3    SER    HB2     36     0.0352      1.008   ; qtot 1.198
    37         OH      3    SER     OG     37    -0.6546         16   ; qtot 0.5431
    38         HO      3    SER     HG     38     0.4275      1.008   ; qtot 0.9706
    39          C      3    SER      C     39     0.5973      12.01   ; qtot 1.568
    40          O      3    SER      O     40    -0.5679         16   ; qtot 1
; residue   4 ARG rtp ARG  q +1.0
    41          N      4    ARG      N     41    -0.3479      14.01   ; qtot 0.6521
    42          H      4    ARG      H     42     0.2747      1.008   ; qtot 0.9268
    43         CT      4    ARG     CA     43    -0.2637      12.01   ; qtot 0.6631
    44         H1      4    ARG     HA     44      0.156      1.008   ; qtot 0.8191
    45         CT      4    ARG     CB     45    -0.0007      12.01   ; qtot 0.8184
    46         HC      4    ARG    HB1     46     0.0327      1.008   ; qtot 0.8511
    47         HC      4    ARG    HB2     47     0.0327      1.008   ; qtot 0.8838
    48         CT      4    ARG     CG     48      0.039      12.01   ; qtot 0.9228
    49         HC      4    ARG    HG1     49     0.0285      1.008   ; qtot 0.9513
    50         HC      4    ARG    HG2     50     0.0285      1.008   ; qtot 0.9798
    51         CT      4    ARG     CD     51     0.0486      12.01   ; qtot 1.028
    52         H1      4    ARG    HD1     52     0.0687      1.008   ; qtot 1.097
    53         H1      4    ARG    HD2     53     0.0687      1.008   ; qtot 1.166
    54         N2      4    ARG     NE     54    -0.5295      14.01   ; qtot 0.6363
    55          H      4    ARG     HE     55     0.3456      1.008   ; qtot 0.9819
    56         CA      4    ARG     CZ     56     0.8076      12.01   ; qtot 1.789
    57         N2      4    ARG    NH1     57    -0.8627      14.01   ; qtot 0.9268
    58          H      4    ARG   HH11     58     0.4478      1.008   ; qtot 1.375
    59          H      4    ARG   HH12     59     0.4478      1.008   ; qtot 1.822
    60         N2      4    ARG    NH2     60    -0.8627      14.01   ; qtot 0.9597
    61          H      4    ARG   HH21     61     0.4478      1.008   ; qtot 1.408
    62          H      4    ARG   HH22     62     0.4478      1.008   ; qtot 1.855
    63          C      4    ARG      C     63     0.7341      12.01   ; qtot 2.589
    64          O      4    ARG      O     64    -0.5894         16   ; qtot 2
; residue   5 ILE rtp ILE  q  0.0
    65          N      5    ILE      N     65    -0.4157      14.01   ; qtot 1.584
    66          H      5    ILE      H     66     0.2719      1.008   ; qtot 1.856
    67         CT      5    ILE     CA     67    -0.0597      12.01   ; qtot 1.797
    68         H1      5    ILE     HA     68     0.0869      1.008   ; qtot 1.883
    69         CT      5    ILE     CB     69     0.1303      12.01   ; qtot 2.014
    70         HC      5    ILE     HB     70     0.0187      1.008   ; qtot 2.032
    71         CT      5    ILE    CG2     71    -0.3204      12.01   ; qtot 1.712
    72         HC      5    ILE   HG21     72     0.0882      1.008   ; qtot 1.8
    73         HC      5    ILE   HG22     73     0.0882      1.008   ; qtot 1.888
    74         HC      5    ILE   HG23     74     0.0882      1.008   ; qtot 1.977
    75         CT      5    ILE    CG1     75     -0.043      12.01   ; qtot 1.934
    76         HC      5    ILE   HG11     76     0.0236      1.008   ; qtot 1.957
    77         HC      5    ILE   HG12     77     0.0236      1.008   ; qtot 1.981
    78         CT      5    ILE     CD     78     -0.066      12.01   ; qtot 1.915
    79         HC      5    ILE    HD1     79     0.0186      1.008   ; qtot 1.933
    80         HC      5    ILE    HD2     80     0.0186      1.008   ; qtot 1.952
    81         HC      5    ILE    HD3     81     0.0186      1.008   ; qtot 1.971
    82          C      5    ILE      C     82     0.5973      12.01   ; qtot 2.568
    83          O      5    ILE      O     83    -0.5679         16   ; qtot 2
; residue   6 LEU rtp LEU  q  0.0
    84          N      6    LEU      N     84    -0.4157      14.01   ; qtot 1.584
    85          H      6    LEU      H     85     0.2719      1.008   ; qtot 1.856
    86         CT      6    LEU     CA     86    -0.0518      12.01   ; qtot 1.804
    87         H1      6    LEU     HA     87     0.0922      1.008   ; qtot 1.897
    88         CT      6    LEU     CB     88    -0.1102      12.01   ; qtot 1.786
    89         HC      6    LEU    HB1     89     0.0457      1.008   ; qtot 1.832
    90         HC      6    LEU    HB2     90     0.0457      1.008   ; qtot 1.878
    91         CT      6    LEU     CG     91     0.3531      12.01   ; qtot 2.231
    92         HC      6    LEU     HG     92    -0.0361      1.008   ; qtot 2.195
    93         CT      6    LEU    CD1     93    -0.4121      12.01   ; qtot 1.783
    94         HC      6    LEU   HD11     94        0.1      1.008   ; qtot 1.883
    95         HC      6    LEU   HD12     95        0.1      1.008   ; qtot 1.983
    96         HC      6    LEU   HD13     96        0.1      1.008   ; qtot 2.083
    97         CT      6    LEU    CD2     97    -0.4121      12.01   ; qtot 1.671
    98         HC      6    LEU   HD21     98        0.1      1.008   ; qtot 1.771
    99         HC      6    LEU   HD22     99        0.1      1.008   ; qtot 1.871
   100         HC      6    LEU   HD23    100        0.1      1.008   ; qtot 1.971
   101          C      6    LEU      C    101     0.5973      12.01   ; qtot 2.568
   102          O      6    LEU      O    102    -0.5679         16   ; qtot 2
; residue   7 LEU rtp LEU  q  0.0
   103          N      7    LEU      N    103    -0.4157      14.01   ; qtot 1.584
   104          H      7    LEU      H    104     0.2719      1.008   ; qtot 1.856
   105         CT      7    LEU     CA    105    -0.0518      12.01   ; qtot 1.804
   106         H1      7    LEU     HA    106     0.0922      1.008   ; qtot 1.897
   107         CT      7    LEU     CB    107    -0.1102      12.01   ; qtot 1.786
   108         HC      7    LEU    HB1    108     0.0457      1.008   ; qtot 1.832
   109         HC      7    LEU    HB2    109     0.0457      1.008   ; qtot 1.878
   110         CT      7    LEU     CG    110     0.3531      12.01   ; qtot 2.231
   111         HC      7    LEU     HG    111    -0.0361      1.008   ; qtot 2.195
   112         CT      7    LEU    CD1    112    -0.4121      12.01   ; qtot 1.783
   113         HC      7    LEU   HD11    113        0.1      1.008   ; qtot 1.883
   114         HC      7    LEU   HD12    114        0.1      1.008   ; qtot 1.983
   115         HC      7    LEU   HD13    115        0.1      1.008   ; qtot 2.083
   116         CT      7    LEU    CD2    116    -0.4121      12.01   ; qtot 1.671
   117         HC      7    LEU   HD21    117        0.1      1.008   ; qtot 1.771
   118         HC      7    LEU   HD22    118        0.1      1.008   ; qtot 1.871
   119         HC      7    LEU   HD23    119        0.1      1.008   ; qtot 1.971
   120          C      7    LEU      C    120     0.5973      12.01   ; qtot 2.568
   121          O      7    LEU      O    121    -0.5679         16   ; qtot 2
; residue   8 ASN rtp ASN  q  0.0
   122          N      8    ASN      N    122    -0.4157      14.01   ; qtot 1.584
   123          H      8    ASN      H    123     0.2719      1.008   ; qtot 1.856
   124         CT      8    ASN     CA    124     0.0143      12.01   ; qtot 1.871
   125         H1      8    ASN     HA    125     0.1048      1.008   ; qtot 1.975
   126         CT      8    ASN     CB    126    -0.2041      12.01   ; qtot 1.771
   127         HC      8    ASN    HB1    127     0.0797      1.008   ; qtot 1.851
   128         HC      8    ASN    HB2    128     0.0797      1.008   ; qtot 1.931
   129          C      8    ASN     CG    129      0.713      12.01   ; qtot 2.644
   130          O      8    ASN    OD1    130    -0.5931         16   ; qtot 2.051
   131          N      8    ASN    ND2    131    -0.9191      14.01   ; qtot 1.131
   132          H      8    ASN   HD21    132     0.4196      1.008   ; qtot 1.551
   133          H      8    ASN   HD22    133     0.4196      1.008   ; qtot 1.971
   134          C      8    ASN      C    134     0.5973      12.01   ; qtot 2.568
   135          O      8    ASN      O    135    -0.5679         16   ; qtot 2
; residue   9 ASN rtp ASN  q  0.0
   136          N      9    ASN      N    136    -0.4157      14.01   ; qtot 1.584
   137          H      9    ASN      H    137     0.2719      1.008   ; qtot 1.856
   138         CT      9    ASN     CA    138     0.0143      12.01   ; qtot 1.871
   139         H1      9    ASN     HA    139     0.1048      1.008   ; qtot 1.975
   140         CT      9    ASN     CB    140    -0.2041      12.01   ; qtot 1.771
   141         HC      9    ASN    HB1    141     0.0797      1.008   ; qtot 1.851
   142         HC      9    ASN    HB2    142     0.0797      1.008   ; qtot 1.931
   143          C      9    ASN     CG    143      0.713      12.01   ; qtot 2.644
   144          O      9    ASN    OD1    144    -0.5931         16   ; qtot 2.051
   145          N      9    ASN    ND2    145    -0.9191      14.01   ; qtot 1.131
   146          H      9    ASN   HD21    146     0.4196      1.008   ; qtot 1.551
   147          H      9    ASN   HD22    147     0.4196      1.008   ; qtot 1.971
   148          C      9    ASN      C    148     0.5973      12.01   ; qtot 2.568
   149          O      9    ASN      O    149    -0.5679         16   ; qtot 2
; residue  10 GLY rtp GLY  q  0.0
   150          N     10    GLY      N    150    -0.4157      14.01   ; qtot 1.584
   151          H     10    GLY      H    151     0.2719      1.008   ; qtot 1.856
   152         CT     10    GLY     CA    152    -0.0252      12.01   ; qtot 1.831
   153         H1     10    GLY    HA1    153     0.0698      1.008   ; qtot 1.901
   154         H1     10    GLY    HA2    154     0.0698      1.008   ; qtot 1.971
   155          C     10    GLY      C    155     0.5973      12.01   ; qtot 2.568
   156          O     10    GLY      O    156    -0.5679         16   ; qtot 2
; residue  11 ALA rtp ALA  q  0.0
   157          N     11    ALA      N    157    -0.4157      14.01   ; qtot 1.584
   158          H     11    ALA      H    158     0.2719      1.008   ; qtot 1.856
   159         CT     11    ALA     CA    159     0.0337      12.01   ; qtot 1.89
   160         H1     11    ALA     HA    160     0.0823      1.008   ; qtot 1.972
   161         CT     11    ALA     CB    161    -0.1825      12.01   ; qtot 1.79
   162         HC     11    ALA    HB1    162     0.0603      1.008   ; qtot 1.85
   163         HC     11    ALA    HB2    163     0.0603      1.008   ; qtot 1.91
   164         HC     11    ALA    HB3    164     0.0603      1.008   ; qtot 1.971
   165          C     11    ALA      C    165     0.5973      12.01   ; qtot 2.568
   166          O     11    ALA      O    166    -0.5679         16   ; qtot 2
; residue  12 LYS rtp LYS  q +1.0
   167          N     12    LYS      N    167    -0.3479      14.01   ; qtot 1.652
   168          H     12    LYS      H    168     0.2747      1.008   ; qtot 1.927
   169         CT     12    LYS     CA    169      -0.24      12.01   ; qtot 1.687
   170         H1     12    LYS     HA    170     0.1426      1.008   ; qtot 1.829
   171         CT     12    LYS     CB    171    -0.0094      12.01   ; qtot 1.82
   172         HC     12    LYS    HB1    172     0.0362      1.008   ; qtot 1.856
   173         HC     12    LYS    HB2    173     0.0362      1.008   ; qtot 1.892
   174         CT     12    LYS     CG    174     0.0187      12.01   ; qtot 1.911
   175         HC     12    LYS    HG1    175     0.0103      1.008   ; qtot 1.921
   176         HC     12    LYS    HG2    176     0.0103      1.008   ; qtot 1.932
   177         CT     12    LYS     CD    177    -0.0479      12.01   ; qtot 1.884
   178         HC     12    LYS    HD1    178     0.0621      1.008   ; qtot 1.946
   179         HC     12    LYS    HD2    179     0.0621      1.008   ; qtot 2.008
   180         CT     12    LYS     CE    180    -0.0143      12.01   ; qtot 1.994
   181         HP     12    LYS    HE1    181     0.1135      1.008   ; qtot 2.107
   182         HP     12    LYS    HE2    182     0.1135      1.008   ; qtot 2.221
   183         N3     12    LYS     NZ    183    -0.3854      14.01   ; qtot 1.835
   184          H     12    LYS    HZ1    184       0.34      1.008   ; qtot 2.175
   185          H     12    LYS    HZ2    185       0.34      1.008   ; qtot 2.515
   186          H     12    LYS    HZ3    186       0.34      1.008   ; qtot 2.855
   187          C     12    LYS      C    187     0.7341      12.01   ; qtot 3.589
   188          O     12    LYS      O    188    -0.5894         16   ; qtot 3
; residue  13 MET rtp MET  q  0.0
   189          N     13    MET      N    189    -0.4157      14.01   ; qtot 2.584
   190          H     13    MET      H    190     0.2719      1.008   ; qtot 2.856
   191         CT     13    MET     CA    191    -0.0237      12.01   ; qtot 2.833
   192         H1     13    MET     HA    192      0.088      1.008   ; qtot 2.921
   193         CT     13    MET     CB    193     0.0342      12.01   ; qtot 2.955
   194         HC     13    MET    HB1    194     0.0241      1.008   ; qtot 2.979
   195         HC     13    MET    HB2    195     0.0241      1.008   ; qtot 3.003
   196         CT     13    MET     CG    196     0.0018      12.01   ; qtot 3.005
   197         H1     13    MET    HG1    197      0.044      1.008   ; qtot 3.049
   198         H1     13    MET    HG2    198      0.044      1.008   ; qtot 3.093
   199          S     13    MET     SD    199    -0.2737      32.06   ; qtot 2.819
   200         CT     13    MET     CE    200    -0.0536      12.01   ; qtot 2.765
   201         H1     13    MET    HE1    201     0.0684      1.008   ; qtot 2.834
   202         H1     13    MET    HE2    202     0.0684      1.008   ; qtot 2.902
   203         H1     13    MET    HE3    203     0.0684      1.008   ; qtot 2.971
   204          C     13    MET      C    204     0.5973      12.01   ; qtot 3.568
   205          O     13    MET      O    205    -0.5679         16   ; qtot 3
; residue  14 PRO rtp PRO  q  0.0
   206          N     14    PRO      N    206    -0.2548      14.01   ; qtot 2.745
   207         CT     14    PRO     CD    207     0.0192      12.01   ; qtot 2.764
   208         H1     14    PRO    HD1    208     0.0391      1.008   ; qtot 2.804
   209         H1     14    PRO    HD2    209     0.0391      1.008   ; qtot 2.843
   210         CT     14    PRO     CG    210     0.0189      12.01   ; qtot 2.862
   211         HC     14    PRO    HG1    211     0.0213      1.008   ; qtot 2.883
   212         HC     14    PRO    HG2    212     0.0213      1.008   ; qtot 2.904
   213         CT     14    PRO     CB    213     -0.007      12.01   ; qtot 2.897
   214         HC     14    PRO    HB1    214     0.0253      1.008   ; qtot 2.922
   215         HC     14    PRO    HB2    215     0.0253      1.008   ; qtot 2.948
   216         CT     14    PRO     CA    216    -0.0266      12.01   ; qtot 2.921
   217         H1     14    PRO     HA    217     0.0641      1.008   ; qtot 2.985
   218          C     14    PRO      C    218     0.5896      12.01   ; qtot 3.575
   219          O     14    PRO      O    219    -0.5748         16   ; qtot 3
; residue  15 ILE rtp ILE  q  0.0
   220          N     15    ILE      N    220    -0.4157      14.01   ; qtot 2.584
   221          H     15    ILE      H    221     0.2719      1.008   ; qtot 2.856
   222         CT     15    ILE     CA    222    -0.0597      12.01   ; qtot 2.797
   223         H1     15    ILE     HA    223     0.0869      1.008   ; qtot 2.883
   224         CT     15    ILE     CB    224     0.1303      12.01   ; qtot 3.014
   225         HC     15    ILE     HB    225     0.0187      1.008   ; qtot 3.032
   226         CT     15    ILE    CG2    226    -0.3204      12.01   ; qtot 2.712
   227         HC     15    ILE   HG21    227     0.0882      1.008   ; qtot 2.8
   228         HC     15    ILE   HG22    228     0.0882      1.008   ; qtot 2.888
   229         HC     15    ILE   HG23    229     0.0882      1.008   ; qtot 2.977
   230         CT     15    ILE    CG1    230     -0.043      12.01   ; qtot 2.934
   231         HC     15    ILE   HG11    231     0.0236      1.008   ; qtot 2.957
   232         HC     15    ILE   HG12    232     0.0236      1.008   ; qtot 2.981
   233         CT     15    ILE     CD    233     -0.066      12.01   ; qtot 2.915
   234         HC     15    ILE    HD1    234     0.0186      1.008   ; qtot 2.933
   235         HC     15    ILE    HD2    235     0.0186      1.008   ; qtot 2.952
   236         HC     15    ILE    HD3    236     0.0186      1.008   ; qtot 2.971
   237          C     15    ILE      C    237     0.5973      12.01   ; qtot 3.568
   238          O     15    ILE      O    238    -0.5679         16   ; qtot 3
; residue  16 LEU rtp LEU  q  0.0
   239          N     16    LEU      N    239    -0.4157      14.01   ; qtot 2.584
   240          H     16    LEU      H    240     0.2719      1.008   ; qtot 2.856
   241         CT     16    LEU     CA    241    -0.0518      12.01   ; qtot 2.804
   242         H1     16    LEU     HA    242     0.0922      1.008   ; qtot 2.897
   243         CT     16    LEU     CB    243    -0.1102      12.01   ; qtot 2.786
   244         HC     16    LEU    HB1    244     0.0457      1.008   ; qtot 2.832
   245         HC     16    LEU    HB2    245     0.0457      1.008   ; qtot 2.878
   246         CT     16    LEU     CG    246     0.3531      12.01   ; qtot 3.231
   247         HC     16    LEU     HG    247    -0.0361      1.008   ; qtot 3.195
   248         CT     16    LEU    CD1    248    -0.4121      12.01   ; qtot 2.783
   249         HC     16    LEU   HD11    249        0.1      1.008   ; qtot 2.883
   250         HC     16    LEU   HD12    250        0.1      1.008   ; qtot 2.983
   251         HC     16    LEU   HD13    251        0.1      1.008   ; qtot 3.083
   252         CT     16    LEU    CD2    252    -0.4121      12.01   ; qtot 2.671
   253         HC     16    LEU   HD21    253        0.1      1.008   ; qtot 2.771
   254         HC     16    LEU   HD22    254        0.1      1.008   ; qtot 2.871
   255         HC     16    LEU   HD23    255        0.1      1.008   ; qtot 2.971
   256          C     16    LEU      C    256     0.5973      12.01   ; qtot 3.568
   257          O     16    LEU      O    257    -0.5679         16   ; qtot 3
; residue  17 GLY rtp GLY  q  0.0
   258          N     17    GLY      N    258    -0.4157      14.01   ; qtot 2.584
   259          H     17    GLY      H    259     0.2719      1.008   ; qtot 2.856
   260         CT     17    GLY     CA    260    -0.0252      12.01   ; qtot 2.831
   261         H1     17    GLY    HA1    261     0.0698      1.008   ; qtot 2.901
   262         H1     17    GLY    HA2    262     0.0698      1.008   ; qtot 2.971
   263          C     17    GLY      C    263     0.5973      12.01   ; qtot 3.568
   264          O     17    GLY      O    264    -0.5679         16   ; qtot 3
; residue  18 LEU rtp LEU  q  0.0
   265          N     18    LEU      N    265    -0.4157      14.01   ; qtot 2.584
   266          H     18    LEU      H    266     0.2719      1.008   ; qtot 2.856
   267         CT     18    LEU     CA    267    -0.0518      12.01   ; qtot 2.804
   268         H1     18    LEU     HA    268     0.0922      1.008   ; qtot 2.897
   269         CT     18    LEU     CB    269    -0.1102      12.01   ; qtot 2.786
   270         HC     18    LEU    HB1    270     0.0457      1.008   ; qtot 2.832
   271         HC     18    LEU    HB2    271     0.0457      1.008   ; qtot 2.878
   272         CT     18    LEU     CG    272     0.3531      12.01   ; qtot 3.231
   273         HC     18    LEU     HG    273    -0.0361      1.008   ; qtot 3.195
   274         CT     18    LEU    CD1    274    -0.4121      12.01   ; qtot 2.783
   275         HC     18    LEU   HD11    275        0.1      1.008   ; qtot 2.883
   276         HC     18    LEU   HD12    276        0.1      1.008   ; qtot 2.983
   277         HC     18    LEU   HD13    277        0.1      1.008   ; qtot 3.083
   278         CT     18    LEU    CD2    278    -0.4121      12.01   ; qtot 2.671
   279         HC     18    LEU   HD21    279        0.1      1.008   ; qtot 2.771
   280         HC     18    LEU   HD22    280        0.1      1.008   ; qtot 2.871
   281         HC     18    LEU   HD23    281        0.1      1.008   ; qtot 2.971
   282          C     18    LEU      C    282     0.5973      12.01   ; qtot 3.568
   283          O     18    LEU      O    283    -0.5679         16   ; qtot 3
; residue  19 GLY rtp GLY  q  0.0
   284          N     19    GLY      N    284    -0.4157      14.01   ; qtot 2.584
   285          H     19    GLY      H    285     0.2719      1.008   ; qtot 2.856
   286         CT     19    GLY     CA    286    -0.0252      12.01   ; qtot 2.831
   287         H1     19    GLY    HA1    287     0.0698      1.008   ; qtot 2.901
   288         H1     19    GLY    HA2    288     0.0698      1.008   ; qtot 2.971
   289          C     19    GLY      C    289     0.5973      12.01   ; qtot 3.568
   290          O     19    GLY      O    290    -0.5679         16   ; qtot 3
; residue  20 THR rtp THR  q  0.0
   291          N     20    THR      N    291    -0.4157      14.01   ; qtot 2.584
   292          H     20    THR      H    292     0.2719      1.008   ; qtot 2.856
   293         CT     20    THR     CA    293    -0.0389      12.01   ; qtot 2.817
   294         H1     20    THR     HA    294     0.1007      1.008   ; qtot 2.918
   295         CT     20    THR     CB    295     0.3654      12.01   ; qtot 3.283
   296         H1     20    THR     HB    296     0.0043      1.008   ; qtot 3.288
   297         CT     20    THR    CG2    297    -0.2438      12.01   ; qtot 3.044
   298         HC     20    THR   HG21    298     0.0642      1.008   ; qtot 3.108
   299         HC     20    THR   HG22    299     0.0642      1.008   ; qtot 3.172
   300         HC     20    THR   HG23    300     0.0642      1.008   ; qtot 3.237
   301         OH     20    THR    OG1    301    -0.6761         16   ; qtot 2.56
   302         HO     20    THR    HG1    302     0.4102      1.008   ; qtot 2.971
   303          C     20    THR      C    303     0.5973      12.01   ; qtot 3.568
   304          O     20    THR      O    304    -0.5679         16   ; qtot 3
; residue  21 TRP rtp TRP  q  0.0
   305          N     21    TRP      N    305    -0.4157      14.01   ; qtot 2.584
   306          H     21    TRP      H    306     0.2719      1.008   ; qtot 2.856
   307         CT     21    TRP     CA    307    -0.0275      12.01   ; qtot 2.829
   308         H1     21    TRP     HA    308     0.1123      1.008   ; qtot 2.941
   309         CT     21    TRP     CB    309     -0.005      12.01   ; qtot 2.936
   310         HC     21    TRP    HB1    310     0.0339      1.008   ; qtot 2.97
   311         HC     21    TRP    HB2    311     0.0339      1.008   ; qtot 3.004
   312         C*     21    TRP     CG    312    -0.1415      12.01   ; qtot 2.862
   313         CW     21    TRP    CD1    313    -0.1638      12.01   ; qtot 2.699
   314         H4     21    TRP    HD1    314     0.2062      1.008   ; qtot 2.905
   315         NA     21    TRP    NE1    315    -0.3418      14.01   ; qtot 2.563
   316          H     21    TRP    HE1    316     0.3412      1.008   ; qtot 2.904
   317         CN     21    TRP    CE2    317      0.138      12.01   ; qtot 3.042
   318         CA     21    TRP    CZ2    318    -0.2601      12.01   ; qtot 2.782
   319         HA     21    TRP    HZ2    319     0.1572      1.008   ; qtot 2.939
   320         CA     21    TRP    CH2    320    -0.1134      12.01   ; qtot 2.826
   321         HA     21    TRP    HH2    321     0.1417      1.008   ; qtot 2.968
   322         CA     21    TRP    CZ3    322    -0.1972      12.01   ; qtot 2.77
   323         HA     21    TRP    HZ3    323     0.1447      1.008   ; qtot 2.915
   324         CA     21    TRP    CE3    324    -0.2387      12.01   ; qtot 2.676
   325         HA     21    TRP    HE3    325       0.17      1.008   ; qtot 2.846
   326         CB     21    TRP    CD2    326     0.1243      12.01   ; qtot 2.971
   327          C     21    TRP      C    327     0.5973      12.01   ; qtot 3.568
   328          O     21    TRP      O    328    -0.5679         16   ; qtot 3
; residue  22 LYS rtp LYS  q +1.0
   329          N     22    LYS      N    329    -0.3479      14.01   ; qtot 2.652
   330          H     22    LYS      H    330     0.2747      1.008   ; qtot 2.927
   331         CT     22    LYS     CA    331      -0.24      12.01   ; qtot 2.687
   332         H1     22    LYS     HA    332     0.1426      1.008   ; qtot 2.829
   333         CT     22    LYS     CB    333    -0.0094      12.01   ; qtot 2.82
   334         HC     22    LYS    HB1    334     0.0362      1.008   ; qtot 2.856
   335         HC     22    LYS    HB2    335     0.0362      1.008   ; qtot 2.892
   336         CT     22    LYS     CG    336     0.0187      12.01   ; qtot 2.911
   337         HC     22    LYS    HG1    337     0.0103      1.008   ; qtot 2.921
   338         HC     22    LYS    HG2    338     0.0103      1.008   ; qtot 2.932
   339         CT     22    LYS     CD    339    -0.0479      12.01   ; qtot 2.884
   340         HC     22    LYS    HD1    340     0.0621      1.008   ; qtot 2.946
   341         HC     22    LYS    HD2    341     0.0621      1.008   ; qtot 3.008
   342         CT     22    LYS     CE    342    -0.0143      12.01   ; qtot 2.994
   343         HP     22    LYS    HE1    343     0.1135      1.008   ; qtot 3.107
   344         HP     22    LYS    HE2    344     0.1135      1.008   ; qtot 3.221
   345         N3     22    LYS     NZ    345    -0.3854      14.01   ; qtot 2.835
   346          H     22    LYS    HZ1    346       0.34      1.008   ; qtot 3.175
   347          H     22    LYS    HZ2    347       0.34      1.008   ; qtot 3.515
   348          H     22    LYS    HZ3    348       0.34      1.008   ; qtot 3.855
   349          C     22    LYS      C    349     0.7341      12.01   ; qtot 4.589
   350          O     22    LYS      O    350    -0.5894         16   ; qtot 4
; residue  23 SER rtp SER  q  0.0
   351          N     23    SER      N    351    -0.4157      14.01   ; qtot 3.584
   352          H     23    SER      H    352     0.2719      1.008   ; qtot 3.856
   353         CT     23    SER     CA    353    -0.0249      12.01   ; qtot 3.831
   354         H1     23    SER     HA    354     0.0843      1.008   ; qtot 3.916
   355         CT     23    SER     CB    355     0.2117      12.01   ; qtot 4.127
   356         H1     23    SER    HB1    356     0.0352      1.008   ; qtot 4.163
   357         H1     23    SER    HB2    357     0.0352      1.008   ; qtot 4.198
   358         OH     23    SER     OG    358    -0.6546         16   ; qtot 3.543
   359         HO     23    SER     HG    359     0.4275      1.008   ; qtot 3.971
   360          C     23    SER      C    360     0.5973      12.01   ; qtot 4.568
   361          O     23    SER      O    361    -0.5679         16   ; qtot 4
; residue  24 PRO rtp PRO  q  0.0
   362          N     24    PRO      N    362    -0.2548      14.01   ; qtot 3.745
   363         CT     24    PRO     CD    363     0.0192      12.01   ; qtot 3.764
   364         H1     24    PRO    HD1    364     0.0391      1.008   ; qtot 3.804
   365         H1     24    PRO    HD2    365     0.0391      1.008   ; qtot 3.843
   366         CT     24    PRO     CG    366     0.0189      12.01   ; qtot 3.862
   367         HC     24    PRO    HG1    367     0.0213      1.008   ; qtot 3.883
   368         HC     24    PRO    HG2    368     0.0213      1.008   ; qtot 3.904
   369         CT     24    PRO     CB    369     -0.007      12.01   ; qtot 3.897
   370         HC     24    PRO    HB1    370     0.0253      1.008   ; qtot 3.922
   371         HC     24    PRO    HB2    371     0.0253      1.008   ; qtot 3.948
   372         CT     24    PRO     CA    372    -0.0266      12.01   ; qtot 3.921
   373         H1     24    PRO     HA    373     0.0641      1.008   ; qtot 3.985
   374          C     24    PRO      C    374     0.5896      12.01   ; qtot 4.575
   375          O     24    PRO      O    375    -0.5748         16   ; qtot 4
; residue  25 PRO rtp PRO  q  0.0
   376          N     25    PRO      N    376    -0.2548      14.01   ; qtot 3.745
   377         CT     25    PRO     CD    377     0.0192      12.01   ; qtot 3.764
   378         H1     25    PRO    HD1    378     0.0391      1.008   ; qtot 3.804
   379         H1     25    PRO    HD2    379     0.0391      1.008   ; qtot 3.843
   380         CT     25    PRO     CG    380     0.0189      12.01   ; qtot 3.862
   381         HC     25    PRO    HG1    381     0.0213      1.008   ; qtot 3.883
   382         HC     25    PRO    HG2    382     0.0213      1.008   ; qtot 3.904
   383         CT     25    PRO     CB    383     -0.007      12.01   ; qtot 3.897
   384         HC     25    PRO    HB1    384     0.0253      1.008   ; qtot 3.922
   385         HC     25    PRO    HB2    385     0.0253      1.008   ; qtot 3.948
   386         CT     25    PRO     CA    386    -0.0266      12.01   ; qtot 3.921
   387         H1     25    PRO     HA    387     0.0641      1.008   ; qtot 3.985
   388          C     25    PRO      C    388     0.5896      12.01   ; qtot 4.575
   389          O     25    PRO      O    389    -0.5748         16   ; qtot 4
; residue  26 GLY rtp GLY  q  0.0
   390          N     26    GLY      N    390    -0.4157      14.01   ; qtot 3.584
   391          H     26    GLY      H    391     0.2719      1.008   ; qtot 3.856
   392         CT     26    GLY     CA    392    -0.0252      12.01   ; qtot 3.831
   393         H1     26    GLY    HA1    393     0.0698      1.008   ; qtot 3.901
   394         H1     26    GLY    HA2    394     0.0698      1.008   ; qtot 3.971
   395          C     26    GLY      C    395     0.5973      12.01   ; qtot 4.568
   396          O     26    GLY      O    396    -0.5679         16   ; qtot 4
; residue  27 GLN rtp GLN  q  0.0
   397          N     27    GLN      N    397    -0.4157      14.01   ; qtot 3.584
   398          H     27    GLN      H    398     0.2719      1.008   ; qtot 3.856
   399         CT     27    GLN     CA    399    -0.0031      12.01   ; qtot 3.853
   400         H1     27    GLN     HA    400      0.085      1.008   ; qtot 3.938
   401         CT     27    GLN     CB    401    -0.0036      12.01   ; qtot 3.935
   402         HC     27    GLN    HB1    402     0.0171      1.008   ; qtot 3.952
   403         HC     27    GLN    HB2    403     0.0171      1.008   ; qtot 3.969
   404         CT     27    GLN     CG    404    -0.0645      12.01   ; qtot 3.904
   405         HC     27    GLN    HG1    405     0.0352      1.008   ; qtot 3.939
   406         HC     27    GLN    HG2    406     0.0352      1.008   ; qtot 3.975
   407          C     27    GLN     CD    407     0.6951      12.01   ; qtot 4.67
   408          O     27    GLN    OE1    408    -0.6086         16   ; qtot 4.061
   409          N     27    GLN    NE2    409    -0.9407      14.01   ; qtot 3.12
   410          H     27    GLN   HE21    410     0.4251      1.008   ; qtot 3.546
   411          H     27    GLN   HE22    411     0.4251      1.008   ; qtot 3.971
   412          C     27    GLN      C    412     0.5973      12.01   ; qtot 4.568
   413          O     27    GLN      O    413    -0.5679         16   ; qtot 4
; residue  28 VAL rtp VAL  q  0.0
   414          N     28    VAL      N    414    -0.4157      14.01   ; qtot 3.584
   415          H     28    VAL      H    415     0.2719      1.008   ; qtot 3.856
   416         CT     28    VAL     CA    416    -0.0875      12.01   ; qtot 3.769
   417         H1     28    VAL     HA    417     0.0969      1.008   ; qtot 3.866
   418         CT     28    VAL     CB    418     0.2985      12.01   ; qtot 4.164
   419         HC     28    VAL     HB    419    -0.0297      1.008   ; qtot 4.134
   420         CT     28    VAL    CG1    420    -0.3192      12.01   ; qtot 3.815
   421         HC     28    VAL   HG11    421     0.0791      1.008   ; qtot 3.894
   422         HC     28    VAL   HG12    422     0.0791      1.008   ; qtot 3.973
   423         HC     28    VAL   HG13    423     0.0791      1.008   ; qtot 4.053
   424         CT     28    VAL    CG2    424    -0.3192      12.01   ; qtot 3.733
   425         HC     28    VAL   HG21    425     0.0791      1.008   ; qtot 3.812
   426         HC     28    VAL   HG22    426     0.0791      1.008   ; qtot 3.892
   427         HC     28    VAL   HG23    427     0.0791      1.008   ; qtot 3.971
   428          C     28    VAL      C    428     0.5973      12.01   ; qtot 4.568
   429          O     28    VAL      O    429    -0.5679         16   ; qtot 4
; residue  29 THR rtp THR  q  0.0
   430          N     29    THR      N    430    -0.4157      14.01   ; qtot 3.584
   431          H     29    THR      H    431     0.2719      1.008   ; qtot 3.856
   432         CT     29    THR     CA    432    -0.0389      12.01   ; qtot 3.817
   433         H1     29    THR     HA    433     0.1007      1.008   ; qtot 3.918
   434         CT     29    THR     CB    434     0.3654      12.01   ; qtot 4.283
   435         H1     29    THR     HB    435     0.0043      1.008   ; qtot 4.288
   436         CT     29    THR    CG2    436    -0.2438      12.01   ; qtot 4.044
   437         HC     29    THR   HG21    437     0.0642      1.008   ; qtot 4.108
   438         HC     29    THR   HG22    438     0.0642      1.008   ; qtot 4.172
   439         HC     29    THR   HG23    439     0.0642      1.008   ; qtot 4.237
   440         OH     29    THR    OG1    440    -0.6761         16   ; qtot 3.56
   441         HO     29    THR    HG1    441     0.4102      1.008   ; qtot 3.971
   442          C     29    THR      C    442     0.5973      12.01   ; qtot 4.568
   443          O     29    THR      O    443    -0.5679         16   ; qtot 4
; residue  30 GLU rtp GLU  q -1.0
   444          N     30    GLU      N    444    -0.5163      14.01   ; qtot 3.484
   445          H     30    GLU      H    445     0.2936      1.008   ; qtot 3.777
   446         CT     30    GLU     CA    446     0.0397      12.01   ; qtot 3.817
   447         H1     30    GLU     HA    447     0.1105      1.008   ; qtot 3.928
   448         CT     30    GLU     CB    448      0.056      12.01   ; qtot 3.984
   449         HC     30    GLU    HB1    449    -0.0173      1.008   ; qtot 3.966
   450         HC     30    GLU    HB2    450    -0.0173      1.008   ; qtot 3.949
   451         CT     30    GLU     CG    451     0.0136      12.01   ; qtot 3.963
   452         HC     30    GLU    HG1    452    -0.0425      1.008   ; qtot 3.92
   453         HC     30    GLU    HG2    453    -0.0425      1.008   ; qtot 3.878
   454          C     30    GLU     CD    454     0.8054      12.01   ; qtot 4.683
   455         O2     30    GLU    OE1    455    -0.8188         16   ; qtot 3.864
   456         O2     30    GLU    OE2    456    -0.8188         16   ; qtot 3.045
   457          C     30    GLU      C    457     0.5366      12.01   ; qtot 3.582
   458          O     30    GLU      O    458    -0.5819         16   ; qtot 3
; residue  31 ALA rtp ALA  q  0.0
   459          N     31    ALA      N    459    -0.4157      14.01   ; qtot 2.584
   460          H     31    ALA      H    460     0.2719      1.008   ; qtot 2.856
   461         CT     31    ALA     CA    461     0.0337      12.01   ; qtot 2.89
   462         H1     31    ALA     HA    462     0.0823      1.008   ; qtot 2.972
   463         CT     31    ALA     CB    463    -0.1825      12.01   ; qtot 2.79
   464         HC     31    ALA    HB1    464     0.0603      1.008   ; qtot 2.85
   465         HC     31    ALA    HB2    465     0.0603      1.008   ; qtot 2.91
   466         HC     31    ALA    HB3    466     0.0603      1.008   ; qtot 2.971
   467          C     31    ALA      C    467     0.5973      12.01   ; qtot 3.568
   468          O     31    ALA      O    468    -0.5679         16   ; qtot 3
; residue  32 VAL rtp VAL  q  0.0
   469          N     32    VAL      N    469    -0.4157      14.01   ; qtot 2.584
   470          H     32    VAL      H    470     0.2719      1.008   ; qtot 2.856
   471         CT     32    VAL     CA    471    -0.0875      12.01   ; qtot 2.769
   472         H1     32    VAL     HA    472     0.0969      1.008   ; qtot 2.866
   473         CT     32    VAL     CB    473     0.2985      12.01   ; qtot 3.164
   474         HC     32    VAL     HB    474    -0.0297      1.008   ; qtot 3.134
   475         CT     32    VAL    CG1    475    -0.3192      12.01   ; qtot 2.815
   476         HC     32    VAL   HG11    476     0.0791      1.008   ; qtot 2.894
   477         HC     32    VAL   HG12    477     0.0791      1.008   ; qtot 2.973
   478         HC     32    VAL   HG13    478     0.0791      1.008   ; qtot 3.053
   479         CT     32    VAL    CG2    479    -0.3192      12.01   ; qtot 2.733
   480         HC     32    VAL   HG21    480     0.0791      1.008   ; qtot 2.812
   481         HC     32    VAL   HG22    481     0.0791      1.008   ; qtot 2.892
   482         HC     32    VAL   HG23    482     0.0791      1.008   ; qtot 2.971
   483          C     32    VAL      C    483     0.5973      12.01   ; qtot 3.568
   484          O     32    VAL      O    484    -0.5679         16   ; qtot 3
; residue  33 LYS rtp LYS  q +1.0
   485          N     33    LYS      N    485    -0.3479      14.01   ; qtot 2.652
   486          H     33    LYS      H    486     0.2747      1.008   ; qtot 2.927
   487         CT     33    LYS     CA    487      -0.24      12.01   ; qtot 2.687
   488         H1     33    LYS     HA    488     0.1426      1.008   ; qtot 2.829
   489         CT     33    LYS     CB    489    -0.0094      12.01   ; qtot 2.82
   490         HC     33    LYS    HB1    490     0.0362      1.008   ; qtot 2.856
   491         HC     33    LYS    HB2    491     0.0362      1.008   ; qtot 2.892
   492         CT     33    LYS     CG    492     0.0187      12.01   ; qtot 2.911
   493         HC     33    LYS    HG1    493     0.0103      1.008   ; qtot 2.921
   494         HC     33    LYS    HG2    494     0.0103      1.008   ; qtot 2.932
   495         CT     33    LYS     CD    495    -0.0479      12.01   ; qtot 2.884
   496         HC     33    LYS    HD1    496     0.0621      1.008   ; qtot 2.946
   497         HC     33    LYS    HD2    497     0.0621      1.008   ; qtot 3.008
   498         CT     33    LYS     CE    498    -0.0143      12.01   ; qtot 2.994
   499         HP     33    LYS    HE1    499     0.1135      1.008   ; qtot 3.107
   500         HP     33    LYS    HE2    500     0.1135      1.008   ; qtot 3.221
   501         N3     33    LYS     NZ    501    -0.3854      14.01   ; qtot 2.835
   502          H     33    LYS    HZ1    502       0.34      1.008   ; qtot 3.175
   503          H     33    LYS    HZ2    503       0.34      1.008   ; qtot 3.515
   504          H     33    LYS    HZ3    504       0.34      1.008   ; qtot 3.855
   505          C     33    LYS      C    505     0.7341      12.01   ; qtot 4.589
   506          O     33    LYS      O    506    -0.5894         16   ; qtot 4
; residue  34 VAL rtp VAL  q  0.0
   507          N     34    VAL      N    507    -0.4157      14.01   ; qtot 3.584
   508          H     34    VAL      H    508     0.2719      1.008   ; qtot 3.856
   509         CT     34    VAL     CA    509    -0.0875      12.01   ; qtot 3.769
   510         H1     34    VAL     HA    510     0.0969      1.008   ; qtot 3.866
   511         CT     34    VAL     CB    511     0.2985      12.01   ; qtot 4.164
   512         HC     34    VAL     HB    512    -0.0297      1.008   ; qtot 4.134
   513         CT     34    VAL    CG1    513    -0.3192      12.01   ; qtot 3.815
   514         HC     34    VAL   HG11    514     0.0791      1.008   ; qtot 3.894
   515         HC     34    VAL   HG12    515     0.0791      1.008   ; qtot 3.973
   516         HC     34    VAL   HG13    516     0.0791      1.008   ; qtot 4.053
   517         CT     34    VAL    CG2    517    -0.3192      12.01   ; qtot 3.733
   518         HC     34    VAL   HG21    518     0.0791      1.008   ; qtot 3.812
   519         HC     34    VAL   HG22    519     0.0791      1.008   ; qtot 3.892
   520         HC     34    VAL   HG23    520     0.0791      1.008   ; qtot 3.971
   521          C     34    VAL      C    521     0.5973      12.01   ; qtot 4.568
   522          O     34    VAL      O    522    -0.5679         16   ; qtot 4
; residue  35 ALA rtp ALA  q  0.0
   523          N     35    ALA      N    523    -0.4157      14.01   ; qtot 3.584
   524          H     35    ALA      H    524     0.2719      1.008   ; qtot 3.856
   525         CT     35    ALA     CA    525     0.0337      12.01   ; qtot 3.89
   526         H1     35    ALA     HA    526     0.0823      1.008   ; qtot 3.972
   527         CT     35    ALA     CB    527    -0.1825      12.01   ; qtot 3.79
   528         HC     35    ALA    HB1    528     0.0603      1.008   ; qtot 3.85
   529         HC     35    ALA    HB2    529     0.0603      1.008   ; qtot 3.91
   530         HC     35    ALA    HB3    530     0.0603      1.008   ; qtot 3.971
   531          C     35    ALA      C    531     0.5973      12.01   ; qtot 4.568
   532          O     35    ALA      O    532    -0.5679         16   ; qtot 4
; residue  36 ILE rtp ILE  q  0.0
   533          N     36    ILE      N    533    -0.4157      14.01   ; qtot 3.584
   534          H     36    ILE      H    534     0.2719      1.008   ; qtot 3.856
   535         CT     36    ILE     CA    535    -0.0597      12.01   ; qtot 3.797
   536         H1     36    ILE     HA    536     0.0869      1.008   ; qtot 3.883
   537         CT     36    ILE     CB    537     0.1303      12.01   ; qtot 4.014
   538         HC     36    ILE     HB    538     0.0187      1.008   ; qtot 4.032
   539         CT     36    ILE    CG2    539    -0.3204      12.01   ; qtot 3.712
   540         HC     36    ILE   HG21    540     0.0882      1.008   ; qtot 3.8
   541         HC     36    ILE   HG22    541     0.0882      1.008   ; qtot 3.888
   542         HC     36    ILE   HG23    542     0.0882      1.008   ; qtot 3.977
   543         CT     36    ILE    CG1    543     -0.043      12.01   ; qtot 3.934
   544         HC     36    ILE   HG11    544     0.0236      1.008   ; qtot 3.957
   545         HC     36    ILE   HG12    545     0.0236      1.008   ; qtot 3.981
   546         CT     36    ILE     CD    546     -0.066      12.01   ; qtot 3.915
   547         HC     36    ILE    HD1    547     0.0186      1.008   ; qtot 3.933
   548         HC     36    ILE    HD2    548     0.0186      1.008   ; qtot 3.952
   549         HC     36    ILE    HD3    549     0.0186      1.008   ; qtot 3.971
   550          C     36    ILE      C    550     0.5973      12.01   ; qtot 4.568
   551          O     36    ILE      O    551    -0.5679         16   ; qtot 4
; residue  37 ASP rtp ASP  q -1.0
   552          N     37    ASP      N    552    -0.5163      14.01   ; qtot 3.484
   553          H     37    ASP      H    553     0.2936      1.008   ; qtot 3.777
   554         CT     37    ASP     CA    554     0.0381      12.01   ; qtot 3.815
   555         H1     37    ASP     HA    555      0.088      1.008   ; qtot 3.903
   556         CT     37    ASP     CB    556    -0.0303      12.01   ; qtot 3.873
   557         HC     37    ASP    HB1    557    -0.0122      1.008   ; qtot 3.861
   558         HC     37    ASP    HB2    558    -0.0122      1.008   ; qtot 3.849
   559          C     37    ASP     CG    559     0.7994      12.01   ; qtot 4.648
   560         O2     37    ASP    OD1    560    -0.8014         16   ; qtot 3.847
   561         O2     37    ASP    OD2    561    -0.8014         16   ; qtot 3.045
   562          C     37    ASP      C    562     0.5366      12.01   ; qtot 3.582
   563          O     37    ASP      O    563    -0.5819         16   ; qtot 3
; residue  38 VAL rtp VAL  q  0.0
   564          N     38    VAL      N    564    -0.4157      14.01   ; qtot 2.584
   565          H     38    VAL      H    565     0.2719      1.008   ; qtot 2.856
   566         CT     38    VAL     CA    566    -0.0875      12.01   ; qtot 2.769
   567         H1     38    VAL     HA    567     0.0969      1.008   ; qtot 2.866
   568         CT     38    VAL     CB    568     0.2985      12.01   ; qtot 3.164
   569         HC     38    VAL     HB    569    -0.0297      1.008   ; qtot 3.134
   570         CT     38    VAL    CG1    570    -0.3192      12.01   ; qtot 2.815
   571         HC     38    VAL   HG11    571     0.0791      1.008   ; qtot 2.894
   572         HC     38    VAL   HG12    572     0.0791      1.008   ; qtot 2.973
   573         HC     38    VAL   HG13    573     0.0791      1.008   ; qtot 3.053
   574         CT     38    VAL    CG2    574    -0.3192      12.01   ; qtot 2.733
   575         HC     38    VAL   HG21    575     0.0791      1.008   ; qtot 2.812
   576         HC     38    VAL   HG22    576     0.0791      1.008   ; qtot 2.892
   577         HC     38    VAL   HG23    577     0.0791      1.008   ; qtot 2.971
   578          C     38    VAL      C    578     0.5973      12.01   ; qtot 3.568
   579          O     38    VAL      O    579    -0.5679         16   ; qtot 3
; residue  39 GLY rtp GLY  q  0.0
   580          N     39    GLY      N    580    -0.4157      14.01   ; qtot 2.584
   581          H     39    GLY      H    581     0.2719      1.008   ; qtot 2.856
   582         CT     39    GLY     CA    582    -0.0252      12.01   ; qtot 2.831
   583         H1     39    GLY    HA1    583     0.0698      1.008   ; qtot 2.901
   584         H1     39    GLY    HA2    584     0.0698      1.008   ; qtot 2.971
   585          C     39    GLY      C    585     0.5973      12.01   ; qtot 3.568
   586          O     39    GLY      O    586    -0.5679         16   ; qtot 3
; residue  40 TYR rtp TYR  q  0.0
   587          N     40    TYR      N    587    -0.4157      14.01   ; qtot 2.584
   588          H     40    TYR      H    588     0.2719      1.008   ; qtot 2.856
   589         CT     40    TYR     CA    589    -0.0014      12.01   ; qtot 2.855
   590         H1     40    TYR     HA    590     0.0876      1.008   ; qtot 2.942
   591         CT     40    TYR     CB    591    -0.0152      12.01   ; qtot 2.927
   592         HC     40    TYR    HB1    592     0.0295      1.008   ; qtot 2.957
   593         HC     40    TYR    HB2    593     0.0295      1.008   ; qtot 2.986
   594         CA     40    TYR     CG    594    -0.0011      12.01   ; qtot 2.985
   595         CA     40    TYR    CD1    595    -0.1906      12.01   ; qtot 2.795
   596         HA     40    TYR    HD1    596     0.1699      1.008   ; qtot 2.964
   597         CA     40    TYR    CE1    597    -0.2341      12.01   ; qtot 2.73
   598         HA     40    TYR    HE1    598     0.1656      1.008   ; qtot 2.896
   599          C     40    TYR     CZ    599     0.3226      12.01   ; qtot 3.219
   600         OH     40    TYR     OH    600    -0.5579         16   ; qtot 2.661
   601         HO     40    TYR     HH    601     0.3992      1.008   ; qtot 3.06
   602         CA     40    TYR    CE2    602    -0.2341      12.01   ; qtot 2.826
   603         HA     40    TYR    HE2    603     0.1656      1.008   ; qtot 2.991
   604         CA     40    TYR    CD2    604    -0.1906      12.01   ; qtot 2.801
   605         HA     40    TYR    HD2    605     0.1699      1.008   ; qtot 2.971
   606          C     40    TYR      C    606     0.5973      12.01   ; qtot 3.568
   607          O     40    TYR      O    607    -0.5679         16   ; qtot 3
; residue  41 ARG rtp ARG  q +1.0
   608          N     41    ARG      N    608    -0.3479      14.01   ; qtot 2.652
   609          H     41    ARG      H    609     0.2747      1.008   ; qtot 2.927
   610         CT     41    ARG     CA    610    -0.2637      12.01   ; qtot 2.663
   611         H1     41    ARG     HA    611      0.156      1.008   ; qtot 2.819
   612         CT     41    ARG     CB    612    -0.0007      12.01   ; qtot 2.818
   613         HC     41    ARG    HB1    613     0.0327      1.008   ; qtot 2.851
   614         HC     41    ARG    HB2    614     0.0327      1.008   ; qtot 2.884
   615         CT     41    ARG     CG    615      0.039      12.01   ; qtot 2.923
   616         HC     41    ARG    HG1    616     0.0285      1.008   ; qtot 2.951
   617         HC     41    ARG    HG2    617     0.0285      1.008   ; qtot 2.98
   618         CT     41    ARG     CD    618     0.0486      12.01   ; qtot 3.028
   619         H1     41    ARG    HD1    619     0.0687      1.008   ; qtot 3.097
   620         H1     41    ARG    HD2    620     0.0687      1.008   ; qtot 3.166
   621         N2     41    ARG     NE    621    -0.5295      14.01   ; qtot 2.636
   622          H     41    ARG     HE    622     0.3456      1.008   ; qtot 2.982
   623         CA     41    ARG     CZ    623     0.8076      12.01   ; qtot 3.79
   624         N2     41    ARG    NH1    624    -0.8627      14.01   ; qtot 2.927
   625          H     41    ARG   HH11    625     0.4478      1.008   ; qtot 3.375
   626          H     41    ARG   HH12    626     0.4478      1.008   ; qtot 3.822
   627         N2     41    ARG    NH2    627    -0.8627      14.01   ; qtot 2.96
   628          H     41    ARG   HH21    628     0.4478      1.008   ; qtot 3.408
   629          H     41    ARG   HH22    629     0.4478      1.008   ; qtot 3.855
   630          C     41    ARG      C    630     0.7341      12.01   ; qtot 4.589
   631          O     41    ARG      O    631    -0.5894         16   ; qtot 4
; residue  42 HIS rtp HID  q  0.0
   632          N     42    HIS      N    632    -0.4157      14.01   ; qtot 3.584
   633          H     42    HIS      H    633     0.2719      1.008   ; qtot 3.856
   634         CT     42    HIS     CA    634     0.0188      12.01   ; qtot 3.875
   635         H1     42    HIS     HA    635     0.0881      1.008   ; qtot 3.963
   636         CT     42    HIS     CB    636    -0.0462      12.01   ; qtot 3.917
   637         HC     42    HIS    HB1    637     0.0402      1.008   ; qtot 3.957
   638         HC     42    HIS    HB2    638     0.0402      1.008   ; qtot 3.997
   639         CC     42    HIS     CG    639    -0.0266      12.01   ; qtot 3.971
   640         NA     42    HIS    ND1    640    -0.3811      14.01   ; qtot 3.59
   641          H     42    HIS    HD1    641     0.3649      1.008   ; qtot 3.955
   642         CR     42    HIS    CE1    642     0.2057      12.01   ; qtot 4.16
   643         H5     42    HIS    HE1    643     0.1392      1.008   ; qtot 4.299
   644         NB     42    HIS    NE2    644    -0.5727      14.01   ; qtot 3.727
   645         CV     42    HIS    CD2    645     0.1292      12.01   ; qtot 3.856
   646         H4     42    HIS    HD2    646     0.1147      1.008   ; qtot 3.971
   647          C     42    HIS      C    647     0.5973      12.01   ; qtot 4.568
   648          O     42    HIS      O    648    -0.5679         16   ; qtot 4
; residue  43 ILE rtp ILE  q  0.0
   649          N     43    ILE      N    649    -0.4157      14.01   ; qtot 3.584
   650          H     43    ILE      H    650     0.2719      1.008   ; qtot 3.856
   651         CT     43    ILE     CA    651    -0.0597      12.01   ; qtot 3.797
   652         H1     43    ILE     HA    652     0.0869      1.008   ; qtot 3.883
   653         CT     43    ILE     CB    653     0.1303      12.01   ; qtot 4.014
   654         HC     43    ILE     HB    654     0.0187      1.008   ; qtot 4.032
   655         CT     43    ILE    CG2    655    -0.3204      12.01   ; qtot 3.712
   656         HC     43    ILE   HG21    656     0.0882      1.008   ; qtot 3.8
   657         HC     43    ILE   HG22    657     0.0882      1.008   ; qtot 3.888
   658         HC     43    ILE   HG23    658     0.0882      1.008   ; qtot 3.977
   659         CT     43    ILE    CG1    659     -0.043      12.01   ; qtot 3.934
   660         HC     43    ILE   HG11    660     0.0236      1.008   ; qtot 3.957
   661         HC     43    ILE   HG12    661     0.0236      1.008   ; qtot 3.981
   662         CT     43    ILE     CD    662     -0.066      12.01   ; qtot 3.915
   663         HC     43    ILE    HD1    663     0.0186      1.008   ; qtot 3.933
   664         HC     43    ILE    HD2    664     0.0186      1.008   ; qtot 3.952
   665         HC     43    ILE    HD3    665     0.0186      1.008   ; qtot 3.971
   666          C     43    ILE      C    666     0.5973      12.01   ; qtot 4.568
   667          O     43    ILE      O    667    -0.5679         16   ; qtot 4
; residue  44 ASP rtp ASP  q -1.0
   668          N     44    ASP      N    668    -0.5163      14.01   ; qtot 3.484
   669          H     44    ASP      H    669     0.2936      1.008   ; qtot 3.777
   670         CT     44    ASP     CA    670     0.0381      12.01   ; qtot 3.815
   671         H1     44    ASP     HA    671      0.088      1.008   ; qtot 3.903
   672         CT     44    ASP     CB    672    -0.0303      12.01   ; qtot 3.873
   673         HC     44    ASP    HB1    673    -0.0122      1.008   ; qtot 3.861
   674         HC     44    ASP    HB2    674    -0.0122      1.008   ; qtot 3.849
   675          C     44    ASP     CG    675     0.7994      12.01   ; qtot 4.648
   676         O2     44    ASP    OD1    676    -0.8014         16   ; qtot 3.847
   677         O2     44    ASP    OD2    677    -0.8014         16   ; qtot 3.045
   678          C     44    ASP      C    678     0.5366      12.01   ; qtot 3.582
   679          O     44    ASP      O    679    -0.5819         16   ; qtot 3
; residue  45 CYS rtp CYS  q  0.0
   680          N     45    CYS      N    680    -0.4157      14.01   ; qtot 2.584
   681          H     45    CYS      H    681     0.2719      1.008   ; qtot 2.856
   682         CT     45    CYS     CA    682     0.0213      12.01   ; qtot 2.877
   683         H1     45    CYS     HA    683     0.1124      1.008   ; qtot 2.99
   684         CT     45    CYS     CB    684    -0.1231      12.01   ; qtot 2.867
   685         H1     45    CYS    HB1    685     0.1112      1.008   ; qtot 2.978
   686         H1     45    CYS    HB2    686     0.1112      1.008   ; qtot 3.089
   687         SH     45    CYS     SG    687    -0.3119      32.06   ; qtot 2.777
   688         HS     45    CYS     HG    688     0.1933      1.008   ; qtot 2.971
   689          C     45    CYS      C    689     0.5973      12.01   ; qtot 3.568
   690          O     45    CYS      O    690    -0.5679         16   ; qtot 3
; residue  46 ALA rtp ALA  q  0.0
   691          N     46    ALA      N    691    -0.4157      14.01   ; qtot 2.584
   692          H     46    ALA      H    692     0.2719      1.008   ; qtot 2.856
   693         CT     46    ALA     CA    693     0.0337      12.01   ; qtot 2.89
   694         H1     46    ALA     HA    694     0.0823      1.008   ; qtot 2.972
   695         CT     46    ALA     CB    695    -0.1825      12.01   ; qtot 2.79
   696         HC     46    ALA    HB1    696     0.0603      1.008   ; qtot 2.85
   697         HC     46    ALA    HB2    697     0.0603      1.008   ; qtot 2.91
   698         HC     46    ALA    HB3    698     0.0603      1.008   ; qtot 2.971
   699          C     46    ALA      C    699     0.5973      12.01   ; qtot 3.568
   700          O     46    ALA      O    700    -0.5679         16   ; qtot 3
; residue  47 HIS rtp HIE  q  0.0
   701          N     47    HIS      N    701    -0.4157      14.01   ; qtot 2.584
   702          H     47    HIS      H    702     0.2719      1.008   ; qtot 2.856
   703         CT     47    HIS     CA    703    -0.0581      12.01   ; qtot 2.798
   704         H1     47    HIS     HA    704      0.136      1.008   ; qtot 2.934
   705         CT     47    HIS     CB    705    -0.0074      12.01   ; qtot 2.927
   706         HC     47    HIS    HB1    706     0.0367      1.008   ; qtot 2.963
   707         HC     47    HIS    HB2    707     0.0367      1.008   ; qtot 3
   708         CC     47    HIS     CG    708     0.1868      12.01   ; qtot 3.187
   709         NB     47    HIS    ND1    709    -0.5432      14.01   ; qtot 2.644
   710         CR     47    HIS    CE1    710     0.1635      12.01   ; qtot 2.807
   711         H5     47    HIS    HE1    711     0.1435      1.008   ; qtot 2.951
   712         NA     47    HIS    NE2    712    -0.2795      14.01   ; qtot 2.671
   713          H     47    HIS    HE2    713     0.3339      1.008   ; qtot 3.005
   714         CW     47    HIS    CD2    714    -0.2207      12.01   ; qtot 2.784
   715         H4     47    HIS    HD2    715     0.1862      1.008   ; qtot 2.971
   716          C     47    HIS      C    716     0.5973      12.01   ; qtot 3.568
   717          O     47    HIS      O    717    -0.5679         16   ; qtot 3
; residue  48 VAL rtp VAL  q  0.0
   718          N     48    VAL      N    718    -0.4157      14.01   ; qtot 2.584
   719          H     48    VAL      H    719     0.2719      1.008   ; qtot 2.856
   720         CT     48    VAL     CA    720    -0.0875      12.01   ; qtot 2.769
   721         H1     48    VAL     HA    721     0.0969      1.008   ; qtot 2.866
   722         CT     48    VAL     CB    722     0.2985      12.01   ; qtot 3.164
   723         HC     48    VAL     HB    723    -0.0297      1.008   ; qtot 3.134
   724         CT     48    VAL    CG1    724    -0.3192      12.01   ; qtot 2.815
   725         HC     48    VAL   HG11    725     0.0791      1.008   ; qtot 2.894
   726         HC     48    VAL   HG12    726     0.0791      1.008   ; qtot 2.973
   727         HC     48    VAL   HG13    727     0.0791      1.008   ; qtot 3.052
   728         CT     48    VAL    CG2    728    -0.3192      12.01   ; qtot 2.733
   729         HC     48    VAL   HG21    729     0.0791      1.008   ; qtot 2.812
   730         HC     48    VAL   HG22    730     0.0791      1.008   ; qtot 2.891
   731         HC     48    VAL   HG23    731     0.0791      1.008   ; qtot 2.971
   732          C     48    VAL      C    732     0.5973      12.01   ; qtot 3.568
   733          O     48    VAL      O    733    -0.5679         16   ; qtot 3
; residue  49 TYR rtp TYR  q  0.0
   734          N     49    TYR      N    734    -0.4157      14.01   ; qtot 2.584
   735          H     49    TYR      H    735     0.2719      1.008   ; qtot 2.856
   736         CT     49    TYR     CA    736    -0.0014      12.01   ; qtot 2.855
   737         H1     49    TYR     HA    737     0.0876      1.008   ; qtot 2.942
   738         CT     49    TYR     CB    738    -0.0152      12.01   ; qtot 2.927
   739         HC     49    TYR    HB1    739     0.0295      1.008   ; qtot 2.957
   740         HC     49    TYR    HB2    740     0.0295      1.008   ; qtot 2.986
   741         CA     49    TYR     CG    741    -0.0011      12.01   ; qtot 2.985
   742         CA     49    TYR    CD1    742    -0.1906      12.01   ; qtot 2.794
   743         HA     49    TYR    HD1    743     0.1699      1.008   ; qtot 2.964
   744         CA     49    TYR    CE1    744    -0.2341      12.01   ; qtot 2.73
   745         HA     49    TYR    HE1    745     0.1656      1.008   ; qtot 2.896
   746          C     49    TYR     CZ    746     0.3226      12.01   ; qtot 3.218
   747         OH     49    TYR     OH    747    -0.5579         16   ; qtot 2.661
   748         HO     49    TYR     HH    748     0.3992      1.008   ; qtot 3.06
   749         CA     49    TYR    CE2    749    -0.2341      12.01   ; qtot 2.826
   750         HA     49    TYR    HE2    750     0.1656      1.008   ; qtot 2.991
   751         CA     49    TYR    CD2    751    -0.1906      12.01   ; qtot 2.801
   752         HA     49    TYR    HD2    752     0.1699      1.008   ; qtot 2.971
   753          C     49    TYR      C    753     0.5973      12.01   ; qtot 3.568
   754          O     49    TYR      O    754    -0.5679         16   ; qtot 3
; residue  50 GLN rtp GLN  q  0.0
   755          N     50    GLN      N    755    -0.4157      14.01   ; qtot 2.584
   756          H     50    GLN      H    756     0.2719      1.008   ; qtot 2.856
   757         CT     50    GLN     CA    757    -0.0031      12.01   ; qtot 2.853
   758         H1     50    GLN     HA    758      0.085      1.008   ; qtot 2.938
   759         CT     50    GLN     CB    759    -0.0036      12.01   ; qtot 2.934
   760         HC     50    GLN    HB1    760     0.0171      1.008   ; qtot 2.952
   761         HC     50    GLN    HB2    761     0.0171      1.008   ; qtot 2.969
   762         CT     50    GLN     CG    762    -0.0645      12.01   ; qtot 2.904
   763         HC     50    GLN    HG1    763     0.0352      1.008   ; qtot 2.939
   764         HC     50    GLN    HG2    764     0.0352      1.008   ; qtot 2.975
   765          C     50    GLN     CD    765     0.6951      12.01   ; qtot 3.67
   766          O     50    GLN    OE1    766    -0.6086         16   ; qtot 3.061
   767          N     50    GLN    NE2    767    -0.9407      14.01   ; qtot 2.12
   768          H     50    GLN   HE21    768     0.4251      1.008   ; qtot 2.545
   769          H     50    GLN   HE22    769     0.4251      1.008   ; qtot 2.971
   770          C     50    GLN      C    770     0.5973      12.01   ; qtot 3.568
   771          O     50    GLN      O    771    -0.5679         16   ; qtot 3
; residue  51 ASN rtp ASN  q  0.0
   772          N     51    ASN      N    772    -0.4157      14.01   ; qtot 2.584
   773          H     51    ASN      H    773     0.2719      1.008   ; qtot 2.856
   774         CT     51    ASN     CA    774     0.0143      12.01   ; qtot 2.87
   775         H1     51    ASN     HA    775     0.1048      1.008   ; qtot 2.975
   776         CT     51    ASN     CB    776    -0.2041      12.01   ; qtot 2.771
   777         HC     51    ASN    HB1    777     0.0797      1.008   ; qtot 2.851
   778         HC     51    ASN    HB2    778     0.0797      1.008   ; qtot 2.931
   779          C     51    ASN     CG    779      0.713      12.01   ; qtot 3.644
   780          O     51    ASN    OD1    780    -0.5931         16   ; qtot 3.05
   781          N     51    ASN    ND2    781    -0.9191      14.01   ; qtot 2.131
   782          H     51    ASN   HD21    782     0.4196      1.008   ; qtot 2.551
   783          H     51    ASN   HD22    783     0.4196      1.008   ; qtot 2.971
   784          C     51    ASN      C    784     0.5973      12.01   ; qtot 3.568
   785          O     51    ASN      O    785    -0.5679         16   ; qtot 3
; residue  52 GLU rtp GLU  q -1.0
   786          N     52    GLU      N    786    -0.5163      14.01   ; qtot 2.484
   787          H     52    GLU      H    787     0.2936      1.008   ; qtot 2.777
   788         CT     52    GLU     CA    788     0.0397      12.01   ; qtot 2.817
   789         H1     52    GLU     HA    789     0.1105      1.008   ; qtot 2.927
   790         CT     52    GLU     CB    790      0.056      12.01   ; qtot 2.983
   791         HC     52    GLU    HB1    791    -0.0173      1.008   ; qtot 2.966
   792         HC     52    GLU    HB2    792    -0.0173      1.008   ; qtot 2.949
   793         CT     52    GLU     CG    793     0.0136      12.01   ; qtot 2.962
   794         HC     52    GLU    HG1    794    -0.0425      1.008   ; qtot 2.92
   795         HC     52    GLU    HG2    795    -0.0425      1.008   ; qtot 2.877
   796          C     52    GLU     CD    796     0.8054      12.01   ; qtot 3.683
   797         O2     52    GLU    OE1    797    -0.8188         16   ; qtot 2.864
   798         O2     52    GLU    OE2    798    -0.8188         16   ; qtot 2.045
   799          C     52    GLU      C    799     0.5366      12.01   ; qtot 2.582
   800          O     52    GLU      O    800    -0.5819         16   ; qtot 2
; residue  53 ASN rtp ASN  q  0.0
   801          N     53    ASN      N    801    -0.4157      14.01   ; qtot 1.584
   802          H     53    ASN      H    802     0.2719      1.008   ; qtot 1.856
   803         CT     53    ASN     CA    803     0.0143      12.01   ; qtot 1.871
   804         H1     53    ASN     HA    804     0.1048      1.008   ; qtot 1.975
   805         CT     53    ASN     CB    805    -0.2041      12.01   ; qtot 1.771
   806         HC     53    ASN    HB1    806     0.0797      1.008   ; qtot 1.851
   807         HC     53    ASN    HB2    807     0.0797      1.008   ; qtot 1.931
   808          C     53    ASN     CG    808      0.713      12.01   ; qtot 2.644
   809          O     53    ASN    OD1    809    -0.5931         16   ; qtot 2.051
   810          N     53    ASN    ND2    810    -0.9191      14.01   ; qtot 1.131
   811          H     53    ASN   HD21    811     0.4196      1.008   ; qtot 1.551
   812          H     53    ASN   HD22    812     0.4196      1.008   ; qtot 1.971
   813          C     53    ASN      C    813     0.5973      12.01   ; qtot 2.568
   814          O     53    ASN      O    814    -0.5679         16   ; qtot 2
; residue  54 GLU rtp GLU  q -1.0
   815          N     54    GLU      N    815    -0.5163      14.01   ; qtot 1.484
   816          H     54    GLU      H    816     0.2936      1.008   ; qtot 1.777
   817         CT     54    GLU     CA    817     0.0397      12.01   ; qtot 1.817
   818         H1     54    GLU     HA    818     0.1105      1.008   ; qtot 1.928
   819         CT     54    GLU     CB    819      0.056      12.01   ; qtot 1.984
   820         HC     54    GLU    HB1    820    -0.0173      1.008   ; qtot 1.966
   821         HC     54    GLU    HB2    821    -0.0173      1.008   ; qtot 1.949
   822         CT     54    GLU     CG    822     0.0136      12.01   ; qtot 1.963
   823         HC     54    GLU    HG1    823    -0.0425      1.008   ; qtot 1.92
   824         HC     54    GLU    HG2    824    -0.0425      1.008   ; qtot 1.878
   825          C     54    GLU     CD    825     0.8054      12.01   ; qtot 2.683
   826         O2     54    GLU    OE1    826    -0.8188         16   ; qtot 1.864
   827         O2     54    GLU    OE2    827    -0.8188         16   ; qtot 1.045
   828          C     54    GLU      C    828     0.5366      12.01   ; qtot 1.582
   829          O     54    GLU      O    829    -0.5819         16   ; qtot 1
; residue  55 VAL rtp VAL  q  0.0
   830          N     55    VAL      N    830    -0.4157      14.01   ; qtot 0.5843
   831          H     55    VAL      H    831     0.2719      1.008   ; qtot 0.8562
   832         CT     55    VAL     CA    832    -0.0875      12.01   ; qtot 0.7687
   833         H1     55    VAL     HA    833     0.0969      1.008   ; qtot 0.8656
   834         CT     55    VAL     CB    834     0.2985      12.01   ; qtot 1.164
   835         HC     55    VAL     HB    835    -0.0297      1.008   ; qtot 1.134
   836         CT     55    VAL    CG1    836    -0.3192      12.01   ; qtot 0.8152
   837         HC     55    VAL   HG11    837     0.0791      1.008   ; qtot 0.8943
   838         HC     55    VAL   HG12    838     0.0791      1.008   ; qtot 0.9734
   839         HC     55    VAL   HG13    839     0.0791      1.008   ; qtot 1.053
   840         CT     55    VAL    CG2    840    -0.3192      12.01   ; qtot 0.7333
   841         HC     55    VAL   HG21    841     0.0791      1.008   ; qtot 0.8124
   842         HC     55    VAL   HG22    842     0.0791      1.008   ; qtot 0.8915
   843         HC     55    VAL   HG23    843     0.0791      1.008   ; qtot 0.9706
   844          C     55    VAL      C    844     0.5973      12.01   ; qtot 1.568
   845          O     55    VAL      O    845    -0.5679         16   ; qtot 1
; residue  56 GLY rtp GLY  q  0.0
   846          N     56    GLY      N    846    -0.4157      14.01   ; qtot 0.5843
   847          H     56    GLY      H    847     0.2719      1.008   ; qtot 0.8562
   848         CT     56    GLY     CA    848    -0.0252      12.01   ; qtot 0.831
   849         H1     56    GLY    HA1    849     0.0698      1.008   ; qtot 0.9008
   850         H1     56    GLY    HA2    850     0.0698      1.008   ; qtot 0.9706
   851          C     56    GLY      C    851     0.5973      12.01   ; qtot 1.568
   852          O     56    GLY      O    852    -0.5679         16   ; qtot 1
; residue  57 VAL rtp VAL  q  0.0
   853          N     57    VAL      N    853    -0.4157      14.01   ; qtot 0.5843
   854          H     57    VAL      H    854     0.2719      1.008   ; qtot 0.8562
   855         CT     57    VAL     CA    855    -0.0875      12.01   ; qtot 0.7687
   856         H1     57    VAL     HA    856     0.0969      1.008   ; qtot 0.8656
   857         CT     57    VAL     CB    857     0.2985      12.01   ; qtot 1.164
   858         HC     57    VAL     HB    858    -0.0297      1.008   ; qtot 1.134
   859         CT     57    VAL    CG1    859    -0.3192      12.01   ; qtot 0.8152
   860         HC     57    VAL   HG11    860     0.0791      1.008   ; qtot 0.8943
   861         HC     57    VAL   HG12    861     0.0791      1.008   ; qtot 0.9734
   862         HC     57    VAL   HG13    862     0.0791      1.008   ; qtot 1.053
   863         CT     57    VAL    CG2    863    -0.3192      12.01   ; qtot 0.7333
   864         HC     57    VAL   HG21    864     0.0791      1.008   ; qtot 0.8124
   865         HC     57    VAL   HG22    865     0.0791      1.008   ; qtot 0.8915
   866         HC     57    VAL   HG23    866     0.0791      1.008   ; qtot 0.9706
   867          C     57    VAL      C    867     0.5973      12.01   ; qtot 1.568
   868          O     57    VAL      O    868    -0.5679         16   ; qtot 1
; residue  58 ALA rtp ALA  q  0.0
   869          N     58    ALA      N    869    -0.4157      14.01   ; qtot 0.5843
   870          H     58    ALA      H    870     0.2719      1.008   ; qtot 0.8562
   871         CT     58    ALA     CA    871     0.0337      12.01   ; qtot 0.8899
   872         H1     58    ALA     HA    872     0.0823      1.008   ; qtot 0.9722
   873         CT     58    ALA     CB    873    -0.1825      12.01   ; qtot 0.7897
   874         HC     58    ALA    HB1    874     0.0603      1.008   ; qtot 0.85
   875         HC     58    ALA    HB2    875     0.0603      1.008   ; qtot 0.9103
   876         HC     58    ALA    HB3    876     0.0603      1.008   ; qtot 0.9706
   877          C     58    ALA      C    877     0.5973      12.01   ; qtot 1.568
   878          O     58    ALA      O    878    -0.5679         16   ; qtot 1
; residue  59 ILE rtp ILE  q  0.0
   879          N     59    ILE      N    879    -0.4157      14.01   ; qtot 0.5843
   880          H     59    ILE      H    880     0.2719      1.008   ; qtot 0.8562
   881         CT     59    ILE     CA    881    -0.0597      12.01   ; qtot 0.7965
   882         H1     59    ILE     HA    882     0.0869      1.008   ; qtot 0.8834
   883         CT     59    ILE     CB    883     0.1303      12.01   ; qtot 1.014
   884         HC     59    ILE     HB    884     0.0187      1.008   ; qtot 1.032
   885         CT     59    ILE    CG2    885    -0.3204      12.01   ; qtot 0.712
   886         HC     59    ILE   HG21    886     0.0882      1.008   ; qtot 0.8002
   887         HC     59    ILE   HG22    887     0.0882      1.008   ; qtot 0.8884
   888         HC     59    ILE   HG23    888     0.0882      1.008   ; qtot 0.9766
   889         CT     59    ILE    CG1    889     -0.043      12.01   ; qtot 0.9336
   890         HC     59    ILE   HG11    890     0.0236      1.008   ; qtot 0.9572
   891         HC     59    ILE   HG12    891     0.0236      1.008   ; qtot 0.9808
   892         CT     59    ILE     CD    892     -0.066      12.01   ; qtot 0.9148
   893         HC     59    ILE    HD1    893     0.0186      1.008   ; qtot 0.9334
   894         HC     59    ILE    HD2    894     0.0186      1.008   ; qtot 0.952
   895         HC     59    ILE    HD3    895     0.0186      1.008   ; qtot 0.9706
   896          C     59    ILE      C    896     0.5973      12.01   ; qtot 1.568
   897          O     59    ILE      O    897    -0.5679         16   ; qtot 1
; residue  60 GLN rtp GLN  q  0.0
   898          N     60    GLN      N    898    -0.4157      14.01   ; qtot 0.5843
   899          H     60    GLN      H    899     0.2719      1.008   ; qtot 0.8562
   900         CT     60    GLN     CA    900    -0.0031      12.01   ; qtot 0.8531
   901         H1     60    GLN     HA    901      0.085      1.008   ; qtot 0.9381
   902         CT     60    GLN     CB    902    -0.0036      12.01   ; qtot 0.9345
   903         HC     60    GLN    HB1    903     0.0171      1.008   ; qtot 0.9516
   904         HC     60    GLN    HB2    904     0.0171      1.008   ; qtot 0.9687
   905         CT     60    GLN     CG    905    -0.0645      12.01   ; qtot 0.9042
   906         HC     60    GLN    HG1    906     0.0352      1.008   ; qtot 0.9394
   907         HC     60    GLN    HG2    907     0.0352      1.008   ; qtot 0.9746
   908          C     60    GLN     CD    908     0.6951      12.01   ; qtot 1.67
   909          O     60    GLN    OE1    909    -0.6086         16   ; qtot 1.061
   910          N     60    GLN    NE2    910    -0.9407      14.01   ; qtot 0.1204
   911          H     60    GLN   HE21    911     0.4251      1.008   ; qtot 0.5455
   912          H     60    GLN   HE22    912     0.4251      1.008   ; qtot 0.9706
   913          C     60    GLN      C    913     0.5973      12.01   ; qtot 1.568
   914          O     60    GLN      O    914    -0.5679         16   ; qtot 1
; residue  61 GLU rtp GLU  q -1.0
   915          N     61    GLU      N    915    -0.5163      14.01   ; qtot 0.4837
   916          H     61    GLU      H    916     0.2936      1.008   ; qtot 0.7773
   917         CT     61    GLU     CA    917     0.0397      12.01   ; qtot 0.817
   918         H1     61    GLU     HA    918     0.1105      1.008   ; qtot 0.9275
   919         CT     61    GLU     CB    919      0.056      12.01   ; qtot 0.9835
   920         HC     61    GLU    HB1    920    -0.0173      1.008   ; qtot 0.9662
   921         HC     61    GLU    HB2    921    -0.0173      1.008   ; qtot 0.9489
   922         CT     61    GLU     CG    922     0.0136      12.01   ; qtot 0.9625
   923         HC     61    GLU    HG1    923    -0.0425      1.008   ; qtot 0.92
   924         HC     61    GLU    HG2    924    -0.0425      1.008   ; qtot 0.8775
   925          C     61    GLU     CD    925     0.8054      12.01   ; qtot 1.683
   926         O2     61    GLU    OE1    926    -0.8188         16   ; qtot 0.8641
   927         O2     61    GLU    OE2    927    -0.8188         16   ; qtot 0.0453
   928          C     61    GLU      C    928     0.5366      12.01   ; qtot 0.5819
   929          O     61    GLU      O    929    -0.5819         16   ; qtot 0
; residue  62 LYS rtp LYS  q +1.0
   930          N     62    LYS      N    930    -0.3479      14.01   ; qtot -0.3479
   931          H     62    LYS      H    931     0.2747      1.008   ; qtot -0.0732
   932         CT     62    LYS     CA    932      -0.24      12.01   ; qtot -0.3132
   933         H1     62    LYS     HA    933     0.1426      1.008   ; qtot -0.1706
   934         CT     62    LYS     CB    934    -0.0094      12.01   ; qtot -0.18
   935         HC     62    LYS    HB1    935     0.0362      1.008   ; qtot -0.1438
   936         HC     62    LYS    HB2    936     0.0362      1.008   ; qtot -0.1076
   937         CT     62    LYS     CG    937     0.0187      12.01   ; qtot -0.0889
   938         HC     62    LYS    HG1    938     0.0103      1.008   ; qtot -0.0786
   939         HC     62    LYS    HG2    939     0.0103      1.008   ; qtot -0.0683
   940         CT     62    LYS     CD    940    -0.0479      12.01   ; qtot -0.1162
   941         HC     62    LYS    HD1    941     0.0621      1.008   ; qtot -0.0541
   942         HC     62    LYS    HD2    942     0.0621      1.008   ; qtot 0.008
   943         CT     62    LYS     CE    943    -0.0143      12.01   ; qtot -0.0063
   944         HP     62    LYS    HE1    944     0.1135      1.008   ; qtot 0.1072
   945         HP     62    LYS    HE2    945     0.1135      1.008   ; qtot 0.2207
   946         N3     62    LYS     NZ    946    -0.3854      14.01   ; qtot -0.1647
   947          H     62    LYS    HZ1    947       0.34      1.008   ; qtot 0.1753
   948          H     62    LYS    HZ2    948       0.34      1.008   ; qtot 0.5153
   949          H     62    LYS    HZ3    949       0.34      1.008   ; qtot 0.8553
   950          C     62    LYS      C    950     0.7341      12.01   ; qtot 1.589
   951          O     62    LYS      O    951    -0.5894         16   ; qtot 1
; residue  63 LEU rtp LEU  q  0.0
   952          N     63    LEU      N    952    -0.4157      14.01   ; qtot 0.5843
   953          H     63    LEU      H    953     0.2719      1.008   ; qtot 0.8562
   954         CT     63    LEU     CA    954    -0.0518      12.01   ; qtot 0.8044
   955         H1     63    LEU     HA    955     0.0922      1.008   ; qtot 0.8966
   956         CT     63    LEU     CB    956    -0.1102      12.01   ; qtot 0.7864
   957         HC     63    LEU    HB1    957     0.0457      1.008   ; qtot 0.8321
   958         HC     63    LEU    HB2    958     0.0457      1.008   ; qtot 0.8778
   959         CT     63    LEU     CG    959     0.3531      12.01   ; qtot 1.231
   960         HC     63    LEU     HG    960    -0.0361      1.008   ; qtot 1.195
   961         CT     63    LEU    CD1    961    -0.4121      12.01   ; qtot 0.7827
   962         HC     63    LEU   HD11    962        0.1      1.008   ; qtot 0.8827
   963         HC     63    LEU   HD12    963        0.1      1.008   ; qtot 0.9827
   964         HC     63    LEU   HD13    964        0.1      1.008   ; qtot 1.083
   965         CT     63    LEU    CD2    965    -0.4121      12.01   ; qtot 0.6706
   966         HC     63    LEU   HD21    966        0.1      1.008   ; qtot 0.7706
   967         HC     63    LEU   HD22    967        0.1      1.008   ; qtot 0.8706
   968         HC     63    LEU   HD23    968        0.1      1.008   ; qtot 0.9706
   969          C     63    LEU      C    969     0.5973      12.01   ; qtot 1.568
   970          O     63    LEU      O    970    -0.5679         16   ; qtot 1
; residue  64 ARG rtp ARG  q +1.0
   971          N     64    ARG      N    971    -0.3479      14.01   ; qtot 0.6521
   972          H     64    ARG      H    972     0.2747      1.008   ; qtot 0.9268
   973         CT     64    ARG     CA    973    -0.2637      12.01   ; qtot 0.6631
   974         H1     64    ARG     HA    974      0.156      1.008   ; qtot 0.8191
   975         CT     64    ARG     CB    975    -0.0007      12.01   ; qtot 0.8184
   976         HC     64    ARG    HB1    976     0.0327      1.008   ; qtot 0.8511
   977         HC     64    ARG    HB2    977     0.0327      1.008   ; qtot 0.8838
   978         CT     64    ARG     CG    978      0.039      12.01   ; qtot 0.9228
   979         HC     64    ARG    HG1    979     0.0285      1.008   ; qtot 0.9513
   980         HC     64    ARG    HG2    980     0.0285      1.008   ; qtot 0.9798
   981         CT     64    ARG     CD    981     0.0486      12.01   ; qtot 1.028
   982         H1     64    ARG    HD1    982     0.0687      1.008   ; qtot 1.097
   983         H1     64    ARG    HD2    983     0.0687      1.008   ; qtot 1.166
   984         N2     64    ARG     NE    984    -0.5295      14.01   ; qtot 0.6363
   985          H     64    ARG     HE    985     0.3456      1.008   ; qtot 0.9819
   986         CA     64    ARG     CZ    986     0.8076      12.01   ; qtot 1.79
   987         N2     64    ARG    NH1    987    -0.8627      14.01   ; qtot 0.9268
   988          H     64    ARG   HH11    988     0.4478      1.008   ; qtot 1.375
   989          H     64    ARG   HH12    989     0.4478      1.008   ; qtot 1.822
   990         N2     64    ARG    NH2    990    -0.8627      14.01   ; qtot 0.9597
   991          H     64    ARG   HH21    991     0.4478      1.008   ; qtot 1.408
   992          H     64    ARG   HH22    992     0.4478      1.008   ; qtot 1.855
   993          C     64    ARG      C    993     0.7341      12.01   ; qtot 2.589
   994          O     64    ARG      O    994    -0.5894         16   ; qtot 2
; residue  65 GLU rtp GLU  q -1.0
   995          N     65    GLU      N    995    -0.5163      14.01   ; qtot 1.484
   996          H     65    GLU      H    996     0.2936      1.008   ; qtot 1.777
   997         CT     65    GLU     CA    997     0.0397      12.01   ; qtot 1.817
   998         H1     65    GLU     HA    998     0.1105      1.008   ; qtot 1.928
   999         CT     65    GLU     CB    999      0.056      12.01   ; qtot 1.984
  1000         HC     65    GLU    HB1   1000    -0.0173      1.008   ; qtot 1.966
  1001         HC     65    GLU    HB2   1001    -0.0173      1.008   ; qtot 1.949
  1002         CT     65    GLU     CG   1002     0.0136      12.01   ; qtot 1.963
  1003         HC     65    GLU    HG1   1003    -0.0425      1.008   ; qtot 1.92
  1004         HC     65    GLU    HG2   1004    -0.0425      1.008   ; qtot 1.878
  1005          C     65    GLU     CD   1005     0.8054      12.01   ; qtot 2.683
  1006         O2     65    GLU    OE1   1006    -0.8188         16   ; qtot 1.864
  1007         O2     65    GLU    OE2   1007    -0.8188         16   ; qtot 1.045
  1008          C     65    GLU      C   1008     0.5366      12.01   ; qtot 1.582
  1009          O     65    GLU      O   1009    -0.5819         16   ; qtot 1
; residue  66 GLN rtp GLN  q  0.0
  1010          N     66    GLN      N   1010    -0.4157      14.01   ; qtot 0.5843
  1011          H     66    GLN      H   1011     0.2719      1.008   ; qtot 0.8562
  1012         CT     66    GLN     CA   1012    -0.0031      12.01   ; qtot 0.8531
  1013         H1     66    GLN     HA   1013      0.085      1.008   ; qtot 0.9381
  1014         CT     66    GLN     CB   1014    -0.0036      12.01   ; qtot 0.9345
  1015         HC     66    GLN    HB1   1015     0.0171      1.008   ; qtot 0.9516
  1016         HC     66    GLN    HB2   1016     0.0171      1.008   ; qtot 0.9687
  1017         CT     66    GLN     CG   1017    -0.0645      12.01   ; qtot 0.9042
  1018         HC     66    GLN    HG1   1018     0.0352      1.008   ; qtot 0.9394
  1019         HC     66    GLN    HG2   1019     0.0352      1.008   ; qtot 0.9746
  1020          C     66    GLN     CD   1020     0.6951      12.01   ; qtot 1.67
  1021          O     66    GLN    OE1   1021    -0.6086         16   ; qtot 1.061
  1022          N     66    GLN    NE2   1022    -0.9407      14.01   ; qtot 0.1204
  1023          H     66    GLN   HE21   1023     0.4251      1.008   ; qtot 0.5455
  1024          H     66    GLN   HE22   1024     0.4251      1.008   ; qtot 0.9706
  1025          C     66    GLN      C   1025     0.5973      12.01   ; qtot 1.568
  1026          O     66    GLN      O   1026    -0.5679         16   ; qtot 1
; residue  67 VAL rtp VAL  q  0.0
  1027          N     67    VAL      N   1027    -0.4157      14.01   ; qtot 0.5843
  1028          H     67    VAL      H   1028     0.2719      1.008   ; qtot 0.8562
  1029         CT     67    VAL     CA   1029    -0.0875      12.01   ; qtot 0.7687
  1030         H1     67    VAL     HA   1030     0.0969      1.008   ; qtot 0.8656
  1031         CT     67    VAL     CB   1031     0.2985      12.01   ; qtot 1.164
  1032         HC     67    VAL     HB   1032    -0.0297      1.008   ; qtot 1.134
  1033         CT     67    VAL    CG1   1033    -0.3192      12.01   ; qtot 0.8152
  1034         HC     67    VAL   HG11   1034     0.0791      1.008   ; qtot 0.8943
  1035         HC     67    VAL   HG12   1035     0.0791      1.008   ; qtot 0.9734
  1036         HC     67    VAL   HG13   1036     0.0791      1.008   ; qtot 1.053
  1037         CT     67    VAL    CG2   1037    -0.3192      12.01   ; qtot 0.7333
  1038         HC     67    VAL   HG21   1038     0.0791      1.008   ; qtot 0.8124
  1039         HC     67    VAL   HG22   1039     0.0791      1.008   ; qtot 0.8915
  1040         HC     67    VAL   HG23   1040     0.0791      1.008   ; qtot 0.9706
  1041          C     67    VAL      C   1041     0.5973      12.01   ; qtot 1.568
  1042          O     67    VAL      O   1042    -0.5679         16   ; qtot 1
; residue  68 VAL rtp VAL  q  0.0
  1043          N     68    VAL      N   1043    -0.4157      14.01   ; qtot 0.5843
  1044          H     68    VAL      H   1044     0.2719      1.008   ; qtot 0.8562
  1045         CT     68    VAL     CA   1045    -0.0875      12.01   ; qtot 0.7687
  1046         H1     68    VAL     HA   1046     0.0969      1.008   ; qtot 0.8656
  1047         CT     68    VAL     CB   1047     0.2985      12.01   ; qtot 1.164
  1048         HC     68    VAL     HB   1048    -0.0297      1.008   ; qtot 1.134
  1049         CT     68    VAL    CG1   1049    -0.3192      12.01   ; qtot 0.8152
  1050         HC     68    VAL   HG11   1050     0.0791      1.008   ; qtot 0.8943
  1051         HC     68    VAL   HG12   1051     0.0791      1.008   ; qtot 0.9734
  1052         HC     68    VAL   HG13   1052     0.0791      1.008   ; qtot 1.053
  1053         CT     68    VAL    CG2   1053    -0.3192      12.01   ; qtot 0.7333
  1054         HC     68    VAL   HG21   1054     0.0791      1.008   ; qtot 0.8124
  1055         HC     68    VAL   HG22   1055     0.0791      1.008   ; qtot 0.8915
  1056         HC     68    VAL   HG23   1056     0.0791      1.008   ; qtot 0.9706
  1057          C     68    VAL      C   1057     0.5973      12.01   ; qtot 1.568
  1058          O     68    VAL      O   1058    -0.5679         16   ; qtot 1
; residue  69 LYS rtp LYS  q +1.0
  1059          N     69    LYS      N   1059    -0.3479      14.01   ; qtot 0.6521
  1060          H     69    LYS      H   1060     0.2747      1.008   ; qtot 0.9268
  1061         CT     69    LYS     CA   1061      -0.24      12.01   ; qtot 0.6868
  1062         H1     69    LYS     HA   1062     0.1426      1.008   ; qtot 0.8294
  1063         CT     69    LYS     CB   1063    -0.0094      12.01   ; qtot 0.82
  1064         HC     69    LYS    HB1   1064     0.0362      1.008   ; qtot 0.8562
  1065         HC     69    LYS    HB2   1065     0.0362      1.008   ; qtot 0.8924
  1066         CT     69    LYS     CG   1066     0.0187      12.01   ; qtot 0.9111
  1067         HC     69    LYS    HG1   1067     0.0103      1.008   ; qtot 0.9214
  1068         HC     69    LYS    HG2   1068     0.0103      1.008   ; qtot 0.9317
  1069         CT     69    LYS     CD   1069    -0.0479      12.01   ; qtot 0.8838
  1070         HC     69    LYS    HD1   1070     0.0621      1.008   ; qtot 0.9459
  1071         HC     69    LYS    HD2   1071     0.0621      1.008   ; qtot 1.008
  1072         CT     69    LYS     CE   1072    -0.0143      12.01   ; qtot 0.9937
  1073         HP     69    LYS    HE1   1073     0.1135      1.008   ; qtot 1.107
  1074         HP     69    LYS    HE2   1074     0.1135      1.008   ; qtot 1.221
  1075         N3     69    LYS     NZ   1075    -0.3854      14.01   ; qtot 0.8353
  1076          H     69    LYS    HZ1   1076       0.34      1.008   ; qtot 1.175
  1077          H     69    LYS    HZ2   1077       0.34      1.008   ; qtot 1.515
  1078          H     69    LYS    HZ3   1078       0.34      1.008   ; qtot 1.855
  1079          C     69    LYS      C   1079     0.7341      12.01   ; qtot 2.589
  1080          O     69    LYS      O   1080    -0.5894         16   ; qtot 2
; residue  70 ARG rtp ARG  q +1.0
  1081          N     70    ARG      N   1081    -0.3479      14.01   ; qtot 1.652
  1082          H     70    ARG      H   1082     0.2747      1.008   ; qtot 1.927
  1083         CT     70    ARG     CA   1083    -0.2637      12.01   ; qtot 1.663
  1084         H1     70    ARG     HA   1084      0.156      1.008   ; qtot 1.819
  1085         CT     70    ARG     CB   1085    -0.0007      12.01   ; qtot 1.818
  1086         HC     70    ARG    HB1   1086     0.0327      1.008   ; qtot 1.851
  1087         HC     70    ARG    HB2   1087     0.0327      1.008   ; qtot 1.884
  1088         CT     70    ARG     CG   1088      0.039      12.01   ; qtot 1.923
  1089         HC     70    ARG    HG1   1089     0.0285      1.008   ; qtot 1.951
  1090         HC     70    ARG    HG2   1090     0.0285      1.008   ; qtot 1.98
  1091         CT     70    ARG     CD   1091     0.0486      12.01   ; qtot 2.028
  1092         H1     70    ARG    HD1   1092     0.0687      1.008   ; qtot 2.097
  1093         H1     70    ARG    HD2   1093     0.0687      1.008   ; qtot 2.166
  1094         N2     70    ARG     NE   1094    -0.5295      14.01   ; qtot 1.636
  1095          H     70    ARG     HE   1095     0.3456      1.008   ; qtot 1.982
  1096         CA     70    ARG     CZ   1096     0.8076      12.01   ; qtot 2.79
  1097         N2     70    ARG    NH1   1097    -0.8627      14.01   ; qtot 1.927
  1098          H     70    ARG   HH11   1098     0.4478      1.008   ; qtot 2.375
  1099          H     70    ARG   HH12   1099     0.4478      1.008   ; qtot 2.822
  1100         N2     70    ARG    NH2   1100    -0.8627      14.01   ; qtot 1.96
  1101          H     70    ARG   HH21   1101     0.4478      1.008   ; qtot 2.408
  1102          H     70    ARG   HH22   1102     0.4478      1.008   ; qtot 2.855
  1103          C     70    ARG      C   1103     0.7341      12.01   ; qtot 3.589
  1104          O     70    ARG      O   1104    -0.5894         16   ; qtot 3
; residue  71 GLU rtp GLU  q -1.0
  1105          N     71    GLU      N   1105    -0.5163      14.01   ; qtot 2.484
  1106          H     71    GLU      H   1106     0.2936      1.008   ; qtot 2.777
  1107         CT     71    GLU     CA   1107     0.0397      12.01   ; qtot 2.817
  1108         H1     71    GLU     HA   1108     0.1105      1.008   ; qtot 2.928
  1109         CT     71    GLU     CB   1109      0.056      12.01   ; qtot 2.984
  1110         HC     71    GLU    HB1   1110    -0.0173      1.008   ; qtot 2.966
  1111         HC     71    GLU    HB2   1111    -0.0173      1.008   ; qtot 2.949
  1112         CT     71    GLU     CG   1112     0.0136      12.01   ; qtot 2.963
  1113         HC     71    GLU    HG1   1113    -0.0425      1.008   ; qtot 2.92
  1114         HC     71    GLU    HG2   1114    -0.0425      1.008   ; qtot 2.878
  1115          C     71    GLU     CD   1115     0.8054      12.01   ; qtot 3.683
  1116         O2     71    GLU    OE1   1116    -0.8188         16   ; qtot 2.864
  1117         O2     71    GLU    OE2   1117    -0.8188         16   ; qtot 2.045
  1118          C     71    GLU      C   1118     0.5366      12.01   ; qtot 2.582
  1119          O     71    GLU      O   1119    -0.5819         16   ; qtot 2
; residue  72 GLU rtp GLU  q -1.0
  1120          N     72    GLU      N   1120    -0.5163      14.01   ; qtot 1.484
  1121          H     72    GLU      H   1121     0.2936      1.008   ; qtot 1.777
  1122         CT     72    GLU     CA   1122     0.0397      12.01   ; qtot 1.817
  1123         H1     72    GLU     HA   1123     0.1105      1.008   ; qtot 1.928
  1124         CT     72    GLU     CB   1124      0.056      12.01   ; qtot 1.984
  1125         HC     72    GLU    HB1   1125    -0.0173      1.008   ; qtot 1.966
  1126         HC     72    GLU    HB2   1126    -0.0173      1.008   ; qtot 1.949
  1127         CT     72    GLU     CG   1127     0.0136      12.01   ; qtot 1.963
  1128         HC     72    GLU    HG1   1128    -0.0425      1.008   ; qtot 1.92
  1129         HC     72    GLU    HG2   1129    -0.0425      1.008   ; qtot 1.878
  1130          C     72    GLU     CD   1130     0.8054      12.01   ; qtot 2.683
  1131         O2     72    GLU    OE1   1131    -0.8188         16   ; qtot 1.864
  1132         O2     72    GLU    OE2   1132    -0.8188         16   ; qtot 1.045
  1133          C     72    GLU      C   1133     0.5366      12.01   ; qtot 1.582
  1134          O     72    GLU      O   1134    -0.5819         16   ; qtot 1
; residue  73 LEU rtp LEU  q  0.0
  1135          N     73    LEU      N   1135    -0.4157      14.01   ; qtot 0.5843
  1136          H     73    LEU      H   1136     0.2719      1.008   ; qtot 0.8562
  1137         CT     73    LEU     CA   1137    -0.0518      12.01   ; qtot 0.8044
  1138         H1     73    LEU     HA   1138     0.0922      1.008   ; qtot 0.8966
  1139         CT     73    LEU     CB   1139    -0.1102      12.01   ; qtot 0.7864
  1140         HC     73    LEU    HB1   1140     0.0457      1.008   ; qtot 0.8321
  1141         HC     73    LEU    HB2   1141     0.0457      1.008   ; qtot 0.8778
  1142         CT     73    LEU     CG   1142     0.3531      12.01   ; qtot 1.231
  1143         HC     73    LEU     HG   1143    -0.0361      1.008   ; qtot 1.195
  1144         CT     73    LEU    CD1   1144    -0.4121      12.01   ; qtot 0.7827
  1145         HC     73    LEU   HD11   1145        0.1      1.008   ; qtot 0.8827
  1146         HC     73    LEU   HD12   1146        0.1      1.008   ; qtot 0.9827
  1147         HC     73    LEU   HD13   1147        0.1      1.008   ; qtot 1.083
  1148         CT     73    LEU    CD2   1148    -0.4121      12.01   ; qtot 0.6706
  1149         HC     73    LEU   HD21   1149        0.1      1.008   ; qtot 0.7706
  1150         HC     73    LEU   HD22   1150        0.1      1.008   ; qtot 0.8706
  1151         HC     73    LEU   HD23   1151        0.1      1.008   ; qtot 0.9706
  1152          C     73    LEU      C   1152     0.5973      12.01   ; qtot 1.568
  1153          O     73    LEU      O   1153    -0.5679         16   ; qtot 1
; residue  74 PHE rtp PHE  q  0.0
  1154          N     74    PHE      N   1154    -0.4157      14.01   ; qtot 0.5843
  1155          H     74    PHE      H   1155     0.2719      1.008   ; qtot 0.8562
  1156         CT     74    PHE     CA   1156    -0.0024      12.01   ; qtot 0.8538
  1157         H1     74    PHE     HA   1157     0.0978      1.008   ; qtot 0.9516
  1158         CT     74    PHE     CB   1158    -0.0343      12.01   ; qtot 0.9173
  1159         HC     74    PHE    HB1   1159     0.0295      1.008   ; qtot 0.9468
  1160         HC     74    PHE    HB2   1160     0.0295      1.008   ; qtot 0.9763
  1161         CA     74    PHE     CG   1161     0.0118      12.01   ; qtot 0.9881
  1162         CA     74    PHE    CD1   1162    -0.1256      12.01   ; qtot 0.8625
  1163         HA     74    PHE    HD1   1163      0.133      1.008   ; qtot 0.9955
  1164         CA     74    PHE    CE1   1164    -0.1704      12.01   ; qtot 0.8251
  1165         HA     74    PHE    HE1   1165      0.143      1.008   ; qtot 0.9681
  1166         CA     74    PHE     CZ   1166    -0.1072      12.01   ; qtot 0.8609
  1167         HA     74    PHE     HZ   1167     0.1297      1.008   ; qtot 0.9906
  1168         CA     74    PHE    CE2   1168    -0.1704      12.01   ; qtot 0.8202
  1169         HA     74    PHE    HE2   1169      0.143      1.008   ; qtot 0.9632
  1170         CA     74    PHE    CD2   1170    -0.1256      12.01   ; qtot 0.8376
  1171         HA     74    PHE    HD2   1171      0.133      1.008   ; qtot 0.9706
  1172          C     74    PHE      C   1172     0.5973      12.01   ; qtot 1.568
  1173          O     74    PHE      O   1173    -0.5679         16   ; qtot 1
; residue  75 ILE rtp ILE  q  0.0
  1174          N     75    ILE      N   1174    -0.4157      14.01   ; qtot 0.5843
  1175          H     75    ILE      H   1175     0.2719      1.008   ; qtot 0.8562
  1176         CT     75    ILE     CA   1176    -0.0597      12.01   ; qtot 0.7965
  1177         H1     75    ILE     HA   1177     0.0869      1.008   ; qtot 0.8834
  1178         CT     75    ILE     CB   1178     0.1303      12.01   ; qtot 1.014
  1179         HC     75    ILE     HB   1179     0.0187      1.008   ; qtot 1.032
  1180         CT     75    ILE    CG2   1180    -0.3204      12.01   ; qtot 0.712
  1181         HC     75    ILE   HG21   1181     0.0882      1.008   ; qtot 0.8002
  1182         HC     75    ILE   HG22   1182     0.0882      1.008   ; qtot 0.8884
  1183         HC     75    ILE   HG23   1183     0.0882      1.008   ; qtot 0.9766
  1184         CT     75    ILE    CG1   1184     -0.043      12.01   ; qtot 0.9336
  1185         HC     75    ILE   HG11   1185     0.0236      1.008   ; qtot 0.9572
  1186         HC     75    ILE   HG12   1186     0.0236      1.008   ; qtot 0.9808
  1187         CT     75    ILE     CD   1187     -0.066      12.01   ; qtot 0.9148
  1188         HC     75    ILE    HD1   1188     0.0186      1.008   ; qtot 0.9334
  1189         HC     75    ILE    HD2   1189     0.0186      1.008   ; qtot 0.952
  1190         HC     75    ILE    HD3   1190     0.0186      1.008   ; qtot 0.9706
  1191          C     75    ILE      C   1191     0.5973      12.01   ; qtot 1.568
  1192          O     75    ILE      O   1192    -0.5679         16   ; qtot 1
; residue  76 VAL rtp VAL  q  0.0
  1193          N     76    VAL      N   1193    -0.4157      14.01   ; qtot 0.5843
  1194          H     76    VAL      H   1194     0.2719      1.008   ; qtot 0.8562
  1195         CT     76    VAL     CA   1195    -0.0875      12.01   ; qtot 0.7687
  1196         H1     76    VAL     HA   1196     0.0969      1.008   ; qtot 0.8656
  1197         CT     76    VAL     CB   1197     0.2985      12.01   ; qtot 1.164
  1198         HC     76    VAL     HB   1198    -0.0297      1.008   ; qtot 1.134
  1199         CT     76    VAL    CG1   1199    -0.3192      12.01   ; qtot 0.8152
  1200         HC     76    VAL   HG11   1200     0.0791      1.008   ; qtot 0.8943
  1201         HC     76    VAL   HG12   1201     0.0791      1.008   ; qtot 0.9734
  1202         HC     76    VAL   HG13   1202     0.0791      1.008   ; qtot 1.053
  1203         CT     76    VAL    CG2   1203    -0.3192      12.01   ; qtot 0.7333
  1204         HC     76    VAL   HG21   1204     0.0791      1.008   ; qtot 0.8124
  1205         HC     76    VAL   HG22   1205     0.0791      1.008   ; qtot 0.8915
  1206         HC     76    VAL   HG23   1206     0.0791      1.008   ; qtot 0.9706
  1207          C     76    VAL      C   1207     0.5973      12.01   ; qtot 1.568
  1208          O     76    VAL      O   1208    -0.5679         16   ; qtot 1
; residue  77 SER rtp SER  q  0.0
  1209          N     77    SER      N   1209    -0.4157      14.01   ; qtot 0.5843
  1210          H     77    SER      H   1210     0.2719      1.008   ; qtot 0.8562
  1211         CT     77    SER     CA   1211    -0.0249      12.01   ; qtot 0.8313
  1212         H1     77    SER     HA   1212     0.0843      1.008   ; qtot 0.9156
  1213         CT     77    SER     CB   1213     0.2117      12.01   ; qtot 1.127
  1214         H1     77    SER    HB1   1214     0.0352      1.008   ; qtot 1.163
  1215         H1     77    SER    HB2   1215     0.0352      1.008   ; qtot 1.198
  1216         OH     77    SER     OG   1216    -0.6546         16   ; qtot 0.5431
  1217         HO     77    SER     HG   1217     0.4275      1.008   ; qtot 0.9706
  1218          C     77    SER      C   1218     0.5973      12.01   ; qtot 1.568
  1219          O     77    SER      O   1219    -0.5679         16   ; qtot 1
; residue  78 LYS rtp LYS  q +1.0
  1220          N     78    LYS      N   1220    -0.3479      14.01   ; qtot 0.6521
  1221          H     78    LYS      H   1221     0.2747      1.008   ; qtot 0.9268
  1222         CT     78    LYS     CA   1222      -0.24      12.01   ; qtot 0.6868
  1223         H1     78    LYS     HA   1223     0.1426      1.008   ; qtot 0.8294
  1224         CT     78    LYS     CB   1224    -0.0094      12.01   ; qtot 0.82
  1225         HC     78    LYS    HB1   1225     0.0362      1.008   ; qtot 0.8562
  1226         HC     78    LYS    HB2   1226     0.0362      1.008   ; qtot 0.8924
  1227         CT     78    LYS     CG   1227     0.0187      12.01   ; qtot 0.9111
  1228         HC     78    LYS    HG1   1228     0.0103      1.008   ; qtot 0.9214
  1229         HC     78    LYS    HG2   1229     0.0103      1.008   ; qtot 0.9317
  1230         CT     78    LYS     CD   1230    -0.0479      12.01   ; qtot 0.8838
  1231         HC     78    LYS    HD1   1231     0.0621      1.008   ; qtot 0.9459
  1232         HC     78    LYS    HD2   1232     0.0621      1.008   ; qtot 1.008
  1233         CT     78    LYS     CE   1233    -0.0143      12.01   ; qtot 0.9937
  1234         HP     78    LYS    HE1   1234     0.1135      1.008   ; qtot 1.107
  1235         HP     78    LYS    HE2   1235     0.1135      1.008   ; qtot 1.221
  1236         N3     78    LYS     NZ   1236    -0.3854      14.01   ; qtot 0.8353
  1237          H     78    LYS    HZ1   1237       0.34      1.008   ; qtot 1.175
  1238          H     78    LYS    HZ2   1238       0.34      1.008   ; qtot 1.515
  1239          H     78    LYS    HZ3   1239       0.34      1.008   ; qtot 1.855
  1240          C     78    LYS      C   1240     0.7341      12.01   ; qtot 2.589
  1241          O     78    LYS      O   1241    -0.5894         16   ; qtot 2
; residue  79 LEU rtp LEU  q  0.0
  1242          N     79    LEU      N   1242    -0.4157      14.01   ; qtot 1.584
  1243          H     79    LEU      H   1243     0.2719      1.008   ; qtot 1.856
  1244         CT     79    LEU     CA   1244    -0.0518      12.01   ; qtot 1.804
  1245         H1     79    LEU     HA   1245     0.0922      1.008   ; qtot 1.897
  1246         CT     79    LEU     CB   1246    -0.1102      12.01   ; qtot 1.786
  1247         HC     79    LEU    HB1   1247     0.0457      1.008   ; qtot 1.832
  1248         HC     79    LEU    HB2   1248     0.0457      1.008   ; qtot 1.878
  1249         CT     79    LEU     CG   1249     0.3531      12.01   ; qtot 2.231
  1250         HC     79    LEU     HG   1250    -0.0361      1.008   ; qtot 2.195
  1251         CT     79    LEU    CD1   1251    -0.4121      12.01   ; qtot 1.783
  1252         HC     79    LEU   HD11   1252        0.1      1.008   ; qtot 1.883
  1253         HC     79    LEU   HD12   1253        0.1      1.008   ; qtot 1.983
  1254         HC     79    LEU   HD13   1254        0.1      1.008   ; qtot 2.083
  1255         CT     79    LEU    CD2   1255    -0.4121      12.01   ; qtot 1.671
  1256         HC     79    LEU   HD21   1256        0.1      1.008   ; qtot 1.771
  1257         HC     79    LEU   HD22   1257        0.1      1.008   ; qtot 1.871
  1258         HC     79    LEU   HD23   1258        0.1      1.008   ; qtot 1.971
  1259          C     79    LEU      C   1259     0.5973      12.01   ; qtot 2.568
  1260          O     79    LEU      O   1260    -0.5679         16   ; qtot 2
; residue  80 TRP rtp TRP  q  0.0
  1261          N     80    TRP      N   1261    -0.4157      14.01   ; qtot 1.584
  1262          H     80    TRP      H   1262     0.2719      1.008   ; qtot 1.856
  1263         CT     80    TRP     CA   1263    -0.0275      12.01   ; qtot 1.829
  1264         H1     80    TRP     HA   1264     0.1123      1.008   ; qtot 1.941
  1265         CT     80    TRP     CB   1265     -0.005      12.01   ; qtot 1.936
  1266         HC     80    TRP    HB1   1266     0.0339      1.008   ; qtot 1.97
  1267         HC     80    TRP    HB2   1267     0.0339      1.008   ; qtot 2.004
  1268         C*     80    TRP     CG   1268    -0.1415      12.01   ; qtot 1.862
  1269         CW     80    TRP    CD1   1269    -0.1638      12.01   ; qtot 1.699
  1270         H4     80    TRP    HD1   1270     0.2062      1.008   ; qtot 1.905
  1271         NA     80    TRP    NE1   1271    -0.3418      14.01   ; qtot 1.563
  1272          H     80    TRP    HE1   1272     0.3412      1.008   ; qtot 1.904
  1273         CN     80    TRP    CE2   1273      0.138      12.01   ; qtot 2.042
  1274         CA     80    TRP    CZ2   1274    -0.2601      12.01   ; qtot 1.782
  1275         HA     80    TRP    HZ2   1275     0.1572      1.008   ; qtot 1.939
  1276         CA     80    TRP    CH2   1276    -0.1134      12.01   ; qtot 1.826
  1277         HA     80    TRP    HH2   1277     0.1417      1.008   ; qtot 1.968
  1278         CA     80    TRP    CZ3   1278    -0.1972      12.01   ; qtot 1.77
  1279         HA     80    TRP    HZ3   1279     0.1447      1.008   ; qtot 1.915
  1280         CA     80    TRP    CE3   1280    -0.2387      12.01   ; qtot 1.676
  1281         HA     80    TRP    HE3   1281       0.17      1.008   ; qtot 1.846
  1282         CB     80    TRP    CD2   1282     0.1243      12.01   ; qtot 1.971
  1283          C     80    TRP      C   1283     0.5973      12.01   ; qtot 2.568
  1284          O     80    TRP      O   1284    -0.5679         16   ; qtot 2
; residue  81 CYS rtp CYS  q  0.0
  1285          N     81    CYS      N   1285    -0.4157      14.01   ; qtot 1.584
  1286          H     81    CYS      H   1286     0.2719      1.008   ; qtot 1.856
  1287         CT     81    CYS     CA   1287     0.0213      12.01   ; qtot 1.878
  1288         H1     81    CYS     HA   1288     0.1124      1.008   ; qtot 1.99
  1289         CT     81    CYS     CB   1289    -0.1231      12.01   ; qtot 1.867
  1290         H1     81    CYS    HB1   1290     0.1112      1.008   ; qtot 1.978
  1291         H1     81    CYS    HB2   1291     0.1112      1.008   ; qtot 2.089
  1292         SH     81    CYS     SG   1292    -0.3119      32.06   ; qtot 1.777
  1293         HS     81    CYS     HG   1293     0.1933      1.008   ; qtot 1.971
  1294          C     81    CYS      C   1294     0.5973      12.01   ; qtot 2.568
  1295          O     81    CYS      O   1295    -0.5679         16   ; qtot 2
; residue  82 THR rtp THR  q  0.0
  1296          N     82    THR      N   1296    -0.4157      14.01   ; qtot 1.584
  1297          H     82    THR      H   1297     0.2719      1.008   ; qtot 1.856
  1298         CT     82    THR     CA   1298    -0.0389      12.01   ; qtot 1.817
  1299         H1     82    THR     HA   1299     0.1007      1.008   ; qtot 1.918
  1300         CT     82    THR     CB   1300     0.3654      12.01   ; qtot 2.283
  1301         H1     82    THR     HB   1301     0.0043      1.008   ; qtot 2.288
  1302         CT     82    THR    CG2   1302    -0.2438      12.01   ; qtot 2.044
  1303         HC     82    THR   HG21   1303     0.0642      1.008   ; qtot 2.108
  1304         HC     82    THR   HG22   1304     0.0642      1.008   ; qtot 2.172
  1305         HC     82    THR   HG23   1305     0.0642      1.008   ; qtot 2.237
  1306         OH     82    THR    OG1   1306    -0.6761         16   ; qtot 1.56
  1307         HO     82    THR    HG1   1307     0.4102      1.008   ; qtot 1.971
  1308          C     82    THR      C   1308     0.5973      12.01   ; qtot 2.568
  1309          O     82    THR      O   1309    -0.5679         16   ; qtot 2
; residue  83 TYR rtp TYR  q  0.0
  1310          N     83    TYR      N   1310    -0.4157      14.01   ; qtot 1.584
  1311          H     83    TYR      H   1311     0.2719      1.008   ; qtot 1.856
  1312         CT     83    TYR     CA   1312    -0.0014      12.01   ; qtot 1.855
  1313         H1     83    TYR     HA   1313     0.0876      1.008   ; qtot 1.942
  1314         CT     83    TYR     CB   1314    -0.0152      12.01   ; qtot 1.927
  1315         HC     83    TYR    HB1   1315     0.0295      1.008   ; qtot 1.957
  1316         HC     83    TYR    HB2   1316     0.0295      1.008   ; qtot 1.986
  1317         CA     83    TYR     CG   1317    -0.0011      12.01   ; qtot 1.985
  1318         CA     83    TYR    CD1   1318    -0.1906      12.01   ; qtot 1.795
  1319         HA     83    TYR    HD1   1319     0.1699      1.008   ; qtot 1.964
  1320         CA     83    TYR    CE1   1320    -0.2341      12.01   ; qtot 1.73
  1321         HA     83    TYR    HE1   1321     0.1656      1.008   ; qtot 1.896
  1322          C     83    TYR     CZ   1322     0.3226      12.01   ; qtot 2.219
  1323         OH     83    TYR     OH   1323    -0.5579         16   ; qtot 1.661
  1324         HO     83    TYR     HH   1324     0.3992      1.008   ; qtot 2.06
  1325         CA     83    TYR    CE2   1325    -0.2341      12.01   ; qtot 1.826
  1326         HA     83    TYR    HE2   1326     0.1656      1.008   ; qtot 1.991
  1327         CA     83    TYR    CD2   1327    -0.1906      12.01   ; qtot 1.801
  1328         HA     83    TYR    HD2   1328     0.1699      1.008   ; qtot 1.971
  1329          C     83    TYR      C   1329     0.5973      12.01   ; qtot 2.568
  1330          O     83    TYR      O   1330    -0.5679         16   ; qtot 2
; residue  84 HIS rtp HIE  q  0.0
  1331          N     84    HIS      N   1331    -0.4157      14.01   ; qtot 1.584
  1332          H     84    HIS      H   1332     0.2719      1.008   ; qtot 1.856
  1333         CT     84    HIS     CA   1333    -0.0581      12.01   ; qtot 1.798
  1334         H1     84    HIS     HA   1334      0.136      1.008   ; qtot 1.934
  1335         CT     84    HIS     CB   1335    -0.0074      12.01   ; qtot 1.927
  1336         HC     84    HIS    HB1   1336     0.0367      1.008   ; qtot 1.963
  1337         HC     84    HIS    HB2   1337     0.0367      1.008   ; qtot 2
  1338         CC     84    HIS     CG   1338     0.1868      12.01   ; qtot 2.187
  1339         NB     84    HIS    ND1   1339    -0.5432      14.01   ; qtot 1.644
  1340         CR     84    HIS    CE1   1340     0.1635      12.01   ; qtot 1.807
  1341         H5     84    HIS    HE1   1341     0.1435      1.008   ; qtot 1.951
  1342         NA     84    HIS    NE2   1342    -0.2795      14.01   ; qtot 1.671
  1343          H     84    HIS    HE2   1343     0.3339      1.008   ; qtot 2.005
  1344         CW     84    HIS    CD2   1344    -0.2207      12.01   ; qtot 1.784
  1345         H4     84    HIS    HD2   1345     0.1862      1.008   ; qtot 1.971
  1346          C     84    HIS      C   1346     0.5973      12.01   ; qtot 2.568
  1347          O     84    HIS      O   1347    -0.5679         16   ; qtot 2
; residue  85 GLU rtp GLU  q -1.0
  1348          N     85    GLU      N   1348    -0.5163      14.01   ; qtot 1.484
  1349          H     85    GLU      H   1349     0.2936      1.008   ; qtot 1.777
  1350         CT     85    GLU     CA   1350     0.0397      12.01   ; qtot 1.817
  1351         H1     85    GLU     HA   1351     0.1105      1.008   ; qtot 1.928
  1352         CT     85    GLU     CB   1352      0.056      12.01   ; qtot 1.984
  1353         HC     85    GLU    HB1   1353    -0.0173      1.008   ; qtot 1.966
  1354         HC     85    GLU    HB2   1354    -0.0173      1.008   ; qtot 1.949
  1355         CT     85    GLU     CG   1355     0.0136      12.01   ; qtot 1.963
  1356         HC     85    GLU    HG1   1356    -0.0425      1.008   ; qtot 1.92
  1357         HC     85    GLU    HG2   1357    -0.0425      1.008   ; qtot 1.878
  1358          C     85    GLU     CD   1358     0.8054      12.01   ; qtot 2.683
  1359         O2     85    GLU    OE1   1359    -0.8188         16   ; qtot 1.864
  1360         O2     85    GLU    OE2   1360    -0.8188         16   ; qtot 1.045
  1361          C     85    GLU      C   1361     0.5366      12.01   ; qtot 1.582
  1362          O     85    GLU      O   1362    -0.5819         16   ; qtot 1
; residue  86 LYS rtp LYS  q +1.0
  1363          N     86    LYS      N   1363    -0.3479      14.01   ; qtot 0.6521
  1364          H     86    LYS      H   1364     0.2747      1.008   ; qtot 0.9268
  1365         CT     86    LYS     CA   1365      -0.24      12.01   ; qtot 0.6868
  1366         H1     86    LYS     HA   1366     0.1426      1.008   ; qtot 0.8294
  1367         CT     86    LYS     CB   1367    -0.0094      12.01   ; qtot 0.82
  1368         HC     86    LYS    HB1   1368     0.0362      1.008   ; qtot 0.8562
  1369         HC     86    LYS    HB2   1369     0.0362      1.008   ; qtot 0.8924
  1370         CT     86    LYS     CG   1370     0.0187      12.01   ; qtot 0.9111
  1371         HC     86    LYS    HG1   1371     0.0103      1.008   ; qtot 0.9214
  1372         HC     86    LYS    HG2   1372     0.0103      1.008   ; qtot 0.9317
  1373         CT     86    LYS     CD   1373    -0.0479      12.01   ; qtot 0.8838
  1374         HC     86    LYS    HD1   1374     0.0621      1.008   ; qtot 0.9459
  1375         HC     86    LYS    HD2   1375     0.0621      1.008   ; qtot 1.008
  1376         CT     86    LYS     CE   1376    -0.0143      12.01   ; qtot 0.9937
  1377         HP     86    LYS    HE1   1377     0.1135      1.008   ; qtot 1.107
  1378         HP     86    LYS    HE2   1378     0.1135      1.008   ; qtot 1.221
  1379         N3     86    LYS     NZ   1379    -0.3854      14.01   ; qtot 0.8353
  1380          H     86    LYS    HZ1   1380       0.34      1.008   ; qtot 1.175
  1381          H     86    LYS    HZ2   1381       0.34      1.008   ; qtot 1.515
  1382          H     86    LYS    HZ3   1382       0.34      1.008   ; qtot 1.855
  1383          C     86    LYS      C   1383     0.7341      12.01   ; qtot 2.589
  1384          O     86    LYS      O   1384    -0.5894         16   ; qtot 2
; residue  87 GLY rtp GLY  q  0.0
  1385          N     87    GLY      N   1385    -0.4157      14.01   ; qtot 1.584
  1386          H     87    GLY      H   1386     0.2719      1.008   ; qtot 1.856
  1387         CT     87    GLY     CA   1387    -0.0252      12.01   ; qtot 1.831
  1388         H1     87    GLY    HA1   1388     0.0698      1.008   ; qtot 1.901
  1389         H1     87    GLY    HA2   1389     0.0698      1.008   ; qtot 1.971
  1390          C     87    GLY      C   1390     0.5973      12.01   ; qtot 2.568
  1391          O     87    GLY      O   1391    -0.5679         16   ; qtot 2
; residue  88 LEU rtp LEU  q  0.0
  1392          N     88    LEU      N   1392    -0.4157      14.01   ; qtot 1.584
  1393          H     88    LEU      H   1393     0.2719      1.008   ; qtot 1.856
  1394         CT     88    LEU     CA   1394    -0.0518      12.01   ; qtot 1.804
  1395         H1     88    LEU     HA   1395     0.0922      1.008   ; qtot 1.897
  1396         CT     88    LEU     CB   1396    -0.1102      12.01   ; qtot 1.786
  1397         HC     88    LEU    HB1   1397     0.0457      1.008   ; qtot 1.832
  1398         HC     88    LEU    HB2   1398     0.0457      1.008   ; qtot 1.878
  1399         CT     88    LEU     CG   1399     0.3531      12.01   ; qtot 2.231
  1400         HC     88    LEU     HG   1400    -0.0361      1.008   ; qtot 2.195
  1401         CT     88    LEU    CD1   1401    -0.4121      12.01   ; qtot 1.783
  1402         HC     88    LEU   HD11   1402        0.1      1.008   ; qtot 1.883
  1403         HC     88    LEU   HD12   1403        0.1      1.008   ; qtot 1.983
  1404         HC     88    LEU   HD13   1404        0.1      1.008   ; qtot 2.083
  1405         CT     88    LEU    CD2   1405    -0.4121      12.01   ; qtot 1.671
  1406         HC     88    LEU   HD21   1406        0.1      1.008   ; qtot 1.771
  1407         HC     88    LEU   HD22   1407        0.1      1.008   ; qtot 1.871
  1408         HC     88    LEU   HD23   1408        0.1      1.008   ; qtot 1.971
  1409          C     88    LEU      C   1409     0.5973      12.01   ; qtot 2.568
  1410          O     88    LEU      O   1410    -0.5679         16   ; qtot 2
; residue  89 VAL rtp VAL  q  0.0
  1411          N     89    VAL      N   1411    -0.4157      14.01   ; qtot 1.584
  1412          H     89    VAL      H   1412     0.2719      1.008   ; qtot 1.856
  1413         CT     89    VAL     CA   1413    -0.0875      12.01   ; qtot 1.769
  1414         H1     89    VAL     HA   1414     0.0969      1.008   ; qtot 1.866
  1415         CT     89    VAL     CB   1415     0.2985      12.01   ; qtot 2.164
  1416         HC     89    VAL     HB   1416    -0.0297      1.008   ; qtot 2.134
  1417         CT     89    VAL    CG1   1417    -0.3192      12.01   ; qtot 1.815
  1418         HC     89    VAL   HG11   1418     0.0791      1.008   ; qtot 1.894
  1419         HC     89    VAL   HG12   1419     0.0791      1.008   ; qtot 1.973
  1420         HC     89    VAL   HG13   1420     0.0791      1.008   ; qtot 2.053
  1421         CT     89    VAL    CG2   1421    -0.3192      12.01   ; qtot 1.733
  1422         HC     89    VAL   HG21   1422     0.0791      1.008   ; qtot 1.812
  1423         HC     89    VAL   HG22   1423     0.0791      1.008   ; qtot 1.892
  1424         HC     89    VAL   HG23   1424     0.0791      1.008   ; qtot 1.971
  1425          C     89    VAL      C   1425     0.5973      12.01   ; qtot 2.568
  1426          O     89    VAL      O   1426    -0.5679         16   ; qtot 2
; residue  90 LYS rtp LYS  q +1.0
  1427          N     90    LYS      N   1427    -0.3479      14.01   ; qtot 1.652
  1428          H     90    LYS      H   1428     0.2747      1.008   ; qtot 1.927
  1429         CT     90    LYS     CA   1429      -0.24      12.01   ; qtot 1.687
  1430         H1     90    LYS     HA   1430     0.1426      1.008   ; qtot 1.829
  1431         CT     90    LYS     CB   1431    -0.0094      12.01   ; qtot 1.82
  1432         HC     90    LYS    HB1   1432     0.0362      1.008   ; qtot 1.856
  1433         HC     90    LYS    HB2   1433     0.0362      1.008   ; qtot 1.892
  1434         CT     90    LYS     CG   1434     0.0187      12.01   ; qtot 1.911
  1435         HC     90    LYS    HG1   1435     0.0103      1.008   ; qtot 1.921
  1436         HC     90    LYS    HG2   1436     0.0103      1.008   ; qtot 1.932
  1437         CT     90    LYS     CD   1437    -0.0479      12.01   ; qtot 1.884
  1438         HC     90    LYS    HD1   1438     0.0621      1.008   ; qtot 1.946
  1439         HC     90    LYS    HD2   1439     0.0621      1.008   ; qtot 2.008
  1440         CT     90    LYS     CE   1440    -0.0143      12.01   ; qtot 1.994
  1441         HP     90    LYS    HE1   1441     0.1135      1.008   ; qtot 2.107
  1442         HP     90    LYS    HE2   1442     0.1135      1.008   ; qtot 2.221
  1443         N3     90    LYS     NZ   1443    -0.3854      14.01   ; qtot 1.835
  1444          H     90    LYS    HZ1   1444       0.34      1.008   ; qtot 2.175
  1445          H     90    LYS    HZ2   1445       0.34      1.008   ; qtot 2.515
  1446          H     90    LYS    HZ3   1446       0.34      1.008   ; qtot 2.855
  1447          C     90    LYS      C   1447     0.7341      12.01   ; qtot 3.589
  1448          O     90    LYS      O   1448    -0.5894         16   ; qtot 3
; residue  91 GLY rtp GLY  q  0.0
  1449          N     91    GLY      N   1449    -0.4157      14.01   ; qtot 2.584
  1450          H     91    GLY      H   1450     0.2719      1.008   ; qtot 2.856
  1451         CT     91    GLY     CA   1451    -0.0252      12.01   ; qtot 2.831
  1452         H1     91    GLY    HA1   1452     0.0698      1.008   ; qtot 2.901
  1453         H1     91    GLY    HA2   1453     0.0698      1.008   ; qtot 2.971
  1454          C     91    GLY      C   1454     0.5973      12.01   ; qtot 3.568
  1455          O     91    GLY      O   1455    -0.5679         16   ; qtot 3
; residue  92 ALA rtp ALA  q  0.0
  1456          N     92    ALA      N   1456    -0.4157      14.01   ; qtot 2.584
  1457          H     92    ALA      H   1457     0.2719      1.008   ; qtot 2.856
  1458         CT     92    ALA     CA   1458     0.0337      12.01   ; qtot 2.89
  1459         H1     92    ALA     HA   1459     0.0823      1.008   ; qtot 2.972
  1460         CT     92    ALA     CB   1460    -0.1825      12.01   ; qtot 2.79
  1461         HC     92    ALA    HB1   1461     0.0603      1.008   ; qtot 2.85
  1462         HC     92    ALA    HB2   1462     0.0603      1.008   ; qtot 2.91
  1463         HC     92    ALA    HB3   1463     0.0603      1.008   ; qtot 2.971
  1464          C     92    ALA      C   1464     0.5973      12.01   ; qtot 3.568
  1465          O     92    ALA      O   1465    -0.5679         16   ; qtot 3
; residue  93 CYS rtp CYS  q  0.0
  1466          N     93    CYS      N   1466    -0.4157      14.01   ; qtot 2.584
  1467          H     93    CYS      H   1467     0.2719      1.008   ; qtot 2.856
  1468         CT     93    CYS     CA   1468     0.0213      12.01   ; qtot 2.878
  1469         H1     93    CYS     HA   1469     0.1124      1.008   ; qtot 2.99
  1470         CT     93    CYS     CB   1470    -0.1231      12.01   ; qtot 2.867
  1471         H1     93    CYS    HB1   1471     0.1112      1.008   ; qtot 2.978
  1472         H1     93    CYS    HB2   1472     0.1112      1.008   ; qtot 3.089
  1473         SH     93    CYS     SG   1473    -0.3119      32.06   ; qtot 2.777
  1474         HS     93    CYS     HG   1474     0.1933      1.008   ; qtot 2.971
  1475          C     93    CYS      C   1475     0.5973      12.01   ; qtot 3.568
  1476          O     93    CYS      O   1476    -0.5679         16   ; qtot 3
; residue  94 GLN rtp GLN  q  0.0
  1477          N     94    GLN      N   1477    -0.4157      14.01   ; qtot 2.584
  1478          H     94    GLN      H   1478     0.2719      1.008   ; qtot 2.856
  1479         CT     94    GLN     CA   1479    -0.0031      12.01   ; qtot 2.853
  1480         H1     94    GLN     HA   1480      0.085      1.008   ; qtot 2.938
  1481         CT     94    GLN     CB   1481    -0.0036      12.01   ; qtot 2.935
  1482         HC     94    GLN    HB1   1482     0.0171      1.008   ; qtot 2.952
  1483         HC     94    GLN    HB2   1483     0.0171      1.008   ; qtot 2.969
  1484         CT     94    GLN     CG   1484    -0.0645      12.01   ; qtot 2.904
  1485         HC     94    GLN    HG1   1485     0.0352      1.008   ; qtot 2.939
  1486         HC     94    GLN    HG2   1486     0.0352      1.008   ; qtot 2.975
  1487          C     94    GLN     CD   1487     0.6951      12.01   ; qtot 3.67
  1488          O     94    GLN    OE1   1488    -0.6086         16   ; qtot 3.061
  1489          N     94    GLN    NE2   1489    -0.9407      14.01   ; qtot 2.12
  1490          H     94    GLN   HE21   1490     0.4251      1.008   ; qtot 2.546
  1491          H     94    GLN   HE22   1491     0.4251      1.008   ; qtot 2.971
  1492          C     94    GLN      C   1492     0.5973      12.01   ; qtot 3.568
  1493          O     94    GLN      O   1493    -0.5679         16   ; qtot 3
; residue  95 LYS rtp LYS  q +1.0
  1494          N     95    LYS      N   1494    -0.3479      14.01   ; qtot 2.652
  1495          H     95    LYS      H   1495     0.2747      1.008   ; qtot 2.927
  1496         CT     95    LYS     CA   1496      -0.24      12.01   ; qtot 2.687
  1497         H1     95    LYS     HA   1497     0.1426      1.008   ; qtot 2.829
  1498         CT     95    LYS     CB   1498    -0.0094      12.01   ; qtot 2.82
  1499         HC     95    LYS    HB1   1499     0.0362      1.008   ; qtot 2.856
  1500         HC     95    LYS    HB2   1500     0.0362      1.008   ; qtot 2.892
  1501         CT     95    LYS     CG   1501     0.0187      12.01   ; qtot 2.911
  1502         HC     95    LYS    HG1   1502     0.0103      1.008   ; qtot 2.921
  1503         HC     95    LYS    HG2   1503     0.0103      1.008   ; qtot 2.932
  1504         CT     95    LYS     CD   1504    -0.0479      12.01   ; qtot 2.884
  1505         HC     95    LYS    HD1   1505     0.0621      1.008   ; qtot 2.946
  1506         HC     95    LYS    HD2   1506     0.0621      1.008   ; qtot 3.008
  1507         CT     95    LYS     CE   1507    -0.0143      12.01   ; qtot 2.994
  1508         HP     95    LYS    HE1   1508     0.1135      1.008   ; qtot 3.107
  1509         HP     95    LYS    HE2   1509     0.1135      1.008   ; qtot 3.221
  1510         N3     95    LYS     NZ   1510    -0.3854      14.01   ; qtot 2.835
  1511          H     95    LYS    HZ1   1511       0.34      1.008   ; qtot 3.175
  1512          H     95    LYS    HZ2   1512       0.34      1.008   ; qtot 3.515
  1513          H     95    LYS    HZ3   1513       0.34      1.008   ; qtot 3.855
  1514          C     95    LYS      C   1514     0.7341      12.01   ; qtot 4.589
  1515          O     95    LYS      O   1515    -0.5894         16   ; qtot 4
; residue  96 THR rtp THR  q  0.0
  1516          N     96    THR      N   1516    -0.4157      14.01   ; qtot 3.584
  1517          H     96    THR      H   1517     0.2719      1.008   ; qtot 3.856
  1518         CT     96    THR     CA   1518    -0.0389      12.01   ; qtot 3.817
  1519         H1     96    THR     HA   1519     0.1007      1.008   ; qtot 3.918
  1520         CT     96    THR     CB   1520     0.3654      12.01   ; qtot 4.283
  1521         H1     96    THR     HB   1521     0.0043      1.008   ; qtot 4.288
  1522         CT     96    THR    CG2   1522    -0.2438      12.01   ; qtot 4.044
  1523         HC     96    THR   HG21   1523     0.0642      1.008   ; qtot 4.108
  1524         HC     96    THR   HG22   1524     0.0642      1.008   ; qtot 4.172
  1525         HC     96    THR   HG23   1525     0.0642      1.008   ; qtot 4.237
  1526         OH     96    THR    OG1   1526    -0.6761         16   ; qtot 3.56
  1527         HO     96    THR    HG1   1527     0.4102      1.008   ; qtot 3.971
  1528          C     96    THR      C   1528     0.5973      12.01   ; qtot 4.568
  1529          O     96    THR      O   1529    -0.5679         16   ; qtot 4
; residue  97 LEU rtp LEU  q  0.0
  1530          N     97    LEU      N   1530    -0.4157      14.01   ; qtot 3.584
  1531          H     97    LEU      H   1531     0.2719      1.008   ; qtot 3.856
  1532         CT     97    LEU     CA   1532    -0.0518      12.01   ; qtot 3.804
  1533         H1     97    LEU     HA   1533     0.0922      1.008   ; qtot 3.897
  1534         CT     97    LEU     CB   1534    -0.1102      12.01   ; qtot 3.786
  1535         HC     97    LEU    HB1   1535     0.0457      1.008   ; qtot 3.832
  1536         HC     97    LEU    HB2   1536     0.0457      1.008   ; qtot 3.878
  1537         CT     97    LEU     CG   1537     0.3531      12.01   ; qtot 4.231
  1538         HC     97    LEU     HG   1538    -0.0361      1.008   ; qtot 4.195
  1539         CT     97    LEU    CD1   1539    -0.4121      12.01   ; qtot 3.783
  1540         HC     97    LEU   HD11   1540        0.1      1.008   ; qtot 3.883
  1541         HC     97    LEU   HD12   1541        0.1      1.008   ; qtot 3.983
  1542         HC     97    LEU   HD13   1542        0.1      1.008   ; qtot 4.083
  1543         CT     97    LEU    CD2   1543    -0.4121      12.01   ; qtot 3.671
  1544         HC     97    LEU   HD21   1544        0.1      1.008   ; qtot 3.771
  1545         HC     97    LEU   HD22   1545        0.1      1.008   ; qtot 3.871
  1546         HC     97    LEU   HD23   1546        0.1      1.008   ; qtot 3.971
  1547          C     97    LEU      C   1547     0.5973      12.01   ; qtot 4.568
  1548          O     97    LEU      O   1548    -0.5679         16   ; qtot 4
; residue  98 SER rtp SER  q  0.0
  1549          N     98    SER      N   1549    -0.4157      14.01   ; qtot 3.584
  1550          H     98    SER      H   1550     0.2719      1.008   ; qtot 3.856
  1551         CT     98    SER     CA   1551    -0.0249      12.01   ; qtot 3.831
  1552         H1     98    SER     HA   1552     0.0843      1.008   ; qtot 3.916
  1553         CT     98    SER     CB   1553     0.2117      12.01   ; qtot 4.127
  1554         H1     98    SER    HB1   1554     0.0352      1.008   ; qtot 4.163
  1555         H1     98    SER    HB2   1555     0.0352      1.008   ; qtot 4.198
  1556         OH     98    SER     OG   1556    -0.6546         16   ; qtot 3.543
  1557         HO     98    SER     HG   1557     0.4275      1.008   ; qtot 3.971
  1558          C     98    SER      C   1558     0.5973      12.01   ; qtot 4.568
  1559          O     98    SER      O   1559    -0.5679         16   ; qtot 4
; residue  99 ASP rtp ASP  q -1.0
  1560          N     99    ASP      N   1560    -0.5163      14.01   ; qtot 3.484
  1561          H     99    ASP      H   1561     0.2936      1.008   ; qtot 3.777
  1562         CT     99    ASP     CA   1562     0.0381      12.01   ; qtot 3.815
  1563         H1     99    ASP     HA   1563      0.088      1.008   ; qtot 3.903
  1564         CT     99    ASP     CB   1564    -0.0303      12.01   ; qtot 3.873
  1565         HC     99    ASP    HB1   1565    -0.0122      1.008   ; qtot 3.861
  1566         HC     99    ASP    HB2   1566    -0.0122      1.008   ; qtot 3.849
  1567          C     99    ASP     CG   1567     0.7994      12.01   ; qtot 4.648
  1568         O2     99    ASP    OD1   1568    -0.8014         16   ; qtot 3.847
  1569         O2     99    ASP    OD2   1569    -0.8014         16   ; qtot 3.045
  1570          C     99    ASP      C   1570     0.5366      12.01   ; qtot 3.582
  1571          O     99    ASP      O   1571    -0.5819         16   ; qtot 3
; residue 100 LEU rtp LEU  q  0.0
  1572          N    100    LEU      N   1572    -0.4157      14.01   ; qtot 2.584
  1573          H    100    LEU      H   1573     0.2719      1.008   ; qtot 2.856
  1574         CT    100    LEU     CA   1574    -0.0518      12.01   ; qtot 2.804
  1575         H1    100    LEU     HA   1575     0.0922      1.008   ; qtot 2.897
  1576         CT    100    LEU     CB   1576    -0.1102      12.01   ; qtot 2.786
  1577         HC    100    LEU    HB1   1577     0.0457      1.008   ; qtot 2.832
  1578         HC    100    LEU    HB2   1578     0.0457      1.008   ; qtot 2.878
  1579         CT    100    LEU     CG   1579     0.3531      12.01   ; qtot 3.231
  1580         HC    100    LEU     HG   1580    -0.0361      1.008   ; qtot 3.195
  1581         CT    100    LEU    CD1   1581    -0.4121      12.01   ; qtot 2.783
  1582         HC    100    LEU   HD11   1582        0.1      1.008   ; qtot 2.883
  1583         HC    100    LEU   HD12   1583        0.1      1.008   ; qtot 2.983
  1584         HC    100    LEU   HD13   1584        0.1      1.008   ; qtot 3.083
  1585         CT    100    LEU    CD2   1585    -0.4121      12.01   ; qtot 2.671
  1586         HC    100    LEU   HD21   1586        0.1      1.008   ; qtot 2.771
  1587         HC    100    LEU   HD22   1587        0.1      1.008   ; qtot 2.871
  1588         HC    100    LEU   HD23   1588        0.1      1.008   ; qtot 2.971
  1589          C    100    LEU      C   1589     0.5973      12.01   ; qtot 3.568
  1590          O    100    LEU      O   1590    -0.5679         16   ; qtot 3
; residue 101 LYS rtp LYS  q +1.0
  1591          N    101    LYS      N   1591    -0.3479      14.01   ; qtot 2.652
  1592          H    101    LYS      H   1592     0.2747      1.008   ; qtot 2.927
  1593         CT    101    LYS     CA   1593      -0.24      12.01   ; qtot 2.687
  1594         H1    101    LYS     HA   1594     0.1426      1.008   ; qtot 2.829
  1595         CT    101    LYS     CB   1595    -0.0094      12.01   ; qtot 2.82
  1596         HC    101    LYS    HB1   1596     0.0362      1.008   ; qtot 2.856
  1597         HC    101    LYS    HB2   1597     0.0362      1.008   ; qtot 2.892
  1598         CT    101    LYS     CG   1598     0.0187      12.01   ; qtot 2.911
  1599         HC    101    LYS    HG1   1599     0.0103      1.008   ; qtot 2.921
  1600         HC    101    LYS    HG2   1600     0.0103      1.008   ; qtot 2.932
  1601         CT    101    LYS     CD   1601    -0.0479      12.01   ; qtot 2.884
  1602         HC    101    LYS    HD1   1602     0.0621      1.008   ; qtot 2.946
  1603         HC    101    LYS    HD2   1603     0.0621      1.008   ; qtot 3.008
  1604         CT    101    LYS     CE   1604    -0.0143      12.01   ; qtot 2.994
  1605         HP    101    LYS    HE1   1605     0.1135      1.008   ; qtot 3.107
  1606         HP    101    LYS    HE2   1606     0.1135      1.008   ; qtot 3.221
  1607         N3    101    LYS     NZ   1607    -0.3854      14.01   ; qtot 2.835
  1608          H    101    LYS    HZ1   1608       0.34      1.008   ; qtot 3.175
  1609          H    101    LYS    HZ2   1609       0.34      1.008   ; qtot 3.515
  1610          H    101    LYS    HZ3   1610       0.34      1.008   ; qtot 3.855
  1611          C    101    LYS      C   1611     0.7341      12.01   ; qtot 4.589
  1612          O    101    LYS      O   1612    -0.5894         16   ; qtot 4
; residue 102 LEU rtp LEU  q  0.0
  1613          N    102    LEU      N   1613    -0.4157      14.01   ; qtot 3.584
  1614          H    102    LEU      H   1614     0.2719      1.008   ; qtot 3.856
  1615         CT    102    LEU     CA   1615    -0.0518      12.01   ; qtot 3.804
  1616         H1    102    LEU     HA   1616     0.0922      1.008   ; qtot 3.897
  1617         CT    102    LEU     CB   1617    -0.1102      12.01   ; qtot 3.786
  1618         HC    102    LEU    HB1   1618     0.0457      1.008   ; qtot 3.832
  1619         HC    102    LEU    HB2   1619     0.0457      1.008   ; qtot 3.878
  1620         CT    102    LEU     CG   1620     0.3531      12.01   ; qtot 4.231
  1621         HC    102    LEU     HG   1621    -0.0361      1.008   ; qtot 4.195
  1622         CT    102    LEU    CD1   1622    -0.4121      12.01   ; qtot 3.783
  1623         HC    102    LEU   HD11   1623        0.1      1.008   ; qtot 3.883
  1624         HC    102    LEU   HD12   1624        0.1      1.008   ; qtot 3.983
  1625         HC    102    LEU   HD13   1625        0.1      1.008   ; qtot 4.083
  1626         CT    102    LEU    CD2   1626    -0.4121      12.01   ; qtot 3.671
  1627         HC    102    LEU   HD21   1627        0.1      1.008   ; qtot 3.771
  1628         HC    102    LEU   HD22   1628        0.1      1.008   ; qtot 3.871
  1629         HC    102    LEU   HD23   1629        0.1      1.008   ; qtot 3.971
  1630          C    102    LEU      C   1630     0.5973      12.01   ; qtot 4.568
  1631          O    102    LEU      O   1631    -0.5679         16   ; qtot 4
; residue 103 ASP rtp ASP  q -1.0
  1632          N    103    ASP      N   1632    -0.5163      14.01   ; qtot 3.484
  1633          H    103    ASP      H   1633     0.2936      1.008   ; qtot 3.777
  1634         CT    103    ASP     CA   1634     0.0381      12.01   ; qtot 3.815
  1635         H1    103    ASP     HA   1635      0.088      1.008   ; qtot 3.903
  1636         CT    103    ASP     CB   1636    -0.0303      12.01   ; qtot 3.873
  1637         HC    103    ASP    HB1   1637    -0.0122      1.008   ; qtot 3.861
  1638         HC    103    ASP    HB2   1638    -0.0122      1.008   ; qtot 3.849
  1639          C    103    ASP     CG   1639     0.7994      12.01   ; qtot 4.648
  1640         O2    103    ASP    OD1   1640    -0.8014         16   ; qtot 3.847
  1641         O2    103    ASP    OD2   1641    -0.8014         16   ; qtot 3.045
  1642          C    103    ASP      C   1642     0.5366      12.01   ; qtot 3.582
  1643          O    103    ASP      O   1643    -0.5819         16   ; qtot 3
; residue 104 TYR rtp TYR  q  0.0
  1644          N    104    TYR      N   1644    -0.4157      14.01   ; qtot 2.584
  1645          H    104    TYR      H   1645     0.2719      1.008   ; qtot 2.856
  1646         CT    104    TYR     CA   1646    -0.0014      12.01   ; qtot 2.855
  1647         H1    104    TYR     HA   1647     0.0876      1.008   ; qtot 2.942
  1648         CT    104    TYR     CB   1648    -0.0152      12.01   ; qtot 2.927
  1649         HC    104    TYR    HB1   1649     0.0295      1.008   ; qtot 2.957
  1650         HC    104    TYR    HB2   1650     0.0295      1.008   ; qtot 2.986
  1651         CA    104    TYR     CG   1651    -0.0011      12.01   ; qtot 2.985
  1652         CA    104    TYR    CD1   1652    -0.1906      12.01   ; qtot 2.795
  1653         HA    104    TYR    HD1   1653     0.1699      1.008   ; qtot 2.964
  1654         CA    104    TYR    CE1   1654    -0.2341      12.01   ; qtot 2.73
  1655         HA    104    TYR    HE1   1655     0.1656      1.008   ; qtot 2.896
  1656          C    104    TYR     CZ   1656     0.3226      12.01   ; qtot 3.219
  1657         OH    104    TYR     OH   1657    -0.5579         16   ; qtot 2.661
  1658         HO    104    TYR     HH   1658     0.3992      1.008   ; qtot 3.06
  1659         CA    104    TYR    CE2   1659    -0.2341      12.01   ; qtot 2.826
  1660         HA    104    TYR    HE2   1660     0.1656      1.008   ; qtot 2.991
  1661         CA    104    TYR    CD2   1661    -0.1906      12.01   ; qtot 2.801
  1662         HA    104    TYR    HD2   1662     0.1699      1.008   ; qtot 2.971
  1663          C    104    TYR      C   1663     0.5973      12.01   ; qtot 3.568
  1664          O    104    TYR      O   1664    -0.5679         16   ; qtot 3
; residue 105 LEU rtp LEU  q  0.0
  1665          N    105    LEU      N   1665    -0.4157      14.01   ; qtot 2.584
  1666          H    105    LEU      H   1666     0.2719      1.008   ; qtot 2.856
  1667         CT    105    LEU     CA   1667    -0.0518      12.01   ; qtot 2.804
  1668         H1    105    LEU     HA   1668     0.0922      1.008   ; qtot 2.897
  1669         CT    105    LEU     CB   1669    -0.1102      12.01   ; qtot 2.786
  1670         HC    105    LEU    HB1   1670     0.0457      1.008   ; qtot 2.832
  1671         HC    105    LEU    HB2   1671     0.0457      1.008   ; qtot 2.878
  1672         CT    105    LEU     CG   1672     0.3531      12.01   ; qtot 3.231
  1673         HC    105    LEU     HG   1673    -0.0361      1.008   ; qtot 3.195
  1674         CT    105    LEU    CD1   1674    -0.4121      12.01   ; qtot 2.783
  1675         HC    105    LEU   HD11   1675        0.1      1.008   ; qtot 2.883
  1676         HC    105    LEU   HD12   1676        0.1      1.008   ; qtot 2.983
  1677         HC    105    LEU   HD13   1677        0.1      1.008   ; qtot 3.083
  1678         CT    105    LEU    CD2   1678    -0.4121      12.01   ; qtot 2.671
  1679         HC    105    LEU   HD21   1679        0.1      1.008   ; qtot 2.771
  1680         HC    105    LEU   HD22   1680        0.1      1.008   ; qtot 2.871
  1681         HC    105    LEU   HD23   1681        0.1      1.008   ; qtot 2.971
  1682          C    105    LEU      C   1682     0.5973      12.01   ; qtot 3.568
  1683          O    105    LEU      O   1683    -0.5679         16   ; qtot 3
; residue 106 ASP rtp ASP  q -1.0
  1684          N    106    ASP      N   1684    -0.5163      14.01   ; qtot 2.484
  1685          H    106    ASP      H   1685     0.2936      1.008   ; qtot 2.777
  1686         CT    106    ASP     CA   1686     0.0381      12.01   ; qtot 2.815
  1687         H1    106    ASP     HA   1687      0.088      1.008   ; qtot 2.903
  1688         CT    106    ASP     CB   1688    -0.0303      12.01   ; qtot 2.873
  1689         HC    106    ASP    HB1   1689    -0.0122      1.008   ; qtot 2.861
  1690         HC    106    ASP    HB2   1690    -0.0122      1.008   ; qtot 2.849
  1691          C    106    ASP     CG   1691     0.7994      12.01   ; qtot 3.648
  1692         O2    106    ASP    OD1   1692    -0.8014         16   ; qtot 2.847
  1693         O2    106    ASP    OD2   1693    -0.8014         16   ; qtot 2.045
  1694          C    106    ASP      C   1694     0.5366      12.01   ; qtot 2.582
  1695          O    106    ASP      O   1695    -0.5819         16   ; qtot 2
; residue 107 LEU rtp LEU  q  0.0
  1696          N    107    LEU      N   1696    -0.4157      14.01   ; qtot 1.584
  1697          H    107    LEU      H   1697     0.2719      1.008   ; qtot 1.856
  1698         CT    107    LEU     CA   1698    -0.0518      12.01   ; qtot 1.804
  1699         H1    107    LEU     HA   1699     0.0922      1.008   ; qtot 1.897
  1700         CT    107    LEU     CB   1700    -0.1102      12.01   ; qtot 1.786
  1701         HC    107    LEU    HB1   1701     0.0457      1.008   ; qtot 1.832
  1702         HC    107    LEU    HB2   1702     0.0457      1.008   ; qtot 1.878
  1703         CT    107    LEU     CG   1703     0.3531      12.01   ; qtot 2.231
  1704         HC    107    LEU     HG   1704    -0.0361      1.008   ; qtot 2.195
  1705         CT    107    LEU    CD1   1705    -0.4121      12.01   ; qtot 1.783
  1706         HC    107    LEU   HD11   1706        0.1      1.008   ; qtot 1.883
  1707         HC    107    LEU   HD12   1707        0.1      1.008   ; qtot 1.983
  1708         HC    107    LEU   HD13   1708        0.1      1.008   ; qtot 2.083
  1709         CT    107    LEU    CD2   1709    -0.4121      12.01   ; qtot 1.671
  1710         HC    107    LEU   HD21   1710        0.1      1.008   ; qtot 1.771
  1711         HC    107    LEU   HD22   1711        0.1      1.008   ; qtot 1.871
  1712         HC    107    LEU   HD23   1712        0.1      1.008   ; qtot 1.971
  1713          C    107    LEU      C   1713     0.5973      12.01   ; qtot 2.568
  1714          O    107    LEU      O   1714    -0.5679         16   ; qtot 2
; residue 108 TYR rtp TYR  q  0.0
  1715          N    108    TYR      N   1715    -0.4157      14.01   ; qtot 1.584
  1716          H    108    TYR      H   1716     0.2719      1.008   ; qtot 1.856
  1717         CT    108    TYR     CA   1717    -0.0014      12.01   ; qtot 1.855
  1718         H1    108    TYR     HA   1718     0.0876      1.008   ; qtot 1.942
  1719         CT    108    TYR     CB   1719    -0.0152      12.01   ; qtot 1.927
  1720         HC    108    TYR    HB1   1720     0.0295      1.008   ; qtot 1.957
  1721         HC    108    TYR    HB2   1721     0.0295      1.008   ; qtot 1.986
  1722         CA    108    TYR     CG   1722    -0.0011      12.01   ; qtot 1.985
  1723         CA    108    TYR    CD1   1723    -0.1906      12.01   ; qtot 1.795
  1724         HA    108    TYR    HD1   1724     0.1699      1.008   ; qtot 1.964
  1725         CA    108    TYR    CE1   1725    -0.2341      12.01   ; qtot 1.73
  1726         HA    108    TYR    HE1   1726     0.1656      1.008   ; qtot 1.896
  1727          C    108    TYR     CZ   1727     0.3226      12.01   ; qtot 2.219
  1728         OH    108    TYR     OH   1728    -0.5579         16   ; qtot 1.661
  1729         HO    108    TYR     HH   1729     0.3992      1.008   ; qtot 2.06
  1730         CA    108    TYR    CE2   1730    -0.2341      12.01   ; qtot 1.826
  1731         HA    108    TYR    HE2   1731     0.1656      1.008   ; qtot 1.991
  1732         CA    108    TYR    CD2   1732    -0.1906      12.01   ; qtot 1.801
  1733         HA    108    TYR    HD2   1733     0.1699      1.008   ; qtot 1.971
  1734          C    108    TYR      C   1734     0.5973      12.01   ; qtot 2.568
  1735          O    108    TYR      O   1735    -0.5679         16   ; qtot 2
; residue 109 LEU rtp LEU  q  0.0
  1736          N    109    LEU      N   1736    -0.4157      14.01   ; qtot 1.584
  1737          H    109    LEU      H   1737     0.2719      1.008   ; qtot 1.856
  1738         CT    109    LEU     CA   1738    -0.0518      12.01   ; qtot 1.804
  1739         H1    109    LEU     HA   1739     0.0922      1.008   ; qtot 1.897
  1740         CT    109    LEU     CB   1740    -0.1102      12.01   ; qtot 1.786
  1741         HC    109    LEU    HB1   1741     0.0457      1.008   ; qtot 1.832
  1742         HC    109    LEU    HB2   1742     0.0457      1.008   ; qtot 1.878
  1743         CT    109    LEU     CG   1743     0.3531      12.01   ; qtot 2.231
  1744         HC    109    LEU     HG   1744    -0.0361      1.008   ; qtot 2.195
  1745         CT    109    LEU    CD1   1745    -0.4121      12.01   ; qtot 1.783
  1746         HC    109    LEU   HD11   1746        0.1      1.008   ; qtot 1.883
  1747         HC    109    LEU   HD12   1747        0.1      1.008   ; qtot 1.983
  1748         HC    109    LEU   HD13   1748        0.1      1.008   ; qtot 2.083
  1749         CT    109    LEU    CD2   1749    -0.4121      12.01   ; qtot 1.671
  1750         HC    109    LEU   HD21   1750        0.1      1.008   ; qtot 1.771
  1751         HC    109    LEU   HD22   1751        0.1      1.008   ; qtot 1.871
  1752         HC    109    LEU   HD23   1752        0.1      1.008   ; qtot 1.971
  1753          C    109    LEU      C   1753     0.5973      12.01   ; qtot 2.568
  1754          O    109    LEU      O   1754    -0.5679         16   ; qtot 2
; residue 110 ILE rtp ILE  q  0.0
  1755          N    110    ILE      N   1755    -0.4157      14.01   ; qtot 1.584
  1756          H    110    ILE      H   1756     0.2719      1.008   ; qtot 1.856
  1757         CT    110    ILE     CA   1757    -0.0597      12.01   ; qtot 1.797
  1758         H1    110    ILE     HA   1758     0.0869      1.008   ; qtot 1.883
  1759         CT    110    ILE     CB   1759     0.1303      12.01   ; qtot 2.014
  1760         HC    110    ILE     HB   1760     0.0187      1.008   ; qtot 2.032
  1761         CT    110    ILE    CG2   1761    -0.3204      12.01   ; qtot 1.712
  1762         HC    110    ILE   HG21   1762     0.0882      1.008   ; qtot 1.8
  1763         HC    110    ILE   HG22   1763     0.0882      1.008   ; qtot 1.888
  1764         HC    110    ILE   HG23   1764     0.0882      1.008   ; qtot 1.977
  1765         CT    110    ILE    CG1   1765     -0.043      12.01   ; qtot 1.934
  1766         HC    110    ILE   HG11   1766     0.0236      1.008   ; qtot 1.957
  1767         HC    110    ILE   HG12   1767     0.0236      1.008   ; qtot 1.981
  1768         CT    110    ILE     CD   1768     -0.066      12.01   ; qtot 1.915
  1769         HC    110    ILE    HD1   1769     0.0186      1.008   ; qtot 1.933
  1770         HC    110    ILE    HD2   1770     0.0186      1.008   ; qtot 1.952
  1771         HC    110    ILE    HD3   1771     0.0186      1.008   ; qtot 1.971
  1772          C    110    ILE      C   1772     0.5973      12.01   ; qtot 2.568
  1773          O    110    ILE      O   1773    -0.5679         16   ; qtot 2
; residue 111 HIS rtp HIE  q  0.0
  1774          N    111    HIS      N   1774    -0.4157      14.01   ; qtot 1.584
  1775          H    111    HIS      H   1775     0.2719      1.008   ; qtot 1.856
  1776         CT    111    HIS     CA   1776    -0.0581      12.01   ; qtot 1.798
  1777         H1    111    HIS     HA   1777      0.136      1.008   ; qtot 1.934
  1778         CT    111    HIS     CB   1778    -0.0074      12.01   ; qtot 1.927
  1779         HC    111    HIS    HB1   1779     0.0367      1.008   ; qtot 1.963
  1780         HC    111    HIS    HB2   1780     0.0367      1.008   ; qtot 2
  1781         CC    111    HIS     CG   1781     0.1868      12.01   ; qtot 2.187
  1782         NB    111    HIS    ND1   1782    -0.5432      14.01   ; qtot 1.644
  1783         CR    111    HIS    CE1   1783     0.1635      12.01   ; qtot 1.807
  1784         H5    111    HIS    HE1   1784     0.1435      1.008   ; qtot 1.951
  1785         NA    111    HIS    NE2   1785    -0.2795      14.01   ; qtot 1.671
  1786          H    111    HIS    HE2   1786     0.3339      1.008   ; qtot 2.005
  1787         CW    111    HIS    CD2   1787    -0.2207      12.01   ; qtot 1.784
  1788         H4    111    HIS    HD2   1788     0.1862      1.008   ; qtot 1.971
  1789          C    111    HIS      C   1789     0.5973      12.01   ; qtot 2.568
  1790          O    111    HIS      O   1790    -0.5679         16   ; qtot 2
; residue 112 TRP rtp TRP  q  0.0
  1791          N    112    TRP      N   1791    -0.4157      14.01   ; qtot 1.584
  1792          H    112    TRP      H   1792     0.2719      1.008   ; qtot 1.856
  1793         CT    112    TRP     CA   1793    -0.0275      12.01   ; qtot 1.829
  1794         H1    112    TRP     HA   1794     0.1123      1.008   ; qtot 1.941
  1795         CT    112    TRP     CB   1795     -0.005      12.01   ; qtot 1.936
  1796         HC    112    TRP    HB1   1796     0.0339      1.008   ; qtot 1.97
  1797         HC    112    TRP    HB2   1797     0.0339      1.008   ; qtot 2.004
  1798         C*    112    TRP     CG   1798    -0.1415      12.01   ; qtot 1.862
  1799         CW    112    TRP    CD1   1799    -0.1638      12.01   ; qtot 1.699
  1800         H4    112    TRP    HD1   1800     0.2062      1.008   ; qtot 1.905
  1801         NA    112    TRP    NE1   1801    -0.3418      14.01   ; qtot 1.563
  1802          H    112    TRP    HE1   1802     0.3412      1.008   ; qtot 1.904
  1803         CN    112    TRP    CE2   1803      0.138      12.01   ; qtot 2.042
  1804         CA    112    TRP    CZ2   1804    -0.2601      12.01   ; qtot 1.782
  1805         HA    112    TRP    HZ2   1805     0.1572      1.008   ; qtot 1.939
  1806         CA    112    TRP    CH2   1806    -0.1134      12.01   ; qtot 1.826
  1807         HA    112    TRP    HH2   1807     0.1417      1.008   ; qtot 1.968
  1808         CA    112    TRP    CZ3   1808    -0.1972      12.01   ; qtot 1.77
  1809         HA    112    TRP    HZ3   1809     0.1447      1.008   ; qtot 1.915
  1810         CA    112    TRP    CE3   1810    -0.2387      12.01   ; qtot 1.676
  1811         HA    112    TRP    HE3   1811       0.17      1.008   ; qtot 1.846
  1812         CB    112    TRP    CD2   1812     0.1243      12.01   ; qtot 1.971
  1813          C    112    TRP      C   1813     0.5973      12.01   ; qtot 2.568
  1814          O    112    TRP      O   1814    -0.5679         16   ; qtot 2
; residue 113 PRO rtp PRO  q  0.0
  1815          N    113    PRO      N   1815    -0.2548      14.01   ; qtot 1.745
  1816         CT    113    PRO     CD   1816     0.0192      12.01   ; qtot 1.764
  1817         H1    113    PRO    HD1   1817     0.0391      1.008   ; qtot 1.804
  1818         H1    113    PRO    HD2   1818     0.0391      1.008   ; qtot 1.843
  1819         CT    113    PRO     CG   1819     0.0189      12.01   ; qtot 1.862
  1820         HC    113    PRO    HG1   1820     0.0213      1.008   ; qtot 1.883
  1821         HC    113    PRO    HG2   1821     0.0213      1.008   ; qtot 1.904
  1822         CT    113    PRO     CB   1822     -0.007      12.01   ; qtot 1.897
  1823         HC    113    PRO    HB1   1823     0.0253      1.008   ; qtot 1.922
  1824         HC    113    PRO    HB2   1824     0.0253      1.008   ; qtot 1.948
  1825         CT    113    PRO     CA   1825    -0.0266      12.01   ; qtot 1.921
  1826         H1    113    PRO     HA   1826     0.0641      1.008   ; qtot 1.985
  1827          C    113    PRO      C   1827     0.5896      12.01   ; qtot 2.575
  1828          O    113    PRO      O   1828    -0.5748         16   ; qtot 2
; residue 114 THR rtp THR  q  0.0
  1829          N    114    THR      N   1829    -0.4157      14.01   ; qtot 1.584
  1830          H    114    THR      H   1830     0.2719      1.008   ; qtot 1.856
  1831         CT    114    THR     CA   1831    -0.0389      12.01   ; qtot 1.817
  1832         H1    114    THR     HA   1832     0.1007      1.008   ; qtot 1.918
  1833         CT    114    THR     CB   1833     0.3654      12.01   ; qtot 2.283
  1834         H1    114    THR     HB   1834     0.0043      1.008   ; qtot 2.288
  1835         CT    114    THR    CG2   1835    -0.2438      12.01   ; qtot 2.044
  1836         HC    114    THR   HG21   1836     0.0642      1.008   ; qtot 2.108
  1837         HC    114    THR   HG22   1837     0.0642      1.008   ; qtot 2.172
  1838         HC    114    THR   HG23   1838     0.0642      1.008   ; qtot 2.237
  1839         OH    114    THR    OG1   1839    -0.6761         16   ; qtot 1.56
  1840         HO    114    THR    HG1   1840     0.4102      1.008   ; qtot 1.971
  1841          C    114    THR      C   1841     0.5973      12.01   ; qtot 2.568
  1842          O    114    THR      O   1842    -0.5679         16   ; qtot 2
; residue 115 GLY rtp GLY  q  0.0
  1843          N    115    GLY      N   1843    -0.4157      14.01   ; qtot 1.584
  1844          H    115    GLY      H   1844     0.2719      1.008   ; qtot 1.856
  1845         CT    115    GLY     CA   1845    -0.0252      12.01   ; qtot 1.831
  1846         H1    115    GLY    HA1   1846     0.0698      1.008   ; qtot 1.901
  1847         H1    115    GLY    HA2   1847     0.0698      1.008   ; qtot 1.971
  1848          C    115    GLY      C   1848     0.5973      12.01   ; qtot 2.568
  1849          O    115    GLY      O   1849    -0.5679         16   ; qtot 2
; residue 116 PHE rtp PHE  q  0.0
  1850          N    116    PHE      N   1850    -0.4157      14.01   ; qtot 1.584
  1851          H    116    PHE      H   1851     0.2719      1.008   ; qtot 1.856
  1852         CT    116    PHE     CA   1852    -0.0024      12.01   ; qtot 1.854
  1853         H1    116    PHE     HA   1853     0.0978      1.008   ; qtot 1.952
  1854         CT    116    PHE     CB   1854    -0.0343      12.01   ; qtot 1.917
  1855         HC    116    PHE    HB1   1855     0.0295      1.008   ; qtot 1.947
  1856         HC    116    PHE    HB2   1856     0.0295      1.008   ; qtot 1.976
  1857         CA    116    PHE     CG   1857     0.0118      12.01   ; qtot 1.988
  1858         CA    116    PHE    CD1   1858    -0.1256      12.01   ; qtot 1.863
  1859         HA    116    PHE    HD1   1859      0.133      1.008   ; qtot 1.996
  1860         CA    116    PHE    CE1   1860    -0.1704      12.01   ; qtot 1.825
  1861         HA    116    PHE    HE1   1861      0.143      1.008   ; qtot 1.968
  1862         CA    116    PHE     CZ   1862    -0.1072      12.01   ; qtot 1.861
  1863         HA    116    PHE     HZ   1863     0.1297      1.008   ; qtot 1.991
  1864         CA    116    PHE    CE2   1864    -0.1704      12.01   ; qtot 1.82
  1865         HA    116    PHE    HE2   1865      0.143      1.008   ; qtot 1.963
  1866         CA    116    PHE    CD2   1866    -0.1256      12.01   ; qtot 1.838
  1867         HA    116    PHE    HD2   1867      0.133      1.008   ; qtot 1.971
  1868          C    116    PHE      C   1868     0.5973      12.01   ; qtot 2.568
  1869          O    116    PHE      O   1869    -0.5679         16   ; qtot 2
; residue 117 LYS rtp LYS  q +1.0
  1870          N    117    LYS      N   1870    -0.3479      14.01   ; qtot 1.652
  1871          H    117    LYS      H   1871     0.2747      1.008   ; qtot 1.927
  1872         CT    117    LYS     CA   1872      -0.24      12.01   ; qtot 1.687
  1873         H1    117    LYS     HA   1873     0.1426      1.008   ; qtot 1.829
  1874         CT    117    LYS     CB   1874    -0.0094      12.01   ; qtot 1.82
  1875         HC    117    LYS    HB1   1875     0.0362      1.008   ; qtot 1.856
  1876         HC    117    LYS    HB2   1876     0.0362      1.008   ; qtot 1.892
  1877         CT    117    LYS     CG   1877     0.0187      12.01   ; qtot 1.911
  1878         HC    117    LYS    HG1   1878     0.0103      1.008   ; qtot 1.921
  1879         HC    117    LYS    HG2   1879     0.0103      1.008   ; qtot 1.932
  1880         CT    117    LYS     CD   1880    -0.0479      12.01   ; qtot 1.884
  1881         HC    117    LYS    HD1   1881     0.0621      1.008   ; qtot 1.946
  1882         HC    117    LYS    HD2   1882     0.0621      1.008   ; qtot 2.008
  1883         CT    117    LYS     CE   1883    -0.0143      12.01   ; qtot 1.994
  1884         HP    117    LYS    HE1   1884     0.1135      1.008   ; qtot 2.107
  1885         HP    117    LYS    HE2   1885     0.1135      1.008   ; qtot 2.221
  1886         N3    117    LYS     NZ   1886    -0.3854      14.01   ; qtot 1.835
  1887          H    117    LYS    HZ1   1887       0.34      1.008   ; qtot 2.175
  1888          H    117    LYS    HZ2   1888       0.34      1.008   ; qtot 2.515
  1889          H    117    LYS    HZ3   1889       0.34      1.008   ; qtot 2.855
  1890          C    117    LYS      C   1890     0.7341      12.01   ; qtot 3.589
  1891          O    117    LYS      O   1891    -0.5894         16   ; qtot 3
; residue 118 PRO rtp PRO  q  0.0
  1892          N    118    PRO      N   1892    -0.2548      14.01   ; qtot 2.745
  1893         CT    118    PRO     CD   1893     0.0192      12.01   ; qtot 2.764
  1894         H1    118    PRO    HD1   1894     0.0391      1.008   ; qtot 2.804
  1895         H1    118    PRO    HD2   1895     0.0391      1.008   ; qtot 2.843
  1896         CT    118    PRO     CG   1896     0.0189      12.01   ; qtot 2.862
  1897         HC    118    PRO    HG1   1897     0.0213      1.008   ; qtot 2.883
  1898         HC    118    PRO    HG2   1898     0.0213      1.008   ; qtot 2.904
  1899         CT    118    PRO     CB   1899     -0.007      12.01   ; qtot 2.897
  1900         HC    118    PRO    HB1   1900     0.0253      1.008   ; qtot 2.922
  1901         HC    118    PRO    HB2   1901     0.0253      1.008   ; qtot 2.948
  1902         CT    118    PRO     CA   1902    -0.0266      12.01   ; qtot 2.921
  1903         H1    118    PRO     HA   1903     0.0641      1.008   ; qtot 2.985
  1904          C    118    PRO      C   1904     0.5896      12.01   ; qtot 3.575
  1905          O    118    PRO      O   1905    -0.5748         16   ; qtot 3
; residue 119 GLY rtp GLY  q  0.0
  1906          N    119    GLY      N   1906    -0.4157      14.01   ; qtot 2.584
  1907          H    119    GLY      H   1907     0.2719      1.008   ; qtot 2.856
  1908         CT    119    GLY     CA   1908    -0.0252      12.01   ; qtot 2.831
  1909         H1    119    GLY    HA1   1909     0.0698      1.008   ; qtot 2.901
  1910         H1    119    GLY    HA2   1910     0.0698      1.008   ; qtot 2.971
  1911          C    119    GLY      C   1911     0.5973      12.01   ; qtot 3.568
  1912          O    119    GLY      O   1912    -0.5679         16   ; qtot 3
; residue 120 LYS rtp LYS  q +1.0
  1913          N    120    LYS      N   1913    -0.3479      14.01   ; qtot 2.652
  1914          H    120    LYS      H   1914     0.2747      1.008   ; qtot 2.927
  1915         CT    120    LYS     CA   1915      -0.24      12.01   ; qtot 2.687
  1916         H1    120    LYS     HA   1916     0.1426      1.008   ; qtot 2.829
  1917         CT    120    LYS     CB   1917    -0.0094      12.01   ; qtot 2.82
  1918         HC    120    LYS    HB1   1918     0.0362      1.008   ; qtot 2.856
  1919         HC    120    LYS    HB2   1919     0.0362      1.008   ; qtot 2.892
  1920         CT    120    LYS     CG   1920     0.0187      12.01   ; qtot 2.911
  1921         HC    120    LYS    HG1   1921     0.0103      1.008   ; qtot 2.921
  1922         HC    120    LYS    HG2   1922     0.0103      1.008   ; qtot 2.932
  1923         CT    120    LYS     CD   1923    -0.0479      12.01   ; qtot 2.884
  1924         HC    120    LYS    HD1   1924     0.0621      1.008   ; qtot 2.946
  1925         HC    120    LYS    HD2   1925     0.0621      1.008   ; qtot 3.008
  1926         CT    120    LYS     CE   1926    -0.0143      12.01   ; qtot 2.994
  1927         HP    120    LYS    HE1   1927     0.1135      1.008   ; qtot 3.107
  1928         HP    120    LYS    HE2   1928     0.1135      1.008   ; qtot 3.221
  1929         N3    120    LYS     NZ   1929    -0.3854      14.01   ; qtot 2.835
  1930          H    120    LYS    HZ1   1930       0.34      1.008   ; qtot 3.175
  1931          H    120    LYS    HZ2   1931       0.34      1.008   ; qtot 3.515
  1932          H    120    LYS    HZ3   1932       0.34      1.008   ; qtot 3.855
  1933          C    120    LYS      C   1933     0.7341      12.01   ; qtot 4.589
  1934          O    120    LYS      O   1934    -0.5894         16   ; qtot 4
; residue 121 GLU rtp GLU  q -1.0
  1935          N    121    GLU      N   1935    -0.5163      14.01   ; qtot 3.484
  1936          H    121    GLU      H   1936     0.2936      1.008   ; qtot 3.777
  1937         CT    121    GLU     CA   1937     0.0397      12.01   ; qtot 3.817
  1938         H1    121    GLU     HA   1938     0.1105      1.008   ; qtot 3.928
  1939         CT    121    GLU     CB   1939      0.056      12.01   ; qtot 3.984
  1940         HC    121    GLU    HB1   1940    -0.0173      1.008   ; qtot 3.966
  1941         HC    121    GLU    HB2   1941    -0.0173      1.008   ; qtot 3.949
  1942         CT    121    GLU     CG   1942     0.0136      12.01   ; qtot 3.963
  1943         HC    121    GLU    HG1   1943    -0.0425      1.008   ; qtot 3.92
  1944         HC    121    GLU    HG2   1944    -0.0425      1.008   ; qtot 3.878
  1945          C    121    GLU     CD   1945     0.8054      12.01   ; qtot 4.683
  1946         O2    121    GLU    OE1   1946    -0.8188         16   ; qtot 3.864
  1947         O2    121    GLU    OE2   1947    -0.8188         16   ; qtot 3.045
  1948          C    121    GLU      C   1948     0.5366      12.01   ; qtot 3.582
  1949          O    121    GLU      O   1949    -0.5819         16   ; qtot 3
; residue 122 PRO rtp PRO  q  0.0
  1950          N    122    PRO      N   1950    -0.2548      14.01   ; qtot 2.745
  1951         CT    122    PRO     CD   1951     0.0192      12.01   ; qtot 2.764
  1952         H1    122    PRO    HD1   1952     0.0391      1.008   ; qtot 2.804
  1953         H1    122    PRO    HD2   1953     0.0391      1.008   ; qtot 2.843
  1954         CT    122    PRO     CG   1954     0.0189      12.01   ; qtot 2.862
  1955         HC    122    PRO    HG1   1955     0.0213      1.008   ; qtot 2.883
  1956         HC    122    PRO    HG2   1956     0.0213      1.008   ; qtot 2.904
  1957         CT    122    PRO     CB   1957     -0.007      12.01   ; qtot 2.897
  1958         HC    122    PRO    HB1   1958     0.0253      1.008   ; qtot 2.922
  1959         HC    122    PRO    HB2   1959     0.0253      1.008   ; qtot 2.948
  1960         CT    122    PRO     CA   1960    -0.0266      12.01   ; qtot 2.921
  1961         H1    122    PRO     HA   1961     0.0641      1.008   ; qtot 2.985
  1962          C    122    PRO      C   1962     0.5896      12.01   ; qtot 3.575
  1963          O    122    PRO      O   1963    -0.5748         16   ; qtot 3
; residue 123 PHE rtp PHE  q  0.0
  1964          N    123    PHE      N   1964    -0.4157      14.01   ; qtot 2.584
  1965          H    123    PHE      H   1965     0.2719      1.008   ; qtot 2.856
  1966         CT    123    PHE     CA   1966    -0.0024      12.01   ; qtot 2.854
  1967         H1    123    PHE     HA   1967     0.0978      1.008   ; qtot 2.952
  1968         CT    123    PHE     CB   1968    -0.0343      12.01   ; qtot 2.917
  1969         HC    123    PHE    HB1   1969     0.0295      1.008   ; qtot 2.947
  1970         HC    123    PHE    HB2   1970     0.0295      1.008   ; qtot 2.976
  1971         CA    123    PHE     CG   1971     0.0118      12.01   ; qtot 2.988
  1972         CA    123    PHE    CD1   1972    -0.1256      12.01   ; qtot 2.863
  1973         HA    123    PHE    HD1   1973      0.133      1.008   ; qtot 2.996
  1974         CA    123    PHE    CE1   1974    -0.1704      12.01   ; qtot 2.825
  1975         HA    123    PHE    HE1   1975      0.143      1.008   ; qtot 2.968
  1976         CA    123    PHE     CZ   1976    -0.1072      12.01   ; qtot 2.861
  1977         HA    123    PHE     HZ   1977     0.1297      1.008   ; qtot 2.991
  1978         CA    123    PHE    CE2   1978    -0.1704      12.01   ; qtot 2.82
  1979         HA    123    PHE    HE2   1979      0.143      1.008   ; qtot 2.963
  1980         CA    123    PHE    CD2   1980    -0.1256      12.01   ; qtot 2.838
  1981         HA    123    PHE    HD2   1981      0.133      1.008   ; qtot 2.971
  1982          C    123    PHE      C   1982     0.5973      12.01   ; qtot 3.568
  1983          O    123    PHE      O   1983    -0.5679         16   ; qtot 3
; residue 124 PRO rtp PRO  q  0.0
  1984          N    124    PRO      N   1984    -0.2548      14.01   ; qtot 2.745
  1985         CT    124    PRO     CD   1985     0.0192      12.01   ; qtot 2.764
  1986         H1    124    PRO    HD1   1986     0.0391      1.008   ; qtot 2.804
  1987         H1    124    PRO    HD2   1987     0.0391      1.008   ; qtot 2.843
  1988         CT    124    PRO     CG   1988     0.0189      12.01   ; qtot 2.862
  1989         HC    124    PRO    HG1   1989     0.0213      1.008   ; qtot 2.883
  1990         HC    124    PRO    HG2   1990     0.0213      1.008   ; qtot 2.904
  1991         CT    124    PRO     CB   1991     -0.007      12.01   ; qtot 2.897
  1992         HC    124    PRO    HB1   1992     0.0253      1.008   ; qtot 2.922
  1993         HC    124    PRO    HB2   1993     0.0253      1.008   ; qtot 2.948
  1994         CT    124    PRO     CA   1994    -0.0266      12.01   ; qtot 2.921
  1995         H1    124    PRO     HA   1995     0.0641      1.008   ; qtot 2.985
  1996          C    124    PRO      C   1996     0.5896      12.01   ; qtot 3.575
  1997          O    124    PRO      O   1997    -0.5748         16   ; qtot 3
; residue 125 LEU rtp LEU  q  0.0
  1998          N    125    LEU      N   1998    -0.4157      14.01   ; qtot 2.584
  1999          H    125    LEU      H   1999     0.2719      1.008   ; qtot 2.856
  2000         CT    125    LEU     CA   2000    -0.0518      12.01   ; qtot 2.804
  2001         H1    125    LEU     HA   2001     0.0922      1.008   ; qtot 2.897
  2002         CT    125    LEU     CB   2002    -0.1102      12.01   ; qtot 2.786
  2003         HC    125    LEU    HB1   2003     0.0457      1.008   ; qtot 2.832
  2004         HC    125    LEU    HB2   2004     0.0457      1.008   ; qtot 2.878
  2005         CT    125    LEU     CG   2005     0.3531      12.01   ; qtot 3.231
  2006         HC    125    LEU     HG   2006    -0.0361      1.008   ; qtot 3.195
  2007         CT    125    LEU    CD1   2007    -0.4121      12.01   ; qtot 2.783
  2008         HC    125    LEU   HD11   2008        0.1      1.008   ; qtot 2.883
  2009         HC    125    LEU   HD12   2009        0.1      1.008   ; qtot 2.983
  2010         HC    125    LEU   HD13   2010        0.1      1.008   ; qtot 3.083
  2011         CT    125    LEU    CD2   2011    -0.4121      12.01   ; qtot 2.671
  2012         HC    125    LEU   HD21   2012        0.1      1.008   ; qtot 2.771
  2013         HC    125    LEU   HD22   2013        0.1      1.008   ; qtot 2.871
  2014         HC    125    LEU   HD23   2014        0.1      1.008   ; qtot 2.971
  2015          C    125    LEU      C   2015     0.5973      12.01   ; qtot 3.568
  2016          O    125    LEU      O   2016    -0.5679         16   ; qtot 3
; residue 126 ASP rtp ASP  q -1.0
  2017          N    126    ASP      N   2017    -0.5163      14.01   ; qtot 2.484
  2018          H    126    ASP      H   2018     0.2936      1.008   ; qtot 2.777
  2019         CT    126    ASP     CA   2019     0.0381      12.01   ; qtot 2.815
  2020         H1    126    ASP     HA   2020      0.088      1.008   ; qtot 2.903
  2021         CT    126    ASP     CB   2021    -0.0303      12.01   ; qtot 2.873
  2022         HC    126    ASP    HB1   2022    -0.0122      1.008   ; qtot 2.861
  2023         HC    126    ASP    HB2   2023    -0.0122      1.008   ; qtot 2.849
  2024          C    126    ASP     CG   2024     0.7994      12.01   ; qtot 3.648
  2025         O2    126    ASP    OD1   2025    -0.8014         16   ; qtot 2.847
  2026         O2    126    ASP    OD2   2026    -0.8014         16   ; qtot 2.045
  2027          C    126    ASP      C   2027     0.5366      12.01   ; qtot 2.582
  2028          O    126    ASP      O   2028    -0.5819         16   ; qtot 2
; residue 127 GLU rtp GLU  q -1.0
  2029          N    127    GLU      N   2029    -0.5163      14.01   ; qtot 1.484
  2030          H    127    GLU      H   2030     0.2936      1.008   ; qtot 1.777
  2031         CT    127    GLU     CA   2031     0.0397      12.01   ; qtot 1.817
  2032         H1    127    GLU     HA   2032     0.1105      1.008   ; qtot 1.928
  2033         CT    127    GLU     CB   2033      0.056      12.01   ; qtot 1.984
  2034         HC    127    GLU    HB1   2034    -0.0173      1.008   ; qtot 1.966
  2035         HC    127    GLU    HB2   2035    -0.0173      1.008   ; qtot 1.949
  2036         CT    127    GLU     CG   2036     0.0136      12.01   ; qtot 1.963
  2037         HC    127    GLU    HG1   2037    -0.0425      1.008   ; qtot 1.92
  2038         HC    127    GLU    HG2   2038    -0.0425      1.008   ; qtot 1.878
  2039          C    127    GLU     CD   2039     0.8054      12.01   ; qtot 2.683
  2040         O2    127    GLU    OE1   2040    -0.8188         16   ; qtot 1.864
  2041         O2    127    GLU    OE2   2041    -0.8188         16   ; qtot 1.045
  2042          C    127    GLU      C   2042     0.5366      12.01   ; qtot 1.582
  2043          O    127    GLU      O   2043    -0.5819         16   ; qtot 1
; residue 128 SER rtp SER  q  0.0
  2044          N    128    SER      N   2044    -0.4157      14.01   ; qtot 0.5843
  2045          H    128    SER      H   2045     0.2719      1.008   ; qtot 0.8562
  2046         CT    128    SER     CA   2046    -0.0249      12.01   ; qtot 0.8313
  2047         H1    128    SER     HA   2047     0.0843      1.008   ; qtot 0.9156
  2048         CT    128    SER     CB   2048     0.2117      12.01   ; qtot 1.127
  2049         H1    128    SER    HB1   2049     0.0352      1.008   ; qtot 1.163
  2050         H1    128    SER    HB2   2050     0.0352      1.008   ; qtot 1.198
  2051         OH    128    SER     OG   2051    -0.6546         16   ; qtot 0.5431
  2052         HO    128    SER     HG   2052     0.4275      1.008   ; qtot 0.9706
  2053          C    128    SER      C   2053     0.5973      12.01   ; qtot 1.568
  2054          O    128    SER      O   2054    -0.5679         16   ; qtot 1
; residue 129 GLY rtp GLY  q  0.0
  2055          N    129    GLY      N   2055    -0.4157      14.01   ; qtot 0.5843
  2056          H    129    GLY      H   2056     0.2719      1.008   ; qtot 0.8562
  2057         CT    129    GLY     CA   2057    -0.0252      12.01   ; qtot 0.831
  2058         H1    129    GLY    HA1   2058     0.0698      1.008   ; qtot 0.9008
  2059         H1    129    GLY    HA2   2059     0.0698      1.008   ; qtot 0.9706
  2060          C    129    GLY      C   2060     0.5973      12.01   ; qtot 1.568
  2061          O    129    GLY      O   2061    -0.5679         16   ; qtot 1
; residue 130 ASN rtp ASN  q  0.0
  2062          N    130    ASN      N   2062    -0.4157      14.01   ; qtot 0.5843
  2063          H    130    ASN      H   2063     0.2719      1.008   ; qtot 0.8562
  2064         CT    130    ASN     CA   2064     0.0143      12.01   ; qtot 0.8705
  2065         H1    130    ASN     HA   2065     0.1048      1.008   ; qtot 0.9753
  2066         CT    130    ASN     CB   2066    -0.2041      12.01   ; qtot 0.7712
  2067         HC    130    ASN    HB1   2067     0.0797      1.008   ; qtot 0.8509
  2068         HC    130    ASN    HB2   2068     0.0797      1.008   ; qtot 0.9306
  2069          C    130    ASN     CG   2069      0.713      12.01   ; qtot 1.644
  2070          O    130    ASN    OD1   2070    -0.5931         16   ; qtot 1.051
  2071          N    130    ASN    ND2   2071    -0.9191      14.01   ; qtot 0.1314
  2072          H    130    ASN   HD21   2072     0.4196      1.008   ; qtot 0.551
  2073          H    130    ASN   HD22   2073     0.4196      1.008   ; qtot 0.9706
  2074          C    130    ASN      C   2074     0.5973      12.01   ; qtot 1.568
  2075          O    130    ASN      O   2075    -0.5679         16   ; qtot 1
; residue 131 VAL rtp VAL  q  0.0
  2076          N    131    VAL      N   2076    -0.4157      14.01   ; qtot 0.5843
  2077          H    131    VAL      H   2077     0.2719      1.008   ; qtot 0.8562
  2078         CT    131    VAL     CA   2078    -0.0875      12.01   ; qtot 0.7687
  2079         H1    131    VAL     HA   2079     0.0969      1.008   ; qtot 0.8656
  2080         CT    131    VAL     CB   2080     0.2985      12.01   ; qtot 1.164
  2081         HC    131    VAL     HB   2081    -0.0297      1.008   ; qtot 1.134
  2082         CT    131    VAL    CG1   2082    -0.3192      12.01   ; qtot 0.8152
  2083         HC    131    VAL   HG11   2083     0.0791      1.008   ; qtot 0.8943
  2084         HC    131    VAL   HG12   2084     0.0791      1.008   ; qtot 0.9734
  2085         HC    131    VAL   HG13   2085     0.0791      1.008   ; qtot 1.053
  2086         CT    131    VAL    CG2   2086    -0.3192      12.01   ; qtot 0.7333
  2087         HC    131    VAL   HG21   2087     0.0791      1.008   ; qtot 0.8124
  2088         HC    131    VAL   HG22   2088     0.0791      1.008   ; qtot 0.8915
  2089         HC    131    VAL   HG23   2089     0.0791      1.008   ; qtot 0.9706
  2090          C    131    VAL      C   2090     0.5973      12.01   ; qtot 1.568
  2091          O    131    VAL      O   2091    -0.5679         16   ; qtot 1
; residue 132 VAL rtp VAL  q  0.0
  2092          N    132    VAL      N   2092    -0.4157      14.01   ; qtot 0.5843
  2093          H    132    VAL      H   2093     0.2719      1.008   ; qtot 0.8562
  2094         CT    132    VAL     CA   2094    -0.0875      12.01   ; qtot 0.7687
  2095         H1    132    VAL     HA   2095     0.0969      1.008   ; qtot 0.8656
  2096         CT    132    VAL     CB   2096     0.2985      12.01   ; qtot 1.164
  2097         HC    132    VAL     HB   2097    -0.0297      1.008   ; qtot 1.134
  2098         CT    132    VAL    CG1   2098    -0.3192      12.01   ; qtot 0.8152
  2099         HC    132    VAL   HG11   2099     0.0791      1.008   ; qtot 0.8943
  2100         HC    132    VAL   HG12   2100     0.0791      1.008   ; qtot 0.9734
  2101         HC    132    VAL   HG13   2101     0.0791      1.008   ; qtot 1.053
  2102         CT    132    VAL    CG2   2102    -0.3192      12.01   ; qtot 0.7333
  2103         HC    132    VAL   HG21   2103     0.0791      1.008   ; qtot 0.8124
  2104         HC    132    VAL   HG22   2104     0.0791      1.008   ; qtot 0.8915
  2105         HC    132    VAL   HG23   2105     0.0791      1.008   ; qtot 0.9706
  2106          C    132    VAL      C   2106     0.5973      12.01   ; qtot 1.568
  2107          O    132    VAL      O   2107    -0.5679         16   ; qtot 1
; residue 133 PRO rtp PRO  q  0.0
  2108          N    133    PRO      N   2108    -0.2548      14.01   ; qtot 0.7452
  2109         CT    133    PRO     CD   2109     0.0192      12.01   ; qtot 0.7644
  2110         H1    133    PRO    HD1   2110     0.0391      1.008   ; qtot 0.8035
  2111         H1    133    PRO    HD2   2111     0.0391      1.008   ; qtot 0.8426
  2112         CT    133    PRO     CG   2112     0.0189      12.01   ; qtot 0.8615
  2113         HC    133    PRO    HG1   2113     0.0213      1.008   ; qtot 0.8828
  2114         HC    133    PRO    HG2   2114     0.0213      1.008   ; qtot 0.9041
  2115         CT    133    PRO     CB   2115     -0.007      12.01   ; qtot 0.8971
  2116         HC    133    PRO    HB1   2116     0.0253      1.008   ; qtot 0.9224
  2117         HC    133    PRO    HB2   2117     0.0253      1.008   ; qtot 0.9477
  2118         CT    133    PRO     CA   2118    -0.0266      12.01   ; qtot 0.9211
  2119         H1    133    PRO     HA   2119     0.0641      1.008   ; qtot 0.9852
  2120          C    133    PRO      C   2120     0.5896      12.01   ; qtot 1.575
  2121          O    133    PRO      O   2121    -0.5748         16   ; qtot 1
; residue 134 SER rtp SER  q  0.0
  2122          N    134    SER      N   2122    -0.4157      14.01   ; qtot 0.5843
  2123          H    134    SER      H   2123     0.2719      1.008   ; qtot 0.8562
  2124         CT    134    SER     CA   2124    -0.0249      12.01   ; qtot 0.8313
  2125         H1    134    SER     HA   2125     0.0843      1.008   ; qtot 0.9156
  2126         CT    134    SER     CB   2126     0.2117      12.01   ; qtot 1.127
  2127         H1    134    SER    HB1   2127     0.0352      1.008   ; qtot 1.163
  2128         H1    134    SER    HB2   2128     0.0352      1.008   ; qtot 1.198
  2129         OH    134    SER     OG   2129    -0.6546         16   ; qtot 0.5431
  2130         HO    134    SER     HG   2130     0.4275      1.008   ; qtot 0.9706
  2131          C    134    SER      C   2131     0.5973      12.01   ; qtot 1.568
  2132          O    134    SER      O   2132    -0.5679         16   ; qtot 1
; residue 135 ASP rtp ASP  q -1.0
  2133          N    135    ASP      N   2133    -0.5163      14.01   ; qtot 0.4837
  2134          H    135    ASP      H   2134     0.2936      1.008   ; qtot 0.7773
  2135         CT    135    ASP     CA   2135     0.0381      12.01   ; qtot 0.8154
  2136         H1    135    ASP     HA   2136      0.088      1.008   ; qtot 0.9034
  2137         CT    135    ASP     CB   2137    -0.0303      12.01   ; qtot 0.8731
  2138         HC    135    ASP    HB1   2138    -0.0122      1.008   ; qtot 0.8609
  2139         HC    135    ASP    HB2   2139    -0.0122      1.008   ; qtot 0.8487
  2140          C    135    ASP     CG   2140     0.7994      12.01   ; qtot 1.648
  2141         O2    135    ASP    OD1   2141    -0.8014         16   ; qtot 0.8467
  2142         O2    135    ASP    OD2   2142    -0.8014         16   ; qtot 0.0453
  2143          C    135    ASP      C   2143     0.5366      12.01   ; qtot 0.5819
  2144          O    135    ASP      O   2144    -0.5819         16   ; qtot 0
; residue 136 THR rtp THR  q  0.0
  2145          N    136    THR      N   2145    -0.4157      14.01   ; qtot -0.4157
  2146          H    136    THR      H   2146     0.2719      1.008   ; qtot -0.1438
  2147         CT    136    THR     CA   2147    -0.0389      12.01   ; qtot -0.1827
  2148         H1    136    THR     HA   2148     0.1007      1.008   ; qtot -0.082
  2149         CT    136    THR     CB   2149     0.3654      12.01   ; qtot 0.2834
  2150         H1    136    THR     HB   2150     0.0043      1.008   ; qtot 0.2877
  2151         CT    136    THR    CG2   2151    -0.2438      12.01   ; qtot 0.0439
  2152         HC    136    THR   HG21   2152     0.0642      1.008   ; qtot 0.1081
  2153         HC    136    THR   HG22   2153     0.0642      1.008   ; qtot 0.1723
  2154         HC    136    THR   HG23   2154     0.0642      1.008   ; qtot 0.2365
  2155         OH    136    THR    OG1   2155    -0.6761         16   ; qtot -0.4396
  2156         HO    136    THR    HG1   2156     0.4102      1.008   ; qtot -0.0294
  2157          C    136    THR      C   2157     0.5973      12.01   ; qtot 0.5679
  2158          O    136    THR      O   2158    -0.5679         16   ; qtot 0
; residue 137 ASN rtp ASN  q  0.0
  2159          N    137    ASN      N   2159    -0.4157      14.01   ; qtot -0.4157
  2160          H    137    ASN      H   2160     0.2719      1.008   ; qtot -0.1438
  2161         CT    137    ASN     CA   2161     0.0143      12.01   ; qtot -0.1295
  2162         H1    137    ASN     HA   2162     0.1048      1.008   ; qtot -0.0247
  2163         CT    137    ASN     CB   2163    -0.2041      12.01   ; qtot -0.2288
  2164         HC    137    ASN    HB1   2164     0.0797      1.008   ; qtot -0.1491
  2165         HC    137    ASN    HB2   2165     0.0797      1.008   ; qtot -0.0694
  2166          C    137    ASN     CG   2166      0.713      12.01   ; qtot 0.6436
  2167          O    137    ASN    OD1   2167    -0.5931         16   ; qtot 0.0505
  2168          N    137    ASN    ND2   2168    -0.9191      14.01   ; qtot -0.8686
  2169          H    137    ASN   HD21   2169     0.4196      1.008   ; qtot -0.449
  2170          H    137    ASN   HD22   2170     0.4196      1.008   ; qtot -0.0294
  2171          C    137    ASN      C   2171     0.5973      12.01   ; qtot 0.5679
  2172          O    137    ASN      O   2172    -0.5679         16   ; qtot 0
; residue 138 ILE rtp ILE  q  0.0
  2173          N    138    ILE      N   2173    -0.4157      14.01   ; qtot -0.4157
  2174          H    138    ILE      H   2174     0.2719      1.008   ; qtot -0.1438
  2175         CT    138    ILE     CA   2175    -0.0597      12.01   ; qtot -0.2035
  2176         H1    138    ILE     HA   2176     0.0869      1.008   ; qtot -0.1166
  2177         CT    138    ILE     CB   2177     0.1303      12.01   ; qtot 0.0137
  2178         HC    138    ILE     HB   2178     0.0187      1.008   ; qtot 0.0324
  2179         CT    138    ILE    CG2   2179    -0.3204      12.01   ; qtot -0.288
  2180         HC    138    ILE   HG21   2180     0.0882      1.008   ; qtot -0.1998
  2181         HC    138    ILE   HG22   2181     0.0882      1.008   ; qtot -0.1116
  2182         HC    138    ILE   HG23   2182     0.0882      1.008   ; qtot -0.0234
  2183         CT    138    ILE    CG1   2183     -0.043      12.01   ; qtot -0.0664
  2184         HC    138    ILE   HG11   2184     0.0236      1.008   ; qtot -0.0428
  2185         HC    138    ILE   HG12   2185     0.0236      1.008   ; qtot -0.0192
  2186         CT    138    ILE     CD   2186     -0.066      12.01   ; qtot -0.0852
  2187         HC    138    ILE    HD1   2187     0.0186      1.008   ; qtot -0.0666
  2188         HC    138    ILE    HD2   2188     0.0186      1.008   ; qtot -0.048
  2189         HC    138    ILE    HD3   2189     0.0186      1.008   ; qtot -0.0294
  2190          C    138    ILE      C   2190     0.5973      12.01   ; qtot 0.5679
  2191          O    138    ILE      O   2191    -0.5679         16   ; qtot 0
; residue 139 LEU rtp LEU  q  0.0
  2192          N    139    LEU      N   2192    -0.4157      14.01   ; qtot -0.4157
  2193          H    139    LEU      H   2193     0.2719      1.008   ; qtot -0.1438
  2194         CT    139    LEU     CA   2194    -0.0518      12.01   ; qtot -0.1956
  2195         H1    139    LEU     HA   2195     0.0922      1.008   ; qtot -0.1034
  2196         CT    139    LEU     CB   2196    -0.1102      12.01   ; qtot -0.2136
  2197         HC    139    LEU    HB1   2197     0.0457      1.008   ; qtot -0.1679
  2198         HC    139    LEU    HB2   2198     0.0457      1.008   ; qtot -0.1222
  2199         CT    139    LEU     CG   2199     0.3531      12.01   ; qtot 0.2309
  2200         HC    139    LEU     HG   2200    -0.0361      1.008   ; qtot 0.1948
  2201         CT    139    LEU    CD1   2201    -0.4121      12.01   ; qtot -0.2173
  2202         HC    139    LEU   HD11   2202        0.1      1.008   ; qtot -0.1173
  2203         HC    139    LEU   HD12   2203        0.1      1.008   ; qtot -0.0173
  2204         HC    139    LEU   HD13   2204        0.1      1.008   ; qtot 0.0827
  2205         CT    139    LEU    CD2   2205    -0.4121      12.01   ; qtot -0.3294
  2206         HC    139    LEU   HD21   2206        0.1      1.008   ; qtot -0.2294
  2207         HC    139    LEU   HD22   2207        0.1      1.008   ; qtot -0.1294
  2208         HC    139    LEU   HD23   2208        0.1      1.008   ; qtot -0.0294
  2209          C    139    LEU      C   2209     0.5973      12.01   ; qtot 0.5679
  2210          O    139    LEU      O   2210    -0.5679         16   ; qtot 0
; residue 140 ASP rtp ASP  q -1.0
  2211          N    140    ASP      N   2211    -0.5163      14.01   ; qtot -0.5163
  2212          H    140    ASP      H   2212     0.2936      1.008   ; qtot -0.2227
  2213         CT    140    ASP     CA   2213     0.0381      12.01   ; qtot -0.1846
  2214         H1    140    ASP     HA   2214      0.088      1.008   ; qtot -0.0966
  2215         CT    140    ASP     CB   2215    -0.0303      12.01   ; qtot -0.1269
  2216         HC    140    ASP    HB1   2216    -0.0122      1.008   ; qtot -0.1391
  2217         HC    140    ASP    HB2   2217    -0.0122      1.008   ; qtot -0.1513
  2218          C    140    ASP     CG   2218     0.7994      12.01   ; qtot 0.6481
  2219         O2    140    ASP    OD1   2219    -0.8014         16   ; qtot -0.1533
  2220         O2    140    ASP    OD2   2220    -0.8014         16   ; qtot -0.9547
  2221          C    140    ASP      C   2221     0.5366      12.01   ; qtot -0.4181
  2222          O    140    ASP      O   2222    -0.5819         16   ; qtot -1
; residue 141 THR rtp THR  q  0.0
  2223          N    141    THR      N   2223    -0.4157      14.01   ; qtot -1.416
  2224          H    141    THR      H   2224     0.2719      1.008   ; qtot -1.144
  2225         CT    141    THR     CA   2225    -0.0389      12.01   ; qtot -1.183
  2226         H1    141    THR     HA   2226     0.1007      1.008   ; qtot -1.082
  2227         CT    141    THR     CB   2227     0.3654      12.01   ; qtot -0.7166
  2228         H1    141    THR     HB   2228     0.0043      1.008   ; qtot -0.7123
  2229         CT    141    THR    CG2   2229    -0.2438      12.01   ; qtot -0.9561
  2230         HC    141    THR   HG21   2230     0.0642      1.008   ; qtot -0.8919
  2231         HC    141    THR   HG22   2231     0.0642      1.008   ; qtot -0.8277
  2232         HC    141    THR   HG23   2232     0.0642      1.008   ; qtot -0.7635
  2233         OH    141    THR    OG1   2233    -0.6761         16   ; qtot -1.44
  2234         HO    141    THR    HG1   2234     0.4102      1.008   ; qtot -1.029
  2235          C    141    THR      C   2235     0.5973      12.01   ; qtot -0.4321
  2236          O    141    THR      O   2236    -0.5679         16   ; qtot -1
; residue 142 TRP rtp TRP  q  0.0
  2237          N    142    TRP      N   2237    -0.4157      14.01   ; qtot -1.416
  2238          H    142    TRP      H   2238     0.2719      1.008   ; qtot -1.144
  2239         CT    142    TRP     CA   2239    -0.0275      12.01   ; qtot -1.171
  2240         H1    142    TRP     HA   2240     0.1123      1.008   ; qtot -1.059
  2241         CT    142    TRP     CB   2241     -0.005      12.01   ; qtot -1.064
  2242         HC    142    TRP    HB1   2242     0.0339      1.008   ; qtot -1.03
  2243         HC    142    TRP    HB2   2243     0.0339      1.008   ; qtot -0.9962
  2244         C*    142    TRP     CG   2244    -0.1415      12.01   ; qtot -1.138
  2245         CW    142    TRP    CD1   2245    -0.1638      12.01   ; qtot -1.302
  2246         H4    142    TRP    HD1   2246     0.2062      1.008   ; qtot -1.095
  2247         NA    142    TRP    NE1   2247    -0.3418      14.01   ; qtot -1.437
  2248          H    142    TRP    HE1   2248     0.3412      1.008   ; qtot -1.096
  2249         CN    142    TRP    CE2   2249      0.138      12.01   ; qtot -0.9579
  2250         CA    142    TRP    CZ2   2250    -0.2601      12.01   ; qtot -1.218
  2251         HA    142    TRP    HZ2   2251     0.1572      1.008   ; qtot -1.061
  2252         CA    142    TRP    CH2   2252    -0.1134      12.01   ; qtot -1.174
  2253         HA    142    TRP    HH2   2253     0.1417      1.008   ; qtot -1.033
  2254         CA    142    TRP    CZ3   2254    -0.1972      12.01   ; qtot -1.23
  2255         HA    142    TRP    HZ3   2255     0.1447      1.008   ; qtot -1.085
  2256         CA    142    TRP    CE3   2256    -0.2387      12.01   ; qtot -1.324
  2257         HA    142    TRP    HE3   2257       0.17      1.008   ; qtot -1.154
  2258         CB    142    TRP    CD2   2258     0.1243      12.01   ; qtot -1.029
  2259          C    142    TRP      C   2259     0.5973      12.01   ; qtot -0.4321
  2260          O    142    TRP      O   2260    -0.5679         16   ; qtot -1
; residue 143 ALA rtp ALA  q  0.0
  2261          N    143    ALA      N   2261    -0.4157      14.01   ; qtot -1.416
  2262          H    143    ALA      H   2262     0.2719      1.008   ; qtot -1.144
  2263         CT    143    ALA     CA   2263     0.0337      12.01   ; qtot -1.11
  2264         H1    143    ALA     HA   2264     0.0823      1.008   ; qtot -1.028
  2265         CT    143    ALA     CB   2265    -0.1825      12.01   ; qtot -1.21
  2266         HC    143    ALA    HB1   2266     0.0603      1.008   ; qtot -1.15
  2267         HC    143    ALA    HB2   2267     0.0603      1.008   ; qtot -1.09
  2268         HC    143    ALA    HB3   2268     0.0603      1.008   ; qtot -1.029
  2269          C    143    ALA      C   2269     0.5973      12.01   ; qtot -0.4321
  2270          O    143    ALA      O   2270    -0.5679         16   ; qtot -1
; residue 144 ALA rtp ALA  q  0.0
  2271          N    144    ALA      N   2271    -0.4157      14.01   ; qtot -1.416
  2272          H    144    ALA      H   2272     0.2719      1.008   ; qtot -1.144
  2273         CT    144    ALA     CA   2273     0.0337      12.01   ; qtot -1.11
  2274         H1    144    ALA     HA   2274     0.0823      1.008   ; qtot -1.028
  2275         CT    144    ALA     CB   2275    -0.1825      12.01   ; qtot -1.21
  2276         HC    144    ALA    HB1   2276     0.0603      1.008   ; qtot -1.15
  2277         HC    144    ALA    HB2   2277     0.0603      1.008   ; qtot -1.09
  2278         HC    144    ALA    HB3   2278     0.0603      1.008   ; qtot -1.029
  2279          C    144    ALA      C   2279     0.5973      12.01   ; qtot -0.4321
  2280          O    144    ALA      O   2280    -0.5679         16   ; qtot -1
; residue 145 MET rtp MET  q  0.0
  2281          N    145    MET      N   2281    -0.4157      14.01   ; qtot -1.416
  2282          H    145    MET      H   2282     0.2719      1.008   ; qtot -1.144
  2283         CT    145    MET     CA   2283    -0.0237      12.01   ; qtot -1.168
  2284         H1    145    MET     HA   2284      0.088      1.008   ; qtot -1.08
  2285         CT    145    MET     CB   2285     0.0342      12.01   ; qtot -1.045
  2286         HC    145    MET    HB1   2286     0.0241      1.008   ; qtot -1.021
  2287         HC    145    MET    HB2   2287     0.0241      1.008   ; qtot -0.9971
  2288         CT    145    MET     CG   2288     0.0018      12.01   ; qtot -0.9953
  2289         H1    145    MET    HG1   2289      0.044      1.008   ; qtot -0.9513
  2290         H1    145    MET    HG2   2290      0.044      1.008   ; qtot -0.9073
  2291          S    145    MET     SD   2291    -0.2737      32.06   ; qtot -1.181
  2292         CT    145    MET     CE   2292    -0.0536      12.01   ; qtot -1.235
  2293         H1    145    MET    HE1   2293     0.0684      1.008   ; qtot -1.166
  2294         H1    145    MET    HE2   2294     0.0684      1.008   ; qtot -1.098
  2295         H1    145    MET    HE3   2295     0.0684      1.008   ; qtot -1.029
  2296          C    145    MET      C   2296     0.5973      12.01   ; qtot -0.4321
  2297          O    145    MET      O   2297    -0.5679         16   ; qtot -1
; residue 146 GLU rtp GLU  q -1.0
  2298          N    146    GLU      N   2298    -0.5163      14.01   ; qtot -1.516
  2299          H    146    GLU      H   2299     0.2936      1.008   ; qtot -1.223
  2300         CT    146    GLU     CA   2300     0.0397      12.01   ; qtot -1.183
  2301         H1    146    GLU     HA   2301     0.1105      1.008   ; qtot -1.073
  2302         CT    146    GLU     CB   2302      0.056      12.01   ; qtot -1.017
  2303         HC    146    GLU    HB1   2303    -0.0173      1.008   ; qtot -1.034
  2304         HC    146    GLU    HB2   2304    -0.0173      1.008   ; qtot -1.051
  2305         CT    146    GLU     CG   2305     0.0136      12.01   ; qtot -1.038
  2306         HC    146    GLU    HG1   2306    -0.0425      1.008   ; qtot -1.08
  2307         HC    146    GLU    HG2   2307    -0.0425      1.008   ; qtot -1.123
  2308          C    146    GLU     CD   2308     0.8054      12.01   ; qtot -0.3171
  2309         O2    146    GLU    OE1   2309    -0.8188         16   ; qtot -1.136
  2310         O2    146    GLU    OE2   2310    -0.8188         16   ; qtot -1.955
  2311          C    146    GLU      C   2311     0.5366      12.01   ; qtot -1.418
  2312          O    146    GLU      O   2312    -0.5819         16   ; qtot -2
; residue 147 GLU rtp GLU  q -1.0
  2313          N    147    GLU      N   2313    -0.5163      14.01   ; qtot -2.516
  2314          H    147    GLU      H   2314     0.2936      1.008   ; qtot -2.223
  2315         CT    147    GLU     CA   2315     0.0397      12.01   ; qtot -2.183
  2316         H1    147    GLU     HA   2316     0.1105      1.008   ; qtot -2.073
  2317         CT    147    GLU     CB   2317      0.056      12.01   ; qtot -2.017
  2318         HC    147    GLU    HB1   2318    -0.0173      1.008   ; qtot -2.034
  2319         HC    147    GLU    HB2   2319    -0.0173      1.008   ; qtot -2.051
  2320         CT    147    GLU     CG   2320     0.0136      12.01   ; qtot -2.038
  2321         HC    147    GLU    HG1   2321    -0.0425      1.008   ; qtot -2.08
  2322         HC    147    GLU    HG2   2322    -0.0425      1.008   ; qtot -2.123
  2323          C    147    GLU     CD   2323     0.8054      12.01   ; qtot -1.317
  2324         O2    147    GLU    OE1   2324    -0.8188         16   ; qtot -2.136
  2325         O2    147    GLU    OE2   2325    -0.8188         16   ; qtot -2.955
  2326          C    147    GLU      C   2326     0.5366      12.01   ; qtot -2.418
  2327          O    147    GLU      O   2327    -0.5819         16   ; qtot -3
; residue 148 LEU rtp LEU  q  0.0
  2328          N    148    LEU      N   2328    -0.4157      14.01   ; qtot -3.416
  2329          H    148    LEU      H   2329     0.2719      1.008   ; qtot -3.144
  2330         CT    148    LEU     CA   2330    -0.0518      12.01   ; qtot -3.196
  2331         H1    148    LEU     HA   2331     0.0922      1.008   ; qtot -3.103
  2332         CT    148    LEU     CB   2332    -0.1102      12.01   ; qtot -3.214
  2333         HC    148    LEU    HB1   2333     0.0457      1.008   ; qtot -3.168
  2334         HC    148    LEU    HB2   2334     0.0457      1.008   ; qtot -3.122
  2335         CT    148    LEU     CG   2335     0.3531      12.01   ; qtot -2.769
  2336         HC    148    LEU     HG   2336    -0.0361      1.008   ; qtot -2.805
  2337         CT    148    LEU    CD1   2337    -0.4121      12.01   ; qtot -3.217
  2338         HC    148    LEU   HD11   2338        0.1      1.008   ; qtot -3.117
  2339         HC    148    LEU   HD12   2339        0.1      1.008   ; qtot -3.017
  2340         HC    148    LEU   HD13   2340        0.1      1.008   ; qtot -2.917
  2341         CT    148    LEU    CD2   2341    -0.4121      12.01   ; qtot -3.329
  2342         HC    148    LEU   HD21   2342        0.1      1.008   ; qtot -3.229
  2343         HC    148    LEU   HD22   2343        0.1      1.008   ; qtot -3.129
  2344         HC    148    LEU   HD23   2344        0.1      1.008   ; qtot -3.029
  2345          C    148    LEU      C   2345     0.5973      12.01   ; qtot -2.432
  2346          O    148    LEU      O   2346    -0.5679         16   ; qtot -3
; residue 149 VAL rtp VAL  q  0.0
  2347          N    149    VAL      N   2347    -0.4157      14.01   ; qtot -3.416
  2348          H    149    VAL      H   2348     0.2719      1.008   ; qtot -3.144
  2349         CT    149    VAL     CA   2349    -0.0875      12.01   ; qtot -3.231
  2350         H1    149    VAL     HA   2350     0.0969      1.008   ; qtot -3.134
  2351         CT    149    VAL     CB   2351     0.2985      12.01   ; qtot -2.836
  2352         HC    149    VAL     HB   2352    -0.0297      1.008   ; qtot -2.866
  2353         CT    149    VAL    CG1   2353    -0.3192      12.01   ; qtot -3.185
  2354         HC    149    VAL   HG11   2354     0.0791      1.008   ; qtot -3.106
  2355         HC    149    VAL   HG12   2355     0.0791      1.008   ; qtot -3.027
  2356         HC    149    VAL   HG13   2356     0.0791      1.008   ; qtot -2.948
  2357         CT    149    VAL    CG2   2357    -0.3192      12.01   ; qtot -3.267
  2358         HC    149    VAL   HG21   2358     0.0791      1.008   ; qtot -3.188
  2359         HC    149    VAL   HG22   2359     0.0791      1.008   ; qtot -3.109
  2360         HC    149    VAL   HG23   2360     0.0791      1.008   ; qtot -3.029
  2361          C    149    VAL      C   2361     0.5973      12.01   ; qtot -2.432
  2362          O    149    VAL      O   2362    -0.5679         16   ; qtot -3
; residue 150 ASP rtp ASP  q -1.0
  2363          N    150    ASP      N   2363    -0.5163      14.01   ; qtot -3.516
  2364          H    150    ASP      H   2364     0.2936      1.008   ; qtot -3.223
  2365         CT    150    ASP     CA   2365     0.0381      12.01   ; qtot -3.185
  2366         H1    150    ASP     HA   2366      0.088      1.008   ; qtot -3.097
  2367         CT    150    ASP     CB   2367    -0.0303      12.01   ; qtot -3.127
  2368         HC    150    ASP    HB1   2368    -0.0122      1.008   ; qtot -3.139
  2369         HC    150    ASP    HB2   2369    -0.0122      1.008   ; qtot -3.151
  2370          C    150    ASP     CG   2370     0.7994      12.01   ; qtot -2.352
  2371         O2    150    ASP    OD1   2371    -0.8014         16   ; qtot -3.153
  2372         O2    150    ASP    OD2   2372    -0.8014         16   ; qtot -3.955
  2373          C    150    ASP      C   2373     0.5366      12.01   ; qtot -3.418
  2374          O    150    ASP      O   2374    -0.5819         16   ; qtot -4
; residue 151 GLU rtp GLU  q -1.0
  2375          N    151    GLU      N   2375    -0.5163      14.01   ; qtot -4.516
  2376          H    151    GLU      H   2376     0.2936      1.008   ; qtot -4.223
  2377         CT    151    GLU     CA   2377     0.0397      12.01   ; qtot -4.183
  2378         H1    151    GLU     HA   2378     0.1105      1.008   ; qtot -4.073
  2379         CT    151    GLU     CB   2379      0.056      12.01   ; qtot -4.017
  2380         HC    151    GLU    HB1   2380    -0.0173      1.008   ; qtot -4.034
  2381         HC    151    GLU    HB2   2381    -0.0173      1.008   ; qtot -4.051
  2382         CT    151    GLU     CG   2382     0.0136      12.01   ; qtot -4.038
  2383         HC    151    GLU    HG1   2383    -0.0425      1.008   ; qtot -4.08
  2384         HC    151    GLU    HG2   2384    -0.0425      1.008   ; qtot -4.123
  2385          C    151    GLU     CD   2385     0.8054      12.01   ; qtot -3.317
  2386         O2    151    GLU    OE1   2386    -0.8188         16   ; qtot -4.136
  2387         O2    151    GLU    OE2   2387    -0.8188         16   ; qtot -4.955
  2388          C    151    GLU      C   2388     0.5366      12.01   ; qtot -4.418
  2389          O    151    GLU      O   2389    -0.5819         16   ; qtot -5
; residue 152 GLY rtp GLY  q  0.0
  2390          N    152    GLY      N   2390    -0.4157      14.01   ; qtot -5.416
  2391          H    152    GLY      H   2391     0.2719      1.008   ; qtot -5.144
  2392         CT    152    GLY     CA   2392    -0.0252      12.01   ; qtot -5.169
  2393         H1    152    GLY    HA1   2393     0.0698      1.008   ; qtot -5.099
  2394         H1    152    GLY    HA2   2394     0.0698      1.008   ; qtot -5.029
  2395          C    152    GLY      C   2395     0.5973      12.01   ; qtot -4.432
  2396          O    152    GLY      O   2396    -0.5679         16   ; qtot -5
; residue 153 LEU rtp LEU  q  0.0
  2397          N    153    LEU      N   2397    -0.4157      14.01   ; qtot -5.416
  2398          H    153    LEU      H   2398     0.2719      1.008   ; qtot -5.144
  2399         CT    153    LEU     CA   2399    -0.0518      12.01   ; qtot -5.196
  2400         H1    153    LEU     HA   2400     0.0922      1.008   ; qtot -5.103
  2401         CT    153    LEU     CB   2401    -0.1102      12.01   ; qtot -5.214
  2402         HC    153    LEU    HB1   2402     0.0457      1.008   ; qtot -5.168
  2403         HC    153    LEU    HB2   2403     0.0457      1.008   ; qtot -5.122
  2404         CT    153    LEU     CG   2404     0.3531      12.01   ; qtot -4.769
  2405         HC    153    LEU     HG   2405    -0.0361      1.008   ; qtot -4.805
  2406         CT    153    LEU    CD1   2406    -0.4121      12.01   ; qtot -5.217
  2407         HC    153    LEU   HD11   2407        0.1      1.008   ; qtot -5.117
  2408         HC    153    LEU   HD12   2408        0.1      1.008   ; qtot -5.017
  2409         HC    153    LEU   HD13   2409        0.1      1.008   ; qtot -4.917
  2410         CT    153    LEU    CD2   2410    -0.4121      12.01   ; qtot -5.329
  2411         HC    153    LEU   HD21   2411        0.1      1.008   ; qtot -5.229
  2412         HC    153    LEU   HD22   2412        0.1      1.008   ; qtot -5.129
  2413         HC    153    LEU   HD23   2413        0.1      1.008   ; qtot -5.029
  2414          C    153    LEU      C   2414     0.5973      12.01   ; qtot -4.432
  2415          O    153    LEU      O   2415    -0.5679         16   ; qtot -5
; residue 154 VAL rtp VAL  q  0.0
  2416          N    154    VAL      N   2416    -0.4157      14.01   ; qtot -5.416
  2417          H    154    VAL      H   2417     0.2719      1.008   ; qtot -5.144
  2418         CT    154    VAL     CA   2418    -0.0875      12.01   ; qtot -5.231
  2419         H1    154    VAL     HA   2419     0.0969      1.008   ; qtot -5.134
  2420         CT    154    VAL     CB   2420     0.2985      12.01   ; qtot -4.836
  2421         HC    154    VAL     HB   2421    -0.0297      1.008   ; qtot -4.866
  2422         CT    154    VAL    CG1   2422    -0.3192      12.01   ; qtot -5.185
  2423         HC    154    VAL   HG11   2423     0.0791      1.008   ; qtot -5.106
  2424         HC    154    VAL   HG12   2424     0.0791      1.008   ; qtot -5.027
  2425         HC    154    VAL   HG13   2425     0.0791      1.008   ; qtot -4.948
  2426         CT    154    VAL    CG2   2426    -0.3192      12.01   ; qtot -5.267
  2427         HC    154    VAL   HG21   2427     0.0791      1.008   ; qtot -5.188
  2428         HC    154    VAL   HG22   2428     0.0791      1.008   ; qtot -5.109
  2429         HC    154    VAL   HG23   2429     0.0791      1.008   ; qtot -5.029
  2430          C    154    VAL      C   2430     0.5973      12.01   ; qtot -4.432
  2431          O    154    VAL      O   2431    -0.5679         16   ; qtot -5
; residue 155 LYS rtp LYS  q +1.0
  2432          N    155    LYS      N   2432    -0.3479      14.01   ; qtot -5.348
  2433          H    155    LYS      H   2433     0.2747      1.008   ; qtot -5.073
  2434         CT    155    LYS     CA   2434      -0.24      12.01   ; qtot -5.313
  2435         H1    155    LYS     HA   2435     0.1426      1.008   ; qtot -5.171
  2436         CT    155    LYS     CB   2436    -0.0094      12.01   ; qtot -5.18
  2437         HC    155    LYS    HB1   2437     0.0362      1.008   ; qtot -5.144
  2438         HC    155    LYS    HB2   2438     0.0362      1.008   ; qtot -5.108
  2439         CT    155    LYS     CG   2439     0.0187      12.01   ; qtot -5.089
  2440         HC    155    LYS    HG1   2440     0.0103      1.008   ; qtot -5.079
  2441         HC    155    LYS    HG2   2441     0.0103      1.008   ; qtot -5.068
  2442         CT    155    LYS     CD   2442    -0.0479      12.01   ; qtot -5.116
  2443         HC    155    LYS    HD1   2443     0.0621      1.008   ; qtot -5.054
  2444         HC    155    LYS    HD2   2444     0.0621      1.008   ; qtot -4.992
  2445         CT    155    LYS     CE   2445    -0.0143      12.01   ; qtot -5.006
  2446         HP    155    LYS    HE1   2446     0.1135      1.008   ; qtot -4.893
  2447         HP    155    LYS    HE2   2447     0.1135      1.008   ; qtot -4.779
  2448         N3    155    LYS     NZ   2448    -0.3854      14.01   ; qtot -5.165
  2449          H    155    LYS    HZ1   2449       0.34      1.008   ; qtot -4.825
  2450          H    155    LYS    HZ2   2450       0.34      1.008   ; qtot -4.485
  2451          H    155    LYS    HZ3   2451       0.34      1.008   ; qtot -4.145
  2452          C    155    LYS      C   2452     0.7341      12.01   ; qtot -3.411
  2453          O    155    LYS      O   2453    -0.5894         16   ; qtot -4
; residue 156 ALA rtp ALA  q  0.0
  2454          N    156    ALA      N   2454    -0.4157      14.01   ; qtot -4.416
  2455          H    156    ALA      H   2455     0.2719      1.008   ; qtot -4.144
  2456         CT    156    ALA     CA   2456     0.0337      12.01   ; qtot -4.11
  2457         H1    156    ALA     HA   2457     0.0823      1.008   ; qtot -4.028
  2458         CT    156    ALA     CB   2458    -0.1825      12.01   ; qtot -4.21
  2459         HC    156    ALA    HB1   2459     0.0603      1.008   ; qtot -4.15
  2460         HC    156    ALA    HB2   2460     0.0603      1.008   ; qtot -4.09
  2461         HC    156    ALA    HB3   2461     0.0603      1.008   ; qtot -4.029
  2462          C    156    ALA      C   2462     0.5973      12.01   ; qtot -3.432
  2463          O    156    ALA      O   2463    -0.5679         16   ; qtot -4
; residue 157 ILE rtp ILE  q  0.0
  2464          N    157    ILE      N   2464    -0.4157      14.01   ; qtot -4.416
  2465          H    157    ILE      H   2465     0.2719      1.008   ; qtot -4.144
  2466         CT    157    ILE     CA   2466    -0.0597      12.01   ; qtot -4.204
  2467         H1    157    ILE     HA   2467     0.0869      1.008   ; qtot -4.117
  2468         CT    157    ILE     CB   2468     0.1303      12.01   ; qtot -3.986
  2469         HC    157    ILE     HB   2469     0.0187      1.008   ; qtot -3.968
  2470         CT    157    ILE    CG2   2470    -0.3204      12.01   ; qtot -4.288
  2471         HC    157    ILE   HG21   2471     0.0882      1.008   ; qtot -4.2
  2472         HC    157    ILE   HG22   2472     0.0882      1.008   ; qtot -4.112
  2473         HC    157    ILE   HG23   2473     0.0882      1.008   ; qtot -4.023
  2474         CT    157    ILE    CG1   2474     -0.043      12.01   ; qtot -4.066
  2475         HC    157    ILE   HG11   2475     0.0236      1.008   ; qtot -4.043
  2476         HC    157    ILE   HG12   2476     0.0236      1.008   ; qtot -4.019
  2477         CT    157    ILE     CD   2477     -0.066      12.01   ; qtot -4.085
  2478         HC    157    ILE    HD1   2478     0.0186      1.008   ; qtot -4.067
  2479         HC    157    ILE    HD2   2479     0.0186      1.008   ; qtot -4.048
  2480         HC    157    ILE    HD3   2480     0.0186      1.008   ; qtot -4.029
  2481          C    157    ILE      C   2481     0.5973      12.01   ; qtot -3.432
  2482          O    157    ILE      O   2482    -0.5679         16   ; qtot -4
; residue 158 GLY rtp GLY  q  0.0
  2483          N    158    GLY      N   2483    -0.4157      14.01   ; qtot -4.416
  2484          H    158    GLY      H   2484     0.2719      1.008   ; qtot -4.144
  2485         CT    158    GLY     CA   2485    -0.0252      12.01   ; qtot -4.169
  2486         H1    158    GLY    HA1   2486     0.0698      1.008   ; qtot -4.099
  2487         H1    158    GLY    HA2   2487     0.0698      1.008   ; qtot -4.029
  2488          C    158    GLY      C   2488     0.5973      12.01   ; qtot -3.432
  2489          O    158    GLY      O   2489    -0.5679         16   ; qtot -4
; residue 159 ILE rtp ILE  q  0.0
  2490          N    159    ILE      N   2490    -0.4157      14.01   ; qtot -4.416
  2491          H    159    ILE      H   2491     0.2719      1.008   ; qtot -4.144
  2492         CT    159    ILE     CA   2492    -0.0597      12.01   ; qtot -4.204
  2493         H1    159    ILE     HA   2493     0.0869      1.008   ; qtot -4.117
  2494         CT    159    ILE     CB   2494     0.1303      12.01   ; qtot -3.986
  2495         HC    159    ILE     HB   2495     0.0187      1.008   ; qtot -3.968
  2496         CT    159    ILE    CG2   2496    -0.3204      12.01   ; qtot -4.288
  2497         HC    159    ILE   HG21   2497     0.0882      1.008   ; qtot -4.2
  2498         HC    159    ILE   HG22   2498     0.0882      1.008   ; qtot -4.112
  2499         HC    159    ILE   HG23   2499     0.0882      1.008   ; qtot -4.023
  2500         CT    159    ILE    CG1   2500     -0.043      12.01   ; qtot -4.066
  2501         HC    159    ILE   HG11   2501     0.0236      1.008   ; qtot -4.043
  2502         HC    159    ILE   HG12   2502     0.0236      1.008   ; qtot -4.019
  2503         CT    159    ILE     CD   2503     -0.066      12.01   ; qtot -4.085
  2504         HC    159    ILE    HD1   2504     0.0186      1.008   ; qtot -4.067
  2505         HC    159    ILE    HD2   2505     0.0186      1.008   ; qtot -4.048
  2506         HC    159    ILE    HD3   2506     0.0186      1.008   ; qtot -4.029
  2507          C    159    ILE      C   2507     0.5973      12.01   ; qtot -3.432
  2508          O    159    ILE      O   2508    -0.5679         16   ; qtot -4
; residue 160 SER rtp SER  q  0.0
  2509          N    160    SER      N   2509    -0.4157      14.01   ; qtot -4.416
  2510          H    160    SER      H   2510     0.2719      1.008   ; qtot -4.144
  2511         CT    160    SER     CA   2511    -0.0249      12.01   ; qtot -4.169
  2512         H1    160    SER     HA   2512     0.0843      1.008   ; qtot -4.084
  2513         CT    160    SER     CB   2513     0.2117      12.01   ; qtot -3.873
  2514         H1    160    SER    HB1   2514     0.0352      1.008   ; qtot -3.838
  2515         H1    160    SER    HB2   2515     0.0352      1.008   ; qtot -3.802
  2516         OH    160    SER     OG   2516    -0.6546         16   ; qtot -4.457
  2517         HO    160    SER     HG   2517     0.4275      1.008   ; qtot -4.029
  2518          C    160    SER      C   2518     0.5973      12.01   ; qtot -3.432
  2519          O    160    SER      O   2519    -0.5679         16   ; qtot -4
; residue 161 ASN rtp ASN  q  0.0
  2520          N    161    ASN      N   2520    -0.4157      14.01   ; qtot -4.416
  2521          H    161    ASN      H   2521     0.2719      1.008   ; qtot -4.144
  2522         CT    161    ASN     CA   2522     0.0143      12.01   ; qtot -4.13
  2523         H1    161    ASN     HA   2523     0.1048      1.008   ; qtot -4.025
  2524         CT    161    ASN     CB   2524    -0.2041      12.01   ; qtot -4.229
  2525         HC    161    ASN    HB1   2525     0.0797      1.008   ; qtot -4.149
  2526         HC    161    ASN    HB2   2526     0.0797      1.008   ; qtot -4.069
  2527          C    161    ASN     CG   2527      0.713      12.01   ; qtot -3.356
  2528          O    161    ASN    OD1   2528    -0.5931         16   ; qtot -3.95
  2529          N    161    ASN    ND2   2529    -0.9191      14.01   ; qtot -4.869
  2530          H    161    ASN   HD21   2530     0.4196      1.008   ; qtot -4.449
  2531          H    161    ASN   HD22   2531     0.4196      1.008   ; qtot -4.029
  2532          C    161    ASN      C   2532     0.5973      12.01   ; qtot -3.432
  2533          O    161    ASN      O   2533    -0.5679         16   ; qtot -4
; residue 162 PHE rtp PHE  q  0.0
  2534          N    162    PHE      N   2534    -0.4157      14.01   ; qtot -4.416
  2535          H    162    PHE      H   2535     0.2719      1.008   ; qtot -4.144
  2536         CT    162    PHE     CA   2536    -0.0024      12.01   ; qtot -4.146
  2537         H1    162    PHE     HA   2537     0.0978      1.008   ; qtot -4.048
  2538         CT    162    PHE     CB   2538    -0.0343      12.01   ; qtot -4.083
  2539         HC    162    PHE    HB1   2539     0.0295      1.008   ; qtot -4.053
  2540         HC    162    PHE    HB2   2540     0.0295      1.008   ; qtot -4.024
  2541         CA    162    PHE     CG   2541     0.0118      12.01   ; qtot -4.012
  2542         CA    162    PHE    CD1   2542    -0.1256      12.01   ; qtot -4.138
  2543         HA    162    PHE    HD1   2543      0.133      1.008   ; qtot -4.005
  2544         CA    162    PHE    CE1   2544    -0.1704      12.01   ; qtot -4.175
  2545         HA    162    PHE    HE1   2545      0.143      1.008   ; qtot -4.032
  2546         CA    162    PHE     CZ   2546    -0.1072      12.01   ; qtot -4.139
  2547         HA    162    PHE     HZ   2547     0.1297      1.008   ; qtot -4.009
  2548         CA    162    PHE    CE2   2548    -0.1704      12.01   ; qtot -4.18
  2549         HA    162    PHE    HE2   2549      0.143      1.008   ; qtot -4.037
  2550         CA    162    PHE    CD2   2550    -0.1256      12.01   ; qtot -4.162
  2551         HA    162    PHE    HD2   2551      0.133      1.008   ; qtot -4.029
  2552          C    162    PHE      C   2552     0.5973      12.01   ; qtot -3.432
  2553          O    162    PHE      O   2553    -0.5679         16   ; qtot -4
; residue 163 ASN rtp ASN  q  0.0
  2554          N    163    ASN      N   2554    -0.4157      14.01   ; qtot -4.416
  2555          H    163    ASN      H   2555     0.2719      1.008   ; qtot -4.144
  2556         CT    163    ASN     CA   2556     0.0143      12.01   ; qtot -4.129
  2557         H1    163    ASN     HA   2557     0.1048      1.008   ; qtot -4.025
  2558         CT    163    ASN     CB   2558    -0.2041      12.01   ; qtot -4.229
  2559         HC    163    ASN    HB1   2559     0.0797      1.008   ; qtot -4.149
  2560         HC    163    ASN    HB2   2560     0.0797      1.008   ; qtot -4.069
  2561          C    163    ASN     CG   2561      0.713      12.01   ; qtot -3.356
  2562          O    163    ASN    OD1   2562    -0.5931         16   ; qtot -3.949
  2563          N    163    ASN    ND2   2563    -0.9191      14.01   ; qtot -4.869
  2564          H    163    ASN   HD21   2564     0.4196      1.008   ; qtot -4.449
  2565          H    163    ASN   HD22   2565     0.4196      1.008   ; qtot -4.029
  2566          C    163    ASN      C   2566     0.5973      12.01   ; qtot -3.432
  2567          O    163    ASN      O   2567    -0.5679         16   ; qtot -4
; residue 164 HIS rtp HIE  q  0.0
  2568          N    164    HIS      N   2568    -0.4157      14.01   ; qtot -4.416
  2569          H    164    HIS      H   2569     0.2719      1.008   ; qtot -4.144
  2570         CT    164    HIS     CA   2570    -0.0581      12.01   ; qtot -4.202
  2571         H1    164    HIS     HA   2571      0.136      1.008   ; qtot -4.066
  2572         CT    164    HIS     CB   2572    -0.0074      12.01   ; qtot -4.073
  2573         HC    164    HIS    HB1   2573     0.0367      1.008   ; qtot -4.037
  2574         HC    164    HIS    HB2   2574     0.0367      1.008   ; qtot -4
  2575         CC    164    HIS     CG   2575     0.1868      12.01   ; qtot -3.813
  2576         NB    164    HIS    ND1   2576    -0.5432      14.01   ; qtot -4.356
  2577         CR    164    HIS    CE1   2577     0.1635      12.01   ; qtot -4.193
  2578         H5    164    HIS    HE1   2578     0.1435      1.008   ; qtot -4.049
  2579         NA    164    HIS    NE2   2579    -0.2795      14.01   ; qtot -4.329
  2580          H    164    HIS    HE2   2580     0.3339      1.008   ; qtot -3.995
  2581         CW    164    HIS    CD2   2581    -0.2207      12.01   ; qtot -4.216
  2582         H4    164    HIS    HD2   2582     0.1862      1.008   ; qtot -4.029
  2583          C    164    HIS      C   2583     0.5973      12.01   ; qtot -3.432
  2584          O    164    HIS      O   2584    -0.5679         16   ; qtot -4
; residue 165 LEU rtp LEU  q  0.0
  2585          N    165    LEU      N   2585    -0.4157      14.01   ; qtot -4.416
  2586          H    165    LEU      H   2586     0.2719      1.008   ; qtot -4.144
  2587         CT    165    LEU     CA   2587    -0.0518      12.01   ; qtot -4.196
  2588         H1    165    LEU     HA   2588     0.0922      1.008   ; qtot -4.103
  2589         CT    165    LEU     CB   2589    -0.1102      12.01   ; qtot -4.214
  2590         HC    165    LEU    HB1   2590     0.0457      1.008   ; qtot -4.168
  2591         HC    165    LEU    HB2   2591     0.0457      1.008   ; qtot -4.122
  2592         CT    165    LEU     CG   2592     0.3531      12.01   ; qtot -3.769
  2593         HC    165    LEU     HG   2593    -0.0361      1.008   ; qtot -3.805
  2594         CT    165    LEU    CD1   2594    -0.4121      12.01   ; qtot -4.217
  2595         HC    165    LEU   HD11   2595        0.1      1.008   ; qtot -4.117
  2596         HC    165    LEU   HD12   2596        0.1      1.008   ; qtot -4.017
  2597         HC    165    LEU   HD13   2597        0.1      1.008   ; qtot -3.917
  2598         CT    165    LEU    CD2   2598    -0.4121      12.01   ; qtot -4.329
  2599         HC    165    LEU   HD21   2599        0.1      1.008   ; qtot -4.229
  2600         HC    165    LEU   HD22   2600        0.1      1.008   ; qtot -4.129
  2601         HC    165    LEU   HD23   2601        0.1      1.008   ; qtot -4.029
  2602          C    165    LEU      C   2602     0.5973      12.01   ; qtot -3.432
  2603          O    165    LEU      O   2603    -0.5679         16   ; qtot -4
; residue 166 GLN rtp GLN  q  0.0
  2604          N    166    GLN      N   2604    -0.4157      14.01   ; qtot -4.416
  2605          H    166    GLN      H   2605     0.2719      1.008   ; qtot -4.144
  2606         CT    166    GLN     CA   2606    -0.0031      12.01   ; qtot -4.147
  2607         H1    166    GLN     HA   2607      0.085      1.008   ; qtot -4.062
  2608         CT    166    GLN     CB   2608    -0.0036      12.01   ; qtot -4.065
  2609         HC    166    GLN    HB1   2609     0.0171      1.008   ; qtot -4.048
  2610         HC    166    GLN    HB2   2610     0.0171      1.008   ; qtot -4.031
  2611         CT    166    GLN     CG   2611    -0.0645      12.01   ; qtot -4.096
  2612         HC    166    GLN    HG1   2612     0.0352      1.008   ; qtot -4.061
  2613         HC    166    GLN    HG2   2613     0.0352      1.008   ; qtot -4.025
  2614          C    166    GLN     CD   2614     0.6951      12.01   ; qtot -3.33
  2615          O    166    GLN    OE1   2615    -0.6086         16   ; qtot -3.939
  2616          N    166    GLN    NE2   2616    -0.9407      14.01   ; qtot -4.88
  2617          H    166    GLN   HE21   2617     0.4251      1.008   ; qtot -4.454
  2618          H    166    GLN   HE22   2618     0.4251      1.008   ; qtot -4.029
  2619          C    166    GLN      C   2619     0.5973      12.01   ; qtot -3.432
  2620          O    166    GLN      O   2620    -0.5679         16   ; qtot -4
; residue 167 VAL rtp VAL  q  0.0
  2621          N    167    VAL      N   2621    -0.4157      14.01   ; qtot -4.416
  2622          H    167    VAL      H   2622     0.2719      1.008   ; qtot -4.144
  2623         CT    167    VAL     CA   2623    -0.0875      12.01   ; qtot -4.231
  2624         H1    167    VAL     HA   2624     0.0969      1.008   ; qtot -4.134
  2625         CT    167    VAL     CB   2625     0.2985      12.01   ; qtot -3.836
  2626         HC    167    VAL     HB   2626    -0.0297      1.008   ; qtot -3.866
  2627         CT    167    VAL    CG1   2627    -0.3192      12.01   ; qtot -4.185
  2628         HC    167    VAL   HG11   2628     0.0791      1.008   ; qtot -4.106
  2629         HC    167    VAL   HG12   2629     0.0791      1.008   ; qtot -4.027
  2630         HC    167    VAL   HG13   2630     0.0791      1.008   ; qtot -3.947
  2631         CT    167    VAL    CG2   2631    -0.3192      12.01   ; qtot -4.267
  2632         HC    167    VAL   HG21   2632     0.0791      1.008   ; qtot -4.188
  2633         HC    167    VAL   HG22   2633     0.0791      1.008   ; qtot -4.108
  2634         HC    167    VAL   HG23   2634     0.0791      1.008   ; qtot -4.029
  2635          C    167    VAL      C   2635     0.5973      12.01   ; qtot -3.432
  2636          O    167    VAL      O   2636    -0.5679         16   ; qtot -4
; residue 168 GLU rtp GLU  q -1.0
  2637          N    168    GLU      N   2637    -0.5163      14.01   ; qtot -4.516
  2638          H    168    GLU      H   2638     0.2936      1.008   ; qtot -4.223
  2639         CT    168    GLU     CA   2639     0.0397      12.01   ; qtot -4.183
  2640         H1    168    GLU     HA   2640     0.1105      1.008   ; qtot -4.073
  2641         CT    168    GLU     CB   2641      0.056      12.01   ; qtot -4.017
  2642         HC    168    GLU    HB1   2642    -0.0173      1.008   ; qtot -4.034
  2643         HC    168    GLU    HB2   2643    -0.0173      1.008   ; qtot -4.051
  2644         CT    168    GLU     CG   2644     0.0136      12.01   ; qtot -4.038
  2645         HC    168    GLU    HG1   2645    -0.0425      1.008   ; qtot -4.08
  2646         HC    168    GLU    HG2   2646    -0.0425      1.008   ; qtot -4.123
  2647          C    168    GLU     CD   2647     0.8054      12.01   ; qtot -3.317
  2648         O2    168    GLU    OE1   2648    -0.8188         16   ; qtot -4.136
  2649         O2    168    GLU    OE2   2649    -0.8188         16   ; qtot -4.955
  2650          C    168    GLU      C   2650     0.5366      12.01   ; qtot -4.418
  2651          O    168    GLU      O   2651    -0.5819         16   ; qtot -5
; residue 169 MET rtp MET  q  0.0
  2652          N    169    MET      N   2652    -0.4157      14.01   ; qtot -5.416
  2653          H    169    MET      H   2653     0.2719      1.008   ; qtot -5.144
  2654         CT    169    MET     CA   2654    -0.0237      12.01   ; qtot -5.167
  2655         H1    169    MET     HA   2655      0.088      1.008   ; qtot -5.079
  2656         CT    169    MET     CB   2656     0.0342      12.01   ; qtot -5.045
  2657         HC    169    MET    HB1   2657     0.0241      1.008   ; qtot -5.021
  2658         HC    169    MET    HB2   2658     0.0241      1.008   ; qtot -4.997
  2659         CT    169    MET     CG   2659     0.0018      12.01   ; qtot -4.995
  2660         H1    169    MET    HG1   2660      0.044      1.008   ; qtot -4.951
  2661         H1    169    MET    HG2   2661      0.044      1.008   ; qtot -4.907
  2662          S    169    MET     SD   2662    -0.2737      32.06   ; qtot -5.181
  2663         CT    169    MET     CE   2663    -0.0536      12.01   ; qtot -5.235
  2664         H1    169    MET    HE1   2664     0.0684      1.008   ; qtot -5.166
  2665         H1    169    MET    HE2   2665     0.0684      1.008   ; qtot -5.098
  2666         H1    169    MET    HE3   2666     0.0684      1.008   ; qtot -5.029
  2667          C    169    MET      C   2667     0.5973      12.01   ; qtot -4.432
  2668          O    169    MET      O   2668    -0.5679         16   ; qtot -5
; residue 170 ILE rtp ILE  q  0.0
  2669          N    170    ILE      N   2669    -0.4157      14.01   ; qtot -5.416
  2670          H    170    ILE      H   2670     0.2719      1.008   ; qtot -5.144
  2671         CT    170    ILE     CA   2671    -0.0597      12.01   ; qtot -5.203
  2672         H1    170    ILE     HA   2672     0.0869      1.008   ; qtot -5.117
  2673         CT    170    ILE     CB   2673     0.1303      12.01   ; qtot -4.986
  2674         HC    170    ILE     HB   2674     0.0187      1.008   ; qtot -4.968
  2675         CT    170    ILE    CG2   2675    -0.3204      12.01   ; qtot -5.288
  2676         HC    170    ILE   HG21   2676     0.0882      1.008   ; qtot -5.2
  2677         HC    170    ILE   HG22   2677     0.0882      1.008   ; qtot -5.112
  2678         HC    170    ILE   HG23   2678     0.0882      1.008   ; qtot -5.023
  2679         CT    170    ILE    CG1   2679     -0.043      12.01   ; qtot -5.066
  2680         HC    170    ILE   HG11   2680     0.0236      1.008   ; qtot -5.043
  2681         HC    170    ILE   HG12   2681     0.0236      1.008   ; qtot -5.019
  2682         CT    170    ILE     CD   2682     -0.066      12.01   ; qtot -5.085
  2683         HC    170    ILE    HD1   2683     0.0186      1.008   ; qtot -5.067
  2684         HC    170    ILE    HD2   2684     0.0186      1.008   ; qtot -5.048
  2685         HC    170    ILE    HD3   2685     0.0186      1.008   ; qtot -5.029
  2686          C    170    ILE      C   2686     0.5973      12.01   ; qtot -4.432
  2687          O    170    ILE      O   2687    -0.5679         16   ; qtot -5
; residue 171 LEU rtp LEU  q  0.0
  2688          N    171    LEU      N   2688    -0.4157      14.01   ; qtot -5.416
  2689          H    171    LEU      H   2689     0.2719      1.008   ; qtot -5.144
  2690         CT    171    LEU     CA   2690    -0.0518      12.01   ; qtot -5.196
  2691         H1    171    LEU     HA   2691     0.0922      1.008   ; qtot -5.103
  2692         CT    171    LEU     CB   2692    -0.1102      12.01   ; qtot -5.214
  2693         HC    171    LEU    HB1   2693     0.0457      1.008   ; qtot -5.168
  2694         HC    171    LEU    HB2   2694     0.0457      1.008   ; qtot -5.122
  2695         CT    171    LEU     CG   2695     0.3531      12.01   ; qtot -4.769
  2696         HC    171    LEU     HG   2696    -0.0361      1.008   ; qtot -4.805
  2697         CT    171    LEU    CD1   2697    -0.4121      12.01   ; qtot -5.217
  2698         HC    171    LEU   HD11   2698        0.1      1.008   ; qtot -5.117
  2699         HC    171    LEU   HD12   2699        0.1      1.008   ; qtot -5.017
  2700         HC    171    LEU   HD13   2700        0.1      1.008   ; qtot -4.917
  2701         CT    171    LEU    CD2   2701    -0.4121      12.01   ; qtot -5.329
  2702         HC    171    LEU   HD21   2702        0.1      1.008   ; qtot -5.229
  2703         HC    171    LEU   HD22   2703        0.1      1.008   ; qtot -5.129
  2704         HC    171    LEU   HD23   2704        0.1      1.008   ; qtot -5.029
  2705          C    171    LEU      C   2705     0.5973      12.01   ; qtot -4.432
  2706          O    171    LEU      O   2706    -0.5679         16   ; qtot -5
; residue 172 ASN rtp ASN  q  0.0
  2707          N    172    ASN      N   2707    -0.4157      14.01   ; qtot -5.416
  2708          H    172    ASN      H   2708     0.2719      1.008   ; qtot -5.144
  2709         CT    172    ASN     CA   2709     0.0143      12.01   ; qtot -5.129
  2710         H1    172    ASN     HA   2710     0.1048      1.008   ; qtot -5.025
  2711         CT    172    ASN     CB   2711    -0.2041      12.01   ; qtot -5.229
  2712         HC    172    ASN    HB1   2712     0.0797      1.008   ; qtot -5.149
  2713         HC    172    ASN    HB2   2713     0.0797      1.008   ; qtot -5.069
  2714          C    172    ASN     CG   2714      0.713      12.01   ; qtot -4.356
  2715          O    172    ASN    OD1   2715    -0.5931         16   ; qtot -4.949
  2716          N    172    ASN    ND2   2716    -0.9191      14.01   ; qtot -5.869
  2717          H    172    ASN   HD21   2717     0.4196      1.008   ; qtot -5.449
  2718          H    172    ASN   HD22   2718     0.4196      1.008   ; qtot -5.029
  2719          C    172    ASN      C   2719     0.5973      12.01   ; qtot -4.432
  2720          O    172    ASN      O   2720    -0.5679         16   ; qtot -5
; residue 173 LYS rtp LYS  q +1.0
  2721          N    173    LYS      N   2721    -0.3479      14.01   ; qtot -5.348
  2722          H    173    LYS      H   2722     0.2747      1.008   ; qtot -5.073
  2723         CT    173    LYS     CA   2723      -0.24      12.01   ; qtot -5.313
  2724         H1    173    LYS     HA   2724     0.1426      1.008   ; qtot -5.171
  2725         CT    173    LYS     CB   2725    -0.0094      12.01   ; qtot -5.18
  2726         HC    173    LYS    HB1   2726     0.0362      1.008   ; qtot -5.144
  2727         HC    173    LYS    HB2   2727     0.0362      1.008   ; qtot -5.108
  2728         CT    173    LYS     CG   2728     0.0187      12.01   ; qtot -5.089
  2729         HC    173    LYS    HG1   2729     0.0103      1.008   ; qtot -5.079
  2730         HC    173    LYS    HG2   2730     0.0103      1.008   ; qtot -5.068
  2731         CT    173    LYS     CD   2731    -0.0479      12.01   ; qtot -5.116
  2732         HC    173    LYS    HD1   2732     0.0621      1.008   ; qtot -5.054
  2733         HC    173    LYS    HD2   2733     0.0621      1.008   ; qtot -4.992
  2734         CT    173    LYS     CE   2734    -0.0143      12.01   ; qtot -5.006
  2735         HP    173    LYS    HE1   2735     0.1135      1.008   ; qtot -4.893
  2736         HP    173    LYS    HE2   2736     0.1135      1.008   ; qtot -4.779
  2737         N3    173    LYS     NZ   2737    -0.3854      14.01   ; qtot -5.165
  2738          H    173    LYS    HZ1   2738       0.34      1.008   ; qtot -4.825
  2739          H    173    LYS    HZ2   2739       0.34      1.008   ; qtot -4.485
  2740          H    173    LYS    HZ3   2740       0.34      1.008   ; qtot -4.145
  2741          C    173    LYS      C   2741     0.7341      12.01   ; qtot -3.411
  2742          O    173    LYS      O   2742    -0.5894         16   ; qtot -4
; residue 174 PRO rtp PRO  q  0.0
  2743          N    174    PRO      N   2743    -0.2548      14.01   ; qtot -4.255
  2744         CT    174    PRO     CD   2744     0.0192      12.01   ; qtot -4.236
  2745         H1    174    PRO    HD1   2745     0.0391      1.008   ; qtot -4.196
  2746         H1    174    PRO    HD2   2746     0.0391      1.008   ; qtot -4.157
  2747         CT    174    PRO     CG   2747     0.0189      12.01   ; qtot -4.138
  2748         HC    174    PRO    HG1   2748     0.0213      1.008   ; qtot -4.117
  2749         HC    174    PRO    HG2   2749     0.0213      1.008   ; qtot -4.096
  2750         CT    174    PRO     CB   2750     -0.007      12.01   ; qtot -4.103
  2751         HC    174    PRO    HB1   2751     0.0253      1.008   ; qtot -4.078
  2752         HC    174    PRO    HB2   2752     0.0253      1.008   ; qtot -4.052
  2753         CT    174    PRO     CA   2753    -0.0266      12.01   ; qtot -4.079
  2754         H1    174    PRO     HA   2754     0.0641      1.008   ; qtot -4.015
  2755          C    174    PRO      C   2755     0.5896      12.01   ; qtot -3.425
  2756          O    174    PRO      O   2756    -0.5748         16   ; qtot -4
; residue 175 GLY rtp GLY  q  0.0
  2757          N    175    GLY      N   2757    -0.4157      14.01   ; qtot -4.416
  2758          H    175    GLY      H   2758     0.2719      1.008   ; qtot -4.144
  2759         CT    175    GLY     CA   2759    -0.0252      12.01   ; qtot -4.169
  2760         H1    175    GLY    HA1   2760     0.0698      1.008   ; qtot -4.099
  2761         H1    175    GLY    HA2   2761     0.0698      1.008   ; qtot -4.029
  2762          C    175    GLY      C   2762     0.5973      12.01   ; qtot -3.432
  2763          O    175    GLY      O   2763    -0.5679         16   ; qtot -4
; residue 176 LEU rtp LEU  q  0.0
  2764          N    176    LEU      N   2764    -0.4157      14.01   ; qtot -4.416
  2765          H    176    LEU      H   2765     0.2719      1.008   ; qtot -4.144
  2766         CT    176    LEU     CA   2766    -0.0518      12.01   ; qtot -4.196
  2767         H1    176    LEU     HA   2767     0.0922      1.008   ; qtot -4.103
  2768         CT    176    LEU     CB   2768    -0.1102      12.01   ; qtot -4.214
  2769         HC    176    LEU    HB1   2769     0.0457      1.008   ; qtot -4.168
  2770         HC    176    LEU    HB2   2770     0.0457      1.008   ; qtot -4.122
  2771         CT    176    LEU     CG   2771     0.3531      12.01   ; qtot -3.769
  2772         HC    176    LEU     HG   2772    -0.0361      1.008   ; qtot -3.805
  2773         CT    176    LEU    CD1   2773    -0.4121      12.01   ; qtot -4.217
  2774         HC    176    LEU   HD11   2774        0.1      1.008   ; qtot -4.117
  2775         HC    176    LEU   HD12   2775        0.1      1.008   ; qtot -4.017
  2776         HC    176    LEU   HD13   2776        0.1      1.008   ; qtot -3.917
  2777         CT    176    LEU    CD2   2777    -0.4121      12.01   ; qtot -4.329
  2778         HC    176    LEU   HD21   2778        0.1      1.008   ; qtot -4.229
  2779         HC    176    LEU   HD22   2779        0.1      1.008   ; qtot -4.129
  2780         HC    176    LEU   HD23   2780        0.1      1.008   ; qtot -4.029
  2781          C    176    LEU      C   2781     0.5973      12.01   ; qtot -3.432
  2782          O    176    LEU      O   2782    -0.5679         16   ; qtot -4
; residue 177 LYS rtp LYS  q +1.0
  2783          N    177    LYS      N   2783    -0.3479      14.01   ; qtot -4.348
  2784          H    177    LYS      H   2784     0.2747      1.008   ; qtot -4.073
  2785         CT    177    LYS     CA   2785      -0.24      12.01   ; qtot -4.313
  2786         H1    177    LYS     HA   2786     0.1426      1.008   ; qtot -4.171
  2787         CT    177    LYS     CB   2787    -0.0094      12.01   ; qtot -4.18
  2788         HC    177    LYS    HB1   2788     0.0362      1.008   ; qtot -4.144
  2789         HC    177    LYS    HB2   2789     0.0362      1.008   ; qtot -4.108
  2790         CT    177    LYS     CG   2790     0.0187      12.01   ; qtot -4.089
  2791         HC    177    LYS    HG1   2791     0.0103      1.008   ; qtot -4.079
  2792         HC    177    LYS    HG2   2792     0.0103      1.008   ; qtot -4.068
  2793         CT    177    LYS     CD   2793    -0.0479      12.01   ; qtot -4.116
  2794         HC    177    LYS    HD1   2794     0.0621      1.008   ; qtot -4.054
  2795         HC    177    LYS    HD2   2795     0.0621      1.008   ; qtot -3.992
  2796         CT    177    LYS     CE   2796    -0.0143      12.01   ; qtot -4.006
  2797         HP    177    LYS    HE1   2797     0.1135      1.008   ; qtot -3.893
  2798         HP    177    LYS    HE2   2798     0.1135      1.008   ; qtot -3.779
  2799         N3    177    LYS     NZ   2799    -0.3854      14.01   ; qtot -4.165
  2800          H    177    LYS    HZ1   2800       0.34      1.008   ; qtot -3.825
  2801          H    177    LYS    HZ2   2801       0.34      1.008   ; qtot -3.485
  2802          H    177    LYS    HZ3   2802       0.34      1.008   ; qtot -3.145
  2803          C    177    LYS      C   2803     0.7341      12.01   ; qtot -2.411
  2804          O    177    LYS      O   2804    -0.5894         16   ; qtot -3
; residue 178 TYR rtp TYR  q  0.0
  2805          N    178    TYR      N   2805    -0.4157      14.01   ; qtot -3.416
  2806          H    178    TYR      H   2806     0.2719      1.008   ; qtot -3.144
  2807         CT    178    TYR     CA   2807    -0.0014      12.01   ; qtot -3.145
  2808         H1    178    TYR     HA   2808     0.0876      1.008   ; qtot -3.058
  2809         CT    178    TYR     CB   2809    -0.0152      12.01   ; qtot -3.073
  2810         HC    178    TYR    HB1   2810     0.0295      1.008   ; qtot -3.043
  2811         HC    178    TYR    HB2   2811     0.0295      1.008   ; qtot -3.014
  2812         CA    178    TYR     CG   2812    -0.0011      12.01   ; qtot -3.015
  2813         CA    178    TYR    CD1   2813    -0.1906      12.01   ; qtot -3.205
  2814         HA    178    TYR    HD1   2814     0.1699      1.008   ; qtot -3.036
  2815         CA    178    TYR    CE1   2815    -0.2341      12.01   ; qtot -3.27
  2816         HA    178    TYR    HE1   2816     0.1656      1.008   ; qtot -3.104
  2817          C    178    TYR     CZ   2817     0.3226      12.01   ; qtot -2.781
  2818         OH    178    TYR     OH   2818    -0.5579         16   ; qtot -3.339
  2819         HO    178    TYR     HH   2819     0.3992      1.008   ; qtot -2.94
  2820         CA    178    TYR    CE2   2820    -0.2341      12.01   ; qtot -3.174
  2821         HA    178    TYR    HE2   2821     0.1656      1.008   ; qtot -3.009
  2822         CA    178    TYR    CD2   2822    -0.1906      12.01   ; qtot -3.199
  2823         HA    178    TYR    HD2   2823     0.1699      1.008   ; qtot -3.029
  2824          C    178    TYR      C   2824     0.5973      12.01   ; qtot -2.432
  2825          O    178    TYR      O   2825    -0.5679         16   ; qtot -3
; residue 179 LYS rtp LYS  q +1.0
  2826          N    179    LYS      N   2826    -0.3479      14.01   ; qtot -3.348
  2827          H    179    LYS      H   2827     0.2747      1.008   ; qtot -3.073
  2828         CT    179    LYS     CA   2828      -0.24      12.01   ; qtot -3.313
  2829         H1    179    LYS     HA   2829     0.1426      1.008   ; qtot -3.171
  2830         CT    179    LYS     CB   2830    -0.0094      12.01   ; qtot -3.18
  2831         HC    179    LYS    HB1   2831     0.0362      1.008   ; qtot -3.144
  2832         HC    179    LYS    HB2   2832     0.0362      1.008   ; qtot -3.108
  2833         CT    179    LYS     CG   2833     0.0187      12.01   ; qtot -3.089
  2834         HC    179    LYS    HG1   2834     0.0103      1.008   ; qtot -3.079
  2835         HC    179    LYS    HG2   2835     0.0103      1.008   ; qtot -3.068
  2836         CT    179    LYS     CD   2836    -0.0479      12.01   ; qtot -3.116
  2837         HC    179    LYS    HD1   2837     0.0621      1.008   ; qtot -3.054
  2838         HC    179    LYS    HD2   2838     0.0621      1.008   ; qtot -2.992
  2839         CT    179    LYS     CE   2839    -0.0143      12.01   ; qtot -3.006
  2840         HP    179    LYS    HE1   2840     0.1135      1.008   ; qtot -2.893
  2841         HP    179    LYS    HE2   2841     0.1135      1.008   ; qtot -2.779
  2842         N3    179    LYS     NZ   2842    -0.3854      14.01   ; qtot -3.165
  2843          H    179    LYS    HZ1   2843       0.34      1.008   ; qtot -2.825
  2844          H    179    LYS    HZ2   2844       0.34      1.008   ; qtot -2.485
  2845          H    179    LYS    HZ3   2845       0.34      1.008   ; qtot -2.145
  2846          C    179    LYS      C   2846     0.7341      12.01   ; qtot -1.411
  2847          O    179    LYS      O   2847    -0.5894         16   ; qtot -2
; residue 180 PRO rtp PRO  q  0.0
  2848          N    180    PRO      N   2848    -0.2548      14.01   ; qtot -2.255
  2849         CT    180    PRO     CD   2849     0.0192      12.01   ; qtot -2.236
  2850         H1    180    PRO    HD1   2850     0.0391      1.008   ; qtot -2.196
  2851         H1    180    PRO    HD2   2851     0.0391      1.008   ; qtot -2.157
  2852         CT    180    PRO     CG   2852     0.0189      12.01   ; qtot -2.138
  2853         HC    180    PRO    HG1   2853     0.0213      1.008   ; qtot -2.117
  2854         HC    180    PRO    HG2   2854     0.0213      1.008   ; qtot -2.096
  2855         CT    180    PRO     CB   2855     -0.007      12.01   ; qtot -2.103
  2856         HC    180    PRO    HB1   2856     0.0253      1.008   ; qtot -2.078
  2857         HC    180    PRO    HB2   2857     0.0253      1.008   ; qtot -2.052
  2858         CT    180    PRO     CA   2858    -0.0266      12.01   ; qtot -2.079
  2859         H1    180    PRO     HA   2859     0.0641      1.008   ; qtot -2.015
  2860          C    180    PRO      C   2860     0.5896      12.01   ; qtot -1.425
  2861          O    180    PRO      O   2861    -0.5748         16   ; qtot -2
; residue 181 ALA rtp ALA  q  0.0
  2862          N    181    ALA      N   2862    -0.4157      14.01   ; qtot -2.416
  2863          H    181    ALA      H   2863     0.2719      1.008   ; qtot -2.144
  2864         CT    181    ALA     CA   2864     0.0337      12.01   ; qtot -2.11
  2865         H1    181    ALA     HA   2865     0.0823      1.008   ; qtot -2.028
  2866         CT    181    ALA     CB   2866    -0.1825      12.01   ; qtot -2.21
  2867         HC    181    ALA    HB1   2867     0.0603      1.008   ; qtot -2.15
  2868         HC    181    ALA    HB2   2868     0.0603      1.008   ; qtot -2.09
  2869         HC    181    ALA    HB3   2869     0.0603      1.008   ; qtot -2.029
  2870          C    181    ALA      C   2870     0.5973      12.01   ; qtot -1.432
  2871          O    181    ALA      O   2871    -0.5679         16   ; qtot -2
; residue 182 VAL rtp VAL  q  0.0
  2872          N    182    VAL      N   2872    -0.4157      14.01   ; qtot -2.416
  2873          H    182    VAL      H   2873     0.2719      1.008   ; qtot -2.144
  2874         CT    182    VAL     CA   2874    -0.0875      12.01   ; qtot -2.231
  2875         H1    182    VAL     HA   2875     0.0969      1.008   ; qtot -2.134
  2876         CT    182    VAL     CB   2876     0.2985      12.01   ; qtot -1.836
  2877         HC    182    VAL     HB   2877    -0.0297      1.008   ; qtot -1.866
  2878         CT    182    VAL    CG1   2878    -0.3192      12.01   ; qtot -2.185
  2879         HC    182    VAL   HG11   2879     0.0791      1.008   ; qtot -2.106
  2880         HC    182    VAL   HG12   2880     0.0791      1.008   ; qtot -2.027
  2881         HC    182    VAL   HG13   2881     0.0791      1.008   ; qtot -1.947
  2882         CT    182    VAL    CG2   2882    -0.3192      12.01   ; qtot -2.267
  2883         HC    182    VAL   HG21   2883     0.0791      1.008   ; qtot -2.188
  2884         HC    182    VAL   HG22   2884     0.0791      1.008   ; qtot -2.108
  2885         HC    182    VAL   HG23   2885     0.0791      1.008   ; qtot -2.029
  2886          C    182    VAL      C   2886     0.5973      12.01   ; qtot -1.432
  2887          O    182    VAL      O   2887    -0.5679         16   ; qtot -2
; residue 183 ASN rtp ASN  q  0.0
  2888          N    183    ASN      N   2888    -0.4157      14.01   ; qtot -2.416
  2889          H    183    ASN      H   2889     0.2719      1.008   ; qtot -2.144
  2890         CT    183    ASN     CA   2890     0.0143      12.01   ; qtot -2.129
  2891         H1    183    ASN     HA   2891     0.1048      1.008   ; qtot -2.025
  2892         CT    183    ASN     CB   2892    -0.2041      12.01   ; qtot -2.229
  2893         HC    183    ASN    HB1   2893     0.0797      1.008   ; qtot -2.149
  2894         HC    183    ASN    HB2   2894     0.0797      1.008   ; qtot -2.069
  2895          C    183    ASN     CG   2895      0.713      12.01   ; qtot -1.356
  2896          O    183    ASN    OD1   2896    -0.5931         16   ; qtot -1.949
  2897          N    183    ASN    ND2   2897    -0.9191      14.01   ; qtot -2.869
  2898          H    183    ASN   HD21   2898     0.4196      1.008   ; qtot -2.449
  2899          H    183    ASN   HD22   2899     0.4196      1.008   ; qtot -2.029
  2900          C    183    ASN      C   2900     0.5973      12.01   ; qtot -1.432
  2901          O    183    ASN      O   2901    -0.5679         16   ; qtot -2
; residue 184 GLN rtp GLN  q  0.0
  2902          N    184    GLN      N   2902    -0.4157      14.01   ; qtot -2.416
  2903          H    184    GLN      H   2903     0.2719      1.008   ; qtot -2.144
  2904         CT    184    GLN     CA   2904    -0.0031      12.01   ; qtot -2.147
  2905         H1    184    GLN     HA   2905      0.085      1.008   ; qtot -2.062
  2906         CT    184    GLN     CB   2906    -0.0036      12.01   ; qtot -2.065
  2907         HC    184    GLN    HB1   2907     0.0171      1.008   ; qtot -2.048
  2908         HC    184    GLN    HB2   2908     0.0171      1.008   ; qtot -2.031
  2909         CT    184    GLN     CG   2909    -0.0645      12.01   ; qtot -2.096
  2910         HC    184    GLN    HG1   2910     0.0352      1.008   ; qtot -2.061
  2911         HC    184    GLN    HG2   2911     0.0352      1.008   ; qtot -2.025
  2912          C    184    GLN     CD   2912     0.6951      12.01   ; qtot -1.33
  2913          O    184    GLN    OE1   2913    -0.6086         16   ; qtot -1.939
  2914          N    184    GLN    NE2   2914    -0.9407      14.01   ; qtot -2.88
  2915          H    184    GLN   HE21   2915     0.4251      1.008   ; qtot -2.454
  2916          H    184    GLN   HE22   2916     0.4251      1.008   ; qtot -2.029
  2917          C    184    GLN      C   2917     0.5973      12.01   ; qtot -1.432
  2918          O    184    GLN      O   2918    -0.5679         16   ; qtot -2
; residue 185 ILE rtp ILE  q  0.0
  2919          N    185    ILE      N   2919    -0.4157      14.01   ; qtot -2.416
  2920          H    185    ILE      H   2920     0.2719      1.008   ; qtot -2.144
  2921         CT    185    ILE     CA   2921    -0.0597      12.01   ; qtot -2.203
  2922         H1    185    ILE     HA   2922     0.0869      1.008   ; qtot -2.117
  2923         CT    185    ILE     CB   2923     0.1303      12.01   ; qtot -1.986
  2924         HC    185    ILE     HB   2924     0.0187      1.008   ; qtot -1.968
  2925         CT    185    ILE    CG2   2925    -0.3204      12.01   ; qtot -2.288
  2926         HC    185    ILE   HG21   2926     0.0882      1.008   ; qtot -2.2
  2927         HC    185    ILE   HG22   2927     0.0882      1.008   ; qtot -2.112
  2928         HC    185    ILE   HG23   2928     0.0882      1.008   ; qtot -2.023
  2929         CT    185    ILE    CG1   2929     -0.043      12.01   ; qtot -2.066
  2930         HC    185    ILE   HG11   2930     0.0236      1.008   ; qtot -2.043
  2931         HC    185    ILE   HG12   2931     0.0236      1.008   ; qtot -2.019
  2932         CT    185    ILE     CD   2932     -0.066      12.01   ; qtot -2.085
  2933         HC    185    ILE    HD1   2933     0.0186      1.008   ; qtot -2.067
  2934         HC    185    ILE    HD2   2934     0.0186      1.008   ; qtot -2.048
  2935         HC    185    ILE    HD3   2935     0.0186      1.008   ; qtot -2.029
  2936          C    185    ILE      C   2936     0.5973      12.01   ; qtot -1.432
  2937          O    185    ILE      O   2937    -0.5679         16   ; qtot -2
; residue 186 GLU rtp GLU  q -1.0
  2938          N    186    GLU      N   2938    -0.5163      14.01   ; qtot -2.516
  2939          H    186    GLU      H   2939     0.2936      1.008   ; qtot -2.223
  2940         CT    186    GLU     CA   2940     0.0397      12.01   ; qtot -2.183
  2941         H1    186    GLU     HA   2941     0.1105      1.008   ; qtot -2.072
  2942         CT    186    GLU     CB   2942      0.056      12.01   ; qtot -2.016
  2943         HC    186    GLU    HB1   2943    -0.0173      1.008   ; qtot -2.034
  2944         HC    186    GLU    HB2   2944    -0.0173      1.008   ; qtot -2.051
  2945         CT    186    GLU     CG   2945     0.0136      12.01   ; qtot -2.037
  2946         HC    186    GLU    HG1   2946    -0.0425      1.008   ; qtot -2.08
  2947         HC    186    GLU    HG2   2947    -0.0425      1.008   ; qtot -2.122
  2948          C    186    GLU     CD   2948     0.8054      12.01   ; qtot -1.317
  2949         O2    186    GLU    OE1   2949    -0.8188         16   ; qtot -2.136
  2950         O2    186    GLU    OE2   2950    -0.8188         16   ; qtot -2.955
  2951          C    186    GLU      C   2951     0.5366      12.01   ; qtot -2.418
  2952          O    186    GLU      O   2952    -0.5819         16   ; qtot -3
; residue 187 CYS rtp CYS  q  0.0
  2953          N    187    CYS      N   2953    -0.4157      14.01   ; qtot -3.416
  2954          H    187    CYS      H   2954     0.2719      1.008   ; qtot -3.144
  2955         CT    187    CYS     CA   2955     0.0213      12.01   ; qtot -3.122
  2956         H1    187    CYS     HA   2956     0.1124      1.008   ; qtot -3.01
  2957         CT    187    CYS     CB   2957    -0.1231      12.01   ; qtot -3.133
  2958         H1    187    CYS    HB1   2958     0.1112      1.008   ; qtot -3.022
  2959         H1    187    CYS    HB2   2959     0.1112      1.008   ; qtot -2.911
  2960         SH    187    CYS     SG   2960    -0.3119      32.06   ; qtot -3.223
  2961         HS    187    CYS     HG   2961     0.1933      1.008   ; qtot -3.029
  2962          C    187    CYS      C   2962     0.5973      12.01   ; qtot -2.432
  2963          O    187    CYS      O   2963    -0.5679         16   ; qtot -3
; residue 188 HIS rtp HIE  q  0.0
  2964          N    188    HIS      N   2964    -0.4157      14.01   ; qtot -3.416
  2965          H    188    HIS      H   2965     0.2719      1.008   ; qtot -3.144
  2966         CT    188    HIS     CA   2966    -0.0581      12.01   ; qtot -3.202
  2967         H1    188    HIS     HA   2967      0.136      1.008   ; qtot -3.066
  2968         CT    188    HIS     CB   2968    -0.0074      12.01   ; qtot -3.073
  2969         HC    188    HIS    HB1   2969     0.0367      1.008   ; qtot -3.037
  2970         HC    188    HIS    HB2   2970     0.0367      1.008   ; qtot -3
  2971         CC    188    HIS     CG   2971     0.1868      12.01   ; qtot -2.813
  2972         NB    188    HIS    ND1   2972    -0.5432      14.01   ; qtot -3.356
  2973         CR    188    HIS    CE1   2973     0.1635      12.01   ; qtot -3.193
  2974         H5    188    HIS    HE1   2974     0.1435      1.008   ; qtot -3.049
  2975         NA    188    HIS    NE2   2975    -0.2795      14.01   ; qtot -3.329
  2976          H    188    HIS    HE2   2976     0.3339      1.008   ; qtot -2.995
  2977         CW    188    HIS    CD2   2977    -0.2207      12.01   ; qtot -3.216
  2978         H4    188    HIS    HD2   2978     0.1862      1.008   ; qtot -3.029
  2979          C    188    HIS      C   2979     0.5973      12.01   ; qtot -2.432
  2980          O    188    HIS      O   2980    -0.5679         16   ; qtot -3
; residue 189 PRO rtp PRO  q  0.0
  2981          N    189    PRO      N   2981    -0.2548      14.01   ; qtot -3.255
  2982         CT    189    PRO     CD   2982     0.0192      12.01   ; qtot -3.236
  2983         H1    189    PRO    HD1   2983     0.0391      1.008   ; qtot -3.196
  2984         H1    189    PRO    HD2   2984     0.0391      1.008   ; qtot -3.157
  2985         CT    189    PRO     CG   2985     0.0189      12.01   ; qtot -3.138
  2986         HC    189    PRO    HG1   2986     0.0213      1.008   ; qtot -3.117
  2987         HC    189    PRO    HG2   2987     0.0213      1.008   ; qtot -3.096
  2988         CT    189    PRO     CB   2988     -0.007      12.01   ; qtot -3.103
  2989         HC    189    PRO    HB1   2989     0.0253      1.008   ; qtot -3.078
  2990         HC    189    PRO    HB2   2990     0.0253      1.008   ; qtot -3.052
  2991         CT    189    PRO     CA   2991    -0.0266      12.01   ; qtot -3.079
  2992         H1    189    PRO     HA   2992     0.0641      1.008   ; qtot -3.015
  2993          C    189    PRO      C   2993     0.5896      12.01   ; qtot -2.425
  2994          O    189    PRO      O   2994    -0.5748         16   ; qtot -3
; residue 190 TYR rtp TYR  q  0.0
  2995          N    190    TYR      N   2995    -0.4157      14.01   ; qtot -3.416
  2996          H    190    TYR      H   2996     0.2719      1.008   ; qtot -3.144
  2997         CT    190    TYR     CA   2997    -0.0014      12.01   ; qtot -3.145
  2998         H1    190    TYR     HA   2998     0.0876      1.008   ; qtot -3.058
  2999         CT    190    TYR     CB   2999    -0.0152      12.01   ; qtot -3.073
  3000         HC    190    TYR    HB1   3000     0.0295      1.008   ; qtot -3.043
  3001         HC    190    TYR    HB2   3001     0.0295      1.008   ; qtot -3.014
  3002         CA    190    TYR     CG   3002    -0.0011      12.01   ; qtot -3.015
  3003         CA    190    TYR    CD1   3003    -0.1906      12.01   ; qtot -3.205
  3004         HA    190    TYR    HD1   3004     0.1699      1.008   ; qtot -3.036
  3005         CA    190    TYR    CE1   3005    -0.2341      12.01   ; qtot -3.27
  3006         HA    190    TYR    HE1   3006     0.1656      1.008   ; qtot -3.104
  3007          C    190    TYR     CZ   3007     0.3226      12.01   ; qtot -2.781
  3008         OH    190    TYR     OH   3008    -0.5579         16   ; qtot -3.339
  3009         HO    190    TYR     HH   3009     0.3992      1.008   ; qtot -2.94
  3010         CA    190    TYR    CE2   3010    -0.2341      12.01   ; qtot -3.174
  3011         HA    190    TYR    HE2   3011     0.1656      1.008   ; qtot -3.009
  3012         CA    190    TYR    CD2   3012    -0.1906      12.01   ; qtot -3.199
  3013         HA    190    TYR    HD2   3013     0.1699      1.008   ; qtot -3.029
  3014          C    190    TYR      C   3014     0.5973      12.01   ; qtot -2.432
  3015          O    190    TYR      O   3015    -0.5679         16   ; qtot -3
; residue 191 LEU rtp LEU  q  0.0
  3016          N    191    LEU      N   3016    -0.4157      14.01   ; qtot -3.416
  3017          H    191    LEU      H   3017     0.2719      1.008   ; qtot -3.144
  3018         CT    191    LEU     CA   3018    -0.0518      12.01   ; qtot -3.196
  3019         H1    191    LEU     HA   3019     0.0922      1.008   ; qtot -3.103
  3020         CT    191    LEU     CB   3020    -0.1102      12.01   ; qtot -3.214
  3021         HC    191    LEU    HB1   3021     0.0457      1.008   ; qtot -3.168
  3022         HC    191    LEU    HB2   3022     0.0457      1.008   ; qtot -3.122
  3023         CT    191    LEU     CG   3023     0.3531      12.01   ; qtot -2.769
  3024         HC    191    LEU     HG   3024    -0.0361      1.008   ; qtot -2.805
  3025         CT    191    LEU    CD1   3025    -0.4121      12.01   ; qtot -3.217
  3026         HC    191    LEU   HD11   3026        0.1      1.008   ; qtot -3.117
  3027         HC    191    LEU   HD12   3027        0.1      1.008   ; qtot -3.017
  3028         HC    191    LEU   HD13   3028        0.1      1.008   ; qtot -2.917
  3029         CT    191    LEU    CD2   3029    -0.4121      12.01   ; qtot -3.329
  3030         HC    191    LEU   HD21   3030        0.1      1.008   ; qtot -3.229
  3031         HC    191    LEU   HD22   3031        0.1      1.008   ; qtot -3.129
  3032         HC    191    LEU   HD23   3032        0.1      1.008   ; qtot -3.029
  3033          C    191    LEU      C   3033     0.5973      12.01   ; qtot -2.432
  3034          O    191    LEU      O   3034    -0.5679         16   ; qtot -3
; residue 192 THR rtp THR  q  0.0
  3035          N    192    THR      N   3035    -0.4157      14.01   ; qtot -3.416
  3036          H    192    THR      H   3036     0.2719      1.008   ; qtot -3.144
  3037         CT    192    THR     CA   3037    -0.0389      12.01   ; qtot -3.183
  3038         H1    192    THR     HA   3038     0.1007      1.008   ; qtot -3.082
  3039         CT    192    THR     CB   3039     0.3654      12.01   ; qtot -2.717
  3040         H1    192    THR     HB   3040     0.0043      1.008   ; qtot -2.712
  3041         CT    192    THR    CG2   3041    -0.2438      12.01   ; qtot -2.956
  3042         HC    192    THR   HG21   3042     0.0642      1.008   ; qtot -2.892
  3043         HC    192    THR   HG22   3043     0.0642      1.008   ; qtot -2.828
  3044         HC    192    THR   HG23   3044     0.0642      1.008   ; qtot -2.763
  3045         OH    192    THR    OG1   3045    -0.6761         16   ; qtot -3.44
  3046         HO    192    THR    HG1   3046     0.4102      1.008   ; qtot -3.029
  3047          C    192    THR      C   3047     0.5973      12.01   ; qtot -2.432
  3048          O    192    THR      O   3048    -0.5679         16   ; qtot -3
; residue 193 GLN rtp GLN  q  0.0
  3049          N    193    GLN      N   3049    -0.4157      14.01   ; qtot -3.416
  3050          H    193    GLN      H   3050     0.2719      1.008   ; qtot -3.144
  3051         CT    193    GLN     CA   3051    -0.0031      12.01   ; qtot -3.147
  3052         H1    193    GLN     HA   3052      0.085      1.008   ; qtot -3.062
  3053         CT    193    GLN     CB   3053    -0.0036      12.01   ; qtot -3.065
  3054         HC    193    GLN    HB1   3054     0.0171      1.008   ; qtot -3.048
  3055         HC    193    GLN    HB2   3055     0.0171      1.008   ; qtot -3.031
  3056         CT    193    GLN     CG   3056    -0.0645      12.01   ; qtot -3.096
  3057         HC    193    GLN    HG1   3057     0.0352      1.008   ; qtot -3.061
  3058         HC    193    GLN    HG2   3058     0.0352      1.008   ; qtot -3.025
  3059          C    193    GLN     CD   3059     0.6951      12.01   ; qtot -2.33
  3060          O    193    GLN    OE1   3060    -0.6086         16   ; qtot -2.939
  3061          N    193    GLN    NE2   3061    -0.9407      14.01   ; qtot -3.88
  3062          H    193    GLN   HE21   3062     0.4251      1.008   ; qtot -3.454
  3063          H    193    GLN   HE22   3063     0.4251      1.008   ; qtot -3.029
  3064          C    193    GLN      C   3064     0.5973      12.01   ; qtot -2.432
  3065          O    193    GLN      O   3065    -0.5679         16   ; qtot -3
; residue 194 GLU rtp GLU  q -1.0
  3066          N    194    GLU      N   3066    -0.5163      14.01   ; qtot -3.516
  3067          H    194    GLU      H   3067     0.2936      1.008   ; qtot -3.223
  3068         CT    194    GLU     CA   3068     0.0397      12.01   ; qtot -3.183
  3069         H1    194    GLU     HA   3069     0.1105      1.008   ; qtot -3.072
  3070         CT    194    GLU     CB   3070      0.056      12.01   ; qtot -3.016
  3071         HC    194    GLU    HB1   3071    -0.0173      1.008   ; qtot -3.034
  3072         HC    194    GLU    HB2   3072    -0.0173      1.008   ; qtot -3.051
  3073         CT    194    GLU     CG   3073     0.0136      12.01   ; qtot -3.037
  3074         HC    194    GLU    HG1   3074    -0.0425      1.008   ; qtot -3.08
  3075         HC    194    GLU    HG2   3075    -0.0425      1.008   ; qtot -3.122
  3076          C    194    GLU     CD   3076     0.8054      12.01   ; qtot -2.317
  3077         O2    194    GLU    OE1   3077    -0.8188         16   ; qtot -3.136
  3078         O2    194    GLU    OE2   3078    -0.8188         16   ; qtot -3.955
  3079          C    194    GLU      C   3079     0.5366      12.01   ; qtot -3.418
  3080          O    194    GLU      O   3080    -0.5819         16   ; qtot -4
; residue 195 LYS rtp LYS  q +1.0
  3081          N    195    LYS      N   3081    -0.3479      14.01   ; qtot -4.348
  3082          H    195    LYS      H   3082     0.2747      1.008   ; qtot -4.073
  3083         CT    195    LYS     CA   3083      -0.24      12.01   ; qtot -4.313
  3084         H1    195    LYS     HA   3084     0.1426      1.008   ; qtot -4.171
  3085         CT    195    LYS     CB   3085    -0.0094      12.01   ; qtot -4.18
  3086         HC    195    LYS    HB1   3086     0.0362      1.008   ; qtot -4.144
  3087         HC    195    LYS    HB2   3087     0.0362      1.008   ; qtot -4.108
  3088         CT    195    LYS     CG   3088     0.0187      12.01   ; qtot -4.089
  3089         HC    195    LYS    HG1   3089     0.0103      1.008   ; qtot -4.079
  3090         HC    195    LYS    HG2   3090     0.0103      1.008   ; qtot -4.068
  3091         CT    195    LYS     CD   3091    -0.0479      12.01   ; qtot -4.116
  3092         HC    195    LYS    HD1   3092     0.0621      1.008   ; qtot -4.054
  3093         HC    195    LYS    HD2   3093     0.0621      1.008   ; qtot -3.992
  3094         CT    195    LYS     CE   3094    -0.0143      12.01   ; qtot -4.006
  3095         HP    195    LYS    HE1   3095     0.1135      1.008   ; qtot -3.893
  3096         HP    195    LYS    HE2   3096     0.1135      1.008   ; qtot -3.779
  3097         N3    195    LYS     NZ   3097    -0.3854      14.01   ; qtot -4.165
  3098          H    195    LYS    HZ1   3098       0.34      1.008   ; qtot -3.825
  3099          H    195    LYS    HZ2   3099       0.34      1.008   ; qtot -3.485
  3100          H    195    LYS    HZ3   3100       0.34      1.008   ; qtot -3.145
  3101          C    195    LYS      C   3101     0.7341      12.01   ; qtot -2.411
  3102          O    195    LYS      O   3102    -0.5894         16   ; qtot -3
; residue 196 LEU rtp LEU  q  0.0
  3103          N    196    LEU      N   3103    -0.4157      14.01   ; qtot -3.416
  3104          H    196    LEU      H   3104     0.2719      1.008   ; qtot -3.144
  3105         CT    196    LEU     CA   3105    -0.0518      12.01   ; qtot -3.196
  3106         H1    196    LEU     HA   3106     0.0922      1.008   ; qtot -3.103
  3107         CT    196    LEU     CB   3107    -0.1102      12.01   ; qtot -3.214
  3108         HC    196    LEU    HB1   3108     0.0457      1.008   ; qtot -3.168
  3109         HC    196    LEU    HB2   3109     0.0457      1.008   ; qtot -3.122
  3110         CT    196    LEU     CG   3110     0.3531      12.01   ; qtot -2.769
  3111         HC    196    LEU     HG   3111    -0.0361      1.008   ; qtot -2.805
  3112         CT    196    LEU    CD1   3112    -0.4121      12.01   ; qtot -3.217
  3113         HC    196    LEU   HD11   3113        0.1      1.008   ; qtot -3.117
  3114         HC    196    LEU   HD12   3114        0.1      1.008   ; qtot -3.017
  3115         HC    196    LEU   HD13   3115        0.1      1.008   ; qtot -2.917
  3116         CT    196    LEU    CD2   3116    -0.4121      12.01   ; qtot -3.329
  3117         HC    196    LEU   HD21   3117        0.1      1.008   ; qtot -3.229
  3118         HC    196    LEU   HD22   3118        0.1      1.008   ; qtot -3.129
  3119         HC    196    LEU   HD23   3119        0.1      1.008   ; qtot -3.029
  3120          C    196    LEU      C   3120     0.5973      12.01   ; qtot -2.432
  3121          O    196    LEU      O   3121    -0.5679         16   ; qtot -3
; residue 197 ILE rtp ILE  q  0.0
  3122          N    197    ILE      N   3122    -0.4157      14.01   ; qtot -3.416
  3123          H    197    ILE      H   3123     0.2719      1.008   ; qtot -3.144
  3124         CT    197    ILE     CA   3124    -0.0597      12.01   ; qtot -3.203
  3125         H1    197    ILE     HA   3125     0.0869      1.008   ; qtot -3.117
  3126         CT    197    ILE     CB   3126     0.1303      12.01   ; qtot -2.986
  3127         HC    197    ILE     HB   3127     0.0187      1.008   ; qtot -2.968
  3128         CT    197    ILE    CG2   3128    -0.3204      12.01   ; qtot -3.288
  3129         HC    197    ILE   HG21   3129     0.0882      1.008   ; qtot -3.2
  3130         HC    197    ILE   HG22   3130     0.0882      1.008   ; qtot -3.112
  3131         HC    197    ILE   HG23   3131     0.0882      1.008   ; qtot -3.023
  3132         CT    197    ILE    CG1   3132     -0.043      12.01   ; qtot -3.066
  3133         HC    197    ILE   HG11   3133     0.0236      1.008   ; qtot -3.043
  3134         HC    197    ILE   HG12   3134     0.0236      1.008   ; qtot -3.019
  3135         CT    197    ILE     CD   3135     -0.066      12.01   ; qtot -3.085
  3136         HC    197    ILE    HD1   3136     0.0186      1.008   ; qtot -3.067
  3137         HC    197    ILE    HD2   3137     0.0186      1.008   ; qtot -3.048
  3138         HC    197    ILE    HD3   3138     0.0186      1.008   ; qtot -3.029
  3139          C    197    ILE      C   3139     0.5973      12.01   ; qtot -2.432
  3140          O    197    ILE      O   3140    -0.5679         16   ; qtot -3
; residue 198 GLN rtp GLN  q  0.0
  3141          N    198    GLN      N   3141    -0.4157      14.01   ; qtot -3.416
  3142          H    198    GLN      H   3142     0.2719      1.008   ; qtot -3.144
  3143         CT    198    GLN     CA   3143    -0.0031      12.01   ; qtot -3.147
  3144         H1    198    GLN     HA   3144      0.085      1.008   ; qtot -3.062
  3145         CT    198    GLN     CB   3145    -0.0036      12.01   ; qtot -3.065
  3146         HC    198    GLN    HB1   3146     0.0171      1.008   ; qtot -3.048
  3147         HC    198    GLN    HB2   3147     0.0171      1.008   ; qtot -3.031
  3148         CT    198    GLN     CG   3148    -0.0645      12.01   ; qtot -3.096
  3149         HC    198    GLN    HG1   3149     0.0352      1.008   ; qtot -3.061
  3150         HC    198    GLN    HG2   3150     0.0352      1.008   ; qtot -3.025
  3151          C    198    GLN     CD   3151     0.6951      12.01   ; qtot -2.33
  3152          O    198    GLN    OE1   3152    -0.6086         16   ; qtot -2.939
  3153          N    198    GLN    NE2   3153    -0.9407      14.01   ; qtot -3.88
  3154          H    198    GLN   HE21   3154     0.4251      1.008   ; qtot -3.454
  3155          H    198    GLN   HE22   3155     0.4251      1.008   ; qtot -3.029
  3156          C    198    GLN      C   3156     0.5973      12.01   ; qtot -2.432
  3157          O    198    GLN      O   3157    -0.5679         16   ; qtot -3
; residue 199 TYR rtp TYR  q  0.0
  3158          N    199    TYR      N   3158    -0.4157      14.01   ; qtot -3.416
  3159          H    199    TYR      H   3159     0.2719      1.008   ; qtot -3.144
  3160         CT    199    TYR     CA   3160    -0.0014      12.01   ; qtot -3.145
  3161         H1    199    TYR     HA   3161     0.0876      1.008   ; qtot -3.058
  3162         CT    199    TYR     CB   3162    -0.0152      12.01   ; qtot -3.073
  3163         HC    199    TYR    HB1   3163     0.0295      1.008   ; qtot -3.043
  3164         HC    199    TYR    HB2   3164     0.0295      1.008   ; qtot -3.014
  3165         CA    199    TYR     CG   3165    -0.0011      12.01   ; qtot -3.015
  3166         CA    199    TYR    CD1   3166    -0.1906      12.01   ; qtot -3.205
  3167         HA    199    TYR    HD1   3167     0.1699      1.008   ; qtot -3.036
  3168         CA    199    TYR    CE1   3168    -0.2341      12.01   ; qtot -3.27
  3169         HA    199    TYR    HE1   3169     0.1656      1.008   ; qtot -3.104
  3170          C    199    TYR     CZ   3170     0.3226      12.01   ; qtot -2.781
  3171         OH    199    TYR     OH   3171    -0.5579         16   ; qtot -3.339
  3172         HO    199    TYR     HH   3172     0.3992      1.008   ; qtot -2.94
  3173         CA    199    TYR    CE2   3173    -0.2341      12.01   ; qtot -3.174
  3174         HA    199    TYR    HE2   3174     0.1656      1.008   ; qtot -3.009
  3175         CA    199    TYR    CD2   3175    -0.1906      12.01   ; qtot -3.199
  3176         HA    199    TYR    HD2   3176     0.1699      1.008   ; qtot -3.029
  3177          C    199    TYR      C   3177     0.5973      12.01   ; qtot -2.432
  3178          O    199    TYR      O   3178    -0.5679         16   ; qtot -3
; residue 200 CYS rtp CYS  q  0.0
  3179          N    200    CYS      N   3179    -0.4157      14.01   ; qtot -3.416
  3180          H    200    CYS      H   3180     0.2719      1.008   ; qtot -3.144
  3181         CT    200    CYS     CA   3181     0.0213      12.01   ; qtot -3.122
  3182         H1    200    CYS     HA   3182     0.1124      1.008   ; qtot -3.01
  3183         CT    200    CYS     CB   3183    -0.1231      12.01   ; qtot -3.133
  3184         H1    200    CYS    HB1   3184     0.1112      1.008   ; qtot -3.022
  3185         H1    200    CYS    HB2   3185     0.1112      1.008   ; qtot -2.911
  3186         SH    200    CYS     SG   3186    -0.3119      32.06   ; qtot -3.223
  3187         HS    200    CYS     HG   3187     0.1933      1.008   ; qtot -3.029
  3188          C    200    CYS      C   3188     0.5973      12.01   ; qtot -2.432
  3189          O    200    CYS      O   3189    -0.5679         16   ; qtot -3
; residue 201 GLN rtp GLN  q  0.0
  3190          N    201    GLN      N   3190    -0.4157      14.01   ; qtot -3.416
  3191          H    201    GLN      H   3191     0.2719      1.008   ; qtot -3.144
  3192         CT    201    GLN     CA   3192    -0.0031      12.01   ; qtot -3.147
  3193         H1    201    GLN     HA   3193      0.085      1.008   ; qtot -3.062
  3194         CT    201    GLN     CB   3194    -0.0036      12.01   ; qtot -3.065
  3195         HC    201    GLN    HB1   3195     0.0171      1.008   ; qtot -3.048
  3196         HC    201    GLN    HB2   3196     0.0171      1.008   ; qtot -3.031
  3197         CT    201    GLN     CG   3197    -0.0645      12.01   ; qtot -3.096
  3198         HC    201    GLN    HG1   3198     0.0352      1.008   ; qtot -3.061
  3199         HC    201    GLN    HG2   3199     0.0352      1.008   ; qtot -3.025
  3200          C    201    GLN     CD   3200     0.6951      12.01   ; qtot -2.33
  3201          O    201    GLN    OE1   3201    -0.6086         16   ; qtot -2.939
  3202          N    201    GLN    NE2   3202    -0.9407      14.01   ; qtot -3.88
  3203          H    201    GLN   HE21   3203     0.4251      1.008   ; qtot -3.454
  3204          H    201    GLN   HE22   3204     0.4251      1.008   ; qtot -3.029
  3205          C    201    GLN      C   3205     0.5973      12.01   ; qtot -2.432
  3206          O    201    GLN      O   3206    -0.5679         16   ; qtot -3
; residue 202 SER rtp SER  q  0.0
  3207          N    202    SER      N   3207    -0.4157      14.01   ; qtot -3.416
  3208          H    202    SER      H   3208     0.2719      1.008   ; qtot -3.144
  3209         CT    202    SER     CA   3209    -0.0249      12.01   ; qtot -3.169
  3210         H1    202    SER     HA   3210     0.0843      1.008   ; qtot -3.084
  3211         CT    202    SER     CB   3211     0.2117      12.01   ; qtot -2.873
  3212         H1    202    SER    HB1   3212     0.0352      1.008   ; qtot -2.837
  3213         H1    202    SER    HB2   3213     0.0352      1.008   ; qtot -2.802
  3214         OH    202    SER     OG   3214    -0.6546         16   ; qtot -3.457
  3215         HO    202    SER     HG   3215     0.4275      1.008   ; qtot -3.029
  3216          C    202    SER      C   3216     0.5973      12.01   ; qtot -2.432
  3217          O    202    SER      O   3217    -0.5679         16   ; qtot -3
; residue 203 LYS rtp LYS  q +1.0
  3218          N    203    LYS      N   3218    -0.3479      14.01   ; qtot -3.348
  3219          H    203    LYS      H   3219     0.2747      1.008   ; qtot -3.073
  3220         CT    203    LYS     CA   3220      -0.24      12.01   ; qtot -3.313
  3221         H1    203    LYS     HA   3221     0.1426      1.008   ; qtot -3.171
  3222         CT    203    LYS     CB   3222    -0.0094      12.01   ; qtot -3.18
  3223         HC    203    LYS    HB1   3223     0.0362      1.008   ; qtot -3.144
  3224         HC    203    LYS    HB2   3224     0.0362      1.008   ; qtot -3.108
  3225         CT    203    LYS     CG   3225     0.0187      12.01   ; qtot -3.089
  3226         HC    203    LYS    HG1   3226     0.0103      1.008   ; qtot -3.079
  3227         HC    203    LYS    HG2   3227     0.0103      1.008   ; qtot -3.068
  3228         CT    203    LYS     CD   3228    -0.0479      12.01   ; qtot -3.116
  3229         HC    203    LYS    HD1   3229     0.0621      1.008   ; qtot -3.054
  3230         HC    203    LYS    HD2   3230     0.0621      1.008   ; qtot -2.992
  3231         CT    203    LYS     CE   3231    -0.0143      12.01   ; qtot -3.006
  3232         HP    203    LYS    HE1   3232     0.1135      1.008   ; qtot -2.893
  3233         HP    203    LYS    HE2   3233     0.1135      1.008   ; qtot -2.779
  3234         N3    203    LYS     NZ   3234    -0.3854      14.01   ; qtot -3.165
  3235          H    203    LYS    HZ1   3235       0.34      1.008   ; qtot -2.825
  3236          H    203    LYS    HZ2   3236       0.34      1.008   ; qtot -2.485
  3237          H    203    LYS    HZ3   3237       0.34      1.008   ; qtot -2.145
  3238          C    203    LYS      C   3238     0.7341      12.01   ; qtot -1.411
  3239          O    203    LYS      O   3239    -0.5894         16   ; qtot -2
; residue 204 GLY rtp GLY  q  0.0
  3240          N    204    GLY      N   3240    -0.4157      14.01   ; qtot -2.416
  3241          H    204    GLY      H   3241     0.2719      1.008   ; qtot -2.144
  3242         CT    204    GLY     CA   3242    -0.0252      12.01   ; qtot -2.169
  3243         H1    204    GLY    HA1   3243     0.0698      1.008   ; qtot -2.099
  3244         H1    204    GLY    HA2   3244     0.0698      1.008   ; qtot -2.029
  3245          C    204    GLY      C   3245     0.5973      12.01   ; qtot -1.432
  3246          O    204    GLY      O   3246    -0.5679         16   ; qtot -2
; residue 205 ILE rtp ILE  q  0.0
  3247          N    205    ILE      N   3247    -0.4157      14.01   ; qtot -2.416
  3248          H    205    ILE      H   3248     0.2719      1.008   ; qtot -2.144
  3249         CT    205    ILE     CA   3249    -0.0597      12.01   ; qtot -2.203
  3250         H1    205    ILE     HA   3250     0.0869      1.008   ; qtot -2.117
  3251         CT    205    ILE     CB   3251     0.1303      12.01   ; qtot -1.986
  3252         HC    205    ILE     HB   3252     0.0187      1.008   ; qtot -1.968
  3253         CT    205    ILE    CG2   3253    -0.3204      12.01   ; qtot -2.288
  3254         HC    205    ILE   HG21   3254     0.0882      1.008   ; qtot -2.2
  3255         HC    205    ILE   HG22   3255     0.0882      1.008   ; qtot -2.112
  3256         HC    205    ILE   HG23   3256     0.0882      1.008   ; qtot -2.023
  3257         CT    205    ILE    CG1   3257     -0.043      12.01   ; qtot -2.066
  3258         HC    205    ILE   HG11   3258     0.0236      1.008   ; qtot -2.043
  3259         HC    205    ILE   HG12   3259     0.0236      1.008   ; qtot -2.019
  3260         CT    205    ILE     CD   3260     -0.066      12.01   ; qtot -2.085
  3261         HC    205    ILE    HD1   3261     0.0186      1.008   ; qtot -2.067
  3262         HC    205    ILE    HD2   3262     0.0186      1.008   ; qtot -2.048
  3263         HC    205    ILE    HD3   3263     0.0186      1.008   ; qtot -2.029
  3264          C    205    ILE      C   3264     0.5973      12.01   ; qtot -1.432
  3265          O    205    ILE      O   3265    -0.5679         16   ; qtot -2
; residue 206 VAL rtp VAL  q  0.0
  3266          N    206    VAL      N   3266    -0.4157      14.01   ; qtot -2.416
  3267          H    206    VAL      H   3267     0.2719      1.008   ; qtot -2.144
  3268         CT    206    VAL     CA   3268    -0.0875      12.01   ; qtot -2.231
  3269         H1    206    VAL     HA   3269     0.0969      1.008   ; qtot -2.134
  3270         CT    206    VAL     CB   3270     0.2985      12.01   ; qtot -1.836
  3271         HC    206    VAL     HB   3271    -0.0297      1.008   ; qtot -1.866
  3272         CT    206    VAL    CG1   3272    -0.3192      12.01   ; qtot -2.185
  3273         HC    206    VAL   HG11   3273     0.0791      1.008   ; qtot -2.106
  3274         HC    206    VAL   HG12   3274     0.0791      1.008   ; qtot -2.027
  3275         HC    206    VAL   HG13   3275     0.0791      1.008   ; qtot -1.947
  3276         CT    206    VAL    CG2   3276    -0.3192      12.01   ; qtot -2.267
  3277         HC    206    VAL   HG21   3277     0.0791      1.008   ; qtot -2.188
  3278         HC    206    VAL   HG22   3278     0.0791      1.008   ; qtot -2.108
  3279         HC    206    VAL   HG23   3279     0.0791      1.008   ; qtot -2.029
  3280          C    206    VAL      C   3280     0.5973      12.01   ; qtot -1.432
  3281          O    206    VAL      O   3281    -0.5679         16   ; qtot -2
; residue 207 VAL rtp VAL  q  0.0
  3282          N    207    VAL      N   3282    -0.4157      14.01   ; qtot -2.416
  3283          H    207    VAL      H   3283     0.2719      1.008   ; qtot -2.144
  3284         CT    207    VAL     CA   3284    -0.0875      12.01   ; qtot -2.231
  3285         H1    207    VAL     HA   3285     0.0969      1.008   ; qtot -2.134
  3286         CT    207    VAL     CB   3286     0.2985      12.01   ; qtot -1.836
  3287         HC    207    VAL     HB   3287    -0.0297      1.008   ; qtot -1.866
  3288         CT    207    VAL    CG1   3288    -0.3192      12.01   ; qtot -2.185
  3289         HC    207    VAL   HG11   3289     0.0791      1.008   ; qtot -2.106
  3290         HC    207    VAL   HG12   3290     0.0791      1.008   ; qtot -2.027
  3291         HC    207    VAL   HG13   3291     0.0791      1.008   ; qtot -1.947
  3292         CT    207    VAL    CG2   3292    -0.3192      12.01   ; qtot -2.267
  3293         HC    207    VAL   HG21   3293     0.0791      1.008   ; qtot -2.188
  3294         HC    207    VAL   HG22   3294     0.0791      1.008   ; qtot -2.108
  3295         HC    207    VAL   HG23   3295     0.0791      1.008   ; qtot -2.029
  3296          C    207    VAL      C   3296     0.5973      12.01   ; qtot -1.432
  3297          O    207    VAL      O   3297    -0.5679         16   ; qtot -2
; residue 208 THR rtp THR  q  0.0
  3298          N    208    THR      N   3298    -0.4157      14.01   ; qtot -2.416
  3299          H    208    THR      H   3299     0.2719      1.008   ; qtot -2.144
  3300         CT    208    THR     CA   3300    -0.0389      12.01   ; qtot -2.183
  3301         H1    208    THR     HA   3301     0.1007      1.008   ; qtot -2.082
  3302         CT    208    THR     CB   3302     0.3654      12.01   ; qtot -1.717
  3303         H1    208    THR     HB   3303     0.0043      1.008   ; qtot -1.712
  3304         CT    208    THR    CG2   3304    -0.2438      12.01   ; qtot -1.956
  3305         HC    208    THR   HG21   3305     0.0642      1.008   ; qtot -1.892
  3306         HC    208    THR   HG22   3306     0.0642      1.008   ; qtot -1.828
  3307         HC    208    THR   HG23   3307     0.0642      1.008   ; qtot -1.763
  3308         OH    208    THR    OG1   3308    -0.6761         16   ; qtot -2.44
  3309         HO    208    THR    HG1   3309     0.4102      1.008   ; qtot -2.029
  3310          C    208    THR      C   3310     0.5973      12.01   ; qtot -1.432
  3311          O    208    THR      O   3311    -0.5679         16   ; qtot -2
; residue 209 ALA rtp ALA  q  0.0
  3312          N    209    ALA      N   3312    -0.4157      14.01   ; qtot -2.416
  3313          H    209    ALA      H   3313     0.2719      1.008   ; qtot -2.144
  3314         CT    209    ALA     CA   3314     0.0337      12.01   ; qtot -2.11
  3315         H1    209    ALA     HA   3315     0.0823      1.008   ; qtot -2.028
  3316         CT    209    ALA     CB   3316    -0.1825      12.01   ; qtot -2.21
  3317         HC    209    ALA    HB1   3317     0.0603      1.008   ; qtot -2.15
  3318         HC    209    ALA    HB2   3318     0.0603      1.008   ; qtot -2.09
  3319         HC    209    ALA    HB3   3319     0.0603      1.008   ; qtot -2.029
  3320          C    209    ALA      C   3320     0.5973      12.01   ; qtot -1.432
  3321          O    209    ALA      O   3321    -0.5679         16   ; qtot -2
; residue 210 TYR rtp TYR  q  0.0
  3322          N    210    TYR      N   3322    -0.4157      14.01   ; qtot -2.416
  3323          H    210    TYR      H   3323     0.2719      1.008   ; qtot -2.144
  3324         CT    210    TYR     CA   3324    -0.0014      12.01   ; qtot -2.145
  3325         H1    210    TYR     HA   3325     0.0876      1.008   ; qtot -2.058
  3326         CT    210    TYR     CB   3326    -0.0152      12.01   ; qtot -2.073
  3327         HC    210    TYR    HB1   3327     0.0295      1.008   ; qtot -2.043
  3328         HC    210    TYR    HB2   3328     0.0295      1.008   ; qtot -2.014
  3329         CA    210    TYR     CG   3329    -0.0011      12.01   ; qtot -2.015
  3330         CA    210    TYR    CD1   3330    -0.1906      12.01   ; qtot -2.205
  3331         HA    210    TYR    HD1   3331     0.1699      1.008   ; qtot -2.036
  3332         CA    210    TYR    CE1   3332    -0.2341      12.01   ; qtot -2.27
  3333         HA    210    TYR    HE1   3333     0.1656      1.008   ; qtot -2.104
  3334          C    210    TYR     CZ   3334     0.3226      12.01   ; qtot -1.781
  3335         OH    210    TYR     OH   3335    -0.5579         16   ; qtot -2.339
  3336         HO    210    TYR     HH   3336     0.3992      1.008   ; qtot -1.94
  3337         CA    210    TYR    CE2   3337    -0.2341      12.01   ; qtot -2.174
  3338         HA    210    TYR    HE2   3338     0.1656      1.008   ; qtot -2.009
  3339         CA    210    TYR    CD2   3339    -0.1906      12.01   ; qtot -2.199
  3340         HA    210    TYR    HD2   3340     0.1699      1.008   ; qtot -2.029
  3341          C    210    TYR      C   3341     0.5973      12.01   ; qtot -1.432
  3342          O    210    TYR      O   3342    -0.5679         16   ; qtot -2
; residue 211 SER rtp SER  q  0.0
  3343          N    211    SER      N   3343    -0.4157      14.01   ; qtot -2.416
  3344          H    211    SER      H   3344     0.2719      1.008   ; qtot -2.144
  3345         CT    211    SER     CA   3345    -0.0249      12.01   ; qtot -2.169
  3346         H1    211    SER     HA   3346     0.0843      1.008   ; qtot -2.084
  3347         CT    211    SER     CB   3347     0.2117      12.01   ; qtot -1.873
  3348         H1    211    SER    HB1   3348     0.0352      1.008   ; qtot -1.837
  3349         H1    211    SER    HB2   3349     0.0352      1.008   ; qtot -1.802
  3350         OH    211    SER     OG   3350    -0.6546         16   ; qtot -2.457
  3351         HO    211    SER     HG   3351     0.4275      1.008   ; qtot -2.029
  3352          C    211    SER      C   3352     0.5973      12.01   ; qtot -1.432
  3353          O    211    SER      O   3353    -0.5679         16   ; qtot -2
; residue 212 PRO rtp PRO  q  0.0
  3354          N    212    PRO      N   3354    -0.2548      14.01   ; qtot -2.255
  3355         CT    212    PRO     CD   3355     0.0192      12.01   ; qtot -2.236
  3356         H1    212    PRO    HD1   3356     0.0391      1.008   ; qtot -2.196
  3357         H1    212    PRO    HD2   3357     0.0391      1.008   ; qtot -2.157
  3358         CT    212    PRO     CG   3358     0.0189      12.01   ; qtot -2.138
  3359         HC    212    PRO    HG1   3359     0.0213      1.008   ; qtot -2.117
  3360         HC    212    PRO    HG2   3360     0.0213      1.008   ; qtot -2.096
  3361         CT    212    PRO     CB   3361     -0.007      12.01   ; qtot -2.103
  3362         HC    212    PRO    HB1   3362     0.0253      1.008   ; qtot -2.078
  3363         HC    212    PRO    HB2   3363     0.0253      1.008   ; qtot -2.052
  3364         CT    212    PRO     CA   3364    -0.0266      12.01   ; qtot -2.079
  3365         H1    212    PRO     HA   3365     0.0641      1.008   ; qtot -2.015
  3366          C    212    PRO      C   3366     0.5896      12.01   ; qtot -1.425
  3367          O    212    PRO      O   3367    -0.5748         16   ; qtot -2
; residue 213 LEU rtp LEU  q  0.0
  3368          N    213    LEU      N   3368    -0.4157      14.01   ; qtot -2.416
  3369          H    213    LEU      H   3369     0.2719      1.008   ; qtot -2.144
  3370         CT    213    LEU     CA   3370    -0.0518      12.01   ; qtot -2.196
  3371         H1    213    LEU     HA   3371     0.0922      1.008   ; qtot -2.103
  3372         CT    213    LEU     CB   3372    -0.1102      12.01   ; qtot -2.214
  3373         HC    213    LEU    HB1   3373     0.0457      1.008   ; qtot -2.168
  3374         HC    213    LEU    HB2   3374     0.0457      1.008   ; qtot -2.122
  3375         CT    213    LEU     CG   3375     0.3531      12.01   ; qtot -1.769
  3376         HC    213    LEU     HG   3376    -0.0361      1.008   ; qtot -1.805
  3377         CT    213    LEU    CD1   3377    -0.4121      12.01   ; qtot -2.217
  3378         HC    213    LEU   HD11   3378        0.1      1.008   ; qtot -2.117
  3379         HC    213    LEU   HD12   3379        0.1      1.008   ; qtot -2.017
  3380         HC    213    LEU   HD13   3380        0.1      1.008   ; qtot -1.917
  3381         CT    213    LEU    CD2   3381    -0.4121      12.01   ; qtot -2.329
  3382         HC    213    LEU   HD21   3382        0.1      1.008   ; qtot -2.229
  3383         HC    213    LEU   HD22   3383        0.1      1.008   ; qtot -2.129
  3384         HC    213    LEU   HD23   3384        0.1      1.008   ; qtot -2.029
  3385          C    213    LEU      C   3385     0.5973      12.01   ; qtot -1.432
  3386          O    213    LEU      O   3386    -0.5679         16   ; qtot -2
; residue 214 GLY rtp GLY  q  0.0
  3387          N    214    GLY      N   3387    -0.4157      14.01   ; qtot -2.416
  3388          H    214    GLY      H   3388     0.2719      1.008   ; qtot -2.144
  3389         CT    214    GLY     CA   3389    -0.0252      12.01   ; qtot -2.169
  3390         H1    214    GLY    HA1   3390     0.0698      1.008   ; qtot -2.099
  3391         H1    214    GLY    HA2   3391     0.0698      1.008   ; qtot -2.029
  3392          C    214    GLY      C   3392     0.5973      12.01   ; qtot -1.432
  3393          O    214    GLY      O   3393    -0.5679         16   ; qtot -2
; residue 215 SER rtp SER  q  0.0
  3394          N    215    SER      N   3394    -0.4157      14.01   ; qtot -2.416
  3395          H    215    SER      H   3395     0.2719      1.008   ; qtot -2.144
  3396         CT    215    SER     CA   3396    -0.0249      12.01   ; qtot -2.169
  3397         H1    215    SER     HA   3397     0.0843      1.008   ; qtot -2.084
  3398         CT    215    SER     CB   3398     0.2117      12.01   ; qtot -1.873
  3399         H1    215    SER    HB1   3399     0.0352      1.008   ; qtot -1.837
  3400         H1    215    SER    HB2   3400     0.0352      1.008   ; qtot -1.802
  3401         OH    215    SER     OG   3401    -0.6546         16   ; qtot -2.457
  3402         HO    215    SER     HG   3402     0.4275      1.008   ; qtot -2.029
  3403          C    215    SER      C   3403     0.5973      12.01   ; qtot -1.432
  3404          O    215    SER      O   3404    -0.5679         16   ; qtot -2
; residue 216 PRO rtp PRO  q  0.0
  3405          N    216    PRO      N   3405    -0.2548      14.01   ; qtot -2.255
  3406         CT    216    PRO     CD   3406     0.0192      12.01   ; qtot -2.236
  3407         H1    216    PRO    HD1   3407     0.0391      1.008   ; qtot -2.196
  3408         H1    216    PRO    HD2   3408     0.0391      1.008   ; qtot -2.157
  3409         CT    216    PRO     CG   3409     0.0189      12.01   ; qtot -2.138
  3410         HC    216    PRO    HG1   3410     0.0213      1.008   ; qtot -2.117
  3411         HC    216    PRO    HG2   3411     0.0213      1.008   ; qtot -2.096
  3412         CT    216    PRO     CB   3412     -0.007      12.01   ; qtot -2.103
  3413         HC    216    PRO    HB1   3413     0.0253      1.008   ; qtot -2.078
  3414         HC    216    PRO    HB2   3414     0.0253      1.008   ; qtot -2.052
  3415         CT    216    PRO     CA   3415    -0.0266      12.01   ; qtot -2.079
  3416         H1    216    PRO     HA   3416     0.0641      1.008   ; qtot -2.015
  3417          C    216    PRO      C   3417     0.5896      12.01   ; qtot -1.425
  3418          O    216    PRO      O   3418    -0.5748         16   ; qtot -2
; residue 217 ASP rtp ASP  q -1.0
  3419          N    217    ASP      N   3419    -0.5163      14.01   ; qtot -2.516
  3420          H    217    ASP      H   3420     0.2936      1.008   ; qtot -2.223
  3421         CT    217    ASP     CA   3421     0.0381      12.01   ; qtot -2.185
  3422         H1    217    ASP     HA   3422      0.088      1.008   ; qtot -2.097
  3423         CT    217    ASP     CB   3423    -0.0303      12.01   ; qtot -2.127
  3424         HC    217    ASP    HB1   3424    -0.0122      1.008   ; qtot -2.139
  3425         HC    217    ASP    HB2   3425    -0.0122      1.008   ; qtot -2.151
  3426          C    217    ASP     CG   3426     0.7994      12.01   ; qtot -1.352
  3427         O2    217    ASP    OD1   3427    -0.8014         16   ; qtot -2.153
  3428         O2    217    ASP    OD2   3428    -0.8014         16   ; qtot -2.955
  3429          C    217    ASP      C   3429     0.5366      12.01   ; qtot -2.418
  3430          O    217    ASP      O   3430    -0.5819         16   ; qtot -3
; residue 218 ARG rtp ARG  q +1.0
  3431          N    218    ARG      N   3431    -0.3479      14.01   ; qtot -3.348
  3432          H    218    ARG      H   3432     0.2747      1.008   ; qtot -3.073
  3433         CT    218    ARG     CA   3433    -0.2637      12.01   ; qtot -3.337
  3434         H1    218    ARG     HA   3434      0.156      1.008   ; qtot -3.181
  3435         CT    218    ARG     CB   3435    -0.0007      12.01   ; qtot -3.182
  3436         HC    218    ARG    HB1   3436     0.0327      1.008   ; qtot -3.149
  3437         HC    218    ARG    HB2   3437     0.0327      1.008   ; qtot -3.116
  3438         CT    218    ARG     CG   3438      0.039      12.01   ; qtot -3.077
  3439         HC    218    ARG    HG1   3439     0.0285      1.008   ; qtot -3.049
  3440         HC    218    ARG    HG2   3440     0.0285      1.008   ; qtot -3.02
  3441         CT    218    ARG     CD   3441     0.0486      12.01   ; qtot -2.972
  3442         H1    218    ARG    HD1   3442     0.0687      1.008   ; qtot -2.903
  3443         H1    218    ARG    HD2   3443     0.0687      1.008   ; qtot -2.834
  3444         N2    218    ARG     NE   3444    -0.5295      14.01   ; qtot -3.364
  3445          H    218    ARG     HE   3445     0.3456      1.008   ; qtot -3.018
  3446         CA    218    ARG     CZ   3446     0.8076      12.01   ; qtot -2.21
  3447         N2    218    ARG    NH1   3447    -0.8627      14.01   ; qtot -3.073
  3448          H    218    ARG   HH11   3448     0.4478      1.008   ; qtot -2.625
  3449          H    218    ARG   HH12   3449     0.4478      1.008   ; qtot -2.178
  3450         N2    218    ARG    NH2   3450    -0.8627      14.01   ; qtot -3.04
  3451          H    218    ARG   HH21   3451     0.4478      1.008   ; qtot -2.592
  3452          H    218    ARG   HH22   3452     0.4478      1.008   ; qtot -2.145
  3453          C    218    ARG      C   3453     0.7341      12.01   ; qtot -1.411
  3454          O    218    ARG      O   3454    -0.5894         16   ; qtot -2
; residue 219 PRO rtp PRO  q  0.0
  3455          N    219    PRO      N   3455    -0.2548      14.01   ; qtot -2.255
  3456         CT    219    PRO     CD   3456     0.0192      12.01   ; qtot -2.236
  3457         H1    219    PRO    HD1   3457     0.0391      1.008   ; qtot -2.196
  3458         H1    219    PRO    HD2   3458     0.0391      1.008   ; qtot -2.157
  3459         CT    219    PRO     CG   3459     0.0189      12.01   ; qtot -2.138
  3460         HC    219    PRO    HG1   3460     0.0213      1.008   ; qtot -2.117
  3461         HC    219    PRO    HG2   3461     0.0213      1.008   ; qtot -2.096
  3462         CT    219    PRO     CB   3462     -0.007      12.01   ; qtot -2.103
  3463         HC    219    PRO    HB1   3463     0.0253      1.008   ; qtot -2.078
  3464         HC    219    PRO    HB2   3464     0.0253      1.008   ; qtot -2.052
  3465         CT    219    PRO     CA   3465    -0.0266      12.01   ; qtot -2.079
  3466         H1    219    PRO     HA   3466     0.0641      1.008   ; qtot -2.015
  3467          C    219    PRO      C   3467     0.5896      12.01   ; qtot -1.425
  3468          O    219    PRO      O   3468    -0.5748         16   ; qtot -2
; residue 220 TRP rtp TRP  q  0.0
  3469          N    220    TRP      N   3469    -0.4157      14.01   ; qtot -2.416
  3470          H    220    TRP      H   3470     0.2719      1.008   ; qtot -2.144
  3471         CT    220    TRP     CA   3471    -0.0275      12.01   ; qtot -2.171
  3472         H1    220    TRP     HA   3472     0.1123      1.008   ; qtot -2.059
  3473         CT    220    TRP     CB   3473     -0.005      12.01   ; qtot -2.064
  3474         HC    220    TRP    HB1   3474     0.0339      1.008   ; qtot -2.03
  3475         HC    220    TRP    HB2   3475     0.0339      1.008   ; qtot -1.996
  3476         C*    220    TRP     CG   3476    -0.1415      12.01   ; qtot -2.138
  3477         CW    220    TRP    CD1   3477    -0.1638      12.01   ; qtot -2.301
  3478         H4    220    TRP    HD1   3478     0.2062      1.008   ; qtot -2.095
  3479         NA    220    TRP    NE1   3479    -0.3418      14.01   ; qtot -2.437
  3480          H    220    TRP    HE1   3480     0.3412      1.008   ; qtot -2.096
  3481         CN    220    TRP    CE2   3481      0.138      12.01   ; qtot -1.958
  3482         CA    220    TRP    CZ2   3482    -0.2601      12.01   ; qtot -2.218
  3483         HA    220    TRP    HZ2   3483     0.1572      1.008   ; qtot -2.061
  3484         CA    220    TRP    CH2   3484    -0.1134      12.01   ; qtot -2.174
  3485         HA    220    TRP    HH2   3485     0.1417      1.008   ; qtot -2.032
  3486         CA    220    TRP    CZ3   3486    -0.1972      12.01   ; qtot -2.23
  3487         HA    220    TRP    HZ3   3487     0.1447      1.008   ; qtot -2.085
  3488         CA    220    TRP    CE3   3488    -0.2387      12.01   ; qtot -2.324
  3489         HA    220    TRP    HE3   3489       0.17      1.008   ; qtot -2.154
  3490         CB    220    TRP    CD2   3490     0.1243      12.01   ; qtot -2.029
  3491          C    220    TRP      C   3491     0.5973      12.01   ; qtot -1.432
  3492          O    220    TRP      O   3492    -0.5679         16   ; qtot -2
; residue 221 ALA rtp ALA  q  0.0
  3493          N    221    ALA      N   3493    -0.4157      14.01   ; qtot -2.416
  3494          H    221    ALA      H   3494     0.2719      1.008   ; qtot -2.144
  3495         CT    221    ALA     CA   3495     0.0337      12.01   ; qtot -2.11
  3496         H1    221    ALA     HA   3496     0.0823      1.008   ; qtot -2.028
  3497         CT    221    ALA     CB   3497    -0.1825      12.01   ; qtot -2.21
  3498         HC    221    ALA    HB1   3498     0.0603      1.008   ; qtot -2.15
  3499         HC    221    ALA    HB2   3499     0.0603      1.008   ; qtot -2.09
  3500         HC    221    ALA    HB3   3500     0.0603      1.008   ; qtot -2.029
  3501          C    221    ALA      C   3501     0.5973      12.01   ; qtot -1.432
  3502          O    221    ALA      O   3502    -0.5679         16   ; qtot -2
; residue 222 LYS rtp LYS  q +1.0
  3503          N    222    LYS      N   3503    -0.3479      14.01   ; qtot -2.348
  3504          H    222    LYS      H   3504     0.2747      1.008   ; qtot -2.073
  3505         CT    222    LYS     CA   3505      -0.24      12.01   ; qtot -2.313
  3506         H1    222    LYS     HA   3506     0.1426      1.008   ; qtot -2.171
  3507         CT    222    LYS     CB   3507    -0.0094      12.01   ; qtot -2.18
  3508         HC    222    LYS    HB1   3508     0.0362      1.008   ; qtot -2.144
  3509         HC    222    LYS    HB2   3509     0.0362      1.008   ; qtot -2.108
  3510         CT    222    LYS     CG   3510     0.0187      12.01   ; qtot -2.089
  3511         HC    222    LYS    HG1   3511     0.0103      1.008   ; qtot -2.079
  3512         HC    222    LYS    HG2   3512     0.0103      1.008   ; qtot -2.068
  3513         CT    222    LYS     CD   3513    -0.0479      12.01   ; qtot -2.116
  3514         HC    222    LYS    HD1   3514     0.0621      1.008   ; qtot -2.054
  3515         HC    222    LYS    HD2   3515     0.0621      1.008   ; qtot -1.992
  3516         CT    222    LYS     CE   3516    -0.0143      12.01   ; qtot -2.006
  3517         HP    222    LYS    HE1   3517     0.1135      1.008   ; qtot -1.893
  3518         HP    222    LYS    HE2   3518     0.1135      1.008   ; qtot -1.779
  3519         N3    222    LYS     NZ   3519    -0.3854      14.01   ; qtot -2.165
  3520          H    222    LYS    HZ1   3520       0.34      1.008   ; qtot -1.825
  3521          H    222    LYS    HZ2   3521       0.34      1.008   ; qtot -1.485
  3522          H    222    LYS    HZ3   3522       0.34      1.008   ; qtot -1.145
  3523          C    222    LYS      C   3523     0.7341      12.01   ; qtot -0.4106
  3524          O    222    LYS      O   3524    -0.5894         16   ; qtot -1
; residue 223 PRO rtp PRO  q  0.0
  3525          N    223    PRO      N   3525    -0.2548      14.01   ; qtot -1.255
  3526         CT    223    PRO     CD   3526     0.0192      12.01   ; qtot -1.236
  3527         H1    223    PRO    HD1   3527     0.0391      1.008   ; qtot -1.196
  3528         H1    223    PRO    HD2   3528     0.0391      1.008   ; qtot -1.157
  3529         CT    223    PRO     CG   3529     0.0189      12.01   ; qtot -1.138
  3530         HC    223    PRO    HG1   3530     0.0213      1.008   ; qtot -1.117
  3531         HC    223    PRO    HG2   3531     0.0213      1.008   ; qtot -1.096
  3532         CT    223    PRO     CB   3532     -0.007      12.01   ; qtot -1.103
  3533         HC    223    PRO    HB1   3533     0.0253      1.008   ; qtot -1.078
  3534         HC    223    PRO    HB2   3534     0.0253      1.008   ; qtot -1.052
  3535         CT    223    PRO     CA   3535    -0.0266      12.01   ; qtot -1.079
  3536         H1    223    PRO     HA   3536     0.0641      1.008   ; qtot -1.015
  3537          C    223    PRO      C   3537     0.5896      12.01   ; qtot -0.4252
  3538          O    223    PRO      O   3538    -0.5748         16   ; qtot -1
; residue 224 GLU rtp GLU  q -1.0
  3539          N    224    GLU      N   3539    -0.5163      14.01   ; qtot -1.516
  3540          H    224    GLU      H   3540     0.2936      1.008   ; qtot -1.223
  3541         CT    224    GLU     CA   3541     0.0397      12.01   ; qtot -1.183
  3542         H1    224    GLU     HA   3542     0.1105      1.008   ; qtot -1.072
  3543         CT    224    GLU     CB   3543      0.056      12.01   ; qtot -1.016
  3544         HC    224    GLU    HB1   3544    -0.0173      1.008   ; qtot -1.034
  3545         HC    224    GLU    HB2   3545    -0.0173      1.008   ; qtot -1.051
  3546         CT    224    GLU     CG   3546     0.0136      12.01   ; qtot -1.037
  3547         HC    224    GLU    HG1   3547    -0.0425      1.008   ; qtot -1.08
  3548         HC    224    GLU    HG2   3548    -0.0425      1.008   ; qtot -1.122
  3549          C    224    GLU     CD   3549     0.8054      12.01   ; qtot -0.3171
  3550         O2    224    GLU    OE1   3550    -0.8188         16   ; qtot -1.136
  3551         O2    224    GLU    OE2   3551    -0.8188         16   ; qtot -1.955
  3552          C    224    GLU      C   3552     0.5366      12.01   ; qtot -1.418
  3553          O    224    GLU      O   3553    -0.5819         16   ; qtot -2
; residue 225 ASP rtp ASP  q -1.0
  3554          N    225    ASP      N   3554    -0.5163      14.01   ; qtot -2.516
  3555          H    225    ASP      H   3555     0.2936      1.008   ; qtot -2.223
  3556         CT    225    ASP     CA   3556     0.0381      12.01   ; qtot -2.185
  3557         H1    225    ASP     HA   3557      0.088      1.008   ; qtot -2.097
  3558         CT    225    ASP     CB   3558    -0.0303      12.01   ; qtot -2.127
  3559         HC    225    ASP    HB1   3559    -0.0122      1.008   ; qtot -2.139
  3560         HC    225    ASP    HB2   3560    -0.0122      1.008   ; qtot -2.151
  3561          C    225    ASP     CG   3561     0.7994      12.01   ; qtot -1.352
  3562         O2    225    ASP    OD1   3562    -0.8014         16   ; qtot -2.153
  3563         O2    225    ASP    OD2   3563    -0.8014         16   ; qtot -2.955
  3564          C    225    ASP      C   3564     0.5366      12.01   ; qtot -2.418
  3565          O    225    ASP      O   3565    -0.5819         16   ; qtot -3
; residue 226 PRO rtp PRO  q  0.0
  3566          N    226    PRO      N   3566    -0.2548      14.01   ; qtot -3.255
  3567         CT    226    PRO     CD   3567     0.0192      12.01   ; qtot -3.236
  3568         H1    226    PRO    HD1   3568     0.0391      1.008   ; qtot -3.196
  3569         H1    226    PRO    HD2   3569     0.0391      1.008   ; qtot -3.157
  3570         CT    226    PRO     CG   3570     0.0189      12.01   ; qtot -3.138
  3571         HC    226    PRO    HG1   3571     0.0213      1.008   ; qtot -3.117
  3572         HC    226    PRO    HG2   3572     0.0213      1.008   ; qtot -3.096
  3573         CT    226    PRO     CB   3573     -0.007      12.01   ; qtot -3.103
  3574         HC    226    PRO    HB1   3574     0.0253      1.008   ; qtot -3.078
  3575         HC    226    PRO    HB2   3575     0.0253      1.008   ; qtot -3.052
  3576         CT    226    PRO     CA   3576    -0.0266      12.01   ; qtot -3.079
  3577         H1    226    PRO     HA   3577     0.0641      1.008   ; qtot -3.015
  3578          C    226    PRO      C   3578     0.5896      12.01   ; qtot -2.425
  3579          O    226    PRO      O   3579    -0.5748         16   ; qtot -3
; residue 227 SER rtp SER  q  0.0
  3580          N    227    SER      N   3580    -0.4157      14.01   ; qtot -3.416
  3581          H    227    SER      H   3581     0.2719      1.008   ; qtot -3.144
  3582         CT    227    SER     CA   3582    -0.0249      12.01   ; qtot -3.169
  3583         H1    227    SER     HA   3583     0.0843      1.008   ; qtot -3.084
  3584         CT    227    SER     CB   3584     0.2117      12.01   ; qtot -2.873
  3585         H1    227    SER    HB1   3585     0.0352      1.008   ; qtot -2.837
  3586         H1    227    SER    HB2   3586     0.0352      1.008   ; qtot -2.802
  3587         OH    227    SER     OG   3587    -0.6546         16   ; qtot -3.457
  3588         HO    227    SER     HG   3588     0.4275      1.008   ; qtot -3.029
  3589          C    227    SER      C   3589     0.5973      12.01   ; qtot -2.432
  3590          O    227    SER      O   3590    -0.5679         16   ; qtot -3
; residue 228 LEU rtp LEU  q  0.0
  3591          N    228    LEU      N   3591    -0.4157      14.01   ; qtot -3.416
  3592          H    228    LEU      H   3592     0.2719      1.008   ; qtot -3.144
  3593         CT    228    LEU     CA   3593    -0.0518      12.01   ; qtot -3.196
  3594         H1    228    LEU     HA   3594     0.0922      1.008   ; qtot -3.103
  3595         CT    228    LEU     CB   3595    -0.1102      12.01   ; qtot -3.214
  3596         HC    228    LEU    HB1   3596     0.0457      1.008   ; qtot -3.168
  3597         HC    228    LEU    HB2   3597     0.0457      1.008   ; qtot -3.122
  3598         CT    228    LEU     CG   3598     0.3531      12.01   ; qtot -2.769
  3599         HC    228    LEU     HG   3599    -0.0361      1.008   ; qtot -2.805
  3600         CT    228    LEU    CD1   3600    -0.4121      12.01   ; qtot -3.217
  3601         HC    228    LEU   HD11   3601        0.1      1.008   ; qtot -3.117
  3602         HC    228    LEU   HD12   3602        0.1      1.008   ; qtot -3.017
  3603         HC    228    LEU   HD13   3603        0.1      1.008   ; qtot -2.917
  3604         CT    228    LEU    CD2   3604    -0.4121      12.01   ; qtot -3.329
  3605         HC    228    LEU   HD21   3605        0.1      1.008   ; qtot -3.229
  3606         HC    228    LEU   HD22   3606        0.1      1.008   ; qtot -3.129
  3607         HC    228    LEU   HD23   3607        0.1      1.008   ; qtot -3.029
  3608          C    228    LEU      C   3608     0.5973      12.01   ; qtot -2.432
  3609          O    228    LEU      O   3609    -0.5679         16   ; qtot -3
; residue 229 LEU rtp LEU  q  0.0
  3610          N    229    LEU      N   3610    -0.4157      14.01   ; qtot -3.416
  3611          H    229    LEU      H   3611     0.2719      1.008   ; qtot -3.144
  3612         CT    229    LEU     CA   3612    -0.0518      12.01   ; qtot -3.196
  3613         H1    229    LEU     HA   3613     0.0922      1.008   ; qtot -3.103
  3614         CT    229    LEU     CB   3614    -0.1102      12.01   ; qtot -3.214
  3615         HC    229    LEU    HB1   3615     0.0457      1.008   ; qtot -3.168
  3616         HC    229    LEU    HB2   3616     0.0457      1.008   ; qtot -3.122
  3617         CT    229    LEU     CG   3617     0.3531      12.01   ; qtot -2.769
  3618         HC    229    LEU     HG   3618    -0.0361      1.008   ; qtot -2.805
  3619         CT    229    LEU    CD1   3619    -0.4121      12.01   ; qtot -3.217
  3620         HC    229    LEU   HD11   3620        0.1      1.008   ; qtot -3.117
  3621         HC    229    LEU   HD12   3621        0.1      1.008   ; qtot -3.017
  3622         HC    229    LEU   HD13   3622        0.1      1.008   ; qtot -2.917
  3623         CT    229    LEU    CD2   3623    -0.4121      12.01   ; qtot -3.329
  3624         HC    229    LEU   HD21   3624        0.1      1.008   ; qtot -3.229
  3625         HC    229    LEU   HD22   3625        0.1      1.008   ; qtot -3.129
  3626         HC    229    LEU   HD23   3626        0.1      1.008   ; qtot -3.029
  3627          C    229    LEU      C   3627     0.5973      12.01   ; qtot -2.432
  3628          O    229    LEU      O   3628    -0.5679         16   ; qtot -3
; residue 230 GLU rtp GLU  q -1.0
  3629          N    230    GLU      N   3629    -0.5163      14.01   ; qtot -3.516
  3630          H    230    GLU      H   3630     0.2936      1.008   ; qtot -3.223
  3631         CT    230    GLU     CA   3631     0.0397      12.01   ; qtot -3.183
  3632         H1    230    GLU     HA   3632     0.1105      1.008   ; qtot -3.072
  3633         CT    230    GLU     CB   3633      0.056      12.01   ; qtot -3.016
  3634         HC    230    GLU    HB1   3634    -0.0173      1.008   ; qtot -3.034
  3635         HC    230    GLU    HB2   3635    -0.0173      1.008   ; qtot -3.051
  3636         CT    230    GLU     CG   3636     0.0136      12.01   ; qtot -3.037
  3637         HC    230    GLU    HG1   3637    -0.0425      1.008   ; qtot -3.08
  3638         HC    230    GLU    HG2   3638    -0.0425      1.008   ; qtot -3.122
  3639          C    230    GLU     CD   3639     0.8054      12.01   ; qtot -2.317
  3640         O2    230    GLU    OE1   3640    -0.8188         16   ; qtot -3.136
  3641         O2    230    GLU    OE2   3641    -0.8188         16   ; qtot -3.955
  3642          C    230    GLU      C   3642     0.5366      12.01   ; qtot -3.418
  3643          O    230    GLU      O   3643    -0.5819         16   ; qtot -4
; residue 231 ASP rtp ASP  q -1.0
  3644          N    231    ASP      N   3644    -0.5163      14.01   ; qtot -4.516
  3645          H    231    ASP      H   3645     0.2936      1.008   ; qtot -4.223
  3646         CT    231    ASP     CA   3646     0.0381      12.01   ; qtot -4.185
  3647         H1    231    ASP     HA   3647      0.088      1.008   ; qtot -4.097
  3648         CT    231    ASP     CB   3648    -0.0303      12.01   ; qtot -4.127
  3649         HC    231    ASP    HB1   3649    -0.0122      1.008   ; qtot -4.139
  3650         HC    231    ASP    HB2   3650    -0.0122      1.008   ; qtot -4.151
  3651          C    231    ASP     CG   3651     0.7994      12.01   ; qtot -3.352
  3652         O2    231    ASP    OD1   3652    -0.8014         16   ; qtot -4.153
  3653         O2    231    ASP    OD2   3653    -0.8014         16   ; qtot -4.955
  3654          C    231    ASP      C   3654     0.5366      12.01   ; qtot -4.418
  3655          O    231    ASP      O   3655    -0.5819         16   ; qtot -5
; residue 232 PRO rtp PRO  q  0.0
  3656          N    232    PRO      N   3656    -0.2548      14.01   ; qtot -5.255
  3657         CT    232    PRO     CD   3657     0.0192      12.01   ; qtot -5.236
  3658         H1    232    PRO    HD1   3658     0.0391      1.008   ; qtot -5.196
  3659         H1    232    PRO    HD2   3659     0.0391      1.008   ; qtot -5.157
  3660         CT    232    PRO     CG   3660     0.0189      12.01   ; qtot -5.138
  3661         HC    232    PRO    HG1   3661     0.0213      1.008   ; qtot -5.117
  3662         HC    232    PRO    HG2   3662     0.0213      1.008   ; qtot -5.096
  3663         CT    232    PRO     CB   3663     -0.007      12.01   ; qtot -5.103
  3664         HC    232    PRO    HB1   3664     0.0253      1.008   ; qtot -5.078
  3665         HC    232    PRO    HB2   3665     0.0253      1.008   ; qtot -5.052
  3666         CT    232    PRO     CA   3666    -0.0266      12.01   ; qtot -5.079
  3667         H1    232    PRO     HA   3667     0.0641      1.008   ; qtot -5.015
  3668          C    232    PRO      C   3668     0.5896      12.01   ; qtot -4.425
  3669          O    232    PRO      O   3669    -0.5748         16   ; qtot -5
; residue 233 ARG rtp ARG  q +1.0
  3670          N    233    ARG      N   3670    -0.3479      14.01   ; qtot -5.348
  3671          H    233    ARG      H   3671     0.2747      1.008   ; qtot -5.073
  3672         CT    233    ARG     CA   3672    -0.2637      12.01   ; qtot -5.337
  3673         H1    233    ARG     HA   3673      0.156      1.008   ; qtot -5.181
  3674         CT    233    ARG     CB   3674    -0.0007      12.01   ; qtot -5.182
  3675         HC    233    ARG    HB1   3675     0.0327      1.008   ; qtot -5.149
  3676         HC    233    ARG    HB2   3676     0.0327      1.008   ; qtot -5.116
  3677         CT    233    ARG     CG   3677      0.039      12.01   ; qtot -5.077
  3678         HC    233    ARG    HG1   3678     0.0285      1.008   ; qtot -5.049
  3679         HC    233    ARG    HG2   3679     0.0285      1.008   ; qtot -5.02
  3680         CT    233    ARG     CD   3680     0.0486      12.01   ; qtot -4.972
  3681         H1    233    ARG    HD1   3681     0.0687      1.008   ; qtot -4.903
  3682         H1    233    ARG    HD2   3682     0.0687      1.008   ; qtot -4.834
  3683         N2    233    ARG     NE   3683    -0.5295      14.01   ; qtot -5.364
  3684          H    233    ARG     HE   3684     0.3456      1.008   ; qtot -5.018
  3685         CA    233    ARG     CZ   3685     0.8076      12.01   ; qtot -4.21
  3686         N2    233    ARG    NH1   3686    -0.8627      14.01   ; qtot -5.073
  3687          H    233    ARG   HH11   3687     0.4478      1.008   ; qtot -4.625
  3688          H    233    ARG   HH12   3688     0.4478      1.008   ; qtot -4.178
  3689         N2    233    ARG    NH2   3689    -0.8627      14.01   ; qtot -5.04
  3690          H    233    ARG   HH21   3690     0.4478      1.008   ; qtot -4.592
  3691          H    233    ARG   HH22   3691     0.4478      1.008   ; qtot -4.145
  3692          C    233    ARG      C   3692     0.7341      12.01   ; qtot -3.411
  3693          O    233    ARG      O   3693    -0.5894         16   ; qtot -4
; residue 234 ILE rtp ILE  q  0.0
  3694          N    234    ILE      N   3694    -0.4157      14.01   ; qtot -4.416
  3695          H    234    ILE      H   3695     0.2719      1.008   ; qtot -4.144
  3696         CT    234    ILE     CA   3696    -0.0597      12.01   ; qtot -4.203
  3697         H1    234    ILE     HA   3697     0.0869      1.008   ; qtot -4.117
  3698         CT    234    ILE     CB   3698     0.1303      12.01   ; qtot -3.986
  3699         HC    234    ILE     HB   3699     0.0187      1.008   ; qtot -3.968
  3700         CT    234    ILE    CG2   3700    -0.3204      12.01   ; qtot -4.288
  3701         HC    234    ILE   HG21   3701     0.0882      1.008   ; qtot -4.2
  3702         HC    234    ILE   HG22   3702     0.0882      1.008   ; qtot -4.112
  3703         HC    234    ILE   HG23   3703     0.0882      1.008   ; qtot -4.023
  3704         CT    234    ILE    CG1   3704     -0.043      12.01   ; qtot -4.066
  3705         HC    234    ILE   HG11   3705     0.0236      1.008   ; qtot -4.043
  3706         HC    234    ILE   HG12   3706     0.0236      1.008   ; qtot -4.019
  3707         CT    234    ILE     CD   3707     -0.066      12.01   ; qtot -4.085
  3708         HC    234    ILE    HD1   3708     0.0186      1.008   ; qtot -4.067
  3709         HC    234    ILE    HD2   3709     0.0186      1.008   ; qtot -4.048
  3710         HC    234    ILE    HD3   3710     0.0186      1.008   ; qtot -4.029
  3711          C    234    ILE      C   3711     0.5973      12.01   ; qtot -3.432
  3712          O    234    ILE      O   3712    -0.5679         16   ; qtot -4
; residue 235 LYS rtp LYS  q +1.0
  3713          N    235    LYS      N   3713    -0.3479      14.01   ; qtot -4.348
  3714          H    235    LYS      H   3714     0.2747      1.008   ; qtot -4.073
  3715         CT    235    LYS     CA   3715      -0.24      12.01   ; qtot -4.313
  3716         H1    235    LYS     HA   3716     0.1426      1.008   ; qtot -4.171
  3717         CT    235    LYS     CB   3717    -0.0094      12.01   ; qtot -4.18
  3718         HC    235    LYS    HB1   3718     0.0362      1.008   ; qtot -4.144
  3719         HC    235    LYS    HB2   3719     0.0362      1.008   ; qtot -4.108
  3720         CT    235    LYS     CG   3720     0.0187      12.01   ; qtot -4.089
  3721         HC    235    LYS    HG1   3721     0.0103      1.008   ; qtot -4.079
  3722         HC    235    LYS    HG2   3722     0.0103      1.008   ; qtot -4.068
  3723         CT    235    LYS     CD   3723    -0.0479      12.01   ; qtot -4.116
  3724         HC    235    LYS    HD1   3724     0.0621      1.008   ; qtot -4.054
  3725         HC    235    LYS    HD2   3725     0.0621      1.008   ; qtot -3.992
  3726         CT    235    LYS     CE   3726    -0.0143      12.01   ; qtot -4.006
  3727         HP    235    LYS    HE1   3727     0.1135      1.008   ; qtot -3.893
  3728         HP    235    LYS    HE2   3728     0.1135      1.008   ; qtot -3.779
  3729         N3    235    LYS     NZ   3729    -0.3854      14.01   ; qtot -4.165
  3730          H    235    LYS    HZ1   3730       0.34      1.008   ; qtot -3.825
  3731          H    235    LYS    HZ2   3731       0.34      1.008   ; qtot -3.485
  3732          H    235    LYS    HZ3   3732       0.34      1.008   ; qtot -3.145
  3733          C    235    LYS      C   3733     0.7341      12.01   ; qtot -2.411
  3734          O    235    LYS      O   3734    -0.5894         16   ; qtot -3
; residue 236 ALA rtp ALA  q  0.0
  3735          N    236    ALA      N   3735    -0.4157      14.01   ; qtot -3.416
  3736          H    236    ALA      H   3736     0.2719      1.008   ; qtot -3.144
  3737         CT    236    ALA     CA   3737     0.0337      12.01   ; qtot -3.11
  3738         H1    236    ALA     HA   3738     0.0823      1.008   ; qtot -3.028
  3739         CT    236    ALA     CB   3739    -0.1825      12.01   ; qtot -3.21
  3740         HC    236    ALA    HB1   3740     0.0603      1.008   ; qtot -3.15
  3741         HC    236    ALA    HB2   3741     0.0603      1.008   ; qtot -3.09
  3742         HC    236    ALA    HB3   3742     0.0603      1.008   ; qtot -3.029
  3743          C    236    ALA      C   3743     0.5973      12.01   ; qtot -2.432
  3744          O    236    ALA      O   3744    -0.5679         16   ; qtot -3
; residue 237 ILE rtp ILE  q  0.0
  3745          N    237    ILE      N   3745    -0.4157      14.01   ; qtot -3.416
  3746          H    237    ILE      H   3746     0.2719      1.008   ; qtot -3.144
  3747         CT    237    ILE     CA   3747    -0.0597      12.01   ; qtot -3.203
  3748         H1    237    ILE     HA   3748     0.0869      1.008   ; qtot -3.117
  3749         CT    237    ILE     CB   3749     0.1303      12.01   ; qtot -2.986
  3750         HC    237    ILE     HB   3750     0.0187      1.008   ; qtot -2.968
  3751         CT    237    ILE    CG2   3751    -0.3204      12.01   ; qtot -3.288
  3752         HC    237    ILE   HG21   3752     0.0882      1.008   ; qtot -3.2
  3753         HC    237    ILE   HG22   3753     0.0882      1.008   ; qtot -3.112
  3754         HC    237    ILE   HG23   3754     0.0882      1.008   ; qtot -3.023
  3755         CT    237    ILE    CG1   3755     -0.043      12.01   ; qtot -3.066
  3756         HC    237    ILE   HG11   3756     0.0236      1.008   ; qtot -3.043
  3757         HC    237    ILE   HG12   3757     0.0236      1.008   ; qtot -3.019
  3758         CT    237    ILE     CD   3758     -0.066      12.01   ; qtot -3.085
  3759         HC    237    ILE    HD1   3759     0.0186      1.008   ; qtot -3.067
  3760         HC    237    ILE    HD2   3760     0.0186      1.008   ; qtot -3.048
  3761         HC    237    ILE    HD3   3761     0.0186      1.008   ; qtot -3.029
  3762          C    237    ILE      C   3762     0.5973      12.01   ; qtot -2.432
  3763          O    237    ILE      O   3763    -0.5679         16   ; qtot -3
; residue 238 ALA rtp ALA  q  0.0
  3764          N    238    ALA      N   3764    -0.4157      14.01   ; qtot -3.416
  3765          H    238    ALA      H   3765     0.2719      1.008   ; qtot -3.144
  3766         CT    238    ALA     CA   3766     0.0337      12.01   ; qtot -3.11
  3767         H1    238    ALA     HA   3767     0.0823      1.008   ; qtot -3.028
  3768         CT    238    ALA     CB   3768    -0.1825      12.01   ; qtot -3.21
  3769         HC    238    ALA    HB1   3769     0.0603      1.008   ; qtot -3.15
  3770         HC    238    ALA    HB2   3770     0.0603      1.008   ; qtot -3.09
  3771         HC    238    ALA    HB3   3771     0.0603      1.008   ; qtot -3.029
  3772          C    238    ALA      C   3772     0.5973      12.01   ; qtot -2.432
  3773          O    238    ALA      O   3773    -0.5679         16   ; qtot -3
; residue 239 ALA rtp ALA  q  0.0
  3774          N    239    ALA      N   3774    -0.4157      14.01   ; qtot -3.416
  3775          H    239    ALA      H   3775     0.2719      1.008   ; qtot -3.144
  3776         CT    239    ALA     CA   3776     0.0337      12.01   ; qtot -3.11
  3777         H1    239    ALA     HA   3777     0.0823      1.008   ; qtot -3.028
  3778         CT    239    ALA     CB   3778    -0.1825      12.01   ; qtot -3.21
  3779         HC    239    ALA    HB1   3779     0.0603      1.008   ; qtot -3.15
  3780         HC    239    ALA    HB2   3780     0.0603      1.008   ; qtot -3.09
  3781         HC    239    ALA    HB3   3781     0.0603      1.008   ; qtot -3.029
  3782          C    239    ALA      C   3782     0.5973      12.01   ; qtot -2.432
  3783          O    239    ALA      O   3783    -0.5679         16   ; qtot -3
; residue 240 LYS rtp LYS  q +1.0
  3784          N    240    LYS      N   3784    -0.3479      14.01   ; qtot -3.348
  3785          H    240    LYS      H   3785     0.2747      1.008   ; qtot -3.073
  3786         CT    240    LYS     CA   3786      -0.24      12.01   ; qtot -3.313
  3787         H1    240    LYS     HA   3787     0.1426      1.008   ; qtot -3.171
  3788         CT    240    LYS     CB   3788    -0.0094      12.01   ; qtot -3.18
  3789         HC    240    LYS    HB1   3789     0.0362      1.008   ; qtot -3.144
  3790         HC    240    LYS    HB2   3790     0.0362      1.008   ; qtot -3.108
  3791         CT    240    LYS     CG   3791     0.0187      12.01   ; qtot -3.089
  3792         HC    240    LYS    HG1   3792     0.0103      1.008   ; qtot -3.079
  3793         HC    240    LYS    HG2   3793     0.0103      1.008   ; qtot -3.068
  3794         CT    240    LYS     CD   3794    -0.0479      12.01   ; qtot -3.116
  3795         HC    240    LYS    HD1   3795     0.0621      1.008   ; qtot -3.054
  3796         HC    240    LYS    HD2   3796     0.0621      1.008   ; qtot -2.992
  3797         CT    240    LYS     CE   3797    -0.0143      12.01   ; qtot -3.006
  3798         HP    240    LYS    HE1   3798     0.1135      1.008   ; qtot -2.893
  3799         HP    240    LYS    HE2   3799     0.1135      1.008   ; qtot -2.779
  3800         N3    240    LYS     NZ   3800    -0.3854      14.01   ; qtot -3.165
  3801          H    240    LYS    HZ1   3801       0.34      1.008   ; qtot -2.825
  3802          H    240    LYS    HZ2   3802       0.34      1.008   ; qtot -2.485
  3803          H    240    LYS    HZ3   3803       0.34      1.008   ; qtot -2.145
  3804          C    240    LYS      C   3804     0.7341      12.01   ; qtot -1.411
  3805          O    240    LYS      O   3805    -0.5894         16   ; qtot -2
; residue 241 HIS rtp HIE  q  0.0
  3806          N    241    HIS      N   3806    -0.4157      14.01   ; qtot -2.416
  3807          H    241    HIS      H   3807     0.2719      1.008   ; qtot -2.144
  3808         CT    241    HIS     CA   3808    -0.0581      12.01   ; qtot -2.202
  3809         H1    241    HIS     HA   3809      0.136      1.008   ; qtot -2.066
  3810         CT    241    HIS     CB   3810    -0.0074      12.01   ; qtot -2.073
  3811         HC    241    HIS    HB1   3811     0.0367      1.008   ; qtot -2.037
  3812         HC    241    HIS    HB2   3812     0.0367      1.008   ; qtot -2
  3813         CC    241    HIS     CG   3813     0.1868      12.01   ; qtot -1.813
  3814         NB    241    HIS    ND1   3814    -0.5432      14.01   ; qtot -2.356
  3815         CR    241    HIS    CE1   3815     0.1635      12.01   ; qtot -2.193
  3816         H5    241    HIS    HE1   3816     0.1435      1.008   ; qtot -2.049
  3817         NA    241    HIS    NE2   3817    -0.2795      14.01   ; qtot -2.329
  3818          H    241    HIS    HE2   3818     0.3339      1.008   ; qtot -1.995
  3819         CW    241    HIS    CD2   3819    -0.2207      12.01   ; qtot -2.216
  3820         H4    241    HIS    HD2   3820     0.1862      1.008   ; qtot -2.029
  3821          C    241    HIS      C   3821     0.5973      12.01   ; qtot -1.432
  3822          O    241    HIS      O   3822    -0.5679         16   ; qtot -2
; residue 242 ASN rtp ASN  q  0.0
  3823          N    242    ASN      N   3823    -0.4157      14.01   ; qtot -2.416
  3824          H    242    ASN      H   3824     0.2719      1.008   ; qtot -2.144
  3825         CT    242    ASN     CA   3825     0.0143      12.01   ; qtot -2.129
  3826         H1    242    ASN     HA   3826     0.1048      1.008   ; qtot -2.025
  3827         CT    242    ASN     CB   3827    -0.2041      12.01   ; qtot -2.229
  3828         HC    242    ASN    HB1   3828     0.0797      1.008   ; qtot -2.149
  3829         HC    242    ASN    HB2   3829     0.0797      1.008   ; qtot -2.069
  3830          C    242    ASN     CG   3830      0.713      12.01   ; qtot -1.356
  3831          O    242    ASN    OD1   3831    -0.5931         16   ; qtot -1.949
  3832          N    242    ASN    ND2   3832    -0.9191      14.01   ; qtot -2.869
  3833          H    242    ASN   HD21   3833     0.4196      1.008   ; qtot -2.449
  3834          H    242    ASN   HD22   3834     0.4196      1.008   ; qtot -2.029
  3835          C    242    ASN      C   3835     0.5973      12.01   ; qtot -1.432
  3836          O    242    ASN      O   3836    -0.5679         16   ; qtot -2
; residue 243 LYS rtp LYS  q +1.0
  3837          N    243    LYS      N   3837    -0.3479      14.01   ; qtot -2.348
  3838          H    243    LYS      H   3838     0.2747      1.008   ; qtot -2.073
  3839         CT    243    LYS     CA   3839      -0.24      12.01   ; qtot -2.313
  3840         H1    243    LYS     HA   3840     0.1426      1.008   ; qtot -2.171
  3841         CT    243    LYS     CB   3841    -0.0094      12.01   ; qtot -2.18
  3842         HC    243    LYS    HB1   3842     0.0362      1.008   ; qtot -2.144
  3843         HC    243    LYS    HB2   3843     0.0362      1.008   ; qtot -2.108
  3844         CT    243    LYS     CG   3844     0.0187      12.01   ; qtot -2.089
  3845         HC    243    LYS    HG1   3845     0.0103      1.008   ; qtot -2.079
  3846         HC    243    LYS    HG2   3846     0.0103      1.008   ; qtot -2.068
  3847         CT    243    LYS     CD   3847    -0.0479      12.01   ; qtot -2.116
  3848         HC    243    LYS    HD1   3848     0.0621      1.008   ; qtot -2.054
  3849         HC    243    LYS    HD2   3849     0.0621      1.008   ; qtot -1.992
  3850         CT    243    LYS     CE   3850    -0.0143      12.01   ; qtot -2.006
  3851         HP    243    LYS    HE1   3851     0.1135      1.008   ; qtot -1.893
  3852         HP    243    LYS    HE2   3852     0.1135      1.008   ; qtot -1.779
  3853         N3    243    LYS     NZ   3853    -0.3854      14.01   ; qtot -2.165
  3854          H    243    LYS    HZ1   3854       0.34      1.008   ; qtot -1.825
  3855          H    243    LYS    HZ2   3855       0.34      1.008   ; qtot -1.485
  3856          H    243    LYS    HZ3   3856       0.34      1.008   ; qtot -1.145
  3857          C    243    LYS      C   3857     0.7341      12.01   ; qtot -0.4106
  3858          O    243    LYS      O   3858    -0.5894         16   ; qtot -1
; residue 244 THR rtp THR  q  0.0
  3859          N    244    THR      N   3859    -0.4157      14.01   ; qtot -1.416
  3860          H    244    THR      H   3860     0.2719      1.008   ; qtot -1.144
  3861         CT    244    THR     CA   3861    -0.0389      12.01   ; qtot -1.183
  3862         H1    244    THR     HA   3862     0.1007      1.008   ; qtot -1.082
  3863         CT    244    THR     CB   3863     0.3654      12.01   ; qtot -0.7166
  3864         H1    244    THR     HB   3864     0.0043      1.008   ; qtot -0.7123
  3865         CT    244    THR    CG2   3865    -0.2438      12.01   ; qtot -0.9561
  3866         HC    244    THR   HG21   3866     0.0642      1.008   ; qtot -0.8919
  3867         HC    244    THR   HG22   3867     0.0642      1.008   ; qtot -0.8277
  3868         HC    244    THR   HG23   3868     0.0642      1.008   ; qtot -0.7635
  3869         OH    244    THR    OG1   3869    -0.6761         16   ; qtot -1.44
  3870         HO    244    THR    HG1   3870     0.4102      1.008   ; qtot -1.029
  3871          C    244    THR      C   3871     0.5973      12.01   ; qtot -0.4321
  3872          O    244    THR      O   3872    -0.5679         16   ; qtot -1
; residue 245 THR rtp THR  q  0.0
  3873          N    245    THR      N   3873    -0.4157      14.01   ; qtot -1.416
  3874          H    245    THR      H   3874     0.2719      1.008   ; qtot -1.144
  3875         CT    245    THR     CA   3875    -0.0389      12.01   ; qtot -1.183
  3876         H1    245    THR     HA   3876     0.1007      1.008   ; qtot -1.082
  3877         CT    245    THR     CB   3877     0.3654      12.01   ; qtot -0.7166
  3878         H1    245    THR     HB   3878     0.0043      1.008   ; qtot -0.7123
  3879         CT    245    THR    CG2   3879    -0.2438      12.01   ; qtot -0.9561
  3880         HC    245    THR   HG21   3880     0.0642      1.008   ; qtot -0.8919
  3881         HC    245    THR   HG22   3881     0.0642      1.008   ; qtot -0.8277
  3882         HC    245    THR   HG23   3882     0.0642      1.008   ; qtot -0.7635
  3883         OH    245    THR    OG1   3883    -0.6761         16   ; qtot -1.44
  3884         HO    245    THR    HG1   3884     0.4102      1.008   ; qtot -1.029
  3885          C    245    THR      C   3885     0.5973      12.01   ; qtot -0.4321
  3886          O    245    THR      O   3886    -0.5679         16   ; qtot -1
; residue 246 ALA rtp ALA  q  0.0
  3887          N    246    ALA      N   3887    -0.4157      14.01   ; qtot -1.416
  3888          H    246    ALA      H   3888     0.2719      1.008   ; qtot -1.144
  3889         CT    246    ALA     CA   3889     0.0337      12.01   ; qtot -1.11
  3890         H1    246    ALA     HA   3890     0.0823      1.008   ; qtot -1.028
  3891         CT    246    ALA     CB   3891    -0.1825      12.01   ; qtot -1.21
  3892         HC    246    ALA    HB1   3892     0.0603      1.008   ; qtot -1.15
  3893         HC    246    ALA    HB2   3893     0.0603      1.008   ; qtot -1.09
  3894         HC    246    ALA    HB3   3894     0.0603      1.008   ; qtot -1.029
  3895          C    246    ALA      C   3895     0.5973      12.01   ; qtot -0.4321
  3896          O    246    ALA      O   3896    -0.5679         16   ; qtot -1
; residue 247 GLN rtp GLN  q  0.0
  3897          N    247    GLN      N   3897    -0.4157      14.01   ; qtot -1.416
  3898          H    247    GLN      H   3898     0.2719      1.008   ; qtot -1.144
  3899         CT    247    GLN     CA   3899    -0.0031      12.01   ; qtot -1.147
  3900         H1    247    GLN     HA   3900      0.085      1.008   ; qtot -1.062
  3901         CT    247    GLN     CB   3901    -0.0036      12.01   ; qtot -1.065
  3902         HC    247    GLN    HB1   3902     0.0171      1.008   ; qtot -1.048
  3903         HC    247    GLN    HB2   3903     0.0171      1.008   ; qtot -1.031
  3904         CT    247    GLN     CG   3904    -0.0645      12.01   ; qtot -1.096
  3905         HC    247    GLN    HG1   3905     0.0352      1.008   ; qtot -1.061
  3906         HC    247    GLN    HG2   3906     0.0352      1.008   ; qtot -1.025
  3907          C    247    GLN     CD   3907     0.6951      12.01   ; qtot -0.3303
  3908          O    247    GLN    OE1   3908    -0.6086         16   ; qtot -0.9389
  3909          N    247    GLN    NE2   3909    -0.9407      14.01   ; qtot -1.88
  3910          H    247    GLN   HE21   3910     0.4251      1.008   ; qtot -1.454
  3911          H    247    GLN   HE22   3911     0.4251      1.008   ; qtot -1.029
  3912          C    247    GLN      C   3912     0.5973      12.01   ; qtot -0.4321
  3913          O    247    GLN      O   3913    -0.5679         16   ; qtot -1
; residue 248 VAL rtp VAL  q  0.0
  3914          N    248    VAL      N   3914    -0.4157      14.01   ; qtot -1.416
  3915          H    248    VAL      H   3915     0.2719      1.008   ; qtot -1.144
  3916         CT    248    VAL     CA   3916    -0.0875      12.01   ; qtot -1.231
  3917         H1    248    VAL     HA   3917     0.0969      1.008   ; qtot -1.134
  3918         CT    248    VAL     CB   3918     0.2985      12.01   ; qtot -0.8359
  3919         HC    248    VAL     HB   3919    -0.0297      1.008   ; qtot -0.8656
  3920         CT    248    VAL    CG1   3920    -0.3192      12.01   ; qtot -1.185
  3921         HC    248    VAL   HG11   3921     0.0791      1.008   ; qtot -1.106
  3922         HC    248    VAL   HG12   3922     0.0791      1.008   ; qtot -1.027
  3923         HC    248    VAL   HG13   3923     0.0791      1.008   ; qtot -0.9475
  3924         CT    248    VAL    CG2   3924    -0.3192      12.01   ; qtot -1.267
  3925         HC    248    VAL   HG21   3925     0.0791      1.008   ; qtot -1.188
  3926         HC    248    VAL   HG22   3926     0.0791      1.008   ; qtot -1.108
  3927         HC    248    VAL   HG23   3927     0.0791      1.008   ; qtot -1.029
  3928          C    248    VAL      C   3928     0.5973      12.01   ; qtot -0.4321
  3929          O    248    VAL      O   3929    -0.5679         16   ; qtot -1
; residue 249 LEU rtp LEU  q  0.0
  3930          N    249    LEU      N   3930    -0.4157      14.01   ; qtot -1.416
  3931          H    249    LEU      H   3931     0.2719      1.008   ; qtot -1.144
  3932         CT    249    LEU     CA   3932    -0.0518      12.01   ; qtot -1.196
  3933         H1    249    LEU     HA   3933     0.0922      1.008   ; qtot -1.103
  3934         CT    249    LEU     CB   3934    -0.1102      12.01   ; qtot -1.214
  3935         HC    249    LEU    HB1   3935     0.0457      1.008   ; qtot -1.168
  3936         HC    249    LEU    HB2   3936     0.0457      1.008   ; qtot -1.122
  3937         CT    249    LEU     CG   3937     0.3531      12.01   ; qtot -0.7691
  3938         HC    249    LEU     HG   3938    -0.0361      1.008   ; qtot -0.8052
  3939         CT    249    LEU    CD1   3939    -0.4121      12.01   ; qtot -1.217
  3940         HC    249    LEU   HD11   3940        0.1      1.008   ; qtot -1.117
  3941         HC    249    LEU   HD12   3941        0.1      1.008   ; qtot -1.017
  3942         HC    249    LEU   HD13   3942        0.1      1.008   ; qtot -0.9173
  3943         CT    249    LEU    CD2   3943    -0.4121      12.01   ; qtot -1.329
  3944         HC    249    LEU   HD21   3944        0.1      1.008   ; qtot -1.229
  3945         HC    249    LEU   HD22   3945        0.1      1.008   ; qtot -1.129
  3946         HC    249    LEU   HD23   3946        0.1      1.008   ; qtot -1.029
  3947          C    249    LEU      C   3947     0.5973      12.01   ; qtot -0.4321
  3948          O    249    LEU      O   3948    -0.5679         16   ; qtot -1
; residue 250 ILE rtp ILE  q  0.0
  3949          N    250    ILE      N   3949    -0.4157      14.01   ; qtot -1.416
  3950          H    250    ILE      H   3950     0.2719      1.008   ; qtot -1.144
  3951         CT    250    ILE     CA   3951    -0.0597      12.01   ; qtot -1.203
  3952         H1    250    ILE     HA   3952     0.0869      1.008   ; qtot -1.117
  3953         CT    250    ILE     CB   3953     0.1303      12.01   ; qtot -0.9863
  3954         HC    250    ILE     HB   3954     0.0187      1.008   ; qtot -0.9676
  3955         CT    250    ILE    CG2   3955    -0.3204      12.01   ; qtot -1.288
  3956         HC    250    ILE   HG21   3956     0.0882      1.008   ; qtot -1.2
  3957         HC    250    ILE   HG22   3957     0.0882      1.008   ; qtot -1.112
  3958         HC    250    ILE   HG23   3958     0.0882      1.008   ; qtot -1.023
  3959         CT    250    ILE    CG1   3959     -0.043      12.01   ; qtot -1.066
  3960         HC    250    ILE   HG11   3960     0.0236      1.008   ; qtot -1.043
  3961         HC    250    ILE   HG12   3961     0.0236      1.008   ; qtot -1.019
  3962         CT    250    ILE     CD   3962     -0.066      12.01   ; qtot -1.085
  3963         HC    250    ILE    HD1   3963     0.0186      1.008   ; qtot -1.067
  3964         HC    250    ILE    HD2   3964     0.0186      1.008   ; qtot -1.048
  3965         HC    250    ILE    HD3   3965     0.0186      1.008   ; qtot -1.029
  3966          C    250    ILE      C   3966     0.5973      12.01   ; qtot -0.4321
  3967          O    250    ILE      O   3967    -0.5679         16   ; qtot -1
; residue 251 ARG rtp ARG  q +1.0
  3968          N    251    ARG      N   3968    -0.3479      14.01   ; qtot -1.348
  3969          H    251    ARG      H   3969     0.2747      1.008   ; qtot -1.073
  3970         CT    251    ARG     CA   3970    -0.2637      12.01   ; qtot -1.337
  3971         H1    251    ARG     HA   3971      0.156      1.008   ; qtot -1.181
  3972         CT    251    ARG     CB   3972    -0.0007      12.01   ; qtot -1.182
  3973         HC    251    ARG    HB1   3973     0.0327      1.008   ; qtot -1.149
  3974         HC    251    ARG    HB2   3974     0.0327      1.008   ; qtot -1.116
  3975         CT    251    ARG     CG   3975      0.039      12.01   ; qtot -1.077
  3976         HC    251    ARG    HG1   3976     0.0285      1.008   ; qtot -1.049
  3977         HC    251    ARG    HG2   3977     0.0285      1.008   ; qtot -1.02
  3978         CT    251    ARG     CD   3978     0.0486      12.01   ; qtot -0.9716
  3979         H1    251    ARG    HD1   3979     0.0687      1.008   ; qtot -0.9029
  3980         H1    251    ARG    HD2   3980     0.0687      1.008   ; qtot -0.8342
  3981         N2    251    ARG     NE   3981    -0.5295      14.01   ; qtot -1.364
  3982          H    251    ARG     HE   3982     0.3456      1.008   ; qtot -1.018
  3983         CA    251    ARG     CZ   3983     0.8076      12.01   ; qtot -0.2105
  3984         N2    251    ARG    NH1   3984    -0.8627      14.01   ; qtot -1.073
  3985          H    251    ARG   HH11   3985     0.4478      1.008   ; qtot -0.6254
  3986          H    251    ARG   HH12   3986     0.4478      1.008   ; qtot -0.1776
  3987         N2    251    ARG    NH2   3987    -0.8627      14.01   ; qtot -1.04
  3988          H    251    ARG   HH21   3988     0.4478      1.008   ; qtot -0.5925
  3989          H    251    ARG   HH22   3989     0.4478      1.008   ; qtot -0.1447
  3990          C    251    ARG      C   3990     0.7341      12.01   ; qtot 0.5894
  3991          O    251    ARG      O   3991    -0.5894         16   ; qtot 0
; residue 252 PHE rtp PHE  q  0.0
  3992          N    252    PHE      N   3992    -0.4157      14.01   ; qtot -0.4157
  3993          H    252    PHE      H   3993     0.2719      1.008   ; qtot -0.1438
  3994         CT    252    PHE     CA   3994    -0.0024      12.01   ; qtot -0.1462
  3995         H1    252    PHE     HA   3995     0.0978      1.008   ; qtot -0.0484
  3996         CT    252    PHE     CB   3996    -0.0343      12.01   ; qtot -0.0827
  3997         HC    252    PHE    HB1   3997     0.0295      1.008   ; qtot -0.0532
  3998         HC    252    PHE    HB2   3998     0.0295      1.008   ; qtot -0.0237
  3999         CA    252    PHE     CG   3999     0.0118      12.01   ; qtot -0.0119
  4000         CA    252    PHE    CD1   4000    -0.1256      12.01   ; qtot -0.1375
  4001         HA    252    PHE    HD1   4001      0.133      1.008   ; qtot -0.0045
  4002         CA    252    PHE    CE1   4002    -0.1704      12.01   ; qtot -0.1749
  4003         HA    252    PHE    HE1   4003      0.143      1.008   ; qtot -0.0319
  4004         CA    252    PHE     CZ   4004    -0.1072      12.01   ; qtot -0.1391
  4005         HA    252    PHE     HZ   4005     0.1297      1.008   ; qtot -0.0094
  4006         CA    252    PHE    CE2   4006    -0.1704      12.01   ; qtot -0.1798
  4007         HA    252    PHE    HE2   4007      0.143      1.008   ; qtot -0.0368
  4008         CA    252    PHE    CD2   4008    -0.1256      12.01   ; qtot -0.1624
  4009         HA    252    PHE    HD2   4009      0.133      1.008   ; qtot -0.0294
  4010          C    252    PHE      C   4010     0.5973      12.01   ; qtot 0.5679
  4011          O    252    PHE      O   4011    -0.5679         16   ; qtot 0
; residue 253 PRO rtp PRO  q  0.0
  4012          N    253    PRO      N   4012    -0.2548      14.01   ; qtot -0.2548
  4013         CT    253    PRO     CD   4013     0.0192      12.01   ; qtot -0.2356
  4014         H1    253    PRO    HD1   4014     0.0391      1.008   ; qtot -0.1965
  4015         H1    253    PRO    HD2   4015     0.0391      1.008   ; qtot -0.1574
  4016         CT    253    PRO     CG   4016     0.0189      12.01   ; qtot -0.1385
  4017         HC    253    PRO    HG1   4017     0.0213      1.008   ; qtot -0.1172
  4018         HC    253    PRO    HG2   4018     0.0213      1.008   ; qtot -0.0959
  4019         CT    253    PRO     CB   4019     -0.007      12.01   ; qtot -0.1029
  4020         HC    253    PRO    HB1   4020     0.0253      1.008   ; qtot -0.0776
  4021         HC    253    PRO    HB2   4021     0.0253      1.008   ; qtot -0.0523
  4022         CT    253    PRO     CA   4022    -0.0266      12.01   ; qtot -0.0789
  4023         H1    253    PRO     HA   4023     0.0641      1.008   ; qtot -0.0148
  4024          C    253    PRO      C   4024     0.5896      12.01   ; qtot 0.5748
  4025          O    253    PRO      O   4025    -0.5748         16   ; qtot 0
; residue 254 MET rtp MET  q  0.0
  4026          N    254    MET      N   4026    -0.4157      14.01   ; qtot -0.4157
  4027          H    254    MET      H   4027     0.2719      1.008   ; qtot -0.1438
  4028         CT    254    MET     CA   4028    -0.0237      12.01   ; qtot -0.1675
  4029         H1    254    MET     HA   4029      0.088      1.008   ; qtot -0.0795
  4030         CT    254    MET     CB   4030     0.0342      12.01   ; qtot -0.0453
  4031         HC    254    MET    HB1   4031     0.0241      1.008   ; qtot -0.0212
  4032         HC    254    MET    HB2   4032     0.0241      1.008   ; qtot 0.0029
  4033         CT    254    MET     CG   4033     0.0018      12.01   ; qtot 0.0047
  4034         H1    254    MET    HG1   4034      0.044      1.008   ; qtot 0.0487
  4035         H1    254    MET    HG2   4035      0.044      1.008   ; qtot 0.0927
  4036          S    254    MET     SD   4036    -0.2737      32.06   ; qtot -0.181
  4037         CT    254    MET     CE   4037    -0.0536      12.01   ; qtot -0.2346
  4038         H1    254    MET    HE1   4038     0.0684      1.008   ; qtot -0.1662
  4039         H1    254    MET    HE2   4039     0.0684      1.008   ; qtot -0.0978
  4040         H1    254    MET    HE3   4040     0.0684      1.008   ; qtot -0.0294
  4041          C    254    MET      C   4041     0.5973      12.01   ; qtot 0.5679
  4042          O    254    MET      O   4042    -0.5679         16   ; qtot 0
; residue 255 GLN rtp GLN  q  0.0
  4043          N    255    GLN      N   4043    -0.4157      14.01   ; qtot -0.4157
  4044          H    255    GLN      H   4044     0.2719      1.008   ; qtot -0.1438
  4045         CT    255    GLN     CA   4045    -0.0031      12.01   ; qtot -0.1469
  4046         H1    255    GLN     HA   4046      0.085      1.008   ; qtot -0.0619
  4047         CT    255    GLN     CB   4047    -0.0036      12.01   ; qtot -0.0655
  4048         HC    255    GLN    HB1   4048     0.0171      1.008   ; qtot -0.0484
  4049         HC    255    GLN    HB2   4049     0.0171      1.008   ; qtot -0.0313
  4050         CT    255    GLN     CG   4050    -0.0645      12.01   ; qtot -0.0958
  4051         HC    255    GLN    HG1   4051     0.0352      1.008   ; qtot -0.0606
  4052         HC    255    GLN    HG2   4052     0.0352      1.008   ; qtot -0.0254
  4053          C    255    GLN     CD   4053     0.6951      12.01   ; qtot 0.6697
  4054          O    255    GLN    OE1   4054    -0.6086         16   ; qtot 0.0611
  4055          N    255    GLN    NE2   4055    -0.9407      14.01   ; qtot -0.8796
  4056          H    255    GLN   HE21   4056     0.4251      1.008   ; qtot -0.4545
  4057          H    255    GLN   HE22   4057     0.4251      1.008   ; qtot -0.0294
  4058          C    255    GLN      C   4058     0.5973      12.01   ; qtot 0.5679
  4059          O    255    GLN      O   4059    -0.5679         16   ; qtot 0
; residue 256 ARG rtp ARG  q +1.0
  4060          N    256    ARG      N   4060    -0.3479      14.01   ; qtot -0.3479
  4061          H    256    ARG      H   4061     0.2747      1.008   ; qtot -0.0732
  4062         CT    256    ARG     CA   4062    -0.2637      12.01   ; qtot -0.3369
  4063         H1    256    ARG     HA   4063      0.156      1.008   ; qtot -0.1809
  4064         CT    256    ARG     CB   4064    -0.0007      12.01   ; qtot -0.1816
  4065         HC    256    ARG    HB1   4065     0.0327      1.008   ; qtot -0.1489
  4066         HC    256    ARG    HB2   4066     0.0327      1.008   ; qtot -0.1162
  4067         CT    256    ARG     CG   4067      0.039      12.01   ; qtot -0.0772
  4068         HC    256    ARG    HG1   4068     0.0285      1.008   ; qtot -0.0487
  4069         HC    256    ARG    HG2   4069     0.0285      1.008   ; qtot -0.0202
  4070         CT    256    ARG     CD   4070     0.0486      12.01   ; qtot 0.0284
  4071         H1    256    ARG    HD1   4071     0.0687      1.008   ; qtot 0.0971
  4072         H1    256    ARG    HD2   4072     0.0687      1.008   ; qtot 0.1658
  4073         N2    256    ARG     NE   4073    -0.5295      14.01   ; qtot -0.3637
  4074          H    256    ARG     HE   4074     0.3456      1.008   ; qtot -0.0181
  4075         CA    256    ARG     CZ   4075     0.8076      12.01   ; qtot 0.7895
  4076         N2    256    ARG    NH1   4076    -0.8627      14.01   ; qtot -0.0732
  4077          H    256    ARG   HH11   4077     0.4478      1.008   ; qtot 0.3746
  4078          H    256    ARG   HH12   4078     0.4478      1.008   ; qtot 0.8224
  4079         N2    256    ARG    NH2   4079    -0.8627      14.01   ; qtot -0.0403
  4080          H    256    ARG   HH21   4080     0.4478      1.008   ; qtot 0.4075
  4081          H    256    ARG   HH22   4081     0.4478      1.008   ; qtot 0.8553
  4082          C    256    ARG      C   4082     0.7341      12.01   ; qtot 1.589
  4083          O    256    ARG      O   4083    -0.5894         16   ; qtot 1
; residue 257 ASN rtp ASN  q  0.0
  4084          N    257    ASN      N   4084    -0.4157      14.01   ; qtot 0.5843
  4085          H    257    ASN      H   4085     0.2719      1.008   ; qtot 0.8562
  4086         CT    257    ASN     CA   4086     0.0143      12.01   ; qtot 0.8705
  4087         H1    257    ASN     HA   4087     0.1048      1.008   ; qtot 0.9753
  4088         CT    257    ASN     CB   4088    -0.2041      12.01   ; qtot 0.7712
  4089         HC    257    ASN    HB1   4089     0.0797      1.008   ; qtot 0.8509
  4090         HC    257    ASN    HB2   4090     0.0797      1.008   ; qtot 0.9306
  4091          C    257    ASN     CG   4091      0.713      12.01   ; qtot 1.644
  4092          O    257    ASN    OD1   4092    -0.5931         16   ; qtot 1.051
  4093          N    257    ASN    ND2   4093    -0.9191      14.01   ; qtot 0.1314
  4094          H    257    ASN   HD21   4094     0.4196      1.008   ; qtot 0.551
  4095          H    257    ASN   HD22   4095     0.4196      1.008   ; qtot 0.9706
  4096          C    257    ASN      C   4096     0.5973      12.01   ; qtot 1.568
  4097          O    257    ASN      O   4097    -0.5679         16   ; qtot 1
; residue 258 LEU rtp LEU  q  0.0
  4098          N    258    LEU      N   4098    -0.4157      14.01   ; qtot 0.5843
  4099          H    258    LEU      H   4099     0.2719      1.008   ; qtot 0.8562
  4100         CT    258    LEU     CA   4100    -0.0518      12.01   ; qtot 0.8044
  4101         H1    258    LEU     HA   4101     0.0922      1.008   ; qtot 0.8966
  4102         CT    258    LEU     CB   4102    -0.1102      12.01   ; qtot 0.7864
  4103         HC    258    LEU    HB1   4103     0.0457      1.008   ; qtot 0.8321
  4104         HC    258    LEU    HB2   4104     0.0457      1.008   ; qtot 0.8778
  4105         CT    258    LEU     CG   4105     0.3531      12.01   ; qtot 1.231
  4106         HC    258    LEU     HG   4106    -0.0361      1.008   ; qtot 1.195
  4107         CT    258    LEU    CD1   4107    -0.4121      12.01   ; qtot 0.7827
  4108         HC    258    LEU   HD11   4108        0.1      1.008   ; qtot 0.8827
  4109         HC    258    LEU   HD12   4109        0.1      1.008   ; qtot 0.9827
  4110         HC    258    LEU   HD13   4110        0.1      1.008   ; qtot 1.083
  4111         CT    258    LEU    CD2   4111    -0.4121      12.01   ; qtot 0.6706
  4112         HC    258    LEU   HD21   4112        0.1      1.008   ; qtot 0.7706
  4113         HC    258    LEU   HD22   4113        0.1      1.008   ; qtot 0.8706
  4114         HC    258    LEU   HD23   4114        0.1      1.008   ; qtot 0.9706
  4115          C    258    LEU      C   4115     0.5973      12.01   ; qtot 1.568
  4116          O    258    LEU      O   4116    -0.5679         16   ; qtot 1
; residue 259 VAL rtp VAL  q  0.0
  4117          N    259    VAL      N   4117    -0.4157      14.01   ; qtot 0.5843
  4118          H    259    VAL      H   4118     0.2719      1.008   ; qtot 0.8562
  4119         CT    259    VAL     CA   4119    -0.0875      12.01   ; qtot 0.7687
  4120         H1    259    VAL     HA   4120     0.0969      1.008   ; qtot 0.8656
  4121         CT    259    VAL     CB   4121     0.2985      12.01   ; qtot 1.164
  4122         HC    259    VAL     HB   4122    -0.0297      1.008   ; qtot 1.134
  4123         CT    259    VAL    CG1   4123    -0.3192      12.01   ; qtot 0.8152
  4124         HC    259    VAL   HG11   4124     0.0791      1.008   ; qtot 0.8943
  4125         HC    259    VAL   HG12   4125     0.0791      1.008   ; qtot 0.9734
  4126         HC    259    VAL   HG13   4126     0.0791      1.008   ; qtot 1.053
  4127         CT    259    VAL    CG2   4127    -0.3192      12.01   ; qtot 0.7333
  4128         HC    259    VAL   HG21   4128     0.0791      1.008   ; qtot 0.8124
  4129         HC    259    VAL   HG22   4129     0.0791      1.008   ; qtot 0.8915
  4130         HC    259    VAL   HG23   4130     0.0791      1.008   ; qtot 0.9706
  4131          C    259    VAL      C   4131     0.5973      12.01   ; qtot 1.568
  4132          O    259    VAL      O   4132    -0.5679         16   ; qtot 1
; residue 260 VAL rtp VAL  q  0.0
  4133          N    260    VAL      N   4133    -0.4157      14.01   ; qtot 0.5843
  4134          H    260    VAL      H   4134     0.2719      1.008   ; qtot 0.8562
  4135         CT    260    VAL     CA   4135    -0.0875      12.01   ; qtot 0.7687
  4136         H1    260    VAL     HA   4136     0.0969      1.008   ; qtot 0.8656
  4137         CT    260    VAL     CB   4137     0.2985      12.01   ; qtot 1.164
  4138         HC    260    VAL     HB   4138    -0.0297      1.008   ; qtot 1.134
  4139         CT    260    VAL    CG1   4139    -0.3192      12.01   ; qtot 0.8152
  4140         HC    260    VAL   HG11   4140     0.0791      1.008   ; qtot 0.8943
  4141         HC    260    VAL   HG12   4141     0.0791      1.008   ; qtot 0.9734
  4142         HC    260    VAL   HG13   4142     0.0791      1.008   ; qtot 1.053
  4143         CT    260    VAL    CG2   4143    -0.3192      12.01   ; qtot 0.7333
  4144         HC    260    VAL   HG21   4144     0.0791      1.008   ; qtot 0.8124
  4145         HC    260    VAL   HG22   4145     0.0791      1.008   ; qtot 0.8915
  4146         HC    260    VAL   HG23   4146     0.0791      1.008   ; qtot 0.9706
  4147          C    260    VAL      C   4147     0.5973      12.01   ; qtot 1.568
  4148          O    260    VAL      O   4148    -0.5679         16   ; qtot 1
; residue 261 ILE rtp ILE  q  0.0
  4149          N    261    ILE      N   4149    -0.4157      14.01   ; qtot 0.5843
  4150          H    261    ILE      H   4150     0.2719      1.008   ; qtot 0.8562
  4151         CT    261    ILE     CA   4151    -0.0597      12.01   ; qtot 0.7965
  4152         H1    261    ILE     HA   4152     0.0869      1.008   ; qtot 0.8834
  4153         CT    261    ILE     CB   4153     0.1303      12.01   ; qtot 1.014
  4154         HC    261    ILE     HB   4154     0.0187      1.008   ; qtot 1.032
  4155         CT    261    ILE    CG2   4155    -0.3204      12.01   ; qtot 0.712
  4156         HC    261    ILE   HG21   4156     0.0882      1.008   ; qtot 0.8002
  4157         HC    261    ILE   HG22   4157     0.0882      1.008   ; qtot 0.8884
  4158         HC    261    ILE   HG23   4158     0.0882      1.008   ; qtot 0.9766
  4159         CT    261    ILE    CG1   4159     -0.043      12.01   ; qtot 0.9336
  4160         HC    261    ILE   HG11   4160     0.0236      1.008   ; qtot 0.9572
  4161         HC    261    ILE   HG12   4161     0.0236      1.008   ; qtot 0.9808
  4162         CT    261    ILE     CD   4162     -0.066      12.01   ; qtot 0.9148
  4163         HC    261    ILE    HD1   4163     0.0186      1.008   ; qtot 0.9334
  4164         HC    261    ILE    HD2   4164     0.0186      1.008   ; qtot 0.952
  4165         HC    261    ILE    HD3   4165     0.0186      1.008   ; qtot 0.9706
  4166          C    261    ILE      C   4166     0.5973      12.01   ; qtot 1.568
  4167          O    261    ILE      O   4167    -0.5679         16   ; qtot 1
; residue 262 PRO rtp PRO  q  0.0
  4168          N    262    PRO      N   4168    -0.2548      14.01   ; qtot 0.7452
  4169         CT    262    PRO     CD   4169     0.0192      12.01   ; qtot 0.7644
  4170         H1    262    PRO    HD1   4170     0.0391      1.008   ; qtot 0.8035
  4171         H1    262    PRO    HD2   4171     0.0391      1.008   ; qtot 0.8426
  4172         CT    262    PRO     CG   4172     0.0189      12.01   ; qtot 0.8615
  4173         HC    262    PRO    HG1   4173     0.0213      1.008   ; qtot 0.8828
  4174         HC    262    PRO    HG2   4174     0.0213      1.008   ; qtot 0.9041
  4175         CT    262    PRO     CB   4175     -0.007      12.01   ; qtot 0.8971
  4176         HC    262    PRO    HB1   4176     0.0253      1.008   ; qtot 0.9224
  4177         HC    262    PRO    HB2   4177     0.0253      1.008   ; qtot 0.9477
  4178         CT    262    PRO     CA   4178    -0.0266      12.01   ; qtot 0.9211
  4179         H1    262    PRO     HA   4179     0.0641      1.008   ; qtot 0.9852
  4180          C    262    PRO      C   4180     0.5896      12.01   ; qtot 1.575
  4181          O    262    PRO      O   4181    -0.5748         16   ; qtot 1
; residue 263 LYS rtp LYS  q +1.0
  4182          N    263    LYS      N   4182    -0.3479      14.01   ; qtot 0.6521
  4183          H    263    LYS      H   4183     0.2747      1.008   ; qtot 0.9268
  4184         CT    263    LYS     CA   4184      -0.24      12.01   ; qtot 0.6868
  4185         H1    263    LYS     HA   4185     0.1426      1.008   ; qtot 0.8294
  4186         CT    263    LYS     CB   4186    -0.0094      12.01   ; qtot 0.82
  4187         HC    263    LYS    HB1   4187     0.0362      1.008   ; qtot 0.8562
  4188         HC    263    LYS    HB2   4188     0.0362      1.008   ; qtot 0.8924
  4189         CT    263    LYS     CG   4189     0.0187      12.01   ; qtot 0.9111
  4190         HC    263    LYS    HG1   4190     0.0103      1.008   ; qtot 0.9214
  4191         HC    263    LYS    HG2   4191     0.0103      1.008   ; qtot 0.9317
  4192         CT    263    LYS     CD   4192    -0.0479      12.01   ; qtot 0.8838
  4193         HC    263    LYS    HD1   4193     0.0621      1.008   ; qtot 0.9459
  4194         HC    263    LYS    HD2   4194     0.0621      1.008   ; qtot 1.008
  4195         CT    263    LYS     CE   4195    -0.0143      12.01   ; qtot 0.9937
  4196         HP    263    LYS    HE1   4196     0.1135      1.008   ; qtot 1.107
  4197         HP    263    LYS    HE2   4197     0.1135      1.008   ; qtot 1.221
  4198         N3    263    LYS     NZ   4198    -0.3854      14.01   ; qtot 0.8353
  4199          H    263    LYS    HZ1   4199       0.34      1.008   ; qtot 1.175
  4200          H    263    LYS    HZ2   4200       0.34      1.008   ; qtot 1.515
  4201          H    263    LYS    HZ3   4201       0.34      1.008   ; qtot 1.855
  4202          C    263    LYS      C   4202     0.7341      12.01   ; qtot 2.589
  4203          O    263    LYS      O   4203    -0.5894         16   ; qtot 2
; residue 264 SER rtp SER  q  0.0
  4204          N    264    SER      N   4204    -0.4157      14.01   ; qtot 1.584
  4205          H    264    SER      H   4205     0.2719      1.008   ; qtot 1.856
  4206         CT    264    SER     CA   4206    -0.0249      12.01   ; qtot 1.831
  4207         H1    264    SER     HA   4207     0.0843      1.008   ; qtot 1.916
  4208         CT    264    SER     CB   4208     0.2117      12.01   ; qtot 2.127
  4209         H1    264    SER    HB1   4209     0.0352      1.008   ; qtot 2.163
  4210         H1    264    SER    HB2   4210     0.0352      1.008   ; qtot 2.198
  4211         OH    264    SER     OG   4211    -0.6546         16   ; qtot 1.543
  4212         HO    264    SER     HG   4212     0.4275      1.008   ; qtot 1.971
  4213          C    264    SER      C   4213     0.5973      12.01   ; qtot 2.568
  4214          O    264    SER      O   4214    -0.5679         16   ; qtot 2
; residue 265 VAL rtp VAL  q  0.0
  4215          N    265    VAL      N   4215    -0.4157      14.01   ; qtot 1.584
  4216          H    265    VAL      H   4216     0.2719      1.008   ; qtot 1.856
  4217         CT    265    VAL     CA   4217    -0.0875      12.01   ; qtot 1.769
  4218         H1    265    VAL     HA   4218     0.0969      1.008   ; qtot 1.866
  4219         CT    265    VAL     CB   4219     0.2985      12.01   ; qtot 2.164
  4220         HC    265    VAL     HB   4220    -0.0297      1.008   ; qtot 2.134
  4221         CT    265    VAL    CG1   4221    -0.3192      12.01   ; qtot 1.815
  4222         HC    265    VAL   HG11   4222     0.0791      1.008   ; qtot 1.894
  4223         HC    265    VAL   HG12   4223     0.0791      1.008   ; qtot 1.973
  4224         HC    265    VAL   HG13   4224     0.0791      1.008   ; qtot 2.053
  4225         CT    265    VAL    CG2   4225    -0.3192      12.01   ; qtot 1.733
  4226         HC    265    VAL   HG21   4226     0.0791      1.008   ; qtot 1.812
  4227         HC    265    VAL   HG22   4227     0.0791      1.008   ; qtot 1.892
  4228         HC    265    VAL   HG23   4228     0.0791      1.008   ; qtot 1.971
  4229          C    265    VAL      C   4229     0.5973      12.01   ; qtot 2.568
  4230          O    265    VAL      O   4230    -0.5679         16   ; qtot 2
; residue 266 THR rtp THR  q  0.0
  4231          N    266    THR      N   4231    -0.4157      14.01   ; qtot 1.584
  4232          H    266    THR      H   4232     0.2719      1.008   ; qtot 1.856
  4233         CT    266    THR     CA   4233    -0.0389      12.01   ; qtot 1.817
  4234         H1    266    THR     HA   4234     0.1007      1.008   ; qtot 1.918
  4235         CT    266    THR     CB   4235     0.3654      12.01   ; qtot 2.283
  4236         H1    266    THR     HB   4236     0.0043      1.008   ; qtot 2.288
  4237         CT    266    THR    CG2   4237    -0.2438      12.01   ; qtot 2.044
  4238         HC    266    THR   HG21   4238     0.0642      1.008   ; qtot 2.108
  4239         HC    266    THR   HG22   4239     0.0642      1.008   ; qtot 2.172
  4240         HC    266    THR   HG23   4240     0.0642      1.008   ; qtot 2.237
  4241         OH    266    THR    OG1   4241    -0.6761         16   ; qtot 1.56
  4242         HO    266    THR    HG1   4242     0.4102      1.008   ; qtot 1.971
  4243          C    266    THR      C   4243     0.5973      12.01   ; qtot 2.568
  4244          O    266    THR      O   4244    -0.5679         16   ; qtot 2
; residue 267 PRO rtp PRO  q  0.0
  4245          N    267    PRO      N   4245    -0.2548      14.01   ; qtot 1.745
  4246         CT    267    PRO     CD   4246     0.0192      12.01   ; qtot 1.764
  4247         H1    267    PRO    HD1   4247     0.0391      1.008   ; qtot 1.804
  4248         H1    267    PRO    HD2   4248     0.0391      1.008   ; qtot 1.843
  4249         CT    267    PRO     CG   4249     0.0189      12.01   ; qtot 1.862
  4250         HC    267    PRO    HG1   4250     0.0213      1.008   ; qtot 1.883
  4251         HC    267    PRO    HG2   4251     0.0213      1.008   ; qtot 1.904
  4252         CT    267    PRO     CB   4252     -0.007      12.01   ; qtot 1.897
  4253         HC    267    PRO    HB1   4253     0.0253      1.008   ; qtot 1.922
  4254         HC    267    PRO    HB2   4254     0.0253      1.008   ; qtot 1.948
  4255         CT    267    PRO     CA   4255    -0.0266      12.01   ; qtot 1.921
  4256         H1    267    PRO     HA   4256     0.0641      1.008   ; qtot 1.985
  4257          C    267    PRO      C   4257     0.5896      12.01   ; qtot 2.575
  4258          O    267    PRO      O   4258    -0.5748         16   ; qtot 2
; residue 268 GLU rtp GLU  q -1.0
  4259          N    268    GLU      N   4259    -0.5163      14.01   ; qtot 1.484
  4260          H    268    GLU      H   4260     0.2936      1.008   ; qtot 1.777
  4261         CT    268    GLU     CA   4261     0.0397      12.01   ; qtot 1.817
  4262         H1    268    GLU     HA   4262     0.1105      1.008   ; qtot 1.928
  4263         CT    268    GLU     CB   4263      0.056      12.01   ; qtot 1.984
  4264         HC    268    GLU    HB1   4264    -0.0173      1.008   ; qtot 1.966
  4265         HC    268    GLU    HB2   4265    -0.0173      1.008   ; qtot 1.949
  4266         CT    268    GLU     CG   4266     0.0136      12.01   ; qtot 1.963
  4267         HC    268    GLU    HG1   4267    -0.0425      1.008   ; qtot 1.92
  4268         HC    268    GLU    HG2   4268    -0.0425      1.008   ; qtot 1.878
  4269          C    268    GLU     CD   4269     0.8054      12.01   ; qtot 2.683
  4270         O2    268    GLU    OE1   4270    -0.8188         16   ; qtot 1.864
  4271         O2    268    GLU    OE2   4271    -0.8188         16   ; qtot 1.045
  4272          C    268    GLU      C   4272     0.5366      12.01   ; qtot 1.582
  4273          O    268    GLU      O   4273    -0.5819         16   ; qtot 1
; residue 269 ARG rtp ARG  q +1.0
  4274          N    269    ARG      N   4274    -0.3479      14.01   ; qtot 0.6521
  4275          H    269    ARG      H   4275     0.2747      1.008   ; qtot 0.9268
  4276         CT    269    ARG     CA   4276    -0.2637      12.01   ; qtot 0.6631
  4277         H1    269    ARG     HA   4277      0.156      1.008   ; qtot 0.8191
  4278         CT    269    ARG     CB   4278    -0.0007      12.01   ; qtot 0.8184
  4279         HC    269    ARG    HB1   4279     0.0327      1.008   ; qtot 0.8511
  4280         HC    269    ARG    HB2   4280     0.0327      1.008   ; qtot 0.8838
  4281         CT    269    ARG     CG   4281      0.039      12.01   ; qtot 0.9228
  4282         HC    269    ARG    HG1   4282     0.0285      1.008   ; qtot 0.9513
  4283         HC    269    ARG    HG2   4283     0.0285      1.008   ; qtot 0.9798
  4284         CT    269    ARG     CD   4284     0.0486      12.01   ; qtot 1.028
  4285         H1    269    ARG    HD1   4285     0.0687      1.008   ; qtot 1.097
  4286         H1    269    ARG    HD2   4286     0.0687      1.008   ; qtot 1.166
  4287         N2    269    ARG     NE   4287    -0.5295      14.01   ; qtot 0.6363
  4288          H    269    ARG     HE   4288     0.3456      1.008   ; qtot 0.9819
  4289         CA    269    ARG     CZ   4289     0.8076      12.01   ; qtot 1.79
  4290         N2    269    ARG    NH1   4290    -0.8627      14.01   ; qtot 0.9268
  4291          H    269    ARG   HH11   4291     0.4478      1.008   ; qtot 1.375
  4292          H    269    ARG   HH12   4292     0.4478      1.008   ; qtot 1.822
  4293         N2    269    ARG    NH2   4293    -0.8627      14.01   ; qtot 0.9597
  4294          H    269    ARG   HH21   4294     0.4478      1.008   ; qtot 1.408
  4295          H    269    ARG   HH22   4295     0.4478      1.008   ; qtot 1.855
  4296          C    269    ARG      C   4296     0.7341      12.01   ; qtot 2.589
  4297          O    269    ARG      O   4297    -0.5894         16   ; qtot 2
; residue 270 ILE rtp ILE  q  0.0
  4298          N    270    ILE      N   4298    -0.4157      14.01   ; qtot 1.584
  4299          H    270    ILE      H   4299     0.2719      1.008   ; qtot 1.856
  4300         CT    270    ILE     CA   4300    -0.0597      12.01   ; qtot 1.797
  4301         H1    270    ILE     HA   4301     0.0869      1.008   ; qtot 1.883
  4302         CT    270    ILE     CB   4302     0.1303      12.01   ; qtot 2.014
  4303         HC    270    ILE     HB   4303     0.0187      1.008   ; qtot 2.032
  4304         CT    270    ILE    CG2   4304    -0.3204      12.01   ; qtot 1.712
  4305         HC    270    ILE   HG21   4305     0.0882      1.008   ; qtot 1.8
  4306         HC    270    ILE   HG22   4306     0.0882      1.008   ; qtot 1.888
  4307         HC    270    ILE   HG23   4307     0.0882      1.008   ; qtot 1.977
  4308         CT    270    ILE    CG1   4308     -0.043      12.01   ; qtot 1.934
  4309         HC    270    ILE   HG11   4309     0.0236      1.008   ; qtot 1.957
  4310         HC    270    ILE   HG12   4310     0.0236      1.008   ; qtot 1.981
  4311         CT    270    ILE     CD   4311     -0.066      12.01   ; qtot 1.915
  4312         HC    270    ILE    HD1   4312     0.0186      1.008   ; qtot 1.933
  4313         HC    270    ILE    HD2   4313     0.0186      1.008   ; qtot 1.952
  4314         HC    270    ILE    HD3   4314     0.0186      1.008   ; qtot 1.971
  4315          C    270    ILE      C   4315     0.5973      12.01   ; qtot 2.568
  4316          O    270    ILE      O   4316    -0.5679         16   ; qtot 2
; residue 271 ALA rtp ALA  q  0.0
  4317          N    271    ALA      N   4317    -0.4157      14.01   ; qtot 1.584
  4318          H    271    ALA      H   4318     0.2719      1.008   ; qtot 1.856
  4319         CT    271    ALA     CA   4319     0.0337      12.01   ; qtot 1.89
  4320         H1    271    ALA     HA   4320     0.0823      1.008   ; qtot 1.972
  4321         CT    271    ALA     CB   4321    -0.1825      12.01   ; qtot 1.79
  4322         HC    271    ALA    HB1   4322     0.0603      1.008   ; qtot 1.85
  4323         HC    271    ALA    HB2   4323     0.0603      1.008   ; qtot 1.91
  4324         HC    271    ALA    HB3   4324     0.0603      1.008   ; qtot 1.971
  4325          C    271    ALA      C   4325     0.5973      12.01   ; qtot 2.568
  4326          O    271    ALA      O   4326    -0.5679         16   ; qtot 2
; residue 272 GLU rtp GLU  q -1.0
  4327          N    272    GLU      N   4327    -0.5163      14.01   ; qtot 1.484
  4328          H    272    GLU      H   4328     0.2936      1.008   ; qtot 1.777
  4329         CT    272    GLU     CA   4329     0.0397      12.01   ; qtot 1.817
  4330         H1    272    GLU     HA   4330     0.1105      1.008   ; qtot 1.928
  4331         CT    272    GLU     CB   4331      0.056      12.01   ; qtot 1.984
  4332         HC    272    GLU    HB1   4332    -0.0173      1.008   ; qtot 1.966
  4333         HC    272    GLU    HB2   4333    -0.0173      1.008   ; qtot 1.949
  4334         CT    272    GLU     CG   4334     0.0136      12.01   ; qtot 1.963
  4335         HC    272    GLU    HG1   4335    -0.0425      1.008   ; qtot 1.92
  4336         HC    272    GLU    HG2   4336    -0.0425      1.008   ; qtot 1.878
  4337          C    272    GLU     CD   4337     0.8054      12.01   ; qtot 2.683
  4338         O2    272    GLU    OE1   4338    -0.8188         16   ; qtot 1.864
  4339         O2    272    GLU    OE2   4339    -0.8188         16   ; qtot 1.045
  4340          C    272    GLU      C   4340     0.5366      12.01   ; qtot 1.582
  4341          O    272    GLU      O   4341    -0.5819         16   ; qtot 1
; residue 273 ASN rtp ASN  q  0.0
  4342          N    273    ASN      N   4342    -0.4157      14.01   ; qtot 0.5843
  4343          H    273    ASN      H   4343     0.2719      1.008   ; qtot 0.8562
  4344         CT    273    ASN     CA   4344     0.0143      12.01   ; qtot 0.8705
  4345         H1    273    ASN     HA   4345     0.1048      1.008   ; qtot 0.9753
  4346         CT    273    ASN     CB   4346    -0.2041      12.01   ; qtot 0.7712
  4347         HC    273    ASN    HB1   4347     0.0797      1.008   ; qtot 0.8509
  4348         HC    273    ASN    HB2   4348     0.0797      1.008   ; qtot 0.9306
  4349          C    273    ASN     CG   4349      0.713      12.01   ; qtot 1.644
  4350          O    273    ASN    OD1   4350    -0.5931         16   ; qtot 1.051
  4351          N    273    ASN    ND2   4351    -0.9191      14.01   ; qtot 0.1314
  4352          H    273    ASN   HD21   4352     0.4196      1.008   ; qtot 0.551
  4353          H    273    ASN   HD22   4353     0.4196      1.008   ; qtot 0.9706
  4354          C    273    ASN      C   4354     0.5973      12.01   ; qtot 1.568
  4355          O    273    ASN      O   4355    -0.5679         16   ; qtot 1
; residue 274 PHE rtp PHE  q  0.0
  4356          N    274    PHE      N   4356    -0.4157      14.01   ; qtot 0.5843
  4357          H    274    PHE      H   4357     0.2719      1.008   ; qtot 0.8562
  4358         CT    274    PHE     CA   4358    -0.0024      12.01   ; qtot 0.8538
  4359         H1    274    PHE     HA   4359     0.0978      1.008   ; qtot 0.9516
  4360         CT    274    PHE     CB   4360    -0.0343      12.01   ; qtot 0.9173
  4361         HC    274    PHE    HB1   4361     0.0295      1.008   ; qtot 0.9468
  4362         HC    274    PHE    HB2   4362     0.0295      1.008   ; qtot 0.9763
  4363         CA    274    PHE     CG   4363     0.0118      12.01   ; qtot 0.9881
  4364         CA    274    PHE    CD1   4364    -0.1256      12.01   ; qtot 0.8625
  4365         HA    274    PHE    HD1   4365      0.133      1.008   ; qtot 0.9955
  4366         CA    274    PHE    CE1   4366    -0.1704      12.01   ; qtot 0.8251
  4367         HA    274    PHE    HE1   4367      0.143      1.008   ; qtot 0.9681
  4368         CA    274    PHE     CZ   4368    -0.1072      12.01   ; qtot 0.8609
  4369         HA    274    PHE     HZ   4369     0.1297      1.008   ; qtot 0.9906
  4370         CA    274    PHE    CE2   4370    -0.1704      12.01   ; qtot 0.8202
  4371         HA    274    PHE    HE2   4371      0.143      1.008   ; qtot 0.9632
  4372         CA    274    PHE    CD2   4372    -0.1256      12.01   ; qtot 0.8376
  4373         HA    274    PHE    HD2   4373      0.133      1.008   ; qtot 0.9706
  4374          C    274    PHE      C   4374     0.5973      12.01   ; qtot 1.568
  4375          O    274    PHE      O   4375    -0.5679         16   ; qtot 1
; residue 275 LYS rtp LYS  q +1.0
  4376          N    275    LYS      N   4376    -0.3479      14.01   ; qtot 0.6521
  4377          H    275    LYS      H   4377     0.2747      1.008   ; qtot 0.9268
  4378         CT    275    LYS     CA   4378      -0.24      12.01   ; qtot 0.6868
  4379         H1    275    LYS     HA   4379     0.1426      1.008   ; qtot 0.8294
  4380         CT    275    LYS     CB   4380    -0.0094      12.01   ; qtot 0.82
  4381         HC    275    LYS    HB1   4381     0.0362      1.008   ; qtot 0.8562
  4382         HC    275    LYS    HB2   4382     0.0362      1.008   ; qtot 0.8924
  4383         CT    275    LYS     CG   4383     0.0187      12.01   ; qtot 0.9111
  4384         HC    275    LYS    HG1   4384     0.0103      1.008   ; qtot 0.9214
  4385         HC    275    LYS    HG2   4385     0.0103      1.008   ; qtot 0.9317
  4386         CT    275    LYS     CD   4386    -0.0479      12.01   ; qtot 0.8838
  4387         HC    275    LYS    HD1   4387     0.0621      1.008   ; qtot 0.9459
  4388         HC    275    LYS    HD2   4388     0.0621      1.008   ; qtot 1.008
  4389         CT    275    LYS     CE   4389    -0.0143      12.01   ; qtot 0.9937
  4390         HP    275    LYS    HE1   4390     0.1135      1.008   ; qtot 1.107
  4391         HP    275    LYS    HE2   4391     0.1135      1.008   ; qtot 1.221
  4392         N3    275    LYS     NZ   4392    -0.3854      14.01   ; qtot 0.8353
  4393          H    275    LYS    HZ1   4393       0.34      1.008   ; qtot 1.175
  4394          H    275    LYS    HZ2   4394       0.34      1.008   ; qtot 1.515
  4395          H    275    LYS    HZ3   4395       0.34      1.008   ; qtot 1.855
  4396          C    275    LYS      C   4396     0.7341      12.01   ; qtot 2.589
  4397          O    275    LYS      O   4397    -0.5894         16   ; qtot 2
; residue 276 VAL rtp VAL  q  0.0
  4398          N    276    VAL      N   4398    -0.4157      14.01   ; qtot 1.584
  4399          H    276    VAL      H   4399     0.2719      1.008   ; qtot 1.856
  4400         CT    276    VAL     CA   4400    -0.0875      12.01   ; qtot 1.769
  4401         H1    276    VAL     HA   4401     0.0969      1.008   ; qtot 1.866
  4402         CT    276    VAL     CB   4402     0.2985      12.01   ; qtot 2.164
  4403         HC    276    VAL     HB   4403    -0.0297      1.008   ; qtot 2.134
  4404         CT    276    VAL    CG1   4404    -0.3192      12.01   ; qtot 1.815
  4405         HC    276    VAL   HG11   4405     0.0791      1.008   ; qtot 1.894
  4406         HC    276    VAL   HG12   4406     0.0791      1.008   ; qtot 1.973
  4407         HC    276    VAL   HG13   4407     0.0791      1.008   ; qtot 2.053
  4408         CT    276    VAL    CG2   4408    -0.3192      12.01   ; qtot 1.733
  4409         HC    276    VAL   HG21   4409     0.0791      1.008   ; qtot 1.812
  4410         HC    276    VAL   HG22   4410     0.0791      1.008   ; qtot 1.892
  4411         HC    276    VAL   HG23   4411     0.0791      1.008   ; qtot 1.971
  4412          C    276    VAL      C   4412     0.5973      12.01   ; qtot 2.568
  4413          O    276    VAL      O   4413    -0.5679         16   ; qtot 2
; residue 277 PHE rtp PHE  q  0.0
  4414          N    277    PHE      N   4414    -0.4157      14.01   ; qtot 1.584
  4415          H    277    PHE      H   4415     0.2719      1.008   ; qtot 1.856
  4416         CT    277    PHE     CA   4416    -0.0024      12.01   ; qtot 1.854
  4417         H1    277    PHE     HA   4417     0.0978      1.008   ; qtot 1.952
  4418         CT    277    PHE     CB   4418    -0.0343      12.01   ; qtot 1.917
  4419         HC    277    PHE    HB1   4419     0.0295      1.008   ; qtot 1.947
  4420         HC    277    PHE    HB2   4420     0.0295      1.008   ; qtot 1.976
  4421         CA    277    PHE     CG   4421     0.0118      12.01   ; qtot 1.988
  4422         CA    277    PHE    CD1   4422    -0.1256      12.01   ; qtot 1.863
  4423         HA    277    PHE    HD1   4423      0.133      1.008   ; qtot 1.996
  4424         CA    277    PHE    CE1   4424    -0.1704      12.01   ; qtot 1.825
  4425         HA    277    PHE    HE1   4425      0.143      1.008   ; qtot 1.968
  4426         CA    277    PHE     CZ   4426    -0.1072      12.01   ; qtot 1.861
  4427         HA    277    PHE     HZ   4427     0.1297      1.008   ; qtot 1.991
  4428         CA    277    PHE    CE2   4428    -0.1704      12.01   ; qtot 1.82
  4429         HA    277    PHE    HE2   4429      0.143      1.008   ; qtot 1.963
  4430         CA    277    PHE    CD2   4430    -0.1256      12.01   ; qtot 1.838
  4431         HA    277    PHE    HD2   4431      0.133      1.008   ; qtot 1.971
  4432          C    277    PHE      C   4432     0.5973      12.01   ; qtot 2.568
  4433          O    277    PHE      O   4433    -0.5679         16   ; qtot 2
; residue 278 ASP rtp ASP  q -1.0
  4434          N    278    ASP      N   4434    -0.5163      14.01   ; qtot 1.484
  4435          H    278    ASP      H   4435     0.2936      1.008   ; qtot 1.777
  4436         CT    278    ASP     CA   4436     0.0381      12.01   ; qtot 1.815
  4437         H1    278    ASP     HA   4437      0.088      1.008   ; qtot 1.903
  4438         CT    278    ASP     CB   4438    -0.0303      12.01   ; qtot 1.873
  4439         HC    278    ASP    HB1   4439    -0.0122      1.008   ; qtot 1.861
  4440         HC    278    ASP    HB2   4440    -0.0122      1.008   ; qtot 1.849
  4441          C    278    ASP     CG   4441     0.7994      12.01   ; qtot 2.648
  4442         O2    278    ASP    OD1   4442    -0.8014         16   ; qtot 1.847
  4443         O2    278    ASP    OD2   4443    -0.8014         16   ; qtot 1.045
  4444          C    278    ASP      C   4444     0.5366      12.01   ; qtot 1.582
  4445          O    278    ASP      O   4445    -0.5819         16   ; qtot 1
; residue 279 PHE rtp PHE  q  0.0
  4446          N    279    PHE      N   4446    -0.4157      14.01   ; qtot 0.5843
  4447          H    279    PHE      H   4447     0.2719      1.008   ; qtot 0.8562
  4448         CT    279    PHE     CA   4448    -0.0024      12.01   ; qtot 0.8538
  4449         H1    279    PHE     HA   4449     0.0978      1.008   ; qtot 0.9516
  4450         CT    279    PHE     CB   4450    -0.0343      12.01   ; qtot 0.9173
  4451         HC    279    PHE    HB1   4451     0.0295      1.008   ; qtot 0.9468
  4452         HC    279    PHE    HB2   4452     0.0295      1.008   ; qtot 0.9763
  4453         CA    279    PHE     CG   4453     0.0118      12.01   ; qtot 0.9881
  4454         CA    279    PHE    CD1   4454    -0.1256      12.01   ; qtot 0.8625
  4455         HA    279    PHE    HD1   4455      0.133      1.008   ; qtot 0.9955
  4456         CA    279    PHE    CE1   4456    -0.1704      12.01   ; qtot 0.8251
  4457         HA    279    PHE    HE1   4457      0.143      1.008   ; qtot 0.9681
  4458         CA    279    PHE     CZ   4458    -0.1072      12.01   ; qtot 0.8609
  4459         HA    279    PHE     HZ   4459     0.1297      1.008   ; qtot 0.9906
  4460         CA    279    PHE    CE2   4460    -0.1704      12.01   ; qtot 0.8202
  4461         HA    279    PHE    HE2   4461      0.143      1.008   ; qtot 0.9632
  4462         CA    279    PHE    CD2   4462    -0.1256      12.01   ; qtot 0.8376
  4463         HA    279    PHE    HD2   4463      0.133      1.008   ; qtot 0.9706
  4464          C    279    PHE      C   4464     0.5973      12.01   ; qtot 1.568
  4465          O    279    PHE      O   4465    -0.5679         16   ; qtot 1
; residue 280 GLU rtp GLU  q -1.0
  4466          N    280    GLU      N   4466    -0.5163      14.01   ; qtot 0.4837
  4467          H    280    GLU      H   4467     0.2936      1.008   ; qtot 0.7773
  4468         CT    280    GLU     CA   4468     0.0397      12.01   ; qtot 0.817
  4469         H1    280    GLU     HA   4469     0.1105      1.008   ; qtot 0.9275
  4470         CT    280    GLU     CB   4470      0.056      12.01   ; qtot 0.9835
  4471         HC    280    GLU    HB1   4471    -0.0173      1.008   ; qtot 0.9662
  4472         HC    280    GLU    HB2   4472    -0.0173      1.008   ; qtot 0.9489
  4473         CT    280    GLU     CG   4473     0.0136      12.01   ; qtot 0.9625
  4474         HC    280    GLU    HG1   4474    -0.0425      1.008   ; qtot 0.92
  4475         HC    280    GLU    HG2   4475    -0.0425      1.008   ; qtot 0.8775
  4476          C    280    GLU     CD   4476     0.8054      12.01   ; qtot 1.683
  4477         O2    280    GLU    OE1   4477    -0.8188         16   ; qtot 0.8641
  4478         O2    280    GLU    OE2   4478    -0.8188         16   ; qtot 0.0453
  4479          C    280    GLU      C   4479     0.5366      12.01   ; qtot 0.5819
  4480          O    280    GLU      O   4480    -0.5819         16   ; qtot 0
; residue 281 LEU rtp LEU  q  0.0
  4481          N    281    LEU      N   4481    -0.4157      14.01   ; qtot -0.4157
  4482          H    281    LEU      H   4482     0.2719      1.008   ; qtot -0.1438
  4483         CT    281    LEU     CA   4483    -0.0518      12.01   ; qtot -0.1956
  4484         H1    281    LEU     HA   4484     0.0922      1.008   ; qtot -0.1034
  4485         CT    281    LEU     CB   4485    -0.1102      12.01   ; qtot -0.2136
  4486         HC    281    LEU    HB1   4486     0.0457      1.008   ; qtot -0.1679
  4487         HC    281    LEU    HB2   4487     0.0457      1.008   ; qtot -0.1222
  4488         CT    281    LEU     CG   4488     0.3531      12.01   ; qtot 0.2309
  4489         HC    281    LEU     HG   4489    -0.0361      1.008   ; qtot 0.1948
  4490         CT    281    LEU    CD1   4490    -0.4121      12.01   ; qtot -0.2173
  4491         HC    281    LEU   HD11   4491        0.1      1.008   ; qtot -0.1173
  4492         HC    281    LEU   HD12   4492        0.1      1.008   ; qtot -0.0173
  4493         HC    281    LEU   HD13   4493        0.1      1.008   ; qtot 0.0827
  4494         CT    281    LEU    CD2   4494    -0.4121      12.01   ; qtot -0.3294
  4495         HC    281    LEU   HD21   4495        0.1      1.008   ; qtot -0.2294
  4496         HC    281    LEU   HD22   4496        0.1      1.008   ; qtot -0.1294
  4497         HC    281    LEU   HD23   4497        0.1      1.008   ; qtot -0.0294
  4498          C    281    LEU      C   4498     0.5973      12.01   ; qtot 0.5679
  4499          O    281    LEU      O   4499    -0.5679         16   ; qtot 0
; residue 282 SER rtp SER  q  0.0
  4500          N    282    SER      N   4500    -0.4157      14.01   ; qtot -0.4157
  4501          H    282    SER      H   4501     0.2719      1.008   ; qtot -0.1438
  4502         CT    282    SER     CA   4502    -0.0249      12.01   ; qtot -0.1687
  4503         H1    282    SER     HA   4503     0.0843      1.008   ; qtot -0.0844
  4504         CT    282    SER     CB   4504     0.2117      12.01   ; qtot 0.1273
  4505         H1    282    SER    HB1   4505     0.0352      1.008   ; qtot 0.1625
  4506         H1    282    SER    HB2   4506     0.0352      1.008   ; qtot 0.1977
  4507         OH    282    SER     OG   4507    -0.6546         16   ; qtot -0.4569
  4508         HO    282    SER     HG   4508     0.4275      1.008   ; qtot -0.0294
  4509          C    282    SER      C   4509     0.5973      12.01   ; qtot 0.5679
  4510          O    282    SER      O   4510    -0.5679         16   ; qtot 0
; residue 283 SER rtp SER  q  0.0
  4511          N    283    SER      N   4511    -0.4157      14.01   ; qtot -0.4157
  4512          H    283    SER      H   4512     0.2719      1.008   ; qtot -0.1438
  4513         CT    283    SER     CA   4513    -0.0249      12.01   ; qtot -0.1687
  4514         H1    283    SER     HA   4514     0.0843      1.008   ; qtot -0.0844
  4515         CT    283    SER     CB   4515     0.2117      12.01   ; qtot 0.1273
  4516         H1    283    SER    HB1   4516     0.0352      1.008   ; qtot 0.1625
  4517         H1    283    SER    HB2   4517     0.0352      1.008   ; qtot 0.1977
  4518         OH    283    SER     OG   4518    -0.6546         16   ; qtot -0.4569
  4519         HO    283    SER     HG   4519     0.4275      1.008   ; qtot -0.0294
  4520          C    283    SER      C   4520     0.5973      12.01   ; qtot 0.5679
  4521          O    283    SER      O   4521    -0.5679         16   ; qtot 0
; residue 284 GLN rtp GLN  q  0.0
  4522          N    284    GLN      N   4522    -0.4157      14.01   ; qtot -0.4157
  4523          H    284    GLN      H   4523     0.2719      1.008   ; qtot -0.1438
  4524         CT    284    GLN     CA   4524    -0.0031      12.01   ; qtot -0.1469
  4525         H1    284    GLN     HA   4525      0.085      1.008   ; qtot -0.0619
  4526         CT    284    GLN     CB   4526    -0.0036      12.01   ; qtot -0.0655
  4527         HC    284    GLN    HB1   4527     0.0171      1.008   ; qtot -0.0484
  4528         HC    284    GLN    HB2   4528     0.0171      1.008   ; qtot -0.0313
  4529         CT    284    GLN     CG   4529    -0.0645      12.01   ; qtot -0.0958
  4530         HC    284    GLN    HG1   4530     0.0352      1.008   ; qtot -0.0606
  4531         HC    284    GLN    HG2   4531     0.0352      1.008   ; qtot -0.0254
  4532          C    284    GLN     CD   4532     0.6951      12.01   ; qtot 0.6697
  4533          O    284    GLN    OE1   4533    -0.6086         16   ; qtot 0.0611
  4534          N    284    GLN    NE2   4534    -0.9407      14.01   ; qtot -0.8796
  4535          H    284    GLN   HE21   4535     0.4251      1.008   ; qtot -0.4545
  4536          H    284    GLN   HE22   4536     0.4251      1.008   ; qtot -0.0294
  4537          C    284    GLN      C   4537     0.5973      12.01   ; qtot 0.5679
  4538          O    284    GLN      O   4538    -0.5679         16   ; qtot 0
; residue 285 ASP rtp ASP  q -1.0
  4539          N    285    ASP      N   4539    -0.5163      14.01   ; qtot -0.5163
  4540          H    285    ASP      H   4540     0.2936      1.008   ; qtot -0.2227
  4541         CT    285    ASP     CA   4541     0.0381      12.01   ; qtot -0.1846
  4542         H1    285    ASP     HA   4542      0.088      1.008   ; qtot -0.0966
  4543         CT    285    ASP     CB   4543    -0.0303      12.01   ; qtot -0.1269
  4544         HC    285    ASP    HB1   4544    -0.0122      1.008   ; qtot -0.1391
  4545         HC    285    ASP    HB2   4545    -0.0122      1.008   ; qtot -0.1513
  4546          C    285    ASP     CG   4546     0.7994      12.01   ; qtot 0.6481
  4547         O2    285    ASP    OD1   4547    -0.8014         16   ; qtot -0.1533
  4548         O2    285    ASP    OD2   4548    -0.8014         16   ; qtot -0.9547
  4549          C    285    ASP      C   4549     0.5366      12.01   ; qtot -0.4181
  4550          O    285    ASP      O   4550    -0.5819         16   ; qtot -1
; residue 286 MET rtp MET  q  0.0
  4551          N    286    MET      N   4551    -0.4157      14.01   ; qtot -1.416
  4552          H    286    MET      H   4552     0.2719      1.008   ; qtot -1.144
  4553         CT    286    MET     CA   4553    -0.0237      12.01   ; qtot -1.168
  4554         H1    286    MET     HA   4554      0.088      1.008   ; qtot -1.08
  4555         CT    286    MET     CB   4555     0.0342      12.01   ; qtot -1.045
  4556         HC    286    MET    HB1   4556     0.0241      1.008   ; qtot -1.021
  4557         HC    286    MET    HB2   4557     0.0241      1.008   ; qtot -0.9971
  4558         CT    286    MET     CG   4558     0.0018      12.01   ; qtot -0.9953
  4559         H1    286    MET    HG1   4559      0.044      1.008   ; qtot -0.9513
  4560         H1    286    MET    HG2   4560      0.044      1.008   ; qtot -0.9073
  4561          S    286    MET     SD   4561    -0.2737      32.06   ; qtot -1.181
  4562         CT    286    MET     CE   4562    -0.0536      12.01   ; qtot -1.235
  4563         H1    286    MET    HE1   4563     0.0684      1.008   ; qtot -1.166
  4564         H1    286    MET    HE2   4564     0.0684      1.008   ; qtot -1.098
  4565         H1    286    MET    HE3   4565     0.0684      1.008   ; qtot -1.029
  4566          C    286    MET      C   4566     0.5973      12.01   ; qtot -0.4321
  4567          O    286    MET      O   4567    -0.5679         16   ; qtot -1
; residue 287 THR rtp THR  q  0.0
  4568          N    287    THR      N   4568    -0.4157      14.01   ; qtot -1.416
  4569          H    287    THR      H   4569     0.2719      1.008   ; qtot -1.144
  4570         CT    287    THR     CA   4570    -0.0389      12.01   ; qtot -1.183
  4571         H1    287    THR     HA   4571     0.1007      1.008   ; qtot -1.082
  4572         CT    287    THR     CB   4572     0.3654      12.01   ; qtot -0.7166
  4573         H1    287    THR     HB   4573     0.0043      1.008   ; qtot -0.7123
  4574         CT    287    THR    CG2   4574    -0.2438      12.01   ; qtot -0.9561
  4575         HC    287    THR   HG21   4575     0.0642      1.008   ; qtot -0.8919
  4576         HC    287    THR   HG22   4576     0.0642      1.008   ; qtot -0.8277
  4577         HC    287    THR   HG23   4577     0.0642      1.008   ; qtot -0.7635
  4578         OH    287    THR    OG1   4578    -0.6761         16   ; qtot -1.44
  4579         HO    287    THR    HG1   4579     0.4102      1.008   ; qtot -1.029
  4580          C    287    THR      C   4580     0.5973      12.01   ; qtot -0.4321
  4581          O    287    THR      O   4581    -0.5679         16   ; qtot -1
; residue 288 THR rtp THR  q  0.0
  4582          N    288    THR      N   4582    -0.4157      14.01   ; qtot -1.416
  4583          H    288    THR      H   4583     0.2719      1.008   ; qtot -1.144
  4584         CT    288    THR     CA   4584    -0.0389      12.01   ; qtot -1.183
  4585         H1    288    THR     HA   4585     0.1007      1.008   ; qtot -1.082
  4586         CT    288    THR     CB   4586     0.3654      12.01   ; qtot -0.7166
  4587         H1    288    THR     HB   4587     0.0043      1.008   ; qtot -0.7123
  4588         CT    288    THR    CG2   4588    -0.2438      12.01   ; qtot -0.9561
  4589         HC    288    THR   HG21   4589     0.0642      1.008   ; qtot -0.8919
  4590         HC    288    THR   HG22   4590     0.0642      1.008   ; qtot -0.8277
  4591         HC    288    THR   HG23   4591     0.0642      1.008   ; qtot -0.7635
  4592         OH    288    THR    OG1   4592    -0.6761         16   ; qtot -1.44
  4593         HO    288    THR    HG1   4593     0.4102      1.008   ; qtot -1.029
  4594          C    288    THR      C   4594     0.5973      12.01   ; qtot -0.4321
  4595          O    288    THR      O   4595    -0.5679         16   ; qtot -1
; residue 289 LEU rtp LEU  q  0.0
  4596          N    289    LEU      N   4596    -0.4157      14.01   ; qtot -1.416
  4597          H    289    LEU      H   4597     0.2719      1.008   ; qtot -1.144
  4598         CT    289    LEU     CA   4598    -0.0518      12.01   ; qtot -1.196
  4599         H1    289    LEU     HA   4599     0.0922      1.008   ; qtot -1.103
  4600         CT    289    LEU     CB   4600    -0.1102      12.01   ; qtot -1.214
  4601         HC    289    LEU    HB1   4601     0.0457      1.008   ; qtot -1.168
  4602         HC    289    LEU    HB2   4602     0.0457      1.008   ; qtot -1.122
  4603         CT    289    LEU     CG   4603     0.3531      12.01   ; qtot -0.7691
  4604         HC    289    LEU     HG   4604    -0.0361      1.008   ; qtot -0.8052
  4605         CT    289    LEU    CD1   4605    -0.4121      12.01   ; qtot -1.217
  4606         HC    289    LEU   HD11   4606        0.1      1.008   ; qtot -1.117
  4607         HC    289    LEU   HD12   4607        0.1      1.008   ; qtot -1.017
  4608         HC    289    LEU   HD13   4608        0.1      1.008   ; qtot -0.9173
  4609         CT    289    LEU    CD2   4609    -0.4121      12.01   ; qtot -1.329
  4610         HC    289    LEU   HD21   4610        0.1      1.008   ; qtot -1.229
  4611         HC    289    LEU   HD22   4611        0.1      1.008   ; qtot -1.129
  4612         HC    289    LEU   HD23   4612        0.1      1.008   ; qtot -1.029
  4613          C    289    LEU      C   4613     0.5973      12.01   ; qtot -0.4321
  4614          O    289    LEU      O   4614    -0.5679         16   ; qtot -1
; residue 290 LEU rtp LEU  q  0.0
  4615          N    290    LEU      N   4615    -0.4157      14.01   ; qtot -1.416
  4616          H    290    LEU      H   4616     0.2719      1.008   ; qtot -1.144
  4617         CT    290    LEU     CA   4617    -0.0518      12.01   ; qtot -1.196
  4618         H1    290    LEU     HA   4618     0.0922      1.008   ; qtot -1.103
  4619         CT    290    LEU     CB   4619    -0.1102      12.01   ; qtot -1.214
  4620         HC    290    LEU    HB1   4620     0.0457      1.008   ; qtot -1.168
  4621         HC    290    LEU    HB2   4621     0.0457      1.008   ; qtot -1.122
  4622         CT    290    LEU     CG   4622     0.3531      12.01   ; qtot -0.7691
  4623         HC    290    LEU     HG   4623    -0.0361      1.008   ; qtot -0.8052
  4624         CT    290    LEU    CD1   4624    -0.4121      12.01   ; qtot -1.217
  4625         HC    290    LEU   HD11   4625        0.1      1.008   ; qtot -1.117
  4626         HC    290    LEU   HD12   4626        0.1      1.008   ; qtot -1.017
  4627         HC    290    LEU   HD13   4627        0.1      1.008   ; qtot -0.9173
  4628         CT    290    LEU    CD2   4628    -0.4121      12.01   ; qtot -1.329
  4629         HC    290    LEU   HD21   4629        0.1      1.008   ; qtot -1.229
  4630         HC    290    LEU   HD22   4630        0.1      1.008   ; qtot -1.129
  4631         HC    290    LEU   HD23   4631        0.1      1.008   ; qtot -1.029
  4632          C    290    LEU      C   4632     0.5973      12.01   ; qtot -0.4321
  4633          O    290    LEU      O   4633    -0.5679         16   ; qtot -1
; residue 291 SER rtp SER  q  0.0
  4634          N    291    SER      N   4634    -0.4157      14.01   ; qtot -1.416
  4635          H    291    SER      H   4635     0.2719      1.008   ; qtot -1.144
  4636         CT    291    SER     CA   4636    -0.0249      12.01   ; qtot -1.169
  4637         H1    291    SER     HA   4637     0.0843      1.008   ; qtot -1.084
  4638         CT    291    SER     CB   4638     0.2117      12.01   ; qtot -0.8727
  4639         H1    291    SER    HB1   4639     0.0352      1.008   ; qtot -0.8375
  4640         H1    291    SER    HB2   4640     0.0352      1.008   ; qtot -0.8023
  4641         OH    291    SER     OG   4641    -0.6546         16   ; qtot -1.457
  4642         HO    291    SER     HG   4642     0.4275      1.008   ; qtot -1.029
  4643          C    291    SER      C   4643     0.5973      12.01   ; qtot -0.4321
  4644          O    291    SER      O   4644    -0.5679         16   ; qtot -1
; residue 292 TYR rtp TYR  q  0.0
  4645          N    292    TYR      N   4645    -0.4157      14.01   ; qtot -1.416
  4646          H    292    TYR      H   4646     0.2719      1.008   ; qtot -1.144
  4647         CT    292    TYR     CA   4647    -0.0014      12.01   ; qtot -1.145
  4648         H1    292    TYR     HA   4648     0.0876      1.008   ; qtot -1.058
  4649         CT    292    TYR     CB   4649    -0.0152      12.01   ; qtot -1.073
  4650         HC    292    TYR    HB1   4650     0.0295      1.008   ; qtot -1.043
  4651         HC    292    TYR    HB2   4651     0.0295      1.008   ; qtot -1.014
  4652         CA    292    TYR     CG   4652    -0.0011      12.01   ; qtot -1.015
  4653         CA    292    TYR    CD1   4653    -0.1906      12.01   ; qtot -1.206
  4654         HA    292    TYR    HD1   4654     0.1699      1.008   ; qtot -1.036
  4655         CA    292    TYR    CE1   4655    -0.2341      12.01   ; qtot -1.27
  4656         HA    292    TYR    HE1   4656     0.1656      1.008   ; qtot -1.104
  4657          C    292    TYR     CZ   4657     0.3226      12.01   ; qtot -0.7815
  4658         OH    292    TYR     OH   4658    -0.5579         16   ; qtot -1.339
  4659         HO    292    TYR     HH   4659     0.3992      1.008   ; qtot -0.9402
  4660         CA    292    TYR    CE2   4660    -0.2341      12.01   ; qtot -1.174
  4661         HA    292    TYR    HE2   4661     0.1656      1.008   ; qtot -1.009
  4662         CA    292    TYR    CD2   4662    -0.1906      12.01   ; qtot -1.199
  4663         HA    292    TYR    HD2   4663     0.1699      1.008   ; qtot -1.029
  4664          C    292    TYR      C   4664     0.5973      12.01   ; qtot -0.4321
  4665          O    292    TYR      O   4665    -0.5679         16   ; qtot -1
; residue 293 ASN rtp ASN  q  0.0
  4666          N    293    ASN      N   4666    -0.4157      14.01   ; qtot -1.416
  4667          H    293    ASN      H   4667     0.2719      1.008   ; qtot -1.144
  4668         CT    293    ASN     CA   4668     0.0143      12.01   ; qtot -1.13
  4669         H1    293    ASN     HA   4669     0.1048      1.008   ; qtot -1.025
  4670         CT    293    ASN     CB   4670    -0.2041      12.01   ; qtot -1.229
[truncated: 1,108,419 more chars]
