# Supplementary material for: Improvement in predicting drug sensitivity changes associated with protein mutations using a molecular dynamics based alchemical mutation method
Source: Sci Rep. 2020 Feb 7;10:2161. doi: 10.1038/s41598-020-58877-9 (PMC7005789; doi:10.1038/s41598-020-58877-9)
Supplement: Supplementary file 2 — Supplementary Information. [file 41598_2020_58877_MOESM2_ESM.zip › S1_input/MP-CAFEE/ALR2/FID/L300A_FID/complex_gpu/md_fin.gro]

Generated by trjconv : OXIDOREDUCTASE in water t= 16000.00000
35883
    1MET      N    1   6.628   5.258   4.853
    1MET     H1    2   6.615   5.302   4.943
    1MET     H2    3   6.638   5.158   4.854
    1MET     H3    4   6.711   5.302   4.816
    1MET     CA    5   6.517   5.296   4.764
    1MET     HA    6   6.531   5.238   4.672
    1MET     CB    7   6.380   5.269   4.825
    1MET    HB1    8   6.353   5.347   4.897
    1MET    HB2    9   6.381   5.176   4.882
    1MET     CG   10   6.267   5.278   4.724
    1MET    HG1   11   6.275   5.185   4.667
    1MET    HG2   12   6.270   5.367   4.660
    1MET     SD   13   6.103   5.286   4.800
    1MET     CE   14   6.014   5.166   4.696
    1MET    HE1   15   6.048   5.184   4.594
    1MET    HE2   16   6.046   5.069   4.733
    1MET    HE3   17   5.908   5.190   4.699
    1MET      C   18   6.522   5.444   4.729
    1MET      O   19   6.544   5.530   4.815
    2ALA      N   20   6.497   5.472   4.601
    2ALA      H   21   6.498   5.394   4.536
    2ALA     CA   22   6.479   5.606   4.548
    2ALA     HA   23   6.512   5.676   4.624
    2ALA     CB   24   6.577   5.613   4.431
    2ALA    HB1   25   6.548   5.538   4.358
    2ALA    HB2   26   6.566   5.709   4.381
    2ALA    HB3   27   6.678   5.588   4.461
    2ALA      C   28   6.335   5.636   4.507
    2ALA      O   29   6.267   5.552   4.448
    3SER      N   30   6.283   5.755   4.535
    3SER      H   31   6.336   5.818   4.594
    3SER     CA   32   6.142   5.791   4.532
    3SER     HA   33   6.082   5.703   4.557
    3SER     CB   34   6.111   5.895   4.639
    3SER    HB1   35   6.016   5.941   4.614
    3SER    HB2   36   6.183   5.976   4.627
    3SER     OG   37   6.114   5.837   4.767
    3SER     HG   38   6.200   5.796   4.780
    3SER      C   39   6.092   5.847   4.400
    3SER      O   40   5.973   5.868   4.377
    4ARG      N   41   6.179   5.870   4.301
    4ARG      H   42   6.277   5.865   4.323
    4ARG     CA   43   6.140   5.890   4.163
    4ARG     HA   44   6.033   5.871   4.148
    4ARG     CB   45   6.168   6.035   4.124
    4ARG    HB1   46   6.128   6.056   4.024
    4ARG    HB2   47   6.274   6.059   4.132
    4ARG     CG   48   6.109   6.142   4.216
    4ARG    HG1   49   6.165   6.132   4.309
    4ARG    HG2   50   6.004   6.122   4.236
    4ARG     CD   51   6.116   6.288   4.173
    4ARG    HD1   52   6.045   6.342   4.236
    4ARG    HD2   53   6.075   6.297   4.072
    4ARG     NE   54   6.251   6.340   4.195
    4ARG     HE   55   6.316   6.281   4.245
    4ARG     CZ   56   6.295   6.461   4.158
    4ARG    NH1   57   6.216   6.542   4.086
    4ARG   HH11   58   6.126   6.512   4.053
    4ARG   HH12   59   6.241   6.635   4.057
    4ARG    NH2   60   6.424   6.499   4.165
    4ARG   HH21   61   6.494   6.446   4.213
    4ARG   HH22   62   6.457   6.586   4.125
    4ARG      C   63   6.218   5.802   4.066
    4ARG      O   64   6.330   5.761   4.094
    5ILE      N   65   6.148   5.764   3.958
    5ILE      H   66   6.064   5.817   3.938
    5ILE     CA   67   6.217   5.692   3.854
    5ILE     HA   68   6.316   5.650   3.876
    5ILE     CB   69   6.121   5.582   3.809
    5ILE     HB   70   6.022   5.620   3.785
    5ILE    CG2   71   6.162   5.525   3.674
    5ILE   HG21   72   6.136   5.420   3.658
    5ILE   HG22   73   6.117   5.587   3.597
    5ILE   HG23   74   6.270   5.534   3.667
    5ILE    CG1   75   6.114   5.461   3.902
    5ILE   HG11   76   6.127   5.497   4.004
    5ILE   HG12   77   6.200   5.394   3.891
    5ILE     CD   78   5.984   5.382   3.894
    5ILE    HD1   79   5.904   5.432   3.947
    5ILE    HD2   80   5.943   5.376   3.794
    5ILE    HD3   81   5.995   5.278   3.927
    5ILE      C   82   6.252   5.791   3.744
    5ILE      O   83   6.174   5.876   3.704
    6LEU      N   84   6.377   5.772   3.699
    6LEU      H   85   6.442   5.717   3.754
    6LEU     CA   86   6.429   5.841   3.583
    6LEU     HA   87   6.409   5.947   3.600
    6LEU     CB   88   6.581   5.825   3.596
    6LEU    HB1   89   6.613   5.721   3.586
    6LEU    HB2   90   6.612   5.842   3.699
    6LEU     CG   91   6.673   5.914   3.514
    6LEU     HG   92   6.655   5.894   3.408
    6LEU    CD1   93   6.663   6.063   3.546
    6LEU   HD11   94   6.563   6.096   3.518
    6LEU   HD12   95   6.674   6.089   3.651
    6LEU   HD13   96   6.744   6.114   3.494
    6LEU    CD2   97   6.815   5.864   3.538
    6LEU   HD21   98   6.837   5.882   3.643
    6LEU   HD22   99   6.822   5.757   3.519
    6LEU   HD23  100   6.891   5.920   3.483
    6LEU      C  101   6.376   5.797   3.448
    6LEU      O  102   6.359   5.676   3.432
    7LEU      N  103   6.357   5.894   3.359
    7LEU      H  104   6.370   5.990   3.388
    7LEU     CA  105   6.332   5.869   3.218
    7LEU     HA  106   6.308   5.764   3.202
    7LEU     CB  107   6.208   5.949   3.180
    7LEU    HB1  108   6.186   5.936   3.074
    7LEU    HB2  109   6.233   6.055   3.183
    7LEU     CG  110   6.077   5.926   3.256
    7LEU     HG  111   6.100   5.926   3.362
    7LEU    CD1  112   5.960   6.020   3.225
    7LEU   HD11  113   5.932   6.014   3.120
    7LEU   HD12  114   5.874   6.000   3.289
    7LEU   HD13  115   5.994   6.122   3.245
    7LEU    CD2  116   6.028   5.789   3.210
    7LEU   HD21  117   5.937   5.768   3.266
    7LEU   HD22  118   6.010   5.792   3.102
    7LEU   HD23  119   6.095   5.708   3.238
    7LEU      C  120   6.451   5.904   3.129
    7LEU      O  121   6.547   5.966   3.175
    8ASN      N  122   6.444   5.864   3.002
    8ASN      H  123   6.368   5.809   2.964
    8ASN     CA  124   6.565   5.857   2.924
    8ASN     HA  125   6.641   5.796   2.972
    8ASN     CB  126   6.539   5.777   2.797
    8ASN    HB1  127   6.634   5.781   2.742
    8ASN    HB2  128   6.463   5.831   2.741
    8ASN     CG  129   6.492   5.633   2.808
    8ASN    OD1  130   6.409   5.579   2.734
    8ASN    ND2  131   6.527   5.567   2.919
    8ASN   HD21  132   6.573   5.617   2.994
    8ASN   HD22  133   6.497   5.473   2.939
    8ASN      C  134   6.626   5.993   2.891
    8ASN      O  135   6.735   6.000   2.835
    9ASN      N  136   6.556   6.101   2.927
    9ASN      H  137   6.478   6.087   2.989
    9ASN     CA  138   6.585   6.240   2.900
    9ASN     HA  139   6.670   6.236   2.832
    9ASN     CB  140   6.466   6.296   2.822
    9ASN    HB1  141   6.446   6.221   2.745
    9ASN    HB2  142   6.490   6.389   2.772
    9ASN     CG  143   6.340   6.305   2.907
    9ASN    OD1  144   6.315   6.227   2.999
    9ASN    ND2  145   6.255   6.404   2.877
    9ASN   HD21  146   6.269   6.447   2.787
    9ASN   HD22  147   6.170   6.411   2.932
    9ASN      C  148   6.637   6.318   3.020
    9ASN      O  149   6.662   6.439   3.016
   10GLY      N  150   6.662   6.251   3.132
   10GLY      H  151   6.631   6.155   3.131
   10GLY     CA  152   6.685   6.317   3.259
   10GLY    HA1  153   6.727   6.416   3.245
   10GLY    HA2  154   6.765   6.267   3.315
   10GLY      C  155   6.563   6.342   3.347
   10GLY      O  156   6.584   6.363   3.466
   11ALA      N  157   6.440   6.337   3.295
   11ALA      H  158   6.434   6.316   3.196
   11ALA     CA  159   6.317   6.366   3.366
   11ALA     HA  160   6.347   6.451   3.427
   11ALA     CB  161   6.207   6.396   3.265
   11ALA    HB1  162   6.170   6.299   3.233
   11ALA    HB2  163   6.129   6.448   3.321
   11ALA    HB3  164   6.247   6.462   3.188
   11ALA      C  165   6.268   6.261   3.464
   11ALA      O  166   6.285   6.140   3.447
   12LYS      N  167   6.209   6.304   3.576
   12LYS      H  168   6.178   6.400   3.584
   12LYS     CA  169   6.182   6.218   3.690
   12LYS     HA  170   6.206   6.114   3.668
   12LYS     CB  171   6.264   6.270   3.808
   12LYS    HB1  172   6.246   6.209   3.897
   12LYS    HB2  173   6.236   6.371   3.836
   12LYS     CG  174   6.412   6.258   3.776
   12LYS    HG1  175   6.443   6.277   3.673
   12LYS    HG2  176   6.445   6.156   3.796
   12LYS     CD  177   6.490   6.354   3.866
   12LYS    HD1  178   6.495   6.314   3.967
   12LYS    HD2  179   6.450   6.456   3.863
   12LYS     CE  180   6.634   6.356   3.817
   12LYS    HE1  181   6.661   6.263   3.768
   12LYS    HE2  182   6.698   6.376   3.903
   12LYS     NZ  183   6.657   6.462   3.717
   12LYS    HZ1  184   6.600   6.436   3.637
   12LYS    HZ2  185   6.630   6.552   3.755
   12LYS    HZ3  186   6.755   6.471   3.694
   12LYS      C  187   6.034   6.212   3.727
   12LYS      O  188   5.965   6.314   3.727
   13MET      N  189   5.991   6.100   3.785
   13MET      H  190   6.065   6.033   3.794
   13MET     CA  191   5.851   6.069   3.807
   13MET     HA  192   5.797   6.164   3.803
   13MET     CB  193   5.804   5.988   3.687
   13MET    HB1  194   5.861   5.896   3.685
   13MET    HB2  195   5.832   6.050   3.601
   13MET     CG  196   5.661   5.936   3.687
   13MET    HG1  197   5.596   6.014   3.726
   13MET    HG2  198   5.656   5.840   3.739
   13MET     SD  199   5.597   5.906   3.521
   13MET     CE  200   5.689   5.753   3.488
   13MET    HE1  201   5.647   5.674   3.549
   13MET    HE2  202   5.684   5.731   3.381
   13MET    HE3  203   5.793   5.760   3.519
   13MET      C  204   5.829   6.014   3.947
   13MET      O  205   5.884   5.907   3.972
   14PRO      N  206   5.768   6.087   4.041
   14PRO     CD  207   5.734   6.228   4.031
   14PRO    HD1  208   5.644   6.239   3.970
   14PRO    HD2  209   5.811   6.281   3.975
   14PRO     CG  210   5.731   6.270   4.177
   14PRO    HG1  211   5.663   6.355   4.184
   14PRO    HG2  212   5.831   6.300   4.210
   14PRO     CB  213   5.676   6.145   4.245
   14PRO    HB1  214   5.570   6.121   4.232
   14PRO    HB2  215   5.709   6.147   4.349
   14PRO     CA  216   5.742   6.030   4.171
   14PRO     HA  217   5.835   6.017   4.226
   14PRO      C  218   5.676   5.893   4.180
   14PRO      O  219   5.582   5.867   4.105
   15ILE      N  220   5.721   5.793   4.257
   15ILE      H  221   5.807   5.804   4.309
   15ILE     CA  222   5.674   5.656   4.245
   15ILE     HA  223   5.662   5.638   4.139
   15ILE     CB  224   5.790   5.574   4.302
   15ILE     HB  225   5.753   5.472   4.290
   15ILE    CG2  226   5.911   5.575   4.210
   15ILE   HG21  227   5.881   5.607   4.110
   15ILE   HG22  228   5.980   5.652   4.243
   15ILE   HG23  229   5.964   5.480   4.195
   15ILE    CG1  230   5.820   5.586   4.451
   15ILE   HG11  231   5.731   5.564   4.510
   15ILE   HG12  232   5.860   5.680   4.488
   15ILE     CD  233   5.921   5.479   4.493
   15ILE    HD1  234   5.904   5.382   4.445
   15ILE    HD2  235   6.026   5.502   4.474
   15ILE    HD3  236   5.912   5.470   4.601
   15ILE      C  237   5.542   5.631   4.315
   15ILE      O  238   5.472   5.538   4.276
   16LEU      N  239   5.499   5.720   4.405
   16LEU      H  240   5.558   5.798   4.428
   16LEU     CA  241   5.365   5.720   4.462
   16LEU     HA  242   5.296   5.643   4.427
   16LEU     CB  243   5.381   5.698   4.612
   16LEU    HB1  244   5.464   5.764   4.639
   16LEU    HB2  245   5.415   5.596   4.628
   16LEU     CG  246   5.271   5.728   4.713
   16LEU     HG  247   5.252   5.834   4.701
   16LEU    CD1  248   5.139   5.654   4.696
   16LEU   HD11  249   5.170   5.551   4.678
   16LEU   HD12  250   5.078   5.650   4.786
   16LEU   HD13  251   5.090   5.698   4.609
   16LEU    CD2  252   5.323   5.694   4.852
   16LEU   HD21  253   5.304   5.588   4.867
   16LEU   HD22  254   5.431   5.710   4.862
   16LEU   HD23  255   5.269   5.753   4.926
   16LEU      C  256   5.291   5.851   4.441
   16LEU      O  257   5.334   5.962   4.474
   17GLY      N  258   5.177   5.838   4.373
   17GLY      H  259   5.150   5.744   4.346
   17GLY     CA  260   5.093   5.947   4.329
   17GLY    HA1  261   5.092   5.948   4.220
   17GLY    HA2  262   5.126   6.046   4.360
   17GLY      C  263   4.949   5.944   4.379
   17GLY      O  264   4.909   5.849   4.446
   18LEU      N  265   4.873   6.049   4.347
   18LEU      H  266   4.904   6.120   4.283
   18LEU     CA  267   4.736   6.064   4.393
   18LEU     HA  268   4.722   5.980   4.461
   18LEU     CB  269   4.711   6.195   4.468
   18LEU    HB1  270   4.745   6.270   4.395
   18LEU    HB2  271   4.778   6.212   4.552
   18LEU     CG  272   4.567   6.215   4.515
   18LEU     HG  273   4.505   6.214   4.425
   18LEU    CD1  274   4.508   6.119   4.617
   18LEU   HD11  275   4.403   6.147   4.630
   18LEU   HD12  276   4.505   6.016   4.582
   18LEU   HD13  277   4.562   6.125   4.712
   18LEU    CD2  278   4.545   6.351   4.580
   18LEU   HD21  279   4.441   6.386   4.578
   18LEU   HD22  280   4.575   6.352   4.684
   18LEU   HD23  281   4.591   6.424   4.514
   18LEU      C  282   4.635   6.059   4.280
   18LEU      O  283   4.636   6.141   4.188
   19GLY      N  284   4.554   5.953   4.285
   19GLY      H  285   4.558   5.891   4.364
   19GLY     CA  286   4.448   5.930   4.188
   19GLY    HA1  287   4.417   5.826   4.187
   19GLY    HA2  288   4.474   5.964   4.088
   19GLY      C  289   4.318   5.998   4.225
   19GLY      O  290   4.280   6.013   4.341
   20THR      N  291   4.243   6.044   4.125
   20THR      H  292   4.283   6.029   4.033
   20THR     CA  293   4.140   6.145   4.137
   20THR     HA  294   4.135   6.172   4.243
   20THR     CB  295   4.177   6.268   4.054
   20THR     HB  296   4.092   6.337   4.058
   20THR    CG2  297   4.302   6.344   4.098
   20THR   HG21  298   4.280   6.399   4.190
   20THR   HG22  299   4.389   6.283   4.120
   20THR   HG23  300   4.331   6.421   4.026
   20THR    OG1  301   4.205   6.237   3.920
   20THR    HG1  302   4.176   6.306   3.860
   20THR      C  303   4.004   6.092   4.095
   20THR      O  304   3.915   6.172   4.066
   21TRP      N  305   3.981   5.961   4.085
   21TRP      H  306   4.042   5.887   4.117
   21TRP     CA  307   3.862   5.905   4.024
   21TRP     HA  308   3.801   5.975   3.967
   21TRP     CB  309   3.893   5.801   3.918
   21TRP    HB1  310   3.945   5.712   3.955
   21TRP    HB2  311   3.959   5.854   3.849
   21TRP     CG  312   3.772   5.738   3.857
   21TRP    CD1  313   3.669   5.809   3.806
   21TRP    HD1  314   3.663   5.916   3.800
   21TRP    NE1  315   3.578   5.719   3.752
   21TRP    HE1  316   3.494   5.751   3.706
   21TRP    CE2  317   3.628   5.591   3.752
   21TRP    CZ2  318   3.575   5.471   3.703
   21TRP    HZ2  319   3.474   5.473   3.666
   21TRP    CH2  320   3.649   5.353   3.721
   21TRP    HH2  321   3.612   5.253   3.699
   21TRP    CZ3  322   3.780   5.365   3.770
   21TRP    HZ3  323   3.827   5.270   3.790
   21TRP    CE3  324   3.834   5.484   3.819
   21TRP    HE3  325   3.935   5.482   3.857
   21TRP    CD2  326   3.753   5.598   3.819
   21TRP      C  327   3.776   5.845   4.134
   21TRP      O  328   3.820   5.762   4.213
   22LYS      N  329   3.645   5.871   4.132
   22LYS      H  330   3.616   5.933   4.058
   22LYS     CA  331   3.545   5.855   4.236
   22LYS     HA  332   3.453   5.882   4.186
   22LYS     CB  333   3.521   5.708   4.270
   22LYS    HB1  334   3.443   5.702   4.345
   22LYS    HB2  335   3.614   5.681   4.320
   22LYS     CG  336   3.501   5.617   4.149
   22LYS    HG1  337   3.568   5.646   4.068
   22LYS    HG2  338   3.399   5.619   4.109
   22LYS     CD  339   3.529   5.474   4.193
   22LYS    HD1  340   3.456   5.414   4.138
   22LYS    HD2  341   3.519   5.460   4.300
   22LYS     CE  342   3.672   5.438   4.152
   22LYS    HE1  343   3.700   5.485   4.057
   22LYS    HE2  344   3.688   5.331   4.143
   22LYS     NZ  345   3.766   5.479   4.257
   22LYS    HZ1  346   3.858   5.442   4.239
   22LYS    HZ2  347   3.778   5.579   4.263
   22LYS    HZ3  348   3.736   5.437   4.344
   22LYS      C  349   3.556   5.953   4.352
   22LYS      O  350   3.543   5.917   4.468
   23SER      N  351   3.607   6.072   4.317
   23SER      H  352   3.619   6.087   4.218
   23SER     CA  353   3.641   6.184   4.403
   23SER     HA  354   3.632   6.151   4.506
   23SER     CB  355   3.791   6.212   4.394
   23SER    HB1  356   3.819   6.269   4.482
   23SER    HB2  357   3.814   6.276   4.309
   23SER     OG  358   3.867   6.093   4.390
   23SER     HG  359   3.951   6.125   4.422
   23SER      C  360   3.554   6.304   4.371
   23SER      O  361   3.585   6.371   4.272
   24PRO      N  362   3.457   6.350   4.451
   24PRO     CD  363   3.389   6.273   4.553
   24PRO    HD1  364   3.402   6.321   4.650
   24PRO    HD2  365   3.414   6.167   4.550
   24PRO     CG  366   3.240   6.278   4.519
   24PRO    HG1  367   3.178   6.254   4.605
   24PRO    HG2  368   3.218   6.204   4.443
   24PRO     CB  369   3.227   6.419   4.463
   24PRO    HB1  370   3.214   6.490   4.546
   24PRO    HB2  371   3.144   6.420   4.392
   24PRO     CA  372   3.361   6.443   4.395
   24PRO     HA  373   3.344   6.417   4.291
   24PRO      C  374   3.395   6.591   4.390
   24PRO      O  375   3.490   6.633   4.455
   25PRO      N  376   3.320   6.675   4.317
   25PRO     CD  377   3.224   6.638   4.215
   25PRO    HD1  378   3.136   6.603   4.268
   25PRO    HD2  379   3.259   6.558   4.150
   25PRO     CG  380   3.190   6.761   4.132
   25PRO    HG1  381   3.086   6.774   4.101
   25PRO    HG2  382   3.253   6.760   4.042
   25PRO     CB  383   3.233   6.878   4.220
   25PRO    HB1  384   3.148   6.910   4.280
   25PRO    HB2  385   3.255   6.964   4.157
   25PRO     CA  386   3.339   6.818   4.312
   25PRO     HA  387   3.443   6.830   4.282
   25PRO      C  388   3.330   6.879   4.451
   25PRO      O  389   3.264   6.831   4.543
   26GLY      N  390   3.412   6.983   4.471
   26GLY      H  391   3.446   7.029   4.388
   26GLY     CA  392   3.454   7.028   4.602
   26GLY    HA1  393   3.371   7.064   4.662
   26GLY    HA2  394   3.514   7.117   4.583
   26GLY      C  395   3.538   6.928   4.680
   26GLY      O  396   3.632   6.978   4.742
   27GLN      N  397   3.492   6.805   4.700
   27GLN      H  398   3.411   6.772   4.649
   27GLN     CA  399   3.553   6.708   4.789
   27GLN     HA  400   3.562   6.755   4.887
   27GLN     CB  401   3.472   6.579   4.790
   27GLN    HB1  402   3.530   6.507   4.848
   27GLN    HB2  403   3.467   6.545   4.687
   27GLN     CG  404   3.333   6.605   4.848
   27GLN    HG1  405   3.284   6.681   4.787
   27GLN    HG2  406   3.330   6.642   4.951
   27GLN     CD  407   3.250   6.477   4.839
   27GLN    OE1  408   3.294   6.366   4.867
   27GLN    NE2  409   3.120   6.492   4.813
   27GLN   HE21  410   3.087   6.587   4.819
   27GLN   HE22  411   3.057   6.413   4.805
   27GLN      C  412   3.697   6.680   4.751
   27GLN      O  413   3.781   6.656   4.838
   28VAL      N  414   3.723   6.680   4.620
   28VAL      H  415   3.643   6.683   4.558
   28VAL     CA  416   3.851   6.641   4.566
   28VAL     HA  417   3.893   6.562   4.628
   28VAL     CB  418   3.841   6.598   4.419
   28VAL     HB  419   3.772   6.515   4.409
   28VAL    CG1  420   3.785   6.705   4.326
   28VAL   HG11  421   3.855   6.784   4.297
   28VAL   HG12  422   3.758   6.676   4.225
   28VAL   HG13  423   3.699   6.761   4.363
   28VAL    CG2  424   3.977   6.548   4.370
   28VAL   HG21  425   3.975   6.522   4.265
   28VAL   HG22  426   4.051   6.627   4.379
   28VAL   HG23  427   4.007   6.456   4.420
   28VAL      C  428   3.949   6.756   4.583
   28VAL      O  429   4.065   6.738   4.618
   29THR      N  430   3.906   6.880   4.557
   29THR      H  431   3.810   6.886   4.525
   29THR     CA  432   3.978   7.005   4.568
   29THR     HA  433   4.046   7.010   4.483
   29THR     CB  434   3.881   7.121   4.551
   29THR     HB  435   3.812   7.119   4.635
   29THR    CG2  436   3.961   7.251   4.539
   29THR   HG21  437   4.032   7.247   4.456
   29THR   HG22  438   3.895   7.336   4.524
   29THR   HG23  439   4.004   7.272   4.637
   29THR    OG1  440   3.804   7.112   4.433
   29THR    HG1  441   3.866   7.094   4.362
   29THR      C  442   4.056   7.019   4.698
   29THR      O  443   4.171   7.063   4.694
   30GLU      N  444   3.999   6.980   4.812
   30GLU      H  445   3.909   6.936   4.800
   30GLU     CA  446   4.067   6.986   4.940
   30GLU     HA  447   4.116   7.083   4.955
   30GLU     CB  448   3.959   6.972   5.046
   30GLU    HB1  449   3.918   6.871   5.046
   30GLU    HB2  450   3.882   7.045   5.020
   30GLU     CG  451   4.015   6.993   5.187
   30GLU    HG1  452   4.103   6.932   5.206
   30GLU    HG2  453   3.952   6.955   5.267
   30GLU     CD  454   4.039   7.139   5.222
   30GLU    OE1  455   4.044   7.228   5.135
   30GLU    OE2  456   4.051   7.174   5.342
   30GLU      C  457   4.167   6.872   4.951
   30GLU      O  458   4.284   6.885   4.987
   31ALA      N  459   4.129   6.752   4.909
   31ALA      H  460   4.032   6.743   4.881
   31ALA     CA  461   4.209   6.632   4.926
   31ALA     HA  462   4.238   6.615   5.030
   31ALA     CB  463   4.131   6.508   4.885
   31ALA    HB1  464   4.051   6.497   4.958
   31ALA    HB2  465   4.093   6.510   4.783
   31ALA    HB3  466   4.189   6.417   4.896
   31ALA      C  467   4.344   6.653   4.858
   31ALA      O  468   4.450   6.622   4.911
   32VAL      N  469   4.345   6.719   4.742
   32VAL      H  470   4.254   6.744   4.706
   32VAL     CA  471   4.460   6.756   4.662
   32VAL     HA  472   4.522   6.670   4.637
   32VAL     CB  473   4.423   6.821   4.529
   32VAL     HB  474   4.352   6.901   4.552
   32VAL    CG1  475   4.543   6.875   4.450
   32VAL   HG11  476   4.588   6.960   4.501
   32VAL   HG12  477   4.620   6.798   4.448
   32VAL   HG13  478   4.520   6.910   4.350
   32VAL    CG2  479   4.351   6.719   4.443
   32VAL   HG21  480   4.277   6.667   4.504
   32VAL   HG22  481   4.290   6.770   4.369
   32VAL   HG23  482   4.417   6.641   4.404
   32VAL      C  483   4.552   6.851   4.738
   32VAL      O  484   4.673   6.826   4.744
   33LYS      N  485   4.502   6.956   4.804
   33LYS      H  486   4.401   6.953   4.803
   33LYS     CA  487   4.568   7.042   4.899
   33LYS     HA  488   4.649   7.088   4.842
   33LYS     CB  489   4.468   7.151   4.938
   33LYS    HB1  490   4.487   7.193   5.037
   33LYS    HB2  491   4.371   7.104   4.953
   33LYS     CG  492   4.452   7.258   4.831
   33LYS    HG1  493   4.402   7.217   4.743
   33LYS    HG2  494   4.552   7.293   4.807
   33LYS     CD  495   4.369   7.380   4.872
   33LYS    HD1  496   4.346   7.449   4.791
   33LYS    HD2  497   4.415   7.431   4.956
   33LYS     CE  498   4.234   7.336   4.926
   33LYS    HE1  499   4.253   7.287   5.021
   33LYS    HE2  500   4.185   7.266   4.858
   33LYS     NZ  501   4.145   7.451   4.950
   33LYS    HZ1  502   4.177   7.501   5.032
   33LYS    HZ2  503   4.146   7.523   4.879
   33LYS    HZ3  504   4.052   7.418   4.970
   33LYS      C  505   4.631   6.975   5.020
   33LYS      O  506   4.742   7.008   5.062
   34VAL      N  507   4.568   6.870   5.074
   34VAL      H  508   4.474   6.856   5.042
   34VAL     CA  509   4.621   6.788   5.181
   34VAL     HA  510   4.678   6.855   5.246
   34VAL     CB  511   4.522   6.712   5.269
   34VAL     HB  512   4.479   6.627   5.216
   34VAL    CG1  513   4.586   6.654   5.395
   34VAL   HG11  514   4.665   6.724   5.423
   34VAL   HG12  515   4.518   6.636   5.479
   34VAL   HG13  516   4.639   6.562   5.369
   34VAL    CG2  517   4.415   6.806   5.323
   34VAL   HG21  518   4.462   6.880   5.388
   34VAL   HG22  519   4.359   6.857   5.245
   34VAL   HG23  520   4.340   6.753   5.382
   34VAL      C  521   4.729   6.693   5.132
   34VAL      O  522   4.826   6.677   5.206
   35ALA      N  523   4.714   6.640   5.011
   35ALA      H  524   4.633   6.667   4.957
   35ALA     CA  525   4.818   6.560   4.949
   35ALA     HA  526   4.837   6.477   5.018
   35ALA     CB  527   4.769   6.498   4.819
   35ALA    HB1  528   4.672   6.449   4.826
   35ALA    HB2  529   4.776   6.573   4.740
   35ALA    HB3  530   4.831   6.414   4.786
   35ALA      C  531   4.948   6.639   4.939
   35ALA      O  532   5.056   6.594   4.976
   36ILE      N  533   4.937   6.760   4.882
   36ILE      H  534   4.844   6.788   4.854
   36ILE     CA  535   5.047   6.851   4.859
   36ILE     HA  536   5.115   6.796   4.794
   36ILE     CB  537   4.998   6.968   4.774
   36ILE     HB  538   4.904   7.006   4.815
   36ILE    CG2  539   5.100   7.081   4.766
   36ILE   HG21  540   5.051   7.165   4.716
   36ILE   HG22  541   5.126   7.117   4.866
   36ILE   HG23  542   5.190   7.045   4.716
   36ILE    CG1  543   4.968   6.929   4.630
   36ILE   HG11  544   4.928   6.827   4.628
   36ILE   HG12  545   5.064   6.922   4.579
   36ILE     CD  546   4.886   7.027   4.547
   36ILE    HD1  547   4.817   6.980   4.477
   36ILE    HD2  548   4.824   7.086   4.614
   36ILE    HD3  549   4.949   7.099   4.494
   36ILE      C  550   5.112   6.884   4.992
   36ILE      O  551   5.234   6.893   4.999
   37ASP      N  552   5.032   6.898   5.098
   37ASP      H  553   4.932   6.907   5.087
   37ASP     CA  554   5.086   6.917   5.231
   37ASP     HA  555   5.170   6.986   5.226
   37ASP     CB  556   4.976   6.963   5.326
   37ASP    HB1  557   4.907   6.880   5.342
   37ASP    HB2  558   4.925   7.048   5.279
   37ASP     CG  559   5.034   7.017   5.456
   37ASP    OD1  560   5.127   7.101   5.450
   37ASP    OD2  561   4.970   6.988   5.559
   37ASP      C  562   5.163   6.795   5.279
   37ASP      O  563   5.275   6.811   5.327
   38VAL      N  564   5.112   6.671   5.275
   38VAL      H  565   5.023   6.657   5.231
   38VAL     CA  566   5.177   6.558   5.338
   38VAL     HA  567   5.215   6.581   5.438
   38VAL     CB  568   5.091   6.435   5.360
   38VAL     HB  569   5.147   6.356   5.411
   38VAL    CG1  570   4.977   6.465   5.458
   38VAL   HG11  571   4.918   6.377   5.483
   38VAL   HG12  572   5.020   6.515   5.545
   38VAL   HG13  573   4.913   6.532   5.401
   38VAL    CG2  574   5.048   6.374   5.227
   38VAL   HG21  575   4.977   6.436   5.171
   38VAL   HG22  576   5.130   6.356   5.158
   38VAL   HG23  577   4.986   6.286   5.246
   38VAL      C  578   5.307   6.517   5.270
   38VAL      O  579   5.393   6.447   5.322
   39GLY      N  580   5.321   6.551   5.141
   39GLY      H  581   5.257   6.617   5.099
   39GLY     CA  582   5.438   6.529   5.059
   39GLY    HA1  583   5.502   6.451   5.100
   39GLY    HA2  584   5.492   6.623   5.058
   39GLY      C  585   5.411   6.483   4.916
   39GLY      O  586   5.501   6.448   4.840
   40TYR      N  587   5.286   6.460   4.876
   40TYR      H  588   5.204   6.488   4.928
   40TYR     CA  589   5.246   6.427   4.741
   40TYR     HA  590   5.309   6.341   4.715
   40TYR     CB  591   5.101   6.382   4.723
   40TYR    HB1  592   5.063   6.402   4.623
   40TYR    HB2  593   5.044   6.447   4.789
   40TYR     CG  594   5.061   6.244   4.769
   40TYR    CD1  595   5.022   6.222   4.902
   40TYR    HD1  596   5.036   6.308   4.965
   40TYR    CE1  597   4.972   6.099   4.946
   40TYR    HE1  598   4.938   6.081   5.047
   40TYR     CZ  599   4.968   5.989   4.858
   40TYR     OH  600   4.910   5.872   4.900
   40TYR     HH  601   4.904   5.807   4.830
   40TYR    CE2  602   5.012   6.010   4.726
   40TYR    HE2  603   5.008   5.924   4.660
   40TYR    CD2  604   5.057   6.135   4.682
   40TYR    HD2  605   5.084   6.138   4.577
   40TYR      C  606   5.268   6.536   4.637
   40TYR      O  607   5.272   6.656   4.663
   41ARG      N  608   5.307   6.502   4.514
   41ARG      H  609   5.331   6.405   4.500
   41ARG     CA  610   5.349   6.594   4.411
   41ARG     HA  611   5.308   6.695   4.417
   41ARG     CB  612   5.501   6.601   4.399
   41ARG    HB1  613   5.521   6.662   4.311
   41ARG    HB2  614   5.545   6.502   4.389
   41ARG     CG  615   5.578   6.667   4.513
   41ARG    HG1  616   5.684   6.659   4.489
   41ARG    HG2  617   5.561   6.613   4.606
   41ARG     CD  618   5.538   6.812   4.541
   41ARG    HD1  619   5.434   6.822   4.571
   41ARG    HD2  620   5.549   6.873   4.452
   41ARG     NE  621   5.612   6.856   4.660
   41ARG     HE  622   5.708   6.887   4.656
   41ARG     CZ  623   5.559   6.881   4.780
   41ARG    NH1  624   5.434   6.846   4.810
   41ARG   HH11  625   5.378   6.795   4.744
   41ARG   HH12  626   5.398   6.858   4.904
   41ARG    NH2  627   5.634   6.918   4.885
   41ARG   HH21  628   5.732   6.941   4.876
   41ARG   HH22  629   5.583   6.917   4.973
   41ARG      C  630   5.304   6.550   4.273
   41ARG      O  631   5.303   6.630   4.180
   42HIS      N  632   5.273   6.420   4.267
   42HIS      H  633   5.276   6.372   4.356
   42HIS     CA  634   5.215   6.359   4.149
   42HIS     HA  635   5.231   6.422   4.062
   42HIS     CB  636   5.302   6.235   4.129
   42HIS    HB1  637   5.281   6.177   4.220
   42HIS    HB2  638   5.404   6.270   4.144
   42HIS     CG  639   5.287   6.140   4.013
   42HIS    ND1  640   5.354   6.020   4.003
   42HIS    HD1  641   5.425   5.984   4.065
   42HIS    CE1  642   5.310   5.960   3.891
   42HIS    HE1  643   5.357   5.870   3.854
   42HIS    NE2  644   5.208   6.025   3.834
   42HIS    CD2  645   5.192   6.138   3.914
   42HIS    HD2  646   5.116   6.213   3.896
   42HIS      C  647   5.064   6.344   4.162
   42HIS      O  648   5.018   6.270   4.248
   43ILE      N  649   4.996   6.394   4.059
   43ILE      H  650   5.052   6.424   3.980
   43ILE     CA  651   4.852   6.393   4.045
   43ILE     HA  652   4.811   6.320   4.115
   43ILE     CB  653   4.787   6.530   4.061
   43ILE     HB  654   4.808   6.589   3.972
   43ILE    CG2  655   4.636   6.508   4.064
   43ILE   HG21  656   4.592   6.605   4.082
   43ILE   HG22  657   4.602   6.464   3.970
   43ILE   HG23  658   4.618   6.438   4.146
   43ILE    CG1  659   4.828   6.612   4.183
   43ILE   HG11  660   4.784   6.711   4.172
   43ILE   HG12  661   4.935   6.630   4.170
   43ILE     CD  662   4.789   6.564   4.323
   43ILE    HD1  663   4.683   6.544   4.332
   43ILE    HD2  664   4.837   6.470   4.350
   43ILE    HD3  665   4.813   6.644   4.393
   43ILE      C  666   4.821   6.328   3.910
   43ILE      O  667   4.873   6.368   3.807
   44ASP      N  668   4.736   6.225   3.911
   44ASP      H  669   4.685   6.189   3.991
   44ASP     CA  670   4.699   6.145   3.796
   44ASP     HA  671   4.766   6.171   3.714
   44ASP     CB  672   4.727   5.998   3.825
   44ASP    HB1  673   4.646   5.944   3.875
   44ASP    HB2  674   4.813   5.989   3.892
   44ASP     CG  675   4.758   5.931   3.691
   44ASP    OD1  676   4.876   5.938   3.651
   44ASP    OD2  677   4.669   5.873   3.626
   44ASP      C  678   4.556   6.153   3.744
   44ASP      O  679   4.469   6.068   3.759
   45CYS      N  680   4.527   6.267   3.680
   45CYS      H  681   4.600   6.332   3.657
   45CYS     CA  682   4.395   6.304   3.633
   45CYS     HA  683   4.314   6.290   3.705
   45CYS     CB  684   4.395   6.455   3.609
   45CYS    HB1  685   4.301   6.498   3.574
   45CYS    HB2  686   4.481   6.481   3.547
   45CYS     SG  687   4.427   6.535   3.768
   45CYS     HG  688   4.490   6.429   3.819
   45CYS      C  689   4.341   6.227   3.514
   45CYS      O  690   4.415   6.157   3.446
   46ALA      N  691   4.214   6.246   3.478
   46ALA      H  692   4.143   6.287   3.537
   46ALA     CA  693   4.168   6.218   3.344
   46ALA     HA  694   4.252   6.235   3.276
   46ALA     CB  695   4.123   6.072   3.339
   46ALA    HB1  696   4.099   6.050   3.235
   46ALA    HB2  697   4.207   6.010   3.367
   46ALA    HB3  698   4.036   6.062   3.404
   46ALA      C  699   4.050   6.306   3.304
   46ALA      O  700   3.971   6.347   3.389
   47HIS      N  701   4.018   6.319   3.175
   47HIS      H  702   4.076   6.267   3.110
   47HIS     CA  703   3.891   6.374   3.134
   47HIS     HA  704   3.885   6.477   3.169
   47HIS     CB  705   3.895   6.396   2.983
   47HIS    HB1  706   3.915   6.299   2.937
   47HIS    HB2  707   3.977   6.467   2.970
   47HIS     CG  708   3.774   6.452   2.914
   47HIS    ND1  709   3.696   6.402   2.810
   47HIS    CE1  710   3.611   6.496   2.767
   47HIS    HE1  711   3.535   6.478   2.693
   47HIS    NE2  712   3.634   6.605   2.843
   47HIS    HE2  713   3.570   6.682   2.832
   47HIS    CD2  714   3.734   6.581   2.935
   47HIS    HD2  715   3.775   6.656   3.002
   47HIS      C  716   3.767   6.301   3.185
   47HIS      O  717   3.685   6.366   3.249
   48VAL      N  718   3.762   6.168   3.169
   48VAL      H  719   3.837   6.123   3.118
   48VAL     CA  720   3.648   6.087   3.207
   48VAL     HA  721   3.562   6.137   3.164
   48VAL     CB  722   3.670   5.947   3.151
   48VAL     HB  723   3.714   5.944   3.051
   48VAL    CG1  724   3.771   5.866   3.232
   48VAL   HG11  725   3.722   5.822   3.319
   48VAL   HG12  726   3.804   5.796   3.155
   48VAL   HG13  727   3.855   5.926   3.266
   48VAL    CG2  728   3.543   5.865   3.134
   48VAL   HG21  729   3.484   5.867   3.226
   48VAL   HG22  730   3.485   5.902   3.050
   48VAL   HG23  731   3.571   5.762   3.111
   48VAL      C  732   3.633   6.092   3.359
   48VAL      O  733   3.533   6.038   3.406
   49TYR      N  734   3.714   6.156   3.444
   49TYR      H  735   3.797   6.197   3.404
   49TYR     CA  736   3.696   6.168   3.587
   49TYR     HA  737   3.634   6.084   3.618
   49TYR     CB  738   3.832   6.159   3.657
   49TYR    HB1  739   3.806   6.166   3.762
   49TYR    HB2  740   3.885   6.251   3.631
   49TYR     CG  741   3.917   6.035   3.644
   49TYR    CD1  742   3.866   5.919   3.584
   49TYR    HD1  743   3.761   5.920   3.556
   49TYR    CE1  744   3.948   5.809   3.556
   49TYR    HE1  745   3.907   5.723   3.506
   49TYR     CZ  746   4.083   5.807   3.598
   49TYR     OH  747   4.163   5.697   3.590
   49TYR     HH  748   4.106   5.622   3.569
   49TYR    CE2  749   4.132   5.922   3.664
   49TYR    HE2  750   4.231   5.926   3.706
   49TYR    CD2  751   4.052   6.035   3.681
   49TYR    HD2  752   4.092   6.120   3.735
   49TYR      C  753   3.618   6.293   3.625
   49TYR      O  754   3.583   6.307   3.742
   50GLN      N  755   3.588   6.385   3.533
   50GLN      H  756   3.626   6.362   3.443
   50GLN     CA  757   3.501   6.501   3.546
   50GLN     HA  758   3.511   6.563   3.457
   50GLN     CB  759   3.354   6.464   3.538
   50GLN    HB1  760   3.294   6.555   3.536
   50GLN    HB2  761   3.324   6.419   3.633
   50GLN     CG  762   3.317   6.379   3.417
   50GLN    HG1  763   3.363   6.281   3.410
   50GLN    HG2  764   3.343   6.431   3.324
   50GLN     CD  765   3.168   6.346   3.421
   50GLN    OE1  766   3.093   6.371   3.515
   50GLN    NE2  767   3.122   6.252   3.338
   50GLN   HE21  768   3.176   6.226   3.257
   50GLN   HE22  769   3.033   6.209   3.358
   50GLN      C  770   3.537   6.593   3.662
   50GLN      O  771   3.448   6.650   3.724
   51ASN      N  772   3.665   6.605   3.698
   51ASN      H  773   3.736   6.554   3.648
   51ASN     CA  774   3.715   6.697   3.798
   51ASN     HA  775   3.644   6.778   3.815
   51ASN     CB  776   3.698   6.620   3.929
   51ASN    HB1  777   3.594   6.590   3.936
   51ASN    HB2  778   3.714   6.683   4.017
   51ASN     CG  779   3.778   6.491   3.943
   51ASN    OD1  780   3.873   6.467   3.869
   51ASN    ND2  781   3.744   6.416   4.048
   51ASN   HD21  782   3.678   6.439   4.121
   51ASN   HD22  783   3.802   6.334   4.056
   51ASN      C  784   3.852   6.762   3.786
   51ASN      O  785   3.899   6.822   3.881
   52GLU      N  786   3.909   6.765   3.665
   52GLU      H  787   3.860   6.716   3.591
   52GLU     CA  788   4.024   6.848   3.635
   52GLU     HA  789   4.107   6.826   3.703
   52GLU     CB  790   4.065   6.834   3.489
   52GLU    HB1  791   4.110   6.926   3.453
   52GLU    HB2  792   3.973   6.832   3.431
   52GLU     CG  793   4.157   6.714   3.465
   52GLU    HG1  794   4.113   6.623   3.506
   52GLU    HG2  795   4.251   6.734   3.516
   52GLU     CD  796   4.182   6.672   3.321
   52GLU    OE1  797   4.122   6.741   3.236
   52GLU    OE2  798   4.249   6.572   3.287
   52GLU      C  799   4.008   6.996   3.668
   52GLU      O  800   4.095   7.059   3.728
   53ASN      N  801   3.890   7.052   3.642
   53ASN      H  802   3.824   7.005   3.583
   53ASN     CA  803   3.857   7.192   3.664
   53ASN     HA  804   3.944   7.249   3.632
   53ASN     CB  805   3.739   7.239   3.581
   53ASN    HB1  806   3.642   7.217   3.626
   53ASN    HB2  807   3.735   7.191   3.483
   53ASN     CG  808   3.741   7.390   3.562
   53ASN    OD1  809   3.705   7.457   3.659
   53ASN    ND2  810   3.783   7.444   3.447
   53ASN   HD21  811   3.809   7.388   3.367
   53ASN   HD22  812   3.787   7.544   3.449
   53ASN      C  813   3.854   7.226   3.813
   53ASN      O  814   3.894   7.337   3.848
   54GLU      N  815   3.824   7.125   3.894
   54GLU      H  816   3.815   7.029   3.865
   54GLU     CA  817   3.812   7.118   4.039
   54GLU     HA  818   3.773   7.211   4.081
   54GLU     CB  819   3.705   7.020   4.083
   54GLU    HB1  820   3.703   7.003   4.191
   54GLU    HB2  821   3.725   6.923   4.038
   54GLU     CG  822   3.560   7.053   4.047
   54GLU    HG1  823   3.502   6.963   4.062
   54GLU    HG2  824   3.561   7.079   3.941
   54GLU     CD  825   3.506   7.174   4.122
   54GLU    OE1  826   3.515   7.284   4.064
   54GLU    OE2  827   3.461   7.158   4.237
   54GLU      C  828   3.948   7.091   4.101
   54GLU      O  829   3.971   7.115   4.219
   55VAL      N  830   4.042   7.034   4.025
   55VAL      H  831   4.015   7.003   3.933
   55VAL     CA  832   4.181   7.021   4.063
   55VAL     HA  833   4.188   7.021   4.172
   55VAL     CB  834   4.239   6.891   4.009
   55VAL     HB  835   4.235   6.894   3.900
   55VAL    CG1  836   4.383   6.872   4.056
   55VAL   HG11  837   4.446   6.949   4.011
   55VAL   HG12  838   4.387   6.875   4.165
   55VAL   HG13  839   4.434   6.782   4.023
   55VAL    CG2  840   4.180   6.759   4.059
   55VAL   HG21  841   4.076   6.748   4.029
   55VAL   HG22  842   4.231   6.671   4.018
   55VAL   HG23  843   4.180   6.747   4.167
   55VAL      C  844   4.266   7.141   4.023
   55VAL      O  845   4.353   7.185   4.098
   56GLY      N  846   4.228   7.209   3.914
   56GLY      H  847   4.161   7.164   3.853
   56GLY     CA  848   4.295   7.326   3.861
   56GLY    HA1  849   4.233   7.360   3.779
   56GLY    HA2  850   4.397   7.302   3.830
   56GLY      C  851   4.315   7.442   3.957
   56GLY      O  852   4.416   7.512   3.957
   57VAL      N  853   4.228   7.459   4.056
   57VAL      H  854   4.148   7.397   4.055
   57VAL     CA  855   4.227   7.563   4.157
   57VAL     HA  856   4.281   7.648   4.114
   57VAL     CB  857   4.084   7.601   4.192
   57VAL     HB  858   4.091   7.673   4.275
   57VAL    CG1  859   4.020   7.670   4.072
   57VAL   HG11  860   3.918   7.704   4.089
   57VAL   HG12  861   4.079   7.758   4.047
   57VAL   HG13  862   4.021   7.610   3.982
   57VAL    CG2  863   3.990   7.490   4.240
   57VAL   HG21  864   3.977   7.423   4.155
   57VAL   HG22  865   4.039   7.429   4.316
   57VAL   HG23  866   3.899   7.537   4.277
   57VAL      C  867   4.298   7.517   4.284
   57VAL      O  868   4.346   7.606   4.354
   58ALA      N  869   4.311   7.389   4.320
   58ALA      H  870   4.264   7.321   4.262
   58ALA     CA  871   4.390   7.338   4.430
   58ALA     HA  872   4.372   7.411   4.509
   58ALA     CB  873   4.327   7.208   4.481
   58ALA    HB1  874   4.243   7.233   4.546
   58ALA    HB2  875   4.305   7.151   4.391
   58ALA    HB3  876   4.394   7.148   4.542
   58ALA      C  877   4.539   7.332   4.401
   58ALA      O  878   4.617   7.326   4.496
   59ILE      N  879   4.578   7.333   4.273
   59ILE      H  880   4.515   7.300   4.201
   59ILE     CA  881   4.715   7.346   4.228
   59ILE     HA  882   4.783   7.294   4.295
   59ILE     CB  883   4.729   7.285   4.089
   59ILE     HB  884   4.647   7.321   4.026
   59ILE    CG2  885   4.863   7.317   4.023
   59ILE   HG21  886   4.865   7.287   3.918
   59ILE   HG22  887   4.893   7.421   4.034
   59ILE   HG23  888   4.936   7.256   4.075
   59ILE    CG1  889   4.696   7.136   4.090
   59ILE   HG11  890   4.612   7.111   4.155
   59ILE   HG12  891   4.776   7.085   4.143
   59ILE     CD  892   4.681   7.077   3.950
   59ILE    HD1  893   4.672   6.968   3.943
   59ILE    HD2  894   4.597   7.130   3.905
   59ILE    HD3  895   4.766   7.104   3.888
   59ILE      C  896   4.750   7.494   4.234
   59ILE      O  897   4.843   7.534   4.304
   60GLN      N  898   4.669   7.584   4.177
   60GLN      H  899   4.590   7.552   4.124
   60GLN     CA  900   4.694   7.727   4.183
   60GLN     HA  901   4.791   7.750   4.137
   60GLN     CB  902   4.587   7.805   4.109
   60GLN    HB1  903   4.501   7.814   4.177
   60GLN    HB2  904   4.545   7.744   4.029
   60GLN     CG  905   4.630   7.940   4.052
   60GLN    HG1  906   4.707   7.914   3.980
   60GLN    HG2  907   4.675   8.010   4.123
   60GLN     CD  908   4.513   8.003   3.978
   60GLN    OE1  909   4.504   8.014   3.856
   60GLN    NE2  910   4.421   8.057   4.059
   60GLN   HE21  911   4.421   8.030   4.156
   60GLN   HE22  912   4.334   8.087   4.017
   60GLN      C  913   4.700   7.780   4.326
   60GLN      O  914   4.802   7.839   4.360
   61GLU      N  915   4.603   7.753   4.414
   61GLU      H  916   4.526   7.697   4.379
   61GLU     CA  917   4.605   7.782   4.555
   61GLU     HA  918   4.588   7.890   4.560
   61GLU     CB  919   4.485   7.723   4.629
   61GLU    HB1  920   4.499   7.617   4.648
   61GLU    HB2  921   4.394   7.734   4.568
   61GLU     CG  922   4.467   7.791   4.764
   61GLU    HG1  923   4.562   7.795   4.816
   61GLU    HG2  924   4.416   7.723   4.833
   61GLU     CD  925   4.388   7.921   4.759
   61GLU    OE1  926   4.264   7.914   4.774
   61GLU    OE2  927   4.459   8.022   4.737
   61GLU      C  928   4.736   7.757   4.628
   61GLU      O  929   4.787   7.843   4.699
   62LYS      N  930   4.809   7.653   4.589
   62LYS      H  931   4.770   7.586   4.524
   62LYS     CA  932   4.926   7.599   4.655
   62LYS     HA  933   4.925   7.646   4.753
   62LYS     CB  934   4.907   7.448   4.666
   62LYS    HB1  935   5.004   7.398   4.670
   62LYS    HB2  936   4.868   7.414   4.570
   62LYS     CG  937   4.812   7.416   4.781
   62LYS    HG1  938   4.769   7.317   4.766
   62LYS    HG2  939   4.743   7.500   4.788
   62LYS     CD  940   4.898   7.418   4.907
   62LYS    HD1  941   4.921   7.522   4.930
   62LYS    HD2  942   4.982   7.350   4.892
   62LYS     CE  943   4.821   7.362   5.026
   62LYS    HE1  944   4.821   7.254   5.011
   62LYS    HE2  945   4.719   7.400   5.034
   62LYS     NZ  946   4.891   7.398   5.151
   62LYS    HZ1  947   4.986   7.362   5.156
   62LYS    HZ2  948   4.907   7.497   5.165
   62LYS    HZ3  949   4.844   7.360   5.231
   62LYS      C  950   5.052   7.642   4.579
   62LYS      O  951   5.159   7.648   4.639
   63LEU      N  952   5.043   7.691   4.456
   63LEU      H  953   4.957   7.688   4.403
   63LEU     CA  954   5.155   7.764   4.399
   63LEU     HA  955   5.248   7.713   4.421
   63LEU     CB  956   5.130   7.781   4.249
   63LEU    HB1  957   5.191   7.863   4.210
   63LEU    HB2  958   5.026   7.812   4.239
   63LEU     CG  959   5.147   7.654   4.166
   63LEU     HG  960   5.071   7.579   4.188
   63LEU    CD1  961   5.148   7.682   4.016
   63LEU   HD11  962   5.048   7.712   3.985
   63LEU   HD12  963   5.217   7.763   3.992
   63LEU   HD13  964   5.178   7.595   3.958
   63LEU    CD2  965   5.283   7.592   4.195
   63LEU   HD21  966   5.274   7.553   4.296
   63LEU   HD22  967   5.303   7.508   4.127
   63LEU   HD23  968   5.357   7.672   4.187
   63LEU      C  969   5.159   7.906   4.454
   63LEU      O  970   5.259   7.959   4.500
   64ARG      N  971   5.042   7.970   4.462
   64ARG      H  972   4.961   7.930   4.417
   64ARG     CA  973   5.032   8.104   4.518
   64ARG     HA  974   5.105   8.164   4.463
   64ARG     CB  975   4.889   8.151   4.494
   64ARG    HB1  976   4.852   8.220   4.570
   64ARG    HB2  977   4.824   8.063   4.498
   64ARG     CG  978   4.871   8.202   4.351
   64ARG    HG1  979   4.893   8.119   4.284
   64ARG    HG2  980   4.948   8.279   4.341
   64ARG     CD  981   4.737   8.262   4.311
   64ARG    HD1  982   4.711   8.335   4.388
   64ARG    HD2  983   4.664   8.181   4.319
   64ARG     NE  984   4.715   8.299   4.171
   64ARG     HE  985   4.788   8.279   4.105
   64ARG     CZ  986   4.596   8.336   4.120
   64ARG    NH1  987   4.486   8.354   4.194
   64ARG   HH11  988   4.495   8.348   4.295
   64ARG   HH12  989   4.410   8.408   4.156
   64ARG    NH2  990   4.591   8.357   3.988
   64ARG   HH21  991   4.678   8.344   3.939
   64ARG   HH22  992   4.510   8.401   3.948
   64ARG      C  993   5.059   8.106   4.667
   64ARG      O  994   5.108   8.206   4.720
   65GLU      N  995   5.047   7.991   4.735
   65GLU      H  996   5.005   7.915   4.684
   65GLU     CA  997   5.080   7.971   4.874
   65GLU     HA  998   5.060   8.070   4.917
   65GLU     CB  999   4.983   7.876   4.943
   65GLU    HB1 1000   5.016   7.779   4.904
   65GLU    HB2 1001   4.881   7.891   4.906
   65GLU     CG 1002   4.984   7.885   5.095
   65GLU    HG1 1003   4.961   7.983   5.138
   65GLU    HG2 1004   5.087   7.862   5.120
   65GLU     CD 1005   4.899   7.772   5.150
   65GLU    OE1 1006   4.957   7.664   5.175
   65GLU    OE2 1007   4.778   7.800   5.170
   65GLU      C 1008   5.229   7.945   4.894
   65GLU      O 1009   5.283   7.961   5.003
   66GLN      N 1010   5.301   7.929   4.783
   66GLN      H 1011   5.245   7.921   4.699
   66GLN     CA 1012   5.445   7.926   4.767
   66GLN     HA 1013   5.453   7.910   4.660
   66GLN     CB 1014   5.493   8.070   4.786
   66GLN    HB1 1015   5.597   8.065   4.818
   66GLN    HB2 1016   5.445   8.124   4.867
   66GLN     CG 1017   5.479   8.156   4.661
   66GLN    HG1 1018   5.372   8.180   4.663
   66GLN    HG2 1019   5.495   8.102   4.568
   66GLN     CD 1020   5.560   8.284   4.681
   66GLN    OE1 1021   5.593   8.326   4.791
   66GLN    NE2 1022   5.579   8.374   4.584
   66GLN   HE21 1023   5.555   8.357   4.488
   66GLN   HE22 1024   5.641   8.451   4.605
   66GLN      C 1025   5.515   7.812   4.840
   66GLN      O 1026   5.637   7.814   4.856
   67VAL      N 1027   5.444   7.707   4.882
   67VAL      H 1028   5.344   7.716   4.876
   67VAL     CA 1029   5.491   7.584   4.943
   67VAL     HA 1030   5.575   7.606   5.010
   67VAL     CB 1031   5.378   7.510   5.014
   67VAL     HB 1032   5.412   7.410   5.043
   67VAL    CG1 1033   5.361   7.586   5.145
   67VAL   HG11 1034   5.318   7.682   5.118
   67VAL   HG12 1035   5.295   7.534   5.214
   67VAL   HG13 1036   5.457   7.605   5.192
   67VAL    CG2 1037   5.253   7.491   4.928
   67VAL   HG21 1038   5.191   7.581   4.926
   67VAL   HG22 1039   5.271   7.461   4.825
   67VAL   HG23 1040   5.195   7.416   4.982
   67VAL      C 1041   5.549   7.490   4.838
   67VAL      O 1042   5.639   7.411   4.866
   68VAL      N 1043   5.506   7.498   4.712
   68VAL      H 1044   5.424   7.556   4.695
   68VAL     CA 1045   5.558   7.417   4.604
   68VAL     HA 1046   5.656   7.379   4.631
   68VAL     CB 1047   5.470   7.296   4.575
   68VAL     HB 1048   5.524   7.233   4.504
   68VAL    CG1 1049   5.436   7.208   4.695
   68VAL   HG11 1050   5.396   7.110   4.669
   68VAL   HG12 1051   5.523   7.183   4.755
   68VAL   HG13 1052   5.359   7.255   4.756
   68VAL    CG2 1053   5.340   7.347   4.515
   68VAL   HG21 1054   5.311   7.427   4.582
   68VAL   HG22 1055   5.358   7.380   4.412
   68VAL   HG23 1056   5.267   7.266   4.512
   68VAL      C 1057   5.569   7.496   4.474
   68VAL      O 1058   5.493   7.591   4.460
   69LYS      N 1059   5.664   7.464   4.385
   69LYS      H 1060   5.744   7.413   4.419
   69LYS     CA 1061   5.673   7.528   4.255
   69LYS     HA 1062   5.615   7.620   4.250
   69LYS     CB 1063   5.819   7.557   4.221
   69LYS    HB1 1064   5.832   7.572   4.114
   69LYS    HB2 1065   5.883   7.483   4.269
   69LYS     CG 1066   5.850   7.692   4.285
   69LYS    HG1 1067   5.853   7.676   4.393
   69LYS    HG2 1068   5.769   7.762   4.262
   69LYS     CD 1069   5.987   7.729   4.229
   69LYS    HD1 1070   5.990   7.724   4.120
   69LYS    HD2 1071   6.068   7.667   4.269
   69LYS     CE 1072   6.026   7.872   4.268
   69LYS    HE1 1073   5.948   7.936   4.228
   69LYS    HE2 1074   6.124   7.895   4.225
   69LYS     NZ 1075   6.028   7.878   4.415
   69LYS    HZ1 1076   6.081   7.805   4.459
   69LYS    HZ2 1077   6.067   7.965   4.448
   69LYS    HZ3 1078   5.934   7.866   4.448
   69LYS      C 1079   5.625   7.424   4.155
   69LYS      O 1080   5.615   7.306   4.189
   70ARG      N 1081   5.606   7.470   4.031
   70ARG      H 1082   5.613   7.570   4.025
   70ARG     CA 1083   5.559   7.388   3.922
   70ARG     HA 1084   5.471   7.325   3.942
   70ARG     CB 1085   5.515   7.478   3.807
   70ARG    HB1 1086   5.609   7.531   3.790
   70ARG    HB2 1087   5.435   7.546   3.837
   70ARG     CG 1088   5.471   7.422   3.672
   70ARG    HG1 1089   5.557   7.371   3.629
   70ARG    HG2 1090   5.445   7.506   3.608
   70ARG     CD 1091   5.357   7.321   3.681
   70ARG    HD1 1092   5.267   7.381   3.690
   70ARG    HD2 1093   5.363   7.252   3.765
   70ARG     NE 1094   5.347   7.239   3.560
   70ARG     HE 1095   5.320   7.286   3.474
   70ARG     CZ 1096   5.380   7.110   3.550
   70ARG    NH1 1097   5.470   7.048   3.628
   70ARG   HH11 1098   5.537   7.091   3.690
   70ARG   HH12 1099   5.489   6.951   3.605
   70ARG    NH2 1100   5.329   7.029   3.456
   70ARG   HH21 1101   5.247   7.062   3.407
   70ARG   HH22 1102   5.367   6.935   3.453
   70ARG      C 1103   5.662   7.290   3.867
   70ARG      O 1104   5.624   7.183   3.819
   71GLU      N 1105   5.792   7.306   3.893
   71GLU      H 1106   5.810   7.401   3.919
   71GLU     CA 1107   5.898   7.208   3.880
   71GLU     HA 1108   5.873   7.155   3.789
   71GLU     CB 1109   6.030   7.278   3.848
   71GLU    HB1 1110   6.025   7.345   3.762
   71GLU    HB2 1111   6.108   7.205   3.826
   71GLU     CG 1112   6.090   7.358   3.964
   71GLU    HG1 1113   6.080   7.299   4.055
   71GLU    HG2 1114   6.040   7.453   3.980
   71GLU     CD 1115   6.237   7.385   3.938
   71GLU    OE1 1116   6.285   7.378   3.823
   71GLU    OE2 1117   6.315   7.411   4.033
   71GLU      C 1118   5.913   7.106   3.993
   71GLU      O 1119   5.983   7.005   3.983
   72GLU      N 1120   5.837   7.123   4.101
   72GLU      H 1121   5.773   7.201   4.104
   72GLU     CA 1122   5.823   7.018   4.200
   72GLU     HA 1123   5.910   6.953   4.204
   72GLU     CB 1124   5.820   7.076   4.342
   72GLU    HB1 1125   5.837   7.001   4.419
   72GLU    HB2 1126   5.721   7.117   4.361
   72GLU     CG 1127   5.921   7.188   4.362
   72GLU    HG1 1128   5.897   7.269   4.293
   72GLU    HG2 1129   6.022   7.152   4.340
   72GLU     CD 1130   5.927   7.228   4.508
   72GLU    OE1 1131   5.895   7.343   4.544
   72GLU    OE2 1132   5.962   7.139   4.589
   72GLU      C 1133   5.713   6.922   4.157
   72GLU      O 1134   5.725   6.802   4.177
   73LEU      N 1135   5.603   6.977   4.105
   73LEU      H 1136   5.611   7.074   4.078
   73LEU     CA 1137   5.481   6.911   4.062
   73LEU     HA 1138   5.447   6.838   4.135
   73LEU     CB 1139   5.388   7.030   4.042
   73LEU    HB1 1140   5.306   6.996   3.979
   73LEU    HB2 1141   5.437   7.110   3.985
   73LEU     CG 1142   5.336   7.104   4.165
   73LEU     HG 1143   5.426   7.138   4.215
   73LEU    CD1 1144   5.239   7.212   4.119
   73LEU   HD11 1145   5.300   7.285   4.065
   73LEU   HD12 1146   5.162   7.174   4.052
   73LEU   HD13 1147   5.179   7.249   4.202
   73LEU    CD2 1148   5.266   7.008   4.262
   73LEU   HD21 1149   5.331   6.924   4.288
   73LEU   HD22 1150   5.245   7.056   4.358
   73LEU   HD23 1151   5.177   6.968   4.214
   73LEU      C 1152   5.509   6.820   3.943
   73LEU      O 1153   5.603   6.840   3.866
   74PHE      N 1154   5.432   6.712   3.933
   74PHE      H 1155   5.366   6.686   4.006
   74PHE     CA 1156   5.435   6.620   3.821
   74PHE     HA 1157   5.482   6.671   3.737
   74PHE     CB 1158   5.524   6.503   3.864
   74PHE    HB1 1159   5.467   6.442   3.933
   74PHE    HB2 1160   5.605   6.543   3.924
   74PHE     CG 1161   5.576   6.417   3.751
   74PHE    CD1 1162   5.496   6.317   3.696
   74PHE    HD1 1163   5.397   6.306   3.738
   74PHE    CE1 1164   5.539   6.247   3.582
   74PHE    HE1 1165   5.469   6.178   3.537
   74PHE     CZ 1166   5.651   6.290   3.509
   74PHE     HZ 1167   5.675   6.251   3.411
   74PHE    CE2 1168   5.731   6.388   3.568
   74PHE    HE2 1169   5.820   6.426   3.519
   74PHE    CD2 1170   5.699   6.446   3.692
   74PHE    HD2 1171   5.755   6.529   3.732
   74PHE      C 1172   5.295   6.576   3.781
   74PHE      O 1173   5.223   6.507   3.853
   75ILE      N 1174   5.242   6.634   3.673
   75ILE      H 1175   5.302   6.683   3.608
   75ILE     CA 1176   5.099   6.649   3.655
   75ILE     HA 1177   5.052   6.589   3.733
   75ILE     CB 1178   5.047   6.790   3.678
   75ILE     HB 1179   5.087   6.851   3.597
   75ILE    CG2 1180   4.895   6.795   3.662
   75ILE   HG21 1181   4.834   6.729   3.724
   75ILE   HG22 1182   4.861   6.897   3.678
   75ILE   HG23 1183   4.859   6.770   3.562
   75ILE    CG1 1184   5.085   6.860   3.808
   75ILE   HG11 1185   5.057   6.966   3.807
   75ILE   HG12 1186   5.192   6.857   3.825
   75ILE     CD 1187   5.011   6.801   3.928
   75ILE    HD1 1188   4.989   6.695   3.918
   75ILE    HD2 1189   5.064   6.836   4.017
   75ILE    HD3 1190   4.914   6.849   3.938
   75ILE      C 1191   5.056   6.588   3.522
   75ILE      O 1192   5.116   6.612   3.418
   76VAL      N 1193   4.957   6.499   3.531
   76VAL      H 1194   4.904   6.495   3.617
   76VAL     CA 1195   4.935   6.391   3.438
   76VAL     HA 1196   4.985   6.410   3.343
   76VAL     CB 1197   4.991   6.260   3.493
   76VAL     HB 1198   4.932   6.245   3.584
   76VAL    CG1 1199   4.961   6.143   3.401
   76VAL   HG11 1200   4.984   6.053   3.459
   76VAL   HG12 1201   4.859   6.145   3.365
   76VAL   HG13 1202   5.024   6.149   3.312
   76VAL    CG2 1203   5.138   6.260   3.535
   76VAL   HG21 1204   5.146   6.293   3.638
   76VAL   HG22 1205   5.173   6.157   3.539
   76VAL   HG23 1206   5.202   6.321   3.470
   76VAL      C 1207   4.786   6.384   3.407
   76VAL      O 1208   4.705   6.398   3.499
   77SER      N 1209   4.753   6.359   3.280
   77SER      H 1210   4.826   6.343   3.213
   77SER     CA 1211   4.618   6.326   3.239
   77SER     HA 1212   4.563   6.291   3.326
   77SER     CB 1213   4.544   6.455   3.205
   77SER    HB1 1214   4.594   6.510   3.126
   77SER    HB2 1215   4.532   6.519   3.293
   77SER     OG 1216   4.415   6.420   3.159
   77SER     HG 1217   4.358   6.486   3.199
   77SER      C 1218   4.611   6.212   3.138
   77SER      O 1219   4.710   6.162   3.086
   78LYS      N 1220   4.490   6.161   3.115
   78LYS      H 1221   4.414   6.206   3.164
   78LYS     CA 1222   4.463   6.057   3.018
   78LYS     HA 1223   4.553   6.038   2.960
   78LYS     CB 1224   4.420   5.926   3.085
   78LYS    HB1 1225   4.384   5.858   3.008
   78LYS    HB2 1226   4.346   5.951   3.162
   78LYS     CG 1227   4.532   5.859   3.164
   78LYS    HG1 1228   4.627   5.875   3.113
   78LYS    HG2 1229   4.503   5.754   3.161
   78LYS     CD 1230   4.552   5.884   3.313
   78LYS    HD1 1231   4.579   5.987   3.338
   78LYS    HD2 1232   4.637   5.828   3.352
   78LYS     CE 1233   4.429   5.842   3.392
   78LYS    HE1 1234   4.433   5.733   3.397
   78LYS    HE2 1235   4.334   5.868   3.345
   78LYS     NZ 1236   4.426   5.898   3.528
   78LYS    HZ1 1237   4.429   5.998   3.536
   78LYS    HZ2 1238   4.344   5.870   3.580
   78LYS    HZ3 1239   4.508   5.871   3.581
   78LYS      C 1240   4.356   6.093   2.916
   78LYS      O 1241   4.241   6.117   2.951
   79LEU      N 1242   4.395   6.091   2.788
   79LEU      H 1243   4.493   6.070   2.775
   79LEU     CA 1244   4.318   6.109   2.667
   79LEU     HA 1245   4.272   6.207   2.677
   79LEU     CB 1246   4.412   6.109   2.546
   79LEU    HB1 1247   4.458   6.010   2.554
   79LEU    HB2 1248   4.480   6.191   2.568
   79LEU     CG 1249   4.345   6.118   2.410
   79LEU     HG 1250   4.274   6.037   2.390
   79LEU    CD1 1251   4.283   6.255   2.382
   79LEU   HD11 1252   4.246   6.259   2.279
   79LEU   HD12 1253   4.195   6.266   2.445
   79LEU   HD13 1254   4.356   6.331   2.409
   79LEU    CD2 1255   4.450   6.113   2.299
   79LEU   HD21 1256   4.519   6.195   2.317
   79LEU   HD22 1257   4.510   6.022   2.304
   79LEU   HD23 1258   4.400   6.116   2.202
   79LEU      C 1259   4.196   6.020   2.647
   79LEU      O 1260   4.201   5.907   2.599
   80TRP      N 1261   4.077   6.072   2.677
   80TRP      H 1262   4.067   6.168   2.706
   80TRP     CA 1263   3.957   5.991   2.665
   80TRP     HA 1264   3.981   5.895   2.711
   80TRP     CB 1265   3.842   6.059   2.737
   80TRP    HB1 1266   3.821   6.145   2.674
   80TRP    HB2 1267   3.872   6.110   2.829
   80TRP     CG 1268   3.731   5.959   2.752
   80TRP    CD1 1269   3.612   5.974   2.692
   80TRP    HD1 1270   3.582   6.060   2.632
   80TRP    NE1 1271   3.537   5.860   2.712
   80TRP    HE1 1272   3.443   5.843   2.679
   80TRP    CE2 1273   3.600   5.768   2.793
   80TRP    CZ2 1274   3.566   5.642   2.841
   80TRP    HZ2 1275   3.470   5.597   2.821
   80TRP    CH2 1276   3.656   5.568   2.918
   80TRP    HH2 1277   3.641   5.464   2.944
   80TRP    CZ3 1278   3.783   5.623   2.939
   80TRP    HZ3 1279   3.859   5.571   2.995
   80TRP    CE3 1280   3.818   5.749   2.889
   80TRP    HE3 1281   3.912   5.792   2.919
   80TRP    CD2 1282   3.728   5.827   2.814
   80TRP      C 1283   3.921   5.964   2.519
   80TRP      O 1284   3.955   6.039   2.428
   81CYS      N 1285   3.856   5.850   2.499
   81CYS      H 1286   3.831   5.794   2.580
   81CYS     CA 1287   3.857   5.768   2.379
   81CYS     HA 1288   3.961   5.772   2.346
   81CYS     CB 1289   3.826   5.628   2.431
   81CYS    HB1 1290   3.821   5.566   2.341
   81CYS    HB2 1291   3.731   5.638   2.485
   81CYS     SG 1292   3.959   5.582   2.545
   81CYS     HG 1293   4.035   5.503   2.468
   81CYS      C 1294   3.759   5.805   2.269
   81CYS      O 1295   3.772   5.779   2.150
   82THR      N 1296   3.659   5.882   2.312
   82THR      H 1297   3.646   5.906   2.410
   82THR     CA 1298   3.577   5.967   2.227
   82THR     HA 1299   3.551   5.907   2.139
   82THR     CB 1300   3.452   6.017   2.298
   82THR     HB 1301   3.382   6.077   2.239
   82THR    CG2 1302   3.371   5.892   2.331
   82THR   HG21 1303   3.338   5.834   2.245
   82THR   HG22 1304   3.415   5.823   2.403
   82THR   HG23 1305   3.276   5.922   2.377
   82THR    OG1 1306   3.501   6.090   2.407
   82THR    HG1 1307   3.427   6.143   2.437
   82THR      C 1308   3.652   6.083   2.163
   82THR      O 1309   3.587   6.164   2.097
   83TYR      N 1310   3.781   6.108   2.185
   83TYR      H 1311   3.833   6.047   2.246
   83TYR     CA 1312   3.855   6.217   2.123
   83TYR     HA 1313   3.788   6.261   2.049
   83TYR     CB 1314   3.892   6.318   2.231
   83TYR    HB1 1315   3.960   6.392   2.189
   83TYR    HB2 1316   3.951   6.259   2.303
   83TYR     CG 1317   3.777   6.384   2.303
   83TYR    CD1 1318   3.733   6.512   2.265
   83TYR    HD1 1319   3.788   6.572   2.194
   83TYR    CE1 1320   3.619   6.567   2.325
   83TYR    HE1 1321   3.578   6.661   2.291
   83TYR     CZ 1322   3.546   6.494   2.421
   83TYR     OH 1323   3.440   6.563   2.474
   83TYR     HH 1324   3.378   6.517   2.530
   83TYR    CE2 1325   3.599   6.372   2.468
   83TYR    HE2 1326   3.547   6.322   2.548
   83TYR    CD2 1327   3.714   6.319   2.409
   83TYR    HD2 1328   3.756   6.224   2.438
   83TYR      C 1329   3.968   6.171   2.033
   83TYR      O 1330   4.050   6.250   1.987
   84HIS      N 1331   3.979   6.041   2.004
   84HIS      H 1332   3.893   5.991   2.018
   84HIS     CA 1333   4.076   5.967   1.926
   84HIS     HA 1334   4.177   5.997   1.953
   84HIS     CB 1335   4.068   5.820   1.967
   84HIS    HB1 1336   4.127   5.756   1.901
   84HIS    HB2 1337   3.963   5.792   1.961
   84HIS     CG 1338   4.117   5.783   2.104
   84HIS    ND1 1339   4.115   5.652   2.152
   84HIS    CE1 1340   4.161   5.659   2.277
   84HIS    HE1 1341   4.163   5.577   2.347
   84HIS    NE2 1342   4.205   5.783   2.300
   84HIS    HE2 1343   4.231   5.818   2.391
   84HIS    CD2 1344   4.168   5.869   2.198
   84HIS    HD2 1345   4.169   5.977   2.190
   84HIS      C 1346   4.079   5.992   1.776
   84HIS      O 1347   4.059   5.900   1.697
   85GLU      N 1348   4.096   6.115   1.727
   85GLU      H 1349   4.099   6.193   1.792
   85GLU     CA 1350   4.104   6.149   1.587
   85GLU     HA 1351   4.156   6.069   1.533
   85GLU     CB 1352   3.968   6.172   1.522
   85GLU    HB1 1353   3.933   6.275   1.527
   85GLU    HB2 1354   3.889   6.125   1.581
   85GLU     CG 1355   3.971   6.116   1.380
   85GLU    HG1 1356   3.991   6.009   1.387
   85GLU    HG2 1357   4.049   6.165   1.323
   85GLU     CD 1358   3.832   6.136   1.320
   85GLU    OE1 1359   3.735   6.062   1.347
   85GLU    OE2 1360   3.819   6.228   1.237
   85GLU      C 1361   4.182   6.279   1.577
   85GLU      O 1362   4.165   6.371   1.656
   86LYS      N 1363   4.265   6.294   1.473
   86LYS      H 1364   4.294   6.207   1.430
   86LYS     CA 1365   4.344   6.408   1.433
   86LYS     HA 1366   4.431   6.406   1.500
   86LYS     CB 1367   4.406   6.388   1.296
   86LYS    HB1 1368   4.471   6.301   1.303
   86LYS    HB2 1369   4.478   6.465   1.266
   86LYS     CG 1370   4.300   6.362   1.189
   86LYS    HG1 1371   4.237   6.451   1.192
   86LYS    HG2 1372   4.246   6.272   1.215
   86LYS     CD 1373   4.365   6.349   1.051
   86LYS    HD1 1374   4.427   6.260   1.047
   86LYS    HD2 1375   4.430   6.436   1.040
   86LYS     CE 1376   4.252   6.341   0.949
   86LYS    HE1 1377   4.183   6.424   0.964
   86LYS    HE2 1378   4.202   6.247   0.972
   86LYS     NZ 1379   4.308   6.333   0.814
   86LYS    HZ1 1380   4.384   6.398   0.793
   86LYS    HZ2 1381   4.347   6.242   0.795
   86LYS    HZ3 1382   4.232   6.352   0.750
   86LYS      C 1383   4.276   6.542   1.456
   86LYS      O 1384   4.342   6.638   1.494
   87GLY      N 1385   4.145   6.551   1.430
   87GLY      H 1386   4.098   6.477   1.380
   87GLY     CA 1387   4.064   6.670   1.449
   87GLY    HA1 1388   3.970   6.654   1.396
   87GLY    HA2 1389   4.123   6.744   1.396
   87GLY      C 1390   4.028   6.718   1.589
   87GLY      O 1391   3.959   6.819   1.599
   88LEU      N 1392   4.062   6.638   1.691
   88LEU      H 1393   4.128   6.570   1.655
   88LEU     CA 1394   4.016   6.642   1.828
   88LEU     HA 1395   3.972   6.740   1.846
   88LEU     CB 1396   3.921   6.524   1.847
   88LEU    HB1 1397   3.905   6.508   1.954
   88LEU    HB2 1398   3.966   6.436   1.800
   88LEU     CG 1399   3.782   6.546   1.788
   88LEU     HG 1400   3.789   6.567   1.681
   88LEU    CD1 1401   3.699   6.419   1.804
   88LEU   HD11 1402   3.612   6.425   1.738
   88LEU   HD12 1403   3.746   6.322   1.787
   88LEU   HD13 1404   3.661   6.414   1.906
   88LEU    CD2 1405   3.703   6.657   1.857
   88LEU   HD21 1406   3.700   6.636   1.964
   88LEU   HD22 1407   3.737   6.757   1.830
   88LEU   HD23 1408   3.600   6.655   1.821
   88LEU      C 1409   4.130   6.634   1.928
   88LEU      O 1410   4.118   6.695   2.035
   89VAL      N 1411   4.241   6.565   1.901
   89VAL      H 1412   4.247   6.515   1.814
   89VAL     CA 1413   4.343   6.527   1.997
   89VAL     HA 1414   4.302   6.467   2.078
   89VAL     CB 1415   4.443   6.433   1.932
   89VAL     HB 1416   4.481   6.470   1.836
   89VAL    CG1 1417   4.562   6.409   2.025
   89VAL   HG11 1418   4.527   6.405   2.128
   89VAL   HG12 1419   4.616   6.321   1.990
   89VAL   HG13 1420   4.622   6.498   2.009
   89VAL    CG2 1421   4.369   6.302   1.910
   89VAL   HG21 1422   4.287   6.309   1.839
   89VAL   HG22 1423   4.436   6.233   1.859
   89VAL   HG23 1424   4.342   6.259   2.007
   89VAL      C 1425   4.413   6.640   2.070
   89VAL      O 1426   4.404   6.642   2.192
   90LYS      N 1427   4.470   6.736   1.997
   90LYS      H 1428   4.482   6.721   1.897
   90LYS     CA 1429   4.544   6.842   2.062
   90LYS     HA 1430   4.616   6.803   2.134
   90LYS     CB 1431   4.625   6.913   1.954
   90LYS    HB1 1432   4.555   6.947   1.878
   90LYS    HB2 1433   4.678   6.831   1.907
   90LYS     CG 1434   4.715   7.022   2.012
   90LYS    HG1 1435   4.776   6.980   2.092
   90LYS    HG2 1436   4.653   7.107   2.040
   90LYS     CD 1437   4.814   7.067   1.904
   90LYS    HD1 1438   4.868   6.977   1.876
   90LYS    HD2 1439   4.878   7.131   1.966
   90LYS     CE 1440   4.749   7.142   1.788
   90LYS    HE1 1441   4.696   7.230   1.824
   90LYS    HE2 1442   4.679   7.071   1.743
   90LYS     NZ 1443   4.852   7.185   1.693
   90LYS    HZ1 1444   4.894   7.109   1.641
   90LYS    HZ2 1445   4.802   7.236   1.621
   90LYS    HZ3 1446   4.923   7.247   1.730
   90LYS      C 1447   4.453   6.936   2.141
   90LYS      O 1448   4.486   6.969   2.255
   91GLY      N 1449   4.336   6.963   2.084
   91GLY      H 1450   4.329   6.928   1.990
   91GLY     CA 1451   4.238   7.044   2.155
   91GLY    HA1 1452   4.154   7.056   2.087
   91GLY    HA2 1453   4.277   7.145   2.169
   91GLY      C 1454   4.186   6.986   2.285
   91GLY      O 1455   4.164   7.063   2.378
   92ALA      N 1456   4.167   6.854   2.300
   92ALA      H 1457   4.182   6.798   2.218
   92ALA     CA 1458   4.128   6.790   2.424
   92ALA     HA 1459   4.044   6.852   2.455
   92ALA     CB 1460   4.078   6.650   2.392
   92ALA    HB1 1461   4.146   6.588   2.333
   92ALA    HB2 1462   4.038   6.592   2.475
   92ALA    HB3 1463   3.998   6.666   2.319
   92ALA      C 1464   4.243   6.791   2.524
   92ALA      O 1465   4.219   6.815   2.642
   93CYS      N 1466   4.368   6.797   2.478
   93CYS      H 1467   4.384   6.764   2.384
   93CYS     CA 1468   4.479   6.828   2.567
   93CYS     HA 1469   4.471   6.770   2.658
   93CYS     CB 1470   4.606   6.786   2.494
   93CYS    HB1 1471   4.631   6.829   2.397
   93CYS    HB2 1472   4.592   6.682   2.464
   93CYS     SG 1473   4.746   6.793   2.608
   93CYS     HG 1474   4.696   6.733   2.717
   93CYS      C 1475   4.478   6.972   2.617
   93CYS      O 1476   4.502   7.002   2.734
   94GLN      N 1477   4.464   7.066   2.524
   94GLN      H 1478   4.455   7.037   2.427
   94GLN     CA 1479   4.451   7.207   2.557
   94GLN     HA 1480   4.543   7.232   2.609
   94GLN     CB 1481   4.442   7.294   2.433
   94GLN    HB1 1482   4.343   7.283   2.389
   94GLN    HB2 1483   4.517   7.250   2.368
   94GLN     CG 1484   4.480   7.437   2.471
   94GLN    HG1 1485   4.563   7.445   2.541
   94GLN    HG2 1486   4.395   7.483   2.522
   94GLN     CD 1487   4.511   7.523   2.349
   94GLN    OE1 1488   4.616   7.514   2.286
   94GLN    NE2 1489   4.414   7.599   2.299
   94GLN   HE21 1490   4.332   7.614   2.355
   94GLN   HE22 1491   4.419   7.624   2.201
   94GLN      C 1492   4.334   7.236   2.650
   94GLN      O 1493   4.344   7.317   2.743
   95LYS      N 1494   4.225   7.160   2.642
   95LYS      H 1495   4.214   7.100   2.562
   95LYS     CA 1496   4.115   7.180   2.734
   95LYS     HA 1497   4.091   7.286   2.739
   95LYS     CB 1498   3.994   7.106   2.677
   95LYS    HB1 1499   4.017   7.000   2.676
   95LYS    HB2 1500   3.982   7.141   2.575
   95LYS     CG 1501   3.864   7.119   2.756
   95LYS    HG1 1502   3.793   7.116   2.674
   95LYS    HG2 1503   3.869   7.218   2.803
   95LYS     CD 1504   3.838   7.009   2.858
   95LYS    HD1 1505   3.898   7.014   2.949
   95LYS    HD2 1506   3.850   6.911   2.811
   95LYS     CE 1507   3.694   7.017   2.907
   95LYS    HE1 1508   3.681   6.945   2.988
   95LYS    HE2 1509   3.634   6.985   2.822
   95LYS     NZ 1510   3.665   7.149   2.966
   95LYS    HZ1 1511   3.736   7.158   3.038
   95LYS    HZ2 1512   3.687   7.219   2.897
   95LYS    HZ3 1513   3.568   7.160   2.993
   95LYS      C 1514   4.146   7.130   2.875
   95LYS      O 1515   4.122   7.205   2.969
   96THR      N 1516   4.200   7.009   2.891
   96THR      H 1517   4.215   6.951   2.810
   96THR     CA 1518   4.255   6.957   3.015
   96THR     HA 1519   4.163   6.944   3.071
   96THR     CB 1520   4.321   6.825   2.975
   96THR     HB 1521   4.358   6.831   2.873
   96THR    CG2 1522   4.440   6.784   3.060
   96THR   HG21 1523   4.412   6.770   3.165
   96THR   HG22 1524   4.471   6.683   3.032
   96THR   HG23 1525   4.529   6.846   3.047
   96THR    OG1 1526   4.236   6.713   2.983
   96THR    HG1 1527   4.202   6.714   3.073
   96THR      C 1528   4.354   7.057   3.075
   96THR      O 1529   4.354   7.081   3.196
   97LEU      N 1530   4.433   7.125   2.993
   97LEU      H 1531   4.445   7.086   2.900
   97LEU     CA 1532   4.526   7.223   3.046
   97LEU     HA 1533   4.582   7.177   3.128
   97LEU     CB 1534   4.625   7.264   2.938
   97LEU    HB1 1535   4.678   7.355   2.968
   97LEU    HB2 1536   4.576   7.289   2.844
   97LEU     CG 1537   4.728   7.157   2.901
   97LEU     HG 1538   4.675   7.065   2.874
   97LEU    CD1 1539   4.819   7.205   2.788
   97LEU   HD11 1540   4.895   7.277   2.818
   97LEU   HD12 1541   4.859   7.116   2.738
   97LEU   HD13 1542   4.755   7.254   2.715
   97LEU    CD2 1543   4.819   7.128   3.020
   97LEU   HD21 1544   4.869   7.217   3.059
   97LEU   HD22 1545   4.771   7.080   3.105
   97LEU   HD23 1546   4.909   7.072   2.995
   97LEU      C 1547   4.463   7.348   3.104
   97LEU      O 1548   4.500   7.395   3.212
   98SER      N 1549   4.363   7.401   3.032
   98SER      H 1550   4.340   7.361   2.943
   98SER     CA 1551   4.290   7.520   3.071
   98SER     HA 1552   4.364   7.599   3.089
   98SER     CB 1553   4.196   7.555   2.956
   98SER    HB1 1554   4.126   7.623   3.005
   98SER    HB2 1555   4.148   7.465   2.917
   98SER     OG 1556   4.268   7.619   2.853
   98SER     HG 1557   4.349   7.569   2.840
   98SER      C 1558   4.218   7.494   3.202
   98SER      O 1559   4.225   7.577   3.292
   99ASP      N 1560   4.160   7.374   3.211
   99ASP      H 1561   4.156   7.311   3.133
   99ASP     CA 1562   4.091   7.322   3.327
   99ASP     HA 1563   4.031   7.407   3.359
   99ASP     CB 1564   3.996   7.204   3.307
   99ASP    HB1 1565   3.940   7.185   3.399
   99ASP    HB2 1566   4.048   7.116   3.271
   99ASP     CG 1567   3.882   7.224   3.208
   99ASP    OD1 1568   3.843   7.339   3.177
   99ASP    OD2 1569   3.821   7.122   3.167
   99ASP      C 1570   4.183   7.298   3.446
   99ASP      O 1571   4.152   7.334   3.559
  100LEU      N 1572   4.309   7.261   3.419
  100LEU      H 1573   4.325   7.245   3.321
  100LEU     CA 1574   4.409   7.241   3.521
  100LEU     HA 1575   4.366   7.203   3.613
  100LEU     CB 1576   4.509   7.132   3.483
  100LEU    HB1 1577   4.589   7.137   3.556
  100LEU    HB2 1578   4.554   7.150   3.385
  100LEU     CG 1579   4.463   6.987   3.496
  100LEU     HG 1580   4.366   6.970   3.449
  100LEU    CD1 1581   4.560   6.888   3.433
  100LEU   HD11 1582   4.647   6.880   3.498
  100LEU   HD12 1583   4.510   6.793   3.414
  100LEU   HD13 1584   4.605   6.920   3.339
  100LEU    CD2 1585   4.424   6.934   3.634
  100LEU   HD21 1586   4.330   6.969   3.676
  100LEU   HD22 1587   4.414   6.826   3.620
  100LEU   HD23 1588   4.507   6.950   3.703
  100LEU      C 1589   4.485   7.368   3.561
  100LEU      O 1590   4.563   7.375   3.655
  101LYS      N 1591   4.464   7.475   3.484
  101LYS      H 1592   4.410   7.445   3.404
  101LYS     CA 1593   4.521   7.609   3.481
  101LYS     HA 1594   4.496   7.657   3.386
  101LYS     CB 1595   4.464   7.691   3.596
  101LYS    HB1 1596   4.496   7.795   3.583
  101LYS    HB2 1597   4.507   7.647   3.685
  101LYS     CG 1598   4.312   7.687   3.606
  101LYS    HG1 1599   4.280   7.588   3.640
  101LYS    HG2 1600   4.272   7.693   3.505
  101LYS     CD 1601   4.257   7.790   3.704
  101LYS    HD1 1602   4.295   7.770   3.804
  101LYS    HD2 1603   4.149   7.786   3.715
  101LYS     CE 1604   4.288   7.932   3.656
  101LYS    HE1 1605   4.393   7.955   3.671
  101LYS    HE2 1606   4.236   8.001   3.723
  101LYS     NZ 1607   4.255   7.961   3.516
  101LYS    HZ1 1608   4.155   7.954   3.503
  101LYS    HZ2 1609   4.271   8.057   3.488
  101LYS    HZ3 1610   4.309   7.910   3.448
  101LYS      C 1611   4.672   7.601   3.472
  101LYS      O 1612   4.739   7.672   3.547
  102LEU      N 1613   4.720   7.505   3.392
  102LEU      H 1614   4.657   7.440   3.347
  102LEU     CA 1615   4.860   7.477   3.368
  102LEU     HA 1616   4.911   7.554   3.425
  102LEU     CB 1617   4.907   7.346   3.430
  102LEU    HB1 1618   5.007   7.328   3.390
  102LEU    HB2 1619   4.856   7.261   3.385
  102LEU     CG 1620   4.914   7.333   3.582
  102LEU     HG 1621   4.815   7.337   3.627
  102LEU    CD1 1622   4.975   7.195   3.605
  102LEU   HD11 1623   4.964   7.170   3.710
  102LEU   HD12 1624   4.940   7.116   3.539
  102LEU   HD13 1625   5.081   7.205   3.582
  102LEU    CD2 1626   5.006   7.438   3.644
  102LEU   HD21 1627   4.935   7.519   3.663
  102LEU   HD22 1628   5.045   7.397   3.737
  102LEU   HD23 1629   5.090   7.471   3.582
  102LEU      C 1630   4.896   7.486   3.220
  102LEU      O 1631   4.807   7.484   3.135
  103ASP      N 1632   5.024   7.507   3.189
  103ASP      H 1633   5.095   7.514   3.260
  103ASP     CA 1634   5.075   7.531   3.056
  103ASP     HA 1635   4.988   7.530   2.991
  103ASP     CB 1636   5.149   7.664   3.050
  103ASP    HB1 1637   5.187   7.685   2.949
  103ASP    HB2 1638   5.244   7.653   3.103
  103ASP     CG 1639   5.061   7.777   3.101
  103ASP    OD1 1640   5.101   7.844   3.199
  103ASP    OD2 1641   4.951   7.802   3.046
  103ASP      C 1642   5.148   7.417   2.985
  103ASP      O 1643   5.171   7.416   2.864
  104TYR      N 1644   5.177   7.309   3.058
  104TYR      H 1645   5.163   7.318   3.157
  104TYR     CA 1646   5.216   7.178   3.011
  104TYR     HA 1647   5.161   7.159   2.919
  104TYR     CB 1648   5.364   7.172   2.976
  104TYR    HB1 1649   5.393   7.239   2.895
  104TYR    HB2 1650   5.379   7.074   2.930
  104TYR     CG 1651   5.463   7.191   3.089
  104TYR    CD1 1652   5.493   7.082   3.172
  104TYR    HD1 1653   5.451   6.986   3.145
  104TYR    CE1 1654   5.569   7.102   3.287
  104TYR    HE1 1655   5.595   7.018   3.349
  104TYR     CZ 1656   5.629   7.227   3.313
  104TYR     OH 1657   5.697   7.256   3.428
  104TYR     HH 1658   5.716   7.349   3.440
  104TYR    CE2 1659   5.604   7.334   3.225
  104TYR    HE2 1660   5.651   7.430   3.241
  104TYR    CD2 1661   5.521   7.316   3.114
  104TYR    HD2 1662   5.499   7.395   3.043
  104TYR      C 1663   5.180   7.067   3.110
  104TYR      O 1664   5.173   7.089   3.230
  105LEU      N 1665   5.159   6.947   3.056
  105LEU      H 1666   5.160   6.942   2.955
  105LEU     CA 1667   5.161   6.825   3.134
  105LEU     HA 1668   5.128   6.844   3.236
  105LEU     CB 1669   5.063   6.725   3.073
  105LEU    HB1 1670   5.079   6.626   3.115
  105LEU    HB2 1671   5.085   6.711   2.967
  105LEU     CG 1672   4.913   6.753   3.078
  105LEU     HG 1673   4.893   6.847   3.026
  105LEU    CD1 1674   4.842   6.644   2.998
  105LEU   HD11 1675   4.886   6.549   3.029
  105LEU   HD12 1676   4.736   6.631   3.019
  105LEU   HD13 1677   4.860   6.666   2.892
  105LEU    CD2 1678   4.869   6.760   3.224
  105LEU   HD21 1679   4.890   6.658   3.257
  105LEU   HD22 1680   4.925   6.827   3.289
  105LEU   HD23 1681   4.765   6.791   3.235
  105LEU      C 1682   5.301   6.766   3.138
  105LEU      O 1683   5.368   6.763   3.035
  106ASP      N 1684   5.336   6.698   3.247
  106ASP      H 1685   5.268   6.693   3.322
  106ASP     CA 1686   5.452   6.612   3.252
  106ASP     HA 1687   5.542   6.658   3.210
  106ASP     CB 1688   5.497   6.599   3.397
  106ASP    HB1 1689   5.584   6.533   3.400
  106ASP    HB2 1690   5.417   6.551   3.453
  106ASP     CG 1691   5.522   6.733   3.466
  106ASP    OD1 1692   5.632   6.790   3.452
  106ASP    OD2 1693   5.426   6.788   3.524
  106ASP      C 1694   5.442   6.473   3.190
  106ASP      O 1695   5.544   6.422   3.143
  107LEU      N 1696   5.323   6.414   3.189
  107LEU      H 1697   5.251   6.449   3.251
  107LEU     CA 1698   5.302   6.289   3.119
  107LEU     HA 1699   5.359   6.294   3.026
  107LEU     CB 1700   5.341   6.176   3.213
  107LEU    HB1 1701   5.290   6.194   3.308
  107LEU    HB2 1702   5.448   6.189   3.225
  107LEU     CG 1703   5.312   6.034   3.166
  107LEU     HG 1704   5.216   6.019   3.118
  107LEU    CD1 1705   5.414   5.988   3.062
  107LEU   HD11 1706   5.395   6.042   2.969
  107LEU   HD12 1707   5.513   5.998   3.107
  107LEU   HD13 1708   5.393   5.885   3.034
  107LEU    CD2 1709   5.314   5.955   3.297
  107LEU   HD21 1710   5.253   5.985   3.381
  107LEU   HD22 1711   5.284   5.852   3.279
  107LEU   HD23 1712   5.417   5.945   3.331
  107LEU      C 1713   5.155   6.280   3.079
  107LEU      O 1714   5.060   6.313   3.150
  108TYR      N 1715   5.133   6.234   2.955
  108TYR      H 1716   5.213   6.211   2.898
  108TYR     CA 1717   4.999   6.219   2.903
  108TYR     HA 1718   4.929   6.234   2.985
  108TYR     CB 1719   4.964   6.330   2.804
  108TYR    HB1 1720   5.018   6.324   2.709
  108TYR    HB2 1721   4.987   6.427   2.848
  108TYR     CG 1722   4.821   6.337   2.757
  108TYR    CD1 1723   4.794   6.348   2.620
  108TYR    HD1 1724   4.873   6.330   2.548
  108TYR    CE1 1725   4.665   6.389   2.585
  108TYR    HE1 1726   4.637   6.403   2.482
  108TYR     CZ 1727   4.568   6.414   2.685
  108TYR     OH 1728   4.442   6.453   2.652
  108TYR     HH 1729   4.390   6.479   2.728
  108TYR    CE2 1730   4.591   6.397   2.823
  108TYR    HE2 1731   4.507   6.399   2.891
  108TYR    CD2 1732   4.726   6.374   2.853
  108TYR    HD2 1733   4.753   6.361   2.956
  108TYR      C 1734   4.976   6.084   2.836
  108TYR      O 1735   5.064   6.044   2.760
  109LEU      N 1736   4.868   6.011   2.862
  109LEU      H 1737   4.797   6.052   2.921
  109LEU     CA 1738   4.852   5.876   2.811
  109LEU     HA 1739   4.936   5.855   2.745
  109LEU     CB 1740   4.847   5.772   2.922
  109LEU    HB1 1741   4.859   5.673   2.877
  109LEU    HB2 1742   4.746   5.769   2.962
  109LEU     CG 1743   4.935   5.779   3.047
  109LEU     HG 1744   4.936   5.882   3.081
  109LEU    CD1 1745   4.881   5.681   3.151
  109LEU   HD11 1746   4.883   5.579   3.115
  109LEU   HD12 1747   4.951   5.685   3.235
  109LEU   HD13 1748   4.780   5.707   3.183
  109LEU    CD2 1749   5.084   5.755   3.024
  109LEU   HD21 1750   5.098   5.655   2.983
  109LEU   HD22 1751   5.131   5.828   2.958
  109LEU   HD23 1752   5.141   5.751   3.117
  109LEU      C 1753   4.727   5.856   2.728
  109LEU      O 1754   4.626   5.920   2.756
  110ILE      N 1755   4.726   5.764   2.631
  110ILE      H 1756   4.804   5.701   2.621
  110ILE     CA 1757   4.607   5.719   2.562
  110ILE     HA 1758   4.536   5.801   2.554
  110ILE     CB 1759   4.642   5.666   2.423
  110ILE     HB 1760   4.696   5.573   2.440
  110ILE    CG2 1761   4.517   5.627   2.345
  110ILE   HG21 1762   4.548   5.580   2.252
  110ILE   HG22 1763   4.463   5.545   2.393
  110ILE   HG23 1764   4.462   5.717   2.317
  110ILE    CG1 1765   4.722   5.766   2.341
  110ILE   HG11 1766   4.823   5.773   2.384
  110ILE   HG12 1767   4.673   5.863   2.338
  110ILE     CD 1768   4.740   5.728   2.194
  110ILE    HD1 1769   4.774   5.625   2.186
  110ILE    HD2 1770   4.649   5.755   2.140
  110ILE    HD3 1771   4.825   5.785   2.158
  110ILE      C 1772   4.534   5.619   2.651
  110ILE      O 1773   4.595   5.522   2.695
  111HIS      N 1774   4.410   5.646   2.694
  111HIS      H 1775   4.369   5.731   2.659
  111HIS     CA 1776   4.341   5.587   2.807
  111HIS     HA 1777   4.407   5.590   2.894
  111HIS     CB 1778   4.229   5.682   2.850
  111HIS    HB1 1779   4.139   5.675   2.788
  111HIS    HB2 1780   4.272   5.780   2.832
  111HIS     CG 1781   4.189   5.668   2.994
  111HIS    ND1 1782   4.116   5.760   3.069
  111HIS    CE1 1783   4.095   5.714   3.192
  111HIS    HE1 1784   4.036   5.762   3.270
  111HIS    NE2 1785   4.159   5.596   3.196
  111HIS    HE2 1786   4.179   5.548   3.282
  111HIS    CD2 1787   4.221   5.564   3.077
  111HIS    HD2 1788   4.292   5.484   3.061
  111HIS      C 1789   4.300   5.442   2.786
  111HIS      O 1790   4.308   5.357   2.874
  112TRP      N 1791   4.257   5.411   2.664
  112TRP      H 1792   4.261   5.485   2.595
  112TRP     CA 1793   4.243   5.277   2.611
  112TRP     HA 1794   4.308   5.216   2.674
  112TRP     CB 1795   4.101   5.223   2.620
  112TRP    HB1 1796   4.093   5.124   2.575
  112TRP    HB2 1797   4.036   5.284   2.557
  112TRP     CG 1798   4.041   5.212   2.757
  112TRP    CD1 1799   3.972   5.312   2.817
  112TRP    HD1 1800   3.964   5.414   2.782
  112TRP    NE1 1801   3.934   5.266   2.941
  112TRP    HE1 1802   3.883   5.327   3.002
  112TRP    CE2 1803   3.955   5.130   2.959
  112TRP    CZ2 1804   3.928   5.043   3.064
  112TRP    HZ2 1805   3.877   5.071   3.155
  112TRP    CH2 1806   3.963   4.908   3.053
  112TRP    HH2 1807   3.941   4.844   3.138
  112TRP    CZ3 1808   4.028   4.864   2.937
  112TRP    HZ3 1809   4.063   4.763   2.920
  112TRP    CE3 1810   4.053   4.957   2.835
  112TRP    HE3 1811   4.083   4.913   2.741
  112TRP    CD2 1812   4.026   5.094   2.841
  112TRP      C 1813   4.298   5.270   2.469
  112TRP      O 1814   4.298   5.370   2.398
  113PRO      N 1815   4.336   5.151   2.422
  113PRO     CD 1816   4.345   5.022   2.488
  113PRO    HD1 1817   4.272   5.009   2.568
  113PRO    HD2 1818   4.446   5.008   2.525
  113PRO     CG 1819   4.327   4.919   2.377
  113PRO    HG1 1820   4.224   4.900   2.349
  113PRO    HG2 1821   4.376   4.826   2.407
  113PRO     CB 1822   4.395   4.984   2.257
  113PRO    HB1 1823   4.372   4.941   2.159
  113PRO    HB2 1824   4.503   4.985   2.273
  113PRO     CA 1825   4.346   5.127   2.279
  113PRO     HA 1826   4.420   5.192   2.232
  113PRO      C 1827   4.212   5.152   2.210
  113PRO      O 1828   4.214   5.191   2.094
  114THR      N 1829   4.097   5.120   2.270
  114THR      H 1830   4.100   5.094   2.367
  114THR     CA 1831   3.964   5.121   2.212
  114THR     HA 1832   3.969   5.065   2.119
  114THR     CB 1833   3.872   5.045   2.306
  114THR     HB 1834   3.772   5.042   2.262
  114THR    CG2 1835   3.916   4.901   2.331
  114THR   HG21 1836   4.009   4.899   2.389
  114THR   HG22 1837   3.836   4.855   2.389
  114THR   HG23 1838   3.927   4.855   2.233
  114THR    OG1 1839   3.856   5.112   2.429
  114THR    HG1 1840   3.857   5.205   2.403
  114THR      C 1841   3.923   5.266   2.190
  114THR      O 1842   3.891   5.334   2.287
  115GLY      N 1843   3.919   5.313   2.065
  115GLY      H 1844   3.921   5.243   1.993
  115GLY     CA 1845   3.861   5.442   2.034
  115GLY    HA1 1846   3.886   5.487   1.938
  115GLY    HA2 1847   3.886   5.517   2.109
  115GLY      C 1848   3.710   5.428   2.028
  115GLY      O 1849   3.653   5.326   1.990
  116PHE      N 1850   3.633   5.535   2.048
  116PHE      H 1851   3.684   5.615   2.084
  116PHE     CA 1852   3.488   5.537   2.052
  116PHE     HA 1853   3.439   5.449   2.010
  116PHE     CB 1854   3.440   5.567   2.194
  116PHE    HB1 1855   3.332   5.558   2.185
  116PHE    HB2 1856   3.479   5.665   2.221
  116PHE     CG 1857   3.480   5.472   2.305
  116PHE    CD1 1858   3.503   5.337   2.280
  116PHE    HD1 1859   3.494   5.297   2.180
  116PHE    CE1 1860   3.550   5.252   2.381
  116PHE    HE1 1861   3.557   5.144   2.370
  116PHE     CZ 1862   3.567   5.304   2.509
  116PHE     HZ 1863   3.605   5.237   2.585
  116PHE    CE2 1864   3.536   5.437   2.541
  116PHE    HE2 1865   3.538   5.477   2.641
  116PHE    CD2 1866   3.491   5.519   2.437
  116PHE    HD2 1867   3.460   5.620   2.462
  116PHE      C 1868   3.439   5.647   1.959
  116PHE      O 1869   3.517   5.732   1.917
  117LYS      N 1870   3.314   5.648   1.913
  117LYS      H 1871   3.247   5.588   1.960
  117LYS     CA 1872   3.253   5.756   1.839
  117LYS     HA 1873   3.306   5.767   1.744
  117LYS     CB 1874   3.105   5.727   1.814
  117LYS    HB1 1875   3.053   5.727   1.910
  117LYS    HB2 1876   3.120   5.626   1.775
  117LYS     CG 1877   3.036   5.823   1.718
  117LYS    HG1 1878   3.084   5.834   1.621
  117LYS    HG2 1879   3.030   5.917   1.773
  117LYS     CD 1880   2.892   5.777   1.700
  117LYS    HD1 1881   2.856   5.733   1.793
  117LYS    HD2 1882   2.880   5.707   1.618
  117LYS     CE 1883   2.792   5.889   1.673
  117LYS    HE1 1884   2.803   5.927   1.572
  117LYS    HE2 1885   2.814   5.966   1.747
  117LYS     NZ 1886   2.653   5.844   1.693
  117LYS    HZ1 1887   2.646   5.814   1.789
  117LYS    HZ2 1888   2.581   5.913   1.679
  117LYS    HZ3 1889   2.625   5.771   1.629
  117LYS      C 1890   3.264   5.888   1.914
  117LYS      O 1891   3.228   5.894   2.031
  118PRO      N 1892   3.312   5.997   1.852
  118PRO     CD 1893   3.364   6.002   1.717
  118PRO    HD1 1894   3.289   5.968   1.645
  118PRO    HD2 1895   3.450   5.936   1.718
  118PRO     CG 1896   3.407   6.146   1.688
  118PRO    HG1 1897   3.324   6.186   1.630
  118PRO    HG2 1898   3.507   6.160   1.646
  118PRO     CB 1899   3.405   6.214   1.825
  118PRO    HB1 1900   3.377   6.319   1.820
  118PRO    HB2 1901   3.506   6.210   1.867
  118PRO     CA 1902   3.313   6.129   1.911
  118PRO     HA 1903   3.357   6.115   2.010
  118PRO      C 1904   3.173   6.182   1.938
  118PRO      O 1905   3.074   6.140   1.878
  119GLY      N 1906   3.162   6.272   2.036
  119GLY      H 1907   3.236   6.292   2.103
  119GLY     CA 1908   3.035   6.333   2.069
  119GLY    HA1 1909   2.957   6.257   2.063
  119GLY    HA2 1910   3.018   6.410   1.992
  119GLY      C 1911   3.034   6.400   2.206
  119GLY      O 1912   3.133   6.413   2.276
  120LYS      N 1913   2.912   6.436   2.247
  120LYS      H 1914   2.841   6.421   2.177
  120LYS     CA 1915   2.876   6.517   2.362
  120LYS     HA 1916   2.964   6.578   2.377
  120LYS     CB 1917   2.750   6.600   2.338
  120LYS    HB1 1918   2.731   6.666   2.423
  120LYS    HB2 1919   2.666   6.533   2.318
  120LYS     CG 1920   2.771   6.695   2.221
  120LYS    HG1 1921   2.813   6.650   2.131
  120LYS    HG2 1922   2.849   6.764   2.253
  120LYS     CD 1923   2.652   6.787   2.195
  120LYS    HD1 1924   2.616   6.822   2.292
  120LYS    HD2 1925   2.570   6.728   2.153
  120LYS     CE 1926   2.683   6.907   2.106
  120LYS    HE1 1927   2.749   6.967   2.168
  120LYS    HE2 1928   2.590   6.957   2.079
  120LYS     NZ 1929   2.743   6.876   1.976
  120LYS    HZ1 1930   2.695   6.792   1.945
  120LYS    HZ2 1931   2.725   6.942   1.901
  120LYS    HZ3 1932   2.842   6.858   1.979
  120LYS      C 1933   2.866   6.433   2.488
  120LYS      O 1934   2.832   6.485   2.594
  121GLU      N 1935   2.909   6.307   2.487
  121GLU      H 1936   2.950   6.263   2.406
  121GLU     CA 1937   2.908   6.217   2.601
  121GLU     HA 1938   2.919   6.279   2.691
  121GLU     CB 1939   2.777   6.140   2.605
  121GLU    HB1 1940   2.697   6.199   2.561
  121GLU    HB2 1941   2.736   6.120   2.705
  121GLU     CG 1942   2.784   6.019   2.513
  121GLU    HG1 1943   2.830   5.938   2.571
  121GLU    HG2 1944   2.847   6.034   2.425
  121GLU     CD 1945   2.643   5.974   2.478
  121GLU    OE1 1946   2.555   5.957   2.565
  121GLU    OE2 1947   2.615   5.963   2.357
  121GLU      C 1948   3.033   6.130   2.593
  121GLU      O 1949   3.093   6.105   2.489
  122PHE      N 1950   3.069   6.081   2.712
  122PHE      H 1951   3.017   6.113   2.793
  122PHE     CA 1952   3.185   5.999   2.740
  122PHE     HA 1953   3.273   6.037   2.688
  122PHE     CB 1954   3.227   6.014   2.885
  122PHE    HB1 1955   3.318   5.955   2.898
  122PHE    HB2 1956   3.154   5.960   2.946
  122PHE     CG 1957   3.255   6.149   2.948
  122PHE    CD1 1958   3.383   6.205   2.956
  122PHE    HD1 1959   3.471   6.159   2.912
  122PHE    CE1 1960   3.409   6.333   3.006
  122PHE    HE1 1961   3.510   6.373   3.014
  122PHE     CZ 1962   3.300   6.417   3.031
  122PHE     HZ 1963   3.315   6.521   3.055
  122PHE    CE2 1964   3.170   6.365   3.024
  122PHE    HE2 1965   3.086   6.429   3.045
  122PHE    CD2 1966   3.149   6.233   2.984
  122PHE    HD2 1967   3.047   6.199   2.976
  122PHE      C 1968   3.168   5.853   2.700
  122PHE      O 1969   3.260   5.792   2.645
  123PHE      N 1970   3.046   5.799   2.710
  123PHE      H 1971   2.968   5.844   2.756
  123PHE     CA 1972   3.018   5.660   2.681
  123PHE     HA 1973   3.103   5.608   2.634
  123PHE     CB 1974   2.994   5.592   2.816
  123PHE    HB1 1975   2.959   5.492   2.793
  123PHE    HB2 1976   2.923   5.646   2.878
  123PHE     CG 1977   3.120   5.552   2.889
  123PHE    CD1 1978   3.161   5.630   2.998
  123PHE    HD1 1979   3.104   5.720   3.016
  123PHE    CE1 1980   3.277   5.611   3.073
  123PHE    HE1 1981   3.293   5.683   3.152
  123PHE     CZ 1982   3.350   5.494   3.047
  123PHE     HZ 1983   3.440   5.462   3.097
  123PHE    CE2 1984   3.304   5.409   2.945
  123PHE    HE2 1985   3.359   5.317   2.930
  123PHE    CD2 1986   3.190   5.433   2.868
  123PHE    HD2 1987   3.166   5.365   2.788
  123PHE      C 1988   2.900   5.650   2.587
  123PHE      O 1989   2.789   5.642   2.638
  124PRO      N 1990   2.918   5.659   2.455
  124PRO     CD 1991   3.043   5.689   2.388
  124PRO    HD1 1992   3.121   5.623   2.426
  124PRO    HD2 1993   3.080   5.790   2.401
  124PRO     CG 1994   3.021   5.666   2.238
  124PRO    HG1 1995   3.030   5.561   2.213
  124PRO    HG2 1996   3.101   5.727   2.194
  124PRO     CB 1997   2.874   5.702   2.223
  124PRO    HB1 1998   2.824   5.658   2.137
  124PRO    HB2 1999   2.850   5.808   2.224
  124PRO     CA 2000   2.813   5.653   2.354
  124PRO     HA 2001   2.735   5.720   2.390
  124PRO      C 2002   2.769   5.507   2.360
  124PRO      O 2003   2.846   5.420   2.319
  125LEU      N 2004   2.651   5.465   2.405
  125LEU      H 2005   2.580   5.528   2.438
  125LEU     CA 2006   2.611   5.326   2.415
  125LEU     HA 2007   2.694   5.255   2.401
  125LEU     CB 2008   2.544   5.303   2.550
  125LEU    HB1 2009   2.505   5.201   2.555
  125LEU    HB2 2010   2.456   5.365   2.561
  125LEU     CG 2011   2.637   5.327   2.668
  125LEU     HG 2012   2.666   5.431   2.683
  125LEU    CD1 2013   2.548   5.289   2.787
  125LEU   HD11 2014   2.505   5.190   2.771
  125LEU   HD12 2015   2.608   5.292   2.878
  125LEU   HD13 2016   2.469   5.363   2.801
  125LEU    CD2 2017   2.758   5.235   2.677
  125LEU   HD21 2018   2.736   5.129   2.671
  125LEU   HD22 2019   2.820   5.269   2.593
  125LEU   HD23 2020   2.822   5.259   2.762
  125LEU      C 2021   2.518   5.293   2.299
  125LEU      O 2022   2.431   5.371   2.262
  126ASP      N 2023   2.539   5.180   2.230
  126ASP      H 2024   2.604   5.117   2.275
  126ASP     CA 2025   2.427   5.114   2.166
  126ASP     HA 2026   2.383   5.171   2.084
  126ASP     CB 2027   2.479   4.992   2.090
  126ASP    HB1 2028   2.552   4.934   2.146
  126ASP    HB2 2029   2.539   5.042   2.013
  126ASP     CG 2030   2.372   4.904   2.027
  126ASP    OD1 2031   2.324   4.949   1.921
  126ASP    OD2 2032   2.328   4.802   2.085
  126ASP      C 2033   2.321   5.067   2.265
  126ASP      O 2034   2.349   5.057   2.384
  127GLU      N 2035   2.200   5.044   2.214
  127GLU      H 2036   2.184   5.059   2.116
  127GLU     CA 2037   2.089   5.011   2.302
  127GLU     HA 2038   2.086   5.093   2.374
  127GLU     CB 2039   1.965   5.009   2.212
  127GLU    HB1 2040   1.946   4.906   2.180
  127GLU    HB2 2041   1.971   5.071   2.123
  127GLU     CG 2042   1.838   5.052   2.284
  127GLU    HG1 2043   1.850   5.156   2.314
  127GLU    HG2 2044   1.827   4.990   2.373
  127GLU     CD 2045   1.710   5.034   2.203
  127GLU    OE1 2046   1.675   4.921   2.165
  127GLU    OE2 2047   1.636   5.135   2.196
  127GLU      C 2048   2.110   4.887   2.387
  127GLU      O 2049   2.055   4.885   2.497
  128SER      N 2050   2.199   4.798   2.344
  128SER      H 2051   2.243   4.815   2.255
  128SER     CA 2052   2.240   4.677   2.413
  128SER     HA 2053   2.151   4.619   2.438
  128SER     CB 2054   2.329   4.600   2.315
  128SER    HB1 2055   2.275   4.557   2.231
  128SER    HB2 2056   2.358   4.509   2.367
  128SER     OG 2057   2.449   4.670   2.292
  128SER     HG 2058   2.428   4.725   2.216
  128SER      C 2059   2.316   4.698   2.543
  128SER      O 2060   2.341   4.604   2.618
  129GLY      N 2061   2.353   4.824   2.570
  129GLY      H 2062   2.330   4.900   2.508
  129GLY     CA 2063   2.446   4.862   2.674
  129GLY    HA1 2064   2.408   4.820   2.767
  129GLY    HA2 2065   2.438   4.970   2.687
  129GLY      C 2066   2.590   4.825   2.644
  129GLY      O 2067   2.663   4.774   2.729
  130ASN      N 2068   2.633   4.852   2.521
  130ASN      H 2069   2.566   4.884   2.453
  130ASN     CA 2070   2.771   4.831   2.480
  130ASN     HA 2071   2.825   4.813   2.572
  130ASN     CB 2072   2.786   4.719   2.378
  130ASN    HB1 2073   2.881   4.716   2.325
  130ASN    HB2 2074   2.715   4.729   2.296
  130ASN     CG 2075   2.770   4.579   2.436
  130ASN    OD1 2076   2.850   4.535   2.519
  130ASN    ND2 2077   2.654   4.517   2.419
  130ASN   HD21 2078   2.581   4.570   2.374
  130ASN   HD22 2079   2.633   4.436   2.476
  130ASN      C 2080   2.819   4.956   2.408
  130ASN      O 2081   2.738   5.033   2.357
  131VAL      N 2082   2.949   4.988   2.416
  131VAL      H 2083   3.024   4.925   2.443
  131VAL     CA 2084   3.000   5.113   2.364
  131VAL     HA 2085   2.924   5.187   2.388
  131VAL     CB 2086   3.135   5.147   2.426
  131VAL     HB 2087   3.163   5.248   2.394
  131VAL    CG1 2088   3.127   5.144   2.578
  131VAL   HG11 2089   3.104   5.040   2.599
  131VAL   HG12 2090   3.224   5.158   2.626
  131VAL   HG13 2091   3.063   5.224   2.614
  131VAL    CG2 2092   3.254   5.064   2.376
  131VAL   HG21 2093   3.345   5.098   2.425
  131VAL   HG22 2094   3.241   4.958   2.399
  131VAL   HG23 2095   3.273   5.075   2.269
  131VAL      C 2096   3.012   5.114   2.212
  131VAL      O 2097   3.043   5.009   2.155
  132VAL      N 2098   2.989   5.230   2.150
  132VAL      H 2099   2.937   5.302   2.199
  132VAL     CA 2100   3.006   5.248   2.008
  132VAL     HA 2101   2.975   5.151   1.968
  132VAL     CB 2102   2.905   5.350   1.957
  132VAL     HB 2103   2.921   5.452   1.991
  132VAL    CG1 2104   2.912   5.364   1.805
  132VAL   HG11 2105   3.007   5.408   1.778
  132VAL   HG12 2106   2.911   5.265   1.759
  132VAL   HG13 2107   2.824   5.418   1.770
  132VAL    CG2 2108   2.763   5.304   1.989
  132VAL   HG21 2109   2.697   5.390   1.977
  132VAL   HG22 2110   2.722   5.223   1.928
  132VAL   HG23 2111   2.752   5.280   2.095
  132VAL      C 2112   3.147   5.274   1.956
  132VAL      O 2113   3.191   5.382   1.993
  133PRO      N 2114   3.221   5.183   1.892
  133PRO     CD 2115   3.162   5.066   1.830
  133PRO    HD1 2116   3.068   5.090   1.781
  133PRO    HD2 2117   3.135   4.991   1.905
  133PRO     CG 2118   3.260   5.018   1.724
  133PRO    HG1 2119   3.249   5.062   1.625
  133PRO    HG2 2120   3.273   4.910   1.722
  133PRO     CB 2121   3.390   5.071   1.785
  133PRO    HB1 2122   3.474   5.079   1.716
  133PRO    HB2 2123   3.417   5.002   1.866
  133PRO     CA 2124   3.358   5.205   1.850
  133PRO     HA 2125   3.423   5.214   1.937
  133PRO      C 2126   3.374   5.316   1.746
  133PRO      O 2127   3.278   5.352   1.680
  134SER      N 2128   3.499   5.359   1.724
  134SER      H 2129   3.573   5.321   1.781
  134SER     CA 2130   3.532   5.428   1.602
  134SER     HA 2131   3.445   5.456   1.543
  134SER     CB 2132   3.603   5.562   1.625
  134SER    HB1 2133   3.697   5.541   1.676
  134SER    HB2 2134   3.545   5.629   1.688
  134SER     OG 2135   3.637   5.620   1.502
  134SER     HG 2136   3.676   5.705   1.524
  134SER      C 2137   3.622   5.340   1.516
  134SER      O 2138   3.704   5.266   1.569
  135ASP      N 2139   3.606   5.345   1.383
  135ASP      H 2140   3.548   5.418   1.344
  135ASP     CA 2141   3.686   5.278   1.283
  135ASP     HA 2142   3.694   5.175   1.317
  135ASP     CB 2143   3.612   5.286   1.150
  135ASP    HB1 2144   3.516   5.234   1.152
  135ASP    HB2 2145   3.678   5.243   1.075
  135ASP     CG 2146   3.583   5.428   1.102
  135ASP    OD1 2147   3.522   5.514   1.169
  135ASP    OD2 2148   3.622   5.464   0.989
  135ASP      C 2149   3.828   5.331   1.271
  135ASP      O 2150   3.900   5.276   1.188
  136THR      N 2151   3.872   5.428   1.352
  136THR      H 2152   3.802   5.468   1.412
  136THR     CA 2153   4.009   5.470   1.375
  136THR     HA 2154   4.055   5.485   1.277
  136THR     CB 2155   4.020   5.589   1.470
  136THR     HB 2156   4.123   5.607   1.498
  136THR    CG2 2157   3.967   5.714   1.401
  136THR   HG21 2158   4.012   5.732   1.303
  136THR   HG22 2159   3.859   5.711   1.388
  136THR   HG23 2160   3.999   5.801   1.460
  136THR    OG1 2161   3.945   5.572   1.589
  136THR    HG1 2162   4.002   5.534   1.657
  136THR      C 2163   4.088   5.356   1.437
  136THR      O 2164   4.033   5.268   1.502
  137ASN      N 2165   4.220   5.354   1.418
  137ASN      H 2166   4.256   5.431   1.363
  137ASN     CA 2167   4.312   5.255   1.472
  137ASN     HA 2168   4.252   5.178   1.519
  137ASN     CB 2169   4.382   5.175   1.362
  137ASN    HB1 2170   4.307   5.134   1.294
  137ASN    HB2 2171   4.437   5.090   1.401
  137ASN     CG 2172   4.481   5.249   1.273
  137ASN    OD1 2173   4.590   5.283   1.319
  137ASN    ND2 2174   4.444   5.296   1.154
  137ASN   HD21 2175   4.356   5.275   1.110
  137ASN   HD22 2176   4.511   5.336   1.090
  137ASN      C 2177   4.415   5.314   1.567
  137ASN      O 2178   4.446   5.433   1.570
  138ILE      N 2179   4.469   5.234   1.659
  138ILE      H 2180   4.449   5.136   1.645
  138ILE     CA 2181   4.565   5.277   1.758
  138ILE     HA 2182   4.508   5.345   1.822
  138ILE     CB 2183   4.596   5.159   1.850
  138ILE     HB 2184   4.659   5.202   1.928
  138ILE    CG2 2185   4.475   5.094   1.916
  138ILE   HG21 2186   4.417   5.038   1.843
  138ILE   HG22 2187   4.507   5.026   1.995
  138ILE   HG23 2188   4.412   5.166   1.968
  138ILE    CG1 2189   4.678   5.055   1.774
  138ILE   HG11 2190   4.760   5.103   1.721
  138ILE   HG12 2191   4.605   5.016   1.703
  138ILE     CD 2192   4.737   4.935   1.849
  138ILE    HD1 2193   4.806   4.970   1.926
  138ILE    HD2 2194   4.652   4.890   1.901
  138ILE    HD3 2195   4.789   4.867   1.782
  138ILE      C 2196   4.695   5.334   1.702
  138ILE      O 2197   4.758   5.412   1.772
  139LEU      N 2198   4.730   5.308   1.576
  139LEU      H 2199   4.662   5.253   1.525
  139LEU     CA 2200   4.855   5.348   1.514
  139LEU     HA 2201   4.929   5.362   1.593
  139LEU     CB 2202   4.904   5.256   1.404
  139LEU    HB1 2203   4.998   5.291   1.362
  139LEU    HB2 2204   4.836   5.260   1.319
  139LEU     CG 2205   4.928   5.106   1.426
  139LEU     HG 2206   4.828   5.066   1.441
  139LEU    CD1 2207   4.985   5.037   1.303
  139LEU   HD11 2208   4.980   4.929   1.320
  139LEU   HD12 2209   4.922   5.066   1.219
  139LEU   HD13 2210   5.092   5.054   1.298
  139LEU    CD2 2211   5.031   5.088   1.537
  139LEU   HD21 2212   4.978   5.116   1.628
  139LEU   HD22 2213   5.064   4.984   1.530
  139LEU   HD23 2214   5.114   5.157   1.521
  139LEU      C 2215   4.838   5.491   1.463
  139LEU      O 2216   4.921   5.578   1.488
  140ASP      N 2217   4.727   5.522   1.396
  140ASP      H 2218   4.667   5.443   1.377
  140ASP     CA 2219   4.687   5.654   1.351
  140ASP     HA 2220   4.769   5.691   1.289
  140ASP     CB 2221   4.571   5.653   1.252
  140ASP    HB1 2222   4.524   5.750   1.236
  140ASP    HB2 2223   4.501   5.590   1.307
  140ASP     CG 2224   4.591   5.585   1.118
  140ASP    OD1 2225   4.492   5.576   1.043
  140ASP    OD2 2226   4.709   5.552   1.090
  140ASP      C 2227   4.669   5.743   1.473
  140ASP      O 2228   4.699   5.862   1.473
  141THR      N 2229   4.614   5.689   1.582
  141THR      H 2230   4.575   5.598   1.560
  141THR     CA 2231   4.588   5.773   1.697
  141THR     HA 2232   4.544   5.867   1.662
  141THR     CB 2233   4.486   5.705   1.788
  141THR     HB 2234   4.524   5.632   1.860
  141THR    CG2 2235   4.432   5.817   1.877
  141THR   HG21 2236   4.348   5.781   1.937
  141THR   HG22 2237   4.507   5.841   1.952
  141THR   HG23 2238   4.401   5.900   1.815
  141THR    OG1 2239   4.380   5.650   1.714
  141THR    HG1 2240   4.386   5.555   1.702
  141THR      C 2241   4.721   5.811   1.759
  141THR      O 2242   4.726   5.929   1.793
  142TRP      N 2243   4.825   5.727   1.761
  142TRP      H 2244   4.805   5.632   1.734
  142TRP     CA 2245   4.960   5.755   1.807
  142TRP     HA 2246   4.958   5.791   1.910
  142TRP     CB 2247   5.041   5.625   1.809
  142TRP    HB1 2248   5.062   5.596   1.706
  142TRP    HB2 2249   4.983   5.545   1.854
  142TRP     CG 2250   5.175   5.631   1.875
  142TRP    CD1 2251   5.295   5.657   1.818
  142TRP    HD1 2252   5.311   5.669   1.712
  142TRP    NE1 2253   5.385   5.686   1.918
  142TRP    HE1 2254   5.477   5.722   1.895
  142TRP    CE2 2255   5.328   5.689   2.044
  142TRP    CZ2 2256   5.365   5.718   2.176
  142TRP    HZ2 2257   5.464   5.757   2.190
  142TRP    CH2 2258   5.276   5.712   2.284
  142TRP    HH2 2259   5.291   5.754   2.382
  142TRP    CZ3 2260   5.147   5.664   2.257
  142TRP    HZ3 2261   5.074   5.655   2.336
  142TRP    CE3 2262   5.108   5.630   2.127
  142TRP    HE3 2263   5.012   5.583   2.111
  142TRP    CD2 2264   5.197   5.642   2.019
  142TRP      C 2265   5.017   5.867   1.722
  142TRP      O 2266   5.077   5.958   1.779
  143ALA      N 2267   4.987   5.875   1.592
  143ALA      H 2268   4.936   5.801   1.547
  143ALA     CA 2269   5.046   5.974   1.505
  143ALA     HA 2270   5.152   5.952   1.509
  143ALA     CB 2271   5.017   5.945   1.357
  143ALA    HB1 2272   5.068   5.857   1.320
  143ALA    HB2 2273   4.910   5.941   1.339
  143ALA    HB3 2274   5.050   6.026   1.292
  143ALA      C 2275   5.004   6.117   1.537
  143ALA      O 2276   5.080   6.211   1.512
  144ALA      N 2277   4.884   6.142   1.590
  144ALA      H 2278   4.817   6.066   1.592
  144ALA     CA 2279   4.843   6.268   1.647
  144ALA     HA 2280   4.876   6.352   1.586
  144ALA     CB 2281   4.691   6.256   1.647
  144ALA    HB1 2282   4.663   6.209   1.741
  144ALA    HB2 2283   4.657   6.359   1.653
  144ALA    HB3 2284   4.642   6.218   1.558
  144ALA      C 2285   4.901   6.285   1.787
  144ALA      O 2286   4.943   6.395   1.822
  145MET      N 2287   4.909   6.175   1.863
  145MET      H 2288   4.877   6.083   1.835
  145MET     CA 2289   4.957   6.198   1.997
  145MET     HA 2290   4.894   6.275   2.043
  145MET     CB 2291   4.943   6.070   2.079
  145MET    HB1 2292   5.008   5.993   2.037
  145MET    HB2 2293   4.839   6.049   2.053
  145MET     CG 2294   4.969   6.080   2.229
  145MET    HG1 2295   5.052   6.146   2.252
  145MET    HG2 2296   4.992   5.978   2.257
  145MET     SD 2297   4.828   6.134   2.329
  145MET     CE 2298   4.879   6.068   2.490
  145MET    HE1 2299   4.803   6.067   2.568
  145MET    HE2 2300   4.909   5.964   2.477
  145MET    HE3 2301   4.961   6.127   2.531
  145MET      C 2302   5.106   6.230   1.993
  145MET      O 2303   5.153   6.302   2.081
  146GLU      N 2304   5.181   6.198   1.888
  146GLU      H 2305   5.145   6.126   1.827
  146GLU     CA 2306   5.319   6.240   1.873
  146GLU     HA 2307   5.373   6.203   1.960
  146GLU     CB 2308   5.381   6.171   1.752
  146GLU    HB1 2309   5.475   6.221   1.730
  146GLU    HB2 2310   5.310   6.179   1.669
  146GLU     CG 2311   5.403   6.023   1.779
  146GLU    HG1 2312   5.309   5.983   1.817
  146GLU    HG2 2313   5.473   6.004   1.860
  146GLU     CD 2314   5.459   5.959   1.653
  146GLU    OE1 2315   5.552   5.876   1.666
  146GLU    OE2 2316   5.414   5.988   1.540
  146GLU      C 2317   5.335   6.390   1.858
  146GLU      O 2318   5.442   6.450   1.862
  147GLU      N 2319   5.232   6.460   1.810
  147GLU      H 2320   5.145   6.409   1.812
  147GLU     CA 2321   5.233   6.603   1.783
  147GLU     HA 2322   5.321   6.633   1.725
  147GLU     CB 2323   5.118   6.650   1.695
  147GLU    HB1 2324   5.129   6.754   1.666
  147GLU    HB2 2325   5.023   6.636   1.747
  147GLU     CG 2326   5.111   6.571   1.564
  147GLU    HG1 2327   5.108   6.463   1.579
  147GLU    HG2 2328   5.199   6.598   1.505
  147GLU     CD 2329   4.984   6.605   1.488
  147GLU    OE1 2330   4.900   6.689   1.526
  147GLU    OE2 2331   4.967   6.536   1.385
  147GLU      C 2332   5.237   6.681   1.913
  147GLU      O 2333   5.244   6.804   1.901
  148LEU      N 2334   5.207   6.620   2.028
  148LEU      H 2335   5.199   6.519   2.031
  148LEU     CA 2336   5.201   6.687   2.156
  148LEU     HA 2337   5.148   6.781   2.140
  148LEU     CB 2338   5.095   6.615   2.239
  148LEU    HB1 2339   5.093   6.679   2.327
  148LEU    HB2 2340   5.140   6.519   2.264
  148LEU     CG 2341   4.958   6.588   2.177
  148LEU     HG 2342   4.962   6.507   2.104
  148LEU    CD1 2343   4.867   6.556   2.295
  148LEU   HD11 2344   4.907   6.474   2.354
  148LEU   HD12 2345   4.857   6.634   2.370
  148LEU   HD13 2346   4.778   6.518   2.244
  148LEU    CD2 2347   4.891   6.703   2.102
  148LEU   HD21 2348   4.795   6.662   2.068
  148LEU   HD22 2349   4.878   6.788   2.168
  148LEU   HD23 2350   4.957   6.734   2.021
  148LEU      C 2351   5.333   6.712   2.226
  148LEU      O 2352   5.341   6.809   2.302
  149VAL      N 2353   5.434   6.629   2.198
  149VAL      H 2354   5.421   6.551   2.135
  149VAL     CA 2355   5.570   6.653   2.242
  149VAL     HA 2356   5.570   6.684   2.347
  149VAL     CB 2357   5.646   6.522   2.223
  149VAL     HB 2358   5.637   6.489   2.120
  149VAL    CG1 2359   5.793   6.542   2.257
  149VAL   HG11 2360   5.835   6.443   2.244
  149VAL   HG12 2361   5.848   6.592   2.177
  149VAL   HG13 2362   5.809   6.570   2.361
  149VAL    CG2 2363   5.592   6.417   2.320
  149VAL   HG21 2364   5.653   6.329   2.303
  149VAL   HG22 2365   5.612   6.452   2.421
  149VAL   HG23 2366   5.487   6.390   2.309
  149VAL      C 2367   5.634   6.767   2.164
  149VAL      O 2368   5.696   6.854   2.225
  150ASP      N 2369   5.615   6.777   2.032
  150ASP      H 2370   5.578   6.696   1.986
  150ASP     CA 2371   5.650   6.886   1.944
  150ASP     HA 2372   5.753   6.907   1.973
  150ASP     CB 2373   5.643   6.849   1.797
  150ASP    HB1 2374   5.650   6.943   1.742
  150ASP    HB2 2375   5.542   6.813   1.775
  150ASP     CG 2376   5.744   6.746   1.749
  150ASP    OD1 2377   5.857   6.740   1.803
  150ASP    OD2 2378   5.717   6.668   1.655
  150ASP      C 2379   5.580   7.018   1.974
  150ASP      O 2380   5.656   7.113   1.992
  151GLU      N 2381   5.447   7.016   1.984
  151GLU      H 2382   5.396   6.931   1.969
  151GLU     CA 2383   5.370   7.137   2.011
  151GLU     HA 2384   5.416   7.213   1.948
  151GLU     CB 2385   5.223   7.114   1.976
  151GLU    HB1 2386   5.171   7.204   2.009
  151GLU    HB2 2387   5.188   7.026   2.031
  151GLU     CG 2388   5.212   7.100   1.824
  151GLU    HG1 2389   5.128   7.039   1.792
  151GLU    HG2 2390   5.308   7.061   1.791
  151GLU     CD 2391   5.196   7.235   1.757
  151GLU    OE1 2392   5.090   7.298   1.778
  151GLU    OE2 2393   5.294   7.276   1.691
  151GLU      C 2394   5.395   7.200   2.147
  151GLU      O 2395   5.347   7.309   2.180
  152GLY      N 2396   5.474   7.134   2.232
  152GLY      H 2397   5.516   7.050   2.194
  152GLY     CA 2398   5.507   7.165   2.369
  152GLY    HA1 2399   5.554   7.263   2.379
  152GLY    HA2 2400   5.586   7.096   2.398
  152GLY      C 2401   5.402   7.146   2.478
  152GLY      O 2402   5.444   7.174   2.590
  153LEU      N 2403   5.278   7.103   2.453
  153LEU      H 2404   5.252   7.089   2.356
  153LEU     CA 2405   5.185   7.079   2.561
  153LEU     HA 2406   5.179   7.172   2.618
  153LEU     CB 2407   5.051   7.035   2.504
  153LEU    HB1 2408   4.988   7.022   2.592
  153LEU    HB2 2409   5.067   6.949   2.439
  153LEU     CG 2410   4.974   7.147   2.433
  153LEU     HG 2411   4.965   7.238   2.492
  153LEU    CD1 2412   5.039   7.196   2.305
  153LEU   HD11 2413   5.070   7.113   2.241
  153LEU   HD12 2414   4.969   7.263   2.255
  153LEU   HD13 2415   5.124   7.260   2.328
  153LEU    CD2 2416   4.826   7.114   2.414
  153LEU   HD21 2417   4.833   7.022   2.357
  153LEU   HD22 2418   4.768   7.101   2.505
  153LEU   HD23 2419   4.783   7.197   2.357
  153LEU      C 2420   5.227   6.973   2.662
  153LEU      O 2421   5.182   6.982   2.777
  154VAL      N 2422   5.300   6.871   2.618
  154VAL      H 2423   5.327   6.872   2.520
  154VAL     CA 2424   5.330   6.751   2.694
  154VAL     HA 2425   5.292   6.773   2.794
  154VAL     CB 2426   5.240   6.636   2.650
  154VAL     HB 2427   5.261   6.619   2.544
  154VAL    CG1 2428   5.278   6.520   2.742
  154VAL   HG11 2429   5.376   6.480   2.714
  154VAL   HG12 2430   5.267   6.546   2.847
  154VAL   HG13 2431   5.210   6.438   2.719
  154VAL    CG2 2432   5.090   6.658   2.666
  154VAL   HG21 2433   5.038   6.562   2.670
  154VAL   HG22 2434   5.065   6.725   2.748
  154VAL   HG23 2435   5.055   6.715   2.580
  154VAL      C 2436   5.480   6.726   2.691
  154VAL      O 2437   5.541   6.731   2.584
  155LYS      N 2438   5.543   6.688   2.802
  155LYS      H 2439   5.500   6.712   2.890
  155LYS     CA 2440   5.682   6.650   2.810
  155LYS     HA 2441   5.744   6.698   2.734
  155LYS     CB 2442   5.724   6.707   2.946
  155LYS    HB1 2443   5.828   6.679   2.961
  155LYS    HB2 2444   5.658   6.663   3.020
  155LYS     CG 2445   5.719   6.860   2.949
  155LYS    HG1 2446   5.612   6.867   2.971
  155LYS    HG2 2447   5.755   6.905   2.857
  155LYS     CD 2448   5.807   6.927   3.054
  155LYS    HD1 2449   5.910   6.897   3.034
  155LYS    HD2 2450   5.784   6.896   3.155
  155LYS     CE 2451   5.809   7.079   3.041
  155LYS    HE1 2452   5.711   7.107   3.080
  155LYS    HE2 2453   5.814   7.117   2.939
  155LYS     NZ 2454   5.910   7.136   3.132
  155LYS    HZ1 2455   5.901   7.237   3.133
  155LYS    HZ2 2456   5.886   7.106   3.226
  155LYS    HZ3 2457   6.005   7.106   3.116
  155LYS      C 2458   5.713   6.502   2.798
  155LYS      O 2459   5.819   6.464   2.749
  156ALA      N 2460   5.617   6.411   2.821
  156ALA      H 2461   5.528   6.443   2.855
  156ALA     CA 2462   5.621   6.270   2.789
  156ALA     HA 2463   5.684   6.264   2.700
  156ALA     CB 2464   5.680   6.193   2.907
  156ALA    HB1 2465   5.783   6.224   2.924
  156ALA    HB2 2466   5.637   6.233   2.999
  156ALA    HB3 2467   5.663   6.086   2.904
  156ALA      C 2468   5.485   6.212   2.752
  156ALA      O 2469   5.382   6.257   2.802
  157ILE      N 2470   5.482   6.102   2.678
  157ILE      H 2471   5.570   6.064   2.645
  157ILE     CA 2472   5.361   6.036   2.634
  157ILE     HA 2473   5.286   6.063   2.708
  157ILE     CB 2474   5.313   6.082   2.496
  157ILE     HB 2475   5.228   6.016   2.476
  157ILE    CG2 2476   5.261   6.225   2.510
  157ILE   HG21 2477   5.343   6.293   2.534
  157ILE   HG22 2478   5.209   6.259   2.421
  157ILE   HG23 2479   5.190   6.228   2.593
  157ILE    CG1 2480   5.423   6.050   2.396
  157ILE   HG11 2481   5.457   5.947   2.403
  157ILE   HG12 2482   5.510   6.114   2.405
  157ILE     CD 2483   5.377   6.074   2.252
  157ILE    HD1 2484   5.346   6.178   2.240
  157ILE    HD2 2485   5.466   6.056   2.191
  157ILE    HD3 2486   5.299   6.004   2.222
  157ILE      C 2487   5.368   5.886   2.656
  157ILE      O 2488   5.474   5.823   2.660
  158GLY      N 2489   5.250   5.828   2.678
  158GLY      H 2490   5.172   5.892   2.686
  158GLY     CA 2491   5.240   5.685   2.696
  158GLY    HA1 2492   5.275   5.655   2.795
  158GLY    HA2 2493   5.296   5.629   2.621
  158GLY      C 2494   5.095   5.641   2.681
  158GLY      O 2495   5.016   5.701   2.610
  159ILE      N 2496   5.070   5.521   2.735
  159ILE      H 2497   5.151   5.477   2.777
  159ILE     CA 2498   4.952   5.439   2.714
  159ILE     HA 2499   4.877   5.492   2.656
  159ILE     CB 2500   4.974   5.316   2.626
  159ILE     HB 2501   4.899   5.241   2.651
  159ILE    CG2 2502   4.969   5.341   2.476
  159ILE   HG21 2503   4.875   5.389   2.448
  159ILE   HG22 2504   5.046   5.411   2.444
  159ILE   HG23 2505   4.981   5.253   2.412
  159ILE    CG1 2506   5.111   5.253   2.652
  159ILE   HG11 2507   5.128   5.239   2.758
  159ILE   HG12 2508   5.191   5.324   2.631
  159ILE     CD 2509   5.143   5.120   2.585
  159ILE    HD1 2510   5.243   5.095   2.621
  159ILE    HD2 2511   5.079   5.037   2.617
  159ILE    HD3 2512   5.160   5.126   2.478
  159ILE      C 2513   4.884   5.402   2.845
  159ILE      O 2514   4.942   5.410   2.953
  160SER      N 2515   4.764   5.343   2.847
  160SER      H 2516   4.719   5.319   2.760
  160SER     CA 2517   4.694   5.279   2.957
  160SER     HA 2518   4.764   5.234   3.028
  160SER     CB 2519   4.611   5.394   3.012
  160SER    HB1 2520   4.559   5.436   2.926
  160SER    HB2 2521   4.678   5.477   3.038
  160SER     OG 2522   4.525   5.361   3.119
  160SER     HG 2523   4.503   5.269   3.101
  160SER      C 2524   4.623   5.157   2.899
  160SER      O 2525   4.579   5.164   2.785
  161ASN      N 2526   4.608   5.048   2.975
  161ASN      H 2527   4.669   5.050   3.055
  161ASN     CA 2528   4.529   4.931   2.941
  161ASN     HA 2529   4.551   4.863   3.024
  161ASN     CB 2530   4.383   4.974   2.934
  161ASN    HB1 2531   4.319   4.887   2.916
  161ASN    HB2 2532   4.363   5.040   2.850
  161ASN     CG 2533   4.332   5.029   3.066
  161ASN    OD1 2534   4.344   4.967   3.171
  161ASN    ND2 2535   4.277   5.151   3.071
  161ASN   HD21 2536   4.245   5.197   2.987
  161ASN   HD22 2537   4.237   5.187   3.157
  161ASN      C 2538   4.570   4.859   2.813
  161ASN      O 2539   4.502   4.771   2.762
  162PHE      N 2540   4.681   4.898   2.750
  162PHE      H 2541   4.730   4.979   2.786
  162PHE     CA 2542   4.728   4.838   2.627
  162PHE     HA 2543   4.646   4.826   2.556
  162PHE     CB 2544   4.836   4.924   2.562
  162PHE    HB1 2545   4.917   4.865   2.518
  162PHE    HB2 2546   4.888   4.984   2.636
  162PHE     CG 2547   4.792   5.021   2.455
  162PHE    CD1 2548   4.851   5.012   2.328
  162PHE    HD1 2549   4.933   4.945   2.307
  162PHE    CE1 2550   4.821   5.102   2.225
  162PHE    HE1 2551   4.865   5.106   2.127
  162PHE     CZ 2552   4.721   5.196   2.249
  162PHE     HZ 2553   4.692   5.267   2.173
  162PHE    CE2 2554   4.654   5.201   2.372
  162PHE    HE2 2555   4.586   5.283   2.392
  162PHE    CD2 2556   4.697   5.122   2.478
  162PHE    HD2 2557   4.665   5.141   2.580
  162PHE      C 2558   4.783   4.700   2.658
  162PHE      O 2559   4.860   4.682   2.753
  163ASN      N 2560   4.751   4.602   2.573
  163ASN      H 2561   4.693   4.634   2.496
  163ASN     CA 2562   4.813   4.472   2.559
  163ASN     HA 2563   4.821   4.435   2.661
  163ASN     CB 2564   4.723   4.381   2.475
  163ASN    HB1 2565   4.710   4.410   2.371
  163ASN    HB2 2566   4.619   4.374   2.509
  163ASN     CG 2567   4.770   4.236   2.483
  163ASN    OD1 2568   4.865   4.191   2.418
  163ASN    ND2 2569   4.704   4.161   2.571
  163ASN   HD21 2570   4.627   4.202   2.622
  163ASN   HD22 2571   4.746   4.074   2.599
  163ASN      C 2572   4.950   4.490   2.496
  163ASN      O 2573   4.963   4.577   2.411
  164HIS      N 2574   5.047   4.409   2.540
  164HIS      H 2575   5.024   4.346   2.616
  164HIS     CA 2576   5.182   4.400   2.487
  164HIS     HA 2577   5.227   4.495   2.517
  164HIS     CB 2578   5.275   4.305   2.562
  164HIS    HB1 2579   5.255   4.315   2.668
  164HIS    HB2 2580   5.375   4.341   2.538
  164HIS     CG 2581   5.267   4.162   2.518
  164HIS    ND1 2582   5.171   4.065   2.546
  164HIS    CE1 2583   5.213   3.946   2.503
  164HIS    HE1 2584   5.169   3.849   2.516
  164HIS    NE2 2585   5.329   3.967   2.439
  164HIS    HE2 2586   5.377   3.895   2.387
  164HIS    CD2 2587   5.370   4.099   2.453
  164HIS    HD2 2588   5.461   4.146   2.418
  164HIS      C 2589   5.189   4.378   2.337
  164HIS      O 2590   5.273   4.445   2.277
  165LEU      N 2591   5.093   4.312   2.272
  165LEU      H 2592   5.030   4.256   2.328
  165LEU     CA 2593   5.085   4.284   2.130
  165LEU     HA 2594   5.181   4.261   2.083
  165LEU     CB 2595   4.979   4.177   2.111
  165LEU    HB1 2596   4.962   4.164   2.004
  165LEU    HB2 2597   4.891   4.214   2.164
  165LEU     CG 2598   5.014   4.040   2.169
  165LEU     HG 2599   5.032   4.049   2.276
  165LEU    CD1 2600   4.896   3.946   2.142
  165LEU   HD11 2601   4.891   3.918   2.037
  165LEU   HD12 2602   4.913   3.855   2.199
  165LEU   HD13 2603   4.803   3.989   2.180
  165LEU    CD2 2604   5.148   3.984   2.122
  165LEU   HD21 2605   5.225   4.025   2.188
  165LEU   HD22 2606   5.145   3.875   2.120
  165LEU   HD23 2607   5.178   4.009   2.020
  165LEU      C 2608   5.027   4.407   2.061
  165LEU      O 2609   5.056   4.420   1.942
  166GLN      N 2610   4.967   4.505   2.128
  166GLN      H 2611   4.933   4.490   2.222
  166GLN     CA 2612   4.935   4.636   2.073
  166GLN     HA 2613   4.902   4.632   1.970
  166GLN     CB 2614   4.818   4.701   2.146
  166GLN    HB1 2615   4.783   4.793   2.098
  166GLN    HB2 2616   4.842   4.728   2.249
  166GLN     CG 2617   4.692   4.615   2.145
  166GLN    HG1 2618   4.722   4.520   2.190
  166GLN    HG2 2619   4.661   4.596   2.042
  166GLN     CD 2620   4.579   4.661   2.236
  166GLN    OE1 2621   4.587   4.679   2.357
  166GLN    NE2 2622   4.458   4.668   2.180
  166GLN   HE21 2623   4.451   4.689   2.082
  166GLN   HE22 2624   4.374   4.681   2.234
  166GLN      C 2625   5.061   4.721   2.081
  166GLN      O 2626   5.084   4.798   1.988
  167VAL      N 2627   5.139   4.716   2.189
  167VAL      H 2628   5.118   4.657   2.268
  167VAL     CA 2629   5.258   4.796   2.210
  167VAL     HA 2630   5.232   4.901   2.202
  167VAL     CB 2631   5.324   4.775   2.346
  167VAL     HB 2632   5.358   4.672   2.361
  167VAL    CG1 2633   5.449   4.862   2.358
  167VAL   HG11 2634   5.541   4.811   2.330
  167VAL   HG12 2635   5.440   4.960   2.311
  167VAL   HG13 2636   5.462   4.890   2.462
  167VAL    CG2 2637   5.228   4.811   2.458
  167VAL   HG21 2638   5.148   4.738   2.469
  167VAL   HG22 2639   5.283   4.812   2.552
  167VAL   HG23 2640   5.186   4.911   2.446
  167VAL      C 2641   5.355   4.756   2.099
  167VAL      O 2642   5.409   4.839   2.026
  168GLU      N 2643   5.381   4.626   2.082
  168GLU      H 2644   5.359   4.563   2.158
  168GLU     CA 2645   5.456   4.578   1.968
  168GLU     HA 2646   5.562   4.603   1.976
  168GLU     CB 2647   5.439   4.428   1.946
  168GLU    HB1 2648   5.459   4.407   1.841
  168GLU    HB2 2649   5.337   4.390   1.948
  168GLU     CG 2650   5.530   4.348   2.039
  168GLU    HG1 2651   5.496   4.246   2.056
  168GLU    HG2 2652   5.525   4.387   2.141
  168GLU     CD 2653   5.678   4.348   2.004
  168GLU    OE1 2654   5.756   4.417   2.073
  168GLU    OE2 2655   5.723   4.298   1.899
  168GLU      C 2656   5.408   4.644   1.839
  168GLU      O 2657   5.493   4.662   1.753
  169MET      N 2658   5.282   4.677   1.809
  169MET      H 2659   5.203   4.653   1.867
  169MET     CA 2660   5.253   4.733   1.678
  169MET     HA 2661   5.296   4.676   1.596
  169MET     CB 2662   5.105   4.735   1.645
  169MET    HB1 2663   5.098   4.780   1.545
  169MET    HB2 2664   5.056   4.791   1.725
  169MET     CG 2665   5.039   4.598   1.636
  169MET    HG1 2666   5.047   4.560   1.738
  169MET    HG2 2667   5.098   4.525   1.581
  169MET     SD 2668   4.862   4.593   1.596
  169MET     CE 2669   4.810   4.465   1.713
  169MET    HE1 2670   4.864   4.372   1.702
  169MET    HE2 2671   4.817   4.505   1.814
  169MET    HE3 2672   4.703   4.445   1.705
  169MET      C 2673   5.304   4.876   1.664
  169MET      O 2674   5.364   4.908   1.562
  170ILE      N 2675   5.293   4.961   1.766
  170ILE      H 2676   5.231   4.931   1.840
  170ILE     CA 2677   5.347   5.096   1.764
  170ILE     HA 2678   5.308   5.146   1.675
  170ILE     CB 2679   5.319   5.180   1.888
  170ILE     HB 2680   5.377   5.139   1.970
  170ILE    CG2 2681   5.360   5.327   1.870
  170ILE   HG21 2682   5.296   5.362   1.789
  170ILE   HG22 2683   5.347   5.398   1.952
  170ILE   HG23 2684   5.463   5.337   1.837
  170ILE    CG1 2685   5.171   5.174   1.922
  170ILE   HG11 2686   5.149   5.070   1.947
  170ILE   HG12 2687   5.111   5.193   1.833
  170ILE     CD 2688   5.109   5.264   2.029
  170ILE    HD1 2689   5.158   5.257   2.126
  170ILE    HD2 2690   5.112   5.367   1.996
  170ILE    HD3 2691   5.001   5.247   2.032
  170ILE      C 2692   5.499   5.089   1.759
  170ILE      O 2693   5.551   5.165   1.678
  171LEU      N 2694   5.571   4.999   1.826
  171LEU      H 2695   5.524   4.940   1.893
  171LEU     CA 2696   5.715   4.992   1.810
  171LEU     HA 2697   5.754   5.094   1.813
  171LEU     CB 2698   5.770   4.898   1.917
  171LEU    HB1 2699   5.876   4.871   1.916
  171LEU    HB2 2700   5.712   4.806   1.902
  171LEU     CG 2701   5.751   4.935   2.064
  171LEU     HG 2702   5.642   4.935   2.076
  171LEU    CD1 2703   5.805   4.830   2.161
  171LEU   HD11 2704   5.787   4.860   2.264
  171LEU   HD12 2705   5.766   4.730   2.141
  171LEU   HD13 2706   5.913   4.823   2.154
  171LEU    CD2 2707   5.809   5.072   2.096
  171LEU   HD21 2708   5.918   5.073   2.090
  171LEU   HD22 2709   5.764   5.138   2.023
  171LEU   HD23 2710   5.786   5.112   2.195
  171LEU      C 2711   5.755   4.945   1.671
  171LEU      O 2712   5.872   4.956   1.636
  172ASN      N 2713   5.664   4.897   1.586
  172ASN      H 2714   5.569   4.887   1.620
  172ASN     CA 2715   5.688   4.856   1.449
  172ASN     HA 2716   5.791   4.883   1.426
  172ASN     CB 2717   5.667   4.706   1.433
  172ASN    HB1 2718   5.681   4.680   1.328
  172ASN    HB2 2719   5.568   4.672   1.464
  172ASN     CG 2720   5.768   4.625   1.514
  172ASN    OD1 2721   5.882   4.622   1.467
  172ASN    ND2 2722   5.741   4.581   1.637
  172ASN   HD21 2723   5.649   4.588   1.678
  172ASN   HD22 2724   5.819   4.534   1.679
  172ASN      C 2725   5.609   4.933   1.344
  172ASN      O 2726   5.588   4.890   1.231
  173LYS      N 2727   5.564   5.053   1.381
  173LYS      H 2728   5.580   5.085   1.476
  173LYS     CA 2729   5.505   5.155   1.295
  173LYS     HA 2730   5.424   5.111   1.238
  173LYS     CB 2731   5.443   5.257   1.390
  173LYS    HB1 2732   5.525   5.315   1.432
  173LYS    HB2 2733   5.391   5.203   1.469
  173LYS     CG 2734   5.331   5.332   1.319
  173LYS    HG1 2735   5.244   5.270   1.338
  173LYS    HG2 2736   5.352   5.352   1.214
  173LYS     CD 2737   5.296   5.463   1.390
  173LYS    HD1 2738   5.380   5.531   1.405
  173LYS    HD2 2739   5.264   5.440   1.491
  173LYS     CE 2740   5.187   5.535   1.311
  173LYS    HE1 2741   5.131   5.602   1.375
  173LYS    HE2 2742   5.116   5.463   1.271
  173LYS     NZ 2743   5.240   5.615   1.199
  173LYS    HZ1 2744   5.156   5.649   1.154
  173LYS    HZ2 2745   5.284   5.699   1.234
  173LYS    HZ3 2746   5.297   5.564   1.134
  173LYS      C 2747   5.609   5.219   1.205
  173LYS      O 2748   5.708   5.274   1.254
  174PRO      N 2749   5.579   5.246   1.077
  174PRO     CD 2750   5.474   5.182   1.001
  174PRO    HD1 2751   5.377   5.212   1.041
  174PRO    HD2 2752   5.491   5.074   1.002
  174PRO     CG 2753   5.475   5.235   0.857
  174PRO    HG1 2754   5.397   5.306   0.834
  174PRO    HG2 2755   5.450   5.156   0.786
  174PRO     CB 2756   5.614   5.296   0.842
  174PRO    HB1 2757   5.620   5.387   0.782
  174PRO    HB2 2758   5.688   5.223   0.807
  174PRO     CA 2759   5.643   5.338   0.986
  174PRO     HA 2760   5.752   5.328   0.992
  174PRO      C 2761   5.603   5.480   1.022
  174PRO      O 2762   5.490   5.514   1.058
  175GLY      N 2763   5.707   5.563   1.022
  175GLY      H 2764   5.799   5.524   1.008
  175GLY     CA 2765   5.697   5.705   1.051
  175GLY    HA1 2766   5.629   5.765   0.991
  175GLY    HA2 2767   5.794   5.746   1.022
  175GLY      C 2768   5.687   5.735   1.200
  175GLY      O 2769   5.634   5.840   1.236
  176LEU      N 2770   5.735   5.644   1.285
  176LEU      H 2771   5.756   5.551   1.254
  176LEU     CA 2772   5.742   5.667   1.428
  176LEU     HA 2773   5.647   5.712   1.455
  176LEU     CB 2774   5.745   5.536   1.507
  176LEU    HB1 2775   5.845   5.492   1.511
  176LEU    HB2 2776   5.677   5.463   1.463
  176LEU     CG 2777   5.694   5.559   1.649
  176LEU     HG 2778   5.731   5.653   1.689
  176LEU    CD1 2779   5.543   5.536   1.652
  176LEU   HD11 2780   5.509   5.446   1.600
  176LEU   HD12 2781   5.516   5.533   1.757
  176LEU   HD13 2782   5.496   5.619   1.599
  176LEU    CD2 2783   5.751   5.438   1.723
  176LEU   HD21 2784   5.860   5.438   1.729
  176LEU   HD22 2785   5.712   5.440   1.824
  176LEU   HD23 2786   5.715   5.344   1.682
  176LEU      C 2787   5.855   5.764   1.459
  176LEU      O 2788   5.962   5.755   1.398
  177LYS      N 2789   5.838   5.854   1.556
  177LYS      H 2790   5.749   5.853   1.605
  177LYS     CA 2791   5.937   5.944   1.611
  177LYS     HA 2792   6.038   5.920   1.579
  177LYS     CB 2793   5.907   6.089   1.571
  177LYS    HB1 2794   5.804   6.116   1.593
  177LYS    HB2 2795   5.903   6.092   1.462
  177LYS     CG 2796   5.995   6.200   1.628
  177LYS    HG1 2797   6.100   6.184   1.605
  177LYS    HG2 2798   5.988   6.184   1.736
  177LYS     CD 2799   5.930   6.329   1.577
  177LYS    HD1 2800   5.836   6.343   1.629
  177LYS    HD2 2801   5.912   6.320   1.470
  177LYS     CE 2802   6.026   6.445   1.598
  177LYS    HE1 2803   6.119   6.419   1.548
  177LYS    HE2 2804   6.056   6.455   1.703
  177LYS     NZ 2805   5.967   6.574   1.557
  177LYS    HZ1 2806   5.880   6.588   1.605
  177LYS    HZ2 2807   6.022   6.647   1.600
  177LYS    HZ3 2808   5.945   6.573   1.458
  177LYS      C 2809   5.940   5.940   1.763
  177LYS      O 2810   6.054   5.933   1.808
  178TYR      N 2811   5.825   5.917   1.827
  178TYR      H 2812   5.742   5.900   1.773
  178TYR     CA 2813   5.821   5.909   1.972
  178TYR     HA 2814   5.924   5.904   2.006
  178TYR     CB 2815   5.758   6.033   2.036
  178TYR    HB1 2816   5.775   6.023   2.143
  178TYR    HB2 2817   5.652   6.040   2.014
  178TYR     CG 2818   5.818   6.165   1.993
  178TYR    CD1 2819   5.949   6.194   2.034
  178TYR    HD1 2820   6.008   6.121   2.086
  178TYR    CE1 2821   6.003   6.317   1.995
  178TYR    HE1 2822   6.107   6.333   2.021
  178TYR     CZ 2823   5.924   6.417   1.935
  178TYR     OH 2824   5.978   6.537   1.901
  178TYR     HH 2825   5.913   6.600   1.870
  178TYR    CE2 2826   5.793   6.388   1.891
  178TYR    HE2 2827   5.735   6.463   1.841
  178TYR    CD2 2828   5.748   6.257   1.914
  178TYR    HD2 2829   5.646   6.236   1.886
  178TYR      C 2830   5.761   5.776   2.016
  178TYR      O 2831   5.665   5.732   1.954
  179LYS      N 2832   5.818   5.716   2.121
  179LYS      H 2833   5.887   5.771   2.171
  179LYS     CA 2834   5.770   5.589   2.171
  179LYS     HA 2835   5.707   5.541   2.095
  179LYS     CB 2836   5.891   5.499   2.192
  179LYS    HB1 2837   5.866   5.417   2.259
  179LYS    HB2 2838   5.965   5.558   2.245
  179LYS     CG 2839   5.952   5.444   2.063
  179LYS    HG1 2840   5.995   5.526   2.005
  179LYS    HG2 2841   5.869   5.400   2.007
  179LYS     CD 2842   6.063   5.342   2.087
  179LYS    HD1 2843   6.043   5.277   2.172
  179LYS    HD2 2844   6.155   5.387   2.124
  179LYS     CE 2845   6.074   5.264   1.957
  179LYS    HE1 2846   6.091   5.338   1.878
  179LYS    HE2 2847   5.988   5.205   1.927
  179LYS     NZ 2848   6.194   5.180   1.964
  179LYS    HZ1 2849   6.197   5.122   1.882
  179LYS    HZ2 2850   6.272   5.244   1.974
  179LYS    HZ3 2851   6.197   5.125   2.049
  179LYS      C 2852   5.693   5.596   2.302
  179LYS      O 2853   5.723   5.681   2.385
  180PRO      N 2854   5.587   5.521   2.333
  180PRO     CD 2855   5.538   5.410   2.254
  180PRO    HD1 2856   5.620   5.357   2.205
  180PRO    HD2 2857   5.472   5.447   2.176
  180PRO     CG 2858   5.473   5.307   2.346
  180PRO    HG1 2859   5.554   5.243   2.381
  180PRO    HG2 2860   5.395   5.246   2.299
  180PRO     CB 2861   5.420   5.402   2.452
  180PRO    HB1 2862   5.401   5.349   2.546
  180PRO    HB2 2863   5.325   5.450   2.428
  180PRO     CA 2864   5.524   5.513   2.463
  180PRO     HA 2865   5.476   5.608   2.484
  180PRO      C 2866   5.632   5.492   2.568
  180PRO      O 2867   5.687   5.382   2.573
  181ALA      N 2868   5.663   5.592   2.652
  181ALA      H 2869   5.614   5.679   2.638
  181ALA     CA 2870   5.754   5.570   2.762
  181ALA     HA 2871   5.838   5.504   2.737
  181ALA     CB 2872   5.810   5.706   2.800
  181ALA    HB1 2873   5.729   5.774   2.827
  181ALA    HB2 2874   5.874   5.693   2.887
  181ALA    HB3 2875   5.865   5.748   2.716
  181ALA      C 2876   5.698   5.505   2.888
  181ALA      O 2877   5.774   5.458   2.972
  182VAL      N 2878   5.565   5.510   2.904
  182VAL      H 2879   5.513   5.543   2.824
  182VAL     CA 2880   5.495   5.474   3.026
  182VAL     HA 2881   5.558   5.405   3.082
  182VAL     CB 2882   5.459   5.599   3.105
  182VAL     HB 2883   5.388   5.656   3.046
  182VAL    CG1 2884   5.387   5.574   3.237
  182VAL   HG11 2885   5.279   5.579   3.228
  182VAL   HG12 2886   5.419   5.483   3.289
  182VAL   HG13 2887   5.404   5.651   3.312
  182VAL    CG2 2888   5.580   5.690   3.129
  182VAL   HG21 2889   5.671   5.635   3.153
  182VAL   HG22 2890   5.605   5.746   3.039
  182VAL   HG23 2891   5.567   5.773   3.199
  182VAL      C 2892   5.365   5.404   2.990
  182VAL      O 2893   5.292   5.448   2.902
  183ASN      N 2894   5.328   5.297   3.061
  183ASN      H 2895   5.385   5.264   3.137
  183ASN     CA 2896   5.197   5.235   3.053
  183ASN     HA 2897   5.130   5.290   2.986
  183ASN     CB 2898   5.217   5.094   2.999
  183ASN    HB1 2899   5.274   5.035   3.071
  183ASN    HB2 2900   5.276   5.104   2.908
  183ASN     CG 2901   5.084   5.027   2.968
  183ASN    OD1 2902   4.982   5.085   2.929
  183ASN    ND2 2903   5.089   4.895   2.953
  183ASN   HD21 2904   5.163   4.836   2.987
  183ASN   HD22 2905   5.001   4.851   2.932
  183ASN      C 2906   5.128   5.226   3.188
  183ASN      O 2907   5.192   5.217   3.293
  184GLN      N 2908   4.995   5.232   3.190
  184GLN      H 2909   4.953   5.239   3.098
  184GLN     CA 2910   4.910   5.229   3.307
  184GLN     HA 2911   4.980   5.214   3.390
  184GLN     CB 2912   4.858   5.370   3.330
  184GLN    HB1 2913   4.822   5.403   3.233
  184GLN    HB2 2914   4.951   5.421   3.356
  184GLN     CG 2915   4.761   5.399   3.444
  184GLN    HG1 2916   4.797   5.360   3.539
  184GLN    HG2 2917   4.669   5.344   3.424
  184GLN     CD 2918   4.714   5.543   3.465
  184GLN    OE1 2919   4.598   5.582   3.454
  184GLN    NE2 2920   4.800   5.626   3.525
  184GLN   HE21 2921   4.894   5.592   3.538
  184GLN   HE22 2922   4.769   5.717   3.554
  184GLN      C 2923   4.805   5.119   3.311
  184GLN      O 2924   4.723   5.110   3.220
  185ILE      N 2925   4.828   5.027   3.405
  185ILE      H 2926   4.905   5.038   3.469
  185ILE     CA 2927   4.770   4.895   3.418
  185ILE     HA 2928   4.682   4.902   3.355
  185ILE     CB 2929   4.851   4.782   3.354
  185ILE     HB 2930   4.804   4.688   3.382
  185ILE    CG2 2931   4.858   4.796   3.202
  185ILE   HG21 2932   4.917   4.886   3.184
  185ILE   HG22 2933   4.900   4.708   3.153
  185ILE   HG23 2934   4.757   4.814   3.167
  185ILE    CG1 2935   4.992   4.777   3.412
  185ILE   HG11 2936   4.991   4.801   3.519
  185ILE   HG12 2937   5.055   4.855   3.371
  185ILE     CD 2938   5.066   4.645   3.394
  185ILE    HD1 2939   5.103   4.637   3.292
  185ILE    HD2 2940   5.152   4.648   3.460
  185ILE    HD3 2941   4.991   4.568   3.415
  185ILE      C 2942   4.715   4.861   3.556
  185ILE      O 2943   4.767   4.900   3.660
  186GLU      N 2944   4.599   4.795   3.558
  186GLU      H 2945   4.557   4.760   3.472
  186GLU     CA 2946   4.545   4.747   3.683
  186GLU     HA 2947   4.545   4.838   3.743
  186GLU     CB 2948   4.400   4.700   3.671
  186GLU    HB1 2949   4.399   4.608   3.612
  186GLU    HB2 2950   4.348   4.774   3.611
  186GLU     CG 2951   4.311   4.689   3.794
  186GLU    HG1 2952   4.256   4.783   3.796
  186GLU    HG2 2953   4.372   4.683   3.883
  186GLU     CD 2954   4.210   4.575   3.789
  186GLU    OE1 2955   4.128   4.563   3.695
  186GLU    OE2 2956   4.189   4.502   3.888
  186GLU      C 2957   4.626   4.637   3.751
  186GLU      O 2958   4.652   4.535   3.689
  187CYS      N 2959   4.670   4.656   3.876
  187CYS      H 2960   4.640   4.736   3.931
  187CYS     CA 2961   4.750   4.561   3.949
  187CYS     HA 2962   4.716   4.463   3.914
  187CYS     CB 2963   4.895   4.587   3.910
  187CYS    HB1 2964   4.941   4.671   3.962
  187CYS    HB2 2965   4.895   4.609   3.803
  187CYS     SG 2966   4.997   4.442   3.947
  187CYS     HG 2967   4.945   4.352   3.863
  187CYS      C 2968   4.738   4.553   4.101
  187CYS      O 2969   4.770   4.650   4.169
  188HIS      N 2970   4.691   4.442   4.157
  188HIS      H 2971   4.653   4.366   4.102
  188HIS     CA 2972   4.690   4.413   4.299
  188HIS     HA 2973   4.769   4.466   4.353
  188HIS     CB 2974   4.552   4.457   4.347
  188HIS    HB1 2975   4.551   4.563   4.324
  188HIS    HB2 2976   4.534   4.445   4.454
  188HIS     CG 2977   4.436   4.401   4.269
  188HIS    ND1 2978   4.421   4.266   4.237
  188HIS    CE1 2979   4.330   4.252   4.140
  188HIS    HE1 2980   4.300   4.165   4.084
  188HIS    NE2 2981   4.294   4.376   4.102
  188HIS    HE2 2982   4.248   4.404   4.016
  188HIS    CD2 2983   4.357   4.470   4.181
  188HIS    HD2 2984   4.360   4.576   4.160
  188HIS      C 2985   4.720   4.265   4.315
  188HIS      O 2986   4.746   4.194   4.218
  189PRO      N 2987   4.727   4.206   4.435
  189PRO     CD 2988   4.735   4.277   4.561
  189PRO    HD1 2989   4.637   4.299   4.604
  189PRO    HD2 2990   4.797   4.366   4.556
  189PRO     CG 2991   4.792   4.169   4.653
  189PRO    HG1 2992   4.758   4.184   4.755
  189PRO    HG2 2993   4.901   4.164   4.647
  189PRO     CB 2994   4.731   4.038   4.604
  189PRO    HB1 2995   4.627   4.023   4.633
  189PRO    HB2 2996   4.783   3.947   4.632
  189PRO     CA 2997   4.759   4.067   4.457
  189PRO     HA 2998   4.866   4.050   4.448
  189PRO      C 2999   4.685   3.965   4.371
  189PRO      O 3000   4.727   3.851   4.352
  190TYR      N 3001   4.567   3.993   4.314
  190TYR      H 3002   4.547   4.092   4.314
  190TYR     CA 3003   4.488   3.904   4.233
  190TYR     HA 3004   4.528   3.802   4.240
  190TYR     CB 3005   4.345   3.901   4.286
  190TYR    HB1 3006   4.301   3.815   4.237
  190TYR    HB2 3007   4.287   3.989   4.257
  190TYR     CG 3008   4.330   3.883   4.436
  190TYR    CD1 3009   4.409   3.788   4.502
  190TYR    HD1 3010   4.471   3.723   4.442
  190TYR    CE1 3011   4.396   3.773   4.640
  190TYR    HE1 3012   4.461   3.709   4.698
  190TYR     CZ 3013   4.300   3.847   4.713
  190TYR     OH 3014   4.287   3.831   4.848
  190TYR     HH 3015   4.210   3.882   4.876
  190TYR    CE2 3016   4.218   3.937   4.643
  190TYR    HE2 3017   4.140   3.990   4.697
  190TYR    CD2 3018   4.232   3.955   4.505
  190TYR    HD2 3019   4.166   4.016   4.446
  190TYR      C 3020   4.491   3.930   4.083
  190TYR      O 3021   4.431   3.853   4.008
  191LEU      N 3022   4.563   4.036   4.043
  191LEU      H 3023   4.588   4.105   4.112
  191LEU     CA 3024   4.603   4.071   3.908
  191LEU     HA 3025   4.585   3.980   3.852
  191LEU     CB 3026   4.506   4.177   3.857
  191LEU    HB1 3027   4.518   4.270   3.914
  191LEU    HB2 3028   4.410   4.133   3.881
  191LEU     CG 3029   4.514   4.214   3.709
  191LEU     HG 3030   4.614   4.246   3.679
  191LEU    CD1 3031   4.473   4.104   3.612
  191LEU   HD11 3032   4.379   4.054   3.636
  191LEU   HD12 3033   4.468   4.144   3.510
  191LEU   HD13 3034   4.560   4.040   3.613
  191LEU    CD2 3035   4.414   4.328   3.694
  191LEU   HD21 3036   4.420   4.357   3.589
  191LEU   HD22 3037   4.316   4.299   3.730
  191LEU   HD23 3038   4.449   4.416   3.747
  191LEU      C 3039   4.751   4.104   3.897
  191LEU      O 3040   4.789   4.219   3.875
  192THR      N 3041   4.838   4.004   3.911
  192THR      H 3042   4.796   3.914   3.925
  192THR     CA 3043   4.979   4.033   3.931
  192THR     HA 3044   4.992   4.113   4.004
  192THR     CB 3045   5.051   3.918   4.002
  192THR     HB 3046   5.154   3.948   4.020
  192THR    CG2 3047   4.984   3.888   4.135
  192THR   HG21 3048   4.877   3.906   4.147
  192THR   HG22 3049   4.999   3.784   4.165
  192THR   HG23 3050   5.034   3.948   4.211
  192THR    OG1 3051   5.046   3.805   3.918
  192THR    HG1 3052   5.087   3.730   3.961
  192THR      C 3053   5.064   4.077   3.813
  192THR      O 3054   5.179   4.115   3.834
  193GLN      N 3055   5.014   4.064   3.690
  193GLN      H 3056   4.921   4.024   3.690
  193GLN     CA 3057   5.072   4.119   3.569
  193GLN     HA 3058   5.012   4.074   3.491
  193GLN     CB 3059   5.058   4.271   3.575
  193GLN    HB1 3060   5.101   4.312   3.483
  193GLN    HB2 3061   5.118   4.315   3.655
  193GLN     CG 3062   4.913   4.317   3.587
  193GLN    HG1 3063   4.914   4.424   3.607
  193GLN    HG2 3064   4.858   4.256   3.659
  193GLN     CD 3065   4.828   4.302   3.461
  193GLN    OE1 3066   4.852   4.229   3.365
  193GLN    NE2 3067   4.723   4.383   3.454
  193GLN   HE21 3068   4.698   4.443   3.532
  193GLN   HE22 3069   4.681   4.396   3.362
  193GLN      C 3070   5.213   4.075   3.535
  193GLN      O 3071   5.297   4.144   3.478
  194GLU      N 3072   5.248   3.955   3.583
  194GLU      H 3073   5.180   3.887   3.613
  194GLU     CA 3074   5.385   3.920   3.613
  194GLU     HA 3075   5.430   4.004   3.664
  194GLU     CB 3076   5.392   3.810   3.719
  194GLU    HB1 3077   5.311   3.826   3.790
  194GLU    HB2 3078   5.481   3.826   3.780
  194GLU     CG 3079   5.382   3.669   3.662
  194GLU    HG1 3080   5.477   3.661   3.609
  194GLU    HG2 3081   5.293   3.656   3.599
  194GLU     CD 3082   5.370   3.558   3.766
  194GLU    OE1 3083   5.278   3.475   3.747
  194GLU    OE2 3084   5.442   3.545   3.867
  194GLU      C 3085   5.470   3.895   3.489
  194GLU      O 3086   5.593   3.903   3.489
  195LYS      N 3087   5.399   3.871   3.379
  195LYS      H 3088   5.299   3.885   3.393
  195LYS     CA 3089   5.453   3.865   3.245
  195LYS     HA 3090   5.553   3.821   3.255
  195LYS     CB 3091   5.387   3.763   3.152
  195LYS    HB1 3092   5.452   3.760   3.066
  195LYS    HB2 3093   5.284   3.790   3.127
  195LYS     CG 3094   5.388   3.624   3.215
  195LYS    HG1 3095   5.330   3.609   3.306
  195LYS    HG2 3096   5.489   3.594   3.242
  195LYS     CD 3097   5.339   3.525   3.110
  195LYS    HD1 3098   5.397   3.532   3.018
  195LYS    HD2 3099   5.234   3.547   3.089
  195LYS     CE 3100   5.356   3.384   3.166
  195LYS    HE1 3101   5.461   3.369   3.192
  195LYS    HE2 3102   5.332   3.324   3.078
  195LYS     NZ 3103   5.268   3.356   3.280
  195LYS    HZ1 3104   5.272   3.420   3.358
  195LYS    HZ2 3105   5.170   3.356   3.256
  195LYS    HZ3 3106   5.287   3.264   3.319
  195LYS      C 3107   5.455   3.998   3.173
  195LYS      O 3108   5.552   4.034   3.106
  196LEU      N 3109   5.354   4.084   3.189
  196LEU      H 3110   5.277   4.037   3.236
  196LEU     CA 3111   5.327   4.210   3.123
  196LEU     HA 3112   5.360   4.194   3.020
  196LEU     CB 3113   5.181   4.250   3.141
  196LEU    HB1 3114   5.158   4.235   3.246
  196LEU    HB2 3115   5.126   4.178   3.081
  196LEU     CG 3116   5.153   4.390   3.087
  196LEU     HG 3117   5.219   4.464   3.132
  196LEU    CD1 3118   5.164   4.399   2.935
  196LEU   HD11 3119   5.122   4.493   2.900
  196LEU   HD12 3120   5.270   4.401   2.909
  196LEU   HD13 3121   5.115   4.315   2.886
  196LEU    CD2 3122   5.013   4.431   3.133
  196LEU   HD21 3123   5.004   4.417   3.241
  196LEU   HD22 3124   4.987   4.531   3.101
  196LEU   HD23 3125   4.937   4.361   3.099
  196LEU      C 3126   5.422   4.318   3.175
  196LEU      O 3127   5.478   4.397   3.100
  197ILE      N 3128   5.456   4.313   3.304
  197ILE      H 3129   5.414   4.235   3.352
  197ILE     CA 3130   5.564   4.388   3.365
  197ILE     HA 3131   5.552   4.493   3.340
  197ILE     CB 3132   5.557   4.382   3.517
  197ILE     HB 3133   5.542   4.277   3.541
  197ILE    CG2 3134   5.685   4.438   3.580
  197ILE   HG21 3135   5.715   4.534   3.537
  197ILE   HG22 3136   5.686   4.443   3.688
  197ILE   HG23 3137   5.771   4.376   3.557
  197ILE    CG1 3138   5.432   4.452   3.570
  197ILE   HG11 3139   5.345   4.438   3.506
  197ILE   HG12 3140   5.452   4.559   3.569
  197ILE     CD 3141   5.401   4.409   3.713
  197ILE    HD1 3142   5.391   4.301   3.714
  197ILE    HD2 3143   5.480   4.433   3.784
  197ILE    HD3 3144   5.309   4.457   3.747
  197ILE      C 3145   5.697   4.337   3.313
  197ILE      O 3146   5.775   4.420   3.266
  198GLN      N 3147   5.729   4.209   3.295
  198GLN      H 3148   5.666   4.136   3.327
  198GLN     CA 3149   5.858   4.171   3.241
  198GLN     HA 3150   5.939   4.225   3.291
  198GLN     CB 3151   5.874   4.021   3.263
  198GLN    HB1 3152   5.801   3.974   3.198
  198GLN    HB2 3153   5.847   3.990   3.364
  198GLN     CG 3154   6.013   3.963   3.238
  198GLN    HG1 3155   6.030   3.972   3.131
  198GLN    HG2 3156   6.018   3.855   3.249
  198GLN     CD 3157   6.129   4.031   3.310
  198GLN    OE1 3158   6.144   4.008   3.430
  198GLN    NE2 3159   6.198   4.129   3.252
  198GLN   HE21 3160   6.177   4.155   3.156
  198GLN   HE22 3161   6.277   4.166   3.302
  198GLN      C 3162   5.876   4.199   3.092
  198GLN      O 3163   5.988   4.237   3.059
  199TYR      N 3164   5.775   4.204   3.005
  199TYR      H 3165   5.693   4.150   3.028
  199TYR     CA 3166   5.789   4.269   2.876
  199TYR     HA 3167   5.867   4.224   2.814
  199TYR     CB 3168   5.661   4.260   2.793
  199TYR    HB1 3169   5.582   4.301   2.856
  199TYR    HB2 3170   5.635   4.155   2.778
  199TYR     CG 3171   5.664   4.338   2.664
  199TYR    CD1 3172   5.707   4.273   2.548
  199TYR    HD1 3173   5.736   4.168   2.550
  199TYR    CE1 3174   5.709   4.333   2.422
  199TYR    HE1 3175   5.734   4.282   2.330
  199TYR     CZ 3176   5.656   4.463   2.409
  199TYR     OH 3177   5.662   4.529   2.290
  199TYR     HH 3178   5.676   4.471   2.215
  199TYR    CE2 3179   5.611   4.530   2.525
  199TYR    HE2 3180   5.572   4.630   2.513
  199TYR    CD2 3181   5.613   4.468   2.650
  199TYR    HD2 3182   5.564   4.507   2.739
  199TYR      C 3183   5.834   4.412   2.898
  199TYR      O 3184   5.929   4.463   2.839
  200CYS      N 3185   5.765   4.482   2.989
  200CYS      H 3186   5.695   4.441   3.049
  200CYS     CA 3187   5.775   4.626   2.995
  200CYS     HA 3188   5.773   4.670   2.895
  200CYS     CB 3189   5.668   4.684   3.087
  200CYS    HB1 3190   5.692   4.783   3.126
  200CYS    HB2 3191   5.665   4.623   3.178
  200CYS     SG 3192   5.508   4.696   3.003
  200CYS     HG 3193   5.474   4.568   3.020
  200CYS      C 3194   5.907   4.671   3.055
  200CYS      O 3195   5.962   4.775   3.018
  201GLN      N 3196   5.960   4.601   3.155
  201GLN      H 3197   5.901   4.526   3.190
  201GLN     CA 3198   6.095   4.613   3.206
  201GLN     HA 3199   6.110   4.716   3.240
  201GLN     CB 3200   6.118   4.520   3.324
  201GLN    HB1 3201   6.083   4.421   3.294
  201GLN    HB2 3202   6.068   4.547   3.417
  201GLN     CG 3203   6.266   4.499   3.357
  201GLN    HG1 3204   6.313   4.593   3.386
  201GLN    HG2 3205   6.313   4.451   3.272
  201GLN     CD 3206   6.282   4.407   3.477
  201GLN    OE1 3207   6.196   4.349   3.544
  201GLN    NE2 3208   6.405   4.386   3.523
  201GLN   HE21 3209   6.488   4.418   3.474
  201GLN   HE22 3210   6.406   4.311   3.591
  201GLN      C 3211   6.186   4.595   3.086
  201GLN      O 3212   6.262   4.686   3.054
  202SER      N 3213   6.190   4.481   3.016
  202SER      H 3214   6.146   4.396   3.047
  202SER     CA 3215   6.276   4.449   2.904
  202SER     HA 3216   6.379   4.441   2.938
  202SER     CB 3217   6.243   4.309   2.852
  202SER    HB1 3218   6.298   4.286   2.761
  202SER    HB2 3219   6.138   4.316   2.825
  202SER     OG 3220   6.261   4.209   2.950
  202SER     HG 3221   6.178   4.161   2.948
  202SER      C 3222   6.274   4.548   2.789
  202SER      O 3223   6.374   4.555   2.717
  203LYS      N 3224   6.164   4.620   2.764
  203LYS      H 3225   6.082   4.591   2.814
  203LYS     CA 3226   6.148   4.733   2.674
  203LYS     HA 3227   6.221   4.721   2.593
  203LYS     CB 3228   6.003   4.734   2.627
  203LYS    HB1 3229   5.972   4.833   2.594
  203LYS    HB2 3230   5.933   4.717   2.708
  203LYS     CG 3231   5.970   4.636   2.514
  203LYS    HG1 3232   5.873   4.672   2.483
  203LYS    HG2 3233   5.960   4.537   2.560
  203LYS     CD 3234   6.066   4.631   2.395
  203LYS    HD1 3235   6.162   4.587   2.423
  203LYS    HD2 3236   6.078   4.732   2.357
  203LYS     CE 3237   6.010   4.546   2.281
  203LYS    HE1 3238   5.920   4.600   2.252
  203LYS    HE2 3239   5.976   4.449   2.317
  203LYS     NZ 3240   6.111   4.529   2.175
  203LYS    HZ1 3241   6.194   4.481   2.206
  203LYS    HZ2 3242   6.076   4.477   2.096
  203LYS    HZ3 3243   6.134   4.616   2.130
  203LYS      C 3244   6.180   4.870   2.731
  203LYS      O 3245   6.199   4.961   2.651
  204GLY      N 3246   6.191   4.896   2.861
  204GLY      H 3247   6.164   4.821   2.923
  204GLY     CA 3248   6.218   5.030   2.911
  204GLY    HA1 3249   6.275   5.087   2.837
  204GLY    HA2 3250   6.265   5.025   3.009
  204GLY      C 3251   6.086   5.104   2.926
  204GLY      O 3252   6.085   5.226   2.922
  205ILE      N 3253   5.966   5.050   2.950
  205ILE      H 3254   5.947   4.951   2.941
  205ILE     CA 3255   5.841   5.120   2.970
  205ILE     HA 3256   5.852   5.222   2.935
  205ILE     CB 3257   5.738   5.043   2.888
  205ILE     HB 3258   5.743   4.939   2.922
  205ILE    CG2 3259   5.595   5.091   2.912
  205ILE   HG21 3260   5.595   5.197   2.889
  205ILE   HG22 3261   5.514   5.038   2.863
  205ILE   HG23 3262   5.569   5.077   3.017
  205ILE    CG1 3263   5.765   5.051   2.738
  205ILE   HG11 3264   5.870   5.048   2.708
  205ILE   HG12 3265   5.733   5.145   2.694
  205ILE     CD 3266   5.698   4.931   2.672
  205ILE    HD1 3267   5.755   4.885   2.592
  205ILE    HD2 3268   5.682   4.847   2.740
  205ILE    HD3 3269   5.606   4.973   2.631
  205ILE      C 3270   5.809   5.128   3.119
  205ILE      O 3271   5.799   5.027   3.189
  206VAL      N 3272   5.792   5.251   3.168
  206VAL      H 3273   5.820   5.329   3.111
  206VAL     CA 3274   5.769   5.271   3.310
  206VAL     HA 3275   5.835   5.199   3.358
  206VAL     CB 3276   5.795   5.410   3.366
  206VAL     HB 3277   5.722   5.481   3.327
  206VAL    CG1 3278   5.796   5.393   3.518
  206VAL   HG11 3279   5.703   5.354   3.558
  206VAL   HG12 3280   5.871   5.316   3.536
  206VAL   HG13 3281   5.832   5.482   3.569
  206VAL    CG2 3282   5.936   5.453   3.327
  206VAL   HG21 3283   5.934   5.480   3.222
  206VAL   HG22 3284   5.973   5.533   3.393
  206VAL   HG23 3285   6.008   5.371   3.332
  206VAL      C 3286   5.627   5.223   3.339
  206VAL      O 3287   5.531   5.271   3.279
  207VAL      N 3288   5.620   5.126   3.430
  207VAL      H 3289   5.704   5.080   3.461
  207VAL     CA 3290   5.491   5.071   3.468
  207VAL     HA 3291   5.421   5.080   3.384
  207VAL     CB 3292   5.499   4.921   3.494
  207VAL     HB 3293   5.566   4.894   3.576
  207VAL    CG1 3294   5.363   4.855   3.516
  207VAL   HG11 3295   5.293   4.877   3.435
  207VAL   HG12 3296   5.375   4.748   3.530
  207VAL   HG13 3297   5.323   4.890   3.611
  207VAL    CG2 3298   5.545   4.847   3.369
  207VAL   HG21 3299   5.654   4.855   3.367
  207VAL   HG22 3300   5.532   4.740   3.383
  207VAL   HG23 3301   5.487   4.888   3.287
  207VAL      C 3302   5.425   5.140   3.586
  207VAL      O 3303   5.469   5.138   3.701
  208THR      N 3304   5.309   5.198   3.556
  208THR      H 3305   5.277   5.205   3.460
  208THR     CA 3306   5.218   5.255   3.653
  208THR     HA 3307   5.277   5.269   3.744
  208THR     CB 3308   5.166   5.392   3.612
  208THR     HB 3309   5.119   5.378   3.515
  208THR    CG2 3310   5.065   5.450   3.710
  208THR   HG21 3311   4.967   5.403   3.709
  208THR   HG22 3312   5.116   5.437   3.806
  208THR   HG23 3313   5.044   5.552   3.679
  208THR    OG1 3314   5.270   5.486   3.592
  208THR    HG1 3315   5.349   5.441   3.562
  208THR      C 3316   5.114   5.151   3.694
  208THR      O 3317   5.027   5.116   3.615
  209ALA      N 3318   5.115   5.122   3.824
  209ALA      H 3319   5.178   5.177   3.880
  209ALA     CA 3320   5.009   5.047   3.890
  209ALA     HA 3321   4.969   4.978   3.815
  209ALA     CB 3322   5.081   4.987   4.010
  209ALA    HB1 3323   5.108   5.056   4.090
  209ALA    HB2 3324   5.027   4.903   4.052
  209ALA    HB3 3325   5.179   4.945   3.990
  209ALA      C 3326   4.893   5.135   3.931
  209ALA      O 3327   4.913   5.240   3.993
  210TYR      N 3328   4.772   5.089   3.900
  210TYR      H 3329   4.769   5.004   3.845
  210TYR     CA 3330   4.650   5.157   3.937
  210TYR     HA 3331   4.665   5.233   4.014
  210TYR     CB 3332   4.592   5.235   3.819
  210TYR    HB1 3333   4.680   5.279   3.772
  210TYR    HB2 3334   4.535   5.317   3.863
  210TYR     CG 3335   4.513   5.161   3.715
  210TYR    CD1 3336   4.391   5.105   3.755
  210TYR    HD1 3337   4.358   5.109   3.858
  210TYR    CE1 3338   4.312   5.034   3.663
  210TYR    HE1 3339   4.214   4.999   3.691
  210TYR     CZ 3340   4.353   5.032   3.529
  210TYR     OH 3341   4.272   4.991   3.427
  210TYR     HH 3342   4.320   4.992   3.344
  210TYR    CE2 3343   4.479   5.083   3.490
  210TYR    HE2 3344   4.507   5.087   3.386
  210TYR    CD2 3345   4.560   5.148   3.584
  210TYR    HD2 3346   4.656   5.191   3.556
  210TYR      C 3347   4.559   5.058   4.009
  210TYR      O 3348   4.567   4.937   3.988
  211SER      N 3349   4.469   5.113   4.090
  211SER      H 3350   4.460   5.214   4.088
  211SER     CA 3351   4.376   5.040   4.174
  211SER     HA 3352   4.321   5.115   4.230
  211SER     CB 3353   4.261   4.974   4.100
  211SER    HB1 3354   4.185   4.945   4.173
  211SER    HB2 3355   4.291   4.883   4.048
  211SER     OG 3356   4.197   5.045   3.996
  211SER     HG 3357   4.106   5.061   4.024
  211SER      C 3358   4.437   4.938   4.269
  211SER      O 3359   4.402   4.820   4.262
  212PRO      N 3360   4.537   4.979   4.348
  212PRO     CD 3361   4.568   5.118   4.373
  212PRO    HD1 3362   4.477   5.177   4.373
  212PRO    HD2 3363   4.617   5.149   4.281
  212PRO     CG 3364   4.658   5.123   4.496
  212PRO    HG1 3365   4.604   5.131   4.590
  212PRO    HG2 3366   4.732   5.203   4.487
  212PRO     CB 3367   4.717   4.983   4.497
  212PRO    HB1 3368   4.743   4.951   4.598
  212PRO    HB2 3369   4.801   4.988   4.427
  212PRO     CA 3370   4.607   4.893   4.441
  212PRO     HA 3371   4.653   4.809   4.388
  212PRO      C 3372   4.522   4.840   4.556
  212PRO      O 3373   4.565   4.744   4.618
  213LEU      N 3374   4.411   4.907   4.591
  213LEU      H 3375   4.391   4.994   4.544
  213LEU     CA 3376   4.324   4.866   4.699
  213LEU     HA 3377   4.369   4.792   4.765
  213LEU     CB 3378   4.283   4.991   4.777
  213LEU    HB1 3379   4.235   4.963   4.870
  213LEU    HB2 3380   4.205   5.038   4.718
  213LEU     CG 3381   4.396   5.085   4.816
  213LEU     HG 3382   4.445   5.130   4.730
  213LEU    CD1 3383   4.333   5.201   4.894
  213LEU   HD11 3384   4.407   5.270   4.936
  213LEU   HD12 3385   4.269   5.268   4.838
  213LEU   HD13 3386   4.279   5.165   4.981
  213LEU    CD2 3387   4.496   5.006   4.899
  213LEU   HD21 3388   4.449   4.977   4.993
  213LEU   HD22 3389   4.544   4.923   4.846
  213LEU   HD23 3390   4.561   5.085   4.937
  213LEU      C 3391   4.197   4.803   4.644
  213LEU      O 3392   4.122   4.745   4.722
  214GLY      N 3393   4.162   4.812   4.516
  214GLY      H 3394   4.232   4.837   4.447
  214GLY     CA 3395   4.060   4.728   4.456
  214GLY    HA1 3396   4.046   4.632   4.505
  214GLY    HA2 3397   4.093   4.697   4.357
  214GLY      C 3398   3.925   4.797   4.444
  214GLY      O 3399   3.825   4.739   4.401
  215SER      N 3400   3.925   4.928   4.470
  215SER      H 3401   4.009   4.975   4.499
  215SER     CA 3402   3.816   5.022   4.454
  215SER     HA 3403   3.855   5.119   4.485
  215SER     CB 3404   3.793   5.039   4.304
  215SER    HB1 3405   3.741   4.952   4.263
  215SER    HB2 3406   3.886   5.045   4.248
  215SER     OG 3407   3.713   5.151   4.274
  215SER     HG 3408   3.701   5.204   4.353
  215SER      C 3409   3.694   4.974   4.531
  215SER      O 3410   3.593   4.937   4.471
  216PRO      N 3411   3.697   4.960   4.664
  216PRO     CD 3412   3.815   4.976   4.746
  216PRO    HD1 3413   3.881   5.057   4.717
  216PRO    HD2 3414   3.871   4.882   4.740
  216PRO     CG 3415   3.766   5.009   4.887
  216PRO    HG1 3416   3.744   5.114   4.903
  216PRO    HG2 3417   3.829   4.971   4.967
  216PRO     CB 3418   3.631   4.937   4.891
  216PRO    HB1 3419   3.568   4.983   4.967
  216PRO    HB2 3420   3.649   4.837   4.929
  216PRO     CA 3421   3.581   4.935   4.747
  216PRO     HA 3422   3.544   4.835   4.723
  216PRO      C 3423   3.473   5.037   4.716
  216PRO      O 3424   3.370   5.035   4.784
  217ASP      N 3425   3.499   5.137   4.632
  217ASP      H 3426   3.594   5.146   4.597
  217ASP     CA 3427   3.419   5.253   4.599
  217ASP     HA 3428   3.335   5.259   4.668
  217ASP     CB 3429   3.486   5.390   4.610
  217ASP    HB1 3430   3.508   5.413   4.714
  217ASP    HB2 3431   3.428   5.471   4.566
  217ASP     CG 3432   3.622   5.395   4.541
  217ASP    OD1 3433   3.661   5.298   4.474
  217ASP    OD2 3434   3.675   5.507   4.521
  217ASP      C 3435   3.360   5.227   4.461
  217ASP      O 3436   3.290   5.311   4.405
  218ARG      N 3437   3.366   5.109   4.399
  218ARG      H 3438   3.406   5.034   4.452
  218ARG     CA 3439   3.309   5.077   4.270
  218ARG     HA 3440   3.328   5.166   4.210
  218ARG     CB 3441   3.389   4.970   4.197
  218ARG    HB1 3442   3.494   4.996   4.214
  218ARG    HB2 3443   3.379   4.962   4.088
  218ARG     CG 3444   3.370   4.833   4.262
  218ARG    HG1 3445   3.268   4.798   4.248
  218ARG    HG2 3446   3.395   4.837   4.368
  218ARG     CD 3447   3.478   4.741   4.208
  218ARG    HD1 3448   3.574   4.781   4.239
  218ARG    HD2 3449   3.470   4.731   4.099
  218ARG     NE 3450   3.457   4.608   4.265
  218ARG     HE 3451   3.401   4.544   4.209
  218ARG     CZ 3452   3.480   4.564   4.389
  218ARG    NH1 3453   3.544   4.636   4.483
  218ARG   HH11 3454   3.586   4.725   4.458
  218ARG   HH12 3455   3.581   4.590   4.564
  218ARG    NH2 3456   3.434   4.446   4.433
  218ARG   HH21 3457   3.381   4.386   4.372
  218ARG   HH22 3458   3.438   4.428   4.532
  218ARG      C 3459   3.163   5.040   4.288
  218ARG      O 3460   3.125   4.964   4.377
  219PRO      N 3461   3.078   5.093   4.199
  219PRO     CD 3462   3.103   5.202   4.107
  219PRO    HD1 3463   3.157   5.165   4.021
  219PRO    HD2 3464   3.161   5.281   4.155
  219PRO     CG 3465   2.966   5.252   4.062
  219PRO    HG1 3466   2.970   5.292   3.961
  219PRO    HG2 3467   2.918   5.322   4.131
  219PRO     CB 3468   2.873   5.131   4.070
  219PRO    HB1 3469   2.879   5.091   3.968
  219PRO    HB2 3470   2.772   5.158   4.100
  219PRO     CA 3471   2.943   5.046   4.175
  219PRO     HA 3472   2.886   5.068   4.265
  219PRO      C 3473   2.924   4.896   4.154
  219PRO      O 3474   2.848   4.832   4.225
  220TRP      N 3475   3.002   4.846   4.057
  220TRP      H 3476   3.067   4.909   4.013
  220TRP     CA 3477   2.993   4.711   4.005
  220TRP     HA 3478   2.887   4.688   4.000
  220TRP     CB 3479   3.033   4.713   3.858
  220TRP    HB1 3480   2.963   4.782   3.811
  220TRP    HB2 3481   3.015   4.612   3.821
  220TRP     CG 3482   3.173   4.761   3.839
  220TRP    CD1 3483   3.289   4.700   3.872
  220TRP    HD1 3484   3.296   4.603   3.918
  220TRP    NE1 3485   3.398   4.770   3.825
  220TRP    HE1 3486   3.487   4.724   3.817
  220TRP    CE2 3487   3.353   4.881   3.756
  220TRP    CZ2 3488   3.422   4.981   3.686
  220TRP    HZ2 3489   3.527   4.972   3.663
  220TRP    CH2 3490   3.348   5.095   3.652
  220TRP    HH2 3491   3.400   5.178   3.606
  220TRP    CZ3 3492   3.214   5.112   3.687
  220TRP    HZ3 3493   3.161   5.205   3.673
  220TRP    CE3 3494   3.143   5.003   3.740
  220TRP    HE3 3495   3.037   5.010   3.759
  220TRP    CD2 3496   3.213   4.887   3.777
  220TRP      C 3497   3.056   4.604   4.092
  220TRP      O 3498   3.096   4.498   4.043
  221ALA      N 3499   3.065   4.628   4.223
  221ALA      H 3500   3.017   4.711   4.253
  221ALA     CA 3501   3.091   4.516   4.312
  221ALA     HA 3502   3.187   4.476   4.280
  221ALA     CB 3503   3.114   4.570   4.453
  221ALA    HB1 3504   3.022   4.621   4.481
  221ALA    HB2 3505   3.132   4.500   4.535
  221ALA    HB3 3506   3.202   4.634   4.450
  221ALA      C 3507   2.980   4.411   4.317
  221ALA      O 3508   2.863   4.447   4.308
  222LYS      N 3509   3.015   4.283   4.330
  222LYS      H 3510   3.113   4.264   4.344
  222LYS     CA 3511   2.925   4.171   4.315
  222LYS     HA 3512   2.823   4.199   4.339
  222LYS     CB 3513   2.931   4.103   4.179
  222LYS    HB1 3514   2.875   4.010   4.175
  222LYS    HB2 3515   3.037   4.081   4.167
  222LYS     CG 3516   2.886   4.200   4.070
  222LYS    HG1 3517   2.906   4.155   3.973
  222LYS    HG2 3518   2.931   4.300   4.066
  222LYS     CD 3519   2.735   4.222   4.066
  222LYS    HD1 3520   2.702   4.239   4.168
  222LYS    HD2 3521   2.700   4.125   4.033
  222LYS     CE 3522   2.688   4.322   3.961
  222LYS    HE1 3523   2.735   4.299   3.865
  222LYS    HE2 3524   2.719   4.421   3.996
  222LYS     NZ 3525   2.542   4.324   3.943
  222LYS    HZ1 3526   2.494   4.251   3.893
  222LYS    HZ2 3527   2.487   4.328   4.028
  222LYS    HZ3 3528   2.526   4.414   3.899
  222LYS      C 3529   2.962   4.076   4.429
  222LYS      O 3530   3.072   4.086   4.483
  223PRO      N 3531   2.879   3.981   4.474
  223PRO     CD 3532   2.739   3.975   4.437
  223PRO    HD1 3533   2.738   3.930   4.338
  223PRO    HD2 3534   2.700   4.077   4.435
  223PRO     CG 3535   2.663   3.883   4.531
  223PRO    HG1 3536   2.621   3.800   4.475
  223PRO    HG2 3537   2.592   3.950   4.581
  223PRO     CB 3538   2.771   3.832   4.626
  223PRO    HB1 3539   2.795   3.729   4.600
  223PRO    HB2 3540   2.736   3.837   4.730
  223PRO     CA 3541   2.893   3.920   4.605
  223PRO     HA 3542   2.897   3.993   4.686
  223PRO      C 3543   3.021   3.838   4.610
  223PRO      O 3544   3.098   3.850   4.704
  224GLU      N 3545   3.045   3.753   4.509
  224GLU      H 3546   2.972   3.732   4.442
  224GLU     CA 3547   3.166   3.674   4.502
  224GLU     HA 3548   3.209   3.653   4.600
  224GLU     CB 3549   3.144   3.533   4.448
  224GLU    HB1 3550   3.238   3.478   4.456
  224GLU    HB2 3551   3.115   3.533   4.343
  224GLU     CG 3552   3.042   3.450   4.527
  224GLU    HG1 3553   3.015   3.363   4.467
  224GLU    HG2 3554   2.949   3.504   4.542
  224GLU     CD 3555   3.105   3.390   4.652
  224GLU    OE1 3556   3.110   3.266   4.669
  224GLU    OE2 3557   3.164   3.459   4.737
  224GLU      C 3558   3.284   3.747   4.440
  224GLU      O 3559   3.379   3.677   4.403
  225ASP      N 3560   3.302   3.879   4.440
  225ASP      H 3561   3.233   3.937   4.485
  225ASP     CA 3562   3.434   3.936   4.421
  225ASP     HA 3563   3.484   3.900   4.331
  225ASP     CB 3564   3.417   4.085   4.391
  225ASP    HB1 3565   3.518   4.115   4.363
  225ASP    HB2 3566   3.399   4.140   4.484
  225ASP     CG 3567   3.328   4.120   4.273
  225ASP    OD1 3568   3.290   4.027   4.199
  225ASP    OD2 3569   3.297   4.241   4.271
  225ASP      C 3570   3.530   3.907   4.536
  225ASP      O 3571   3.494   3.906   4.653
  226PRO      N 3572   3.657   3.882   4.502
  226PRO     CD 3573   3.704   3.874   4.365
  226PRO    HD1 3574   3.691   3.972   4.318
  226PRO    HD2 3575   3.650   3.799   4.307
  226PRO     CG 3576   3.852   3.838   4.378
  226PRO    HG1 3577   3.902   3.931   4.350
  226PRO    HG2 3578   3.875   3.755   4.311
  226PRO     CB 3579   3.882   3.806   4.524
  226PRO    HB1 3580   3.973   3.855   4.559
  226PRO    HB2 3581   3.880   3.698   4.540
  226PRO     CA 3582   3.760   3.856   4.600
  226PRO     HA 3583   3.719   3.776   4.663
  226PRO      C 3584   3.804   3.980   4.676
  226PRO      O 3585   3.797   4.089   4.619
  227SER      N 3586   3.841   3.970   4.804
  227SER      H 3587   3.848   3.874   4.834
  227SER     CA 3588   3.870   4.082   4.891
  227SER     HA 3589   3.832   4.176   4.851
  227SER     CB 3590   3.790   4.068   5.021
  227SER    HB1 3591   3.684   4.049   5.001
  227SER    HB2 3592   3.790   4.150   5.092
  227SER     OG 3593   3.825   3.955   5.098
  227SER     HG 3594   3.794   3.972   5.187
  227SER      C 3595   4.015   4.089   4.934
  227SER      O 3596   4.085   3.988   4.929
  228LEU      N 3597   4.060   4.206   4.979
  228LEU      H 3598   3.990   4.279   4.982
  228LEU     CA 3599   4.196   4.239   5.016
  228LEU     HA 3600   4.251   4.145   5.020
  228LEU     CB 3601   4.249   4.345   4.920
  228LEU    HB1 3602   4.347   4.380   4.953
  228LEU    HB2 3603   4.180   4.430   4.922
  228LEU     CG 3604   4.275   4.307   4.775
  228LEU     HG 3605   4.185   4.262   4.733
  228LEU    CD1 3606   4.293   4.436   4.694
  228LEU   HD11 3607   4.210   4.506   4.694
  228LEU   HD12 3608   4.378   4.490   4.736
  228LEU   HD13 3609   4.314   4.417   4.588
  228LEU    CD2 3610   4.387   4.204   4.771
  228LEU   HD21 3611   4.455   4.212   4.855
  228LEU   HD22 3612   4.353   4.102   4.788
  228LEU   HD23 3613   4.437   4.206   4.674
  228LEU      C 3614   4.205   4.306   5.153
  228LEU      O 3615   4.294   4.280   5.233
  229LEU      N 3616   4.115   4.400   5.184
  229LEU      H 3617   4.044   4.414   5.114
  229LEU     CA 3618   4.129   4.500   5.288
  229LEU     HA 3619   4.230   4.539   5.279
  229LEU     CB 3620   4.039   4.615   5.243
  229LEU    HB1 3621   4.029   4.689   5.322
  229LEU    HB2 3622   3.934   4.588   5.228
  229LEU     CG 3623   4.096   4.685   5.121
  229LEU     HG 3624   4.128   4.620   5.039
  229LEU    CD1 3625   3.989   4.776   5.061
  229LEU   HD11 3626   3.950   4.844   5.136
  229LEU   HD12 3627   4.041   4.834   4.983
  229LEU   HD13 3628   3.918   4.717   5.003
  229LEU    CD2 3629   4.203   4.790   5.153
  229LEU   HD21 3630   4.239   4.850   5.070
  229LEU   HD22 3631   4.169   4.865   5.224
  229LEU   HD23 3632   4.284   4.735   5.201
  229LEU      C 3633   4.100   4.447   5.428
  229LEU      O 3634   4.147   4.508   5.523
  230GLU      N 3635   4.035   4.331   5.442
  230GLU      H 3636   4.009   4.286   5.356
  230GLU     CA 3637   4.024   4.256   5.566
  230GLU     HA 3638   4.087   4.303   5.640
  230GLU     CB 3639   3.875   4.246   5.598
  230GLU    HB1 3640   3.864   4.187   5.689
  230GLU    HB2 3641   3.817   4.198   5.519
  230GLU     CG 3642   3.822   4.388   5.617
  230GLU    HG1 3643   3.826   4.444   5.524
  230GLU    HG2 3644   3.883   4.433   5.696
  230GLU     CD 3645   3.676   4.385   5.658
  230GLU    OE1 3646   3.648   4.375   5.780
  230GLU    OE2 3647   3.591   4.401   5.568
  230GLU      C 3648   4.080   4.115   5.554
  230GLU      O 3649   4.062   4.034   5.645
  231ASP      N 3650   4.135   4.071   5.441
  231ASP      H 3651   4.162   4.136   5.369
  231ASP     CA 3652   4.163   3.931   5.417
  231ASP     HA 3653   4.074   3.871   5.439
  231ASP     CB 3654   4.205   3.908   5.272
  231ASP    HB1 3655   4.286   3.977   5.247
  231ASP    HB2 3656   4.127   3.937   5.202
  231ASP     CG 3657   4.226   3.764   5.227
  231ASP    OD1 3658   4.146   3.708   5.148
  231ASP    OD2 3659   4.332   3.707   5.259
  231ASP      C 3660   4.284   3.893   5.501
  231ASP      O 3661   4.382   3.967   5.509
  232PRO      N 3662   4.278   3.778   5.569
  232PRO     CD 3663   4.170   3.683   5.576
  232PRO    HD1 3664   4.161   3.626   5.483
  232PRO    HD2 3665   4.072   3.731   5.574
  232PRO     CG 3666   4.193   3.589   5.693
  232PRO    HG1 3667   4.160   3.486   5.679
  232PRO    HG2 3668   4.163   3.628   5.790
  232PRO     CB 3669   4.346   3.590   5.685
  232PRO    HB1 3670   4.376   3.516   5.611
  232PRO    HB2 3671   4.384   3.560   5.782
  232PRO     CA 3672   4.388   3.733   5.652
  232PRO     HA 3673   4.376   3.792   5.742
  232PRO      C 3674   4.528   3.736   5.591
  232PRO      O 3675   4.625   3.759   5.663
  233ARG      N 3676   4.549   3.705   5.463
  233ARG      H 3677   4.466   3.683   5.410
  233ARG     CA 3678   4.681   3.706   5.404
  233ARG     HA 3679   4.742   3.641   5.467
  233ARG     CB 3680   4.687   3.651   5.261
  233ARG    HB1 3681   4.791   3.650   5.228
  233ARG    HB2 3682   4.613   3.707   5.204
  233ARG     CG 3683   4.638   3.506   5.259
  233ARG    HG1 3684   4.559   3.490   5.332
  233ARG    HG2 3685   4.721   3.438   5.274
  233ARG     CD 3686   4.588   3.470   5.119
  233ARG    HD1 3687   4.570   3.362   5.116
  233ARG    HD2 3688   4.668   3.492   5.048
  233ARG     NE 3689   4.461   3.528   5.077
  233ARG     HE 3690   4.425   3.597   5.141
  233ARG     CZ 3691   4.381   3.493   4.975
  233ARG    NH1 3692   4.400   3.390   4.891
  233ARG   HH11 3693   4.488   3.341   4.902
  233ARG   HH12 3694   4.335   3.358   4.821
  233ARG    NH2 3695   4.267   3.561   4.959
  233ARG   HH21 3696   4.246   3.641   5.018
  233ARG   HH22 3697   4.203   3.541   4.883
  233ARG      C 3698   4.739   3.846   5.411
  233ARG      O 3699   4.859   3.860   5.432
  234ILE      N 3700   4.660   3.951   5.388
  234ILE      H 3701   4.564   3.922   5.378
  234ILE     CA 3702   4.702   4.090   5.385
  234ILE     HA 3703   4.800   4.088   5.339
  234ILE     CB 3704   4.599   4.172   5.307
  234ILE     HB 3705   4.508   4.182   5.367
  234ILE    CG2 3706   4.663   4.307   5.277
  234ILE   HG21 3707   4.696   4.353   5.370
  234ILE   HG22 3708   4.765   4.299   5.238
  234ILE   HG23 3709   4.598   4.367   5.213
  234ILE    CG1 3710   4.567   4.109   5.172
  234ILE   HG11 3711   4.502   4.175   5.115
  234ILE   HG12 3712   4.521   4.011   5.185
  234ILE     CD 3713   4.678   4.083   5.072
  234ILE    HD1 3714   4.753   4.012   5.109
  234ILE    HD2 3715   4.626   4.039   4.987
  234ILE    HD3 3716   4.715   4.178   5.033
  234ILE      C 3717   4.726   4.142   5.526
  234ILE      O 3718   4.844   4.169   5.550
  235LYS      N 3719   4.630   4.123   5.617
  235LYS      H 3720   4.552   4.074   5.576
  235LYS     CA 3721   4.640   4.136   5.761
  235LYS     HA 3722   4.640   4.243   5.781
  235LYS     CB 3723   4.521   4.072   5.832
  235LYS    HB1 3724   4.553   4.059   5.935
  235LYS    HB2 3725   4.511   3.969   5.797
  235LYS     CG 3726   4.391   4.152   5.822
  235LYS    HG1 3727   4.358   4.160   5.719
  235LYS    HG2 3728   4.414   4.252   5.858
  235LYS     CD 3729   4.272   4.105   5.905
  235LYS    HD1 3730   4.247   4.002   5.880
  235LYS    HD2 3731   4.186   4.168   5.880
  235LYS     CE 3732   4.287   4.127   6.055
  235LYS    HE1 3733   4.301   4.233   6.076
  235LYS    HE2 3734   4.377   4.082   6.097
  235LYS     NZ 3735   4.167   4.077   6.124
  235LYS    HZ1 3736   4.185   4.086   6.223
  235LYS    HZ2 3737   4.084   4.134   6.115
  235LYS    HZ3 3738   4.140   3.982   6.102
  235LYS      C 3739   4.772   4.085   5.815
  235LYS      O 3740   4.838   4.157   5.890
  236ALA      N 3741   4.814   3.962   5.783
  236ALA      H 3742   4.783   3.903   5.707
  236ALA     CA 3743   4.928   3.900   5.848
  236ALA     HA 3744   4.913   3.905   5.955
  236ALA     CB 3745   4.930   3.751   5.812
  236ALA    HB1 3746   5.013   3.696   5.855
  236ALA    HB2 3747   4.842   3.700   5.852
  236ALA    HB3 3748   4.935   3.744   5.703
  236ALA      C 3749   5.059   3.967   5.811
  236ALA      O 3750   5.145   3.979   5.898
  237ILE      N 3751   5.078   4.025   5.692
  237ILE      H 3752   4.998   4.022   5.631
  237ILE     CA 3753   5.190   4.106   5.648
  237ILE     HA 3754   5.282   4.063   5.686
  237ILE     CB 3755   5.198   4.113   5.496
  237ILE     HB 3756   5.102   4.154   5.466
  237ILE    CG2 3757   5.315   4.204   5.458
  237ILE   HG21 3758   5.404   4.170   5.511
  237ILE   HG22 3759   5.334   4.206   5.351
  237ILE   HG23 3760   5.293   4.305   5.493
  237ILE    CG1 3761   5.214   3.974   5.434
  237ILE   HG11 3762   5.153   3.903   5.490
  237ILE   HG12 3763   5.316   3.937   5.445
  237ILE     CD 3764   5.168   3.960   5.290
  237ILE    HD1 3765   5.233   4.023   5.228
  237ILE    HD2 3766   5.176   3.856   5.259
  237ILE    HD3 3767   5.064   3.993   5.277
  237ILE      C 3768   5.182   4.242   5.716
  237ILE      O 3769   5.278   4.293   5.774
  238ALA      N 3770   5.063   4.302   5.721
  238ALA      H 3771   4.985   4.254   5.678
  238ALA     CA 3772   5.038   4.423   5.798
  238ALA     HA 3773   5.106   4.496   5.753
  238ALA     CB 3774   4.896   4.462   5.757
  238ALA    HB1 3775   4.875   4.563   5.793
  238ALA    HB2 3776   4.895   4.460   5.648
  238ALA    HB3 3777   4.818   4.401   5.802
  238ALA      C 3778   5.063   4.411   5.947
  238ALA      O 3779   5.128   4.499   6.005
  239ALA      N 3780   5.017   4.307   6.017
  239ALA      H 3781   4.969   4.235   5.965
  239ALA     CA 3782   5.055   4.276   6.153
  239ALA     HA 3783   5.018   4.345   6.230
  239ALA     CB 3784   4.967   4.159   6.193
  239ALA    HB1 3785   4.999   4.150   6.297
  239ALA    HB2 3786   4.862   4.187   6.203
  239ALA    HB3 3787   4.994   4.067   6.141
  239ALA      C 3788   5.204   4.247   6.172
  239ALA      O 3789   5.250   4.292   6.277
  240LYS      N 3790   5.276   4.188   6.077
  240LYS      H 3791   5.225   4.127   6.014
  240LYS     CA 3792   5.418   4.172   6.096
  240LYS     HA 3793   5.430   4.135   6.198
  240LYS     CB 3794   5.470   4.089   5.979
  240LYS    HB1 3795   5.455   4.144   5.886
  240LYS    HB2 3796   5.419   3.993   5.976
  240LYS     CG 3797   5.617   4.047   5.977
  240LYS    HG1 3798   5.628   3.989   6.068
  240LYS    HG2 3799   5.680   4.136   5.978
  240LYS     CD 3800   5.644   3.983   5.841
  240LYS    HD1 3801   5.595   4.046   5.767
  240LYS    HD2 3802   5.603   3.882   5.830
  240LYS     CE 3803   5.796   3.977   5.828
  240LYS    HE1 3804   5.829   3.908   5.906
  240LYS    HE2 3805   5.831   4.080   5.832
  240LYS     NZ 3806   5.817   3.906   5.701
  240LYS    HZ1 3807   5.765   3.820   5.708
  240LYS    HZ2 3808   5.781   3.954   5.620
  240LYS    HZ3 3809   5.915   3.888   5.685
  240LYS      C 3810   5.475   4.313   6.100
  240LYS      O 3811   5.568   4.337   6.177
  241HIS      N 3812   5.434   4.399   6.005
  241HIS      H 3813   5.380   4.362   5.928
  241HIS     CA 3814   5.506   4.521   5.980
  241HIS     HA 3815   5.609   4.506   6.013
  241HIS     CB 3816   5.522   4.551   5.831
  241HIS    HB1 3817   5.560   4.653   5.822
  241HIS    HB2 3818   5.425   4.547   5.781
  241HIS     CG 3819   5.619   4.462   5.759
  241HIS    ND1 3820   5.740   4.418   5.815
  241HIS    CE1 3821   5.793   4.336   5.724
  241HIS    HE1 3822   5.886   4.283   5.732
  241HIS    NE2 3823   5.708   4.319   5.622
  241HIS    HE2 3824   5.720   4.247   5.552
  241HIS    CD2 3825   5.595   4.396   5.642
  241HIS    HD2 3826   5.507   4.402   5.579
  241HIS      C 3827   5.453   4.639   6.060
  241HIS      O 3828   5.510   4.748   6.061
  242ASN      N 3829   5.339   4.617   6.127
  242ASN      H 3830   5.295   4.527   6.126
  242ASN     CA 3831   5.269   4.713   6.209
  242ASN     HA 3832   5.179   4.657   6.234
  242ASN     CB 3833   5.346   4.738   6.338
  242ASN    HB1 3834   5.438   4.796   6.329
  242ASN    HB2 3835   5.375   4.653   6.400
  242ASN     CG 3836   5.261   4.821   6.433
  242ASN    OD1 3837   5.297   4.933   6.471
  242ASN    ND2 3838   5.145   4.767   6.470
  242ASN   HD21 3839   5.110   4.680   6.431
  242ASN   HD22 3840   5.082   4.832   6.516
  242ASN      C 3841   5.222   4.831   6.124
  242ASN      O 3842   5.250   4.946   6.157
  243LYS      N 3843   5.149   4.800   6.016
  243LYS      H 3844   5.110   4.707   6.011
  243LYS     CA 3845   5.098   4.890   5.915
  243LYS     HA 3846   5.091   4.986   5.966
  243LYS     CB 3847   5.189   4.886   5.793
  243LYS    HB1 3848   5.139   4.930   5.706
  243LYS    HB2 3849   5.207   4.782   5.768
  243LYS     CG 3850   5.327   4.948   5.815
  243LYS    HG1 3851   5.397   4.918   5.736
  243LYS    HG2 3852   5.367   4.896   5.902
  243LYS     CD 3853   5.338   5.099   5.831
  243LYS    HD1 3854   5.278   5.119   5.920
  243LYS    HD2 3855   5.288   5.142   5.744
  243LYS     CE 3856   5.466   5.181   5.832
  243LYS    HE1 3857   5.523   5.153   5.743
  243LYS    HE2 3858   5.524   5.159   5.922
  243LYS     NZ 3859   5.452   5.328   5.831
  243LYS    HZ1 3860   5.394   5.362   5.906
  243LYS    HZ2 3861   5.542   5.375   5.834
  243LYS    HZ3 3862   5.415   5.349   5.739
  243LYS      C 3863   4.955   4.841   5.897
  243LYS      O 3864   4.915   4.737   5.949
  244THR      N 3865   4.874   4.916   5.822
  244THR      H 3866   4.914   4.989   5.764
  244THR     CA 3867   4.743   4.873   5.778
  244THR     HA 3868   4.694   4.815   5.856
  244THR     CB 3869   4.658   4.993   5.738
  244THR     HB 3870   4.558   4.953   5.724
  244THR    CG2 3871   4.655   5.091   5.856
  244THR   HG21 3872   4.556   5.137   5.851
  244THR   HG22 3873   4.653   5.038   5.951
  244THR   HG23 3874   4.733   5.166   5.848
  244THR    OG1 3875   4.685   5.065   5.620
  244THR    HG1 3876   4.653   5.155   5.634
  244THR      C 3877   4.753   4.787   5.652
  244THR      O 3878   4.860   4.774   5.594
  245THR      N 3879   4.639   4.731   5.610
  245THR      H 3880   4.553   4.731   5.663
  245THR     CA 3881   4.627   4.662   5.484
  245THR     HA 3882   4.699   4.580   5.482
  245THR     CB 3883   4.493   4.588   5.474
  245THR     HB 3884   4.489   4.552   5.371
  245THR    CG2 3885   4.467   4.470   5.567
  245THR   HG21 3886   4.369   4.435   5.534
  245THR   HG22 3887   4.546   4.396   5.562
  245THR   HG23 3888   4.472   4.509   5.668
  245THR    OG1 3889   4.390   4.682   5.495
  245THR    HG1 3890   4.309   4.641   5.527
  245THR      C 3891   4.641   4.747   5.359
  245THR      O 3892   4.716   4.704   5.270
  246ALA      N 3893   4.593   4.871   5.364
  246ALA      H 3894   4.536   4.883   5.447
  246ALA     CA 3895   4.613   4.979   5.270
  246ALA     HA 3896   4.570   4.947   5.175
  246ALA     CB 3897   4.534   5.102   5.313
  246ALA    HB1 3898   4.430   5.085   5.340
  246ALA    HB2 3899   4.585   5.139   5.402
  246ALA    HB3 3900   4.544   5.182   5.239
  246ALA      C 3901   4.760   5.012   5.250
  246ALA      O 3902   4.797   5.022   5.133
  247GLN      N 3903   4.835   5.031   5.359
  247GLN      H 3904   4.783   5.022   5.445
  247GLN     CA 3905   4.978   5.053   5.361
  247GLN     HA 3906   5.008   5.141   5.304
  247GLN     CB 3907   5.017   5.073   5.508
  247GLN    HB1 3908   5.123   5.061   5.526
  247GLN    HB2 3909   4.952   5.011   5.569
  247GLN     CG 3910   4.986   5.218   5.545
  247GLN    HG1 3911   4.883   5.246   5.526
  247GLN    HG2 3912   5.043   5.285   5.480
  247GLN     CD 3913   5.015   5.247   5.691
  247GLN    OE1 3914   5.019   5.155   5.772
  247GLN    NE2 3915   5.055   5.367   5.735
  247GLN   HE21 3916   5.056   5.438   5.663
  247GLN   HE22 3917   5.057   5.396   5.832
  247GLN      C 3918   5.063   4.943   5.297
  247GLN      O 3919   5.155   4.972   5.221
  248VAL      N 3920   5.030   4.817   5.325
  248VAL      H 3921   4.960   4.800   5.396
  248VAL     CA 3922   5.093   4.700   5.267
  248VAL     HA 3923   5.202   4.710   5.263
  248VAL     CB 3924   5.053   4.576   5.345
  248VAL     HB 3925   4.944   4.572   5.343
  248VAL    CG1 3926   5.097   4.445   5.281
  248VAL   HG11 3927   5.059   4.357   5.332
  248VAL   HG12 3928   5.063   4.433   5.179
  248VAL   HG13 3929   5.205   4.428   5.278
  248VAL    CG2 3930   5.118   4.590   5.482
  248VAL   HG21 3931   5.221   4.622   5.462
  248VAL   HG22 3932   5.080   4.664   5.553
  248VAL   HG23 3933   5.113   4.493   5.531
  248VAL      C 3934   5.060   4.693   5.118
  248VAL      O 3935   5.149   4.695   5.034
  249LEU      N 3936   4.932   4.703   5.079
  249LEU      H 3937   4.861   4.713   5.151
  249LEU     CA 3938   4.891   4.700   4.941
  249LEU     HA 3939   4.931   4.608   4.897
  249LEU     CB 3940   4.739   4.702   4.938
  249LEU    HB1 3941   4.705   4.735   4.840
  249LEU    HB2 3942   4.704   4.784   5.001
  249LEU     CG 3943   4.663   4.574   4.973
  249LEU     HG 3944   4.704   4.536   5.066
  249LEU    CD1 3945   4.518   4.609   5.003
  249LEU   HD11 3946   4.458   4.633   4.915
  249LEU   HD12 3947   4.475   4.520   5.048
  249LEU   HD13 3948   4.514   4.688   5.078
  249LEU    CD2 3949   4.690   4.472   4.863
  249LEU   HD21 3950   4.620   4.389   4.874
  249LEU   HD22 3951   4.669   4.516   4.766
  249LEU   HD23 3952   4.790   4.429   4.875
  249LEU      C 3953   4.943   4.816   4.857
  249LEU      O 3954   4.960   4.802   4.736
  250ILE      N 3955   4.980   4.928   4.919
  250ILE      H 3956   4.958   4.934   5.017
  250ILE     CA 3957   5.037   5.038   4.843
  250ILE     HA 3958   5.002   5.037   4.740
  250ILE     CB 3959   4.997   5.175   4.896
  250ILE     HB 3960   5.031   5.173   5.000
  250ILE    CG2 3961   5.072   5.290   4.828
  250ILE   HG21 3962   5.178   5.290   4.854
  250ILE   HG22 3963   5.073   5.299   4.719
  250ILE   HG23 3964   5.035   5.386   4.863
  250ILE    CG1 3965   4.846   5.190   4.888
  250ILE   HG11 3966   4.802   5.096   4.921
  250ILE   HG12 3967   4.815   5.209   4.785
  250ILE     CD 3968   4.798   5.304   4.977
  250ILE    HD1 3969   4.855   5.302   5.070
  250ILE    HD2 3970   4.831   5.403   4.943
  250ILE    HD3 3971   4.690   5.299   4.986
  250ILE      C 3972   5.187   5.019   4.828
  250ILE      O 3973   5.243   5.027   4.719
  251ARG      N 3974   5.257   4.979   4.934
  251ARG      H 3975   5.211   5.002   5.021
  251ARG     CA 3976   5.400   4.957   4.925
  251ARG     HA 3977   5.443   5.049   4.885
  251ARG     CB 3978   5.454   4.925   5.065
  251ARG    HB1 3979   5.400   4.837   5.100
  251ARG    HB2 3980   5.428   5.009   5.130
  251ARG     CG 3981   5.602   4.892   5.082
  251ARG    HG1 3982   5.618   4.793   5.038
  251ARG    HG2 3983   5.623   4.865   5.185
  251ARG     CD 3984   5.690   5.001   5.021
  251ARG    HD1 3985   5.670   5.099   5.064
  251ARG    HD2 3986   5.662   5.023   4.918
  251ARG     NE 3987   5.829   4.958   5.032
  251ARG     HE 3988   5.850   4.863   5.006
  251ARG     CZ 3989   5.929   5.042   5.064
  251ARG    NH1 3990   5.915   5.172   5.097
  251ARG   HH11 3991   5.827   5.222   5.099
  251ARG   HH12 3992   5.991   5.230   5.129
  251ARG    NH2 3993   6.055   4.998   5.065
  251ARG   HH21 3994   6.075   4.903   5.035
  251ARG   HH22 3995   6.122   5.063   5.104
  251ARG      C 3996   5.441   4.851   4.824
  251ARG      O 3997   5.544   4.856   4.757
  252PHE      N 3998   5.355   4.750   4.810
  252PHE      H 3999   5.275   4.750   4.871
  252PHE     CA 4000   5.386   4.635   4.727
  252PHE     HA 4001   5.470   4.589   4.779
  252PHE     CB 4002   5.276   4.530   4.740
  252PHE    HB1 4003   5.174   4.567   4.753
  252PHE    HB2 4004   5.292   4.477   4.834
  252PHE     CG 4005   5.270   4.418   4.638
  252PHE    CD1 4006   5.371   4.322   4.628
  252PHE    HD1 4007   5.464   4.326   4.682
  252PHE    CE1 4008   5.352   4.213   4.542
  252PHE    HE1 4009   5.425   4.134   4.538
  252PHE     CZ 4010   5.231   4.197   4.475
  252PHE     HZ 4011   5.207   4.106   4.421
  252PHE    CE2 4012   5.134   4.298   4.479
  252PHE    HE2 4013   5.042   4.293   4.424
  252PHE    CD2 4014   5.151   4.408   4.564
  252PHE    HD2 4015   5.078   4.485   4.584
  252PHE      C 4016   5.421   4.658   4.581
  252PHE      O 4017   5.537   4.638   4.545
  253PRO      N 4018   5.342   4.722   4.495
  253PRO     CD 4019   5.204   4.763   4.515
  253PRO    HD1 4020   5.181   4.803   4.614
  253PRO    HD2 4021   5.135   4.682   4.493
  253PRO     CG 4022   5.176   4.879   4.420
  253PRO    HG1 4023   5.221   4.975   4.447
  253PRO    HG2 4024   5.068   4.880   4.405
  253PRO     CB 4025   5.263   4.833   4.304
  253PRO    HB1 4026   5.291   4.916   4.238
  253PRO    HB2 4027   5.212   4.755   4.247
  253PRO     CA 4028   5.386   4.767   4.365
  253PRO     HA 4029   5.412   4.687   4.295
  253PRO      C 4030   5.503   4.865   4.370
  253PRO      O 4031   5.587   4.862   4.281
  254MET      N 4032   5.508   4.955   4.468
  254MET      H 4033   5.443   4.947   4.545
  254MET     CA 4034   5.610   5.058   4.471
  254MET     HA 4035   5.608   5.121   4.382
  254MET     CB 4036   5.586   5.144   4.596
  254MET    HB1 4037   5.633   5.098   4.683
  254MET    HB2 4038   5.484   5.146   4.634
  254MET     CG 4039   5.634   5.288   4.580
  254MET    HG1 4040   5.596   5.338   4.491
  254MET    HG2 4041   5.743   5.291   4.572
  254MET     SD 4042   5.575   5.381   4.723
  254MET     CE 4043   5.708   5.352   4.843
  254MET    HE1 4044   5.805   5.394   4.818
  254MET    HE2 4045   5.686   5.387   4.944
  254MET    HE3 4046   5.725   5.245   4.852
  254MET      C 4047   5.745   4.991   4.490
  254MET      O 4048   5.846   5.040   4.442
  255GLN      N 4049   5.749   4.868   4.542
  255GLN      H 4050   5.662   4.828   4.574
  255GLN     CA 4051   5.866   4.789   4.575
  255GLN     HA 4052   5.949   4.860   4.583
  255GLN     CB 4053   5.843   4.736   4.716
  255GLN    HB1 4054   5.764   4.660   4.714
  255GLN    HB2 4055   5.829   4.826   4.775
  255GLN     CG 4056   5.972   4.670   4.764
  255GLN    HG1 4057   6.056   4.734   4.739
  255GLN    HG2 4058   5.993   4.586   4.698
  255GLN     CD 4059   5.978   4.623   4.909
  255GLN    OE1 4060   5.934   4.686   5.005
  255GLN    NE2 4061   6.034   4.506   4.941
  255GLN   HE21 4062   6.074   4.443   4.873
  255GLN   HE22 4063   6.035   4.488   5.040
  255GLN      C 4064   5.908   4.694   4.464
  255GLN      O 4065   6.027   4.669   4.442
  256ARG      N 4066   5.807   4.655   4.386
  256ARG      H 4067   5.717   4.686   4.417
  256ARG     CA 4068   5.820   4.598   4.253
  256ARG     HA 4069   5.897   4.521   4.262
  256ARG     CB 4070   5.687   4.533   4.216
  256ARG    HB1 4071   5.704   4.484   4.120
  256ARG    HB2 4072   5.604   4.603   4.209
  256ARG     CG 4073   5.643   4.414   4.301
  256ARG    HG1 4074   5.623   4.456   4.400
  256ARG    HG2 4075   5.725   4.344   4.314
  256ARG     CD 4076   5.518   4.343   4.249
  256ARG    HD1 4077   5.447   4.418   4.213
  256ARG    HD2 4078   5.470   4.279   4.323
  256ARG     NE 4079   5.557   4.263   4.133
  256ARG     HE 4080   5.651   4.228   4.125
  256ARG     CZ 4081   5.484   4.210   4.034
  256ARG    NH1 4082   5.351   4.223   4.030
  256ARG   HH11 4083   5.315   4.277   4.108
  256ARG   HH12 4084   5.294   4.183   3.957
  256ARG    NH2 4085   5.534   4.138   3.932
  256ARG   HH21 4086   5.630   4.107   3.929
  256ARG   HH22 4087   5.468   4.106   3.864
  256ARG      C 4088   5.865   4.687   4.138
  256ARG      O 4089   5.834   4.662   4.022
  257ASN      N 4090   5.928   4.800   4.168
  257ASN      H 4091   5.947   4.829   4.263
  257ASN     CA 4092   5.985   4.886   4.065
  257ASN     HA 4093   6.033   4.967   4.120
  257ASN     CB 4094   6.111   4.820   4.010
  257ASN    HB1 4095   6.085   4.752   3.929
  257ASN    HB2 4096   6.155   4.755   4.086
  257ASN     CG 4097   6.219   4.921   3.975
  257ASN    OD1 4098   6.274   4.916   3.865
  257ASN    ND2 4099   6.270   5.002   4.068
  257ASN   HD21 4100   6.217   5.012   4.154
  257ASN   HD22 4101   6.350   5.058   4.046
  257ASN      C 4102   5.882   4.945   3.971
  257ASN      O 4103   5.911   4.984   3.858
  258LEU      N 4104   5.756   4.950   4.016
  258LEU      H 4105   5.747   4.926   4.114
  258LEU     CA 4106   5.645   5.020   3.955
  258LEU     HA 4107   5.665   5.043   3.850
  258LEU     CB 4108   5.516   4.939   3.961
  258LEU    HB1 4109   5.448   4.975   3.884
  258LEU    HB2 4110   5.472   4.964   4.057
  258LEU     CG 4111   5.521   4.786   3.953
  258LEU     HG 4112   5.586   4.741   4.027
  258LEU    CD1 4113   5.389   4.715   3.984
  258LEU   HD11 4114   5.399   4.606   3.982
  258LEU   HD12 4115   5.367   4.750   4.085
  258LEU   HD13 4116   5.313   4.757   3.919
  258LEU    CD2 4117   5.582   4.741   3.821
  258LEU   HD21 4118   5.634   4.648   3.843
  258LEU   HD22 4119   5.502   4.724   3.749
  258LEU   HD23 4120   5.663   4.803   3.781
  258LEU      C 4121   5.624   5.157   4.019
  258LEU      O 4122   5.690   5.197   4.114
  259VAL      N 4123   5.539   5.242   3.961
  259VAL      H 4124   5.501   5.213   3.871
  259VAL     CA 4125   5.484   5.362   4.020
  259VAL     HA 4126   5.540   5.392   4.108
  259VAL     CB 4127   5.501   5.473   3.917
  259VAL     HB 4128   5.455   5.441   3.823
  259VAL    CG1 4129   5.444   5.608   3.962
  259VAL   HG11 4130   5.348   5.590   4.010
  259VAL   HG12 4131   5.513   5.651   4.035
  259VAL   HG13 4132   5.434   5.680   3.882
  259VAL    CG2 4133   5.648   5.502   3.887
  259VAL   HG21 4134   5.668   5.418   3.821
  259VAL   HG22 4135   5.673   5.592   3.831
  259VAL   HG23 4136   5.705   5.502   3.981
  259VAL      C 4137   5.336   5.350   4.051
  259VAL      O 4138   5.259   5.310   3.964
  260VAL      N 4139   5.296   5.370   4.177
  260VAL      H 4140   5.364   5.403   4.244
  260VAL     CA 4141   5.163   5.336   4.224
  260VAL     HA 4142   5.120   5.265   4.154
  260VAL     CB 4143   5.173   5.258   4.355
  260VAL     HB 4144   5.246   5.179   4.337
  260VAL    CG1 4145   5.229   5.333   4.475
  260VAL   HG11 4146   5.323   5.377   4.443
  260VAL   HG12 4147   5.162   5.414   4.503
  260VAL   HG13 4148   5.255   5.267   4.558
  260VAL    CG2 4149   5.042   5.197   4.406
  260VAL   HG21 4150   4.964   5.273   4.405
  260VAL   HG22 4151   5.012   5.114   4.342
  260VAL   HG23 4152   5.071   5.162   4.504
  260VAL      C 4153   5.077   5.461   4.223
  260VAL      O 4154   5.113   5.567   4.275
  261ILE      N 4155   4.951   5.449   4.182
  261ILE      H 4156   4.935   5.360   4.137
  261ILE     CA 4157   4.847   5.548   4.205
  261ILE     HA 4158   4.883   5.632   4.263
  261ILE     CB 4159   4.805   5.623   4.079
  261ILE     HB 4160   4.720   5.683   4.113
  261ILE    CG2 4161   4.912   5.724   4.040
  261ILE   HG21 4162   4.952   5.769   4.131
  261ILE   HG22 4163   4.998   5.684   3.987
  261ILE   HG23 4164   4.878   5.805   3.976
  261ILE    CG1 4165   4.766   5.542   3.956
  261ILE   HG11 4166   4.702   5.459   3.984
  261ILE   HG12 4167   4.859   5.503   3.912
  261ILE     CD 4168   4.678   5.611   3.853
  261ILE    HD1 4169   4.594   5.660   3.903
  261ILE    HD2 4170   4.733   5.688   3.798
  261ILE    HD3 4171   4.630   5.538   3.788
  261ILE      C 4172   4.730   5.482   4.277
  261ILE      O 4173   4.633   5.435   4.219
  262PRO      N 4174   4.737   5.488   4.411
  262PRO     CD 4175   4.849   5.527   4.494
  262PRO    HD1 4176   4.847   5.635   4.506
  262PRO    HD2 4177   4.945   5.489   4.457
  262PRO     CG 4178   4.808   5.464   4.627
  262PRO    HG1 4179   4.854   5.521   4.708
  262PRO    HG2 4180   4.845   5.362   4.632
  262PRO     CB 4181   4.656   5.450   4.627
  262PRO    HB1 4182   4.615   5.519   4.701
  262PRO    HB2 4183   4.625   5.347   4.643
  262PRO     CA 4184   4.612   5.483   4.484
  262PRO     HA 4185   4.553   5.401   4.444
  262PRO      C 4186   4.524   5.606   4.473
  262PRO      O 4187   4.576   5.709   4.430
  263LYS      N 4188   4.401   5.602   4.527
  263LYS      H 4189   4.374   5.507   4.549
  263LYS     CA 4190   4.307   5.710   4.544
  263LYS     HA 4191   4.343   5.809   4.516
  263LYS     CB 4192   4.190   5.687   4.448
  263LYS    HB1 4193   4.158   5.588   4.480
  263LYS    HB2 4194   4.226   5.695   4.345
  263LYS     CG 4195   4.075   5.786   4.456
  263LYS    HG1 4196   4.028   5.794   4.358
  263LYS    HG2 4197   4.116   5.879   4.495
  263LYS     CD 4198   3.967   5.732   4.549
  263LYS    HD1 4199   4.004   5.729   4.652
  263LYS    HD2 4200   3.934   5.630   4.532
  263LYS     CE 4201   3.851   5.831   4.542
  263LYS    HE1 4202   3.820   5.848   4.439
  263LYS    HE2 4203   3.877   5.925   4.592
  263LYS     NZ 4204   3.747   5.766   4.623
  263LYS    HZ1 4205   3.658   5.814   4.628
  263LYS    HZ2 4206   3.725   5.673   4.591
  263LYS    HZ3 4207   3.785   5.756   4.717
  263LYS      C 4208   4.250   5.720   4.685
  263LYS      O 4209   4.209   5.622   4.746
  264SER      N 4210   4.228   5.840   4.738
  264SER      H 4211   4.253   5.922   4.685
  264SER     CA 4212   4.146   5.875   4.852
  264SER     HA 4213   4.063   5.804   4.858
  264SER     CB 4214   4.225   5.873   4.983
  264SER    HB1 4215   4.219   5.971   5.030
  264SER    HB2 4216   4.329   5.847   4.960
  264SER     OG 4217   4.170   5.769   5.060
  264SER     HG 4218   4.074   5.774   5.069
  264SER      C 4219   4.087   6.015   4.834
  264SER      O 4220   4.146   6.101   4.770
  265VAL      N 4221   3.976   6.046   4.901
  265VAL      H 4222   3.927   5.966   4.938
  265VAL     CA 4223   3.927   6.181   4.921
  265VAL     HA 4224   3.985   6.250   4.860
  265VAL     CB 4225   3.788   6.197   4.860
  265VAL     HB 4226   3.791   6.141   4.767
  265VAL    CG1 4227   3.677   6.137   4.946
  265VAL   HG11 4228   3.656   6.208   5.026
  265VAL   HG12 4229   3.584   6.145   4.890
  265VAL   HG13 4230   3.696   6.032   4.970
  265VAL    CG2 4231   3.758   6.344   4.835
  265VAL   HG21 4232   3.676   6.351   4.764
  265VAL   HG22 4233   3.730   6.396   4.926
  265VAL   HG23 4234   3.847   6.383   4.785
  265VAL      C 4235   3.919   6.225   5.067
  265VAL      O 4236   3.898   6.341   5.099
  266THR      N 4237   3.938   6.130   5.159
  266THR      H 4238   3.953   6.038   5.120
  266THR     CA 4239   3.944   6.142   5.304
  266THR     HA 4240   3.873   6.220   5.330
  266THR     CB 4241   3.910   6.009   5.371
  266THR     HB 4242   4.003   5.951   5.369
  266THR    CG2 4243   3.869   6.035   5.515
  266THR   HG21 4244   3.785   6.104   5.524
  266THR   HG22 4245   3.859   5.937   5.563
  266THR   HG23 4246   3.954   6.086   5.559
  266THR    OG1 4247   3.805   5.941   5.307
  266THR    HG1 4248   3.841   5.895   5.231
  266THR      C 4249   4.082   6.184   5.352
  266THR      O 4250   4.174   6.109   5.321
  267PRO      N 4251   4.104   6.292   5.428
  267PRO     CD 4252   4.015   6.403   5.456
  267PRO    HD1 4253   3.978   6.390   5.558
  267PRO    HD2 4254   3.930   6.409   5.388
  267PRO     CG 4255   4.097   6.531   5.457
  267PRO    HG1 4256   4.049   6.607   5.520
  267PRO    HG2 4257   4.107   6.562   5.353
  267PRO     CB 4258   4.226   6.482   5.521
  267PRO    HB1 4259   4.206   6.476   5.629
  267PRO    HB2 4260   4.313   6.545   5.509
  267PRO     CA 4261   4.236   6.346   5.452
  267PRO     HA 4262   4.274   6.359   5.350
  267PRO      C 4263   4.319   6.248   5.534
  267PRO      O 4264   4.439   6.234   5.513
  268GLU      N 4265   4.257   6.175   5.627
  268GLU      H 4266   4.163   6.204   5.651
  268GLU     CA 4267   4.325   6.080   5.713
  268GLU     HA 4268   4.420   6.126   5.740
  268GLU     CB 4269   4.248   6.072   5.844
  268GLU    HB1 4270   4.255   6.168   5.896
  268GLU    HB2 4271   4.317   6.013   5.904
  268GLU     CG 4272   4.102   6.028   5.849
  268GLU    HG1 4273   4.086   5.988   5.949
  268GLU    HG2 4274   4.085   5.945   5.781
  268GLU     CD 4275   4.013   6.151   5.833
  268GLU    OE1 4276   3.896   6.137   5.875
  268GLU    OE2 4277   4.056   6.260   5.791
  268GLU      C 4278   4.352   5.944   5.650
  268GLU      O 4279   4.420   5.861   5.710
  269ARG      N 4280   4.312   5.926   5.524
  269ARG      H 4281   4.274   6.004   5.472
  269ARG     CA 4282   4.354   5.813   5.444
  269ARG     HA 4283   4.386   5.734   5.512
  269ARG     CB 4284   4.242   5.755   5.358
  269ARG    HB1 4285   4.287   5.673   5.302
  269ARG    HB2 4286   4.202   5.837   5.299
  269ARG     CG 4287   4.143   5.683   5.449
  269ARG    HG1 4288   4.111   5.754   5.524
  269ARG    HG2 4289   4.194   5.595   5.491
  269ARG     CD 4290   4.015   5.635   5.381
  269ARG    HD1 4291   4.030   5.565   5.300
  269ARG    HD2 4292   3.973   5.725   5.336
  269ARG     NE 4293   3.910   5.589   5.471
  269ARG     HE 4294   3.924   5.604   5.570
  269ARG     CZ 4295   3.809   5.507   5.436
  269ARG    NH1 4296   3.767   5.482   5.312
  269ARG   HH11 4297   3.807   5.534   5.235
  269ARG   HH12 4298   3.670   5.454   5.307
  269ARG    NH2 4299   3.736   5.454   5.535
  269ARG   HH21 4300   3.760   5.477   5.631
  269ARG   HH22 4301   3.658   5.391   5.528
  269ARG      C 4302   4.486   5.850   5.378
  269ARG      O 4303   4.588   5.783   5.394
  270ILE      N 4304   4.496   5.970   5.321
  270ILE      H 4305   4.420   6.036   5.322
  270ILE     CA 4306   4.608   6.027   5.248
  270ILE     HA 4307   4.633   5.966   5.161
  270ILE     CB 4308   4.571   6.161   5.185
  270ILE     HB 4309   4.540   6.228   5.265
  270ILE    CG2 4310   4.686   6.233   5.113
  270ILE   HG21 4311   4.662   6.332   5.076
  270ILE   HG22 4312   4.771   6.252   5.178
  270ILE   HG23 4313   4.724   6.178   5.027
  270ILE    CG1 4314   4.453   6.148   5.090
  270ILE   HG11 4315   4.368   6.108   5.145
  270ILE   HG12 4316   4.479   6.086   5.004
  270ILE     CD 4317   4.390   6.273   5.028
  270ILE    HD1 4318   4.354   6.351   5.095
  270ILE    HD2 4319   4.467   6.328   4.974
  270ILE    HD3 4320   4.307   6.238   4.967
  270ILE      C 4321   4.732   6.036   5.334
  270ILE      O 4322   4.841   6.015   5.280
  271ALA      N 4323   4.722   6.072   5.463
  271ALA      H 4324   4.634   6.114   5.490
  271ALA     CA 4325   4.833   6.067   5.556
  271ALA     HA 4326   4.916   6.108   5.499
  271ALA     CB 4327   4.807   6.152   5.680
  271ALA    HB1 4328   4.896   6.158   5.743
  271ALA    HB2 4329   4.789   6.256   5.656
  271ALA    HB3 4330   4.723   6.113   5.738
  271ALA      C 4331   4.884   5.928   5.592
  271ALA      O 4332   5.005   5.908   5.578
  272GLU      N 4333   4.799   5.829   5.618
  272GLU      H 4334   4.700   5.849   5.620
  272GLU     CA 4335   4.829   5.687   5.623
  272GLU     HA 4336   4.896   5.673   5.708
  272GLU     CB 4337   4.707   5.606   5.663
  272GLU    HB1 4338   4.650   5.599   5.570
  272GLU    HB2 4339   4.647   5.657   5.740
  272GLU     CG 4340   4.727   5.466   5.720
  272GLU    HG1 4341   4.786   5.481   5.811
  272GLU    HG2 4342   4.775   5.402   5.646
  272GLU     CD 4343   4.587   5.409   5.739
  272GLU    OE1 4344   4.514   5.457   5.828
  272GLU    OE2 4345   4.556   5.320   5.656
  272GLU      C 4346   4.896   5.630   5.499
  272GLU      O 4347   4.997   5.562   5.513
  273ASN      N 4348   4.837   5.664   5.385
  273ASN      H 4349   4.747   5.712   5.388
  273ASN     CA 4350   4.890   5.616   5.259
  273ASN     HA 4351   4.898   5.507   5.258
  273ASN     CB 4352   4.786   5.658   5.155
  273ASN    HB1 4353   4.821   5.653   5.053
  273ASN    HB2 4354   4.763   5.763   5.168
  273ASN     CG 4355   4.661   5.571   5.163
  273ASN    OD1 4356   4.648   5.472   5.234
  273ASN    ND2 4357   4.557   5.613   5.089
  273ASN   HD21 4358   4.560   5.703   5.045
  273ASN   HD22 4359   4.474   5.558   5.106
  273ASN      C 4360   5.031   5.663   5.227
  273ASN      O 4361   5.104   5.597   5.154
  274PHE      N 4362   5.074   5.783   5.266
  274PHE      H 4363   5.019   5.837   5.332
  274PHE     CA 4364   5.206   5.833   5.236
  274PHE     HA 4365   5.249   5.792   5.144
  274PHE     CB 4366   5.189   5.982   5.210
  274PHE    HB1 4367   5.159   6.026   5.305
  274PHE    HB2 4368   5.104   6.000   5.143
  274PHE     CG 4369   5.305   6.050   5.141
  274PHE    CD1 4370   5.316   6.051   5.002
  274PHE    HD1 4371   5.245   6.001   4.937
  274PHE    CE1 4372   5.426   6.107   4.935
  274PHE    HE1 4373   5.435   6.112   4.828
  274PHE     CZ 4374   5.524   6.178   5.006
  274PHE     HZ 4375   5.605   6.220   4.947
  274PHE    CE2 4376   5.498   6.198   5.142
  274PHE    HE2 4377   5.569   6.258   5.197
  274PHE    CD2 4378   5.394   6.133   5.210
  274PHE    HD2 4379   5.395   6.143   5.317
  274PHE      C 4380   5.312   5.794   5.338
  274PHE      O 4381   5.431   5.822   5.323
  275LYS      N 4382   5.269   5.727   5.445
  275LYS      H 4383   5.172   5.698   5.444
  275LYS     CA 4384   5.359   5.664   5.540
  275LYS     HA 4385   5.454   5.717   5.535
  275LYS     CB 4386   5.297   5.679   5.678
  275LYS    HB1 4387   5.347   5.605   5.742
  275LYS    HB2 4388   5.197   5.636   5.680
  275LYS     CG 4389   5.293   5.817   5.744
  275LYS    HG1 4390   5.261   5.897   5.678
  275LYS    HG2 4391   5.394   5.856   5.751
  275LYS     CD 4392   5.213   5.798   5.873
  275LYS    HD1 4393   5.265   5.725   5.935
  275LYS    HD2 4394   5.112   5.767   5.849
  275LYS     CE 4395   5.221   5.929   5.951
  275LYS    HE1 4396   5.171   6.001   5.886
  275LYS    HE2 4397   5.324   5.952   5.977
  275LYS     NZ 4398   5.143   5.923   6.076
  275LYS    HZ1 4399   5.043   5.915   6.067
  275LYS    HZ2 4400   5.161   5.844   6.136
  275LYS    HZ3 4401   5.150   6.010   6.126
  275LYS      C 4402   5.391   5.521   5.499
  275LYS      O 4403   5.357   5.418   5.557
  276VAL      N 4404   5.464   5.516   5.387
  276VAL      H 4405   5.489   5.600   5.336
  276VAL     CA 4406   5.514   5.397   5.321
  276VAL     HA 4407   5.519   5.321   5.398
  276VAL     CB 4408   5.417   5.352   5.211
  276VAL     HB 4409   5.450   5.266   5.154
  276VAL    CG1 4410   5.283   5.293   5.255
  276VAL   HG11 4411   5.216   5.270   5.172
  276VAL   HG12 4412   5.310   5.195   5.294
  276VAL   HG13 4413   5.224   5.349   5.327
  276VAL    CG2 4414   5.403   5.463   5.107
  276VAL   HG21 4415   5.375   5.562   5.142
  276VAL   HG22 4416   5.501   5.463   5.059
  276VAL   HG23 4417   5.332   5.426   5.033
  276VAL      C 4418   5.657   5.406   5.269
  276VAL      O 4419   5.702   5.316   5.199
  277PHE      N 4420   5.739   5.500   5.317
  277PHE      H 4421   5.695   5.573   5.372
  277PHE     CA 4422   5.883   5.507   5.302
  277PHE     HA 4423   5.902   5.436   5.222
  277PHE     CB 4424   5.923   5.645   5.250
  277PHE    HB1 4425   6.029   5.639   5.224
  277PHE    HB2 4426   5.913   5.727   5.320
  277PHE     CG 4427   5.847   5.684   5.126
  277PHE    CD1 4428   5.899   5.655   4.999
  277PHE    HD1 4429   5.996   5.608   4.996
  277PHE    CE1 4430   5.836   5.698   4.881
  277PHE    HE1 4431   5.881   5.672   4.787
  277PHE     CZ 4432   5.721   5.777   4.891
  277PHE     HZ 4433   5.665   5.807   4.804
  277PHE    CE2 4434   5.662   5.806   5.015
  277PHE    HE2 4435   5.579   5.874   5.026
  277PHE    CD2 4436   5.727   5.757   5.129
  277PHE    HD2 4437   5.689   5.787   5.225
  277PHE      C 4438   5.972   5.464   5.418
  277PHE      O 4439   6.095   5.462   5.417
  278ASP      N 4440   5.913   5.423   5.530
  278ASP      H 4441   5.812   5.415   5.530
  278ASP     CA 4442   5.974   5.389   5.658
  278ASP     HA 4443   6.074   5.432   5.651
  278ASP     CB 4444   5.901   5.460   5.771
  278ASP    HB1 4445   5.911   5.567   5.750
  278ASP    HB2 4446   5.944   5.439   5.869
  278ASP     CG 4447   5.753   5.425   5.779
  278ASP    OD1 4448   5.696   5.438   5.890
  278ASP    OD2 4449   5.684   5.393   5.680
  278ASP      C 4450   5.981   5.240   5.689
  278ASP      O 4451   6.042   5.194   5.785
  279PHE      N 4452   5.928   5.153   5.603
  279PHE      H 4453   5.892   5.188   5.516
  279PHE     CA 4454   5.934   5.008   5.597
  279PHE     HA 4455   6.023   4.980   5.652
  279PHE     CB 4456   5.812   4.950   5.667
  279PHE    HB1 4457   5.778   5.010   5.752
  279PHE    HB2 4458   5.854   4.866   5.722
  279PHE     CG 4459   5.688   4.916   5.588
  279PHE    CD1 4460   5.617   5.016   5.520
  279PHE    HD1 4461   5.656   5.116   5.516
  279PHE    CE1 4462   5.499   4.985   5.451
  279PHE    HE1 4463   5.449   5.062   5.394
  279PHE     CZ 4464   5.448   4.855   5.450
  279PHE     HZ 4465   5.360   4.829   5.393
  279PHE    CE2 4466   5.521   4.756   5.516
  279PHE    HE2 4467   5.483   4.656   5.503
  279PHE    CD2 4468   5.642   4.784   5.581
  279PHE    HD2 4469   5.696   4.703   5.629
  279PHE      C 4470   5.959   4.963   5.454
  279PHE      O 4471   5.940   5.029   5.352
  280GLU      N 4472   5.978   4.832   5.442
  280GLU      H 4473   5.993   4.789   5.532
  280GLU     CA 4474   5.985   4.749   5.324
  280GLU     HA 4475   5.927   4.792   5.242
  280GLU     CB 4476   6.127   4.735   5.270
  280GLU    HB1 4477   6.162   4.837   5.248
  280GLU    HB2 4478   6.119   4.680   5.177
  280GLU     CG 4479   6.224   4.656   5.357
  280GLU    HG1 4480   6.180   4.559   5.379
  280GLU    HG2 4481   6.242   4.695   5.458
  280GLU     CD 4482   6.353   4.633   5.279
  280GLU    OE1 4483   6.462   4.678   5.321
  280GLU    OE2 4484   6.355   4.553   5.184
  280GLU      C 4485   5.928   4.611   5.354
  280GLU      O 4486   5.906   4.570   5.468
  281LEU      N 4487   5.883   4.538   5.252
  281LEU      H 4488   5.890   4.571   5.156
  281LEU     CA 4489   5.833   4.402   5.260
  281LEU     HA 4490   5.778   4.387   5.353
  281LEU     CB 4491   5.739   4.372   5.143
  281LEU    HB1 4492   5.703   4.274   5.173
  281LEU    HB2 4493   5.791   4.372   5.048
  281LEU     CG 4494   5.619   4.463   5.121
  281LEU     HG 4495   5.647   4.561   5.085
  281LEU    CD1 4496   5.513   4.394   5.035
  281LEU   HD11 4497   5.481   4.301   5.082
  281LEU   HD12 4498   5.432   4.466   5.025
  281LEU   HD13 4499   5.563   4.368   4.941
  281LEU    CD2 4500   5.548   4.486   5.255
  281LEU   HD21 4501   5.590   4.572   5.306
  281LEU   HD22 4502   5.447   4.523   5.233
  281LEU   HD23 4503   5.547   4.398   5.320
  281LEU      C 4504   5.957   4.314   5.255
  281LEU      O 4505   6.059   4.359   5.203
  282SER      N 4506   5.951   4.190   5.302
  282SER      H 4507   5.864   4.155   5.340
  282SER     CA 4508   6.053   4.087   5.301
  282SER     HA 4509   6.147   4.139   5.285
  282SER     CB 4510   6.054   4.005   5.430
  282SER    HB1 4511   6.045   4.074   5.514
  282SER    HB2 4512   6.152   3.959   5.441
  282SER     OG 4513   5.956   3.904   5.436
  282SER     HG 4514   5.875   3.956   5.426
  282SER      C 4515   6.030   4.003   5.176
  282SER      O 4516   5.926   4.012   5.111
  283SER      N 4517   6.118   3.911   5.136
  283SER      H 4518   6.204   3.910   5.188
  283SER     CA 4519   6.097   3.822   5.024
  283SER     HA 4520   6.066   3.878   4.936
  283SER     CB 4521   6.227   3.748   4.992
  283SER    HB1 4522   6.314   3.814   4.990
  283SER    HB2 4523   6.223   3.706   4.892
  283SER     OG 4524   6.249   3.638   5.078
  283SER     HG 4525   6.301   3.571   5.033
  283SER      C 4526   5.989   3.718   5.052
  283SER      O 4527   5.923   3.672   4.960
  284GLN      N 4528   5.957   3.685   5.178
  284GLN      H 4529   6.017   3.730   5.246
  284GLN     CA 4530   5.842   3.607   5.217
  284GLN     HA 4531   5.834   3.525   5.146
  284GLN     CB 4532   5.868   3.565   5.362
  284GLN    HB1 4533   5.900   3.646   5.428
  284GLN    HB2 4534   5.961   3.509   5.353
  284GLN     CG 4535   5.754   3.479   5.416
  284GLN    HG1 4536   5.709   3.415   5.340
  284GLN    HG2 4537   5.680   3.544   5.463
  284GLN     CD 4538   5.806   3.385   5.523
  284GLN    OE1 4539   5.782   3.405   5.642
  284GLN    NE2 4540   5.874   3.274   5.491
  284GLN   HE21 4541   5.919   3.266   5.401
  284GLN   HE22 4542   5.909   3.212   5.562
  284GLN      C 4543   5.710   3.682   5.207
  284GLN      O 4544   5.609   3.622   5.169
  285ASP      N 4545   5.710   3.815   5.217
  285ASP      H 4546   5.797   3.856   5.246
  285ASP     CA 4547   5.592   3.896   5.196
  285ASP     HA 4548   5.505   3.848   5.243
  285ASP     CB 4549   5.614   4.032   5.261
  285ASP    HB1 4550   5.527   4.096   5.245
  285ASP    HB2 4551   5.697   4.073   5.203
  285ASP     CG 4552   5.639   4.019   5.411
  285ASP    OD1 4553   5.745   4.064   5.458
  285ASP    OD2 4554   5.558   3.952   5.479
  285ASP      C 4555   5.566   3.914   5.047
  285ASP      O 4556   5.450   3.906   5.005
  286MET      N 4557   5.674   3.940   4.973
  286MET      H 4558   5.766   3.947   5.013
  286MET     CA 4559   5.669   3.947   4.828
  286MET     HA 4560   5.598   4.021   4.791
  286MET     CB 4561   5.806   3.987   4.775
  286MET    HB1 4562   5.810   4.002   4.667
  286MET    HB2 4563   5.867   3.904   4.811
  286MET     CG 4564   5.856   4.123   4.826
  286MET    HG1 4565   5.961   4.147   4.813
  286MET    HG2 4566   5.842   4.130   4.934
  286MET     SD 4567   5.773   4.272   4.767
  286MET     CE 4568   5.853   4.286   4.606
  286MET    HE1 4569   5.834   4.382   4.558
  286MET    HE2 4570   5.961   4.273   4.615
  286MET    HE3 4571   5.811   4.219   4.531
  286MET      C 4572   5.611   3.819   4.770
  286MET      O 4573   5.520   3.828   4.688
  287THR      N 4574   5.670   3.704   4.803
  287THR      H 4575   5.745   3.705   4.871
  287THR     CA 4576   5.619   3.575   4.761
  287THR     HA 4577   5.631   3.567   4.653
  287THR     CB 4578   5.704   3.460   4.815
  287THR     HB 4579   5.701   3.476   4.923
  287THR    CG2 4580   5.648   3.320   4.793
  287THR   HG21 4581   5.560   3.311   4.858
  287THR   HG22 4582   5.632   3.303   4.687
  287THR   HG23 4583   5.719   3.247   4.831
  287THR    OG1 4584   5.838   3.471   4.772
  287THR    HG1 4585   5.893   3.507   4.841
  287THR      C 4586   5.475   3.564   4.807
  287THR      O 4587   5.394   3.522   4.724
  288THR      N 4588   5.432   3.597   4.929
  288THR      H 4589   5.494   3.648   4.991
  288THR     CA 4590   5.296   3.576   4.976
  288THR     HA 4591   5.285   3.467   4.970
  288THR     CB 4592   5.268   3.616   5.120
  288THR     HB 4593   5.269   3.725   5.125
  288THR    CG2 4594   5.135   3.572   5.180
  288THR   HG21 4595   5.055   3.609   5.116
  288THR   HG22 4596   5.143   3.463   5.179
  288THR   HG23 4597   5.126   3.610   5.282
  288THR    OG1 4598   5.357   3.558   5.213
  288THR    HG1 4599   5.440   3.590   5.177
  288THR      C 4600   5.198   3.639   4.878
  288THR      O 4601   5.093   3.588   4.840
  289LEU      N 4602   5.224   3.765   4.841
  289LEU      H 4603   5.305   3.810   4.880
  289LEU     CA 4604   5.135   3.847   4.762
  289LEU     HA 4605   5.035   3.816   4.794
  289LEU     CB 4606   5.167   3.994   4.786
  289LEU    HB1 4607   5.109   4.058   4.719
  289LEU    HB2 4608   5.273   4.006   4.763
  289LEU     CG 4609   5.137   4.045   4.927
  289LEU     HG 4610   5.147   3.964   4.999
  289LEU    CD1 4611   5.226   4.163   4.968
  289LEU   HD11 4612   5.189   4.202   5.063
  289LEU   HD12 4613   5.329   4.131   4.985
  289LEU   HD13 4614   5.226   4.230   4.883
  289LEU    CD2 4615   4.989   4.080   4.938
  289LEU   HD21 4616   4.927   3.993   4.917
  289LEU   HD22 4617   4.966   4.114   5.040
  289LEU   HD23 4618   4.957   4.160   4.871
  289LEU      C 4619   5.145   3.811   4.615
  289LEU      O 4620   5.069   3.865   4.535
  290LEU      N 4621   5.237   3.726   4.568
  290LEU      H 4622   5.299   3.684   4.636
  290LEU     CA 4623   5.253   3.677   4.433
  290LEU     HA 4624   5.173   3.721   4.373
  290LEU     CB 4625   5.393   3.702   4.379
  290LEU    HB1 4626   5.408   3.663   4.279
  290LEU    HB2 4627   5.464   3.650   4.444
  290LEU     CG 4628   5.443   3.846   4.383
  290LEU     HG 4629   5.425   3.893   4.480
  290LEU    CD1 4630   5.591   3.856   4.348
  290LEU   HD11 4631   5.643   3.804   4.428
  290LEU   HD12 4632   5.609   3.801   4.256
  290LEU   HD13 4633   5.613   3.963   4.340
  290LEU    CD2 4634   5.361   3.922   4.278
  290LEU   HD21 4635   5.254   3.928   4.295
  290LEU   HD22 4636   5.395   4.024   4.259
  290LEU   HD23 4637   5.388   3.864   4.190
  290LEU      C 4638   5.226   3.527   4.428
  290LEU      O 4639   5.257   3.463   4.328
  291SER      N 4640   5.149   3.473   4.524
  291SER      H 4641   5.112   3.529   4.599
  291SER     CA 4642   5.112   3.334   4.538
  291SER     HA 4643   5.174   3.272   4.473
  291SER     CB 4644   5.143   3.289   4.681
  291SER    HB1 4645   5.105   3.187   4.686
  291SER    HB2 4646   5.103   3.362   4.751
  291SER     OG 4647   5.282   3.284   4.701
  291SER     HG 4648   5.311   3.374   4.715
  291SER      C 4649   4.969   3.293   4.504
  291SER      O 4650   4.924   3.180   4.521
  292TYR      N 4651   4.891   3.396   4.472
  292TYR      H 4652   4.929   3.487   4.451
  292TYR     CA 4653   4.746   3.387   4.465
  292TYR     HA 4654   4.723   3.281   4.457
  292TYR     CB 4655   4.699   3.429   4.604
  292TYR    HB1 4656   4.591   3.436   4.602
  292TYR    HB2 4657   4.736   3.528   4.630
  292TYR     CG 4658   4.722   3.333   4.718
  292TYR    CD1 4659   4.674   3.202   4.710
  292TYR    HD1 4660   4.611   3.167   4.629
  292TYR    CE1 4661   4.686   3.124   4.825
  292TYR    HE1 4662   4.634   3.030   4.831
  292TYR     CZ 4663   4.763   3.161   4.937
  292TYR     OH 4664   4.764   3.073   5.041
  292TYR     HH 4665   4.814   3.098   5.119
  292TYR    CE2 4666   4.822   3.289   4.937
  292TYR    HE2 4667   4.857   3.321   5.035
  292TYR    CD2 4668   4.792   3.376   4.832
  292TYR    HD2 4669   4.827   3.478   4.838
  292TYR      C 4670   4.677   3.458   4.349
  292TYR      O 4671   4.566   3.507   4.367
  293ASN      N 4672   4.745   3.477   4.236
  293ASN      H 4673   4.835   3.431   4.242
  293ASN     CA 4674   4.694   3.542   4.117
  293ASN     HA 4675   4.669   3.645   4.144
  293ASN     CB 4676   4.800   3.553   4.007
  293ASN    HB1 4677   4.823   3.448   3.986
  293ASN    HB2 4678   4.893   3.595   4.045
  293ASN     CG 4679   4.751   3.628   3.884
  293ASN    OD1 4680   4.661   3.711   3.890
  293ASN    ND2 4681   4.810   3.592   3.770
  293ASN   HD21 4682   4.887   3.527   3.765
  293ASN   HD22 4683   4.772   3.636   3.687
  293ASN      C 4684   4.577   3.464   4.058
  293ASN      O 4685   4.583   3.341   4.062
  294ARG      N 4686   4.473   3.524   4.001
  294ARG      H 4687   4.464   3.625   4.009
  294ARG     CA 4688   4.368   3.464   3.921
  294ARG     HA 4689   4.406   3.375   3.870
  294ARG     CB 4690   4.257   3.408   4.010
  294ARG    HB1 4691   4.296   3.316   4.052
  294ARG    HB2 4692   4.179   3.369   3.944
  294ARG     CG 4693   4.198   3.497   4.118
  294ARG    HG1 4694   4.178   3.594   4.072
  294ARG    HG2 4695   4.281   3.514   4.186
  294ARG     CD 4696   4.067   3.447   4.178
  294ARG    HD1 4697   4.065   3.486   4.280
  294ARG    HD2 4698   4.071   3.338   4.186
  294ARG     NE 4699   3.959   3.492   4.090
  294ARG     HE 4700   3.973   3.498   3.990
  294ARG     CZ 4701   3.831   3.503   4.129
  294ARG    NH1 4702   3.736   3.530   4.039
  294ARG   HH11 4703   3.769   3.539   3.943
  294ARG   HH12 4704   3.649   3.564   4.076
  294ARG    NH2 4705   3.796   3.487   4.257
  294ARG   HH21 4706   3.874   3.474   4.320
  294ARG   HH22 4707   3.708   3.515   4.297
  294ARG      C 4708   4.314   3.545   3.804
  294ARG      O 4709   4.205   3.521   3.753
  295ASN      N 4710   4.391   3.650   3.775
  295ASN      H 4711   4.481   3.659   3.821
  295ASN     CA 4712   4.360   3.760   3.686
  295ASN     HA 4713   4.436   3.835   3.709
  295ASN     CB 4714   4.390   3.723   3.541
  295ASN    HB1 4715   4.383   3.808   3.472
  295ASN    HB2 4716   4.317   3.653   3.500
  295ASN     CG 4717   4.526   3.660   3.521
  295ASN    OD1 4718   4.631   3.724   3.530
  295ASN    ND2 4719   4.529   3.527   3.504
  295ASN   HD21 4720   4.446   3.472   3.517
  295ASN   HD22 4721   4.617   3.477   3.499
  295ASN      C 4722   4.224   3.827   3.700
  295ASN      O 4723   4.166   3.869   3.600
  296TRP      N 4724   4.166   3.835   3.820
  296TRP      H 4725   4.215   3.792   3.897
  296TRP     CA 4726   4.037   3.898   3.841
  296TRP     HA 4727   3.966   3.869   3.764
  296TRP     CB 4728   3.975   3.864   3.977
  296TRP    HB1 4729   4.049   3.892   4.052
  296TRP    HB2 4730   3.960   3.756   3.986
  296TRP     CG 4731   3.847   3.936   4.003
  296TRP    CD1 4732   3.723   3.889   3.976
  296TRP    HD1 4733   3.694   3.795   3.931
  296TRP    NE1 4734   3.627   3.978   4.021
  296TRP    HE1 4735   3.530   3.970   3.995
  296TRP    CE2 4736   3.685   4.088   4.080
  296TRP    CZ2 4737   3.635   4.206   4.136
  296TRP    HZ2 4738   3.529   4.224   4.128
  296TRP    CH2 4739   3.723   4.297   4.195
  296TRP    HH2 4740   3.680   4.387   4.236
  296TRP    CZ3 4741   3.862   4.276   4.193
  296TRP    HZ3 4742   3.930   4.349   4.235
  296TRP    CE3 4743   3.908   4.162   4.127
  296TRP    HE3 4744   4.012   4.153   4.101
  296TRP    CD2 4745   3.825   4.062   4.073
  296TRP      C 4746   4.050   4.049   3.837
  296TRP      O 4747   4.145   4.097   3.898
  297ARG      N 4748   3.957   4.117   3.769
  297ARG      H 4749   3.880   4.064   3.730
  297ARG     CA 4750   3.963   4.260   3.747
  297ARG     HA 4751   4.060   4.300   3.776
  297ARG     CB 4752   3.951   4.275   3.596
  297ARG    HB1 4753   3.931   4.380   3.572
  297ARG    HB2 4754   3.865   4.219   3.561
  297ARG     CG 4755   4.076   4.230   3.519
  297ARG    HG1 4756   4.090   4.123   3.537
  297ARG    HG2 4757   4.161   4.289   3.551
  297ARG     CD 4758   4.080   4.245   3.368
  297ARG    HD1 4759   4.073   4.352   3.348
  297ARG    HD2 4760   3.994   4.198   3.319
  297ARG     NE 4761   4.195   4.179   3.306
  297ARG     HE 4762   4.174   4.088   3.269
  297ARG     CZ 4763   4.319   4.224   3.279
  297ARG    NH1 4764   4.354   4.348   3.314
  297ARG   HH11 4765   4.287   4.405   3.365
  297ARG   HH12 4766   4.444   4.385   3.289
  297ARG    NH2 4767   4.399   4.142   3.210
  297ARG   HH21 4768   4.370   4.054   3.170
  297ARG   HH22 4769   4.493   4.173   3.189
  297ARG      C 4770   3.864   4.350   3.819
  297ARG      O 4771   3.748   4.312   3.832
  298VAL      N 4772   3.903   4.474   3.849
  298VAL      H 4773   4.001   4.493   3.833
  298VAL     CA 4774   3.826   4.591   3.887
  298VAL     HA 4775   3.739   4.553   3.940
  298VAL     CB 4776   3.897   4.689   3.980
  298VAL     HB 4777   3.991   4.710   3.929
  298VAL    CG1 4778   3.821   4.819   4.003
  298VAL   HG11 4779   3.809   4.880   3.914
  298VAL   HG12 4780   3.720   4.793   4.037
  298VAL   HG13 4781   3.868   4.876   4.083
  298VAL    CG2 4782   3.925   4.610   4.108
  298VAL   HG21 4783   3.834   4.565   4.145
  298VAL   HG22 4784   3.998   4.530   4.095
  298VAL   HG23 4785   3.964   4.680   4.183
  298VAL      C 4786   3.787   4.665   3.760
  298VAL      O 4787   3.671   4.704   3.746
  299CYS      N 4788   3.868   4.663   3.654
  299CYS      H 4789   3.962   4.629   3.670
  299CYS     CA 4790   3.848   4.739   3.532
  299CYS     HA 4791   3.743   4.766   3.522
  299CYS     CB 4792   3.941   4.859   3.549
  299CYS    HB1 4793   3.972   4.904   3.455
  299CYS    HB2 4794   4.029   4.814   3.595
  299CYS     SG 4795   3.845   4.972   3.653
  299CYS     HG 4796   3.765   4.884   3.714
  299CYS      C 4797   3.876   4.661   3.404
  299CYS      O 4798   3.983   4.670   3.346
  300ALA      N 4799   3.773   4.590   3.356
  300ALA      H 4800   3.683   4.596   3.400
  300ALA     CA 4801   3.780   4.507   3.237
  300ALA     HA 4802   3.885   4.499   3.209
  300ALA     CB 4803   3.735   4.365   3.269
  300ALA    HB1 4804   3.627   4.356   3.284
  300ALA    HB2 4805   3.769   4.287   3.200
  300ALA    HB3 4806   3.789   4.337   3.360
  300ALA      C 4807   3.702   4.564   3.120
  300ALA      O 4808   3.718   4.513   3.009
  301ALA      N 4809   3.618   4.665   3.144
  301ALA      H 4810   3.621   4.697   3.240
  301ALA     CA 4811   3.526   4.723   3.049
  301ALA     HA 4812   3.460   4.783   3.111
  301ALA     CB 4813   3.607   4.816   2.959
  301ALA    HB1 4814   3.534   4.879   2.907
  301ALA    HB2 4815   3.661   4.893   3.013
  301ALA    HB3 4816   3.677   4.760   2.896
  301ALA      C 4817   3.443   4.619   2.976
  301ALA      O 4818   3.462   4.587   2.859
  302LEU      N 4819   3.343   4.560   3.043
  302LEU      H 4820   3.341   4.574   3.143
  302LEU     CA 4821   3.257   4.457   2.989
  302LEU     HA 4822   3.309   4.386   2.924
  302LEU     CB 4823   3.195   4.391   3.112
  302LEU    HB1 4824   3.144   4.303   3.073
  302LEU    HB2 4825   3.123   4.463   3.151
  302LEU     CG 4826   3.299   4.341   3.211
  302LEU     HG 4827   3.353   4.425   3.254
  302LEU    CD1 4828   3.212   4.270   3.315
  302LEU   HD11 4829   3.179   4.173   3.278
  302LEU   HD12 4830   3.261   4.242   3.408
  302LEU   HD13 4831   3.122   4.323   3.347
  302LEU    CD2 4832   3.390   4.244   3.137
  302LEU   HD21 4833   3.458   4.199   3.210
  302LEU   HD22 4834   3.338   4.158   3.095
  302LEU   HD23 4835   3.439   4.297   3.056
  302LEU      C 4836   3.145   4.513   2.902
  302LEU      O 4837   3.083   4.438   2.827
  303SER      N 4838   3.119   4.644   2.901
  303SER      H 4839   3.169   4.693   2.973
  303SER     CA 4840   3.050   4.713   2.794
  303SER     HA 4841   2.959   4.655   2.783
  303SER     CB 4842   2.995   4.847   2.842
  303SER    HB1 4843   2.924   4.833   2.924
  303SER    HB2 4844   2.949   4.893   2.754
  303SER     OG 4845   3.106   4.928   2.871
  303SER     HG 4846   3.071   5.016   2.886
  303SER      C 4847   3.133   4.728   2.667
  303SER      O 4848   3.087   4.768   2.561
  304CYS      N 4849   3.261   4.690   2.670
  304CYS      H 4850   3.297   4.664   2.761
  304CYS     CA 4851   3.361   4.704   2.566
  304CYS     HA 4852   3.310   4.753   2.483
  304CYS     CB 4853   3.476   4.794   2.611
  304CYS    HB1 4854   3.547   4.730   2.664
  304CYS    HB2 4855   3.452   4.876   2.678
  304CYS     SG 4856   3.558   4.878   2.473
  304CYS     HG 4857   3.660   4.937   2.536
  304CYS      C 4858   3.413   4.579   2.498
  304CYS      O 4859   3.482   4.588   2.396
  305THR      N 4860   3.369   4.461   2.540
  305THR      H 4861   3.299   4.462   2.613
  305THR     CA 4862   3.423   4.331   2.506
  305THR     HA 4863   3.527   4.321   2.535
  305THR     CB 4864   3.345   4.220   2.576
  305THR     HB 4865   3.352   4.125   2.522
  305THR    CG2 4866   3.412   4.197   2.711
  305THR   HG21 4867   3.508   4.147   2.695
  305THR   HG22 4868   3.445   4.294   2.749
  305THR   HG23 4869   3.342   4.140   2.771
  305THR    OG1 4870   3.207   4.250   2.587
  305THR    HG1 4871   3.165   4.165   2.602
  305THR      C 4872   3.426   4.312   2.355
  305THR      O 4873   3.518   4.247   2.305
  306SER      N 4874   3.327   4.360   2.280
  306SER      H 4875   3.255   4.414   2.327
  306SER     CA 4876   3.321   4.332   2.138
  306SER     HA 4877   3.341   4.226   2.126
  306SER     CB 4878   3.178   4.341   2.084
  306SER    HB1 4879   3.177   4.327   1.976
  306SER    HB2 4880   3.136   4.441   2.091
  306SER     OG 4881   3.095   4.247   2.147
  306SER     HG 4882   3.058   4.289   2.226
  306SER      C 4883   3.417   4.419   2.057
  306SER      O 4884   3.407   4.412   1.935
  307HIS      N 4885   3.487   4.515   2.118
  307HIS      H 4886   3.483   4.531   2.218
  307HIS     CA 4887   3.567   4.604   2.037
  307HIS     HA 4888   3.500   4.652   1.966
  307HIS     CB 4889   3.615   4.719   2.124
  307HIS    HB1 4890   3.694   4.689   2.194
  307HIS    HB2 4891   3.533   4.753   2.187
  307HIS     CG 4892   3.663   4.844   2.055
  307HIS    ND1 4893   3.769   4.855   1.964
  307HIS    CE1 4894   3.768   4.983   1.924
  307HIS    HE1 4895   3.839   5.023   1.853
  307HIS    NE2 4896   3.677   5.056   1.989
  307HIS    HE2 4897   3.673   5.157   1.987
  307HIS    CD2 4898   3.612   4.969   2.075
  307HIS    HD2 4899   3.544   4.992   2.156
  307HIS      C 4900   3.680   4.537   1.959
  307HIS      O 4901   3.735   4.435   1.998
  308LYS      N 4902   3.711   4.590   1.840
  308LYS      H 4903   3.658   4.668   1.803
  308LYS     CA 4904   3.811   4.540   1.748
  308LYS     HA 4905   3.788   4.434   1.735
  308LYS     CB 4906   3.796   4.603   1.610
  308LYS    HB1 4907   3.696   4.613   1.568
  308LYS    HB2 4908   3.846   4.542   1.535
  308LYS     CG 4909   3.854   4.744   1.604
  308LYS    HG1 4910   3.962   4.743   1.622
  308LYS    HG2 4911   3.809   4.793   1.690
  308LYS     CD 4912   3.827   4.815   1.472
  308LYS    HD1 4913   3.725   4.801   1.437
  308LYS    HD2 4914   3.900   4.771   1.403
  308LYS     CE 4915   3.846   4.964   1.499
  308LYS    HE1 4916   3.776   4.989   1.579
  308LYS    HE2 4917   3.817   5.020   1.410
  308LYS     NZ 4918   3.987   4.991   1.531
  308LYS    HZ1 4919   4.027   4.959   1.618
  308LYS    HZ2 4920   4.042   4.961   1.452
  308LYS    HZ3 4921   4.001   5.091   1.527
  308LYS      C 4922   3.955   4.541   1.797
  308LYS      O 4923   4.045   4.473   1.749
  309ASP      N 4924   3.982   4.615   1.905
  309ASP      H 4925   3.910   4.682   1.928
  309ASP     CA 4926   4.105   4.637   1.979
  309ASP     HA 4927   4.186   4.575   1.941
  309ASP     CB 4928   4.145   4.784   1.970
  309ASP    HB1 4929   4.247   4.796   2.007
  309ASP    HB2 4930   4.082   4.856   2.023
  309ASP     CG 4931   4.152   4.833   1.826
  309ASP    OD1 4932   4.232   4.773   1.751
  309ASP    OD2 4933   4.077   4.924   1.786
  309ASP      C 4934   4.103   4.592   2.125
  309ASP      O 4935   4.184   4.629   2.209
  310TYR      N 4936   3.994   4.527   2.166
  310TYR      H 4937   3.929   4.506   2.092
  310TYR     CA 4938   3.969   4.496   2.306
  310TYR     HA 4939   3.947   4.594   2.348
  310TYR     CB 4940   3.839   4.416   2.315
  310TYR    HB1 4941   3.859   4.322   2.264
  310TYR    HB2 4942   3.759   4.472   2.266
  310TYR     CG 4943   3.802   4.380   2.457
  310TYR    CD1 4944   3.752   4.481   2.540
  310TYR    HD1 4945   3.727   4.579   2.502
  310TYR    CE1 4946   3.723   4.446   2.672
  310TYR    HE1 4947   3.691   4.522   2.742
  310TYR     CZ 4948   3.736   4.313   2.717
  310TYR     OH 4949   3.717   4.288   2.850
  310TYR     HH 4950   3.696   4.371   2.893
  310TYR    CE2 4951   3.790   4.213   2.634
  310TYR    HE2 4952   3.820   4.115   2.670
  310TYR    CD2 4953   3.819   4.248   2.502
  310TYR    HD2 4954   3.852   4.172   2.433
  310TYR      C 4955   4.085   4.440   2.386
  310TYR      O 4956   4.126   4.330   2.350
  311PRO      N 4957   4.144   4.500   2.490
  311PRO     CD 4958   4.115   4.632   2.542
  311PRO    HD1 4959   4.014   4.641   2.583
  311PRO    HD2 4960   4.127   4.706   2.462
  311PRO     CG 4961   4.217   4.659   2.652
  311PRO    HG1 4962   4.175   4.633   2.750
  311PRO    HG2 4963   4.257   4.760   2.647
  311PRO     CB 4964   4.334   4.568   2.616
  311PRO    HB1 4965   4.390   4.533   2.702
  311PRO    HB2 4966   4.398   4.640   2.565
  311PRO     CA 4967   4.274   4.454   2.534
  311PRO     HA 4968   4.338   4.431   2.449
  311PRO      C 4969   4.285   4.331   2.622
  311PRO      O 4970   4.399   4.286   2.638
  312PHE      N 4971   4.183   4.277   2.688
  312PHE      H 4972   4.090   4.316   2.687
  312PHE     CA 4973   4.195   4.168   2.783
  312PHE     HA 4974   4.296   4.131   2.798
  312PHE     CB 4975   4.157   4.227   2.919
  312PHE    HB1 4976   4.163   4.150   2.997
  312PHE    HB2 4977   4.048   4.235   2.922
  312PHE     CG 4978   4.212   4.361   2.963
  312PHE    CD1 4979   4.346   4.390   2.934
  312PHE    HD1 4980   4.420   4.328   2.886
  312PHE    CE1 4981   4.394   4.516   2.972
  312PHE    HE1 4982   4.492   4.546   2.940
  312PHE     CZ 4983   4.309   4.603   3.042
  312PHE     HZ 4984   4.352   4.694   3.080
  312PHE    CE2 4985   4.174   4.578   3.067
  312PHE    HE2 4986   4.112   4.648   3.121
  312PHE    CD2 4987   4.126   4.455   3.019
  312PHE    HD2 4988   4.022   4.432   3.038
  312PHE      C 4989   4.113   4.046   2.748
  312PHE      O 4990   4.028   4.003   2.827
  313HIS      N 4991   4.121   3.990   2.627
  313HIS      H 4992   4.208   4.024   2.587
  313HIS     CA 4993   4.074   3.860   2.584
  313HIS     HA 4994   3.966   3.859   2.599
  313HIS     CB 4995   4.111   3.832   2.439
  313HIS    HB1 4996   4.074   3.731   2.418
  313HIS    HB2 4997   4.219   3.839   2.423
  313HIS     CG 4998   4.037   3.918   2.340
  313HIS    ND1 4999   4.077   4.043   2.293
  313HIS    CE1 5000   3.992   4.086   2.199
  313HIS    HE1 5001   4.010   4.174   2.139
  313HIS    NE2 5002   3.896   3.994   2.181
  313HIS    HE2 5003   3.826   3.996   2.108
  313HIS    CD2 5004   3.925   3.890   2.267
  313HIS    HD2 5005   3.862   3.802   2.266
  313HIS      C 5006   4.120   3.747   2.675
  313HIS      O 5007   4.044   3.655   2.700
  314GLU      N 5008   4.242   3.758   2.728
  314GLU      H 5009   4.304   3.836   2.711
  314GLU     CA 5010   4.305   3.665   2.820
  314GLU     HA 5011   4.222   3.637   2.885
  314GLU     CB 5012   4.359   3.542   2.748
  314GLU    HB1 5013   4.273   3.491   2.704
  314GLU    HB2 5014   4.410   3.476   2.819
  314GLU     CG 5015   4.467   3.570   2.644
  314GLU    HG1 5016   4.545   3.624   2.698
  314GLU    HG2 5017   4.421   3.632   2.568
  314GLU     CD 5018   4.530   3.448   2.579
  314GLU    OE1 5019   4.580   3.363   2.657
  314GLU    OE2 5020   4.525   3.433   2.455
  314GLU      C 5021   4.406   3.738   2.908
  314GLU      O 5022   4.446   3.847   2.867
  315GLU      N 5023   4.448   3.673   3.016
  315GLU      H 5024   4.427   3.575   3.033
  315GLU     CA 5025   4.525   3.740   3.119
  315GLU     HA 5026   4.462   3.807   3.179
  315GLU     CB 5027   4.569   3.625   3.208
  315GLU    HB1 5028   4.488   3.578   3.264
  315GLU    HB2 5029   4.636   3.667   3.283
  315GLU     CG 5030   4.656   3.515   3.147
  315GLU    HG1 5031   4.746   3.570   3.120
  315GLU    HG2 5032   4.602   3.461   3.069
  315GLU     CD 5033   4.685   3.410   3.254
  315GLU    OE1 5034   4.600   3.321   3.276
  315GLU    OE2 5035   4.792   3.420   3.318
  315GLU      C 5036   4.641   3.825   3.070
  315GLU      O 5037   4.660   3.939   3.114
  316PHE      N 5038   4.723   3.773   2.979
  316PHE      H 5039   4.697   3.683   2.941
  316PHE     CA 5040   4.838   3.837   2.918
  316PHE     HA 5041   4.846   3.937   2.962
  316PHE     CB 5042   4.958   3.757   2.966
  316PHE    HB1 5043   4.934   3.651   2.958
  316PHE    HB2 5044   4.965   3.772   3.074
  316PHE     CG 5045   5.094   3.785   2.907
  316PHE    CD1 5046   5.155   3.679   2.839
  316PHE    HD1 5047   5.103   3.584   2.845
  316PHE    CE1 5048   5.285   3.695   2.788
  316PHE    HE1 5049   5.338   3.609   2.751
  316PHE     CZ 5050   5.347   3.821   2.789
  316PHE     HZ 5051   5.444   3.838   2.744
  316PHE    CE2 5052   5.275   3.927   2.845
  316PHE    HE2 5053   5.323   4.024   2.843
  316PHE    CD2 5054   5.146   3.914   2.897
  316PHE    HD2 5055   5.090   3.998   2.935
  316PHE      C 5056   4.819   3.849   2.767
  316PHE    OC1 5057   4.793   3.744   2.705
  316PHE    OC2 5058   4.822   3.961   2.710
  317LIG    C2I 5059   3.926   5.476   3.402
  317LIG     N4 5060   3.896   5.469   3.271
  317LIG     H4 5061   3.964   5.495   3.201
  317LIG     C5 5062   3.786   5.399   3.239
  317LIG    C7I 5063   3.720   5.363   3.370
  317LIG    C12 5064   3.583   5.427   3.371
  317LIG    C13 5065   3.562   5.560   3.404
  317LIG    H13 5066   3.648   5.625   3.416
  317LIG    C14 5067   3.434   5.611   3.421
  317LIG    F17 5068   3.422   5.742   3.447
  317LIG    C15 5069   3.325   5.527   3.402
  317LIG    H15 5070   3.226   5.571   3.401
  317LIG    C16 5071   3.343   5.393   3.371
  317LIG    H16 5072   3.248   5.341   3.359
  317LIG    C11 5073   3.472   5.345   3.353
  317LIG    O10 5074   3.491   5.210   3.340
  317LIG     C9 5075   3.614   5.142   3.312
  317LIG     H9 5076   3.638   5.156   3.206
  317LIG    C19 5077   3.611   4.993   3.333
  317LIG    N21 5078   3.501   4.947   3.396
  317LIG   H211 5079   3.498   4.847   3.409
  317LIG   H212 5080   3.427   5.010   3.425
  317LIG    O20 5081   3.687   4.911   3.286
  317LIG    C8I 5082   3.719   5.213   3.399
  317LIG   H8I1 5083   3.713   5.199   3.508
  317LIG   H8I2 5084   3.816   5.169   3.373
  317LIG    N1I 5085   3.813   5.432   3.460
  317LIG    H1I 5086   3.810   5.412   3.559
  317LIG    O6I 5087   3.749   5.376   3.126
  317LIG    O3I 5088   4.027   5.521   3.450
  318NAP     PA 5089   4.155   5.234   4.468
  318NAP    O2A 5090   4.229   5.106   4.461
  318NAP    O1A 5091   4.264   5.334   4.479
  318NAP    O5B 5092   4.060   5.231   4.598
  318NAP    C5B 5093   4.027   5.360   4.651
  318NAP   H51A 5094   3.984   5.415   4.567
  318NAP   H52A 5095   4.118   5.405   4.691
  318NAP    C4B 5096   3.934   5.349   4.773
  318NAP    H4B 5097   3.856   5.277   4.749
  318NAP    O4B 5098   4.013   5.307   4.886
  318NAP    C3B 5099   3.867   5.480   4.819
  318NAP    H3B 5100   3.887   5.555   4.743
  318NAP    O3B 5101   3.729   5.457   4.845
  318NAP   HO3A 5102   3.711   5.502   4.929
  318NAP    C2B 5103   3.944   5.516   4.947
  318NAP    H2B 5104   4.025   5.588   4.927
  318NAP    O2B 5105   3.861   5.578   5.047
  318NAP    C1B 5106   3.991   5.383   5.006
  318NAP    H1B 5107   3.905   5.346   5.064
  318NAP    N9A 5108   4.116   5.399   5.079
  318NAP    C8A 5109   4.224   5.477   5.047
  318NAP    H8A 5110   4.235   5.535   4.956
  318NAP    N7A 5111   4.323   5.473   5.136
  318NAP    C5A 5112   4.270   5.396   5.232
  318NAP    C6A 5113   4.302   5.380   5.366
  318NAP    N6A 5114   4.410   5.438   5.425
  318NAP   H61A 5115   4.450   5.400   5.510
  318NAP   H62A 5116   4.476   5.474   5.357
  318NAP    N1A 5117   4.226   5.306   5.449
  318NAP    C2A 5118   4.114   5.248   5.403
  318NAP    H2A 5119   4.052   5.193   5.473
  318NAP    N3A 5120   4.064   5.277   5.282
  318NAP    C4A 5121   4.143   5.349   5.201
  318NAP     O3 5122   4.042   5.248   4.356
  318NAP     PN 5123   4.062   5.353   4.236
  318NAP    O1N 5124   4.041   5.496   4.267
  318NAP    O2N 5125   3.958   5.331   4.133
  318NAP    O5D 5126   4.207   5.322   4.175
  318NAP    C5D 5127   4.318   5.413   4.193
  318NAP   H51N 5128   4.408   5.352   4.197
  318NAP   H52N 5129   4.305   5.461   4.291
  318NAP    C4D 5130   4.327   5.515   4.079
  318NAP    H4D 5131   4.395   5.589   4.122
  318NAP    O4D 5132   4.390   5.464   3.960
  318NAP    C3D 5133   4.194   5.576   4.030
  318NAP    H3D 5134   4.113   5.504   4.018
  318NAP    O3D 5135   4.152   5.679   4.119
  318NAP   HO3N 5136   4.101   5.643   4.194
  318NAP    C2D 5137   4.224   5.617   3.886
  318NAP    H2D 5138   4.134   5.613   3.825
  318NAP    O2D 5139   4.271   5.751   3.894
  318NAP   HO2N 5140   4.238   5.787   3.978
  318NAP    C1D 5141   4.337   5.524   3.840
  318NAP    H1D 5142   4.418   5.580   3.790
  318NAP    N1N 5143   4.281   5.417   3.758
  318NAP    C2N 5144   4.311   5.416   3.626
  318NAP    H2N 5145   4.404   5.467   3.602
  318NAP    C3N 5146   4.239   5.340   3.535
  318NAP    C7N 5147   4.274   5.339   3.391
  318NAP    O7N 5148   4.204   5.298   3.301
  318NAP    N7N 5149   4.380   5.414   3.356
  318NAP   H72N 5150   4.408   5.408   3.259
  318NAP   H71N 5151   4.448   5.452   3.420
  318NAP    C4N 5152   4.130   5.265   3.577
  318NAP    H4N 5153   4.065   5.211   3.508
  318NAP    C5N 5154   4.112   5.253   3.714
  318NAP    H5N 5155   4.030   5.193   3.752
  318NAP    C6N 5156   4.186   5.331   3.801
  318NAP    H6N 5157   4.176   5.308   3.906
  318NAP    P2B 5158   3.822   5.733   5.031
  318NAP    O1X 5159   3.918   5.819   5.103
  318NAP    O2X 5160   3.811   5.774   4.889
  318NAP    O3X 5161   3.689   5.760   5.089
  319SOL     OW 5162   2.421   0.835   1.142
  319SOL    HW1 5163   2.464   0.883   1.071
  319SOL    HW2 5164   2.486   0.770   1.169
  320SOL     OW 5165   1.506   4.999   2.804
  320SOL    HW1 5166   1.431   4.945   2.830
  320SOL    HW2 5167   1.578   4.937   2.796
  321SOL     OW 5168   5.121   4.255   1.735
  321SOL    HW1 5169   5.042   4.256   1.681
  321SOL    HW2 5170   5.100   4.314   1.808
  322SOL     OW 5171   5.936   7.822   2.486
  322SOL    HW1 5172   5.955   7.886   2.554
  322SOL    HW2 5173   5.899   7.747   2.533
  323SOL     OW 5174   5.000   6.557   0.050
  323SOL    HW1 5175   4.931   6.597   0.103
  323SOL    HW2 5176   5.029   6.628  -0.008
  324SOL     OW 5177   6.463   7.219   4.119
  324SOL    HW1 5178   6.532   7.237   4.055
  324SOL    HW2 5179   6.404   7.294   4.113
  325SOL     OW 5180   7.227   1.601   1.237
  325SOL    HW1 5181   7.190   1.625   1.152
  325SOL    HW2 5182   7.158   1.553   1.282
  326SOL     OW 5183   3.294   5.211   0.116
  326SOL    HW1 5184   3.275   5.129   0.161
  326SOL    HW2 5185   3.223   5.221   0.054
  327SOL     OW 5186   2.836   1.160   1.203
  327SOL    HW1 5187   2.767   1.095   1.218
  327SOL    HW2 5188   2.839   1.170   1.107
  328SOL     OW 5189   2.937   8.705   4.098
  328SOL    HW1 5190   2.899   8.767   4.160
  328SOL    HW2 5191   2.943   8.755   4.016
  329SOL     OW 5192   3.693   3.214   4.811
  329SOL    HW1 5193   3.658   3.238   4.725
  329SOL    HW2 5194   3.696   3.118   4.809
  330SOL     OW 5195   2.097   7.859   5.379
  330SOL    HW1 5196   2.099   7.878   5.285
  330SOL    HW2 5197   2.079   7.765   5.384
  331SOL     OW 5198   8.309   5.655   1.216
  331SOL    HW1 5199   8.255   5.734   1.216
  331SOL    HW2 5200   8.247   5.583   1.228
  332SOL     OW 5201   1.614   4.997   6.132
  332SOL    HW1 5202   1.543   5.001   6.068
  332SOL    HW2 5203   1.694   5.004   6.081
  333SOL     OW 5204   1.898   7.421   4.581
  333SOL    HW1 5205   1.963   7.477   4.539
  333SOL    HW2 5206   1.814   7.458   4.555
  334SOL     OW 5207   5.037   4.679   0.142
  334SOL    HW1 5208   5.117   4.629   0.156
  334SOL    HW2 5209   4.969   4.613   0.126
  335SOL     OW 5210   2.823   9.332   5.892
  335SOL    HW1 5211   2.788   9.243   5.891
  335SOL    HW2 5212   2.746   9.388   5.894
  336SOL     OW 5213  -0.357   2.605   2.673
  336SOL    HW1 5214  -0.405   2.653   2.740
  336SOL    HW2 5215  -0.406   2.523   2.662
  337SOL     OW 5216   2.553   1.239   1.449
  337SOL    HW1 5217   2.602   1.295   1.509
  337SOL    HW2 5218   2.549   1.288   1.368
  338SOL     OW 5219   3.853   2.951   0.971
  338SOL    HW1 5220   3.873   3.021   0.909
  338SOL    HW2 5221   3.812   2.883   0.918
  339SOL     OW 5222   1.190   8.718   3.718
  339SOL    HW1 5223   1.237   8.763   3.649
  339SOL    HW2 5224   1.222   8.628   3.715
  340SOL     OW 5225   3.355   3.971   1.532
  340SOL    HW1 5226   3.394   3.884   1.523
  340SOL    HW2 5227   3.307   3.985   1.451
  341SOL     OW 5228   4.161   3.654   3.164
  341SOL    HW1 5229   4.225   3.590   3.133
  341SOL    HW2 5230   4.118   3.611   3.238
  342SOL     OW 5231   4.351   2.945   0.644
  342SOL    HW1 5232   4.327   3.010   0.578
  342SOL    HW2 5233   4.446   2.947   0.646
  343SOL     OW 5234   1.788   4.473   1.398
  343SOL    HW1 5235   1.704   4.516   1.418
  343SOL    HW2 5236   1.825   4.526   1.328
  344SOL     OW 5237   6.195   3.249   2.913
  344SOL    HW1 5238   6.225   3.326   2.864
  344SOL    HW2 5239   6.146   3.284   2.987
  345SOL     OW 5240   7.621   7.807   1.705
  345SOL    HW1 5241   7.544   7.775   1.753
  345SOL    HW2 5242   7.640   7.893   1.743
  346SOL     OW 5243   1.741   6.949   5.778
  346SOL    HW1 5244   1.722   7.040   5.801
  346SOL    HW2 5245   1.656   6.910   5.760
  347SOL     OW 5246   0.035   3.583   5.655
  347SOL    HW1 5247   0.096   3.651   5.627
  347SOL    HW2 5248  -0.009   3.621   5.731
  348SOL     OW 5249   0.832   6.082   5.754
  348SOL    HW1 5250   0.769   6.096   5.824
  348SOL    HW2 5251   0.838   6.167   5.710
  349SOL     OW 5252   4.387   6.599   5.807
  349SOL    HW1 5253   4.342   6.671   5.764
  349SOL    HW2 5254   4.316   6.547   5.846
  350SOL     OW 5255   4.778   6.741   0.886
  350SOL    HW1 5256   4.797   6.822   0.933
  350SOL    HW2 5257   4.721   6.692   0.945
  351SOL     OW 5258   5.978   5.373   0.831
  351SOL    HW1 5259   5.995   5.422   0.750
  351SOL    HW2 5260   6.064   5.363   0.871
  352SOL     OW 5261   5.296   9.132   4.131
  352SOL    HW1 5262   5.272   9.043   4.158
  352SOL    HW2 5263   5.373   9.153   4.184
  353SOL     OW 5264   6.585   6.300   5.360
  353SOL    HW1 5265   6.546   6.224   5.404
  353SOL    HW2 5266   6.657   6.327   5.417
  354SOL     OW 5267   1.284   5.251   5.611
  354SOL    HW1 5268   1.220   5.314   5.578
  354SOL    HW2 5269   1.262   5.240   5.703
  355SOL     OW 5270   2.276   5.842   2.796
  355SOL    HW1 5271   2.232   5.927   2.794
  355SOL    HW2 5272   2.320   5.836   2.712
  356SOL     OW 5273   1.870   6.425   1.277
  356SOL    HW1 5274   1.789   6.391   1.314
  356SOL    HW2 5275   1.903   6.354   1.222
  357SOL     OW 5276   6.438   4.702   0.429
  357SOL    HW1 5277   6.471   4.791   0.437
  357SOL    HW2 5278   6.451   4.663   0.516
  358SOL     OW 5279   0.838   5.387   5.717
  358SOL    HW1 5280   0.914   5.439   5.742
  358SOL    HW2 5281   0.804   5.428   5.638
  359SOL     OW 5282   6.602   3.626   2.935
  359SOL    HW1 5283   6.542   3.619   2.862
  359SOL    HW2 5284   6.681   3.666   2.898
  360SOL     OW 5285   4.735   6.663   0.277
  360SOL    HW1 5286   4.807   6.659   0.340
  360SOL    HW2 5287   4.658   6.681   0.330
  361SOL     OW 5288   1.929   5.403   6.276
  361SOL    HW1 5289   2.021   5.380   6.280
  361SOL    HW2 5290   1.891   5.344   6.211
  362SOL     OW 5291   5.592   7.006   6.237
  362SOL    HW1 5292   5.583   6.937   6.171
  362SOL    HW2 5293   5.517   6.994   6.295
  363SOL     OW 5294   2.469   6.643   1.544
  363SOL    HW1 5295   2.559   6.619   1.562
  363SOL    HW2 5296   2.434   6.670   1.629
  364SOL     OW 5297   4.249   4.919   0.976
  364SOL    HW1 5298   4.188   4.990   0.997
  364SOL    HW2 5299   4.335   4.957   0.992
  365SOL     OW 5300   5.096   4.116   0.720
  365SOL    HW1 5301   5.044   4.197   0.727
  365SOL    HW2 5302   5.183   4.146   0.694
  366SOL     OW 5303   1.027   6.620   2.242
  366SOL    HW1 5304   1.013   6.675   2.165
  366SOL    HW2 5305   0.939   6.598   2.271
  367SOL     OW 5306   1.520   8.687   5.418
  367SOL    HW1 5307   1.452   8.639   5.463
  367SOL    HW2 5308   1.601   8.639   5.437
  368SOL     OW 5309   2.556   1.958   0.132
  368SOL    HW1 5310   2.495   2.031   0.122
  368SOL    HW2 5311   2.517   1.887   0.081
  369SOL     OW 5312   3.011   5.702   4.738
  369SOL    HW1 5313   2.921   5.679   4.761
  369SOL    HW2 5314   3.007   5.722   4.644
  370SOL     OW 5315   5.173   6.946   1.157
  370SOL    HW1 5316   5.210   6.941   1.069
  370SOL    HW2 5317   5.107   6.877   1.160
  371SOL     OW 5318   6.057   9.612   5.894
  371SOL    HW1 5319   6.035   9.519   5.899
  371SOL    HW2 5320   6.133   9.616   5.836
  372SOL     OW 5321   3.261   2.856   2.458
  372SOL    HW1 5322   3.204   2.920   2.416
  372SOL    HW2 5323   3.204   2.780   2.474
  373SOL     OW 5324   2.666   2.602   3.739
  373SOL    HW1 5325   2.622   2.683   3.766
  373SOL    HW2 5326   2.620   2.532   3.785
  374SOL     OW 5327   7.000   1.481   1.046
  374SOL    HW1 5328   6.985   1.574   1.062
  374SOL    HW2 5329   6.962   1.436   1.121
  375SOL     OW 5330   6.562  10.465   5.534
  375SOL    HW1 5331   6.542  10.521   5.609
  375SOL    HW2 5332   6.655  10.481   5.516
  376SOL     OW 5333   4.241   2.543   0.988
  376SOL    HW1 5334   4.334   2.563   0.989
  376SOL    HW2 5335   4.236   2.448   0.997
  377SOL     OW 5336   3.888   9.226   3.688
  377SOL    HW1 5337   3.835   9.173   3.629
  377SOL    HW2 5338   3.977   9.219   3.653
  378SOL     OW 5339   3.983   4.421   0.881
  378SOL    HW1 5340   4.043   4.492   0.859
  378SOL    HW2 5341   4.030   4.369   0.947
  379SOL     OW 5342  -0.148   2.516   3.660
  379SOL    HW1 5343  -0.195   2.541   3.580
  379SOL    HW2 5344  -0.135   2.598   3.707
  380SOL     OW 5345   1.762   7.084   5.114
  380SOL    HW1 5346   1.727   7.129   5.191
  380SOL    HW2 5347   1.768   6.992   5.141
  381SOL     OW 5348   6.790   2.778   0.083
  381SOL    HW1 5349   6.860   2.817   0.030
  381SOL    HW2 5350   6.727   2.744   0.019
  382SOL     OW 5351   1.073   2.377   3.739
  382SOL    HW1 5352   1.086   2.440   3.810
  382SOL    HW2 5353   1.129   2.303   3.761
  383SOL     OW 5354   6.747   5.392   2.730
  383SOL    HW1 5355   6.725   5.419   2.819
  383SOL    HW2 5356   6.719   5.301   2.725
  384SOL     OW 5357   3.281   5.783   5.952
  384SOL    HW1 5358   3.258   5.782   5.859
  384SOL    HW2 5359   3.339   5.708   5.964
  385SOL     OW 5360   4.760   5.971   0.768
  385SOL    HW1 5361   4.736   5.893   0.818
  385SOL    HW2 5362   4.743   5.947   0.677
  386SOL     OW 5363   4.992   8.295   5.225
  386SOL    HW1 5364   4.914   8.323   5.273
  386SOL    HW2 5365   4.960   8.271   5.138
  387SOL     OW 5366   7.548   6.585   1.675
  387SOL    HW1 5367   7.483   6.594   1.604
  387SOL    HW2 5368   7.496   6.590   1.755
  388SOL     OW 5369   7.185   9.054   5.931
  388SOL    HW1 5370   7.221   8.971   5.964
  388SOL    HW2 5371   7.183   9.044   5.836
  389SOL     OW 5372  -0.231   4.403   6.146
  389SOL    HW1 5373  -0.155   4.385   6.202
  389SOL    HW2 5374  -0.292   4.450   6.202
  390SOL     OW 5375   2.052   3.195   1.756
  390SOL    HW1 5376   1.963   3.223   1.778
  390SOL    HW2 5377   2.097   3.276   1.731
  391SOL     OW 5378   2.296   7.893   1.322
  391SOL    HW1 5379   2.345   7.820   1.360
  391SOL    HW2 5380   2.363   7.949   1.282
  392SOL     OW 5381   4.282   5.820   1.545
  392SOL    HW1 5382   4.313   5.767   1.618
  392SOL    HW2 5383   4.197   5.855   1.574
  393SOL     OW 5384   2.756   5.085   3.231
  393SOL    HW1 5385   2.752   5.000   3.187
  393SOL    HW2 5386   2.847   5.113   3.222
  394SOL     OW 5387   4.436   3.083   4.133
  394SOL    HW1 5388   4.468   3.164   4.094
  394SOL    HW2 5389   4.392   3.037   4.061
  395SOL     OW 5390   3.353   9.134   5.497
  395SOL    HW1 5391   3.446   9.145   5.518
  395SOL    HW2 5392   3.353   9.094   5.410
  396SOL     OW 5393   2.179   4.728   6.194
  396SOL    HW1 5394   2.110   4.754   6.133
  396SOL    HW2 5395   2.214   4.647   6.158
  397SOL     OW 5396   0.996   5.977   2.853
  397SOL    HW1 5397   1.004   5.973   2.757
  397SOL    HW2 5398   0.902   5.983   2.868
  398SOL     OW 5399   2.149   4.185   0.960
  398SOL    HW1 5400   2.099   4.263   0.937
  398SOL    HW2 5401   2.084   4.120   0.986
  399SOL     OW 5402   3.339   7.198   0.647
  399SOL    HW1 5403   3.383   7.283   0.658
  399SOL    HW2 5404   3.296   7.204   0.562
  400SOL     OW 5405   5.049   8.566   2.442
  400SOL    HW1 5406   5.104   8.606   2.375
  400SOL    HW2 5407   4.978   8.524   2.394
  401SOL     OW 5408   2.481   5.987   0.936
  401SOL    HW1 5409   2.435   5.923   0.990
  401SOL    HW2 5410   2.450   6.071   0.967
  402SOL     OW 5411   0.453   2.308   1.966
  402SOL    HW1 5412   0.370   2.265   1.988
  402SOL    HW2 5413   0.511   2.287   2.039
  403SOL     OW 5414   5.404   2.835   4.616
  403SOL    HW1 5415   5.447   2.906   4.664
  403SOL    HW2 5416   5.311   2.856   4.621
  404SOL     OW 5417   5.414   8.320   2.141
  404SOL    HW1 5418   5.394   8.229   2.160
  404SOL    HW2 5419   5.504   8.332   2.170
  405SOL     OW 5420   6.735   3.510   1.293
  405SOL    HW1 5421   6.660   3.476   1.342
  405SOL    HW2 5422   6.771   3.434   1.247
  406SOL     OW 5423   6.591   5.534   2.190
  406SOL    HW1 5424   6.511   5.493   2.223
  406SOL    HW2 5425   6.608   5.489   2.107
  407SOL     OW 5426  -0.606   3.059   3.851
  407SOL    HW1 5427  -0.526   3.105   3.826
  407SOL    HW2 5428  -0.616   3.077   3.945
  408SOL     OW 5429   1.215   5.217   4.361
  408SOL    HW1 5430   1.146   5.160   4.327
  408SOL    HW2 5431   1.289   5.202   4.303
  409SOL     OW 5432   0.484   3.526   3.401
  409SOL    HW1 5433   0.553   3.591   3.387
  409SOL    HW2 5434   0.417   3.573   3.451
  410SOL     OW 5435   1.152   4.439   6.192
  410SOL    HW1 5436   1.140   4.346   6.212
  410SOL    HW2 5437   1.214   4.441   6.119
  411SOL     OW 5438   1.766   9.269   4.943
  411SOL    HW1 5439   1.819   9.211   4.999
  411SOL    HW2 5440   1.691   9.293   4.998
  412SOL     OW 5441  -0.019   4.538   5.018
  412SOL    HW1 5442   0.016   4.550   5.106
  412SOL    HW2 5443  -0.022   4.626   4.981
  413SOL     OW 5444   2.624   7.564   4.449
  413SOL    HW1 5445   2.569   7.583   4.525
  413SOL    HW2 5446   2.680   7.492   4.478
  414SOL     OW 5447   5.955   2.023   0.051
  414SOL    HW1 5448   5.983   2.084   0.119
  414SOL    HW2 5449   5.868   2.054   0.025
  415SOL     OW 5450   1.929   3.926   4.806
  415SOL    HW1 5451   1.958   3.849   4.757
  415SOL    HW2 5452   1.980   3.922   4.887
  416SOL     OW 5453  -0.123   7.259   4.820
  416SOL    HW1 5454  -0.081   7.176   4.798
  416SOL    HW2 5455  -0.092   7.279   4.909
  417SOL     OW 5456   1.131   4.980   1.894
  417SOL    HW1 5457   1.178   5.043   1.949
  417SOL    HW2 5458   1.105   4.910   1.954
  418SOL     OW 5459   3.851   8.558   5.260
  418SOL    HW1 5460   3.844   8.600   5.346
  418SOL    HW2 5461   3.817   8.469   5.274
  419SOL     OW 5462   2.052   1.176   1.347
  419SOL    HW1 5463   2.022   1.191   1.437
  419SOL    HW2 5464   2.147   1.184   1.352
  420SOL     OW 5465   0.807   8.385   5.183
  420SOL    HW1 5466   0.810   8.463   5.238
  420SOL    HW2 5467   0.895   8.347   5.192
  421SOL     OW 5468   2.311   8.481   3.633
  421SOL    HW1 5469   2.243   8.415   3.647
  421SOL    HW2 5470   2.378   8.461   3.699
  422SOL     OW 5471   3.773   4.178   1.480
  422SOL    HW1 5472   3.754   4.189   1.574
  422SOL    HW2 5473   3.868   4.175   1.476
  423SOL     OW 5474   8.992   6.069   0.114
  423SOL    HW1 5475   9.079   6.040   0.140
  423SOL    HW2 5476   8.961   6.120   0.189
  424SOL     OW 5477   1.004   2.960   4.689
  424SOL    HW1 5478   1.065   2.935   4.620
  424SOL    HW2 5479   0.935   3.009   4.643
  425SOL     OW 5480   7.445   0.820   0.461
  425SOL    HW1 5481   7.382   0.878   0.419
  425SOL    HW2 5482   7.527   0.869   0.460
  426SOL     OW 5483   1.049  10.008   4.912
  426SOL    HW1 5484   0.978   9.949   4.936
  426SOL    HW2 5485   1.078  10.046   4.995
  427SOL     OW 5486   8.678   5.087   0.143
  427SOL    HW1 5487   8.713   5.175   0.129
  427SOL    HW2 5488   8.648   5.087   0.234
  428SOL     OW 5489   4.243   7.850   4.442
  428SOL    HW1 5490   4.263   7.757   4.434
  428SOL    HW2 5491   4.175   7.854   4.509
  429SOL     OW 5492   0.335   6.384   4.294
  429SOL    HW1 5493   0.388   6.382   4.214
  429SOL    HW2 5494   0.248   6.358   4.266
  430SOL     OW 5495   3.804   6.747   0.226
  430SOL    HW1 5496   3.785   6.694   0.303
  430SOL    HW2 5497   3.812   6.836   0.261
  431SOL     OW 5498   7.687   8.117   2.376
  431SOL    HW1 5499   7.686   8.191   2.437
  431SOL    HW2 5500   7.638   8.048   2.420
  432SOL     OW 5501   6.940   7.648   5.008
  432SOL    HW1 5502   6.937   7.621   4.916
  432SOL    HW2 5503   6.853   7.628   5.041
  433SOL     OW 5504   2.596   8.649   3.932
  433SOL    HW1 5505   2.521   8.600   3.965
  433SOL    HW2 5506   2.672   8.593   3.949
  434SOL     OW 5507   7.861   5.189   2.589
  434SOL    HW1 5508   7.784   5.183   2.532
  434SOL    HW2 5509   7.850   5.272   2.636
  435SOL     OW 5510   1.409   3.574   5.277
  435SOL    HW1 5511   1.475   3.640   5.299
  435SOL    HW2 5512   1.326   3.612   5.307
  436SOL     OW 5513   3.210   5.190   4.959
  436SOL    HW1 5514   3.129   5.158   4.919
  436SOL    HW2 5515   3.280   5.153   4.905
  437SOL     OW 5516   2.817   4.238   2.086
  437SOL    HW1 5517   2.912   4.227   2.073
  437SOL    HW2 5518   2.781   4.235   1.997
  438SOL     OW 5519   2.561   3.123   1.648
  438SOL    HW1 5520   2.620   3.095   1.578
  438SOL    HW2 5521   2.594   3.209   1.674
  439SOL     OW 5522   2.534   2.666   1.631
  439SOL    HW1 5523   2.479   2.621   1.695
  439SOL    HW2 5524   2.488   2.748   1.612
  440SOL     OW 5525   4.313   9.380   3.646
  440SOL    HW1 5526   4.247   9.317   3.617
  440SOL    HW2 5527   4.274   9.423   3.722
  441SOL     OW 5528  -0.903   2.558   4.048
  441SOL    HW1 5529  -0.943   2.486   4.097
  441SOL    HW2 5530  -0.835   2.515   3.994
  442SOL     OW 5531   1.203   6.436   3.855
  442SOL    HW1 5532   1.280   6.486   3.825
  442SOL    HW2 5533   1.143   6.439   3.780
  443SOL     OW 5534   4.273   7.197   1.024
  443SOL    HW1 5535   4.241   7.229   1.108
  443SOL    HW2 5536   4.368   7.189   1.035
  444SOL     OW 5537   1.157   2.155   2.274
  444SOL    HW1 5538   1.196   2.221   2.216
  444SOL    HW2 5539   1.205   2.164   2.356
  445SOL     OW 5540   5.894   3.055   2.867
  445SOL    HW1 5541   5.956   3.126   2.853
  445SOL    HW2 5542   5.826   3.094   2.922
  446SOL     OW 5543   7.564   9.255   5.198
  446SOL    HW1 5544   7.642   9.275   5.250
  446SOL    HW2 5545   7.590   9.274   5.108
  447SOL     OW 5546   6.132   3.262   2.273
  447SOL    HW1 5547   6.178   3.185   2.238
  447SOL    HW2 5548   6.074   3.290   2.202
  448SOL     OW 5549   1.498   3.448   4.498
  448SOL    HW1 5550   1.562   3.403   4.442
  448SOL    HW2 5551   1.508   3.406   4.583
  449SOL     OW 5552   6.106   4.579   1.320
  449SOL    HW1 5553   6.120   4.658   1.267
  449SOL    HW2 5554   6.026   4.598   1.369
  450SOL     OW 5555   4.173   3.009   0.406
  450SOL    HW1 5556   4.122   3.047   0.334
  450SOL    HW2 5557   4.115   2.943   0.444
  451SOL     OW 5558   7.192   7.933   1.443
  451SOL    HW1 5559   7.099   7.911   1.437
  451SOL    HW2 5560   7.196   8.028   1.438
  452SOL     OW 5561   0.430   8.504   4.399
  452SOL    HW1 5562   0.438   8.583   4.346
  452SOL    HW2 5563   0.348   8.516   4.447
  453SOL     OW 5564   4.827   6.147   0.979
  453SOL    HW1 5565   4.779   6.076   0.935
  453SOL    HW2 5566   4.916   6.142   0.944
  454SOL     OW 5567  -0.217   6.167   5.091
  454SOL    HW1 5568  -0.138   6.215   5.064
  454SOL    HW2 5569  -0.215   6.087   5.038
  455SOL     OW 5570   6.208   3.035   2.730
  455SOL    HW1 5571   6.194   3.083   2.812
  455SOL    HW2 5572   6.237   3.102   2.668
  456SOL     OW 5573   0.142   5.171   3.818
  456SOL    HW1 5574   0.208   5.237   3.841
  456SOL    HW2 5575   0.064   5.197   3.867
  457SOL     OW 5576   6.666   4.279   1.840
  457SOL    HW1 5577   6.651   4.261   1.747
  457SOL    HW2 5578   6.743   4.336   1.841
  458SOL     OW 5579   7.288   3.279   0.200
  458SOL    HW1 5580   7.364   3.221   0.193
  458SOL    HW2 5581   7.236   3.259   0.122
  459SOL     OW 5582   1.061   9.156   5.460
  459SOL    HW1 5583   0.970   9.127   5.462
  459SOL    HW2 5584   1.069   9.202   5.376
  460SOL     OW 5585  -0.020   4.726   5.878
  460SOL    HW1 5586  -0.083   4.656   5.898
  460SOL    HW2 5587   0.029   4.693   5.803
  461SOL     OW 5588   4.624   4.229   1.502
  461SOL    HW1 5589   4.609   4.318   1.535
  461SOL    HW2 5590   4.678   4.187   1.570
  462SOL     OW 5591   1.791   6.746   1.826
  462SOL    HW1 5592   1.759   6.836   1.826
  462SOL    HW2 5593   1.712   6.693   1.840
  463SOL     OW 5594   1.644   5.314   2.005
  463SOL    HW1 5595   1.737   5.325   1.985
  463SOL    HW2 5596   1.642   5.248   2.075
  464SOL     OW 5597   7.548   7.855   2.392
  464SOL    HW1 5598   7.537   7.760   2.402
  464SOL    HW2 5599   7.475   7.881   2.336
  465SOL     OW 5600   0.978   2.637   2.811
  465SOL    HW1 5601   0.998   2.728   2.833
  465SOL    HW2 5602   1.003   2.629   2.718
  466SOL     OW 5603   6.171   4.295   2.496
  466SOL    HW1 5604   6.217   4.313   2.414
  466SOL    HW2 5605   6.081   4.323   2.480
  467SOL     OW 5606   2.199   7.386   5.048
  467SOL    HW1 5607   2.170   7.424   4.965
  467SOL    HW2 5608   2.128   7.327   5.073
  468SOL     OW 5609   4.491   6.741   1.707
  468SOL    HW1 5610   4.415   6.728   1.650
  468SOL    HW2 5611   4.558   6.682   1.670
  469SOL     OW 5612   3.568   7.986   2.100
  469SOL    HW1 5613   3.643   8.034   2.135
  469SOL    HW2 5614   3.602   7.942   2.022
  470SOL     OW 5615   1.440   3.224   4.028
  470SOL    HW1 5616   1.400   3.307   4.001
  470SOL    HW2 5617   1.398   3.204   4.112
  471SOL     OW 5618   3.056   1.259   0.811
  471SOL    HW1 5619   3.082   1.284   0.900
  471SOL    HW2 5620   3.102   1.320   0.754
  472SOL     OW 5621   3.267   2.326   2.526
  472SOL    HW1 5622   3.264   2.401   2.467
  472SOL    HW2 5623   3.183   2.284   2.515
  473SOL     OW 5624   1.795   4.522   4.569
  473SOL    HW1 5625   1.799   4.435   4.608
  473SOL    HW2 5626   1.712   4.522   4.521
  474SOL     OW 5627   1.827   6.878   1.142
  474SOL    HW1 5628   1.763   6.810   1.159
  474SOL    HW2 5629   1.895   6.864   1.209
  475SOL     OW 5630   0.468   2.894   2.221
  475SOL    HW1 5631   0.462   2.840   2.300
  475SOL    HW2 5632   0.531   2.849   2.165
  476SOL     OW 5633   6.880   5.322   0.973
  476SOL    HW1 5634   6.956   5.310   0.917
  476SOL    HW2 5635   6.807   5.288   0.921
  477SOL     OW 5636  -0.043   2.248   1.626
  477SOL    HW1 5637  -0.042   2.267   1.532
  477SOL    HW2 5638  -0.131   2.273   1.655
  478SOL     OW 5639   2.364   6.986   6.152
  478SOL    HW1 5640   2.368   6.944   6.238
  478SOL    HW2 5641   2.441   6.952   6.106
  479SOL     OW 5642   3.073   2.482   1.290
  479SOL    HW1 5643   3.117   2.461   1.208
  479SOL    HW2 5644   3.116   2.426   1.355
  480SOL     OW 5645   6.227   3.225   0.736
  480SOL    HW1 5646   6.245   3.218   0.830
  480SOL    HW2 5647   6.283   3.157   0.696
  481SOL     OW 5648   2.757   9.194   5.215
  481SOL    HW1 5649   2.788   9.166   5.301
  481SOL    HW2 5650   2.661   9.191   5.223
  482SOL     OW 5651   0.494   5.912   3.072
  482SOL    HW1 5652   0.415   5.873   3.032
  482SOL    HW2 5653   0.502   5.868   3.156
  483SOL     OW 5654   4.160   4.282   1.930
  483SOL    HW1 5655   4.141   4.343   1.858
  483SOL    HW2 5656   4.193   4.337   2.001
  484SOL     OW 5657   2.266   7.995   5.000
  484SOL    HW1 5658   2.206   8.069   5.007
  484SOL    HW2 5659   2.335   8.026   4.941
  485SOL     OW 5660   8.204   5.870   1.100
  485SOL    HW1 5661   8.170   5.955   1.128
  485SOL    HW2 5662   8.298   5.876   1.113
  486SOL     OW 5663   7.089   5.378   3.093
  486SOL    HW1 5664   7.049   5.323   3.161
  486SOL    HW2 5665   7.136   5.445   3.142
  487SOL     OW 5666   3.368   6.924   1.642
  487SOL    HW1 5667   3.361   6.948   1.550
  487SOL    HW2 5668   3.452   6.960   1.670
  488SOL     OW 5669   1.283   6.204   3.542
  488SOL    HW1 5670   1.341   6.175   3.471
  488SOL    HW2 5671   1.331   6.183   3.622
  489SOL     OW 5672   1.320   5.540   4.656
  489SOL    HW1 5673   1.364   5.601   4.596
  489SOL    HW2 5674   1.251   5.501   4.604
  490SOL     OW 5675   3.219   3.207   4.916
  490SOL    HW1 5676   3.186   3.246   4.835
  490SOL    HW2 5677   3.254   3.122   4.890
  491SOL     OW 5678   5.168   5.619   0.066
  491SOL    HW1 5679   5.238   5.590   0.008
  491SOL    HW2 5680   5.214   5.657   0.141
  492SOL     OW 5681   5.211   8.353   4.948
  492SOL    HW1 5682   5.167   8.299   4.883
  492SOL    HW2 5683   5.146   8.419   4.974
  493SOL     OW 5684   0.116   5.638   4.207
  493SOL    HW1 5685   0.058   5.576   4.162
  493SOL    HW2 5686   0.154   5.691   4.137
  494SOL     OW 5687   7.527   7.218   0.379
  494SOL    HW1 5688   7.528   7.125   0.403
  494SOL    HW2 5689   7.499   7.218   0.287
  495SOL     OW 5690   3.635   8.298   5.101
  495SOL    HW1 5691   3.669   8.277   5.188
  495SOL    HW2 5692   3.705   8.272   5.041
  496SOL     OW 5693   7.990   6.754   2.104
  496SOL    HW1 5694   7.910   6.796   2.136
  496SOL    HW2 5695   8.001   6.786   2.015
  497SOL     OW 5696   2.804   5.710   5.765
  497SOL    HW1 5697   2.756   5.732   5.686
  497SOL    HW2 5698   2.883   5.666   5.735
  498SOL     OW 5699   1.677   5.804   6.059
  498SOL    HW1 5700   1.723   5.751   5.994
  498SOL    HW2 5701   1.741   5.818   6.129
  499SOL     OW 5702   8.822   7.963   1.199
  499SOL    HW1 5703   8.858   7.939   1.114
  499SOL    HW2 5704   8.892   7.943   1.261
  500SOL     OW 5705   2.280   2.294   1.125
  500SOL    HW1 5706   2.194   2.298   1.083
  500SOL    HW2 5707   2.283   2.371   1.182
  501SOL     OW 5708   1.883   5.140   3.999
  501SOL    HW1 5709   1.838   5.207   4.050
  501SOL    HW2 5710   1.896   5.068   4.061
  502SOL     OW 5711   2.602   3.336   3.016
  502SOL    HW1 5712   2.520   3.379   2.990
  502SOL    HW2 5713   2.613   3.360   3.108
  503SOL     OW 5714   6.773   6.334   1.402
  503SOL    HW1 5715   6.727   6.271   1.456
  503SOL    HW2 5716   6.853   6.289   1.375
  504SOL     OW 5717   2.000   8.912   4.299
  504SOL    HW1 5718   2.024   8.942   4.211
  504SOL    HW2 5719   2.063   8.843   4.319
  505SOL     OW 5720   2.186   9.852   4.442
  505SOL    HW1 5721   2.148   9.772   4.402
  505SOL    HW2 5722   2.231   9.820   4.520
  506SOL     OW 5723   0.161   2.258   2.006
  506SOL    HW1 5724   0.111   2.319   2.060
  506SOL    HW2 5725   0.168   2.179   2.059
  507SOL     OW 5726   0.715   6.325   6.081
  507SOL    HW1 5727   0.647   6.387   6.052
  507SOL    HW2 5728   0.711   6.255   6.016
  508SOL     OW 5729   0.913   4.105   3.047
  508SOL    HW1 5730   0.873   4.019   3.039
  508SOL    HW2 5731   0.999   4.095   3.007
  509SOL     OW 5732   7.006   3.798   2.464
  509SOL    HW1 5733   6.967   3.841   2.540
  509SOL    HW2 5734   6.983   3.706   2.474
  510SOL     OW 5735   1.527   5.483   5.208
  510SOL    HW1 5736   1.514   5.391   5.229
  510SOL    HW2 5737   1.513   5.528   5.292
  511SOL     OW 5738   1.327   6.918   3.962
  511SOL    HW1 5739   1.269   6.927   3.887
  511SOL    HW2 5740   1.294   6.980   4.026
  512SOL     OW 5741   2.335   3.547   4.425
  512SOL    HW1 5742   2.362   3.615   4.486
  512SOL    HW2 5743   2.417   3.510   4.392
  513SOL     OW 5744   5.625   4.013   1.991
  513SOL    HW1 5745   5.670   4.090   1.956
  513SOL    HW2 5746   5.677   3.939   1.959
  514SOL     OW 5747   1.284   3.432   0.481
  514SOL    HW1 5748   1.204   3.392   0.513
  514SOL    HW2 5749   1.352   3.401   0.540
  515SOL     OW 5750   6.464   1.345   1.909
  515SOL    HW1 5751   6.385   1.332   1.962
  515SOL    HW2 5752   6.452   1.431   1.869
  516SOL     OW 5753   3.670   3.451   5.868
  516SOL    HW1 5754   3.743   3.502   5.903
  516SOL    HW2 5755   3.618   3.427   5.945
  517SOL     OW 5756   1.043   5.775   4.511
  517SOL    HW1 5757   1.117   5.727   4.548
  517SOL    HW2 5758   0.999   5.813   4.587
  518SOL     OW 5759   3.613   1.971   2.577
  518SOL    HW1 5760   3.673   1.932   2.641
  518SOL    HW2 5761   3.596   2.059   2.611
  519SOL     OW 5762   6.721   0.841   1.424
  519SOL    HW1 5763   6.637   0.856   1.380
  519SOL    HW2 5764   6.712   0.885   1.509
  520SOL     OW 5765   8.176   4.030   1.320
  520SOL    HW1 5766   8.160   3.949   1.272
  520SOL    HW2 5767   8.265   4.055   1.295
  521SOL     OW 5768   7.078   3.532   1.778
  521SOL    HW1 5769   7.066   3.459   1.839
  521SOL    HW2 5770   7.110   3.492   1.698
  522SOL     OW 5771   6.613   5.715   1.495
  522SOL    HW1 5772   6.698   5.683   1.467
  522SOL    HW2 5773   6.598   5.793   1.443
  523SOL     OW 5774   3.045   8.938   5.025
  523SOL    HW1 5775   2.969   8.885   5.050
  523SOL    HW2 5776   3.076   8.976   5.108
  524SOL     OW 5777   5.684   8.961   3.235
  524SOL    HW1 5778   5.687   8.990   3.144
  524SOL    HW2 5779   5.672   9.041   3.286
  525SOL     OW 5780   0.543   3.578   5.607
  525SOL    HW1 5781   0.624   3.593   5.559
  525SOL    HW2 5782   0.491   3.522   5.549
  526SOL     OW 5783   1.147   6.923   3.772
  526SOL    HW1 5784   1.055   6.943   3.754
  526SOL    HW2 5785   1.179   6.879   3.693
  527SOL     OW 5786   4.154   4.616   5.773
  527SOL    HW1 5787   4.126   4.590   5.685
  527SOL    HW2 5788   4.075   4.611   5.826
  528SOL     OW 5789   7.645   4.122   1.532
  528SOL    HW1 5790   7.695   4.042   1.550
  528SOL    HW2 5791   7.598   4.102   1.451
  529SOL     OW 5792   6.774   7.020   1.795
  529SOL    HW1 5793   6.839   7.080   1.831
  529SOL    HW2 5794   6.748   6.965   1.869
  530SOL     OW 5795  -0.378   6.936   5.292
  530SOL    HW1 5796  -0.317   6.990   5.242
  530SOL    HW2 5797  -0.456   6.990   5.303
  531SOL     OW 5798   3.478   4.649   6.152
  531SOL    HW1 5799   3.430   4.609   6.224
  531SOL    HW2 5800   3.451   4.599   6.075
  532SOL     OW 5801   2.062   6.369   2.402
  532SOL    HW1 5802   2.102   6.317   2.331
  532SOL    HW2 5803   2.050   6.306   2.473
  533SOL     OW 5804   3.258   5.460   5.004
  533SOL    HW1 5805   3.347   5.495   4.999
  533SOL    HW2 5806   3.264   5.373   4.965
  534SOL     OW 5807   4.402   7.456   0.691
  534SOL    HW1 5808   4.403   7.506   0.609
  534SOL    HW2 5809   4.313   7.423   0.699
  535SOL     OW 5810   4.370  10.660   5.910
  535SOL    HW1 5811   4.302  10.605   5.947
  535SOL    HW2 5812   4.386  10.727   5.977
  536SOL     OW 5813   9.818   6.967   0.567
  536SOL    HW1 5814   9.889   6.970   0.504
  536SOL    HW2 5815   9.788   7.058   0.574
  537SOL     OW 5816   5.002   1.902   2.314
  537SOL    HW1 5817   5.060   1.893   2.390
  537SOL    HW2 5818   5.017   1.822   2.263
  538SOL     OW 5819  -0.250   5.543   5.005
  538SOL    HW1 5820  -0.172   5.587   4.970
  538SOL    HW2 5821  -0.303   5.614   5.040
  539SOL     OW 5822   2.389   5.233   0.633
  539SOL    HW1 5823   2.339   5.285   0.695
  539SOL    HW2 5824   2.475   5.275   0.629
  540SOL     OW 5825   2.925   6.310   1.644
  540SOL    HW1 5826   2.993   6.286   1.582
  540SOL    HW2 5827   2.922   6.238   1.707
  541SOL     OW 5828   4.686   7.388   2.047
  541SOL    HW1 5829   4.774   7.426   2.045
  541SOL    HW2 5830   4.654   7.410   2.135
  542SOL     OW 5831   1.618   6.299   3.509
  542SOL    HW1 5832   1.607   6.248   3.429
  542SOL    HW2 5833   1.533   6.292   3.554
  543SOL     OW 5834   5.810   7.321   0.444
  543SOL    HW1 5835   5.765   7.276   0.515
  543SOL    HW2 5836   5.903   7.311   0.465
  544SOL     OW 5837   6.125   4.831   1.188
  544SOL    HW1 5838   6.059   4.844   1.119
  544SOL    HW2 5839   6.147   4.920   1.216
  545SOL     OW 5840   4.090   2.148   0.040
  545SOL    HW1 5841   4.142   2.077   0.002
  545SOL    HW2 5842   4.136   2.172   0.120
  546SOL     OW 5843  -0.085   2.705   2.462
  546SOL    HW1 5844  -0.007   2.664   2.500
  546SOL    HW2 5845  -0.051   2.772   2.404
  547SOL     OW 5846   4.057   1.436   0.479
  547SOL    HW1 5847   4.081   1.527   0.464
  547SOL    HW2 5848   4.063   1.395   0.393
  548SOL     OW 5849   3.542   5.750   1.040
  548SOL    HW1 5850   3.612   5.791   1.091
  548SOL    HW2 5851   3.550   5.657   1.060
  549SOL     OW 5852   2.320   1.195   1.938
  549SOL    HW1 5853   2.379   1.176   1.865
  549SOL    HW2 5854   2.234   1.204   1.897
  550SOL     OW 5855   7.605   4.967   2.518
  550SOL    HW1 5856   7.610   5.024   2.594
  550SOL    HW2 5857   7.622   4.879   2.552
  551SOL     OW 5858   3.211   9.244   5.724
  551SOL    HW1 5859   3.243   9.213   5.809
  551SOL    HW2 5860   3.267   9.201   5.660
  552SOL     OW 5861   6.988   8.272   2.296
  552SOL    HW1 5862   7.039   8.284   2.376
  552SOL    HW2 5863   6.898   8.260   2.326
  553SOL     OW 5864   4.789   4.580   6.145
  553SOL    HW1 5865   4.821   4.591   6.234
  553SOL    HW2 5866   4.860   4.612   6.090
  554SOL     OW 5867   1.164   4.133   4.872
  554SOL    HW1 5868   1.073   4.159   4.857
  554SOL    HW2 5869   1.158   4.065   4.940
  555SOL     OW 5870   2.114   4.646   1.532
  555SOL    HW1 5871   2.121   4.681   1.621
  555SOL    HW2 5872   2.121   4.723   1.475
  556SOL     OW 5873   2.895   3.031   4.430
  556SOL    HW1 5874   2.883   2.936   4.419
  556SOL    HW2 5875   2.989   3.043   4.437
  557SOL     OW 5876   4.160   9.329   4.224
  557SOL    HW1 5877   4.116   9.251   4.259
  557SOL    HW2 5878   4.153   9.394   4.293
  558SOL     OW 5879   6.320   4.967   3.356
  558SOL    HW1 5880   6.225   4.974   3.342
  558SOL    HW2 5881   6.329   4.926   3.442
  559SOL     OW 5882   6.646  10.396   6.024
  559SOL    HW1 5883   6.557  10.431   6.024
  559SOL    HW2 5884   6.675  10.406   6.115
  560SOL     OW 5885   5.342   3.839   0.453
  560SOL    HW1 5886   5.319   3.767   0.511
  560SOL    HW2 5887   5.389   3.797   0.381
  561SOL     OW 5888   7.008   7.951   2.792
  561SOL    HW1 5889   6.938   7.960   2.728
  561SOL    HW2 5890   7.063   8.029   2.779
  562SOL     OW 5891   0.533   5.962   6.213
  562SOL    HW1 5892   0.466   5.997   6.155
  562SOL    HW2 5893   0.513   5.868   6.219
  563SOL     OW 5894   6.561   9.481   3.829
  563SOL    HW1 5895   6.526   9.428   3.757
  563SOL    HW2 5896   6.639   9.433   3.858
  564SOL     OW 5897   4.396   1.312   0.441
  564SOL    HW1 5898   4.318   1.360   0.411
  564SOL    HW2 5899   4.470   1.364   0.409
  565SOL     OW 5900   1.717   5.295   3.671
  565SOL    HW1 5901   1.649   5.342   3.625
  565SOL    HW2 5902   1.670   5.239   3.733
  566SOL     OW 5903   6.704   1.577   1.627
  566SOL    HW1 5904   6.617   1.562   1.591
  566SOL    HW2 5905   6.746   1.491   1.625
  567SOL     OW 5906   6.938   7.175   1.531
  567SOL    HW1 5907   6.961   7.261   1.566
  567SOL    HW2 5908   7.010   7.118   1.558
  568SOL     OW 5909  -0.620   2.872   3.593
  568SOL    HW1 5910  -0.687   2.897   3.657
  568SOL    HW2 5911  -0.654   2.902   3.509
  569SOL     OW 5912   6.788   1.896   1.874
  569SOL    HW1 5913   6.777   1.934   1.961
  569SOL    HW2 5914   6.796   1.801   1.889
  570SOL     OW 5915   1.461   8.920   4.851
  570SOL    HW1 5916   1.450   8.982   4.779
  570SOL    HW2 5917   1.428   8.837   4.817
  571SOL     OW 5918   9.051   7.902   1.360
  571SOL    HW1 5919   9.117   7.833   1.357
  571SOL    HW2 5920   9.078   7.957   1.434
  572SOL     OW 5921   7.991   4.212   1.139
  572SOL    HW1 5922   7.961   4.301   1.159
  572SOL    HW2 5923   8.064   4.198   1.200
  573SOL     OW 5924   4.095   2.927   2.828
  573SOL    HW1 5925   4.090   3.002   2.769
  573SOL    HW2 5926   4.125   2.855   2.772
  574SOL     OW 5927   7.021   3.050   0.270
  574SOL    HW1 5928   7.082   3.085   0.335
  574SOL    HW2 5929   7.072   3.045   0.189
  575SOL     OW 5930   6.798   1.338   1.555
  575SOL    HW1 5931   6.752   1.367   1.477
  575SOL    HW2 5932   6.809   1.243   1.543
  576SOL     OW 5933   3.883   4.766   0.914
  576SOL    HW1 5934   3.973   4.759   0.881
  576SOL    HW2 5935   3.865   4.860   0.914
  577SOL     OW 5936  -0.612   5.371   5.185
  577SOL    HW1 5937  -0.671   5.409   5.251
  577SOL    HW2 5938  -0.628   5.277   5.191
  578SOL     OW 5939   6.150   5.906   0.346
  578SOL    HW1 5940   6.134   5.818   0.313
  578SOL    HW2 5941   6.245   5.913   0.349
  579SOL     OW 5942   3.381   0.850   0.557
  579SOL    HW1 5943   3.400   0.770   0.509
  579SOL    HW2 5944   3.287   0.844   0.577
  580SOL     OW 5945   2.816   2.976   3.767
  580SOL    HW1 5946   2.778   3.052   3.722
  580SOL    HW2 5947   2.804   2.995   3.860
  581SOL     OW 5948   6.822   3.073   1.337
  581SOL    HW1 5949   6.851   2.991   1.375
  581SOL    HW2 5950   6.759   3.108   1.400
  582SOL     OW 5951  -0.627   3.110   4.421
  582SOL    HW1 5952  -0.542   3.154   4.432
  582SOL    HW2 5953  -0.625   3.037   4.482
  583SOL     OW 5954   4.392   6.882   0.801
  583SOL    HW1 5955   4.418   6.969   0.769
  583SOL    HW2 5956   4.470   6.828   0.792
  584SOL     OW 5957   2.089   7.807   5.084
  584SOL    HW1 5958   2.161   7.746   5.104
  584SOL    HW2 5959   2.132   7.892   5.077
  585SOL     OW 5960   7.844   3.815   1.830
  585SOL    HW1 5961   7.898   3.843   1.904
  585SOL    HW2 5962   7.803   3.734   1.860
  586SOL     OW 5963   4.127   1.797   1.806
  586SOL    HW1 5964   4.060   1.729   1.802
  586SOL    HW2 5965   4.097   1.864   1.745
  587SOL     OW 5966   2.219   3.452   2.369
  587SOL    HW1 5967   2.204   3.472   2.277
  587SOL    HW2 5968   2.292   3.390   2.368
  588SOL     OW 5969   1.991   4.619   4.404
  588SOL    HW1 5970   2.043   4.543   4.378
  588SOL    HW2 5971   1.923   4.583   4.461
  589SOL     OW 5972   3.745   7.834   5.305
  589SOL    HW1 5973   3.737   7.929   5.315
  589SOL    HW2 5974   3.663   7.799   5.340
  590SOL     OW 5975   3.511   7.098   1.103
  590SOL    HW1 5976   3.534   7.005   1.112
  590SOL    HW2 5977   3.564   7.128   1.029
  591SOL     OW 5978   8.362   5.052   1.056
  591SOL    HW1 5979   8.348   4.957   1.061
  591SOL    HW2 5980   8.456   5.062   1.044
  592SOL     OW 5981  -1.645   3.628   5.891
  592SOL    HW1 5982  -1.668   3.539   5.864
  592SOL    HW2 5983  -1.641   3.678   5.810
  593SOL     OW 5984   4.792   1.499   2.570
  593SOL    HW1 5985   4.729   1.453   2.626
  593SOL    HW2 5986   4.795   1.447   2.489
  594SOL     OW 5987   2.708   8.251   2.513
  594SOL    HW1 5988   2.722   8.188   2.583
  594SOL    HW2 5989   2.614   8.245   2.494
  595SOL     OW 5990   2.617   4.429   5.877
  595SOL    HW1 5991   2.611   4.403   5.785
  595SOL    HW2 5992   2.675   4.506   5.876
  596SOL     OW 5993   4.933   7.041   0.368
  596SOL    HW1 5994   4.879   6.998   0.434
  596SOL    HW2 5995   4.949   6.974   0.302
  597SOL     OW 5996   2.945   8.583   5.579
  597SOL    HW1 5997   2.913   8.532   5.653
  597SOL    HW2 5998   3.025   8.538   5.551
  598SOL     OW 5999   2.422   8.072   5.967
  598SOL    HW1 6000   2.373   8.107   5.893
  598SOL    HW2 6001   2.464   7.993   5.933
  599SOL     OW 6002  -0.163   3.941   5.912
  599SOL    HW1 6003  -0.114   3.861   5.893
  599SOL    HW2 6004  -0.197   3.929   6.000
  600SOL     OW 6005   2.424   4.771   0.678
  600SOL    HW1 6006   2.428   4.776   0.583
  600SOL    HW2 6007   2.499   4.822   0.709
  601SOL     OW 6008   5.365   8.492   5.981
  601SOL    HW1 6009   5.303   8.420   5.989
  601SOL    HW2 6010   5.323   8.565   6.026
  602SOL     OW 6011   4.274   2.276   0.569
  602SOL    HW1 6012   4.254   2.186   0.594
  602SOL    HW2 6013   4.368   2.284   0.583
  603SOL     OW 6014  -0.386   4.919   4.003
  603SOL    HW1 6015  -0.313   4.936   4.063
  603SOL    HW2 6016  -0.447   4.866   4.055
  604SOL     OW 6017   0.657   8.808   5.609
  604SOL    HW1 6018   0.578   8.772   5.651
  604SOL    HW2 6019   0.729   8.770   5.658
  605SOL     OW 6020   4.524   2.376   3.237
  605SOL    HW1 6021   4.598   2.405   3.290
  605SOL    HW2 6022   4.449   2.423   3.273
  606SOL     OW 6023   3.035   0.851   1.207
  606SOL    HW1 6024   2.963   0.891   1.255
  606SOL    HW2 6025   3.039   0.761   1.240
  607SOL     OW 6026   8.948   4.830   0.090
  607SOL    HW1 6027   8.969   4.876   0.171
  607SOL    HW2 6028   8.854   4.812   0.096
  608SOL     OW 6029   1.776   2.468   3.255
  608SOL    HW1 6030   1.702   2.420   3.293
  608SOL    HW2 6031   1.736   2.526   3.190
  609SOL     OW 6032   2.886   6.919   0.353
  609SOL    HW1 6033   2.880   6.855   0.282
  609SOL    HW2 6034   2.948   6.881   0.415
  610SOL     OW 6035   7.520   3.116   0.822
  610SOL    HW1 6036   7.514   3.039   0.878
  610SOL    HW2 6037   7.561   3.084   0.741
  611SOL     OW 6038   2.758   7.136   6.179
  611SOL    HW1 6039   2.842   7.180   6.164
  611SOL    HW2 6040   2.695   7.189   6.130
  612SOL     OW 6041   5.062   2.945   4.227
  612SOL    HW1 6042   5.029   2.867   4.182
  612SOL    HW2 6043   4.983   2.989   4.260
  613SOL     OW 6044   2.359   2.295   3.529
  613SOL    HW1 6045   2.318   2.303   3.615
  613SOL    HW2 6046   2.298   2.242   3.479
  614SOL     OW 6047   1.963   2.430   3.570
  614SOL    HW1 6048   1.867   2.434   3.571
  614SOL    HW2 6049   1.991   2.521   3.585
  615SOL     OW 6050   3.268   9.414   6.312
  615SOL    HW1 6051   3.200   9.411   6.245
  615SOL    HW2 6052   3.340   9.464   6.271
  616SOL     OW 6053   3.097   8.258   4.647
  616SOL    HW1 6054   3.081   8.195   4.577
  616SOL    HW2 6055   3.125   8.338   4.602
  617SOL     OW 6056   3.078   1.749   1.603
  617SOL    HW1 6057   3.095   1.816   1.669
  617SOL    HW2 6058   2.983   1.754   1.588
  618SOL     OW 6059   6.842   7.283   2.255
  618SOL    HW1 6060   6.905   7.339   2.300
  618SOL    HW2 6061   6.846   7.311   2.164
  619SOL     OW 6062   2.552   7.971   4.091
  619SOL    HW1 6063   2.545   8.063   4.063
  619SOL    HW2 6064   2.586   7.925   4.014
  620SOL     OW 6065   5.735   3.942   4.067
  620SOL    HW1 6066   5.704   3.856   4.038
  620SOL    HW2 6067   5.781   3.977   3.990
  621SOL     OW 6068   3.294   8.269   6.057
  621SOL    HW1 6069   3.366   8.332   6.055
  621SOL    HW2 6070   3.235   8.302   6.125
  622SOL     OW 6071   0.665   2.018   2.070
  622SOL    HW1 6072   0.699   1.929   2.063
  622SOL    HW2 6073   0.631   2.037   1.982
  623SOL     OW 6074   2.916   5.869   5.977
  623SOL    HW1 6075   3.000   5.824   5.981
  623SOL    HW2 6076   2.853   5.800   5.959
  624SOL     OW 6077   7.570   9.176   3.836
  624SOL    HW1 6078   7.556   9.110   3.768
  624SOL    HW2 6079   7.579   9.126   3.917
  625SOL     OW 6080   2.682   6.001   3.248
  625SOL    HW1 6081   2.741   5.938   3.207
  625SOL    HW2 6082   2.606   6.003   3.190
  626SOL     OW 6083   2.558   5.006   4.225
  626SOL    HW1 6084   2.623   4.936   4.213
  626SOL    HW2 6085   2.529   4.995   4.316
  627SOL     OW 6086   7.292   4.681   3.212
  627SOL    HW1 6087   7.327   4.747   3.153
  627SOL    HW2 6088   7.225   4.636   3.161
  628SOL     OW 6089   1.164   9.594   5.693
  628SOL    HW1 6090   1.174   9.528   5.761
  628SOL    HW2 6091   1.220   9.666   5.721
  629SOL     OW 6092   1.728   6.394   4.273
  629SOL    HW1 6093   1.771   6.311   4.254
  629SOL    HW2 6094   1.788   6.439   4.334
  630SOL     OW 6095   3.212   3.939   5.854
  630SOL    HW1 6096   3.239   3.919   5.943
  630SOL    HW2 6097   3.187   3.854   5.817
  631SOL     OW 6098   6.777   9.905   4.586
  631SOL    HW1 6099   6.765   9.995   4.556
  631SOL    HW2 6100   6.852   9.910   4.645
  632SOL     OW 6101  -0.082   7.891   5.579
  632SOL    HW1 6102  -0.148   7.865   5.515
  632SOL    HW2 6103  -0.123   7.876   5.664
  633SOL     OW 6104   3.732   1.090   0.611
  633SOL    HW1 6105   3.723   1.015   0.551
  633SOL    HW2 6106   3.824   1.115   0.604
  634SOL     OW 6107   3.928   9.110   6.086
  634SOL    HW1 6108   3.954   9.028   6.128
  634SOL    HW2 6109   3.841   9.129   6.121
  635SOL     OW 6110   3.843   0.568   0.896
  635SOL    HW1 6111   3.856   0.661   0.875
  635SOL    HW2 6112   3.820   0.528   0.813
  636SOL     OW 6113   4.234   4.738   6.125
  636SOL    HW1 6114   4.193   4.670   6.178
  636SOL    HW2 6115   4.172   4.810   6.127
  637SOL     OW 6116   0.617   5.767   2.776
  637SOL    HW1 6117   0.678   5.817   2.831
  637SOL    HW2 6118   0.595   5.690   2.829
  638SOL     OW 6119   2.979   3.587   2.885
  638SOL    HW1 6120   2.973   3.523   2.957
  638SOL    HW2 6121   2.906   3.647   2.900
  639SOL     OW 6122  -0.763   4.878   4.089
  639SOL    HW1 6123  -0.839   4.874   4.030
  639SOL    HW2 6124  -0.754   4.971   4.110
  640SOL     OW 6125   3.522   7.650   1.882
  640SOL    HW1 6126   3.452   7.713   1.860
  640SOL    HW2 6127   3.594   7.704   1.913
  641SOL     OW 6128   3.154   6.680   2.583
  641SOL    HW1 6129   3.152   6.678   2.488
  641SOL    HW2 6130   3.075   6.729   2.608
  642SOL     OW 6131   2.128   3.217   3.627
  642SOL    HW1 6132   2.108   3.245   3.716
  642SOL    HW2 6133   2.060   3.154   3.605
  643SOL     OW 6134   4.593   7.300   0.800
  643SOL    HW1 6135   4.515   7.353   0.782
  643SOL    HW2 6136   4.657   7.363   0.834
  644SOL     OW 6137   5.512   7.197   1.598
  644SOL    HW1 6138   5.429   7.222   1.639
  644SOL    HW2 6139   5.572   7.268   1.620
  645SOL     OW 6140   2.970   8.393   3.765
  645SOL    HW1 6141   2.952   8.306   3.802
  645SOL    HW2 6142   3.036   8.377   3.697
  646SOL     OW 6143   5.415   8.633   4.215
  646SOL    HW1 6144   5.333   8.584   4.213
  646SOL    HW2 6145   5.408   8.689   4.293
  647SOL     OW 6146  -0.552   5.028   5.122
  647SOL    HW1 6147  -0.645   5.013   5.137
  647SOL    HW2 6148  -0.510   5.009   5.206
  648SOL     OW 6149   7.901   5.869   1.783
  648SOL    HW1 6150   7.865   5.870   1.872
  648SOL    HW2 6151   7.989   5.906   1.792
  649SOL     OW 6152   8.253   7.547   3.281
  649SOL    HW1 6153   8.320   7.544   3.213
  649SOL    HW2 6154   8.176   7.584   3.238
  650SOL     OW 6155   4.842   2.940   2.620
  650SOL    HW1 6156   4.869   2.948   2.712
  650SOL    HW2 6157   4.835   3.030   2.590
  651SOL     OW 6158   6.880  10.121   6.211
  651SOL    HW1 6159   6.961  10.162   6.179
  651SOL    HW2 6160   6.909  10.039   6.252
  652SOL     OW 6161   4.729   6.908   0.534
  652SOL    HW1 6162   4.667   6.960   0.584
  652SOL    HW2 6163   4.701   6.817   0.549
  653SOL     OW 6164  -0.353   3.822   4.648
  653SOL    HW1 6165  -0.353   3.729   4.628
  653SOL    HW2 6166  -0.367   3.865   4.563
  654SOL     OW 6167   1.502   3.069   0.138
  654SOL    HW1 6168   1.589   3.106   0.124
  654SOL    HW2 6169   1.445   3.146   0.146
  655SOL     OW 6170   3.668   4.937   1.220
  655SOL    HW1 6171   3.704   4.949   1.131
  655SOL    HW2 6172   3.618   4.856   1.215
  656SOL     OW 6173   1.420   8.628   2.935
  656SOL    HW1 6174   1.509   8.598   2.918
  656SOL    HW2 6175   1.407   8.616   3.029
  657SOL     OW 6176   4.757   8.362   2.617
  657SOL    HW1 6177   4.737   8.393   2.529
  657SOL    HW2 6178   4.748   8.267   2.612
  658SOL     OW 6179   6.578   9.739   4.350
  658SOL    HW1 6180   6.548   9.687   4.424
  658SOL    HW2 6181   6.648   9.794   4.386
  659SOL     OW 6182   5.129   2.434   0.859
  659SOL    HW1 6183   5.040   2.426   0.894
  659SOL    HW2 6184   5.117   2.438   0.764
  660SOL     OW 6185   4.124   9.054   3.857
  660SOL    HW1 6186   4.093   8.986   3.798
  660SOL    HW2 6187   4.089   9.135   3.820
  661SOL     OW 6188  -0.702   2.500   3.849
  661SOL    HW1 6189  -0.726   2.511   3.757
  661SOL    HW2 6190  -0.697   2.589   3.884
  662SOL     OW 6191   2.515   8.213   5.559
  662SOL    HW1 6192   2.424   8.238   5.573
  662SOL    HW2 6193   2.555   8.290   5.519
  663SOL     OW 6194   0.261   4.397   5.545
  663SOL    HW1 6195   0.168   4.407   5.524
  663SOL    HW2 6196   0.280   4.471   5.603
  664SOL     OW 6197   5.063   2.044   3.135
  664SOL    HW1 6198   5.022   2.131   3.141
  664SOL    HW2 6199   5.157   2.061   3.147
  665SOL     OW 6200  -0.899   2.656   4.300
  665SOL    HW1 6201  -0.893   2.646   4.205
  665SOL    HW2 6202  -0.893   2.750   4.315
  666SOL     OW 6203   2.494   6.361   3.280
  666SOL    HW1 6204   2.578   6.389   3.244
  666SOL    HW2 6205   2.513   6.337   3.371
  667SOL     OW 6206   8.037   4.560   0.942
  667SOL    HW1 6207   8.082   4.488   0.899
  667SOL    HW2 6208   7.944   4.540   0.932
  668SOL     OW 6209   2.248   2.798   2.711
  668SOL    HW1 6210   2.275   2.843   2.791
  668SOL    HW2 6211   2.156   2.776   2.725
  669SOL     OW 6212   2.212   3.615   5.260
  669SOL    HW1 6213   2.125   3.655   5.259
  669SOL    HW2 6214   2.225   3.588   5.351
  670SOL     OW 6215   8.376   4.782   0.963
  670SOL    HW1 6216   8.324   4.796   1.041
  670SOL    HW2 6217   8.420   4.698   0.978
  671SOL     OW 6218   7.758   5.308   0.155
  671SOL    HW1 6219   7.669   5.274   0.151
  671SOL    HW2 6220   7.814   5.232   0.141
  672SOL     OW 6221   4.007   1.906   0.784
  672SOL    HW1 6222   3.929   1.860   0.813
  672SOL    HW2 6223   4.060   1.839   0.741
  673SOL     OW 6224   4.430   4.723   5.846
  673SOL    HW1 6225   4.338   4.701   5.833
  673SOL    HW2 6226   4.474   4.639   5.857
  674SOL     OW 6227   7.817   4.886   0.830
  674SOL    HW1 6228   7.782   4.956   0.886
  674SOL    HW2 6229   7.905   4.916   0.807
  675SOL     OW 6230   5.429   3.703   0.936
  675SOL    HW1 6231   5.367   3.772   0.912
  675SOL    HW2 6232   5.396   3.625   0.890
  676SOL     OW 6233   3.561   9.911   5.223
  676SOL    HW1 6234   3.650   9.944   5.218
  676SOL    HW2 6235   3.532   9.933   5.312
  677SOL     OW 6236   8.511   6.653   2.383
  677SOL    HW1 6237   8.462   6.694   2.312
  677SOL    HW2 6238   8.459   6.668   2.461
  678SOL     OW 6239   0.882   2.254   2.361
  678SOL    HW1 6240   0.955   2.194   2.348
  678SOL    HW2 6241   0.830   2.215   2.431
  679SOL     OW 6242   0.433   7.189   6.263
  679SOL    HW1 6243   0.367   7.120   6.272
  679SOL    HW2 6244   0.392   7.255   6.209
  680SOL     OW 6245   1.678   3.627   0.064
  680SOL    HW1 6246   1.645   3.613   0.153
  680SOL    HW2 6247   1.711   3.541   0.037
  681SOL     OW 6248   1.601   4.665   4.191
  681SOL    HW1 6249   1.592   4.752   4.151
  681SOL    HW2 6250   1.680   4.628   4.151
  682SOL     OW 6251   4.244   5.104   0.217
  682SOL    HW1 6252   4.196   5.170   0.268
  682SOL    HW2 6253   4.186   5.028   0.215
  683SOL     OW 6254   3.400   6.786   2.795
  683SOL    HW1 6255   3.366   6.778   2.706
  683SOL    HW2 6256   3.326   6.819   2.847
  684SOL     OW 6257   1.967   4.321   2.006
  684SOL    HW1 6258   1.983   4.248   2.066
  684SOL    HW2 6259   1.978   4.399   2.060
  685SOL     OW 6260   1.534   4.206   0.958
  685SOL    HW1 6261   1.585   4.148   0.902
  685SOL    HW2 6262   1.560   4.182   1.047
  686SOL     OW 6263  -0.027   9.991   5.943
  686SOL    HW1 6264  -0.017   9.925   5.875
  686SOL    HW2 6265  -0.078   9.947   6.012
  687SOL     OW 6266   1.180   4.097   1.577
  687SOL    HW1 6267   1.146   4.174   1.623
  687SOL    HW2 6268   1.247   4.063   1.636
  688SOL     OW 6269   7.079   2.596   1.385
  688SOL    HW1 6270   6.988   2.569   1.374
  688SOL    HW2 6271   7.121   2.522   1.428
  689SOL     OW 6272   3.045   0.687   0.270
  689SOL    HW1 6273   3.130   0.689   0.226
  689SOL    HW2 6274   3.004   0.607   0.238
  690SOL     OW 6275   2.192   2.858   4.834
  690SOL    HW1 6276   2.207   2.951   4.822
  690SOL    HW2 6277   2.185   2.822   4.745
  691SOL     OW 6278   4.391   0.992   0.905
  691SOL    HW1 6279   4.386   0.910   0.954
  691SOL    HW2 6280   4.474   1.030   0.931
  692SOL     OW 6281  -0.834   3.934   4.931
  692SOL    HW1 6282  -0.762   3.932   4.994
  692SOL    HW2 6283  -0.795   3.900   4.850
  693SOL     OW 6284   3.066   5.403   3.176
  693SOL    HW1 6285   2.986   5.413   3.124
  693SOL    HW2 6286   3.136   5.434   3.118
  694SOL     OW 6287   7.920   8.982   4.192
  694SOL    HW1 6288   7.916   8.956   4.100
  694SOL    HW2 6289   7.947   9.074   4.190
  695SOL     OW 6290   7.777   6.935   1.797
  695SOL    HW1 6291   7.753   6.926   1.889
  695SOL    HW2 6292   7.864   6.895   1.790
  696SOL     OW 6293   3.837  10.121   4.912
  696SOL    HW1 6294   3.761  10.067   4.886
  696SOL    HW2 6295   3.900  10.108   4.841
  697SOL     OW 6296   1.127   9.089   5.985
  697SOL    HW1 6297   1.192   9.071   6.053
  697SOL    HW2 6298   1.047   9.108   6.034
  698SOL     OW 6299  -1.339   4.769   5.785
  698SOL    HW1 6300  -1.424   4.742   5.819
  698SOL    HW2 6301  -1.279   4.758   5.858
  699SOL     OW 6302   2.140   4.316   2.907
  699SOL    HW1 6303   2.096   4.331   2.990
  699SOL    HW2 6304   2.088   4.247   2.864
  700SOL     OW 6305   7.120   7.254   0.813
  700SOL    HW1 6306   7.152   7.296   0.734
  700SOL    HW2 6307   7.032   7.224   0.791
  701SOL     OW 6308   6.308   6.867   3.626
  701SOL    HW1 6309   6.218   6.839   3.637
  701SOL    HW2 6310   6.302   6.953   3.584
  702SOL     OW 6311   1.308   2.481   3.883
  702SOL    HW1 6312   1.365   2.463   3.958
  702SOL    HW2 6313   1.316   2.575   3.868
  703SOL     OW 6314   0.577   3.258   1.505
  703SOL    HW1 6315   0.488   3.291   1.494
  703SOL    HW2 6316   0.607   3.297   1.587
  704SOL     OW 6317  -0.195   4.257   3.275
  704SOL    HW1 6318  -0.203   4.205   3.355
  704SOL    HW2 6319  -0.217   4.346   3.302
  705SOL     OW 6320   5.573   6.842   6.004
  705SOL    HW1 6321   5.651   6.836   5.949
  705SOL    HW2 6322   5.501   6.856   5.942
  706SOL     OW 6323   1.953   5.246   3.463
  706SOL    HW1 6324   1.968   5.328   3.416
  706SOL    HW2 6325   1.877   5.263   3.518
  707SOL     OW 6326   2.208   8.114   5.740
  707SOL    HW1 6327   2.153   8.109   5.818
  707SOL    HW2 6328   2.207   8.025   5.704
  708SOL     OW 6329   2.212  10.171   5.940
  708SOL    HW1 6330   2.189  10.178   5.847
  708SOL    HW2 6331   2.307  10.183   5.942
  709SOL     OW 6332   0.527   7.430   5.990
  709SOL    HW1 6333   0.451   7.372   5.994
  709SOL    HW2 6334   0.565   7.426   6.077
  710SOL     OW 6335   6.850   8.030   2.545
  710SOL    HW1 6336   6.822   7.964   2.481
  710SOL    HW2 6337   6.811   8.112   2.515
  711SOL     OW 6338   4.193   9.609   5.836
  711SOL    HW1 6339   4.244   9.531   5.816
  711SOL    HW2 6340   4.105   9.576   5.854
  712SOL     OW 6341   2.699   5.137   1.315
  712SOL    HW1 6342   2.617   5.094   1.338
  712SOL    HW2 6343   2.694   5.223   1.357
  713SOL     OW 6344   1.035   8.667   5.163
  713SOL    HW1 6345   0.984   8.657   5.243
  713SOL    HW2 6346   1.126   8.671   5.192
  714SOL     OW 6347   8.161   8.944   4.314
  714SOL    HW1 6348   8.073   8.978   4.328
  714SOL    HW2 6349   8.149   8.861   4.268
  715SOL     OW 6350   2.616   2.236   3.638
  715SOL    HW1 6351   2.531   2.220   3.596
  715SOL    HW2 6352   2.628   2.162   3.697
  716SOL     OW 6353   2.730   8.260   4.617
  716SOL    HW1 6354   2.776   8.326   4.669
  716SOL    HW2 6355   2.637   8.283   4.627
  717SOL     OW 6356   1.884   5.311   2.546
  717SOL    HW1 6357   1.808   5.331   2.491
  717SOL    HW2 6358   1.867   5.224   2.581
  718SOL     OW 6359   6.145   2.720   2.609
  718SOL    HW1 6360   6.218   2.782   2.612
  718SOL    HW2 6361   6.069   2.772   2.638
  719SOL     OW 6362   2.777   6.286   6.158
  719SOL    HW1 6363   2.697   6.274   6.106
  719SOL    HW2 6364   2.746   6.292   6.248
  720SOL     OW 6365   0.592   4.533   6.222
  720SOL    HW1 6366   0.522   4.589   6.256
  720SOL    HW2 6367   0.554   4.491   6.145
  721SOL     OW 6368   2.361   5.770   2.528
  721SOL    HW1 6369   2.329   5.803   2.444
  721SOL    HW2 6370   2.444   5.817   2.542
  722SOL     OW 6371   7.107   5.322   3.442
  722SOL    HW1 6372   7.183   5.377   3.463
  722SOL    HW2 6373   7.144   5.240   3.412
  723SOL     OW 6374   1.428   4.943   0.701
  723SOL    HW1 6375   1.352   4.917   0.751
  723SOL    HW2 6376   1.460   4.862   0.660
  724SOL     OW 6377   3.691   3.055   3.797
  724SOL    HW1 6378   3.654   3.128   3.746
  724SOL    HW2 6379   3.657   3.069   3.885
  725SOL     OW 6380  -0.964   3.006   3.987
  725SOL    HW1 6381  -0.941   2.950   4.061
  725SOL    HW2 6382  -1.011   3.079   4.027
  726SOL     OW 6383   1.410   7.642   4.554
  726SOL    HW1 6384   1.368   7.724   4.528
  726SOL    HW2 6385   1.340   7.577   4.551
  727SOL     OW 6386   0.164   6.149   4.930
  727SOL    HW1 6387   0.144   6.241   4.913
  727SOL    HW2 6388   0.220   6.123   4.857
  728SOL     OW 6389   1.831   7.860   4.795
  728SOL    HW1 6390   1.812   7.915   4.719
  728SOL    HW2 6391   1.757   7.874   4.854
  729SOL     OW 6392   1.041   5.318   3.174
  729SOL    HW1 6393   1.092   5.399   3.184
  729SOL    HW2 6394   1.022   5.290   3.263
  730SOL     OW 6395   6.065   2.286   0.671
  730SOL    HW1 6396   5.995   2.237   0.629
  730SOL    HW2 6397   6.057   2.266   0.764
  731SOL     OW 6398   2.586   6.734   3.927
  731SOL    HW1 6399   2.500   6.766   3.953
  731SOL    HW2 6400   2.601   6.774   3.841
  732SOL     OW 6401   7.423   7.714   2.096
  732SOL    HW1 6402   7.515   7.705   2.070
  732SOL    HW2 6403   7.385   7.628   2.080
  733SOL     OW 6404   7.314   9.788   5.875
  733SOL    HW1 6405   7.335   9.874   5.837
  733SOL    HW2 6406   7.228   9.801   5.916
  734SOL     OW 6407   1.324   5.166   4.645
  734SOL    HW1 6408   1.287   5.079   4.631
  734SOL    HW2 6409   1.305   5.213   4.564
  735SOL     OW 6410   2.517  10.384   6.196
  735SOL    HW1 6411   2.608  10.369   6.170
  735SOL    HW2 6412   2.477  10.430   6.122
  736SOL     OW 6413   4.248   8.504   4.169
  736SOL    HW1 6414   4.230   8.515   4.263
  736SOL    HW2 6415   4.174   8.454   4.136
  737SOL     OW 6416   4.076   3.625   2.081
  737SOL    HW1 6417   4.011   3.656   2.018
  737SOL    HW2 6418   4.117   3.705   2.113
  738SOL     OW 6419   0.395   7.440   5.244
  738SOL    HW1 6420   0.400   7.524   5.198
  738SOL    HW2 6421   0.472   7.439   5.301
  739SOL     OW 6422   1.286   6.455   4.143
  739SOL    HW1 6423   1.213   6.457   4.080
  739SOL    HW2 6424   1.312   6.547   4.151
  740SOL     OW 6425   4.443   9.648   5.232
  740SOL    HW1 6426   4.487   9.728   5.201
  740SOL    HW2 6427   4.357   9.679   5.260
  741SOL     OW 6428   6.571   3.887   3.242
  741SOL    HW1 6429   6.501   3.915   3.182
  741SOL    HW2 6430   6.530   3.820   3.297
  742SOL     OW 6431   9.024   7.006   1.873
  742SOL    HW1 6432   9.065   7.074   1.927
  742SOL    HW2 6433   8.965   7.054   1.815
  743SOL     OW 6434   7.992   3.310   0.437
  743SOL    HW1 6435   8.004   3.219   0.462
  743SOL    HW2 6436   7.940   3.305   0.357
  744SOL     OW 6437   1.362   5.978   4.449
  744SOL    HW1 6438   1.442   6.022   4.420
  744SOL    HW2 6439   1.352   6.003   4.541
  745SOL     OW 6440   0.668   6.106   3.796
  745SOL    HW1 6441   0.680   6.011   3.801
  745SOL    HW2 6442   0.623   6.121   3.713
  746SOL     OW 6443   1.535   5.825   4.779
  746SOL    HW1 6444   1.575   5.740   4.763
  746SOL    HW2 6445   1.608   5.882   4.803
  747SOL     OW 6446   5.577   5.071   0.188
  747SOL    HW1 6447   5.483   5.085   0.200
  747SOL    HW2 6448   5.599   5.120   0.109
  748SOL     OW 6449   5.215   1.412   1.987
  748SOL    HW1 6450   5.215   1.324   2.025
  748SOL    HW2 6451   5.271   1.464   2.044
  749SOL     OW 6452   0.449   4.330   3.427
  749SOL    HW1 6453   0.499   4.401   3.387
  749SOL    HW2 6454   0.515   4.267   3.457
  750SOL     OW 6455   3.040   9.133   3.623
  750SOL    HW1 6456   3.113   9.191   3.644
  750SOL    HW2 6457   2.992   9.180   3.554
  751SOL     OW 6458   6.559   2.227   1.803
  751SOL    HW1 6459   6.629   2.181   1.757
  751SOL    HW2 6460   6.590   2.318   1.808
  752SOL     OW 6461   3.619   8.037   1.633
  752SOL    HW1 6462   3.544   8.025   1.575
  752SOL    HW2 6463   3.652   8.124   1.613
  753SOL     OW 6464   1.447   8.614   5.946
  753SOL    HW1 6465   1.395   8.534   5.949
  753SOL    HW2 6466   1.522   8.592   5.890
  754SOL     OW 6467   8.534   5.992   2.002
  754SOL    HW1 6468   8.482   5.915   1.979
  754SOL    HW2 6469   8.607   5.991   1.940
  755SOL     OW 6470   3.641   7.647   6.061
  755SOL    HW1 6471   3.694   7.721   6.093
  755SOL    HW2 6472   3.705   7.590   6.018
  756SOL     OW 6473   3.390   6.299   1.095
  756SOL    HW1 6474   3.392   6.298   0.999
  756SOL    HW2 6475   3.448   6.228   1.122
  757SOL     OW 6476   8.380   6.484   0.521
  757SOL    HW1 6477   8.295   6.521   0.547
  757SOL    HW2 6478   8.423   6.463   0.604
  758SOL     OW 6479   0.843  10.358   5.664
  758SOL    HW1 6480   0.823  10.352   5.757
  758SOL    HW2 6481   0.831  10.268   5.631
  759SOL     OW 6482  -0.460   6.365   6.224
  759SOL    HW1 6483  -0.456   6.396   6.315
  759SOL    HW2 6484  -0.385   6.305   6.216
  760SOL     OW 6485   6.418   3.748   3.704
  760SOL    HW1 6486   6.514   3.742   3.703
  760SOL    HW2 6487   6.400   3.837   3.734
  761SOL     OW 6488   1.490   3.643   2.529
  761SOL    HW1 6489   1.550   3.651   2.603
  761SOL    HW2 6490   1.513   3.559   2.488
  762SOL     OW 6491   7.874   6.325   1.135
  762SOL    HW1 6492   7.869   6.280   1.219
  762SOL    HW2 6493   7.919   6.264   1.077
  763SOL     OW 6494   1.738   9.278   5.862
  763SOL    HW1 6495   1.647   9.252   5.881
  763SOL    HW2 6496   1.791   9.209   5.901
  764SOL     OW 6497   5.741   7.333   1.616
  764SOL    HW1 6498   5.769   7.420   1.588
  764SOL    HW2 6499   5.822   7.281   1.618
  765SOL     OW 6500   2.676   7.015   0.846
  765SOL    HW1 6501   2.756   7.047   0.887
  765SOL    HW2 6502   2.651   6.938   0.898
  766SOL     OW 6503   4.509   1.913   3.129
  766SOL    HW1 6504   4.543   1.996   3.095
  766SOL    HW2 6505   4.424   1.935   3.166
  767SOL     OW 6506   6.434   8.785   5.927
  767SOL    HW1 6507   6.407   8.869   5.963
  767SOL    HW2 6508   6.355   8.751   5.884
  768SOL     OW 6509   5.429   9.833   4.662
  768SOL    HW1 6510   5.482   9.901   4.621
  768SOL    HW2 6511   5.357   9.880   4.704
  769SOL     OW 6512   4.681   9.959   5.556
  769SOL    HW1 6513   4.621   9.915   5.616
  769SOL    HW2 6514   4.626  10.021   5.508
  770SOL     OW 6515   7.896   7.790   1.744
  770SOL    HW1 6516   7.804   7.771   1.726
  770SOL    HW2 6517   7.908   7.770   1.837
  771SOL     OW 6518   5.415   2.352   1.298
  771SOL    HW1 6519   5.384   2.284   1.357
  771SOL    HW2 6520   5.342   2.414   1.293
  772SOL     OW 6521   5.711   0.817   0.754
  772SOL    HW1 6522   5.637   0.874   0.774
  772SOL    HW2 6523   5.699   0.742   0.811
  773SOL     OW 6524   7.996   8.891   4.696
  773SOL    HW1 6525   7.903   8.914   4.704
  773SOL    HW2 6526   8.041   8.957   4.749
  774SOL     OW 6527   0.330   9.512   5.184
  774SOL    HW1 6528   0.280   9.435   5.158
  774SOL    HW2 6529   0.309   9.524   5.277
  775SOL     OW 6530   5.892   3.757   3.792
  775SOL    HW1 6531   5.801   3.755   3.819
  775SOL    HW2 6532   5.900   3.688   3.726
  776SOL     OW 6533  -1.154   3.043   4.674
  776SOL    HW1 6534  -1.215   2.995   4.619
  776SOL    HW2 6535  -1.194   3.043   4.761
  777SOL     OW 6536   0.453   9.068   5.539
  777SOL    HW1 6537   0.458   9.106   5.627
  777SOL    HW2 6538   0.446   8.973   5.554
  778SOL     OW 6539   8.362   8.285   3.566
  778SOL    HW1 6540   8.419   8.345   3.613
  778SOL    HW2 6541   8.378   8.200   3.608
  779SOL     OW 6542   7.509   6.856   1.352
  779SOL    HW1 6543   7.550   6.819   1.274
  779SOL    HW2 6544   7.576   6.913   1.389
  780SOL     OW 6545   2.451   3.232   3.890
  780SOL    HW1 6546   2.372   3.283   3.873
  780SOL    HW2 6547   2.420   3.152   3.933
  781SOL     OW 6548   6.784   7.821   4.199
  781SOL    HW1 6549   6.800   7.770   4.120
  781SOL    HW2 6550   6.783   7.912   4.170
  782SOL     OW 6551  -0.005   7.706   5.828
  782SOL    HW1 6552  -0.018   7.736   5.738
  782SOL    HW2 6553  -0.089   7.667   5.852
  783SOL     OW 6554   0.057   5.835   4.720
  783SOL    HW1 6555  -0.008   5.895   4.684
  783SOL    HW2 6556   0.124   5.891   4.759
  784SOL     OW 6557   6.837   1.628   1.973
  784SOL    HW1 6558   6.853   1.603   2.064
  784SOL    HW2 6559   6.922   1.621   1.930
  785SOL     OW 6560   3.429   4.888   1.495
  785SOL    HW1 6561   3.416   4.795   1.475
  785SOL    HW2 6562   3.405   4.933   1.414
  786SOL     OW 6563   3.823   2.582   1.871
  786SOL    HW1 6564   3.768   2.581   1.950
  786SOL    HW2 6565   3.912   2.573   1.904
  787SOL     OW 6566   5.232   8.270   5.762
  787SOL    HW1 6567   5.326   8.282   5.745
  787SOL    HW2 6568   5.192   8.352   5.733
  788SOL     OW 6569   5.267   7.258   0.130
  788SOL    HW1 6570   5.188   7.277   0.180
  788SOL    HW2 6571   5.261   7.165   0.110
  789SOL     OW 6572   7.190   5.897   0.342
  789SOL    HW1 6573   7.177   5.921   0.434
  789SOL    HW2 6574   7.222   5.977   0.301
  790SOL     OW 6575   6.803   6.267   4.928
  790SOL    HW1 6576   6.747   6.208   4.979
  790SOL    HW2 6577   6.829   6.215   4.852
  791SOL     OW 6578   7.263   7.319   1.077
  791SOL    HW1 6579   7.334   7.255   1.080
  791SOL    HW2 6580   7.214   7.297   0.998
  792SOL     OW 6581   8.535   6.954   1.014
  792SOL    HW1 6582   8.518   6.896   0.940
  792SOL    HW2 6583   8.504   6.905   1.090
  793SOL     OW 6584   7.784   6.755   0.223
  793SOL    HW1 6585   7.873   6.747   0.257
  793SOL    HW2 6586   7.793   6.804   0.142
  794SOL     OW 6587   6.093   6.202   5.775
  794SOL    HW1 6588   6.103   6.141   5.849
  794SOL    HW2 6589   6.140   6.280   5.802
  795SOL     OW 6590   4.646   8.021   5.077
  795SOL    HW1 6591   4.658   8.032   4.983
  795SOL    HW2 6592   4.714   7.959   5.103
  796SOL     OW 6593   6.439   3.417   2.993
  796SOL    HW1 6594   6.414   3.439   2.903
  796SOL    HW2 6595   6.516   3.471   3.010
  797SOL     OW 6596   3.122   6.640   0.257
  797SOL    HW1 6597   3.168   6.724   0.262
  797SOL    HW2 6598   3.064   6.640   0.333
  798SOL     OW 6599   5.842   8.140   2.452
  798SOL    HW1 6600   5.831   8.164   2.360
  798SOL    HW2 6601   5.864   8.222   2.496
  799SOL     OW 6602   4.049   9.344   5.499
  799SOL    HW1 6603   4.079   9.255   5.516
  799SOL    HW2 6604   3.959   9.346   5.532
  800SOL     OW 6605   1.680   2.380   3.528
  800SOL    HW1 6606   1.624   2.340   3.462
  800SOL    HW2 6607   1.718   2.306   3.576
  801SOL     OW 6608   7.148   5.267   0.881
  801SOL    HW1 6609   7.159   5.174   0.899
  801SOL    HW2 6610   7.170   5.276   0.788
  802SOL     OW 6611   7.102   4.681   1.961
  802SOL    HW1 6612   7.072   4.597   1.994
  802SOL    HW2 6613   7.178   4.660   1.908
  803SOL     OW 6614   3.494   4.372   0.366
  803SOL    HW1 6615   3.477   4.335   0.280
  803SOL    HW2 6616   3.587   4.395   0.365
  804SOL     OW 6617   4.114   2.145   0.821
  804SOL    HW1 6618   4.062   2.065   0.824
  804SOL    HW2 6619   4.196   2.122   0.866
  805SOL     OW 6620   4.505   2.551   2.731
  805SOL    HW1 6621   4.569   2.621   2.742
  805SOL    HW2 6622   4.557   2.474   2.706
  806SOL     OW 6623   5.212   6.728   0.370
  806SOL    HW1 6624   5.243   6.679   0.294
  806SOL    HW2 6625   5.118   6.711   0.373
  807SOL     OW 6626   7.500   8.437   2.571
  807SOL    HW1 6627   7.538   8.448   2.658
  807SOL    HW2 6628   7.406   8.447   2.584
  808SOL     OW 6629   2.832   3.786   0.151
  808SOL    HW1 6630   2.835   3.691   0.165
  808SOL    HW2 6631   2.785   3.795   0.067
  809SOL     OW 6632   0.980   3.672   0.762
  809SOL    HW1 6633   1.074   3.682   0.743
  809SOL    HW2 6634   0.940   3.752   0.727
  810SOL     OW 6635   6.930   7.302   4.653
  810SOL    HW1 6636   6.969   7.277   4.569
  810SOL    HW2 6637   6.876   7.228   4.677
  811SOL     OW 6638  -0.548   6.744   5.457
  811SOL    HW1 6639  -0.473   6.746   5.398
  811SOL    HW2 6640  -0.624   6.756   5.400
  812SOL     OW 6641   5.993   9.325   5.809
  812SOL    HW1 6642   6.046   9.324   5.889
  812SOL    HW2 6643   6.012   9.241   5.766
  813SOL     OW 6644   4.388  10.118   4.901
  813SOL    HW1 6645   4.464  10.120   4.958
  813SOL    HW2 6646   4.407  10.048   4.838
  814SOL     OW 6647   0.328  10.039   5.288
  814SOL    HW1 6648   0.392  10.053   5.358
  814SOL    HW2 6649   0.249  10.085   5.318
  815SOL     OW 6650   7.182   4.136   1.820
  815SOL    HW1 6651   7.120   4.140   1.892
  815SOL    HW2 6652   7.213   4.045   1.819
  816SOL     OW 6653   0.868   5.895   3.399
  816SOL    HW1 6654   0.787   5.864   3.440
  816SOL    HW2 6655   0.866   5.989   3.412
  817SOL     OW 6656   6.028   8.819   5.337
  817SOL    HW1 6657   5.996   8.909   5.330
  817SOL    HW2 6658   6.010   8.780   5.251
  818SOL     OW 6659   1.922   3.654   0.273
  818SOL    HW1 6660   1.883   3.616   0.194
  818SOL    HW2 6661   1.898   3.747   0.268
  819SOL     OW 6662   2.737   2.598   2.153
  819SOL    HW1 6663   2.686   2.534   2.103
  819SOL    HW2 6664   2.822   2.600   2.109
  820SOL     OW 6665   2.953  10.385   5.472
  820SOL    HW1 6666   3.025  10.367   5.410
  820SOL    HW2 6667   2.994  10.380   5.558
  821SOL     OW 6668   6.572   4.009   0.291
  821SOL    HW1 6669   6.543   3.982   0.378
  821SOL    HW2 6670   6.587   4.103   0.299
  822SOL     OW 6671   0.333   3.856   2.542
  822SOL    HW1 6672   0.277   3.905   2.482
  822SOL    HW2 6673   0.391   3.806   2.485
  823SOL     OW 6674   3.334   7.147   3.671
  823SOL    HW1 6675   3.354   7.240   3.661
  823SOL    HW2 6676   3.247   7.137   3.634
  824SOL     OW 6677   7.693   2.443   0.954
  824SOL    HW1 6678   7.653   2.390   1.023
  824SOL    HW2 6679   7.787   2.439   0.971
  825SOL     OW 6680   6.396   6.239   4.440
  825SOL    HW1 6681   6.468   6.300   4.448
  825SOL    HW2 6682   6.359   6.234   4.528
  826SOL     OW 6683   6.389   2.762   1.046
  826SOL    HW1 6684   6.374   2.714   1.128
  826SOL    HW2 6685   6.422   2.847   1.074
  827SOL     OW 6686   1.079   9.812   5.442
  827SOL    HW1 6687   1.111   9.878   5.503
  827SOL    HW2 6688   0.999   9.850   5.405
  828SOL     OW 6689   6.527   2.984   1.105
  828SOL    HW1 6690   6.562   3.071   1.086
  828SOL    HW2 6691   6.604   2.930   1.122
  829SOL     OW 6692  -0.963   6.852   5.850
  829SOL    HW1 6693  -0.896   6.840   5.783
  829SOL    HW2 6694  -1.015   6.926   5.819
  830SOL     OW 6695   1.965   5.681   3.207
  830SOL    HW1 6696   1.883   5.643   3.175
  830SOL    HW2 6697   1.981   5.635   3.290
  831SOL     OW 6698   7.224   3.059   0.481
  831SOL    HW1 6699   7.276   3.136   0.500
  831SOL    HW2 6700   7.210   3.017   0.567
  832SOL     OW 6701   6.649   9.473   5.472
  832SOL    HW1 6702   6.675   9.455   5.382
  832SOL    HW2 6703   6.609   9.560   5.468
  833SOL     OW 6704   1.646   7.405   6.160
  833SOL    HW1 6705   1.617   7.451   6.239
  833SOL    HW2 6706   1.638   7.312   6.182
  834SOL     OW 6707   7.428   5.696   2.815
  834SOL    HW1 6708   7.373   5.632   2.860
  834SOL    HW2 6709   7.365   5.753   2.770
  835SOL     OW 6710   3.196   9.859   5.768
  835SOL    HW1 6711   3.255   9.912   5.821
  835SOL    HW2 6712   3.254   9.815   5.706
  836SOL     OW 6713   2.906   3.032   2.685
  836SOL    HW1 6714   2.880   3.039   2.594
  836SOL    HW2 6715   2.843   3.086   2.733
  837SOL     OW 6716   1.506   4.348   2.373
  837SOL    HW1 6717   1.488   4.329   2.281
  837SOL    HW2 6718   1.494   4.264   2.418
  838SOL     OW 6719   3.707   5.962   5.942
  838SOL    HW1 6720   3.775   6.013   5.898
  838SOL    HW2 6721   3.640   6.027   5.965
  839SOL     OW 6722   0.858   5.141   3.001
  839SOL    HW1 6723   0.803   5.202   3.051
  839SOL    HW2 6724   0.889   5.192   2.927
  840SOL     OW 6725   6.541   7.867   2.106
  840SOL    HW1 6726   6.468   7.910   2.151
  840SOL    HW2 6727   6.536   7.775   2.133
  841SOL     OW 6728   2.192   1.740   0.920
  841SOL    HW1 6729   2.193   1.731   0.825
  841SOL    HW2 6730   2.099   1.733   0.943
  842SOL     OW 6731   4.123   5.463   0.948
  842SOL    HW1 6732   4.101   5.546   0.907
  842SOL    HW2 6733   4.126   5.482   1.042
  843SOL     OW 6734   7.689   3.387   1.459
  843SOL    HW1 6735   7.691   3.409   1.552
  843SOL    HW2 6736   7.652   3.298   1.457
  844SOL     OW 6737   0.458   2.756   3.577
  844SOL    HW1 6738   0.378   2.806   3.592
  844SOL    HW2 6739   0.526   2.822   3.566
  845SOL     OW 6740  -0.348   4.150   6.174
  845SOL    HW1 6741  -0.342   4.236   6.132
  845SOL    HW2 6742  -0.273   4.147   6.234
  846SOL     OW 6743   2.450   3.486   4.810
  846SOL    HW1 6744   2.534   3.479   4.855
  846SOL    HW2 6745   2.455   3.423   4.739
  847SOL     OW 6746   2.946   3.322   4.174
  847SOL    HW1 6747   2.939   3.366   4.089
  847SOL    HW2 6748   2.998   3.243   4.156
  848SOL     OW 6749   4.871   0.141   0.043
  848SOL    HW1 6750   4.871   0.143  -0.052
  848SOL    HW2 6751   4.963   0.152   0.067
  849SOL     OW 6752   2.539   8.385   5.914
  849SOL    HW1 6753   2.551   8.457   5.852
  849SOL    HW2 6754   2.560   8.306   5.864
  850SOL     OW 6755   5.727   3.660   3.391
  850SOL    HW1 6756   5.709   3.733   3.449
  850SOL    HW2 6757   5.768   3.594   3.447
  851SOL     OW 6758   5.521   7.307   0.095
  851SOL    HW1 6759   5.528   7.336   0.004
  851SOL    HW2 6760   5.427   7.303   0.112
  852SOL     OW 6761  -1.639   4.787   5.913
  852SOL    HW1 6762  -1.670   4.736   5.838
  852SOL    HW2 6763  -1.713   4.845   5.935
  853SOL     OW 6764   6.205   4.343   1.914
  853SOL    HW1 6765   6.201   4.311   1.824
  853SOL    HW2 6766   6.299   4.346   1.934
  854SOL     OW 6767   7.194   4.634   3.485
  854SOL    HW1 6768   7.227   4.652   3.397
  854SOL    HW2 6769   7.272   4.632   3.540
  855SOL     OW 6770   1.247   8.908   3.536
  855SOL    HW1 6771   1.182   8.970   3.570
  855SOL    HW2 6772   1.295   8.957   3.469
  856SOL     OW 6773   3.894   8.888   4.840
  856SOL    HW1 6774   3.887   8.864   4.748
  856SOL    HW2 6775   3.864   8.811   4.887
  857SOL     OW 6776   1.203   4.160   5.585
  857SOL    HW1 6777   1.279   4.209   5.616
  857SOL    HW2 6778   1.166   4.119   5.663
  858SOL     OW 6779   2.759   1.277   0.447
  858SOL    HW1 6780   2.780   1.185   0.429
  858SOL    HW2 6781   2.695   1.301   0.380
  859SOL     OW 6782   6.581   3.168   2.974
  859SOL    HW1 6783   6.536   3.094   3.016
  859SOL    HW2 6784   6.526   3.244   2.994
  860SOL     OW 6785   0.826   7.847   5.179
  860SOL    HW1 6786   0.900   7.827   5.121
  860SOL    HW2 6787   0.814   7.942   5.171
  861SOL     OW 6788   5.920   9.838   5.825
  861SOL    HW1 6789   5.963   9.765   5.869
  861SOL    HW2 6790   5.989   9.904   5.815
  862SOL     OW 6791   5.550   5.683   5.909
  862SOL    HW1 6792   5.590   5.597   5.898
  862SOL    HW2 6793   5.597   5.740   5.848
  863SOL     OW 6794   6.875   9.250   5.212
  863SOL    HW1 6795   6.791   9.285   5.181
  863SOL    HW2 6796   6.885   9.286   5.300
  864SOL     OW 6797   4.242   2.518   0.187
  864SOL    HW1 6798   4.335   2.532   0.171
  864SOL    HW2 6799   4.209   2.603   0.215
  865SOL     OW 6800   0.981   5.414   3.470
  865SOL    HW1 6801   0.980   5.320   3.487
  865SOL    HW2 6802   1.036   5.451   3.540
  866SOL     OW 6803   0.949   2.034   1.796
  866SOL    HW1 6804   0.949   2.119   1.839
  866SOL    HW2 6805   0.924   1.972   1.866
  867SOL     OW 6806   1.543   4.582   1.522
  867SOL    HW1 6807   1.579   4.605   1.608
  867SOL    HW2 6808   1.485   4.508   1.539
  868SOL     OW 6809   1.276   9.156   6.227
  868SOL    HW1 6810   1.364   9.120   6.236
  868SOL    HW2 6811   1.286   9.250   6.240
  869SOL     OW 6812   7.189   2.452   1.050
  869SOL    HW1 6813   7.233   2.461   1.135
  869SOL    HW2 6814   7.261   2.442   0.987
  870SOL     OW 6815   7.864   8.048   1.599
  870SOL    HW1 6816   7.888   7.988   1.669
  870SOL    HW2 6817   7.791   8.004   1.554
  871SOL     OW 6818   6.927   3.215   2.767
  871SOL    HW1 6819   6.842   3.173   2.781
  871SOL    HW2 6820   6.923   3.249   2.678
  872SOL     OW 6821   0.853   3.576   4.506
  872SOL    HW1 6822   0.926   3.526   4.543
  872SOL    HW2 6823   0.839   3.647   4.569
  873SOL     OW 6824   6.467   6.433   5.726
  873SOL    HW1 6825   6.428   6.473   5.649
  873SOL    HW2 6826   6.455   6.339   5.714
  874SOL     OW 6827   6.269   2.035   1.470
  874SOL    HW1 6828   6.290   1.958   1.523
  874SOL    HW2 6829   6.306   2.109   1.518
  875SOL     OW 6830   6.414   4.294   0.334
  875SOL    HW1 6831   6.329   4.270   0.299
  875SOL    HW2 6832   6.472   4.298   0.258
  876SOL     OW 6833   7.173   5.059   3.361
  876SOL    HW1 6834   7.165   5.025   3.272
  876SOL    HW2 6835   7.115   5.005   3.413
  877SOL     OW 6836   8.791   4.253   0.139
  877SOL    HW1 6837   8.857   4.187   0.119
  877SOL    HW2 6838   8.841   4.332   0.159
  878SOL     OW 6839   3.665   8.738   2.939
  878SOL    HW1 6840   3.582   8.689   2.942
  878SOL    HW2 6841   3.732   8.671   2.926
  879SOL     OW 6842   1.890   4.674   6.111
  879SOL    HW1 6843   1.810   4.695   6.160
  879SOL    HW2 6844   1.872   4.703   6.022
  880SOL     OW 6845   2.305   4.030   2.314
  880SOL    HW1 6846   2.380   3.978   2.287
  880SOL    HW2 6847   2.319   4.047   2.407
  881SOL     OW 6848   3.631   1.874   2.149
  881SOL    HW1 6849   3.612   1.943   2.213
  881SOL    HW2 6850   3.725   1.881   2.132
  882SOL     OW 6851   3.182   3.040   2.266
  882SOL    HW1 6852   3.263   3.088   2.246
  882SOL    HW2 6853   3.117   3.109   2.279
  883SOL     OW 6854  -0.173   6.153   5.399
  883SOL    HW1 6855  -0.101   6.183   5.344
  883SOL    HW2 6856  -0.227   6.099   5.341
  884SOL     OW 6857   1.776   4.855   5.492
  884SOL    HW1 6858   1.766   4.853   5.587
  884SOL    HW2 6859   1.744   4.941   5.466
  885SOL     OW 6860  -0.055   5.369   3.321
  885SOL    HW1 6861  -0.025   5.355   3.231
  885SOL    HW2 6862  -0.044   5.285   3.364
  886SOL     OW 6863   3.253   0.347   0.049
  886SOL    HW1 6864   3.316   0.276   0.038
  886SOL    HW2 6865   3.275   0.386   0.133
  887SOL     OW 6866   0.856   3.490   4.958
  887SOL    HW1 6867   0.904   3.427   5.012
  887SOL    HW2 6868   0.786   3.522   5.015
  888SOL     OW 6869   2.040   9.214   3.685
  888SOL    HW1 6870   2.108   9.265   3.730
  888SOL    HW2 6871   2.037   9.131   3.732
  889SOL     OW 6872   6.998   5.609   1.683
  889SOL    HW1 6873   6.943   5.668   1.734
  889SOL    HW2 6874   6.962   5.522   1.699
  890SOL     OW 6875   0.570   2.929   1.865
  890SOL    HW1 6876   0.503   2.983   1.908
  890SOL    HW2 6877   0.596   2.979   1.788
  891SOL     OW 6878   5.274   3.836   1.733
  891SOL    HW1 6879   5.253   3.909   1.675
  891SOL    HW2 6880   5.197   3.779   1.729
  892SOL     OW 6881   0.964   5.633   2.738
  892SOL    HW1 6882   0.990   5.564   2.676
  892SOL    HW2 6883   0.959   5.712   2.684
  893SOL     OW 6884   2.056   6.908   2.922
  893SOL    HW1 6885   2.063   6.992   2.966
  893SOL    HW2 6886   2.139   6.864   2.941
  894SOL     OW 6887   7.728   8.984   4.734
  894SOL    HW1 6888   7.694   8.897   4.754
  894SOL    HW2 6889   7.653   9.032   4.701
  895SOL     OW 6890   3.773  10.860   6.231
  895SOL    HW1 6891   3.752  10.798   6.301
  895SOL    HW2 6892   3.745  10.945   6.264
  896SOL     OW 6893   7.298   4.715   1.555
  896SOL    HW1 6894   7.315   4.780   1.624
  896SOL    HW2 6895   7.288   4.766   1.475
  897SOL     OW 6896   1.569   6.558   1.813
  897SOL    HW1 6897   1.526   6.514   1.886
  897SOL    HW2 6898   1.603   6.487   1.758
  898SOL     OW 6899   1.442   5.891   5.964
  898SOL    HW1 6900   1.471   5.978   5.936
  898SOL    HW2 6901   1.522   5.848   5.996
  899SOL     OW 6902   1.759   9.382   5.614
  899SOL    HW1 6903   1.782   9.348   5.700
  899SOL    HW2 6904   1.671   9.349   5.598
  900SOL     OW 6905   0.238   4.811   3.687
  900SOL    HW1 6906   0.231   4.731   3.635
  900SOL    HW2 6907   0.286   4.784   3.766
  901SOL     OW 6908   6.328   5.274   3.325
  901SOL    HW1 6909   6.356   5.262   3.416
  901SOL    HW2 6910   6.292   5.189   3.300
  902SOL     OW 6911  -0.820   5.937   5.787
  902SOL    HW1 6912  -0.765   5.972   5.717
  902SOL    HW2 6913  -0.787   5.979   5.867
  903SOL     OW 6914   8.594   7.655   2.045
  903SOL    HW1 6915   8.587   7.740   2.002
  903SOL    HW2 6916   8.601   7.676   2.138
  904SOL     OW 6917   5.092   6.220   0.928
  904SOL    HW1 6918   5.066   6.312   0.936
  904SOL    HW2 6919   5.151   6.205   1.002
  905SOL     OW 6920   3.644   4.553   5.059
  905SOL    HW1 6921   3.555   4.575   5.032
  905SOL    HW2 6922   3.650   4.582   5.150
  906SOL     OW 6923   8.345   8.784   2.999
  906SOL    HW1 6924   8.281   8.797   2.929
  906SOL    HW2 6925   8.410   8.725   2.961
  907SOL     OW 6926   4.440   9.381   4.504
  907SOL    HW1 6927   4.402   9.422   4.426
  907SOL    HW2 6928   4.429   9.446   4.573
  908SOL     OW 6929   1.776   3.193   2.338
  908SOL    HW1 6930   1.860   3.228   2.307
  908SOL    HW2 6931   1.749   3.132   2.269
  909SOL     OW 6932   1.876   1.751   1.829
  909SOL    HW1 6933   1.967   1.731   1.849
  909SOL    HW2 6934   1.825   1.707   1.897
  910SOL     OW 6935   8.553   8.633   2.577
  910SOL    HW1 6936   8.591   8.546   2.566
  910SOL    HW2 6937   8.626   8.693   2.565
  911SOL     OW 6938   3.101   7.809   1.167
  911SOL    HW1 6939   3.134   7.897   1.150
  911SOL    HW2 6940   3.056   7.784   1.086
  912SOL     OW 6941  -0.238   7.318   5.390
  912SOL    HW1 6942  -0.150   7.348   5.367
  912SOL    HW2 6943  -0.295   7.358   5.323
  913SOL     OW 6944   5.753   6.122   1.090
  913SOL    HW1 6945   5.778   6.079   1.008
  913SOL    HW2 6946   5.777   6.059   1.159
  914SOL     OW 6947   5.882   1.936   1.131
  914SOL    HW1 6948   5.879   1.972   1.042
  914SOL    HW2 6949   5.975   1.936   1.154
  915SOL     OW 6950   5.837   9.163   5.013
  915SOL    HW1 6951   5.839   9.139   4.921
  915SOL    HW2 6952   5.766   9.109   5.050
  916SOL     OW 6953   0.922   0.362   0.184
  916SOL    HW1 6954   0.894   0.301   0.252
  916SOL    HW2 6955   1.007   0.328   0.155
  917SOL     OW 6956   0.273   6.021   4.716
  917SOL    HW1 6957   0.367   6.014   4.704
  917SOL    HW2 6958   0.240   6.055   4.633
  918SOL     OW 6959   3.204   7.102   2.617
  918SOL    HW1 6960   3.209   7.121   2.524
  918SOL    HW2 6961   3.224   7.185   2.660
  919SOL     OW 6962   2.207   4.391   0.532
  919SOL    HW1 6963   2.263   4.456   0.488
  919SOL    HW2 6964   2.142   4.443   0.578
  920SOL     OW 6965   1.705   3.289   5.485
  920SOL    HW1 6966   1.706   3.365   5.543
  920SOL    HW2 6967   1.723   3.215   5.543
  921SOL     OW 6968   3.575   0.769   0.753
  921SOL    HW1 6969   3.530   0.685   0.743
  921SOL    HW2 6970   3.538   0.824   0.684
  922SOL     OW 6971   1.361   9.054   4.619
  922SOL    HW1 6972   1.365   9.133   4.566
  922SOL    HW2 6973   1.268   9.038   4.632
  923SOL     OW 6974   5.365   1.345   0.744
  923SOL    HW1 6975   5.325   1.411   0.688
  923SOL    HW2 6976   5.455   1.377   0.758
  924SOL     OW 6977   2.206   2.383   2.589
  924SOL    HW1 6978   2.177   2.315   2.528
  924SOL    HW2 6979   2.285   2.419   2.549
  925SOL     OW 6980   5.501  10.147   5.949
  925SOL    HW1 6981   5.418  10.164   5.993
  925SOL    HW2 6982   5.476  10.108   5.865
  926SOL     OW 6983   4.385   9.408   5.741
  926SOL    HW1 6984   4.458   9.422   5.801
  926SOL    HW2 6985   4.401   9.469   5.670
  927SOL     OW 6986   6.292   7.311   5.681
  927SOL    HW1 6987   6.270   7.355   5.599
  927SOL    HW2 6988   6.277   7.219   5.663
  928SOL     OW 6989  -0.663   4.942   6.211
  928SOL    HW1 6990  -0.577   4.965   6.176
  928SOL    HW2 6991  -0.671   4.848   6.195
  929SOL     OW 6992  -0.323   5.477   4.349
  929SOL    HW1 6993  -0.275   5.499   4.429
  929SOL    HW2 6994  -0.411   5.457   4.378
  930SOL     OW 6995   3.028   3.462   4.990
  930SOL    HW1 6996   2.956   3.399   4.985
  930SOL    HW2 6997   3.080   3.445   4.912
  931SOL     OW 6998   2.846   3.511   0.194
  931SOL    HW1 6999   2.764   3.467   0.175
  931SOL    HW2 7000   2.910   3.441   0.206
  932SOL     OW 7001   4.627   3.035   0.762
  932SOL    HW1 7002   4.698   2.986   0.804
  932SOL    HW2 7003   4.665   3.121   0.743
  933SOL     OW 7004   4.550   6.830   6.297
  933SOL    HW1 7005   4.564   6.776   6.220
  933SOL    HW2 7006   4.484   6.894   6.270
  934SOL     OW 7007   3.217   4.834   4.820
  934SOL    HW1 7008   3.259   4.905   4.772
  934SOL    HW2 7009   3.285   4.800   4.878
  935SOL     OW 7010   1.391   2.024   2.570
  935SOL    HW1 7011   1.478   1.985   2.562
  935SOL    HW2 7012   1.405   2.117   2.556
  936SOL     OW 7013   6.394   2.204   2.317
  936SOL    HW1 7014   6.478   2.167   2.344
  936SOL    HW2 7015   6.347   2.131   2.279
  937SOL     OW 7016   5.459   5.534   0.567
  937SOL    HW1 7017   5.551   5.540   0.542
  937SOL    HW2 7018   5.446   5.605   0.630
  938SOL     OW 7019   2.301   8.142   1.609
  938SOL    HW1 7020   2.343   8.202   1.670
  938SOL    HW2 7021   2.225   8.108   1.656
  939SOL     OW 7022   0.110   6.084   5.199
  939SOL    HW1 7023   0.091   5.990   5.205
  939SOL    HW2 7024   0.148   6.096   5.112
  940SOL     OW 7025   5.431   6.175   0.226
  940SOL    HW1 7026   5.422   6.168   0.131
  940SOL    HW2 7027   5.361   6.234   0.253
  941SOL     OW 7028   6.279   3.506   2.235
  941SOL    HW1 7029   6.213   3.445   2.269
  941SOL    HW2 7030   6.328   3.534   2.312
  942SOL     OW 7031   8.948   7.828   1.960
  942SOL    HW1 7032   8.900   7.820   1.878
  942SOL    HW2 7033   8.988   7.742   1.974
  943SOL     OW 7034   2.802   2.001   1.588
  943SOL    HW1 7035   2.805   1.970   1.678
  943SOL    HW2 7036   2.729   2.062   1.585
  944SOL     OW 7037   7.083   7.874   5.568
  944SOL    HW1 7038   7.115   7.849   5.655
  944SOL    HW2 7039   7.068   7.968   5.575
  945SOL     OW 7040   1.978   3.393   3.229
  945SOL    HW1 7041   2.033   3.371   3.304
  945SOL    HW2 7042   1.983   3.317   3.172
  946SOL     OW 7043   9.316   8.199   1.692
  946SOL    HW1 7044   9.410   8.191   1.709
  946SOL    HW2 7045   9.290   8.275   1.744
  947SOL     OW 7046   1.805   9.078   4.354
  947SOL    HW1 7047   1.863   9.010   4.322
  947SOL    HW2 7048   1.717   9.044   4.339
  948SOL     OW 7049   5.052   1.425   0.954
  948SOL    HW1 7050   5.010   1.452   0.872
  948SOL    HW2 7051   4.991   1.362   0.992
  949SOL     OW 7052   2.517   5.819   2.129
  949SOL    HW1 7053   2.462   5.807   2.206
  949SOL    HW2 7054   2.566   5.899   2.146
  950SOL     OW 7055   1.946   6.114   1.198
  950SOL    HW1 7056   2.022   6.108   1.139
  950SOL    HW2 7057   1.971   6.063   1.275
  951SOL     OW 7058   2.894   8.528   5.153
  951SOL    HW1 7059   2.879   8.435   5.141
  951SOL    HW2 7060   2.921   8.560   5.067
  952SOL     OW 7061   1.883   9.936   4.662
  952SOL    HW1 7062   1.882   9.841   4.678
  952SOL    HW2 7063   1.792   9.962   4.669
  953SOL     OW 7064   0.938   4.024   1.428
  953SOL    HW1 7065   1.027   3.997   1.448
  953SOL    HW2 7066   0.891   4.017   1.512
  954SOL     OW 7067   2.719   7.430   0.495
  954SOL    HW1 7068   2.727   7.494   0.566
  954SOL    HW2 7069   2.695   7.348   0.540
  955SOL     OW 7070   1.114   3.499   5.953
  955SOL    HW1 7071   1.061   3.419   5.962
  955SOL    HW2 7072   1.160   3.507   6.037
  956SOL     OW 7073   3.522   8.979   3.913
  956SOL    HW1 7074   3.485   8.900   3.873
  956SOL    HW2 7075   3.518   9.045   3.844
  957SOL     OW 7076   2.487   4.619   5.392
  957SOL    HW1 7077   2.424   4.611   5.321
  957SOL    HW2 7078   2.552   4.551   5.375
  958SOL     OW 7079   3.532   6.594   0.245
  958SOL    HW1 7080   3.514   6.666   0.306
  958SOL    HW2 7081   3.561   6.638   0.165
  959SOL     OW 7082   7.461   7.326   0.644
  959SOL    HW1 7083   7.488   7.283   0.563
  959SOL    HW2 7084   7.367   7.339   0.635
  960SOL     OW 7085   3.495   3.849   2.583
  960SOL    HW1 7086   3.561   3.881   2.522
  960SOL    HW2 7087   3.418   3.833   2.529
  961SOL     OW 7088   2.959   2.662   2.409
  961SOL    HW1 7089   2.903   2.700   2.342
  961SOL    HW2 7090   2.962   2.727   2.479
  962SOL     OW 7091   6.056   1.905   2.930
  962SOL    HW1 7092   5.975   1.870   2.968
  962SOL    HW2 7093   6.100   1.828   2.894
  963SOL     OW 7094   2.692   3.933   3.186
  963SOL    HW1 7095   2.690   3.902   3.276
  963SOL    HW2 7096   2.768   3.991   3.182
  964SOL     OW 7097   3.422   7.830   5.826
  964SOL    HW1 7098   3.335   7.791   5.833
  964SOL    HW2 7099   3.477   7.760   5.790
  965SOL     OW 7100   6.203   3.658   4.467
  965SOL    HW1 7101   6.186   3.745   4.431
  965SOL    HW2 7102   6.164   3.597   4.404
  966SOL     OW 7103   0.215   3.741   3.717
  966SOL    HW1 7104   0.308   3.758   3.731
  966SOL    HW2 7105   0.189   3.683   3.789
  967SOL     OW 7106   3.841   5.797   0.017
  967SOL    HW1 7107   3.801   5.793   0.104
  967SOL    HW2 7108   3.909   5.864   0.025
  968SOL     OW 7109   0.483   4.644   5.452
  968SOL    HW1 7110   0.480   4.659   5.547
  968SOL    HW2 7111   0.496   4.550   5.443
  969SOL     OW 7112  -0.833   5.359   6.000
  969SOL    HW1 7113  -0.834   5.442   6.049
  969SOL    HW2 7114  -0.888   5.376   5.924
  970SOL     OW 7115   6.358   4.625   0.171
  970SOL    HW1 7116   6.403   4.646   0.253
  970SOL    HW2 7117   6.424   4.581   0.118
  971SOL     OW 7118   3.358   7.280   1.752
  971SOL    HW1 7119   3.363   7.185   1.760
  971SOL    HW2 7120   3.365   7.312   1.842
  972SOL     OW 7121   2.966   5.148   2.948
  972SOL    HW1 7122   2.888   5.194   2.917
  972SOL    HW2 7123   2.971   5.171   3.041
  973SOL     OW 7124   1.848   9.561   4.316
  973SOL    HW1 7125   1.871   9.620   4.244
  973SOL    HW2 7126   1.837   9.476   4.274
  974SOL     OW 7127   0.141   4.575   4.530
  974SOL    HW1 7128   0.152   4.574   4.625
  974SOL    HW2 7129   0.117   4.665   4.508
  975SOL     OW 7130  -0.404   1.840   2.408
  975SOL    HW1 7131  -0.351   1.841   2.488
  975SOL    HW2 7132  -0.494   1.848   2.439
  976SOL     OW 7133   2.257   4.552   3.162
  976SOL    HW1 7134   2.288   4.544   3.072
  976SOL    HW2 7135   2.309   4.623   3.200
  977SOL     OW 7136   4.674   3.489   5.752
  977SOL    HW1 7137   4.657   3.583   5.753
  977SOL    HW2 7138   4.769   3.482   5.757
  978SOL     OW 7139   1.831   6.905   5.533
  978SOL    HW1 7140   1.925   6.903   5.549
  978SOL    HW2 7141   1.794   6.942   5.613
  979SOL     OW 7142   3.492   3.039   4.977
  979SOL    HW1 7143   3.561   3.025   4.913
  979SOL    HW2 7144   3.536   3.033   5.062
  980SOL     OW 7145   4.311   7.855   3.260
  980SOL    HW1 7146   4.310   7.871   3.166
  980SOL    HW2 7147   4.325   7.761   3.269
  981SOL     OW 7148   5.200   5.500   0.904
  981SOL    HW1 7149   5.122   5.514   0.957
  981SOL    HW2 7150   5.228   5.587   0.877
  982SOL     OW 7151   5.527   6.808   0.785
  982SOL    HW1 7152   5.444   6.766   0.761
  982SOL    HW2 7153   5.582   6.736   0.816
  983SOL     OW 7154   2.542   5.567   5.488
  983SOL    HW1 7155   2.604   5.608   5.428
  983SOL    HW2 7156   2.492   5.640   5.524
  984SOL     OW 7157   1.928   6.617   6.305
  984SOL    HW1 7158   1.892   6.555   6.370
  984SOL    HW2 7159   1.936   6.566   6.225
  985SOL     OW 7160   2.618   4.273   5.629
  985SOL    HW1 7161   2.643   4.242   5.542
  985SOL    HW2 7162   2.631   4.197   5.686
  986SOL     OW 7163   1.578   5.975   2.084
  986SOL    HW1 7164   1.638   6.045   2.111
  986SOL    HW2 7165   1.492   6.004   2.112
  987SOL     OW 7166   1.765   2.380   4.088
  987SOL    HW1 7167   1.850   2.350   4.120
  987SOL    HW2 7168   1.735   2.443   4.154
  988SOL     OW 7169   5.468   7.973   5.645
  988SOL    HW1 7170   5.385   7.963   5.690
  988SOL    HW2 7171   5.460   8.056   5.598
  989SOL     OW 7172   3.595   7.654   2.206
  989SOL    HW1 7173   3.506   7.621   2.190
  989SOL    HW2 7174   3.585   7.749   2.209
  990SOL     OW 7175  -0.368   7.109   4.758
  990SOL    HW1 7176  -0.421   7.179   4.796
  990SOL    HW2 7177  -0.283   7.150   4.739
  991SOL     OW 7178   0.621   6.077   5.542
  991SOL    HW1 7179   0.634   6.166   5.574
  991SOL    HW2 7180   0.709   6.039   5.536
  992SOL     OW 7181  -1.401   3.117   4.977
  992SOL    HW1 7182  -1.326   3.058   4.982
  992SOL    HW2 7183  -1.472   3.063   4.944
  993SOL     OW 7184   5.088   5.041   0.927
  993SOL    HW1 7185   5.150   5.010   0.862
  993SOL    HW2 7186   5.072   4.966   0.984
  994SOL     OW 7187   3.854   1.500   0.922
  994SOL    HW1 7188   3.775   1.534   0.880
  994SOL    HW2 7189   3.910   1.475   0.849
  995SOL     OW 7190   5.574  10.550   5.958
  995SOL    HW1 7191   5.506  10.570   5.893
  995SOL    HW2 7192   5.548  10.466   5.995
  996SOL     OW 7193   1.659   3.755   3.210
  996SOL    HW1 7194   1.613   3.748   3.126
  996SOL    HW2 7195   1.633   3.840   3.244
  997SOL     OW 7196   5.859   2.579   3.575
  997SOL    HW1 7197   5.769   2.607   3.558
  997SOL    HW2 7198   5.856   2.484   3.563
  998SOL     OW 7199   5.665   5.859   0.651
  998SOL    HW1 7200   5.658   5.884   0.743
  998SOL    HW2 7201   5.705   5.934   0.608
  999SOL     OW 7202   0.115   8.477   5.309
  999SOL    HW1 7203   0.062   8.508   5.236
  999SOL    HW2 7204   0.103   8.542   5.378
 1000SOL     OW 7205   7.645   7.045   3.521
 1000SOL    HW1 7206   7.611   7.121   3.569
 1000SOL    HW2 7207   7.703   7.082   3.455
 1001SOL     OW 7208  -1.181   3.663   5.817
 1001SOL    HW1 7209  -1.176   3.704   5.730
 1001SOL    HW2 7210  -1.226   3.729   5.871
 1002SOL     OW 7211   6.378   1.491   2.510
 1002SOL    HW1 7212   6.359   1.407   2.552
 1002SOL    HW2 7213   6.378   1.554   2.581
 1003SOL     OW 7214   1.278   8.918   5.745
 1003SOL    HW1 7215   1.360   8.869   5.742
 1003SOL    HW2 7216   1.268   8.944   5.836
 1004SOL     OW 7217   5.568   0.555   0.904
 1004SOL    HW1 7218   5.622   0.492   0.952
 1004SOL    HW2 7219   5.544   0.621   0.970
 1005SOL     OW 7220   0.217   2.957   4.902
 1005SOL    HW1 7221   0.142   2.904   4.929
 1005SOL    HW2 7222   0.262   2.979   4.983
 1006SOL     OW 7223   5.164   2.625   0.391
 1006SOL    HW1 7224   5.155   2.716   0.363
 1006SOL    HW2 7225   5.186   2.577   0.312
 1007SOL     OW 7226   1.724   6.871   1.515
 1007SOL    HW1 7227   1.714   6.776   1.528
 1007SOL    HW2 7228   1.646   6.909   1.556
 1008SOL     OW 7229   7.774   4.040   1.163
 1008SOL    HW1 7230   7.696   4.092   1.146
 1008SOL    HW2 7231   7.845   4.104   1.168
 1009SOL     OW 7232   3.427   3.503   2.513
 1009SOL    HW1 7233   3.508   3.550   2.532
 1009SOL    HW2 7234   3.415   3.445   2.589
 1010SOL     OW 7235   5.069   0.407   0.488
 1010SOL    HW1 7236   5.071   0.355   0.569
 1010SOL    HW2 7237   5.053   0.343   0.419
 1011SOL     OW 7238   5.165   6.968   1.420
 1011SOL    HW1 7239   5.166   6.946   1.327
 1011SOL    HW2 7240   5.188   7.061   1.423
 1012SOL     OW 7241   7.780   4.436   0.544
 1012SOL    HW1 7242   7.863   4.456   0.500
 1012SOL    HW2 7243   7.753   4.520   0.582
 1013SOL     OW 7244   7.139   6.678   1.119
 1013SOL    HW1 7245   7.083   6.625   1.176
 1013SOL    HW2 7246   7.078   6.732   1.068
 1014SOL     OW 7247   3.457   1.303   0.443
 1014SOL    HW1 7248   3.443   1.240   0.514
 1014SOL    HW2 7249   3.549   1.328   0.451
 1015SOL     OW 7250   5.952   7.766   1.063
 1015SOL    HW1 7251   6.030   7.769   1.119
 1015SOL    HW2 7252   5.919   7.856   1.063
 1016SOL     OW 7253   0.733   2.506   3.466
 1016SOL    HW1 7254   0.795   2.435   3.482
 1016SOL    HW2 7255   0.659   2.487   3.523
 1017SOL     OW 7256   5.590   3.889   0.689
 1017SOL    HW1 7257   5.629   3.846   0.765
 1017SOL    HW2 7258   5.553   3.818   0.637
 1018SOL     OW 7259   3.053   7.028   2.830
 1018SOL    HW1 7260   3.080   7.036   2.739
 1018SOL    HW2 7261   3.028   7.116   2.856
 1019SOL     OW 7262   1.809   4.522   5.776
 1019SOL    HW1 7263   1.824   4.457   5.844
 1019SOL    HW2 7264   1.886   4.579   5.781
 1020SOL     OW 7265   5.946   7.847   2.207
 1020SOL    HW1 7266   5.909   7.933   2.225
 1020SOL    HW2 7267   5.964   7.811   2.294
 1021SOL     OW 7268   4.998   5.223   0.603
 1021SOL    HW1 7269   4.937   5.221   0.676
 1021SOL    HW2 7270   5.066   5.284   0.629
 1022SOL     OW 7271   8.148   7.507   1.429
 1022SOL    HW1 7272   8.240   7.490   1.448
 1022SOL    HW2 7273   8.103   7.426   1.452
 1023SOL     OW 7274   1.445   8.574   3.205
 1023SOL    HW1 7275   1.536   8.603   3.201
 1023SOL    HW2 7276   1.448   8.493   3.256
 1024SOL     OW 7277   0.231   6.574   5.137
 1024SOL    HW1 7278   0.165   6.644   5.139
 1024SOL    HW2 7279   0.300   6.604   5.195
 1025SOL     OW 7280   7.631   7.848   1.090
 1025SOL    HW1 7281   7.584   7.901   1.154
 1025SOL    HW2 7282   7.568   7.831   1.020
 1026SOL     OW 7283   0.658   2.588   2.325
 1026SOL    HW1 7284   0.656   2.669   2.273
 1026SOL    HW2 7285   0.740   2.546   2.301
 1027SOL     OW 7286   2.239   2.522   3.955
 1027SOL    HW1 7287   2.252   2.550   3.864
 1027SOL    HW2 7288   2.294   2.444   3.964
 1028SOL     OW 7289   6.461   1.519   1.530
 1028SOL    HW1 7290   6.431   1.610   1.529
 1028SOL    HW2 7291   6.398   1.473   1.475
 1029SOL     OW 7292   6.547   3.936   0.609
 1029SOL    HW1 7293   6.473   3.924   0.548
 1029SOL    HW2 7294   6.517   4.002   0.671
 1030SOL     OW 7295   0.640   4.128   3.521
 1030SOL    HW1 7296   0.641   4.066   3.594
 1030SOL    HW2 7297   0.704   4.195   3.546
 1031SOL     OW 7298   1.430   3.330   0.125
 1031SOL    HW1 7299   1.453   3.373   0.043
 1031SOL    HW2 7300   1.336   3.345   0.134
 1032SOL     OW 7301   3.462   3.594   5.711
 1032SOL    HW1 7302   3.547   3.593   5.755
 1032SOL    HW2 7303   3.475   3.539   5.633
 1033SOL     OW 7304   5.849   3.708   0.713
 1033SOL    HW1 7305   5.816   3.790   0.750
 1033SOL    HW2 7306   5.794   3.640   0.753
 1034SOL     OW 7307   0.580   1.499   0.383
 1034SOL    HW1 7308   0.547   1.578   0.427
 1034SOL    HW2 7309   0.556   1.511   0.291
 1035SOL     OW 7310   3.317   2.320   3.082
 1035SOL    HW1 7311   3.242   2.352   3.132
 1035SOL    HW2 7312   3.281   2.300   2.996
 1036SOL     OW 7313   1.003   1.751   0.413
 1036SOL    HW1 7314   1.038   1.733   0.500
 1036SOL    HW2 7315   0.937   1.684   0.399
 1037SOL     OW 7316   5.583   9.396   4.628
 1037SOL    HW1 7317   5.631   9.439   4.698
 1037SOL    HW2 7318   5.560   9.467   4.567
 1038SOL     OW 7319   5.206   7.377   5.500
 1038SOL    HW1 7320   5.159   7.441   5.446
 1038SOL    HW2 7321   5.148   7.300   5.501
 1039SOL     OW 7322   6.696   7.602   4.734
 1039SOL    HW1 7323   6.791   7.602   4.721
 1039SOL    HW2 7324   6.679   7.522   4.784
 1040SOL     OW 7325   4.109  10.020   5.444
 1040SOL    HW1 7326   4.167  10.019   5.368
 1040SOL    HW2 7327   4.038  10.079   5.420
 1041SOL     OW 7328   0.696   6.734   4.113
 1041SOL    HW1 7329   0.668   6.646   4.140
 1041SOL    HW2 7330   0.616   6.787   4.118
 1042SOL     OW 7331   6.688   7.742   3.372
 1042SOL    HW1 7332   6.719   7.773   3.458
 1042SOL    HW2 7333   6.607   7.789   3.357
 1043SOL     OW 7334   5.307   3.158   0.284
 1043SOL    HW1 7335   5.398   3.131   0.275
 1043SOL    HW2 7336   5.297   3.230   0.221
 1044SOL     OW 7337   5.721   4.553   0.913
 1044SOL    HW1 7338   5.653   4.580   0.851
 1044SOL    HW2 7339   5.759   4.635   0.945
 1045SOL     OW 7340   0.374   4.373   4.866
 1045SOL    HW1 7341   0.356   4.352   4.958
 1045SOL    HW2 7342   0.404   4.290   4.828
 1046SOL     OW 7343   7.169   0.085   0.057
 1046SOL    HW1 7344   7.229   0.017   0.088
 1046SOL    HW2 7345   7.138   0.054  -0.028
 1047SOL     OW 7346   6.388   7.261   2.285
 1047SOL    HW1 7347   6.379   7.286   2.193
 1047SOL    HW2 7348   6.299   7.262   2.319
 1048SOL     OW 7349   8.364   3.778   1.050
 1048SOL    HW1 7350   8.363   3.870   1.025
 1048SOL    HW2 7351   8.356   3.731   0.966
 1049SOL     OW 7352   2.272   6.418   5.001
 1049SOL    HW1 7353   2.207   6.360   5.041
 1049SOL    HW2 7354   2.221   6.486   4.958
 1050SOL     OW 7355   2.876   4.720   3.546
 1050SOL    HW1 7356   2.799   4.677   3.510
 1050SOL    HW2 7357   2.840   4.790   3.601
 1051SOL     OW 7358   1.234   3.749   2.781
 1051SOL    HW1 7359   1.244   3.655   2.762
 1051SOL    HW2 7360   1.212   3.752   2.874
 1052SOL     OW 7361   3.898   2.827   3.907
 1052SOL    HW1 7362   3.914   2.865   3.993
 1052SOL    HW2 7363   3.808   2.853   3.886
 1053SOL     OW 7364   5.385   9.307   5.390
 1053SOL    HW1 7365   5.478   9.287   5.380
 1053SOL    HW2 7366   5.360   9.263   5.471
 1054SOL     OW 7367   0.413   3.155   1.929
 1054SOL    HW1 7368   0.426   3.241   1.968
 1054SOL    HW2 7369   0.340   3.166   1.868
 1055SOL     OW 7370   3.368   3.225   0.654
 1055SOL    HW1 7371   3.400   3.266   0.574
 1055SOL    HW2 7372   3.365   3.132   0.634
 1056SOL     OW 7373   7.703   2.987   0.680
 1056SOL    HW1 7374   7.751   2.904   0.669
 1056SOL    HW2 7375   7.768   3.054   0.663
 1057SOL     OW 7376   8.811   8.107   1.993
 1057SOL    HW1 7377   8.877   8.038   1.998
 1057SOL    HW2 7378   8.816   8.139   1.903
 1058SOL     OW 7379   2.308   2.913   2.485
 1058SOL    HW1 7380   2.230   2.870   2.450
 1058SOL    HW2 7381   2.312   2.884   2.576
 1059SOL     OW 7382   7.924   6.904   3.469
 1059SOL    HW1 7383   7.889   6.928   3.555
 1059SOL    HW2 7384   7.864   6.837   3.437
 1060SOL     OW 7385   3.590   2.994   0.128
 1060SOL    HW1 7386   3.647   3.070   0.140
 1060SOL    HW2 7387   3.630   2.945   0.056
 1061SOL     OW 7388   2.852   6.534   4.162
 1061SOL    HW1 7389   2.939   6.563   4.134
 1061SOL    HW2 7390   2.802   6.527   4.081
 1062SOL     OW 7391  -0.195   5.317   5.705
 1062SOL    HW1 7392  -0.122   5.352   5.654
 1062SOL    HW2 7393  -0.164   5.319   5.796
 1063SOL     OW 7394   3.630   4.575   5.380
 1063SOL    HW1 7395   3.620   4.504   5.444
 1063SOL    HW2 7396   3.674   4.644   5.429
 1064SOL     OW 7397   4.162  10.522   6.020
 1064SOL    HW1 7398   4.139  10.429   6.023
 1064SOL    HW2 7399   4.113  10.560   6.093
 1065SOL     OW 7400   2.151   7.561   5.660
 1065SOL    HW1 7401   2.106   7.566   5.576
 1065SOL    HW2 7402   2.148   7.651   5.694
 1066SOL     OW 7403   0.946   5.153   3.404
 1066SOL    HW1 7404   0.993   5.092   3.461
 1066SOL    HW2 7405   0.883   5.098   3.357
 1067SOL     OW 7406   7.511   1.303   0.276
 1067SOL    HW1 7407   7.422   1.291   0.308
 1067SOL    HW2 7408   7.519   1.397   0.259
 1068SOL     OW 7409   7.497   4.446   1.612
 1068SOL    HW1 7410   7.522   4.399   1.533
 1068SOL    HW2 7411   7.403   4.432   1.620
 1069SOL     OW 7412   4.117   2.268   1.259
 1069SOL    HW1 7413   4.186   2.332   1.275
 1069SOL    HW2 7414   4.043   2.298   1.312
 1070SOL     OW 7415   0.962   2.847   0.392
 1070SOL    HW1 7416   1.017   2.824   0.317
 1070SOL    HW2 7417   0.928   2.934   0.371
 1071SOL     OW 7418   6.883   9.053   4.364
 1071SOL    HW1 7419   6.820   9.028   4.432
 1071SOL    HW2 7420   6.958   9.089   4.412
 1072SOL     OW 7421   1.868   4.683   1.225
 1072SOL    HW1 7422   1.943   4.734   1.257
 1072SOL    HW2 7423   1.803   4.749   1.199
 1073SOL     OW 7424   6.581   5.790   4.035
 1073SOL    HW1 7425   6.573   5.882   4.063
 1073SOL    HW2 7426   6.498   5.750   4.062
 1074SOL     OW 7427   7.078   6.977   3.138
 1074SOL    HW1 7428   7.118   6.904   3.184
 1074SOL    HW2 7429   7.145   7.005   3.074
 1075SOL     OW 7430  -1.295   5.273   6.073
 1075SOL    HW1 7431  -1.331   5.326   6.144
 1075SOL    HW2 7432  -1.242   5.334   6.022
 1076SOL     OW 7433   7.561   8.878   2.989
 1076SOL    HW1 7434   7.582   8.844   2.902
 1076SOL    HW2 7435   7.528   8.801   3.037
 1077SOL     OW 7436   2.664   5.522   5.952
 1077SOL    HW1 7437   2.695   5.442   5.912
 1077SOL    HW2 7438   2.663   5.586   5.881
 1078SOL     OW 7439   1.758   6.305   2.458
 1078SOL    HW1 7440   1.788   6.395   2.446
 1078SOL    HW2 7441   1.704   6.308   2.538
 1079SOL     OW 7442   2.604   2.425   2.436
 1079SOL    HW1 7443   2.560   2.459   2.514
 1079SOL    HW2 7444   2.682   2.380   2.470
 1080SOL     OW 7445   3.693   3.405   0.307
 1080SOL    HW1 7446   3.714   3.457   0.230
 1080SOL    HW2 7447   3.638   3.334   0.275
 1081SOL     OW 7448   4.701   9.488   4.957
 1081SOL    HW1 7449   4.716   9.419   4.893
 1081SOL    HW2 7450   4.615   9.468   4.994
 1082SOL     OW 7451  -0.212   6.497   6.273
 1082SOL    HW1 7452  -0.262   6.478   6.353
 1082SOL    HW2 7453  -0.120   6.496   6.301
 1083SOL     OW 7454   2.529   6.694   3.149
 1083SOL    HW1 7455   2.585   6.620   3.171
 1083SOL    HW2 7456   2.568   6.768   3.196
 1084SOL     OW 7457   7.562   0.219   0.346
 1084SOL    HW1 7458   7.520   0.166   0.414
 1084SOL    HW2 7459   7.607   0.155   0.290
 1085SOL     OW 7460   7.523   4.515   2.164
 1085SOL    HW1 7461   7.523   4.590   2.105
 1085SOL    HW2 7462   7.613   4.480   2.158
 1086SOL     OW 7463   0.347   6.661   3.785
 1086SOL    HW1 7464   0.324   6.583   3.835
 1086SOL    HW2 7465   0.395   6.628   3.709
 1087SOL     OW 7466   6.420   5.736   2.416
 1087SOL    HW1 7467   6.513   5.730   2.435
 1087SOL    HW2 7468   6.394   5.822   2.447
 1088SOL     OW 7469   2.885   4.170   1.087
 1088SOL    HW1 7470   2.790   4.182   1.081
 1088SOL    HW2 7471   2.922   4.257   1.077
 1089SOL     OW 7472   2.642   6.727   6.272
 1089SOL    HW1 7473   2.574   6.661   6.283
 1089SOL    HW2 7474   2.621   6.771   6.190
 1090SOL     OW 7475   4.299   6.845   0.372
 1090SOL    HW1 7476   4.364   6.790   0.415
 1090SOL    HW2 7477   4.335   6.933   0.378
 1091SOL     OW 7478   2.460   6.629   2.636
 1091SOL    HW1 7479   2.457   6.563   2.566
 1091SOL    HW2 7480   2.373   6.625   2.676
 1092SOL     OW 7481   6.890  10.233   5.577
 1092SOL    HW1 7482   6.962  10.178   5.607
 1092SOL    HW2 7483   6.836  10.246   5.655
 1093SOL     OW 7484   2.774   4.259   1.582
 1093SOL    HW1 7485   2.800   4.351   1.584
 1093SOL    HW2 7486   2.678   4.261   1.578
 1094SOL     OW 7487   1.236   1.791   1.925
 1094SOL    HW1 7488   1.325   1.758   1.930
 1094SOL    HW2 7489   1.245   1.886   1.936
 1095SOL     OW 7490   6.004   8.633   4.035
 1095SOL    HW1 7491   5.943   8.652   4.107
 1095SOL    HW2 7492   6.037   8.718   4.008
 1096SOL     OW 7493   5.408   7.259   0.462
 1096SOL    HW1 7494   5.346   7.188   0.445
 1096SOL    HW2 7495   5.355   7.339   0.462
 1097SOL     OW 7496   7.144   6.750   1.627
 1097SOL    HW1 7497   7.127   6.672   1.575
 1097SOL    HW2 7498   7.222   6.789   1.586
 1098SOL     OW 7499   4.677   7.167   5.835
 1098SOL    HW1 7500   4.735   7.181   5.760
 1098SOL    HW2 7501   4.597   7.215   5.814
 1099SOL     OW 7502   4.068   5.483   5.920
 1099SOL    HW1 7503   4.139   5.479   5.856
 1099SOL    HW2 7504   4.056   5.393   5.949
 1100SOL     OW 7505   6.631   4.584   2.809
 1100SOL    HW1 7506   6.685   4.636   2.750
 1100SOL    HW2 7507   6.555   4.560   2.757
 1101SOL     OW 7508   7.582   7.981   4.157
 1101SOL    HW1 7509   7.588   8.016   4.068
 1101SOL    HW2 7510   7.502   8.019   4.193
 1102SOL     OW 7511   2.483   1.881   1.798
 1102SOL    HW1 7512   2.481   1.880   1.894
 1102SOL    HW2 7513   2.533   1.803   1.775
 1103SOL     OW 7514   4.985   2.572   3.220
 1103SOL    HW1 7515   4.956   2.482   3.210
 1103SOL    HW2 7516   5.023   2.594   3.135
 1104SOL     OW 7517   2.561   5.064   5.093
 1104SOL    HW1 7518   2.534   4.977   5.121
 1104SOL    HW2 7519   2.491   5.122   5.125
 1105SOL     OW 7520   9.157   8.299   2.328
 1105SOL    HW1 7521   9.118   8.385   2.314
 1105SOL    HW2 7522   9.171   8.294   2.422
 1106SOL     OW 7523   7.284   4.881   2.413
 1106SOL    HW1 7524   7.303   4.787   2.421
 1106SOL    HW2 7525   7.354   4.914   2.356
 1107SOL     OW 7526   1.817   8.762   4.503
 1107SOL    HW1 7527   1.837   8.787   4.413
 1107SOL    HW2 7528   1.744   8.818   4.529
 1108SOL     OW 7529  -0.414   4.642   4.331
 1108SOL    HW1 7530  -0.464   4.652   4.250
 1108SOL    HW2 7531  -0.449   4.710   4.389
 1109SOL     OW 7532   6.732   5.943   4.509
 1109SOL    HW1 7533   6.802   5.878   4.512
 1109SOL    HW2 7534   6.763   6.010   4.448
 1110SOL     OW 7535   6.848   4.684   3.454
 1110SOL    HW1 7536   6.875   4.700   3.363
 1110SOL    HW2 7537   6.876   4.594   3.471
 1111SOL     OW 7538   5.399   2.907   4.101
 1111SOL    HW1 7539   5.384   2.865   4.186
 1111SOL    HW2 7540   5.468   2.854   4.060
 1112SOL     OW 7541   2.407   7.092   5.737
 1112SOL    HW1 7542   2.425   7.158   5.670
 1112SOL    HW2 7543   2.468   7.021   5.718
 1113SOL     OW 7544   3.437   2.280   3.656
 1113SOL    HW1 7545   3.468   2.278   3.747
 1113SOL    HW2 7546   3.441   2.372   3.631
 1114SOL     OW 7547   2.847   3.257   4.956
 1114SOL    HW1 7548   2.870   3.181   4.903
 1114SOL    HW2 7549   2.776   3.227   5.012
 1115SOL     OW 7550   1.445   1.620   2.610
 1115SOL    HW1 7551   1.503   1.695   2.597
 1115SOL    HW2 7552   1.503   1.547   2.629
 1116SOL     OW 7553   1.718   7.159   5.372
 1116SOL    HW1 7554   1.783   7.116   5.427
 1116SOL    HW2 7555   1.663   7.208   5.433
 1117SOL     OW 7556   3.455   3.999   0.412
 1117SOL    HW1 7557   3.540   3.979   0.374
 1117SOL    HW2 7558   3.460   3.968   0.502
 1118SOL     OW 7559   6.793   8.888   3.794
 1118SOL    HW1 7560   6.830   8.942   3.863
 1118SOL    HW2 7561   6.843   8.806   3.797
 1119SOL     OW 7562   1.329   6.417   4.934
 1119SOL    HW1 7563   1.369   6.502   4.948
 1119SOL    HW2 7564   1.252   6.417   4.990
 1120SOL     OW 7565   8.344   9.150   3.830
 1120SOL    HW1 7566   8.351   9.104   3.746
 1120SOL    HW2 7567   8.325   9.082   3.894
 1121SOL     OW 7568   8.429   7.273   0.480
 1121SOL    HW1 7569   8.450   7.212   0.550
 1121SOL    HW2 7570   8.358   7.230   0.431
 1122SOL     OW 7571   7.369   6.338   2.855
 1122SOL    HW1 7572   7.382   6.347   2.950
 1122SOL    HW2 7573   7.309   6.264   2.846
 1123SOL     OW 7574   0.956   7.561   6.119
 1123SOL    HW1 7575   1.035   7.547   6.171
 1123SOL    HW2 7576   0.977   7.638   6.065
 1124SOL     OW 7577   3.965   7.448   1.534
 1124SOL    HW1 7578   4.054   7.420   1.555
 1124SOL    HW2 7579   3.924   7.466   1.618
 1125SOL     OW 7580   2.384   6.904   2.053
 1125SOL    HW1 7581   2.384   6.945   1.967
 1125SOL    HW2 7582   2.363   6.976   2.113
 1126SOL     OW 7583   4.461   8.711   5.087
 1126SOL    HW1 7584   4.469   8.802   5.058
 1126SOL    HW2 7585   4.442   8.662   5.007
 1127SOL     OW 7586   3.835   3.813   2.880
 1127SOL    HW1 7587   3.783   3.859   2.946
 1127SOL    HW2 7588   3.914   3.866   2.869
 1128SOL     OW 7589   2.847   7.528   1.557
 1128SOL    HW1 7590   2.886   7.611   1.529
 1128SOL    HW2 7591   2.889   7.509   1.641
 1129SOL     OW 7592   3.736   3.972   3.272
 1129SOL    HW1 7593   3.670   4.010   3.331
 1129SOL    HW2 7594   3.688   3.953   3.192
 1130SOL     OW 7595   5.412   7.456   5.667
 1130SOL    HW1 7596   5.364   7.530   5.703
 1130SOL    HW2 7597   5.347   7.406   5.618
 1131SOL     OW 7598   5.020   4.289   0.281
 1131SOL    HW1 7599   5.113   4.303   0.262
 1131SOL    HW2 7600   4.987   4.376   0.303
 1132SOL     OW 7601   4.932   5.509   0.686
 1132SOL    HW1 7602   4.916   5.506   0.592
 1132SOL    HW2 7603   5.026   5.496   0.695
 1133SOL     OW 7604   3.140   8.078   3.509
 1133SOL    HW1 7605   3.176   8.166   3.518
 1133SOL    HW2 7606   3.086   8.082   3.430
 1134SOL     OW 7607   5.454   7.946   2.904
 1134SOL    HW1 7608   5.544   7.912   2.906
 1134SOL    HW2 7609   5.418   7.912   2.822
 1135SOL     OW 7610   7.424   3.982   1.698
 1135SOL    HW1 7611   7.426   4.074   1.723
 1135SOL    HW2 7612   7.451   3.982   1.606
 1136SOL     OW 7613   1.834   6.153   4.175
 1136SOL    HW1 7614   1.820   6.123   4.086
 1136SOL    HW2 7615   1.928   6.170   4.180
 1137SOL     OW 7616   4.871   8.240   4.933
 1137SOL    HW1 7617   4.799   8.179   4.922
 1137SOL    HW2 7618   4.830   8.326   4.942
 1138SOL     OW 7619   6.087   3.517   3.929
 1138SOL    HW1 7620   6.169   3.488   3.969
 1138SOL    HW2 7621   6.099   3.610   3.913
 1139SOL     OW 7622   6.104   7.884   3.343
 1139SOL    HW1 7623   6.159   7.806   3.329
 1139SOL    HW2 7624   6.125   7.941   3.270
 1140SOL     OW 7625   2.287   6.543   0.120
 1140SOL    HW1 7626   2.348   6.596   0.069
 1140SOL    HW2 7627   2.328   6.457   0.124
 1141SOL     OW 7628   0.721   9.632   4.486
 1141SOL    HW1 7629   0.778   9.560   4.513
 1141SOL    HW2 7630   0.640   9.619   4.536
 1142SOL     OW 7631   4.349   2.082   1.781
 1142SOL    HW1 7632   4.295   2.004   1.791
 1142SOL    HW2 7633   4.437   2.055   1.805
 1143SOL     OW 7634   2.888   4.313   2.661
 1143SOL    HW1 7635   2.915   4.365   2.586
 1143SOL    HW2 7636   2.954   4.332   2.728
 1144SOL     OW 7637   6.234   6.835   2.219
 1144SOL    HW1 7638   6.236   6.752   2.171
 1144SOL    HW2 7639   6.141   6.859   2.220
 1145SOL     OW 7640   3.160   2.551   3.931
 1145SOL    HW1 7641   3.101   2.476   3.936
 1145SOL    HW2 7642   3.103   2.626   3.918
 1146SOL     OW 7643   2.931   7.289   3.495
 1146SOL    HW1 7644   3.000   7.336   3.448
 1146SOL    HW2 7645   2.859   7.282   3.432
 1147SOL     OW 7646   5.483   2.942   1.591
 1147SOL    HW1 7647   5.426   3.019   1.597
 1147SOL    HW2 7648   5.535   2.945   1.672
 1148SOL     OW 7649   3.934   7.749   1.270
 1148SOL    HW1 7650   3.840   7.733   1.266
 1148SOL    HW2 7651   3.945   7.812   1.341
 1149SOL     OW 7652   3.199   6.717   3.757
 1149SOL    HW1 7653   3.287   6.680   3.749
 1149SOL    HW2 7654   3.161   6.670   3.831
 1150SOL     OW 7655   1.494   8.956   3.351
 1150SOL    HW1 7656   1.570   9.013   3.353
 1150SOL    HW2 7657   1.469   8.951   3.259
 1151SOL     OW 7658   7.328   8.090   2.517
 1151SOL    HW1 7659   7.418   8.087   2.550
 1151SOL    HW2 7660   7.277   8.125   2.590
 1152SOL     OW 7661  -0.214   4.542   3.318
 1152SOL    HW1 7662  -0.284   4.575   3.262
 1152SOL    HW2 7663  -0.192   4.615   3.375
 1153SOL     OW 7664   5.445   4.702   0.193
 1153SOL    HW1 7665   5.389   4.651   0.134
 1153SOL    HW2 7666   5.479   4.772   0.138
 1154SOL     OW 7667   0.402   2.265   1.684
 1154SOL    HW1 7668   0.441   2.188   1.642
 1154SOL    HW2 7669   0.393   2.241   1.776
 1155SOL     OW 7670   0.221   4.534   3.153
 1155SOL    HW1 7671   0.181   4.538   3.240
 1155SOL    HW2 7672   0.148   4.544   3.092
 1156SOL     OW 7673   7.442   3.800   1.207
 1156SOL    HW1 7674   7.478   3.737   1.144
 1156SOL    HW2 7675   7.368   3.753   1.248
 1157SOL     OW 7676  -0.098   1.610   2.350
 1157SOL    HW1 7677  -0.034   1.572   2.290
 1157SOL    HW2 7678  -0.073   1.702   2.356
 1158SOL     OW 7679   5.868   2.340   3.274
 1158SOL    HW1 7680   5.924   2.364   3.348
 1158SOL    HW2 7681   5.846   2.248   3.289
 1159SOL     OW 7682   0.973   6.155   3.481
 1159SOL    HW1 7683   1.065   6.135   3.499
 1159SOL    HW2 7684   0.936   6.180   3.566
 1160SOL     OW 7685   4.506   6.770   0.159
 1160SOL    HW1 7686   4.574   6.745   0.097
 1160SOL    HW2 7687   4.424   6.738   0.121
 1161SOL     OW 7688   1.095   6.020   4.360
 1161SOL    HW1 7689   1.101   5.938   4.408
 1161SOL    HW2 7690   1.180   6.062   4.375
 1162SOL     OW 7691   2.442   5.615   3.346
 1162SOL    HW1 7692   2.404   5.702   3.335
 1162SOL    HW2 7693   2.375   5.556   3.311
 1163SOL     OW 7694   1.582   4.684   2.230
 1163SOL    HW1 7695   1.595   4.771   2.192
 1163SOL    HW2 7696   1.669   4.645   2.231
 1164SOL     OW 7697   4.302   4.065   1.804
 1164SOL    HW1 7698   4.279   4.134   1.866
 1164SOL    HW2 7699   4.308   4.109   1.720
 1165SOL     OW 7700   3.423   7.494   5.313
 1165SOL    HW1 7701   3.352   7.507   5.250
 1165SOL    HW2 7702   3.465   7.412   5.284
 1166SOL     OW 7703   0.497   8.979   6.271
 1166SOL    HW1 7704   0.472   9.023   6.352
 1166SOL    HW2 7705   0.426   8.917   6.255
 1167SOL     OW 7706   1.728   7.861   1.832
 1167SOL    HW1 7707   1.709   7.927   1.765
 1167SOL    HW2 7708   1.720   7.777   1.787
 1168SOL     OW 7709   6.469   5.939   4.741
 1168SOL    HW1 7710   6.470   5.887   4.821
 1168SOL    HW2 7711   6.561   5.946   4.716
 1169SOL     OW 7712   2.028   3.438   4.231
 1169SOL    HW1 7713   2.103   3.403   4.278
 1169SOL    HW2 7714   2.054   3.437   4.139
 1170SOL     OW 7715   6.451   8.135   2.852
 1170SOL    HW1 7716   6.456   8.103   2.942
 1170SOL    HW2 7717   6.510   8.210   2.850
 1171SOL     OW 7718   2.243   8.350   5.617
 1171SOL    HW1 7719   2.233   8.274   5.674
 1171SOL    HW2 7720   2.282   8.417   5.673
 1172SOL     OW 7721   1.086   5.298   4.758
 1172SOL    HW1 7722   1.167   5.248   4.744
 1172SOL    HW2 7723   1.026   5.235   4.797
 1173SOL     OW 7724  -0.403   2.144   3.444
 1173SOL    HW1 7725  -0.323   2.119   3.398
 1173SOL    HW2 7726  -0.474   2.113   3.388
 1174SOL     OW 7727   2.049   6.783   5.126
 1174SOL    HW1 7728   1.969   6.811   5.081
 1174SOL    HW2 7729   2.066   6.696   5.091
 1175SOL     OW 7730   3.931   8.848   4.022
 1175SOL    HW1 7731   3.862   8.899   4.064
 1175SOL    HW2 7732   3.960   8.787   4.090
 1176SOL     OW 7733  -0.828   7.048   6.234
 1176SOL    HW1 7734  -0.883   6.972   6.216
 1176SOL    HW2 7735  -0.832   7.101   6.154
 1177SOL     OW 7736   1.723   7.817   3.016
 1177SOL    HW1 7737   1.664   7.799   3.089
 1177SOL    HW2 7738   1.679   7.887   2.967
 1178SOL     OW 7739   0.617   5.043   4.942
 1178SOL    HW1 7740   0.674   4.981   4.988
 1178SOL    HW2 7741   0.585   5.102   5.011
 1179SOL     OW 7742   2.328   5.385   1.226
 1179SOL    HW1 7743   2.324   5.318   1.157
 1179SOL    HW2 7744   2.347   5.335   1.306
 1180SOL     OW 7745   7.758   7.605   3.773
 1180SOL    HW1 7746   7.720   7.669   3.713
 1180SOL    HW2 7747   7.706   7.612   3.853
 1181SOL     OW 7748   0.334   8.511   4.953
 1181SOL    HW1 7749   0.292   8.583   5.000
 1181SOL    HW2 7750   0.424   8.510   4.986
 1182SOL     OW 7751   6.603   5.473   3.716
 1182SOL    HW1 7752   6.678   5.431   3.674
 1182SOL    HW2 7753   6.640   5.550   3.760
 1183SOL     OW 7754   1.645   6.904   2.139
 1183SOL    HW1 7755   1.634   6.811   2.158
 1183SOL    HW2 7756   1.625   6.913   2.046
 1184SOL     OW 7757   6.384   2.408   0.368
 1184SOL    HW1 7758   6.473   2.376   0.382
 1184SOL    HW2 7759   6.372   2.476   0.434
 1185SOL     OW 7760   4.009   8.358   2.336
 1185SOL    HW1 7761   3.933   8.335   2.282
 1185SOL    HW2 7762   4.067   8.282   2.328
 1186SOL     OW 7763   3.060   7.631   2.688
 1186SOL    HW1 7764   3.040   7.600   2.600
 1186SOL    HW2 7765   3.063   7.727   2.679
 1187SOL     OW 7766   0.504   4.257   2.365
 1187SOL    HW1 7767   0.544   4.185   2.414
 1187SOL    HW2 7768   0.473   4.216   2.283
 1188SOL     OW 7769   0.522   7.132   3.905
 1188SOL    HW1 7770   0.441   7.168   3.943
 1188SOL    HW2 7771   0.493   7.075   3.834
 1189SOL     OW 7772   3.200   2.498   3.451
 1189SOL    HW1 7773   3.130   2.521   3.511
 1189SOL    HW2 7774   3.200   2.402   3.450
 1190SOL     OW 7775   6.482   7.640   1.315
 1190SOL    HW1 7776   6.559   7.597   1.353
 1190SOL    HW2 7777   6.469   7.595   1.231
 1191SOL     OW 7778   6.870   4.279   0.407
 1191SOL    HW1 7779   6.781   4.296   0.437
 1191SOL    HW2 7780   6.874   4.183   0.400
 1192SOL     OW 7781   5.811   0.073   0.118
 1192SOL    HW1 7782   5.864   0.153   0.117
 1192SOL    HW2 7783   5.873   0.002   0.105
 1193SOL     OW 7784   8.610   5.090   0.951
 1193SOL    HW1 7785   8.640   5.069   0.862
 1193SOL    HW2 7786   8.618   5.185   0.957
 1194SOL     OW 7787   0.724   2.758   2.019
 1194SOL    HW1 7788   0.696   2.821   1.952
 1194SOL    HW2 7789   0.667   2.682   2.007
 1195SOL     OW 7790   1.763   7.890   5.266
 1195SOL    HW1 7791   1.760   7.799   5.296
 1195SOL    HW2 7792   1.848   7.897   5.222
 1196SOL     OW 7793   5.799   9.642   4.553
 1196SOL    HW1 7794   5.852   9.718   4.528
 1196SOL    HW2 7795   5.713   9.660   4.515
 1197SOL     OW 7796   6.792   3.878   1.417
 1197SOL    HW1 7797   6.877   3.911   1.444
 1197SOL    HW2 7798   6.786   3.900   1.324
 1198SOL     OW 7799   2.515   9.778   4.466
 1198SOL    HW1 7800   2.460   9.702   4.481
 1198SOL    HW2 7801   2.533   9.812   4.553
 1199SOL     OW 7802   6.531   2.103   1.287
 1199SOL    HW1 7803   6.589   2.103   1.210
 1199SOL    HW2 7804   6.447   2.071   1.253
 1200SOL     OW 7805   4.189   1.481   1.257
 1200SOL    HW1 7806   4.193   1.432   1.339
 1200SOL    HW2 7807   4.152   1.420   1.193
 1201SOL     OW 7808   5.234   9.674   5.003
 1201SOL    HW1 7809   5.277   9.593   4.974
 1201SOL    HW2 7810   5.300   9.718   5.057
 1202SOL     OW 7811   5.835   7.933   3.410
 1202SOL    HW1 7812   5.919   7.887   3.409
 1202SOL    HW2 7813   5.819   7.954   3.318
 1203SOL     OW 7814   2.747   7.244   0.196
 1203SOL    HW1 7815   2.655   7.268   0.199
 1203SOL    HW2 7816   2.781   7.286   0.117
 1204SOL     OW 7817   6.623   3.183   1.485
 1204SOL    HW1 7818   6.665   3.197   1.569
 1204SOL    HW2 7819   6.560   3.112   1.501
 1205SOL     OW 7820   1.245   6.326   5.360
 1205SOL    HW1 7821   1.306   6.328   5.433
 1205SOL    HW2 7822   1.159   6.311   5.400
 1206SOL     OW 7823   5.720   9.580   5.064
 1206SOL    HW1 7824   5.813   9.600   5.053
 1206SOL    HW2 7825   5.675   9.652   5.019
 1207SOL     OW 7826   3.620   2.602   2.655
 1207SOL    HW1 7827   3.561   2.671   2.627
 1207SOL    HW2 7828   3.585   2.572   2.739
 1208SOL     OW 7829   3.952   9.415   4.058
 1208SOL    HW1 7830   4.032   9.366   4.078
 1208SOL    HW2 7831   3.912   9.431   4.144
 1209SOL     OW 7832   0.189   5.467   5.333
 1209SOL    HW1 7833   0.272   5.434   5.298
 1209SOL    HW2 7834   0.210   5.555   5.363
 1210SOL     OW 7835   2.519   3.648   5.275
 1210SOL    HW1 7836   2.515   3.575   5.213
 1210SOL    HW2 7837   2.482   3.722   5.227
 1211SOL     OW 7838   2.162   3.861   3.611
 1211SOL    HW1 7839   2.171   3.914   3.690
 1211SOL    HW2 7840   2.247   3.818   3.601
 1212SOL     OW 7841   4.391   1.649   1.328
 1212SOL    HW1 7842   4.324   1.586   1.303
 1212SOL    HW2 7843   4.362   1.683   1.412
 1213SOL     OW 7844   1.175   9.805   6.155
 1213SOL    HW1 7845   1.111   9.783   6.088
 1213SOL    HW2 7846   1.123   9.818   6.235
 1214SOL     OW 7847   2.548   7.104   2.742
 1214SOL    HW1 7848   2.588   7.188   2.762
 1214SOL    HW2 7849   2.560   7.052   2.822
 1215SOL     OW 7850   7.346   9.799   5.047
 1215SOL    HW1 7851   7.334   9.862   5.119
 1215SOL    HW2 7852   7.269   9.811   4.992
 1216SOL     OW 7853  -0.415   3.407   3.201
 1216SOL    HW1 7854  -0.436   3.315   3.184
 1216SOL    HW2 7855  -0.496   3.445   3.234
 1217SOL     OW 7856   2.323   1.155   1.263
 1217SOL    HW1 7857   2.340   1.067   1.297
 1217SOL    HW2 7858   2.292   1.141   1.174
 1218SOL     OW 7859   2.508   3.341   2.574
 1218SOL    HW1 7860   2.499   3.304   2.486
 1218SOL    HW2 7861   2.501   3.266   2.633
 1219SOL     OW 7862   0.804   2.160   3.264
 1219SOL    HW1 7863   0.896   2.185   3.261
 1219SOL    HW2 7864   0.787   2.137   3.355
 1220SOL     OW 7865   3.445   4.300   1.551
 1220SOL    HW1 7866   3.503   4.254   1.612
 1220SOL    HW2 7867   3.386   4.351   1.607
 1221SOL     OW 7868   6.678   7.507   0.704
 1221SOL    HW1 7869   6.612   7.484   0.639
 1221SOL    HW2 7870   6.761   7.487   0.662
 1222SOL     OW 7871   1.525   5.827   4.147
 1222SOL    HW1 7872   1.546   5.785   4.064
 1222SOL    HW2 7873   1.430   5.819   4.155
 1223SOL     OW 7874   5.710   8.756   3.904
 1223SOL    HW1 7875   5.739   8.780   3.816
 1223SOL    HW2 7876   5.754   8.818   3.962
 1224SOL     OW 7877   2.123   3.131   1.227
 1224SOL    HW1 7878   2.213   3.117   1.199
 1224SOL    HW2 7879   2.105   3.223   1.208
 1225SOL     OW 7880   0.905   2.777   3.554
 1225SOL    HW1 7881   0.870   2.690   3.537
 1225SOL    HW2 7882   0.969   2.791   3.484
 1226SOL     OW 7883  -1.595   4.086   5.766
 1226SOL    HW1 7884  -1.597   4.148   5.693
 1226SOL    HW2 7885  -1.546   4.011   5.732
 1227SOL     OW 7886   6.119   7.376   2.785
 1227SOL    HW1 7887   6.134   7.325   2.864
 1227SOL    HW2 7888   6.206   7.403   2.756
 1228SOL     OW 7889  -0.247   5.426   3.697
 1228SOL    HW1 7890  -0.273   5.335   3.683
 1228SOL    HW2 7891  -0.261   5.469   3.613
 1229SOL     OW 7892   3.721   6.257   5.752
 1229SOL    HW1 7893   3.744   6.350   5.756
 1229SOL    HW2 7894   3.797   6.212   5.789
 1230SOL     OW 7895   6.339   6.200   4.720
 1230SOL    HW1 7896   6.398   6.126   4.704
 1230SOL    HW2 7897   6.323   6.198   4.814
 1231SOL     OW 7898   3.529   6.101   1.197
 1231SOL    HW1 7899   3.459   6.062   1.251
 1231SOL    HW2 7900   3.609   6.084   1.247
 1232SOL     OW 7901  -0.092   3.562   4.972
 1232SOL    HW1 7902  -0.130   3.625   5.034
 1232SOL    HW2 7903  -0.142   3.481   4.987
 1233SOL     OW 7904   5.782   3.861   2.569
 1233SOL    HW1 7905   5.762   3.769   2.587
 1233SOL    HW2 7906   5.776   3.868   2.474
 1234SOL     OW 7907   3.772   1.348   0.564
 1234SOL    HW1 7908   3.760   1.258   0.594
 1234SOL    HW2 7909   3.863   1.351   0.534
 1235SOL     OW 7910   7.137   5.283   3.721
 1235SOL    HW1 7911   7.124   5.318   3.633
 1235SOL    HW2 7912   7.146   5.188   3.709
 1236SOL     OW 7913   5.357   9.253   3.893
 1236SOL    HW1 7914   5.326   9.172   3.854
 1236SOL    HW2 7915   5.363   9.234   3.987
 1237SOL     OW 7916   1.780   6.844   5.239
 1237SOL    HW1 7917   1.831   6.763   5.243
 1237SOL    HW2 7918   1.783   6.878   5.329
 1238SOL     OW 7919   6.839   5.345   1.570
 1238SOL    HW1 7920   6.765   5.303   1.614
 1238SOL    HW2 7921   6.910   5.281   1.576
 1239SOL     OW 7922   8.670   6.372   0.518
 1239SOL    HW1 7923   8.760   6.352   0.543
 1239SOL    HW2 7924   8.633   6.288   0.491
 1240SOL     OW 7925   2.174   9.906   6.053
 1240SOL    HW1 7926   2.175   9.827   6.000
 1240SOL    HW2 7927   2.191   9.977   5.992
 1241SOL     OW 7928   0.169   7.727   5.193
 1241SOL    HW1 7929   0.224   7.699   5.119
 1241SOL    HW2 7930   0.086   7.753   5.153
 1242SOL     OW 7931   3.470   8.613   4.155
 1242SOL    HW1 7932   3.425   8.539   4.195
 1242SOL    HW2 7933   3.402   8.680   4.145
 1243SOL     OW 7934   4.590   7.800   2.663
 1243SOL    HW1 7935   4.527   7.845   2.718
 1243SOL    HW2 7936   4.617   7.865   2.599
 1244SOL     OW 7937   1.768   2.538   3.860
 1244SOL    HW1 7938   1.759   2.471   3.928
 1244SOL    HW2 7939   1.680   2.546   3.823
 1245SOL     OW 7940   2.286   0.968   1.474
 1245SOL    HW1 7941   2.363   0.941   1.524
 1245SOL    HW2 7942   2.219   0.986   1.540
 1246SOL     OW 7943   1.533   8.693   3.810
 1246SOL    HW1 7944   1.573   8.607   3.801
 1246SOL    HW2 7945   1.489   8.690   3.895
 1247SOL     OW 7946   0.511   6.430   5.612
 1247SOL    HW1 7947   0.597   6.398   5.639
 1247SOL    HW2 7948   0.501   6.514   5.657
 1248SOL     OW 7949   0.664   1.083   1.550
 1248SOL    HW1 7950   0.603   1.068   1.622
 1248SOL    HW2 7951   0.612   1.129   1.483
 1249SOL     OW 7952   6.696   5.426   1.968
 1249SOL    HW1 7953   6.673   5.456   1.879
 1249SOL    HW2 7954   6.731   5.338   1.956
 1250SOL     OW 7955   4.389   3.310   1.462
 1250SOL    HW1 7956   4.364   3.248   1.393
 1250SOL    HW2 7957   4.482   3.292   1.477
 1251SOL     OW 7958   2.029   8.794   3.295
 1251SOL    HW1 7959   1.956   8.841   3.335
 1251SOL    HW2 7960   2.092   8.784   3.366
 1252SOL     OW 7961   4.088   6.464   0.701
 1252SOL    HW1 7962   4.037   6.448   0.781
 1252SOL    HW2 7963   4.034   6.524   0.650
 1253SOL     OW 7964   5.430   4.675   1.126
 1253SOL    HW1 7965   5.474   4.760   1.130
 1253SOL    HW2 7966   5.359   4.688   1.063
 1254SOL     OW 7967   5.054   1.661   1.456
 1254SOL    HW1 7968   4.980   1.720   1.438
 1254SOL    HW2 7969   5.107   1.664   1.376
 1255SOL     OW 7970   3.897   6.858   1.245
 1255SOL    HW1 7971   3.985   6.890   1.225
 1255SOL    HW2 7972   3.849   6.936   1.274
 1256SOL     OW 7973   4.444   7.544   5.851
 1256SOL    HW1 7974   4.415   7.581   5.935
 1256SOL    HW2 7975   4.470   7.621   5.800
 1257SOL     OW 7976   5.255   7.883   5.786
 1257SOL    HW1 7977   5.163   7.887   5.761
 1257SOL    HW2 7978   5.274   7.789   5.792
 1258SOL     OW 7979   6.292   8.957   3.488
 1258SOL    HW1 7980   6.365   9.005   3.528
 1258SOL    HW2 7981   6.328   8.922   3.407
 1259SOL     OW 7982   0.608   2.670   3.067
 1259SOL    HW1 7983   0.622   2.761   3.040
 1259SOL    HW2 7984   0.540   2.676   3.134
 1260SOL     OW 7985   4.978   2.887   3.563
 1260SOL    HW1 7986   4.912   2.896   3.494
 1260SOL    HW2 7987   5.013   2.799   3.550
 1261SOL     OW 7988   0.208   0.577   0.242
 1261SOL    HW1 7989   0.179   0.489   0.268
 1261SOL    HW2 7990   0.207   0.575   0.147
 1262SOL     OW 7991   3.436   7.572   2.789
 1262SOL    HW1 7992   3.411   7.620   2.710
 1262SOL    HW2 7993   3.409   7.628   2.861
 1263SOL     OW 7994   6.778   6.921   2.539
 1263SOL    HW1 7995   6.846   6.880   2.486
 1263SOL    HW2 7996   6.803   6.902   2.630
 1264SOL     OW 7997   6.415   3.451   0.614
 1264SOL    HW1 7998   6.495   3.503   0.628
 1264SOL    HW2 7999   6.408   3.397   0.692
 1265SOL     OW 8000   7.176   0.480   0.206
 1265SOL    HW1 8001   7.247   0.499   0.267
 1265SOL    HW2 8002   7.110   0.435   0.259
 1266SOL     OW 8003   6.045   3.819   0.367
 1266SOL    HW1 8004   6.069   3.895   0.420
 1266SOL    HW2 8005   5.950   3.823   0.361
 1267SOL     OW 8006  -0.255   6.458   4.167
 1267SOL    HW1 8007  -0.268   6.464   4.262
 1267SOL    HW2 8008  -0.336   6.418   4.134
 1268SOL     OW 8009   2.270   2.302   3.158
 1268SOL    HW1 8010   2.195   2.361   3.148
 1268SOL    HW2 8011   2.241   2.220   3.118
 1269SOL     OW 8012  -0.569   5.848   4.636
 1269SOL    HW1 8013  -0.578   5.913   4.706
 1269SOL    HW2 8014  -0.475   5.831   4.631
 1270SOL     OW 8015   0.995   2.353   1.513
 1270SOL    HW1 8016   1.079   2.341   1.469
 1270SOL    HW2 8017   0.971   2.265   1.543
 1271SOL     OW 8018   6.288   5.367   0.893
 1271SOL    HW1 8019   6.295   5.404   0.805
 1271SOL    HW2 8020   6.342   5.426   0.947
 1272SOL     OW 8021   4.249   3.126   4.816
 1272SOL    HW1 8022   4.294   3.122   4.900
 1272SOL    HW2 8023   4.165   3.168   4.836
 1273SOL     OW 8024   4.918   2.204   1.662
 1273SOL    HW1 8025   4.914   2.298   1.681
 1273SOL    HW2 8026   4.910   2.199   1.566
 1274SOL     OW 8027   7.193   1.768   0.185
 1274SOL    HW1 8028   7.213   1.717   0.264
 1274SOL    HW2 8029   7.212   1.707   0.113
 1275SOL     OW 8030   6.124   3.235   1.017
 1275SOL    HW1 8031   6.036   3.214   1.048
 1275SOL    HW2 8032   6.113   3.312   0.961
 1276SOL     OW 8033   7.244   6.713   3.238
 1276SOL    HW1 8034   7.311   6.731   3.172
 1276SOL    HW2 8035   7.239   6.794   3.289
 1277SOL     OW 8036   7.954   4.957   1.671
 1277SOL    HW1 8037   7.894   5.015   1.717
 1277SOL    HW2 8038   8.028   5.013   1.646
 1278SOL     OW 8039   2.344   6.425   6.165
 1278SOL    HW1 8040   2.372   6.440   6.256
 1278SOL    HW2 8041   2.308   6.509   6.137
 1279SOL     OW 8042   6.689   7.555   2.501
 1279SOL    HW1 8043   6.624   7.624   2.515
 1279SOL    HW2 8044   6.742   7.556   2.581
 1280SOL     OW 8045  -1.297   4.142   5.425
 1280SOL    HW1 8046  -1.278   4.185   5.508
 1280SOL    HW2 8047  -1.280   4.208   5.358
 1281SOL     OW 8048   1.779   3.246   1.733
 1281SOL    HW1 8049   1.813   3.262   1.821
 1281SOL    HW2 8050   1.732   3.327   1.710
 1282SOL     OW 8051   6.274   1.019   1.109
 1282SOL    HW1 8052   6.279   0.989   1.018
 1282SOL    HW2 8053   6.249   1.112   1.101
 1283SOL     OW 8054   0.038   7.854   4.678
 1283SOL    HW1 8055  -0.005   7.909   4.612
 1283SOL    HW2 8056   0.004   7.886   4.761
 1284SOL     OW 8057   1.000   6.581   4.904
 1284SOL    HW1 8058   1.047   6.506   4.939
 1284SOL    HW2 8059   0.926   6.594   4.964
 1285SOL     OW 8060   6.042   7.287   0.843
 1285SOL    HW1 8061   6.050   7.359   0.906
 1285SOL    HW2 8062   6.083   7.212   0.887
 1286SOL     OW 8063   7.287   5.914   2.696
 1286SOL    HW1 8064   7.298   5.997   2.743
 1286SOL    HW2 8065   7.192   5.901   2.693
 1287SOL     OW 8066   2.840   4.088   2.804
 1287SOL    HW1 8067   2.754   4.122   2.828
 1287SOL    HW2 8068   2.881   4.159   2.755
 1288SOL     OW 8069   3.876   6.822   3.135
 1288SOL    HW1 8070   3.882   6.915   3.158
 1288SOL    HW2 8071   3.958   6.784   3.165
 1289SOL     OW 8072  -0.423   1.898   3.031
 1289SOL    HW1 8073  -0.402   1.936   2.945
 1289SOL    HW2 8074  -0.360   1.827   3.042
 1290SOL     OW 8075   7.776   2.946   0.086
 1290SOL    HW1 8076   7.776   3.041   0.097
 1290SOL    HW2 8077   7.776   2.933  -0.009
 1291SOL     OW 8078  -0.810   4.052   4.195
 1291SOL    HW1 8079  -0.765   4.111   4.255
 1291SOL    HW2 8080  -0.789   4.086   4.108
 1292SOL     OW 8081   4.995   6.585   0.400
 1292SOL    HW1 8082   5.011   6.543   0.484
 1292SOL    HW2 8083   4.967   6.514   0.343
 1293SOL     OW 8084  -0.049   7.107   5.541
 1293SOL    HW1 8085  -0.119   7.046   5.564
 1293SOL    HW2 8086  -0.094   7.185   5.509
 1294SOL     OW 8087   7.318   1.674   0.938
 1294SOL    HW1 8088   7.325   1.765   0.909
 1294SOL    HW2 8089   7.232   1.645   0.907
 1295SOL     OW 8090   1.610   2.514   4.269
 1295SOL    HW1 8091   1.557   2.568   4.211
 1295SOL    HW2 8092   1.683   2.570   4.295
 1296SOL     OW 8093   7.141   7.142   4.483
 1296SOL    HW1 8094   7.143   7.077   4.412
 1296SOL    HW2 8095   7.186   7.099   4.555
 1297SOL     OW 8096   4.981   7.700   0.891
 1297SOL    HW1 8097   4.970   7.721   0.798
 1297SOL    HW2 8098   5.056   7.752   0.919
 1298SOL     OW 8099   7.694   9.743   5.263
 1298SOL    HW1 8100   7.710   9.683   5.336
 1298SOL    HW2 8101   7.732   9.699   5.187
 1299SOL     OW 8102   6.874   4.615   1.303
 1299SOL    HW1 8103   6.866   4.645   1.393
 1299SOL    HW2 8104   6.874   4.520   1.309
 1300SOL     OW 8105   3.044   2.143   1.611
 1300SOL    HW1 8106   3.084   2.083   1.673
 1300SOL    HW2 8107   2.964   2.099   1.583
 1301SOL     OW 8108   0.353   7.959   4.906
 1301SOL    HW1 8109   0.307   7.972   4.989
 1301SOL    HW2 8110   0.418   8.029   4.903
 1302SOL     OW 8111   1.199   7.358   5.514
 1302SOL    HW1 8112   1.289   7.328   5.525
 1302SOL    HW2 8113   1.185   7.419   5.587
 1303SOL     OW 8114   6.666   2.061   1.035
 1303SOL    HW1 8115   6.678   2.111   0.954
 1303SOL    HW2 8116   6.752   2.060   1.076
 1304SOL     OW 8117   8.812   7.117   0.575
 1304SOL    HW1 8118   8.853   7.147   0.494
 1304SOL    HW2 8119   8.862   7.159   0.644
 1305SOL     OW 8120   6.164   5.857   2.806
 1305SOL    HW1 8121   6.122   5.778   2.771
 1305SOL    HW2 8122   6.148   5.924   2.739
 1306SOL     OW 8123   7.787   2.842   0.314
 1306SOL    HW1 8124   7.698   2.809   0.326
 1306SOL    HW2 8125   7.781   2.902   0.240
 1307SOL     OW 8126   1.694   4.919   1.614
 1307SOL    HW1 8127   1.709   4.963   1.531
 1307SOL    HW2 8128   1.781   4.914   1.654
 1308SOL     OW 8129   2.020   5.949   3.599
 1308SOL    HW1 8130   2.022   5.904   3.683
 1308SOL    HW2 8131   2.089   6.015   3.606
 1309SOL     OW 8132   6.328   4.754   1.622
 1309SOL    HW1 8133   6.240   4.782   1.645
 1309SOL    HW2 8134   6.365   4.829   1.575
 1310SOL     OW 8135   0.020   2.324   1.352
 1310SOL    HW1 8136  -0.060   2.325   1.299
 1310SOL    HW2 8137   0.043   2.416   1.362
 1311SOL     OW 8138   6.642   2.868   3.205
 1311SOL    HW1 8139   6.628   2.796   3.267
 1311SOL    HW2 8140   6.649   2.946   3.259
 1312SOL     OW 8141   0.852   5.471   4.458
 1312SOL    HW1 8142   0.863   5.480   4.552
 1312SOL    HW2 8143   0.941   5.470   4.423
 1313SOL     OW 8144   8.766   4.374   0.389
 1313SOL    HW1 8145   8.786   4.332   0.305
 1313SOL    HW2 8146   8.715   4.451   0.365
 1314SOL     OW 8147   0.708   1.497   0.069
 1314SOL    HW1 8148   0.785   1.442   0.050
 1314SOL    HW2 8149   0.636   1.453   0.025
 1315SOL     OW 8150   6.310   7.973   2.204
 1315SOL    HW1 8151   6.258   7.993   2.282
 1315SOL    HW2 8152   6.261   8.014   2.132
 1316SOL     OW 8153   0.601   4.839   4.482
 1316SOL    HW1 8154   0.616   4.754   4.524
 1316SOL    HW2 8155   0.524   4.874   4.527
 1317SOL     OW 8156   1.493  10.235   5.806
 1317SOL    HW1 8157   1.404  10.235   5.770
 1317SOL    HW2 8158   1.522  10.326   5.801
 1318SOL     OW 8159   0.029   1.363   1.141
 1318SOL    HW1 8160  -0.026   1.430   1.181
 1318SOL    HW2 8161  -0.011   1.348   1.055
 1319SOL     OW 8162   2.122   3.573   0.544
 1319SOL    HW1 8163   2.197   3.529   0.584
 1319SOL    HW2 8164   2.160   3.645   0.494
 1320SOL     OW 8165  -1.142   3.750   4.793
 1320SOL    HW1 8166  -1.121   3.752   4.700
 1320SOL    HW2 8167  -1.192   3.830   4.808
 1321SOL     OW 8168   7.811   5.423   2.739
 1321SOL    HW1 8169   7.734   5.479   2.741
 1321SOL    HW2 8170   7.880   5.475   2.780
 1322SOL     OW 8171   6.127   5.914   2.155
 1322SOL    HW1 8172   6.166   5.992   2.195
 1322SOL    HW2 8173   6.077   5.874   2.226
 1323SOL     OW 8174   7.080   6.613   2.645
 1323SOL    HW1 8175   7.027   6.670   2.700
 1323SOL    HW2 8176   7.046   6.626   2.557
 1324SOL     OW 8177   8.263   6.600   2.791
 1324SOL    HW1 8178   8.196   6.649   2.839
 1324SOL    HW2 8179   8.325   6.573   2.858
 1325SOL     OW 8180   6.464   3.464   0.213
 1325SOL    HW1 8181   6.546   3.465   0.262
 1325SOL    HW2 8182   6.404   3.516   0.267
 1326SOL     OW 8183   3.331   5.155   5.240
 1326SOL    HW1 8184   3.281   5.129   5.162
 1326SOL    HW2 8185   3.375   5.074   5.268
 1327SOL     OW 8186   4.224   3.287   2.183
 1327SOL    HW1 8187   4.147   3.251   2.139
 1327SOL    HW2 8188   4.294   3.282   2.118
 1328SOL     OW 8189   2.745   9.120   4.107
 1328SOL    HW1 8190   2.793   9.199   4.131
 1328SOL    HW2 8191   2.758   9.111   4.013
 1329SOL     OW 8192  -0.013   1.871   2.373
 1329SOL    HW1 8193   0.069   1.878   2.324
 1329SOL    HW2 8194  -0.060   1.952   2.352
 1330SOL     OW 8195   1.146   1.296   0.875
 1330SOL    HW1 8196   1.062   1.325   0.910
 1330SOL    HW2 8197   1.211   1.323   0.940
 1331SOL     OW 8198   2.863   7.471   1.051
 1331SOL    HW1 8199   2.905   7.555   1.030
 1331SOL    HW2 8200   2.936   7.411   1.063
 1332SOL     OW 8201   3.685   1.547   2.237
 1332SOL    HW1 8202   3.623   1.574   2.304
 1332SOL    HW2 8203   3.690   1.623   2.179
 1333SOL     OW 8204   5.443   5.646   0.822
 1333SOL    HW1 8205   5.440   5.608   0.910
 1333SOL    HW2 8206   5.452   5.740   0.836
 1334SOL     OW 8207   8.177   6.869   0.061
 1334SOL    HW1 8208   8.258   6.885   0.012
 1334SOL    HW2 8209   8.153   6.779   0.038
 1335SOL     OW 8210   6.326   5.285   0.381
 1335SOL    HW1 8211   6.370   5.240   0.309
 1335SOL    HW2 8212   6.236   5.295   0.352
 1336SOL     OW 8213   1.304   8.360   6.036
 1336SOL    HW1 8214   1.210   8.350   6.022
 1336SOL    HW2 8215   1.330   8.280   6.082
 1337SOL     OW 8216   4.031   8.336   4.150
 1337SOL    HW1 8217   4.092   8.284   4.202
 1337SOL    HW2 8218   3.951   8.341   4.204
 1338SOL     OW 8219   2.012   8.974   6.146
 1338SOL    HW1 8220   2.068   9.005   6.074
 1338SOL    HW2 8221   2.031   9.034   6.218
 1339SOL     OW 8222   8.204   3.321   0.796
 1339SOL    HW1 8223   8.149   3.281   0.863
 1339SOL    HW2 8224   8.172   3.411   0.788
 1340SOL     OW 8225   2.283   2.671   3.717
 1340SOL    HW1 8226   2.360   2.669   3.660
 1340SOL    HW2 8227   2.270   2.763   3.737
 1341SOL     OW 8228   2.592   7.329   2.891
 1341SOL    HW1 8229   2.536   7.397   2.853
 1341SOL    HW2 8230   2.672   7.376   2.916
 1342SOL     OW 8231   2.470   3.222   1.389
 1342SOL    HW1 8232   2.443   3.168   1.315
 1342SOL    HW2 8233   2.565   3.232   1.377
 1343SOL     OW 8234   3.828   5.131   0.776
 1343SOL    HW1 8235   3.880   5.109   0.699
 1343SOL    HW2 8236   3.804   5.223   0.764
 1344SOL     OW 8237   0.628   1.829   1.303
 1344SOL    HW1 8238   0.682   1.793   1.232
 1344SOL    HW2 8239   0.574   1.896   1.260
 1345SOL     OW 8240   1.921   8.746   3.672
 1345SOL    HW1 8241   1.855   8.812   3.650
 1345SOL    HW2 8242   2.005   8.788   3.652
 1346SOL     OW 8243   7.580   9.541   4.716
 1346SOL    HW1 8244   7.652   9.511   4.661
 1346SOL    HW2 8245   7.568   9.633   4.693
 1347SOL     OW 8246   4.972   7.689   5.752
 1347SOL    HW1 8247   4.962   7.715   5.661
 1347SOL    HW2 8248   5.037   7.619   5.750
 1348SOL     OW 8249   9.023   6.722   1.268
 1348SOL    HW1 8250   9.023   6.791   1.202
 1348SOL    HW2 8251   9.073   6.651   1.228
 1349SOL     OW 8252   0.826   8.286   4.914
 1349SOL    HW1 8253   0.901   8.227   4.905
 1349SOL    HW2 8254   0.828   8.312   5.006
 1350SOL     OW 8255   3.463   2.371   3.938
 1350SOL    HW1 8256   3.449   2.465   3.926
 1350SOL    HW2 8257   3.507   2.364   4.023
 1351SOL     OW 8258   8.859   6.234   1.330
 1351SOL    HW1 8259   8.953   6.224   1.321
 1351SOL    HW2 8260   8.824   6.146   1.317
 1352SOL     OW 8261   6.458   3.179   0.521
 1352SOL    HW1 8262   6.412   3.260   0.499
 1352SOL    HW2 8263   6.389   3.112   0.524
 1353SOL     OW 8264   5.393   7.433   2.725
 1353SOL    HW1 8265   5.391   7.358   2.666
 1353SOL    HW2 8266   5.315   7.423   2.780
 1354SOL     OW 8267   1.364   4.239   2.102
 1354SOL    HW1 8268   1.388   4.259   2.011
 1354SOL    HW2 8269   1.378   4.145   2.110
 1355SOL     OW 8270   1.482   9.996   5.402
 1355SOL    HW1 8271   1.515   9.961   5.485
 1355SOL    HW2 8272   1.491  10.091   5.411
 1356SOL     OW 8273   5.377   1.948   2.157
 1356SOL    HW1 8274   5.318   1.941   2.082
 1356SOL    HW2 8275   5.371   1.863   2.200
 1357SOL     OW 8276   6.857   4.389   0.063
 1357SOL    HW1 8277   6.812   4.453   0.119
 1357SOL    HW2 8278   6.913   4.442   0.007
 1358SOL     OW 8279   2.499   7.742   1.062
 1358SOL    HW1 8280   2.496   7.673   1.128
 1358SOL    HW2 8281   2.535   7.700   0.984
 1359SOL     OW 8282   1.566   6.472   3.813
 1359SOL    HW1 8283   1.508   6.548   3.805
 1359SOL    HW2 8284   1.601   6.459   3.724
 1360SOL     OW 8285   5.215   9.469   4.059
 1360SOL    HW1 8286   5.289   9.466   4.120
 1360SOL    HW2 8287   5.227   9.395   4.001
 1361SOL     OW 8288   6.929   4.395   1.773
 1361SOL    HW1 8289   6.995   4.464   1.775
 1361SOL    HW2 8290   6.951   4.344   1.695
 1362SOL     OW 8291   0.288   3.299   2.889
 1362SOL    HW1 8292   0.245   3.360   2.949
 1362SOL    HW2 8293   0.351   3.353   2.841
 1363SOL     OW 8294   2.389   4.266   0.070
 1363SOL    HW1 8295   2.426   4.259  -0.018
 1363SOL    HW2 8296   2.463   4.252   0.128
 1364SOL     OW 8297   2.569   7.713   5.322
 1364SOL    HW1 8298   2.570   7.807   5.339
 1364SOL    HW2 8299   2.651   7.696   5.275
 1365SOL     OW 8300   6.696   8.190   2.356
 1365SOL    HW1 8301   6.696   8.153   2.268
 1365SOL    HW2 8302   6.606   8.179   2.387
 1366SOL     OW 8303   3.096   9.437   4.988
 1366SOL    HW1 8304   3.174   9.402   5.030
 1366SOL    HW2 8305   3.044   9.359   4.966
 1367SOL     OW 8306   4.482   1.625   2.398
 1367SOL    HW1 8307   4.452   1.673   2.321
 1367SOL    HW2 8308   4.567   1.664   2.419
 1368SOL     OW 8309   5.892   7.642   6.216
 1368SOL    HW1 8310   5.954   7.691   6.271
 1368SOL    HW2 8311   5.935   7.636   6.131
 1369SOL     OW 8312   1.765   3.720   1.453
 1369SOL    HW1 8313   1.811   3.638   1.437
 1369SOL    HW2 8314   1.832   3.779   1.487
 1370SOL     OW 8315   6.938   8.074   5.727
 1370SOL    HW1 8316   6.881   8.137   5.771
 1370SOL    HW2 8317   6.896   7.989   5.743
 1371SOL     OW 8318   5.731   9.906   6.018
 1371SOL    HW1 8319   5.747   9.997   6.046
 1371SOL    HW2 8320   5.743   9.908   5.923
 1372SOL     OW 8321   4.104   6.890   0.745
 1372SOL    HW1 8322   4.186   6.842   0.758
 1372SOL    HW2 8323   4.062   6.845   0.672
 1373SOL     OW 8324   6.010   6.970   2.633
 1373SOL    HW1 8325   5.938   6.949   2.573
 1373SOL    HW2 8326   5.989   7.058   2.666
 1374SOL     OW 8327   0.780   0.644   0.723
 1374SOL    HW1 8328   0.761   0.721   0.671
 1374SOL    HW2 8329   0.856   0.669   0.776
 1375SOL     OW 8330   3.389   1.743   0.834
 1375SOL    HW1 8331   3.422   1.699   0.913
 1375SOL    HW2 8332   3.454   1.810   0.815
 1376SOL     OW 8333   6.304   8.314   5.026
 1376SOL    HW1 8334   6.364   8.355   4.963
 1376SOL    HW2 8335   6.280   8.230   4.986
 1377SOL     OW 8336   2.785   1.883   2.970
 1377SOL    HW1 8337   2.757   1.900   2.880
 1377SOL    HW2 8338   2.768   1.964   3.017
 1378SOL     OW 8339   1.847   3.883   3.424
 1378SOL    HW1 8340   1.772   3.933   3.393
 1378SOL    HW2 8341   1.839   3.798   3.381
 1379SOL     OW 8342   5.098   2.735   2.534
 1379SOL    HW1 8343   5.071   2.813   2.486
 1379SOL    HW2 8344   5.159   2.690   2.474
 1380SOL     OW 8345   1.896   5.309   4.518
 1380SOL    HW1 8346   1.910   5.292   4.612
 1380SOL    HW2 8347   1.885   5.221   4.480
 1381SOL     OW 8348  -0.894   3.873   5.906
 1381SOL    HW1 8349  -0.870   3.885   5.998
 1381SOL    HW2 8350  -0.953   3.798   5.906
 1382SOL     OW 8351   0.892   2.932   2.753
 1382SOL    HW1 8352   0.938   3.006   2.791
 1382SOL    HW2 8353   0.947   2.904   2.680
 1383SOL     OW 8354   1.213   8.145   6.176
 1383SOL    HW1 8355   1.256   8.182   6.253
 1383SOL    HW2 8356   1.122   8.135   6.202
 1384SOL     OW 8357   1.767   4.913   5.904
 1384SOL    HW1 8358   1.862   4.920   5.898
 1384SOL    HW2 8359   1.734   5.001   5.884
 1385SOL     OW 8360   0.261   4.164   5.898
 1385SOL    HW1 8361   0.346   4.132   5.869
 1385SOL    HW2 8362   0.207   4.163   5.819
 1386SOL     OW 8363   2.616   1.578   2.687
 1386SOL    HW1 8364   2.657   1.561   2.772
 1386SOL    HW2 8365   2.689   1.595   2.628
 1387SOL     OW 8366   7.983   6.107   2.081
 1387SOL    HW1 8367   8.060   6.162   2.066
 1387SOL    HW2 8368   8.005   6.055   2.158
 1388SOL     OW 8369   4.742   8.254   6.056
 1388SOL    HW1 8370   4.666   8.303   6.024
 1388SOL    HW2 8371   4.733   8.255   6.151
 1389SOL     OW 8372   2.994   5.476   1.297
 1389SOL    HW1 8373   2.998   5.463   1.202
 1389SOL    HW2 8374   3.034   5.397   1.333
 1390SOL     OW 8375   1.316   0.930   1.304
 1390SOL    HW1 8376   1.324   0.909   1.397
 1390SOL    HW2 8377   1.297   1.023   1.302
 1391SOL     OW 8378   0.948   7.183   5.209
 1391SOL    HW1 8379   0.955   7.168   5.114
 1391SOL    HW2 8380   1.013   7.124   5.247
 1392SOL     OW 8381   2.876   4.306   0.778
 1392SOL    HW1 8382   2.848   4.392   0.810
 1392SOL    HW2 8383   2.948   4.325   0.718
 1393SOL     OW 8384   2.350   1.649   0.277
 1393SOL    HW1 8385   2.403   1.620   0.351
 1393SOL    HW2 8386   2.266   1.675   0.316
 1394SOL     OW 8387   8.276   5.771   0.618
 1394SOL    HW1 8388   8.226   5.704   0.571
 1394SOL    HW2 8389   8.360   5.730   0.637
 1395SOL     OW 8390   1.793   8.766   2.740
 1395SOL    HW1 8391   1.728   8.739   2.804
 1395SOL    HW2 8392   1.862   8.808   2.792
 1396SOL     OW 8393   1.974   7.548   1.158
 1396SOL    HW1 8394   1.887   7.587   1.167
 1396SOL    HW2 8395   2.032   7.622   1.145
 1397SOL     OW 8396   1.990   4.415   6.296
 1397SOL    HW1 8397   2.076   4.381   6.319
 1397SOL    HW2 8398   2.008   4.495   6.247
 1398SOL     OW 8399   4.275   8.507   3.597
 1398SOL    HW1 8400   4.204   8.561   3.630
 1398SOL    HW2 8401   4.321   8.476   3.675
 1399SOL     OW 8402   7.230   7.254   2.153
 1399SOL    HW1 8403   7.305   7.195   2.150
 1399SOL    HW2 8404   7.155   7.200   2.125
 1400SOL     OW 8405   6.642   7.488   3.704
 1400SOL    HW1 8406   6.570   7.507   3.764
 1400SOL    HW2 8407   6.720   7.522   3.748
 1401SOL     OW 8408   7.272   6.867   4.299
 1401SOL    HW1 8409   7.358   6.895   4.270
 1401SOL    HW2 8410   7.214   6.939   4.273
 1402SOL     OW 8411   4.005  10.644   6.196
 1402SOL    HW1 8412   3.930  10.590   6.219
 1402SOL    HW2 8413   4.029  10.688   6.278
 1403SOL     OW 8414   2.828   8.586   3.177
 1403SOL    HW1 8415   2.763   8.654   3.193
 1403SOL    HW2 8416   2.859   8.602   3.088
 1404SOL     OW 8417   1.079   2.603   2.553
 1404SOL    HW1 8418   1.124   2.522   2.529
 1404SOL    HW2 8419   1.076   2.653   2.471
 1405SOL     OW 8420   0.933   3.798   5.095
 1405SOL    HW1 8421   0.900   3.717   5.133
 1405SOL    HW2 8422   0.867   3.823   5.030
 1406SOL     OW 8423   7.137   6.806   0.814
 1406SOL    HW1 8424   7.192   6.884   0.808
 1406SOL    HW2 8425   7.072   6.828   0.880
 1407SOL     OW 8426   4.176   4.587   1.573
 1407SOL    HW1 8427   4.211   4.650   1.635
 1407SOL    HW2 8428   4.129   4.524   1.626
 1408SOL     OW 8429   4.527   7.891   6.262
 1408SOL    HW1 8430   4.444   7.926   6.296
 1408SOL    HW2 8431   4.587   7.895   6.336
 1409SOL     OW 8432   5.082   3.166   3.482
 1409SOL    HW1 8433   5.076   3.120   3.566
 1409SOL    HW2 8434   4.991   3.177   3.455
 1410SOL     OW 8435   4.933   9.186   6.234
 1410SOL    HW1 8436   4.985   9.241   6.293
 1410SOL    HW2 8437   4.894   9.247   6.171
 1411SOL     OW 8438   2.385   3.166   2.779
 1411SOL    HW1 8439   2.322   3.229   2.815
 1411SOL    HW2 8440   2.386   3.093   2.840
 1412SOL     OW 8441   2.926   9.698   6.233
 1412SOL    HW1 8442   2.901   9.606   6.223
 1412SOL    HW2 8443   3.021   9.695   6.247
 1413SOL     OW 8444   4.095   8.451   6.206
 1413SOL    HW1 8445   4.124   8.414   6.123
 1413SOL    HW2 8446   4.168   8.507   6.234
 1414SOL     OW 8447   4.895   2.386   3.559
 1414SOL    HW1 8448   4.961   2.317   3.548
 1414SOL    HW2 8449   4.907   2.416   3.649
 1415SOL     OW 8450   5.475  10.033   5.696
 1415SOL    HW1 8451   5.440   9.960   5.646
 1415SOL    HW2 8452   5.559  10.052   5.654
 1416SOL     OW 8453   0.692   6.057   4.077
 1416SOL    HW1 8454   0.783   6.027   4.077
 1416SOL    HW2 8455   0.672   6.075   3.985
 1417SOL     OW 8456   0.729   7.871   4.470
 1417SOL    HW1 8457   0.691   7.812   4.536
 1417SOL    HW2 8458   0.653   7.901   4.420
 1418SOL     OW 8459   6.558   8.670   5.092
 1418SOL    HW1 8460   6.616   8.724   5.146
 1418SOL    HW2 8461   6.509   8.617   5.154
 1419SOL     OW 8462   3.080   2.172   0.713
 1419SOL    HW1 8463   3.005   2.190   0.770
 1419SOL    HW2 8464   3.100   2.080   0.728
 1420SOL     OW 8465  -0.610   3.016   2.858
 1420SOL    HW1 8466  -0.695   3.054   2.834
 1420SOL    HW2 8467  -0.594   3.048   2.947
 1421SOL     OW 8468   2.103   6.360   1.799
 1421SOL    HW1 8469   2.047   6.421   1.848
 1421SOL    HW2 8470   2.189   6.368   1.841
 1422SOL     OW 8471   1.625   3.684   3.478
 1422SOL    HW1 8472   1.651   3.689   3.386
 1422SOL    HW2 8473   1.554   3.748   3.487
 1423SOL     OW 8474   2.335   7.481   0.733
 1423SOL    HW1 8475   2.272   7.477   0.805
 1423SOL    HW2 8476   2.397   7.410   0.751
 1424SOL     OW 8477   8.813   5.346   0.975
 1424SOL    HW1 8478   8.732   5.392   0.950
 1424SOL    HW2 8479   8.809   5.343   1.071
 1425SOL     OW 8480   7.613   7.132   1.727
 1425SOL    HW1 8481   7.668   7.058   1.751
 1425SOL    HW2 8482   7.581   7.112   1.639
 1426SOL     OW 8483   0.069   4.266   4.956
 1426SOL    HW1 8484   0.017   4.342   4.981
 1426SOL    HW2 8485   0.130   4.253   5.030
 1427SOL     OW 8486   0.676   6.193   2.827
 1427SOL    HW1 8487   0.593   6.235   2.807
 1427SOL    HW2 8488   0.738   6.231   2.765
 1428SOL     OW 8489  -0.207   3.915   4.876
 1428SOL    HW1 8490  -0.269   3.878   4.813
 1428SOL    HW2 8491  -0.201   3.849   4.945
 1429SOL     OW 8492   3.957   4.152   0.725
 1429SOL    HW1 8493   3.942   4.241   0.757
 1429SOL    HW2 8494   3.904   4.097   0.782
 1430SOL     OW 8495   8.136   5.138   1.592
 1430SOL    HW1 8496   8.116   5.154   1.500
 1430SOL    HW2 8497   8.229   5.162   1.601
 1431SOL     OW 8498   5.225   6.924   0.895
 1431SOL    HW1 8499   5.180   6.989   0.841
 1431SOL    HW2 8500   5.288   6.883   0.835
 1432SOL     OW 8501   6.893   8.576   2.980
 1432SOL    HW1 8502   6.952   8.649   2.960
 1432SOL    HW2 8503   6.889   8.574   3.075
 1433SOL     OW 8504   1.557   1.983   0.955
 1433SOL    HW1 8505   1.559   1.895   0.993
 1433SOL    HW2 8506   1.540   1.969   0.862
 1434SOL     OW 8507   7.494   5.565   3.255
 1434SOL    HW1 8508   7.565   5.508   3.286
 1434SOL    HW2 8509   7.468   5.526   3.171
 1435SOL     OW 8510   2.020   9.704   5.632
 1435SOL    HW1 8511   2.026   9.689   5.727
 1435SOL    HW2 8512   1.978   9.790   5.624
 1436SOL     OW 8513   7.200   8.979   3.022
 1436SOL    HW1 8514   7.286   9.015   3.001
 1436SOL    HW2 8515   7.151   9.054   3.056
 1437SOL     OW 8516   2.602   3.516   4.405
 1437SOL    HW1 8517   2.667   3.446   4.409
 1437SOL    HW2 8518   2.634   3.575   4.338
 1438SOL     OW 8519   5.911   3.455   3.223
 1438SOL    HW1 8520   5.903   3.482   3.314
 1438SOL    HW2 8521   5.836   3.398   3.208
 1439SOL     OW 8522   1.205   8.747   3.221
 1439SOL    HW1 8523   1.295   8.719   3.237
 1439SOL    HW2 8524   1.162   8.737   3.306
 1440SOL     OW 8525   3.099   6.796   0.998
 1440SOL    HW1 8526   3.182   6.771   0.959
 1440SOL    HW2 8527   3.072   6.720   1.049
 1441SOL     OW 8528   0.572   9.826   4.912
 1441SOL    HW1 8529   0.561   9.885   4.986
 1441SOL    HW2 8530   0.571   9.739   4.950
 1442SOL     OW 8531   1.178   3.432   0.242
 1442SOL    HW1 8532   1.228   3.424   0.323
 1442SOL    HW2 8533   1.109   3.367   0.250
 1443SOL     OW 8534   2.078   6.388   3.127
 1443SOL    HW1 8535   2.032   6.464   3.092
 1443SOL    HW2 8536   2.170   6.404   3.106
 1444SOL     OW 8537   8.181   5.345   0.216
 1444SOL    HW1 8538   8.252   5.379   0.162
 1444SOL    HW2 8539   8.209   5.256   0.240
 1445SOL     OW 8540   5.601   8.865   6.059
 1445SOL    HW1 8541   5.693   8.890   6.060
 1445SOL    HW2 8542   5.559   8.927   6.119
 1446SOL     OW 8543  -0.246   8.156   5.137
 1446SOL    HW1 8544  -0.314   8.099   5.099
 1446SOL    HW2 8545  -0.241   8.230   5.077
 1447SOL     OW 8546   6.584   6.959   0.612
 1447SOL    HW1 8547   6.598   6.951   0.706
 1447SOL    HW2 8548   6.612   6.874   0.577
 1448SOL     OW 8549   3.199   6.390   0.355
 1448SOL    HW1 8550   3.127   6.339   0.392
 1448SOL    HW2 8551   3.156   6.460   0.307
 1449SOL     OW 8552   2.070   3.138   3.085
 1449SOL    HW1 8553   1.992   3.083   3.081
 1449SOL    HW2 8554   2.138   3.080   3.122
 1450SOL     OW 8555   1.932   6.853   5.997
 1450SOL    HW1 8556   1.903   6.917   6.063
 1450SOL    HW2 8557   1.870   6.864   5.925
 1451SOL     OW 8558   0.710   5.401   5.281
 1451SOL    HW1 8559   0.726   5.311   5.309
 1451SOL    HW2 8560   0.742   5.455   5.353
 1452SOL     OW 8561   2.820   6.792   4.013
 1452SOL    HW1 8562   2.739   6.785   3.962
 1452SOL    HW2 8563   2.793   6.773   4.103
 1453SOL     OW 8564   3.661   7.622   5.095
 1453SOL    HW1 8565   3.686   7.561   5.163
 1453SOL    HW2 8566   3.684   7.708   5.130
 1454SOL     OW 8567   3.001   5.988   1.279
 1454SOL    HW1 8568   3.078   5.934   1.297
 1454SOL    HW2 8569   2.934   5.925   1.252
 1455SOL     OW 8570   1.260   2.383   0.969
 1455SOL    HW1 8571   1.352   2.356   0.967
 1455SOL    HW2 8572   1.215   2.322   0.911
 1456SOL     OW 8573   2.381   4.329   5.198
 1456SOL    HW1 8574   2.436   4.263   5.156
 1456SOL    HW2 8575   2.332   4.281   5.264
 1457SOL     OW 8576   1.731   4.691   0.476
 1457SOL    HW1 8577   1.698   4.741   0.401
 1457SOL    HW2 8578   1.730   4.754   0.548
 1458SOL     OW 8579   5.140   0.846   1.098
 1458SOL    HW1 8580   5.202   0.778   1.124
 1458SOL    HW2 8581   5.108   0.818   1.012
 1459SOL     OW 8582   1.157   1.880   0.220
 1459SOL    HW1 8583   1.236   1.903   0.269
 1459SOL    HW2 8584   1.108   1.823   0.279
 1460SOL     OW 8585   0.410   8.449   5.344
 1460SOL    HW1 8586   0.317   8.455   5.365
 1460SOL    HW2 8587   0.452   8.430   5.427
 1461SOL     OW 8588   4.309   3.217   4.338
 1461SOL    HW1 8589   4.345   3.172   4.261
 1461SOL    HW2 8590   4.256   3.151   4.382
 1462SOL     OW 8591   1.238   3.102   3.460
 1462SOL    HW1 8592   1.245   3.088   3.555
 1462SOL    HW2 8593   1.321   3.070   3.425
 1463SOL     OW 8594   6.681   2.475   2.411
 1463SOL    HW1 8595   6.607   2.514   2.363
 1463SOL    HW2 8596   6.673   2.381   2.394
 1464SOL     OW 8597   3.857   9.728   4.558
 1464SOL    HW1 8598   3.776   9.764   4.594
 1464SOL    HW2 8599   3.846   9.734   4.463
 1465SOL     OW 8600  -0.638   6.499   5.570
 1465SOL    HW1 8601  -0.591   6.572   5.529
 1465SOL    HW2 8602  -0.729   6.528   5.574
 1466SOL     OW 8603   3.901   9.210   5.836
 1466SOL    HW1 8604   3.914   9.172   5.924
 1466SOL    HW2 8605   3.916   9.137   5.777
 1467SOL     OW 8606   8.341   7.974   2.774
 1467SOL    HW1 8607   8.333   8.064   2.741
 1467SOL    HW2 8608   8.412   7.979   2.838
 1468SOL     OW 8609   2.471   2.439   0.087
 1468SOL    HW1 8610   2.376   2.456   0.086
 1468SOL    HW2 8611   2.506   2.501   0.151
 1469SOL     OW 8612   5.541   9.673   5.511
 1469SOL    HW1 8613   5.483   9.749   5.507
 1469SOL    HW2 8614   5.629   9.710   5.504
 1470SOL     OW 8615   2.164   3.907   2.827
 1470SOL    HW1 8616   2.130   3.938   2.911
 1470SOL    HW2 8617   2.087   3.891   2.773
 1471SOL     OW 8618   7.517   6.665   3.068
 1471SOL    HW1 8619   7.574   6.742   3.063
 1471SOL    HW2 8620   7.500   6.642   2.977
 1472SOL     OW 8621   5.192   5.431   6.300
 1472SOL    HW1 8622   5.134   5.499   6.266
 1472SOL    HW2 8623   5.213   5.460   6.389
 1473SOL     OW 8624   2.623   6.783   0.945
 1473SOL    HW1 8625   2.644   6.707   0.998
 1473SOL    HW2 8626   2.536   6.765   0.910
 1474SOL     OW 8627   2.910   3.792   5.731
 1474SOL    HW1 8628   2.987   3.812   5.679
 1474SOL    HW2 8629   2.881   3.706   5.698
 1475SOL     OW 8630   7.441   8.605   4.159
 1475SOL    HW1 8631   7.370   8.611   4.094
 1475SOL    HW2 8632   7.509   8.663   4.125
 1476SOL     OW 8633   2.623   4.588   6.270
 1476SOL    HW1 8634   2.603   4.499   6.298
 1476SOL    HW2 8635   2.606   4.642   6.348
 1477SOL     OW 8636   8.904   4.878   0.784
 1477SOL    HW1 8637   8.875   4.957   0.739
 1477SOL    HW2 8638   8.838   4.813   0.763
 1478SOL     OW 8639   2.936   5.576   0.664
 1478SOL    HW1 8640   2.899   5.521   0.595
 1478SOL    HW2 8641   3.013   5.616   0.624
 1479SOL     OW 8642   2.360   7.037   2.307
 1479SOL    HW1 8643   2.292   7.084   2.355
 1479SOL    HW2 8644   2.395   6.973   2.370
 1480SOL     OW 8645   1.548   8.967   5.457
 1480SOL    HW1 8646   1.476   9.014   5.414
 1480SOL    HW2 8647   1.529   8.875   5.444
 1481SOL     OW 8648   3.469   7.400   2.464
 1481SOL    HW1 8649   3.411   7.432   2.395
 1481SOL    HW2 8650   3.412   7.393   2.541
 1482SOL     OW 8651   2.374   9.174   4.756
 1482SOL    HW1 8652   2.350   9.262   4.783
 1482SOL    HW2 8653   2.313   9.153   4.685
 1483SOL     OW 8654   4.580   4.480   0.367
 1483SOL    HW1 8655   4.582   4.395   0.324
 1483SOL    HW2 8656   4.595   4.543   0.297
 1484SOL     OW 8657  -0.572   2.854   4.505
 1484SOL    HW1 8658  -0.604   2.765   4.516
 1484SOL    HW2 8659  -0.476   2.846   4.510
 1485SOL     OW 8660   3.223   8.480   4.564
 1485SOL    HW1 8661   3.270   8.497   4.646
 1485SOL    HW2 8662   3.209   8.566   4.526
 1486SOL     OW 8663   0.029   4.251   2.706
 1486SOL    HW1 8664   0.112   4.277   2.667
 1486SOL    HW2 8665  -0.014   4.334   2.729
 1487SOL     OW 8666   7.575   7.295   4.459
 1487SOL    HW1 8667   7.497   7.343   4.433
 1487SOL    HW2 8668   7.629   7.360   4.506
 1488SOL     OW 8669   6.008   8.902   3.577
 1488SOL    HW1 8670   6.096   8.884   3.545
 1488SOL    HW2 8671   6.015   8.990   3.616
 1489SOL     OW 8672   6.945   6.210   4.677
 1489SOL    HW1 8673   7.012   6.279   4.673
 1489SOL    HW2 8674   6.940   6.175   4.589
 1490SOL     OW 8675   5.781  10.569   6.177
 1490SOL    HW1 8676   5.708  10.559   6.116
 1490SOL    HW2 8677   5.804  10.662   6.170
 1491SOL     OW 8678   2.578   1.707   0.627
 1491SOL    HW1 8679   2.585   1.725   0.533
 1491SOL    HW2 8680   2.662   1.733   0.663
 1492SOL     OW 8681   1.782   2.958   0.114
 1492SOL    HW1 8682   1.788   2.862   0.117
 1492SOL    HW2 8683   1.850   2.983   0.051
 1493SOL     OW 8684   3.859   6.508   0.137
 1493SOL    HW1 8685   3.830   6.593   0.170
 1493SOL    HW2 8686   3.907   6.528   0.057
 1494SOL     OW 8687   8.352   7.556   2.316
 1494SOL    HW1 8688   8.383   7.498   2.247
 1494SOL    HW2 8689   8.432   7.598   2.349
 1495SOL     OW 8690   6.616   6.557   0.083
 1495SOL    HW1 8691   6.543   6.610   0.054
 1495SOL    HW2 8692   6.690   6.586   0.030
 1496SOL     OW 8693  -0.234   5.110   5.531
 1496SOL    HW1 8694  -0.181   5.121   5.610
 1496SOL    HW2 8695  -0.282   5.193   5.524
 1497SOL     OW 8696   6.462   2.119   0.242
 1497SOL    HW1 8697   6.416   2.164   0.171
 1497SOL    HW2 8698   6.496   2.189   0.297
 1498SOL     OW 8699   6.521   6.830   2.399
 1498SOL    HW1 8700   6.460   6.839   2.472
 1498SOL    HW2 8701   6.576   6.908   2.404
 1499SOL     OW 8702  -0.553   7.164   5.816
 1499SOL    HW1 8703  -0.511   7.250   5.813
 1499SOL    HW2 8704  -0.633   7.175   5.765
 1500SOL     OW 8705   2.437   7.408   2.429
 1500SOL    HW1 8706   2.517   7.379   2.474
 1500SOL    HW2 8707   2.437   7.503   2.441
 1501SOL     OW 8708   0.933   3.543   1.358
 1501SOL    HW1 8709   0.927   3.448   1.356
 1501SOL    HW2 8710   0.845   3.574   1.337
 1502SOL     OW 8711   2.833   6.553   4.612
 1502SOL    HW1 8712   2.854   6.645   4.628
 1502SOL    HW2 8713   2.743   6.543   4.641
 1503SOL     OW 8714   5.562   2.180   3.395
 1503SOL    HW1 8715   5.617   2.103   3.404
 1503SOL    HW2 8716   5.550   2.191   3.301
 1504SOL     OW 8717   5.013   7.286   0.254
 1504SOL    HW1 8718   4.960   7.223   0.302
 1504SOL    HW2 8719   4.961   7.366   0.253
 1505SOL     OW 8720   1.180   3.899   5.006
 1505SOL    HW1 8721   1.094   3.868   5.037
 1505SOL    HW2 8722   1.187   3.862   4.918
 1506SOL     OW 8723   0.680   8.192   4.269
 1506SOL    HW1 8724   0.741   8.260   4.298
 1506SOL    HW2 8725   0.605   8.201   4.328
 1507SOL     OW 8726  -1.050   4.619   5.139
 1507SOL    HW1 8727  -1.060   4.549   5.074
 1507SOL    HW2 8728  -1.135   4.624   5.182
 1508SOL     OW 8729  -0.816   4.881   5.767
 1508SOL    HW1 8730  -0.855   4.925   5.842
 1508SOL    HW2 8731  -0.735   4.929   5.750
 1509SOL     OW 8732   6.468   7.909   1.248
 1509SOL    HW1 8733   6.487   7.818   1.273
 1509SOL    HW2 8734   6.515   7.921   1.165
 1510SOL     OW 8735  -0.709   2.311   2.541
 1510SOL    HW1 8736  -0.616   2.334   2.539
 1510SOL    HW2 8737  -0.753   2.394   2.563
 1511SOL     OW 8738   2.439   0.474   0.497
 1511SOL    HW1 8739   2.401   0.473   0.409
 1511SOL    HW2 8740   2.385   0.414   0.548
 1512SOL     OW 8741   7.181   3.345   1.118
 1512SOL    HW1 8742   7.232   3.312   1.192
 1512SOL    HW2 8743   7.099   3.295   1.122
 1513SOL     OW 8744  -1.169   5.560   6.155
 1513SOL    HW1 8745  -1.215   5.510   6.223
 1513SOL    HW2 8746  -1.093   5.597   6.200
 1514SOL     OW 8747   3.205   9.925   4.776
 1514SOL    HW1 8748   3.295   9.945   4.801
 1514SOL    HW2 8749   3.198   9.830   4.787
 1515SOL     OW 8750   5.579   2.775   0.870
 1515SOL    HW1 8751   5.637   2.723   0.926
 1515SOL    HW2 8752   5.615   2.764   0.782
 1516SOL     OW 8753   5.230   2.466   1.717
 1516SOL    HW1 8754   5.176   2.491   1.792
 1516SOL    HW2 8755   5.238   2.546   1.666
 1517SOL     OW 8756   2.348   4.006   4.406
 1517SOL    HW1 8757   2.333   3.992   4.499
 1517SOL    HW2 8758   2.374   4.098   4.399
 1518SOL     OW 8759   3.469   8.529   5.448
 1518SOL    HW1 8760   3.447   8.564   5.362
 1518SOL    HW2 8761   3.384   8.518   5.491
 1519SOL     OW 8762  -1.662   3.371   5.059
 1519SOL    HW1 8763  -1.596   3.315   5.018
 1519SOL    HW2 8764  -1.617   3.454   5.073
 1520SOL     OW 8765   5.104   8.119   2.337
 1520SOL    HW1 8766   5.168   8.095   2.270
 1520SOL    HW2 8767   5.090   8.213   2.324
 1521SOL     OW 8768   5.610   1.176   0.111
 1521SOL    HW1 8769   5.649   1.093   0.082
 1521SOL    HW2 8770   5.681   1.240   0.102
 1522SOL     OW 8771   0.898   4.665   4.218
 1522SOL    HW1 8772   0.808   4.657   4.188
 1522SOL    HW2 8773   0.943   4.710   4.147
 1523SOL     OW 8774   2.111   2.766   3.321
 1523SOL    HW1 8775   2.017   2.754   3.335
 1523SOL    HW2 8776   2.152   2.691   3.363
 1524SOL     OW 8777   5.776   0.400   0.187
 1524SOL    HW1 8778   5.793   0.470   0.251
 1524SOL    HW2 8779   5.697   0.356   0.220
 1525SOL     OW 8780   3.248   6.200   4.115
 1525SOL    HW1 8781   3.253   6.141   4.040
 1525SOL    HW2 8782   3.235   6.287   4.077
 1526SOL     OW 8783  -0.405   5.175   4.952
 1526SOL    HW1 8784  -0.464   5.113   4.996
 1526SOL    HW2 8785  -0.365   5.224   5.023
 1527SOL     OW 8786   1.183   3.779   1.605
 1527SOL    HW1 8787   1.262   3.768   1.658
 1527SOL    HW2 8788   1.183   3.706   1.544
 1528SOL     OW 8789   1.514   3.459   1.586
 1528SOL    HW1 8790   1.558   3.384   1.545
 1528SOL    HW2 8791   1.422   3.433   1.591
 1529SOL     OW 8792   0.846   2.985   3.113
 1529SOL    HW1 8793   0.776   2.964   3.051
 1529SOL    HW2 8794   0.832   2.924   3.185
 1530SOL     OW 8795   0.562   1.257   2.019
 1530SOL    HW1 8796   0.490   1.292   2.071
 1530SOL    HW2 8797   0.620   1.216   2.083
 1531SOL     OW 8798   7.194   3.436   2.442
 1531SOL    HW1 8799   7.174   3.455   2.534
 1531SOL    HW2 8800   7.132   3.489   2.392
 1532SOL     OW 8801   6.223   0.738   0.071
 1532SOL    HW1 8802   6.154   0.766   0.131
 1532SOL    HW2 8803   6.293   0.707   0.128
 1533SOL     OW 8804   8.465   6.048   0.270
 1533SOL    HW1 8805   8.413   5.982   0.225
 1533SOL    HW2 8806   8.528   6.078   0.205
 1534SOL     OW 8807   2.207   6.694   2.769
 1534SOL    HW1 8808   2.219   6.709   2.863
 1534SOL    HW2 8809   2.121   6.653   2.762
 1535SOL     OW 8810   5.845   8.777   2.663
 1535SOL    HW1 8811   5.886   8.789   2.577
 1535SOL    HW2 8812   5.918   8.778   2.725
 1536SOL     OW 8813   2.542   4.349   4.925
 1536SOL    HW1 8814   2.481   4.275   4.933
 1536SOL    HW2 8815   2.520   4.406   4.998
 1537SOL     OW 8816   2.830   7.192   5.396
 1537SOL    HW1 8817   2.868   7.142   5.469
 1537SOL    HW2 8818   2.849   7.139   5.319
 1538SOL     OW 8819  -0.076   6.555   5.310
 1538SOL    HW1 8820  -0.094   6.536   5.402
 1538SOL    HW2 8821  -0.030   6.477   5.278
 1539SOL     OW 8822   6.632   3.593   0.698
 1539SOL    HW1 8823   6.685   3.672   0.714
 1539SOL    HW2 8824   6.680   3.523   0.743
 1540SOL     OW 8825   4.080   3.566   6.047
 1540SOL    HW1 8826   4.000   3.579   5.996
 1540SOL    HW2 8827   4.115   3.483   6.015
 1541SOL     OW 8828   1.653  10.106   5.633
 1541SOL    HW1 8829   1.615  10.146   5.554
 1541SOL    HW2 8830   1.595  10.135   5.704
 1542SOL     OW 8831   2.601   5.307   0.824
 1542SOL    HW1 8832   2.643   5.221   0.833
 1542SOL    HW2 8833   2.666   5.368   0.857
 1543SOL     OW 8834   1.361   4.823   5.470
 1543SOL    HW1 8835   1.405   4.889   5.522
 1543SOL    HW2 8836   1.422   4.749   5.469
 1544SOL     OW 8837   6.081   4.346   1.178
 1544SOL    HW1 8838   6.001   4.341   1.126
 1544SOL    HW2 8839   6.078   4.434   1.218
 1545SOL     OW 8840   1.045   8.463   3.380
 1545SOL    HW1 8841   0.986   8.498   3.313
 1545SOL    HW2 8842   1.121   8.432   3.330
 1546SOL     OW 8843  -0.569   3.883   4.105
 1546SOL    HW1 8844  -0.611   3.812   4.057
 1546SOL    HW2 8845  -0.641   3.941   4.130
 1547SOL     OW 8846   5.928   5.913   6.081
 1547SOL    HW1 8847   5.839   5.880   6.068
 1547SOL    HW2 8848   5.936   5.923   6.176
 1548SOL     OW 8849   7.005   8.227   4.152
 1548SOL    HW1 8850   7.101   8.221   4.153
 1548SOL    HW2 8851   6.987   8.320   4.136
 1549SOL     OW 8852   1.850   4.196   4.061
 1549SOL    HW1 8853   1.915   4.184   4.131
 1549SOL    HW2 8854   1.806   4.111   4.055
 1550SOL     OW 8855   7.370  10.112   6.024
 1550SOL    HW1 8856   7.377  10.076   5.936
 1550SOL    HW2 8857   7.426  10.054   6.077
 1551SOL     OW 8858   7.663   5.630   0.820
 1551SOL    HW1 8859   7.610   5.558   0.855
 1551SOL    HW2 8860   7.606   5.673   0.757
 1552SOL     OW 8861   2.021   6.006   2.184
 1552SOL    HW1 8862   1.972   5.977   2.261
 1552SOL    HW2 8863   2.049   6.095   2.206
 1553SOL     OW 8864   1.439   2.819   1.571
 1553SOL    HW1 8865   1.382   2.841   1.496
 1553SOL    HW2 8866   1.504   2.760   1.534
 1554SOL     OW 8867   7.938   5.106   0.290
 1554SOL    HW1 8868   7.873   5.041   0.264
 1554SOL    HW2 8869   7.927   5.116   0.384
 1555SOL     OW 8870   3.412   9.177   6.219
 1555SOL    HW1 8871   3.399   9.249   6.282
 1555SOL    HW2 8872   3.490   9.202   6.170
 1556SOL     OW 8873   4.046   6.629   2.762
 1556SOL    HW1 8874   4.032   6.659   2.852
 1556SOL    HW2 8875   4.089   6.702   2.718
 1557SOL     OW 8876   1.375   3.782   3.520
 1557SOL    HW1 8877   1.287   3.775   3.483
 1557SOL    HW2 8878   1.381   3.708   3.581
 1558SOL     OW 8879   6.697   5.759   0.382
 1558SOL    HW1 8880   6.660   5.758   0.294
 1558SOL    HW2 8881   6.660   5.836   0.424
 1559SOL     OW 8882   2.257   7.803   5.945
 1559SOL    HW1 8883   2.338   7.825   5.990
 1559SOL    HW2 8884   2.282   7.799   5.852
 1560SOL     OW 8885   7.750   4.593   1.850
 1560SOL    HW1 8886   7.733   4.501   1.834
 1560SOL    HW2 8887   7.841   4.596   1.880
[truncated: 1,214,912 more chars]
