# Supplementary material for: Improvement in predicting drug sensitivity changes associated with protein mutations using a molecular dynamics based alchemical mutation method
Source: Sci Rep. 2020 Feb 7;10:2161. doi: 10.1038/s41598-020-58877-9 (PMC7005789; doi:10.1038/s41598-020-58877-9)
Supplement: Supplementary file 2 — Supplementary Information. [file 41598_2020_58877_MOESM2_ESM.zip › S1_input/MP-CAFEE/ALR2/FID/L300A_FID/structure/1PWM_FID_GMX.itp]

; 1PWM_FID_GMX.itp created by acpype (Rev: 0) on Tue Nov 19 13:02:21 2019


[ moleculetype ]
;name            nrexcl
 LIG         3

[ atoms ]
;   nr  type  resi  res  atom  cgnr     charge      mass       ; qtot   bond_type
     1    c     1   LIG   C2I    1     0.654884     12.01000 ; qtot 0.655
     2    n     1   LIG    N4    2    -0.425196     14.01000 ; qtot 0.230
     3   hn     1   LIG    H4    3     0.335309      1.00800 ; qtot 0.565
     4    c     1   LIG    C5    4     0.519479     12.01000 ; qtot 1.084
     5   c3     1   LIG   C7I    5     0.241730     12.01000 ; qtot 1.326
     6   ca     1   LIG   C12    6     0.007631     12.01000 ; qtot 1.334
     7   ca     1   LIG   C13    7    -0.277336     12.01000 ; qtot 1.057
     8   ha     1   LIG   H13    8     0.188598      1.00800 ; qtot 1.245
     9   ca     1   LIG   C14    9     0.242176     12.01000 ; qtot 1.487
    10    f     1   LIG   F17   10    -0.185099     19.00000 ; qtot 1.302
    11   ca     1   LIG   C15   11    -0.164572     12.01000 ; qtot 1.138
    12   ha     1   LIG   H15   12     0.171373      1.00800 ; qtot 1.309
    13   ca     1   LIG   C16   13    -0.226090     12.01000 ; qtot 1.083
    14   ha     1   LIG   H16   14     0.176067      1.00800 ; qtot 1.259
    15   ca     1   LIG   C11   15     0.134704     12.01000 ; qtot 1.394
    16   os     1   LIG   O10   16    -0.279832     16.00000 ; qtot 1.114
    17   c3     1   LIG    C9   17     0.022231     12.01000 ; qtot 1.136
    18   h1     1   LIG    H9   18     0.127153      1.00800 ; qtot 1.263
    19    c     1   LIG   C19   19     0.663202     12.01000 ; qtot 1.926
    20    n     1   LIG   N21   20    -0.854063     14.01000 ; qtot 1.072
    21   hn     1   LIG  H211   21     0.409942      1.00800 ; qtot 1.482
    22   hn     1   LIG  H212   22     0.359899      1.00800 ; qtot 1.842
    23    o     1   LIG   O20   23    -0.581611     16.00000 ; qtot 1.261
    24   c3     1   LIG   C8I   24    -0.060826     12.01000 ; qtot 1.200
    25   hc     1   LIG  H8I1   25     0.075577      1.00800 ; qtot 1.275
    26   hc     1   LIG  H8I2   26     0.055558      1.00800 ; qtot 1.331
    27    n     1   LIG   N1I   27    -0.605116     14.01000 ; qtot 0.726
    28   hn     1   LIG   H1I   28     0.356562      1.00800 ; qtot 1.082
    29    o     1   LIG   O6I   29    -0.523248     16.00000 ; qtot 0.559
    30    o     1   LIG   O3I   30    -0.559088     16.00000 ; qtot 0.000

[ bonds ]
;   ai     aj funct   r             k
     1      2   1    1.3450e-01    4.0016e+05 ;    C2I - N4    
     1     27   1    1.3450e-01    4.0016e+05 ;    C2I - N1I   
     1     30   1    1.2140e-01    5.4225e+05 ;    C2I - O3I   
     2      3   1    1.0090e-01    3.4326e+05 ;     N4 - H4    
     2      4   1    1.3450e-01    4.0016e+05 ;     N4 - C5    
     4      5   1    1.5080e-01    2.7472e+05 ;     C5 - C7I   
     4     29   1    1.2140e-01    5.4225e+05 ;     C5 - O6I   
     5      6   1    1.5130e-01    2.7070e+05 ;    C7I - C12   
     5     24   1    1.5350e-01    2.5363e+05 ;    C7I - C8I   
     5     27   1    1.4600e-01    2.7665e+05 ;    C7I - N1I   
     6      7   1    1.3870e-01    4.0033e+05 ;    C12 - C13   
     6     15   1    1.3870e-01    4.0033e+05 ;    C12 - C11   
     7      8   1    1.0870e-01    2.8811e+05 ;    C13 - H13   
     7      9   1    1.3870e-01    4.0033e+05 ;    C13 - C14   
     9     10   1    1.3440e-01    3.0443e+05 ;    C14 - F17   
     9     11   1    1.3870e-01    4.0033e+05 ;    C14 - C15   
    11     12   1    1.0870e-01    2.8811e+05 ;    C15 - H15   
    11     13   1    1.3870e-01    4.0033e+05 ;    C15 - C16   
    13     14   1    1.0870e-01    2.8811e+05 ;    C16 - H16   
    13     15   1    1.3870e-01    4.0033e+05 ;    C16 - C11   
    15     16   1    1.3730e-01    3.1162e+05 ;    C11 - O10   
    16     17   1    1.4390e-01    2.5230e+05 ;    O10 - C9    
    17     18   1    1.0930e-01    2.8108e+05 ;     C9 - H9    
    17     19   1    1.5080e-01    2.7472e+05 ;     C9 - C19   
    17     24   1    1.5350e-01    2.5363e+05 ;     C9 - C8I   
    19     20   1    1.3450e-01    4.0016e+05 ;    C19 - N21   
    19     23   1    1.2140e-01    5.4225e+05 ;    C19 - O20   
    20     21   1    1.0090e-01    3.4326e+05 ;    N21 - H211  
    20     22   1    1.0090e-01    3.4326e+05 ;    N21 - H212  
    24     25   1    1.0920e-01    2.8225e+05 ;    C8I - H8I1  
    24     26   1    1.0920e-01    2.8225e+05 ;    C8I - H8I2  
    27     28   1    1.0090e-01    3.4326e+05 ;    N1I - H1I   

[ pairs ]
;   ai     aj    funct
     1      6      1 ;    C2I - C12   
     1     24      1 ;    C2I - C8I   
     1     29      1 ;    C2I - O6I   
     2      6      1 ;     N4 - C12   
     2     24      1 ;     N4 - C8I   
     2     28      1 ;     N4 - H1I   
     3      5      1 ;     H4 - C7I   
     3     29      1 ;     H4 - O6I   
     4      7      1 ;     C5 - C13   
     4     15      1 ;     C5 - C11   
     4     17      1 ;     C5 - C9    
     4     25      1 ;     C5 - H8I1  
     4     26      1 ;     C5 - H8I2  
     4     28      1 ;     C5 - H1I   
     5      8      1 ;    C7I - H13   
     5      9      1 ;    C7I - C14   
     5     13      1 ;    C7I - C16   
     5     16      1 ;    C7I - O10   
     5     18      1 ;    C7I - H9    
     5     19      1 ;    C7I - C19   
     6     10      1 ;    C12 - F17   
     6     11      1 ;    C12 - C15   
     6     14      1 ;    C12 - H16   
     6     17      1 ;    C12 - C9    
     6     25      1 ;    C12 - H8I1  
     6     26      1 ;    C12 - H8I2  
     6     28      1 ;    C12 - H1I   
     6     29      1 ;    C12 - O6I   
     7     12      1 ;    C13 - H15   
     7     13      1 ;    C13 - C16   
     7     16      1 ;    C13 - O10   
     7     24      1 ;    C13 - C8I   
     7     27      1 ;    C13 - N1I   
     8     10      1 ;    H13 - F17   
     8     11      1 ;    H13 - C15   
     8     15      1 ;    H13 - C11   
     9     14      1 ;    C14 - H16   
     9     15      1 ;    C14 - C11   
    10     12      1 ;    F17 - H15   
    10     13      1 ;    F17 - C16   
    11     16      1 ;    C15 - O10   
    12     14      1 ;    H15 - H16   
    12     15      1 ;    H15 - C11   
    13     17      1 ;    C16 - C9    
    14     16      1 ;    H16 - O10   
    15     18      1 ;    C11 - H9    
    15     19      1 ;    C11 - C19   
    15     24      1 ;    C11 - C8I   
    15     27      1 ;    C11 - N1I   
    16     20      1 ;    O10 - N21   
    16     23      1 ;    O10 - O20   
    16     25      1 ;    O10 - H8I1  
    16     26      1 ;    O10 - H8I2  
    17     21      1 ;     C9 - H211  
    17     22      1 ;     C9 - H212  
    17     27      1 ;     C9 - N1I   
    18     20      1 ;     H9 - N21   
    18     23      1 ;     H9 - O20   
    18     25      1 ;     H9 - H8I1  
    18     26      1 ;     H9 - H8I2  
    19     25      1 ;    C19 - H8I1  
    19     26      1 ;    C19 - H8I2  
    20     24      1 ;    N21 - C8I   
    21     23      1 ;   H211 - O20   
    22     23      1 ;   H212 - O20   
    23     24      1 ;    O20 - C8I   
    24     28      1 ;    C8I - H1I   
    24     29      1 ;    C8I - O6I   
    25     27      1 ;   H8I1 - N1I   
    26     27      1 ;   H8I2 - N1I   
    27      3      1 ;    N1I - H4    
    27     29      1 ;    N1I - O6I   
    30      3      1 ;    O3I - H4    
    30      4      1 ;    O3I - C5    
    30      5      1 ;    O3I - C7I   
    30     28      1 ;    O3I - H1I   

[ angles ]
;   ai     aj     ak    funct   theta         cth
     1      2      3      1    1.1846e+02    4.1179e+02 ;    C2I - N4     - H4    
     1      2      4      1    1.2714e+02    5.4668e+02 ;    C2I - N4     - C5    
     1     27      5      1    1.2135e+02    5.3488e+02 ;    C2I - N1I    - C7I   
     1     27     28      1    1.1846e+02    4.1179e+02 ;    C2I - N1I    - H1I   
     2      1     27      1    1.1338e+02    6.2593e+02 ;     N4 - C2I    - N1I   
     2      1     30      1    1.2203e+02    6.3455e+02 ;     N4 - C2I    - O3I   
     2      4      5      1    1.1515e+02    5.6785e+02 ;     N4 - C5     - C7I   
     2      4     29      1    1.2203e+02    6.3455e+02 ;     N4 - C5     - O6I   
     3      2      4      1    1.1846e+02    4.1179e+02 ;     H4 - N4     - C5    
     4      5      6      1    1.1099e+02    5.3664e+02 ;     C5 - C7I    - C12   
     4      5     24      1    1.1053e+02    5.3379e+02 ;     C5 - C7I    - C8I   
     4      5     27      1    1.1156e+02    5.5789e+02 ;     C5 - C7I    - N1I   
     5      4     29      1    1.2311e+02    5.6928e+02 ;    C7I - C5     - O6I   
     5      6      7      1    1.2063e+02    5.3421e+02 ;    C7I - C12    - C13   
     5      6     15      1    1.2063e+02    5.3421e+02 ;    C7I - C12    - C11   
     5     24     17      1    1.1063e+02    5.2894e+02 ;    C7I - C8I    - C9    
     5     24     25      1    1.1005e+02    3.8802e+02 ;    C7I - C8I    - H8I1  
     5     24     26      1    1.1005e+02    3.8802e+02 ;    C7I - C8I    - H8I2  
     5     27     28      1    1.1678e+02    3.8526e+02 ;    C7I - N1I    - H1I   
     6      5     24      1    1.1209e+02    5.2928e+02 ;    C12 - C7I    - C8I   
     6      5     27      1    1.1243e+02    5.5471e+02 ;    C12 - C7I    - N1I   
     6      7      8      1    1.2001e+02    4.0551e+02 ;    C12 - C13    - H13   
     6      7      9      1    1.1997e+02    5.6216e+02 ;    C12 - C13    - C14   
     6     15     13      1    1.1997e+02    5.6216e+02 ;    C12 - C11    - C16   
     6     15     16      1    1.1920e+02    5.8400e+02 ;    C12 - C11    - O10   
     7      6     15      1    1.1997e+02    5.6216e+02 ;    C13 - C12    - C11   
     7      9     10      1    1.1895e+02    5.6492e+02 ;    C13 - C14    - F17   
     7      9     11      1    1.1997e+02    5.6216e+02 ;    C13 - C14    - C15   
     8      7      9      1    1.2001e+02    4.0551e+02 ;    H13 - C13    - C14   
     9     11     12      1    1.2001e+02    4.0551e+02 ;    C14 - C15    - H15   
     9     11     13      1    1.1997e+02    5.6216e+02 ;    C14 - C15    - C16   
    10      9     11      1    1.1895e+02    5.6492e+02 ;    F17 - C14    - C15   
    11     13     14      1    1.2001e+02    4.0551e+02 ;    C15 - C16    - H16   
    11     13     15      1    1.1997e+02    5.6216e+02 ;    C15 - C16    - C11   
    12     11     13      1    1.2001e+02    4.0551e+02 ;    H15 - C15    - C16   
    13     15     16      1    1.1920e+02    5.8400e+02 ;    C16 - C11    - O10   
    14     13     15      1    1.2001e+02    4.0551e+02 ;    H16 - C16    - C11   
    15     16     17      1    1.1797e+02    5.2108e+02 ;    C11 - O10    - C9    
    16     17     18      1    1.0882e+02    4.2543e+02 ;    O10 - C9     - H9    
    16     17     19      1    1.0982e+02    5.6928e+02 ;    O10 - C9     - C19   
    16     17     24      1    1.0842e+02    5.6718e+02 ;    O10 - C9     - C8I   
    17     19     20      1    1.1515e+02    5.6785e+02 ;     C9 - C19    - N21   
    17     19     23      1    1.2311e+02    5.6928e+02 ;     C9 - C19    - O20   
    17     24     25      1    1.1005e+02    3.8802e+02 ;     C9 - C8I    - H8I1  
    17     24     26      1    1.1005e+02    3.8802e+02 ;     C9 - C8I    - H8I2  
    18     17     19      1    1.0766e+02    3.9857e+02 ;     H9 - C9     - C19   
    18     17     24      1    1.1007e+02    3.8794e+02 ;     H9 - C9     - C8I   
    19     17     24      1    1.1053e+02    5.3379e+02 ;    C19 - C9     - C8I   
    19     20     21      1    1.1846e+02    4.1179e+02 ;    C19 - N21    - H211  
    19     20     22      1    1.1846e+02    4.1179e+02 ;    C19 - N21    - H212  
    20     19     23      1    1.2203e+02    6.3455e+02 ;    N21 - C19    - O20   
    21     20     22      1    1.1785e+02    3.3246e+02 ;   H211 - N21    - H212  
    24      5     27      1    1.1213e+02    5.5103e+02 ;    C8I - C7I    - N1I   
    25     24     26      1    1.0835e+02    3.2995e+02 ;   H8I1 - C8I    - H8I2  
    27      1     30      1    1.2203e+02    6.3455e+02 ;    N1I - C2I    - O3I   

[ dihedrals ] ; propers
; treated as RBs in GROMACS to use combine multiple AMBER torsions per quartet
;    i      j      k      l   func    C0         C1         C2         C3         C4         C5
     1      2      4      5      3   20.92000    0.00000  -20.92000    0.00000    0.00000    0.00000 ;    C2I-    N4-    C5-   C7I
     1      2      4     29      3   20.92000    0.00000  -20.92000    0.00000    0.00000    0.00000 ;    C2I-    N4-    C5-   O6I
     1     27      5      4      3   10.46000   -3.34720   -7.11280    0.00000    0.00000    0.00000 ;    C2I-   N1I-   C7I-    C5
     1     27      5      6      3    0.00000    0.00000    0.00000    0.00000    0.00000    0.00000 ;    C2I-   N1I-   C7I-   C12
     1     27      5     24      3    2.84512   -4.10032   16.73600    2.51040  -16.73600    0.00000 ;    C2I-   N1I-   C7I-   C8I
     2      1     27      5      3   20.92000    0.00000  -20.92000    0.00000    0.00000    0.00000 ;     N4-   C2I-   N1I-   C7I
     2      1     27     28      3   20.92000    0.00000  -20.92000    0.00000    0.00000    0.00000 ;     N4-   C2I-   N1I-   H1I
     2      4      5      6      3    0.00000    0.00000    0.00000    0.00000    0.00000    0.00000 ;     N4-    C5-   C7I-   C12
     2      4      5     24      3    0.83680    0.00000   -2.76144    0.00000    3.34720    0.00000 ;     N4-    C5-   C7I-   C8I
     2      4      5     27      3   23.84880    7.11280  -16.73600    0.00000    0.00000    0.00000 ;     N4-    C5-   C7I-   N1I
     3      2      4      5      3   20.92000    0.00000  -20.92000    0.00000    0.00000    0.00000 ;     H4-    N4-    C5-   C7I
     3      2      4     29      3   29.28800   -8.36800  -20.92000    0.00000    0.00000    0.00000 ;     H4-    N4-    C5-   O6I
     4      5      6      7      3    0.00000    0.00000    0.00000    0.00000    0.00000    0.00000 ;     C5-   C7I-   C12-   C13
     4      5      6     15      3    0.00000    0.00000    0.00000    0.00000    0.00000    0.00000 ;     C5-   C7I-   C12-   C11
     4      5     24     17      3    0.65084    1.95253    0.00000   -2.60338    0.00000    0.00000 ;     C5-   C7I-   C8I-    C9
     4      5     24     25      3    0.65084    1.95253    0.00000   -2.60338    0.00000    0.00000 ;     C5-   C7I-   C8I-  H8I1
     4      5     24     26      3    0.65084    1.95253    0.00000   -2.60338    0.00000    0.00000 ;     C5-   C7I-   C8I-  H8I2
     4      5     27     28      3    0.00000    0.00000    0.00000    0.00000    0.00000    0.00000 ;     C5-   C7I-   N1I-   H1I
     5      6      7      8      3   30.33400    0.00000  -30.33400    0.00000    0.00000    0.00000 ;    C7I-   C12-   C13-   H13
     5      6      7      9      3   30.33400    0.00000  -30.33400    0.00000    0.00000    0.00000 ;    C7I-   C12-   C13-   C14
     5      6     15     13      3   30.33400    0.00000  -30.33400    0.00000    0.00000    0.00000 ;    C7I-   C12-   C11-   C16
     5      6     15     16      3   30.33400    0.00000  -30.33400    0.00000    0.00000    0.00000 ;    C7I-   C12-   C11-   O10
     5     24     17     16      3    0.65084    1.95253    0.00000   -2.60338    0.00000    0.00000 ;    C7I-   C8I-    C9-   O10
     5     24     17     18      3    0.65084    1.95253    0.00000   -2.60338    0.00000    0.00000 ;    C7I-   C8I-    C9-    H9
     5     24     17     19      3    0.65084    1.95253    0.00000   -2.60338    0.00000    0.00000 ;    C7I-   C8I-    C9-   C19
     6      5      4     29      3    0.00000    0.00000    0.00000    0.00000    0.00000    0.00000 ;    C12-   C7I-    C5-   O6I
     6      5     24     17      3    0.65084    1.95253    0.00000   -2.60338    0.00000    0.00000 ;    C12-   C7I-   C8I-    C9
     6      5     24     25      3    0.65084    1.95253    0.00000   -2.60338    0.00000    0.00000 ;    C12-   C7I-   C8I-  H8I1
     6      5     24     26      3    0.65084    1.95253    0.00000   -2.60338    0.00000    0.00000 ;    C12-   C7I-   C8I-  H8I2
     6      5     27     28      3    0.00000    0.00000    0.00000    0.00000    0.00000    0.00000 ;    C12-   C7I-   N1I-   H1I
     6      7      9     10      3   30.33400    0.00000  -30.33400    0.00000    0.00000    0.00000 ;    C12-   C13-   C14-   F17
     6      7      9     11      3   30.33400    0.00000  -30.33400    0.00000    0.00000    0.00000 ;    C12-   C13-   C14-   C15
     6     15     13     11      3   30.33400    0.00000  -30.33400    0.00000    0.00000    0.00000 ;    C12-   C11-   C16-   C15
     6     15     13     14      3   30.33400    0.00000  -30.33400    0.00000    0.00000    0.00000 ;    C12-   C11-   C16-   H16
     6     15     16     17      3    7.53120    0.00000   -7.53120    0.00000    0.00000    0.00000 ;    C12-   C11-   O10-    C9
     7      6      5     24      3    0.00000    0.00000    0.00000    0.00000    0.00000    0.00000 ;    C13-   C12-   C7I-   C8I
     7      6      5     27      3    0.00000    0.00000    0.00000    0.00000    0.00000    0.00000 ;    C13-   C12-   C7I-   N1I
     7      6     15     13      3   30.33400    0.00000  -30.33400    0.00000    0.00000    0.00000 ;    C13-   C12-   C11-   C16
     7      6     15     16      3   30.33400    0.00000  -30.33400    0.00000    0.00000    0.00000 ;    C13-   C12-   C11-   O10
     7      9     11     12      3   30.33400    0.00000  -30.33400    0.00000    0.00000    0.00000 ;    C13-   C14-   C15-   H15
     7      9     11     13      3   30.33400    0.00000  -30.33400    0.00000    0.00000    0.00000 ;    C13-   C14-   C15-   C16
     8      7      6     15      3   30.33400    0.00000  -30.33400    0.00000    0.00000    0.00000 ;    H13-   C13-   C12-   C11
     8      7      9     10      3   30.33400    0.00000  -30.33400    0.00000    0.00000    0.00000 ;    H13-   C13-   C14-   F17
     8      7      9     11      3   30.33400    0.00000  -30.33400    0.00000    0.00000    0.00000 ;    H13-   C13-   C14-   C15
     9      7      6     15      3   30.33400    0.00000  -30.33400    0.00000    0.00000    0.00000 ;    C14-   C13-   C12-   C11
     9     11     13     14      3   30.33400    0.00000  -30.33400    0.00000    0.00000    0.00000 ;    C14-   C15-   C16-   H16
     9     11     13     15      3   30.33400    0.00000  -30.33400    0.00000    0.00000    0.00000 ;    C14-   C15-   C16-   C11
    10      9     11     12      3   30.33400    0.00000  -30.33400    0.00000    0.00000    0.00000 ;    F17-   C14-   C15-   H15
    10      9     11     13      3   30.33400    0.00000  -30.33400    0.00000    0.00000    0.00000 ;    F17-   C14-   C15-   C16
    11     13     15     16      3   30.33400    0.00000  -30.33400    0.00000    0.00000    0.00000 ;    C15-   C16-   C11-   O10
    12     11     13     14      3   30.33400    0.00000  -30.33400    0.00000    0.00000    0.00000 ;    H15-   C15-   C16-   H16
    12     11     13     15      3   30.33400    0.00000  -30.33400    0.00000    0.00000    0.00000 ;    H15-   C15-   C16-   C11
    13     15     16     17      3    7.53120    0.00000   -7.53120    0.00000    0.00000    0.00000 ;    C16-   C11-   O10-    C9
    14     13     15     16      3   30.33400    0.00000  -30.33400    0.00000    0.00000    0.00000 ;    H16-   C16-   C11-   O10
    15      6      5     24      3    0.00000    0.00000    0.00000    0.00000    0.00000    0.00000 ;    C11-   C12-   C7I-   C8I
    15      6      5     27      3    0.00000    0.00000    0.00000    0.00000    0.00000    0.00000 ;    C11-   C12-   C7I-   N1I
    15     16     17     18      3    1.60387    4.81160    0.00000   -6.41547    0.00000    0.00000 ;    C11-   O10-    C9-    H9
    15     16     17     19      3    1.60387    4.81160    0.00000   -6.41547    0.00000    0.00000 ;    C11-   O10-    C9-   C19
    15     16     17     24      3    1.60387    4.81160    0.00000   -6.41547    0.00000    0.00000 ;    C11-   O10-    C9-   C8I
    16     17     19     20      3    0.00000    0.00000    0.00000    0.00000    0.00000    0.00000 ;    O10-    C9-   C19-   N21
    16     17     19     23      3    0.00000    0.00000    0.00000    0.00000    0.00000    0.00000 ;    O10-    C9-   C19-   O20
    16     17     24     25      3    1.04600   -1.04600    0.00000    0.00000    0.00000    0.00000 ;    O10-    C9-   C8I-  H8I1
    16     17     24     26      3    1.04600   -1.04600    0.00000    0.00000    0.00000    0.00000 ;    O10-    C9-   C8I-  H8I2
    17     19     20     21      3   20.92000    0.00000  -20.92000    0.00000    0.00000    0.00000 ;     C9-   C19-   N21-  H211
    17     19     20     22      3   20.92000    0.00000  -20.92000    0.00000    0.00000    0.00000 ;     C9-   C19-   N21-  H212
    17     24      5     27      3    0.65084    1.95253    0.00000   -2.60338    0.00000    0.00000 ;     C9-   C8I-   C7I-   N1I
    18     17     19     20      3    0.00000    0.00000    0.00000    0.00000    0.00000    0.00000 ;     H9-    C9-   C19-   N21
    18     17     19     23      3    3.68192   -4.35136    0.00000    1.33888    0.00000    0.00000 ;     H9-    C9-   C19-   O20
    18     17     24     25      3    0.65084    1.95253    0.00000   -2.60338    0.00000    0.00000 ;     H9-    C9-   C8I-  H8I1
    18     17     24     26      3    0.65084    1.95253    0.00000   -2.60338    0.00000    0.00000 ;     H9-    C9-   C8I-  H8I2
    19     17     24     25      3    0.65084    1.95253    0.00000   -2.60338    0.00000    0.00000 ;    C19-    C9-   C8I-  H8I1
    19     17     24     26      3    0.65084    1.95253    0.00000   -2.60338    0.00000    0.00000 ;    C19-    C9-   C8I-  H8I2
    20     19     17     24      3    0.83680    0.00000   -2.76144    0.00000    3.34720    0.00000 ;    N21-   C19-    C9-   C8I
    21     20     19     23      3   29.28800   -8.36800  -20.92000    0.00000    0.00000    0.00000 ;   H211-   N21-   C19-   O20
    22     20     19     23      3   29.28800   -8.36800  -20.92000    0.00000    0.00000    0.00000 ;   H212-   N21-   C19-   O20
    23     19     17     24      3    0.00000    0.00000    0.00000    0.00000    0.00000    0.00000 ;    O20-   C19-    C9-   C8I
    24      5      4     29      3    0.00000    0.00000    0.00000    0.00000    0.00000    0.00000 ;    C8I-   C7I-    C5-   O6I
    24      5     27     28      3    0.00000    0.00000    0.00000    0.00000    0.00000    0.00000 ;    C8I-   C7I-   N1I-   H1I
    25     24      5     27      3    0.65084    1.95253    0.00000   -2.60338    0.00000    0.00000 ;   H8I1-   C8I-   C7I-   N1I
    26     24      5     27      3    0.65084    1.95253    0.00000   -2.60338    0.00000    0.00000 ;   H8I2-   C8I-   C7I-   N1I
    27      1      2      3      3   20.92000    0.00000  -20.92000    0.00000    0.00000    0.00000 ;    N1I-   C2I-    N4-    H4
    27      1      2      4      3   20.92000    0.00000  -20.92000    0.00000    0.00000    0.00000 ;    N1I-   C2I-    N4-    C5
    27      5      4     29      3    0.00000    0.00000    0.00000    0.00000    0.00000    0.00000 ;    N1I-   C7I-    C5-   O6I
    30      1      2      3      3   29.28800   -8.36800  -20.92000    0.00000    0.00000    0.00000 ;    O3I-   C2I-    N4-    H4
    30      1      2      4      3   20.92000    0.00000  -20.92000    0.00000    0.00000    0.00000 ;    O3I-   C2I-    N4-    C5
    30      1     27      5      3   20.92000    0.00000  -20.92000    0.00000    0.00000    0.00000 ;    O3I-   C2I-   N1I-   C7I
    30      1     27     28      3   29.28800   -8.36800  -20.92000    0.00000    0.00000    0.00000 ;    O3I-   C2I-   N1I-   H1I

[ dihedrals ] ; impropers
; treated as propers in GROMACS to use correct AMBER analytical function
;    i      j      k      l   func   phase     kd      pn
     1      4      2      3      1   180.00   4.60240   2 ;    C2I-    C5-    N4-    H4
     1      5     27     28      1   180.00   4.60240   2 ;    C2I-   C7I-   N1I-   H1I
     5      2      4     29      1   180.00  43.93200   2 ;    C7I-    N4-    C5-   O6I
     6      9      7      8      1   180.00   4.60240   2 ;    C12-   C14-   C13-   H13
     6     13     15     16      1   180.00   4.60240   2 ;    C12-   C16-   C11-   O10
     7     11      9     10      1   180.00   4.60240   2 ;    C13-   C15-   C14-   F17
     7     15      6      5      1   180.00   4.60240   2 ;    C13-   C11-   C12-   C7I
     9     13     11     12      1   180.00   4.60240   2 ;    C14-   C16-   C15-   H15
    11     15     13     14      1   180.00   4.60240   2 ;    C15-   C11-   C16-   H16
    17     20     19     23      1   180.00  43.93200   2 ;     C9-   N21-   C19-   O20
    19     21     20     22      1   180.00   4.60240   2 ;    C19-  H211-   N21-  H212
    30      1     27      2      1   180.00  43.93200   2 ;    O3I-   C2I-   N1I-    N4
