# Supplementary material for: Improvement in predicting drug sensitivity changes associated with protein mutations using a molecular dynamics based alchemical mutation method
Source: Sci Rep. 2020 Feb 7;10:2161. doi: 10.1038/s41598-020-58877-9 (PMC7005789; doi:10.1038/s41598-020-58877-9)
Supplement: Supplementary file 2 — Supplementary Information. [file 41598_2020_58877_MOESM2_ESM.zip › S1_input/MP-CAFEE/ALR2/FID/L300A_FID/structure/1PWM_NAP_GMX.itp]

; 1PWM_NAP_GMX.itp created by acpype (Rev: 0) on Mon Nov 18 19:46:42 2019

[ atomtypes ]
 c3       c3          0.00000  0.00000   A     3.39967e-01   4.57730e-01 ; 1.91  0.1094
 ca       ca          0.00000  0.00000   A     3.39967e-01   3.59824e-01 ; 1.91  0.0860
 c        c           0.00000  0.00000   A     3.39967e-01   3.59824e-01 ; 1.91  0.0860
 cc       cc          0.00000  0.00000   A     3.39967e-01   3.59824e-01 ; 1.91  0.0860
 f        f           0.00000  0.00000   A     3.11815e-01   2.55224e-01 ; 1.75  0.0610
 h1       h1          0.00000  0.00000   A     2.47135e-01   6.56888e-02 ; 1.39  0.0157
 h2       h2          0.00000  0.00000   A     2.29317e-01   6.56888e-02 ; 1.29  0.0157
 h4       h4          0.00000  0.00000   A     2.51055e-01   6.27600e-02 ; 1.41  0.0150
 h5       h5          0.00000  0.00000   A     2.42146e-01   6.27600e-02 ; 1.36  0.0150
 ha       ha          0.00000  0.00000   A     2.59964e-01   6.27600e-02 ; 1.46  0.0150
 hc       hc          0.00000  0.00000   A     2.64953e-01   6.56888e-02 ; 1.49  0.0157
 hn       hn          0.00000  0.00000   A     1.06908e-01   6.56888e-02 ; 0.60  0.0157
 ho       ho          0.00000  0.00000   A     0.00000e+00   0.00000e+00 ; 0.00  0.0000
;name   bond_type     mass     charge   ptype   sigma         epsilon       Amb
 na       na          0.00000  0.00000   A     3.25000e-01   7.11280e-01 ; 1.82  0.1700
 nb       nb          0.00000  0.00000   A     3.25000e-01   7.11280e-01 ; 1.82  0.1700
 nd       nd          0.00000  0.00000   A     3.25000e-01   7.11280e-01 ; 1.82  0.1700
 nh       nh          0.00000  0.00000   A     3.25000e-01   7.11280e-01 ; 1.82  0.1700
 n        n           0.00000  0.00000   A     3.25000e-01   7.11280e-01 ; 1.82  0.1700
 oh       oh          0.00000  0.00000   A     3.06647e-01   8.80314e-01 ; 1.72  0.2104
 o        o           0.00000  0.00000   A     2.95992e-01   8.78640e-01 ; 1.66  0.2100
 os       os          0.00000  0.00000   A     3.00001e-01   7.11280e-01 ; 1.68  0.1700
 p5       p5          0.00000  0.00000   A     3.74177e-01   8.36800e-01 ; 2.10  0.2000

[ moleculetype ]
;name            nrexcl
 NAP         3

[ atoms ]
;   nr  type  resi  res  atom  cgnr     charge      mass       ; qtot   bond_type
     1   p5     2   NAP    PA    1     1.096330     30.97000 ; qtot 1.096
     2    o     2   NAP   O2A    2    -0.782523     16.00000 ; qtot 0.314
     3    o     2   NAP   O1A    3    -0.744595     16.00000 ; qtot -0.431
     4   os     2   NAP   O5B    4    -0.398492     16.00000 ; qtot -0.829
     5   c3     2   NAP   C5B    5     0.041052     12.01000 ; qtot -0.788
     6   h1     2   NAP  H51A    6     0.070059      1.00800 ; qtot -0.718
     7   h1     2   NAP  H52A    7     0.085629      1.00800 ; qtot -0.633
     8   c3     2   NAP   C4B    8     0.055370     12.01000 ; qtot -0.577
     9   h1     2   NAP   H4B    9     0.094638      1.00800 ; qtot -0.483
    10   os     2   NAP   O4B   10    -0.308987     16.00000 ; qtot -0.792
    11   c3     2   NAP   C3B   11     0.386863     12.01000 ; qtot -0.405
    12   h1     2   NAP   H3B   12    -0.036720      1.00800 ; qtot -0.441
    13   oh     2   NAP   O3B   13    -0.741043     16.00000 ; qtot -1.182
    14   ho     2   NAP  HO3A   14     0.466655      1.00800 ; qtot -0.716
    15   c3     2   NAP   C2B   15     0.075822     12.01000 ; qtot -0.640
    16   h1     2   NAP   H2B   16     0.069824      1.00800 ; qtot -0.570
    17   os     2   NAP   O2B   17    -0.543251     16.00000 ; qtot -1.113
    18   c3     2   NAP   C1B   18    -0.065560     12.01000 ; qtot -1.179
    19   h2     2   NAP   H1B   19     0.145018      1.00800 ; qtot -1.034
    20   na     2   NAP   N9A   20    -0.023127     14.01000 ; qtot -1.057
    21   cc     2   NAP   C8A   21     0.254521     12.01000 ; qtot -0.803
    22   h5     2   NAP   H8A   22     0.215143      1.00800 ; qtot -0.587
    23   nd     2   NAP   N7A   23    -0.668875     14.01000 ; qtot -1.256
    24   ca     2   NAP   C5A   24     0.033120     12.01000 ; qtot -1.223
    25   ca     2   NAP   C6A   25     0.680957     12.01000 ; qtot -0.542
    26   nh     2   NAP   N6A   26    -0.917387     14.01000 ; qtot -1.460
    27   hn     2   NAP  H61A   27     0.362480      1.00800 ; qtot -1.097
    28   hn     2   NAP  H62A   28     0.371424      1.00800 ; qtot -0.726
    29   nb     2   NAP   N1A   29    -0.792062     14.01000 ; qtot -1.518
    30   ca     2   NAP   C2A   30     0.516867     12.01000 ; qtot -1.001
    31   h5     2   NAP   H2A   31     0.035869      1.00800 ; qtot -0.965
    32   nb     2   NAP   N3A   32    -0.672607     14.01000 ; qtot -1.638
    33   ca     2   NAP   C4A   33     0.432373     12.01000 ; qtot -1.205
    34   os     2   NAP    O3   34    -0.431743     16.00000 ; qtot -1.637
    35   p5     2   NAP    PN   35     1.050254     30.97000 ; qtot -0.587
    36    o     2   NAP   O1N   36    -0.764230     16.00000 ; qtot -1.351
    37    o     2   NAP   O2N   37    -0.689615     16.00000 ; qtot -2.041
    38   os     2   NAP   O5D   38    -0.297317     16.00000 ; qtot -2.338
    39   c3     2   NAP   C5D   39    -0.034912     12.01000 ; qtot -2.373
    40   h1     2   NAP  H51N   40     0.071261      1.00800 ; qtot -2.302
    41   h1     2   NAP  H52N   41     0.088843      1.00800 ; qtot -2.213
    42   c3     2   NAP   C4D   42     0.156630     12.01000 ; qtot -2.056
    43   h1     2   NAP   H4D   43     0.064665      1.00800 ; qtot -1.991
    44   os     2   NAP   O4D   44    -0.395879     16.00000 ; qtot -2.387
    45   c3     2   NAP   C3D   45     0.123041     12.01000 ; qtot -2.264
    46   h1     2   NAP   H3D   46     0.058699      1.00800 ; qtot -2.206
    47   oh     2   NAP   O3D   47    -0.722638     16.00000 ; qtot -2.928
    48   ho     2   NAP  HO3N   48     0.483252      1.00800 ; qtot -2.445
    49   c3     2   NAP   C2D   49     0.314182     12.01000 ; qtot -2.131
    50   h1     2   NAP   H2D   50     0.044715      1.00800 ; qtot -2.086
    51   oh     2   NAP   O2D   51    -0.733278     16.00000 ; qtot -2.819
    52   ho     2   NAP  HO2N   52     0.467175      1.00800 ; qtot -2.352
    53   c3     2   NAP   C1D   53     0.107648     12.01000 ; qtot -2.244
    54   h2     2   NAP   H1D   54     0.127714      1.00800 ; qtot -2.117
    55   na     2   NAP   N1N   55    -0.007710     14.01000 ; qtot -2.124
    56   ca     2   NAP   C2N   56    -0.083020     12.01000 ; qtot -2.207
    57   h4     2   NAP   H2N   57     0.138663      1.00800 ; qtot -2.069
    58   ca     2   NAP   C3N   58    -0.066926     12.01000 ; qtot -2.136
    59    c     2   NAP   C7N   59     0.727838     12.01000 ; qtot -1.408
    60    o     2   NAP   O7N   60    -0.556235     16.00000 ; qtot -1.964
    61    n     2   NAP   N7N   61    -0.908952     14.01000 ; qtot -2.873
    62   hn     2   NAP  H72N   62     0.391860      1.00800 ; qtot -2.481
    63   hn     2   NAP  H71N   63     0.352783      1.00800 ; qtot -2.128
    64   ca     2   NAP   C4N   64    -0.117712     12.01000 ; qtot -2.246
    65   ha     2   NAP   H4N   65     0.162760      1.00800 ; qtot -2.083
    66   ca     2   NAP   C5N   66    -0.060292     12.01000 ; qtot -2.144
    67   ha     2   NAP   H5N   67     0.196755      1.00800 ; qtot -1.947
    68   ca     2   NAP   C6N   68     0.187617     12.01000 ; qtot -1.759
    69   h4     2   NAP   H6N   69     0.163633      1.00800 ; qtot -1.596
    70   p5     2   NAP   P2B   70     1.313875     30.97000 ; qtot -0.282
    71    o     2   NAP   O1X   71    -0.905197     16.00000 ; qtot -1.187
    72    o     2   NAP   O2X   72    -0.897855     16.00000 ; qtot -2.085
    73    o     2   NAP   O3X   73    -0.915145     16.00000 ; qtot -3.000

[ bonds ]
;   ai     aj funct   r             k
     1      2   1    1.4810e-01    4.0811e+05 ;     PA - O2A   
     1      3   1    1.4810e-01    4.0811e+05 ;     PA - O1A   
     1      4   1    1.6020e-01    2.8660e+05 ;     PA - O5B   
     1     34   1    1.6020e-01    2.8660e+05 ;     PA - O3    
     4      5   1    1.4390e-01    2.5230e+05 ;    O5B - C5B   
     5      6   1    1.0930e-01    2.8108e+05 ;    C5B - H51A  
     5      7   1    1.0930e-01    2.8108e+05 ;    C5B - H52A  
     5      8   1    1.5350e-01    2.5363e+05 ;    C5B - C4B   
     8      9   1    1.0930e-01    2.8108e+05 ;    C4B - H4B   
     8     10   1    1.4390e-01    2.5230e+05 ;    C4B - O4B   
     8     11   1    1.5350e-01    2.5363e+05 ;    C4B - C3B   
    10     18   1    1.4390e-01    2.5230e+05 ;    O4B - C1B   
    11     12   1    1.0930e-01    2.8108e+05 ;    C3B - H3B   
    11     13   1    1.4260e-01    2.6284e+05 ;    C3B - O3B   
    11     15   1    1.5350e-01    2.5363e+05 ;    C3B - C2B   
    13     14   1    9.7400e-02    3.0928e+05 ;    O3B - HO3A  
    15     16   1    1.0930e-01    2.8108e+05 ;    C2B - H2B   
    15     17   1    1.4390e-01    2.5230e+05 ;    C2B - O2B   
    15     18   1    1.5350e-01    2.5363e+05 ;    C2B - C1B   
    17     70   1    1.6020e-01    2.8660e+05 ;    O2B - P2B   
    18     19   1    1.1000e-01    2.7313e+05 ;    C1B - H1B   
    18     20   1    1.4560e-01    2.8008e+05 ;    C1B - N9A   
    20     21   1    1.3710e-01    3.6719e+05 ;    N9A - C8A   
    20     33   1    1.3500e-01    3.9355e+05 ;    N9A - C4A   
    21     22   1    1.0790e-01    2.9790e+05 ;    C8A - H8A   
    21     23   1    1.3350e-01    4.1388e+05 ;    C8A - N7A   
    23     24   1    1.3360e-01    4.1246e+05 ;    N7A - C5A   
    24     25   1    1.3870e-01    4.0033e+05 ;    C5A - C6A   
    24     33   1    1.3870e-01    4.0033e+05 ;    C5A - C4A   
    25     26   1    1.3640e-01    3.7572e+05 ;    C6A - N6A   
    25     29   1    1.3420e-01    4.0426e+05 ;    C6A - N1A   
    26     27   1    1.0140e-01    3.3572e+05 ;    N6A - H61A  
    26     28   1    1.0140e-01    3.3572e+05 ;    N6A - H62A  
    29     30   1    1.3420e-01    4.0426e+05 ;    N1A - C2A   
    30     31   1    1.0850e-01    2.9054e+05 ;    C2A - H2A   
    30     32   1    1.3420e-01    4.0426e+05 ;    C2A - N3A   
    32     33   1    1.3420e-01    4.0426e+05 ;    N3A - C4A   
    34     35   1    1.6020e-01    2.8660e+05 ;     O3 - PN    
    35     36   1    1.4810e-01    4.0811e+05 ;     PN - O1N   
    35     37   1    1.4810e-01    4.0811e+05 ;     PN - O2N   
    35     38   1    1.6020e-01    2.8660e+05 ;     PN - O5D   
    38     39   1    1.4390e-01    2.5230e+05 ;    O5D - C5D   
    39     40   1    1.0930e-01    2.8108e+05 ;    C5D - H51N  
    39     41   1    1.0930e-01    2.8108e+05 ;    C5D - H52N  
    39     42   1    1.5350e-01    2.5363e+05 ;    C5D - C4D   
    42     43   1    1.0930e-01    2.8108e+05 ;    C4D - H4D   
    42     44   1    1.4390e-01    2.5230e+05 ;    C4D - O4D   
    42     45   1    1.5350e-01    2.5363e+05 ;    C4D - C3D   
    44     53   1    1.4390e-01    2.5230e+05 ;    O4D - C1D   
    45     46   1    1.0930e-01    2.8108e+05 ;    C3D - H3D   
    45     47   1    1.4260e-01    2.6284e+05 ;    C3D - O3D   
    45     49   1    1.5350e-01    2.5363e+05 ;    C3D - C2D   
    47     48   1    9.7400e-02    3.0928e+05 ;    O3D - HO3N  
    49     50   1    1.0930e-01    2.8108e+05 ;    C2D - H2D   
    49     51   1    1.4260e-01    2.6284e+05 ;    C2D - O2D   
    49     53   1    1.5350e-01    2.5363e+05 ;    C2D - C1D   
    51     52   1    9.7400e-02    3.0928e+05 ;    O2D - HO2N  
    53     54   1    1.1000e-01    2.7313e+05 ;    C1D - H1D   
    53     55   1    1.4560e-01    2.8008e+05 ;    C1D - N1N   
    55     56   1    1.3500e-01    3.9355e+05 ;    N1N - C2N   
    55     68   1    1.3500e-01    3.9355e+05 ;    N1N - C6N   
    56     57   1    1.0880e-01    2.8694e+05 ;    C2N - H2N   
    56     58   1    1.3870e-01    4.0033e+05 ;    C2N - C3N   
    58     59   1    1.4870e-01    2.9263e+05 ;    C3N - C7N   
    58     64   1    1.3870e-01    4.0033e+05 ;    C3N - C4N   
    59     60   1    1.2140e-01    5.4225e+05 ;    C7N - O7N   
    59     61   1    1.3450e-01    4.0016e+05 ;    C7N - N7N   
    61     62   1    1.0090e-01    3.4326e+05 ;    N7N - H72N  
    61     63   1    1.0090e-01    3.4326e+05 ;    N7N - H71N  
    64     65   1    1.0870e-01    2.8811e+05 ;    C4N - H4N   
    64     66   1    1.3870e-01    4.0033e+05 ;    C4N - C5N   
    66     67   1    1.0870e-01    2.8811e+05 ;    C5N - H5N   
    66     68   1    1.3870e-01    4.0033e+05 ;    C5N - C6N   
    68     69   1    1.0880e-01    2.8694e+05 ;    C6N - H6N   
    70     71   1    1.4810e-01    4.0811e+05 ;    P2B - O1X   
    70     72   1    1.4810e-01    4.0811e+05 ;    P2B - O2X   
    70     73   1    1.4810e-01    4.0811e+05 ;    P2B - O3X   

[ pairs ]
;   ai     aj    funct
     1      6      1 ;     PA - H51A  
     1      7      1 ;     PA - H52A  
     1      8      1 ;     PA - C4B   
     1     36      1 ;     PA - O1N   
     1     37      1 ;     PA - O2N   
     1     38      1 ;     PA - O5D   
     2      5      1 ;    O2A - C5B   
     2     35      1 ;    O2A - PN    
     3      5      1 ;    O1A - C5B   
     3     35      1 ;    O1A - PN    
     4      9      1 ;    O5B - H4B   
     4     10      1 ;    O5B - O4B   
     4     11      1 ;    O5B - C3B   
     4     35      1 ;    O5B - PN    
     5     12      1 ;    C5B - H3B   
     5     13      1 ;    C5B - O3B   
     5     15      1 ;    C5B - C2B   
     5     18      1 ;    C5B - C1B   
     6      9      1 ;   H51A - H4B   
     6     10      1 ;   H51A - O4B   
     6     11      1 ;   H51A - C3B   
     7      9      1 ;   H52A - H4B   
     7     10      1 ;   H52A - O4B   
     7     11      1 ;   H52A - C3B   
     8     14      1 ;    C4B - HO3A  
     8     16      1 ;    C4B - H2B   
     8     17      1 ;    C4B - O2B   
     8     19      1 ;    C4B - H1B   
     8     20      1 ;    C4B - N9A   
     9     12      1 ;    H4B - H3B   
     9     13      1 ;    H4B - O3B   
     9     15      1 ;    H4B - C2B   
     9     18      1 ;    H4B - C1B   
    10     12      1 ;    O4B - H3B   
    10     13      1 ;    O4B - O3B   
    10     16      1 ;    O4B - H2B   
    10     17      1 ;    O4B - O2B   
    10     21      1 ;    O4B - C8A   
    10     33      1 ;    O4B - C4A   
    11     19      1 ;    C3B - H1B   
    11     20      1 ;    C3B - N9A   
    11     70      1 ;    C3B - P2B   
    12     14      1 ;    H3B - HO3A  
    12     16      1 ;    H3B - H2B   
    12     17      1 ;    H3B - O2B   
    12     18      1 ;    H3B - C1B   
    13     16      1 ;    O3B - H2B   
    13     17      1 ;    O3B - O2B   
    13     18      1 ;    O3B - C1B   
    14     15      1 ;   HO3A - C2B   
    15     21      1 ;    C2B - C8A   
    15     33      1 ;    C2B - C4A   
    15     71      1 ;    C2B - O1X   
    15     72      1 ;    C2B - O2X   
    15     73      1 ;    C2B - O3X   
    16     19      1 ;    H2B - H1B   
    16     20      1 ;    H2B - N9A   
    16     70      1 ;    H2B - P2B   
    17     19      1 ;    O2B - H1B   
    17     20      1 ;    O2B - N9A   
    18     22      1 ;    C1B - H8A   
    18     23      1 ;    C1B - N7A   
    18     24      1 ;    C1B - C5A   
    18     32      1 ;    C1B - N3A   
    18     70      1 ;    C1B - P2B   
    19     21      1 ;    H1B - C8A   
    19     33      1 ;    H1B - C4A   
    20     25      1 ;    N9A - C6A   
    20     30      1 ;    N9A - C2A   
    21     25      1 ;    C8A - C6A   
    21     32      1 ;    C8A - N3A   
    22     24      1 ;    H8A - C5A   
    22     33      1 ;    H8A - C4A   
    23     26      1 ;    N7A - N6A   
    23     29      1 ;    N7A - N1A   
    23     32      1 ;    N7A - N3A   
    24     27      1 ;    C5A - H61A  
    24     28      1 ;    C5A - H62A  
    24     30      1 ;    C5A - C2A   
    25     31      1 ;    C6A - H2A   
    25     32      1 ;    C6A - N3A   
    26     30      1 ;    N6A - C2A   
    26     33      1 ;    N6A - C4A   
    27     29      1 ;   H61A - N1A   
    28     29      1 ;   H62A - N1A   
    29     33      1 ;    N1A - C4A   
    31     33      1 ;    H2A - C4A   
    34      5      1 ;     O3 - C5B   
    34     39      1 ;     O3 - C5D   
    35     40      1 ;     PN - H51N  
    35     41      1 ;     PN - H52N  
    35     42      1 ;     PN - C4D   
    36     39      1 ;    O1N - C5D   
    37     39      1 ;    O2N - C5D   
    38     43      1 ;    O5D - H4D   
    38     44      1 ;    O5D - O4D   
    38     45      1 ;    O5D - C3D   
    39     46      1 ;    C5D - H3D   
    39     47      1 ;    C5D - O3D   
    39     49      1 ;    C5D - C2D   
    39     53      1 ;    C5D - C1D   
    40     43      1 ;   H51N - H4D   
    40     44      1 ;   H51N - O4D   
    40     45      1 ;   H51N - C3D   
    41     43      1 ;   H52N - H4D   
    41     44      1 ;   H52N - O4D   
    41     45      1 ;   H52N - C3D   
    42     48      1 ;    C4D - HO3N  
    42     50      1 ;    C4D - H2D   
    42     51      1 ;    C4D - O2D   
    42     54      1 ;    C4D - H1D   
    42     55      1 ;    C4D - N1N   
    43     46      1 ;    H4D - H3D   
    43     47      1 ;    H4D - O3D   
    43     49      1 ;    H4D - C2D   
    43     53      1 ;    H4D - C1D   
    44     46      1 ;    O4D - H3D   
    44     47      1 ;    O4D - O3D   
    44     50      1 ;    O4D - H2D   
    44     51      1 ;    O4D - O2D   
    44     56      1 ;    O4D - C2N   
    44     68      1 ;    O4D - C6N   
    45     52      1 ;    C3D - HO2N  
    45     54      1 ;    C3D - H1D   
    45     55      1 ;    C3D - N1N   
    46     48      1 ;    H3D - HO3N  
    46     50      1 ;    H3D - H2D   
    46     51      1 ;    H3D - O2D   
    46     53      1 ;    H3D - C1D   
    47     50      1 ;    O3D - H2D   
    47     51      1 ;    O3D - O2D   
    47     53      1 ;    O3D - C1D   
    48     49      1 ;   HO3N - C2D   
    49     56      1 ;    C2D - C2N   
    49     68      1 ;    C2D - C6N   
    50     52      1 ;    H2D - HO2N  
    50     54      1 ;    H2D - H1D   
    50     55      1 ;    H2D - N1N   
    51     54      1 ;    O2D - H1D   
    51     55      1 ;    O2D - N1N   
    52     53      1 ;   HO2N - C1D   
    53     57      1 ;    C1D - H2N   
    53     58      1 ;    C1D - C3N   
    53     66      1 ;    C1D - C5N   
    53     69      1 ;    C1D - H6N   
    54     56      1 ;    H1D - C2N   
    54     68      1 ;    H1D - C6N   
    55     59      1 ;    N1N - C7N   
    55     64      1 ;    N1N - C4N   
    55     67      1 ;    N1N - H5N   
    56     60      1 ;    C2N - O7N   
    56     61      1 ;    C2N - N7N   
    56     65      1 ;    C2N - H4N   
    56     66      1 ;    C2N - C5N   
    56     69      1 ;    C2N - H6N   
    57     59      1 ;    H2N - C7N   
    57     64      1 ;    H2N - C4N   
    57     68      1 ;    H2N - C6N   
    58     62      1 ;    C3N - H72N  
    58     63      1 ;    C3N - H71N  
    58     67      1 ;    C3N - H5N   
    58     68      1 ;    C3N - C6N   
    59     65      1 ;    C7N - H4N   
    59     66      1 ;    C7N - C5N   
    60     62      1 ;    O7N - H72N  
    60     63      1 ;    O7N - H71N  
    60     64      1 ;    O7N - C4N   
    61     64      1 ;    N7N - C4N   
    64     69      1 ;    C4N - H6N   
    65     67      1 ;    H4N - H5N   
    65     68      1 ;    H4N - C6N   
    67     69      1 ;    H5N - H6N   

[ angles ]
;   ai     aj     ak    funct   theta         cth
     1      4      5      1    1.1800e+02    5.1882e+02 ;     PA - O5B    - C5B   
     1     34     35      1    1.2625e+02    5.1815e+02 ;     PA - O3     - PN    
     2      1      3      1    1.1580e+02    6.1530e+02 ;    O2A - PA     - O1A   
     2      1      4      1    1.1609e+02    5.8861e+02 ;    O2A - PA     - O5B   
     2      1     34      1    1.1609e+02    5.8861e+02 ;    O2A - PA     - O3    
     3      1      4      1    1.1609e+02    5.8861e+02 ;    O1A - PA     - O5B   
     3      1     34      1    1.1609e+02    5.8861e+02 ;    O1A - PA     - O3    
     4      1     34      1    1.0177e+02    6.0676e+02 ;    O5B - PA     - O3    
     4      5      6      1    1.0882e+02    4.2543e+02 ;    O5B - C5B    - H51A  
     4      5      7      1    1.0882e+02    4.2543e+02 ;    O5B - C5B    - H52A  
     4      5      8      1    1.0842e+02    5.6718e+02 ;    O5B - C5B    - C4B   
     5      8      9      1    1.1007e+02    3.8794e+02 ;    C5B - C4B    - H4B   
     5      8     10      1    1.0842e+02    5.6718e+02 ;    C5B - C4B    - O4B   
     5      8     11      1    1.1063e+02    5.2894e+02 ;    C5B - C4B    - C3B   
     6      5      7      1    1.0955e+02    3.2786e+02 ;   H51A - C5B    - H52A  
     6      5      8      1    1.1007e+02    3.8794e+02 ;   H51A - C5B    - C4B   
     7      5      8      1    1.1007e+02    3.8794e+02 ;   H52A - C5B    - C4B   
     8     10     18      1    1.1245e+02    5.2208e+02 ;    C4B - O4B    - C1B   
     8     11     12      1    1.1007e+02    3.8794e+02 ;    C4B - C3B    - H3B   
     8     11     13      1    1.0943e+02    5.6668e+02 ;    C4B - C3B    - O3B   
     8     11     15      1    1.1063e+02    5.2894e+02 ;    C4B - C3B    - C2B   
     9      8     10      1    1.0882e+02    4.2543e+02 ;    H4B - C4B    - O4B   
     9      8     11      1    1.1007e+02    3.8794e+02 ;    H4B - C4B    - C3B   
    10      8     11      1    1.0842e+02    5.6718e+02 ;    O4B - C4B    - C3B   
    10     18     15      1    1.0842e+02    5.6718e+02 ;    O4B - C1B    - C2B   
    10     18     19      1    1.0858e+02    4.2543e+02 ;    O4B - C1B    - H1B   
    10     18     20      1    1.0906e+02    5.9639e+02 ;    O4B - C1B    - N9A   
    11     13     14      1    1.0816e+02    3.9405e+02 ;    C3B - O3B    - HO3A  
    11     15     16      1    1.1007e+02    3.8794e+02 ;    C3B - C2B    - H2B   
    11     15     17      1    1.0842e+02    5.6718e+02 ;    C3B - C2B    - O2B   
    11     15     18      1    1.1063e+02    5.2894e+02 ;    C3B - C2B    - C1B   
    12     11     13      1    1.0988e+02    4.2652e+02 ;    H3B - C3B    - O3B   
    12     11     15      1    1.1007e+02    3.8794e+02 ;    H3B - C3B    - C2B   
    13     11     15      1    1.0943e+02    5.6668e+02 ;    O3B - C3B    - C2B   
    15     17     70      1    1.1800e+02    5.1882e+02 ;    C2B - O2B    - P2B   
    15     18     19      1    1.1159e+02    3.8510e+02 ;    C2B - C1B    - H1B   
    15     18     20      1    1.1281e+02    5.5003e+02 ;    C2B - C1B    - N9A   
    16     15     17      1    1.0882e+02    4.2543e+02 ;    H2B - C2B    - O2B   
    16     15     18      1    1.1007e+02    3.8794e+02 ;    H2B - C2B    - C1B   
    17     15     18      1    1.0842e+02    5.6718e+02 ;    O2B - C2B    - C1B   
    17     70     71      1    1.1609e+02    5.8861e+02 ;    O2B - P2B    - O1X   
    17     70     72      1    1.1609e+02    5.8861e+02 ;    O2B - P2B    - O2X   
    17     70     73      1    1.1609e+02    5.8861e+02 ;    O2B - P2B    - O3X   
    18     20     21      1    1.2509e+02    5.2350e+02 ;    C1B - N9A    - C8A   
    18     20     33      1    1.2436e+02    5.2844e+02 ;    C1B - N9A    - C4A   
    19     18     20      1    1.0766e+02    4.2066e+02 ;    H1B - C1B    - N9A   
    20     21     22      1    1.2210e+02    4.1639e+02 ;    N9A - C8A    - H8A   
    20     21     23      1    1.1202e+02    6.2576e+02 ;    N9A - C8A    - N7A   
    20     33     24      1    1.1834e+02    5.8752e+02 ;    N9A - C4A    - C5A   
    20     33     32      1    1.2707e+02    5.9078e+02 ;    N9A - C4A    - N3A   
    21     20     33      1    1.1315e+02    5.7287e+02 ;    C8A - N9A    - C4A   
    21     23     24      1    1.0547e+02    6.0450e+02 ;    C8A - N7A    - C5A   
    22     21     23      1    1.2538e+02    4.1949e+02 ;    H8A - C8A    - N7A   
    23     24     25      1    1.1972e+02    5.8693e+02 ;    N7A - C5A    - C6A   
    23     24     33      1    1.1972e+02    5.8693e+02 ;    N7A - C5A    - C4A   
    24     25     26      1    1.2013e+02    5.8024e+02 ;    C5A - C6A    - N6A   
    24     25     29      1    1.2263e+02    5.7873e+02 ;    C5A - C6A    - N1A   
    24     33     32      1    1.2263e+02    5.7873e+02 ;    C5A - C4A    - N3A   
    25     24     33      1    1.1997e+02    5.6216e+02 ;    C6A - C5A    - C4A   
    25     26     27      1    1.1613e+02    4.1070e+02 ;    C6A - N6A    - H61A  
    25     26     28      1    1.1613e+02    4.1070e+02 ;    C6A - N6A    - H62A  
    25     29     30      1    1.1586e+02    5.7396e+02 ;    C6A - N1A    - C2A   
    26     25     29      1    1.1695e+02    6.1254e+02 ;    N6A - C6A    - N1A   
    27     26     28      1    1.1485e+02    3.3514e+02 ;   H61A - N6A    - H62A  
    29     30     31      1    1.1635e+02    4.3313e+02 ;    N1A - C2A    - H2A   
    29     30     32      1    1.2719e+02    5.9229e+02 ;    N1A - C2A    - N3A   
    30     32     33      1    1.1586e+02    5.7396e+02 ;    C2A - N3A    - C4A   
    31     30     32      1    1.1635e+02    4.3313e+02 ;    H2A - C2A    - N3A   
    34     35     36      1    1.1609e+02    5.8861e+02 ;     O3 - PN     - O1N   
    34     35     37      1    1.1609e+02    5.8861e+02 ;     O3 - PN     - O2N   
    34     35     38      1    1.0177e+02    6.0676e+02 ;     O3 - PN     - O5D   
    35     38     39      1    1.1800e+02    5.1882e+02 ;     PN - O5D    - C5D   
    36     35     37      1    1.1580e+02    6.1530e+02 ;    O1N - PN     - O2N   
    36     35     38      1    1.1609e+02    5.8861e+02 ;    O1N - PN     - O5D   
    37     35     38      1    1.1609e+02    5.8861e+02 ;    O2N - PN     - O5D   
    38     39     40      1    1.0882e+02    4.2543e+02 ;    O5D - C5D    - H51N  
    38     39     41      1    1.0882e+02    4.2543e+02 ;    O5D - C5D    - H52N  
    38     39     42      1    1.0842e+02    5.6718e+02 ;    O5D - C5D    - C4D   
    39     42     43      1    1.1007e+02    3.8794e+02 ;    C5D - C4D    - H4D   
    39     42     44      1    1.0842e+02    5.6718e+02 ;    C5D - C4D    - O4D   
    39     42     45      1    1.1063e+02    5.2894e+02 ;    C5D - C4D    - C3D   
    40     39     41      1    1.0955e+02    3.2786e+02 ;   H51N - C5D    - H52N  
    40     39     42      1    1.1007e+02    3.8794e+02 ;   H51N - C5D    - C4D   
    41     39     42      1    1.1007e+02    3.8794e+02 ;   H52N - C5D    - C4D   
    42     44     53      1    1.1245e+02    5.2208e+02 ;    C4D - O4D    - C1D   
    42     45     46      1    1.1007e+02    3.8794e+02 ;    C4D - C3D    - H3D   
    42     45     47      1    1.0943e+02    5.6668e+02 ;    C4D - C3D    - O3D   
    42     45     49      1    1.1063e+02    5.2894e+02 ;    C4D - C3D    - C2D   
    43     42     44      1    1.0882e+02    4.2543e+02 ;    H4D - C4D    - O4D   
    43     42     45      1    1.1007e+02    3.8794e+02 ;    H4D - C4D    - C3D   
    44     42     45      1    1.0842e+02    5.6718e+02 ;    O4D - C4D    - C3D   
    44     53     49      1    1.0842e+02    5.6718e+02 ;    O4D - C1D    - C2D   
    44     53     54      1    1.0858e+02    4.2543e+02 ;    O4D - C1D    - H1D   
    44     53     55      1    1.0906e+02    5.9639e+02 ;    O4D - C1D    - N1N   
    45     47     48      1    1.0816e+02    3.9405e+02 ;    C3D - O3D    - HO3N  
    45     49     50      1    1.1007e+02    3.8794e+02 ;    C3D - C2D    - H2D   
    45     49     51      1    1.0943e+02    5.6668e+02 ;    C3D - C2D    - O2D   
    45     49     53      1    1.1063e+02    5.2894e+02 ;    C3D - C2D    - C1D   
    46     45     47      1    1.0988e+02    4.2652e+02 ;    H3D - C3D    - O3D   
    46     45     49      1    1.1007e+02    3.8794e+02 ;    H3D - C3D    - C2D   
    47     45     49      1    1.0943e+02    5.6668e+02 ;    O3D - C3D    - C2D   
    49     51     52      1    1.0816e+02    3.9405e+02 ;    C2D - O2D    - HO2N  
    49     53     54      1    1.1159e+02    3.8510e+02 ;    C2D - C1D    - H1D   
    49     53     55      1    1.1281e+02    5.5003e+02 ;    C2D - C1D    - N1N   
    50     49     51      1    1.0988e+02    4.2652e+02 ;    H2D - C2D    - O2D   
    50     49     53      1    1.1007e+02    3.8794e+02 ;    H2D - C2D    - C1D   
    51     49     53      1    1.0943e+02    5.6668e+02 ;    O2D - C2D    - C1D   
    53     55     56      1    1.2436e+02    5.2844e+02 ;    C1D - N1N    - C2N   
    53     55     68      1    1.2436e+02    5.2844e+02 ;    C1D - N1N    - C6N   
    54     53     55      1    1.0766e+02    4.2066e+02 ;    H1D - C1D    - N1N   
    55     56     57      1    1.1465e+02    4.3413e+02 ;    N1N - C2N    - H2N   
    55     56     58      1    1.1834e+02    5.8752e+02 ;    N1N - C2N    - C3N   
    55     68     66      1    1.1834e+02    5.8752e+02 ;    N1N - C6N    - C5N   
    55     68     69      1    1.1465e+02    4.3413e+02 ;    N1N - C6N    - H6N   
    56     55     68      1    1.2009e+02    5.6049e+02 ;    C2N - N1N    - C6N   
    56     58     59      1    1.2014e+02    5.4091e+02 ;    C2N - C3N    - C7N   
    56     58     64      1    1.1997e+02    5.6216e+02 ;    C2N - C3N    - C4N   
    57     56     58      1    1.2109e+02    4.0367e+02 ;    H2N - C2N    - C3N   
    58     59     60      1    1.2344e+02    5.7463e+02 ;    C3N - C7N    - O7N   
    58     59     61      1    1.1514e+02    5.7296e+02 ;    C3N - C7N    - N7N   
    58     64     65      1    1.2001e+02    4.0551e+02 ;    C3N - C4N    - H4N   
    58     64     66      1    1.1997e+02    5.6216e+02 ;    C3N - C4N    - C5N   
    59     58     64      1    1.2014e+02    5.4091e+02 ;    C7N - C3N    - C4N   
    59     61     62      1    1.1846e+02    4.1179e+02 ;    C7N - N7N    - H72N  
    59     61     63      1    1.1846e+02    4.1179e+02 ;    C7N - N7N    - H71N  
    60     59     61      1    1.2203e+02    6.3455e+02 ;    O7N - C7N    - N7N   
    62     61     63      1    1.1785e+02    3.3246e+02 ;   H72N - N7N    - H71N  
    64     66     67      1    1.2001e+02    4.0551e+02 ;    C4N - C5N    - H5N   
    64     66     68      1    1.1997e+02    5.6216e+02 ;    C4N - C5N    - C6N   
    65     64     66      1    1.2001e+02    4.0551e+02 ;    H4N - C4N    - C5N   
    66     68     69      1    1.2109e+02    4.0367e+02 ;    C5N - C6N    - H6N   
    67     66     68      1    1.2001e+02    4.0551e+02 ;    H5N - C5N    - C6N   
    71     70     72      1    1.1580e+02    6.1530e+02 ;    O1X - P2B    - O2X   
    71     70     73      1    1.1580e+02    6.1530e+02 ;    O1X - P2B    - O3X   
    72     70     73      1    1.1580e+02    6.1530e+02 ;    O2X - P2B    - O3X   

[ dihedrals ] ; propers
; treated as RBs in GROMACS to use combine multiple AMBER torsions per quartet
;    i      j      k      l   func    C0         C1         C2         C3         C4         C5
     1      4      5      6      3    1.60387    4.81160    0.00000   -6.41547    0.00000    0.00000 ;     PA-   O5B-   C5B-  H51A
     1      4      5      7      3    1.60387    4.81160    0.00000   -6.41547    0.00000    0.00000 ;     PA-   O5B-   C5B-  H52A
     1      4      5      8      3    1.60387    4.81160    0.00000   -6.41547    0.00000    0.00000 ;     PA-   O5B-   C5B-   C4B
     1     34     35     36      3    0.00000    0.00000    6.69440    0.00000    0.00000    0.00000 ;     PA-    O3-    PN-   O1N
     1     34     35     37      3    0.00000    0.00000    6.69440    0.00000    0.00000    0.00000 ;     PA-    O3-    PN-   O2N
     1     34     35     38      3    0.00000    0.00000    6.69440    0.00000    0.00000    0.00000 ;     PA-    O3-    PN-   O5D
     2      1      4      5      3    0.00000    0.00000    6.69440    0.00000    0.00000    0.00000 ;    O2A-    PA-   O5B-   C5B
     2      1     34     35      3    0.00000    0.00000    6.69440    0.00000    0.00000    0.00000 ;    O2A-    PA-    O3-    PN
     3      1      4      5      3    0.00000    0.00000    6.69440    0.00000    0.00000    0.00000 ;    O1A-    PA-   O5B-   C5B
     3      1     34     35      3    0.00000    0.00000    6.69440    0.00000    0.00000    0.00000 ;    O1A-    PA-    O3-    PN
     4      1     34     35      3    0.00000    0.00000    6.69440    0.00000    0.00000    0.00000 ;    O5B-    PA-    O3-    PN
     4      5      8      9      3    1.04600   -1.04600    0.00000    0.00000    0.00000    0.00000 ;    O5B-   C5B-   C4B-   H4B
     4      5      8     10      3    0.60250    1.80749    9.83240   -2.40998    0.00000    0.00000 ;    O5B-   C5B-   C4B-   O4B
     4      5      8     11      3    0.65084    1.95253    0.00000   -2.60338    0.00000    0.00000 ;    O5B-   C5B-   C4B-   C3B
     5      8     10     18      3    2.43927    4.80742   -0.83680   -6.40989    0.00000    0.00000 ;    C5B-   C4B-   O4B-   C1B
     5      8     11     12      3    0.65084    1.95253    0.00000   -2.60338    0.00000    0.00000 ;    C5B-   C4B-   C3B-   H3B
     5      8     11     13      3    0.65084    1.95253    0.00000   -2.60338    0.00000    0.00000 ;    C5B-   C4B-   C3B-   O3B
     5      8     11     15      3    3.68192    3.09616   -2.09200   -3.01248    0.00000    0.00000 ;    C5B-   C4B-   C3B-   C2B
     6      5      8      9      3    0.65084    1.95253    0.00000   -2.60338    0.00000    0.00000 ;   H51A-   C5B-   C4B-   H4B
     6      5      8     10      3    1.04600   -1.04600    0.00000    0.00000    0.00000    0.00000 ;   H51A-   C5B-   C4B-   O4B
     6      5      8     11      3    0.65084    1.95253    0.00000   -2.60338    0.00000    0.00000 ;   H51A-   C5B-   C4B-   C3B
     7      5      8      9      3    0.65084    1.95253    0.00000   -2.60338    0.00000    0.00000 ;   H52A-   C5B-   C4B-   H4B
     7      5      8     10      3    1.04600   -1.04600    0.00000    0.00000    0.00000    0.00000 ;   H52A-   C5B-   C4B-   O4B
     7      5      8     11      3    0.65084    1.95253    0.00000   -2.60338    0.00000    0.00000 ;   H52A-   C5B-   C4B-   C3B
     8     10     18     15      3    2.43927    4.80742   -0.83680   -6.40989    0.00000    0.00000 ;    C4B-   O4B-   C1B-   C2B
     8     10     18     19      3    1.60387    4.81160    0.00000   -6.41547    0.00000    0.00000 ;    C4B-   O4B-   C1B-   H1B
     8     10     18     20      3    1.60247    4.80742    5.43920   -6.40989    0.00000    0.00000 ;    C4B-   O4B-   C1B-   N9A
     8     11     13     14      3    1.71544    0.96232    0.00000   -2.67776    0.00000    0.00000 ;    C4B-   C3B-   O3B-  HO3A
     8     11     15     16      3    0.65084    1.95253    0.00000   -2.60338    0.00000    0.00000 ;    C4B-   C3B-   C2B-   H2B
     8     11     15     17      3    0.65084    1.95253    0.00000   -2.60338    0.00000    0.00000 ;    C4B-   C3B-   C2B-   O2B
     8     11     15     18      3    3.68192    3.09616   -2.09200   -3.01248    0.00000    0.00000 ;    C4B-   C3B-   C2B-   C1B
     9      8     10     18      3    1.60387    4.81160    0.00000   -6.41547    0.00000    0.00000 ;    H4B-   C4B-   O4B-   C1B
     9      8     11     12      3    0.65084    1.95253    0.00000   -2.60338    0.00000    0.00000 ;    H4B-   C4B-   C3B-   H3B
     9      8     11     13      3    1.04600   -1.04600    0.00000    0.00000    0.00000    0.00000 ;    H4B-   C4B-   C3B-   O3B
     9      8     11     15      3    0.65084    1.95253    0.00000   -2.60338    0.00000    0.00000 ;    H4B-   C4B-   C3B-   C2B
    10      8     11     12      3    1.04600   -1.04600    0.00000    0.00000    0.00000    0.00000 ;    O4B-   C4B-   C3B-   H3B
    10      8     11     13      3    0.60250    1.80749    9.83240   -2.40998    0.00000    0.00000 ;    O4B-   C4B-   C3B-   O3B
    10      8     11     15      3    0.65084    1.95253    0.00000   -2.60338    0.00000    0.00000 ;    O4B-   C4B-   C3B-   C2B
    10     18     15     11      3    0.65084    1.95253    0.00000   -2.60338    0.00000    0.00000 ;    O4B-   C1B-   C2B-   C3B
    10     18     15     16      3    1.04600   -1.04600    0.00000    0.00000    0.00000    0.00000 ;    O4B-   C1B-   C2B-   H2B
    10     18     15     17      3    0.60250    1.80749    9.83240   -2.40998    0.00000    0.00000 ;    O4B-   C1B-   C2B-   O2B
    10     18     20     21      3    0.00000    0.00000    0.00000    0.00000    0.00000    0.00000 ;    O4B-   C1B-   N9A-   C8A
    10     18     20     33      3    0.00000    0.00000    0.00000    0.00000    0.00000    0.00000 ;    O4B-   C1B-   N9A-   C4A
    11      8     10     18      3    2.43927    4.80742   -0.83680   -6.40989    0.00000    0.00000 ;    C3B-   C4B-   O4B-   C1B
    11     15     17     70      3    1.60387    4.81160    0.00000   -6.41547    0.00000    0.00000 ;    C3B-   C2B-   O2B-   P2B
    11     15     18     19      3    0.65084    1.95253    0.00000   -2.60338    0.00000    0.00000 ;    C3B-   C2B-   C1B-   H1B
    11     15     18     20      3    0.65084    1.95253    0.00000   -2.60338    0.00000    0.00000 ;    C3B-   C2B-   C1B-   N9A
    12     11     13     14      3    0.69733    2.09200    0.00000   -2.78933    0.00000    0.00000 ;    H3B-   C3B-   O3B-  HO3A
    12     11     15     16      3    0.65084    1.95253    0.00000   -2.60338    0.00000    0.00000 ;    H3B-   C3B-   C2B-   H2B
    12     11     15     17      3    1.04600   -1.04600    0.00000    0.00000    0.00000    0.00000 ;    H3B-   C3B-   C2B-   O2B
    12     11     15     18      3    0.65084    1.95253    0.00000   -2.60338    0.00000    0.00000 ;    H3B-   C3B-   C2B-   C1B
    13     11     15     16      3    1.04600   -1.04600    0.00000    0.00000    0.00000    0.00000 ;    O3B-   C3B-   C2B-   H2B
    13     11     15     17      3    0.60250    1.80749    9.83240   -2.40998    0.00000    0.00000 ;    O3B-   C3B-   C2B-   O2B
    13     11     15     18      3    0.65084    1.95253    0.00000   -2.60338    0.00000    0.00000 ;    O3B-   C3B-   C2B-   C1B
    14     13     11     15      3    1.71544    0.96232    0.00000   -2.67776    0.00000    0.00000 ;   HO3A-   O3B-   C3B-   C2B
    15     17     70     71      3    0.00000    0.00000    6.69440    0.00000    0.00000    0.00000 ;    C2B-   O2B-   P2B-   O1X
    15     17     70     72      3    0.00000    0.00000    6.69440    0.00000    0.00000    0.00000 ;    C2B-   O2B-   P2B-   O2X
    15     17     70     73      3    0.00000    0.00000    6.69440    0.00000    0.00000    0.00000 ;    C2B-   O2B-   P2B-   O3X
    15     18     20     21      3    0.00000    0.00000    0.00000    0.00000    0.00000    0.00000 ;    C2B-   C1B-   N9A-   C8A
    15     18     20     33      3    0.00000    0.00000    0.00000    0.00000    0.00000    0.00000 ;    C2B-   C1B-   N9A-   C4A
    16     15     17     70      3    1.60387    4.81160    0.00000   -6.41547    0.00000    0.00000 ;    H2B-   C2B-   O2B-   P2B
    16     15     18     19      3    0.65084    1.95253    0.00000   -2.60338    0.00000    0.00000 ;    H2B-   C2B-   C1B-   H1B
    16     15     18     20      3    0.65084    1.95253    0.00000   -2.60338    0.00000    0.00000 ;    H2B-   C2B-   C1B-   N9A
    17     15     18     19      3    0.65084    1.95253    0.00000   -2.60338    0.00000    0.00000 ;    O2B-   C2B-   C1B-   H1B
    17     15     18     20      3    0.65084    1.95253    0.00000   -2.60338    0.00000    0.00000 ;    O2B-   C2B-   C1B-   N9A
    18     15     17     70      3    1.60387    4.81160    0.00000   -6.41547    0.00000    0.00000 ;    C1B-   C2B-   O2B-   P2B
    18     20     21     22      3   14.22560    0.00000  -14.22560    0.00000    0.00000    0.00000 ;    C1B-   N9A-   C8A-   H8A
    18     20     21     23      3   14.22560    0.00000  -14.22560    0.00000    0.00000    0.00000 ;    C1B-   N9A-   C8A-   N7A
    18     20     33     24      3    2.51040    0.00000   -2.51040    0.00000    0.00000    0.00000 ;    C1B-   N9A-   C4A-   C5A
    18     20     33     32      3    2.51040    0.00000   -2.51040    0.00000    0.00000    0.00000 ;    C1B-   N9A-   C4A-   N3A
    19     18     20     21      3    0.00000    0.00000    0.00000    0.00000    0.00000    0.00000 ;    H1B-   C1B-   N9A-   C8A
    19     18     20     33      3    0.00000    0.00000    0.00000    0.00000    0.00000    0.00000 ;    H1B-   C1B-   N9A-   C4A
    20     21     23     24      3   39.74800    0.00000  -39.74800    0.00000    0.00000    0.00000 ;    N9A-   C8A-   N7A-   C5A
    20     33     24     23      3   30.33400    0.00000  -30.33400    0.00000    0.00000    0.00000 ;    N9A-   C4A-   C5A-   N7A
    20     33     24     25      3   30.33400    0.00000  -30.33400    0.00000    0.00000    0.00000 ;    N9A-   C4A-   C5A-   C6A
    20     33     32     30      3   40.16640    0.00000  -40.16640    0.00000    0.00000    0.00000 ;    N9A-   C4A-   N3A-   C2A
    21     20     33     24      3    2.51040    0.00000   -2.51040    0.00000    0.00000    0.00000 ;    C8A-   N9A-   C4A-   C5A
    21     20     33     32      3    2.51040    0.00000   -2.51040    0.00000    0.00000    0.00000 ;    C8A-   N9A-   C4A-   N3A
    21     23     24     25      3   40.16640    0.00000  -40.16640    0.00000    0.00000    0.00000 ;    C8A-   N7A-   C5A-   C6A
    21     23     24     33      3   40.16640    0.00000  -40.16640    0.00000    0.00000    0.00000 ;    C8A-   N7A-   C5A-   C4A
    22     21     20     33      3   14.22560    0.00000  -14.22560    0.00000    0.00000    0.00000 ;    H8A-   C8A-   N9A-   C4A
    22     21     23     24      3   39.74800    0.00000  -39.74800    0.00000    0.00000    0.00000 ;    H8A-   C8A-   N7A-   C5A
    23     21     20     33      3   14.22560    0.00000  -14.22560    0.00000    0.00000    0.00000 ;    N7A-   C8A-   N9A-   C4A
    23     24     25     26      3   30.33400    0.00000  -30.33400    0.00000    0.00000    0.00000 ;    N7A-   C5A-   C6A-   N6A
    23     24     25     29      3   30.33400    0.00000  -30.33400    0.00000    0.00000    0.00000 ;    N7A-   C5A-   C6A-   N1A
    23     24     33     32      3   30.33400    0.00000  -30.33400    0.00000    0.00000    0.00000 ;    N7A-   C5A-   C4A-   N3A
    24     25     26     27      3    8.78640    0.00000   -8.78640    0.00000    0.00000    0.00000 ;    C5A-   C6A-   N6A-  H61A
    24     25     26     28      3    8.78640    0.00000   -8.78640    0.00000    0.00000    0.00000 ;    C5A-   C6A-   N6A-  H62A
    24     25     29     30      3   40.16640    0.00000  -40.16640    0.00000    0.00000    0.00000 ;    C5A-   C6A-   N1A-   C2A
    24     33     32     30      3   40.16640    0.00000  -40.16640    0.00000    0.00000    0.00000 ;    C5A-   C4A-   N3A-   C2A
    25     24     33     32      3   30.33400    0.00000  -30.33400    0.00000    0.00000    0.00000 ;    C6A-   C5A-   C4A-   N3A
    25     29     30     31      3   40.16640    0.00000  -40.16640    0.00000    0.00000    0.00000 ;    C6A-   N1A-   C2A-   H2A
    25     29     30     32      3   40.16640    0.00000  -40.16640    0.00000    0.00000    0.00000 ;    C6A-   N1A-   C2A-   N3A
    26     25     24     33      3   30.33400    0.00000  -30.33400    0.00000    0.00000    0.00000 ;    N6A-   C6A-   C5A-   C4A
    26     25     29     30      3   40.16640    0.00000  -40.16640    0.00000    0.00000    0.00000 ;    N6A-   C6A-   N1A-   C2A
    27     26     25     29      3    8.78640    0.00000   -8.78640    0.00000    0.00000    0.00000 ;   H61A-   N6A-   C6A-   N1A
    28     26     25     29      3    8.78640    0.00000   -8.78640    0.00000    0.00000    0.00000 ;   H62A-   N6A-   C6A-   N1A
    29     25     24     33      3   30.33400    0.00000  -30.33400    0.00000    0.00000    0.00000 ;    N1A-   C6A-   C5A-   C4A
    29     30     32     33      3   40.16640    0.00000  -40.16640    0.00000    0.00000    0.00000 ;    N1A-   C2A-   N3A-   C4A
    31     30     32     33      3   40.16640    0.00000  -40.16640    0.00000    0.00000    0.00000 ;    H2A-   C2A-   N3A-   C4A
    34      1      4      5      3    1.04600    3.13800   10.04160   -4.18400    0.00000    0.00000 ;     O3-    PA-   O5B-   C5B
    34     35     38     39      3    1.04600    3.13800   10.04160   -4.18400    0.00000    0.00000 ;     O3-    PN-   O5D-   C5D
    35     38     39     40      3    1.60387    4.81160    0.00000   -6.41547    0.00000    0.00000 ;     PN-   O5D-   C5D-  H51N
    35     38     39     41      3    1.60387    4.81160    0.00000   -6.41547    0.00000    0.00000 ;     PN-   O5D-   C5D-  H52N
    35     38     39     42      3    1.60387    4.81160    0.00000   -6.41547    0.00000    0.00000 ;     PN-   O5D-   C5D-   C4D
    36     35     38     39      3    0.00000    0.00000    6.69440    0.00000    0.00000    0.00000 ;    O1N-    PN-   O5D-   C5D
    37     35     38     39      3    0.00000    0.00000    6.69440    0.00000    0.00000    0.00000 ;    O2N-    PN-   O5D-   C5D
    38     39     42     43      3    1.04600   -1.04600    0.00000    0.00000    0.00000    0.00000 ;    O5D-   C5D-   C4D-   H4D
    38     39     42     44      3    0.60250    1.80749    9.83240   -2.40998    0.00000    0.00000 ;    O5D-   C5D-   C4D-   O4D
    38     39     42     45      3    0.65084    1.95253    0.00000   -2.60338    0.00000    0.00000 ;    O5D-   C5D-   C4D-   C3D
    39     42     44     53      3    2.43927    4.80742   -0.83680   -6.40989    0.00000    0.00000 ;    C5D-   C4D-   O4D-   C1D
    39     42     45     46      3    0.65084    1.95253    0.00000   -2.60338    0.00000    0.00000 ;    C5D-   C4D-   C3D-   H3D
    39     42     45     47      3    0.65084    1.95253    0.00000   -2.60338    0.00000    0.00000 ;    C5D-   C4D-   C3D-   O3D
    39     42     45     49      3    3.68192    3.09616   -2.09200   -3.01248    0.00000    0.00000 ;    C5D-   C4D-   C3D-   C2D
    40     39     42     43      3    0.65084    1.95253    0.00000   -2.60338    0.00000    0.00000 ;   H51N-   C5D-   C4D-   H4D
    40     39     42     44      3    1.04600   -1.04600    0.00000    0.00000    0.00000    0.00000 ;   H51N-   C5D-   C4D-   O4D
    40     39     42     45      3    0.65084    1.95253    0.00000   -2.60338    0.00000    0.00000 ;   H51N-   C5D-   C4D-   C3D
    41     39     42     43      3    0.65084    1.95253    0.00000   -2.60338    0.00000    0.00000 ;   H52N-   C5D-   C4D-   H4D
    41     39     42     44      3    1.04600   -1.04600    0.00000    0.00000    0.00000    0.00000 ;   H52N-   C5D-   C4D-   O4D
    41     39     42     45      3    0.65084    1.95253    0.00000   -2.60338    0.00000    0.00000 ;   H52N-   C5D-   C4D-   C3D
    42     44     53     49      3    2.43927    4.80742   -0.83680   -6.40989    0.00000    0.00000 ;    C4D-   O4D-   C1D-   C2D
    42     44     53     54      3    1.60387    4.81160    0.00000   -6.41547    0.00000    0.00000 ;    C4D-   O4D-   C1D-   H1D
    42     44     53     55      3    1.60247    4.80742    5.43920   -6.40989    0.00000    0.00000 ;    C4D-   O4D-   C1D-   N1N
    42     45     47     48      3    1.71544    0.96232    0.00000   -2.67776    0.00000    0.00000 ;    C4D-   C3D-   O3D-  HO3N
    42     45     49     50      3    0.65084    1.95253    0.00000   -2.60338    0.00000    0.00000 ;    C4D-   C3D-   C2D-   H2D
    42     45     49     51      3    0.65084    1.95253    0.00000   -2.60338    0.00000    0.00000 ;    C4D-   C3D-   C2D-   O2D
    42     45     49     53      3    3.68192    3.09616   -2.09200   -3.01248    0.00000    0.00000 ;    C4D-   C3D-   C2D-   C1D
    43     42     44     53      3    1.60387    4.81160    0.00000   -6.41547    0.00000    0.00000 ;    H4D-   C4D-   O4D-   C1D
    43     42     45     46      3    0.65084    1.95253    0.00000   -2.60338    0.00000    0.00000 ;    H4D-   C4D-   C3D-   H3D
    43     42     45     47      3    1.04600   -1.04600    0.00000    0.00000    0.00000    0.00000 ;    H4D-   C4D-   C3D-   O3D
    43     42     45     49      3    0.65084    1.95253    0.00000   -2.60338    0.00000    0.00000 ;    H4D-   C4D-   C3D-   C2D
    44     42     45     46      3    1.04600   -1.04600    0.00000    0.00000    0.00000    0.00000 ;    O4D-   C4D-   C3D-   H3D
    44     42     45     47      3    0.60250    1.80749    9.83240   -2.40998    0.00000    0.00000 ;    O4D-   C4D-   C3D-   O3D
    44     42     45     49      3    0.65084    1.95253    0.00000   -2.60338    0.00000    0.00000 ;    O4D-   C4D-   C3D-   C2D
    44     53     49     45      3    0.65084    1.95253    0.00000   -2.60338    0.00000    0.00000 ;    O4D-   C1D-   C2D-   C3D
    44     53     49     50      3    1.04600   -1.04600    0.00000    0.00000    0.00000    0.00000 ;    O4D-   C1D-   C2D-   H2D
    44     53     49     51      3    0.60250    1.80749    9.83240   -2.40998    0.00000    0.00000 ;    O4D-   C1D-   C2D-   O2D
    44     53     55     56      3    0.00000    0.00000    0.00000    0.00000    0.00000    0.00000 ;    O4D-   C1D-   N1N-   C2N
    44     53     55     68      3    0.00000    0.00000    0.00000    0.00000    0.00000    0.00000 ;    O4D-   C1D-   N1N-   C6N
    45     42     44     53      3    2.43927    4.80742   -0.83680   -6.40989    0.00000    0.00000 ;    C3D-   C4D-   O4D-   C1D
    45     49     51     52      3    1.71544    0.96232    0.00000   -2.67776    0.00000    0.00000 ;    C3D-   C2D-   O2D-  HO2N
    45     49     53     54      3    0.65084    1.95253    0.00000   -2.60338    0.00000    0.00000 ;    C3D-   C2D-   C1D-   H1D
    45     49     53     55      3    0.65084    1.95253    0.00000   -2.60338    0.00000    0.00000 ;    C3D-   C2D-   C1D-   N1N
    46     45     47     48      3    0.69733    2.09200    0.00000   -2.78933    0.00000    0.00000 ;    H3D-   C3D-   O3D-  HO3N
    46     45     49     50      3    0.65084    1.95253    0.00000   -2.60338    0.00000    0.00000 ;    H3D-   C3D-   C2D-   H2D
    46     45     49     51      3    1.04600   -1.04600    0.00000    0.00000    0.00000    0.00000 ;    H3D-   C3D-   C2D-   O2D
    46     45     49     53      3    0.65084    1.95253    0.00000   -2.60338    0.00000    0.00000 ;    H3D-   C3D-   C2D-   C1D
    47     45     49     50      3    1.04600   -1.04600    0.00000    0.00000    0.00000    0.00000 ;    O3D-   C3D-   C2D-   H2D
    47     45     49     51      3    0.60250    1.80749    9.83240   -2.40998    0.00000    0.00000 ;    O3D-   C3D-   C2D-   O2D
    47     45     49     53      3    0.65084    1.95253    0.00000   -2.60338    0.00000    0.00000 ;    O3D-   C3D-   C2D-   C1D
    48     47     45     49      3    1.71544    0.96232    0.00000   -2.67776    0.00000    0.00000 ;   HO3N-   O3D-   C3D-   C2D
    49     53     55     56      3    0.00000    0.00000    0.00000    0.00000    0.00000    0.00000 ;    C2D-   C1D-   N1N-   C2N
    49     53     55     68      3    0.00000    0.00000    0.00000    0.00000    0.00000    0.00000 ;    C2D-   C1D-   N1N-   C6N
    50     49     51     52      3    0.69733    2.09200    0.00000   -2.78933    0.00000    0.00000 ;    H2D-   C2D-   O2D-  HO2N
    50     49     53     54      3    0.65084    1.95253    0.00000   -2.60338    0.00000    0.00000 ;    H2D-   C2D-   C1D-   H1D
    50     49     53     55      3    0.65084    1.95253    0.00000   -2.60338    0.00000    0.00000 ;    H2D-   C2D-   C1D-   N1N
    51     49     53     54      3    0.65084    1.95253    0.00000   -2.60338    0.00000    0.00000 ;    O2D-   C2D-   C1D-   H1D
    51     49     53     55      3    0.65084    1.95253    0.00000   -2.60338    0.00000    0.00000 ;    O2D-   C2D-   C1D-   N1N
    52     51     49     53      3    1.71544    0.96232    0.00000   -2.67776    0.00000    0.00000 ;   HO2N-   O2D-   C2D-   C1D
    53     55     56     57      3    2.51040    0.00000   -2.51040    0.00000    0.00000    0.00000 ;    C1D-   N1N-   C2N-   H2N
    53     55     56     58      3    2.51040    0.00000   -2.51040    0.00000    0.00000    0.00000 ;    C1D-   N1N-   C2N-   C3N
    53     55     68     66      3    2.51040    0.00000   -2.51040    0.00000    0.00000    0.00000 ;    C1D-   N1N-   C6N-   C5N
    53     55     68     69      3    2.51040    0.00000   -2.51040    0.00000    0.00000    0.00000 ;    C1D-   N1N-   C6N-   H6N
    54     53     55     56      3    0.00000    0.00000    0.00000    0.00000    0.00000    0.00000 ;    H1D-   C1D-   N1N-   C2N
    54     53     55     68      3    0.00000    0.00000    0.00000    0.00000    0.00000    0.00000 ;    H1D-   C1D-   N1N-   C6N
    55     56     58     59      3   30.33400    0.00000  -30.33400    0.00000    0.00000    0.00000 ;    N1N-   C2N-   C3N-   C7N
    55     56     58     64      3   30.33400    0.00000  -30.33400    0.00000    0.00000    0.00000 ;    N1N-   C2N-   C3N-   C4N
    55     68     66     64      3   30.33400    0.00000  -30.33400    0.00000    0.00000    0.00000 ;    N1N-   C6N-   C5N-   C4N
    55     68     66     67      3   30.33400    0.00000  -30.33400    0.00000    0.00000    0.00000 ;    N1N-   C6N-   C5N-   H5N
    56     55     68     66      3    2.51040    0.00000   -2.51040    0.00000    0.00000    0.00000 ;    C2N-   N1N-   C6N-   C5N
    56     55     68     69      3    2.51040    0.00000   -2.51040    0.00000    0.00000    0.00000 ;    C2N-   N1N-   C6N-   H6N
    56     58     59     60      3    8.36800    0.00000   -8.36800    0.00000    0.00000    0.00000 ;    C2N-   C3N-   C7N-   O7N
    56     58     59     61      3    8.36800    0.00000   -8.36800    0.00000    0.00000    0.00000 ;    C2N-   C3N-   C7N-   N7N
    56     58     64     65      3   30.33400    0.00000  -30.33400    0.00000    0.00000    0.00000 ;    C2N-   C3N-   C4N-   H4N
    56     58     64     66      3   30.33400    0.00000  -30.33400    0.00000    0.00000    0.00000 ;    C2N-   C3N-   C4N-   C5N
    57     56     55     68      3    2.51040    0.00000   -2.51040    0.00000    0.00000    0.00000 ;    H2N-   C2N-   N1N-   C6N
    57     56     58     59      3   30.33400    0.00000  -30.33400    0.00000    0.00000    0.00000 ;    H2N-   C2N-   C3N-   C7N
    57     56     58     64      3   30.33400    0.00000  -30.33400    0.00000    0.00000    0.00000 ;    H2N-   C2N-   C3N-   C4N
    58     56     55     68      3    2.51040    0.00000   -2.51040    0.00000    0.00000    0.00000 ;    C3N-   C2N-   N1N-   C6N
    58     59     61     62      3   20.92000    0.00000  -20.92000    0.00000    0.00000    0.00000 ;    C3N-   C7N-   N7N-  H72N
    58     59     61     63      3   20.92000    0.00000  -20.92000    0.00000    0.00000    0.00000 ;    C3N-   C7N-   N7N-  H71N
    58     64     66     67      3   30.33400    0.00000  -30.33400    0.00000    0.00000    0.00000 ;    C3N-   C4N-   C5N-   H5N
    58     64     66     68      3   30.33400    0.00000  -30.33400    0.00000    0.00000    0.00000 ;    C3N-   C4N-   C5N-   C6N
    59     58     64     65      3   30.33400    0.00000  -30.33400    0.00000    0.00000    0.00000 ;    C7N-   C3N-   C4N-   H4N
    59     58     64     66      3   30.33400    0.00000  -30.33400    0.00000    0.00000    0.00000 ;    C7N-   C3N-   C4N-   C5N
    60     59     58     64      3    8.36800    0.00000   -8.36800    0.00000    0.00000    0.00000 ;    O7N-   C7N-   C3N-   C4N
    60     59     61     62      3   29.28800   -8.36800  -20.92000    0.00000    0.00000    0.00000 ;    O7N-   C7N-   N7N-  H72N
    60     59     61     63      3   29.28800   -8.36800  -20.92000    0.00000    0.00000    0.00000 ;    O7N-   C7N-   N7N-  H71N
    61     59     58     64      3    8.36800    0.00000   -8.36800    0.00000    0.00000    0.00000 ;    N7N-   C7N-   C3N-   C4N
    64     66     68     69      3   30.33400    0.00000  -30.33400    0.00000    0.00000    0.00000 ;    C4N-   C5N-   C6N-   H6N
    65     64     66     67      3   30.33400    0.00000  -30.33400    0.00000    0.00000    0.00000 ;    H4N-   C4N-   C5N-   H5N
    65     64     66     68      3   30.33400    0.00000  -30.33400    0.00000    0.00000    0.00000 ;    H4N-   C4N-   C5N-   C6N
    67     66     68     69      3   30.33400    0.00000  -30.33400    0.00000    0.00000    0.00000 ;    H5N-   C5N-   C6N-   H6N

[ dihedrals ] ; impropers
; treated as propers in GROMACS to use correct AMBER analytical function
;    i      j      k      l   func   phase     kd      pn
    18     33     20     21      1   180.00   4.60240   2 ;    C1B-   C4A-   N9A-   C8A
    22     20     21     23      1   180.00   4.60240   2 ;    H8A-   N9A-   C8A-   N7A
    24     20     33     32      1   180.00   4.60240   2 ;    C5A-   N9A-   C4A-   N3A
    24     29     25     26      1   180.00   4.60240   2 ;    C5A-   N1A-   C6A-   N6A
    25     27     26     28      1   180.00   4.60240   2 ;    C6A-  H61A-   N6A-  H62A
    25     33     24     23      1   180.00   4.60240   2 ;    C6A-   C4A-   C5A-   N7A
    31     29     30     32      1   180.00   4.60240   2 ;    H2A-   N1A-   C2A-   N3A
    56     68     55     53      1   180.00   4.60240   2 ;    C2N-   C6N-   N1N-   C1D
    58     57     56     55      1   180.00   4.60240   2 ;    C3N-   H2N-   C2N-   N1N
    58     61     59     60      1   180.00  43.93200   2 ;    C3N-   N7N-   C7N-   O7N
    58     66     64     65      1   180.00   4.60240   2 ;    C3N-   C5N-   C4N-   H4N
    59     56     58     64      1   180.00   4.60240   2 ;    C7N-   C2N-   C3N-   C4N
    59     62     61     63      1   180.00   4.60240   2 ;    C7N-  H72N-   N7N-  H71N
    64     68     66     67      1   180.00   4.60240   2 ;    C4N-   C6N-   C5N-   H5N
    66     69     68     55      1   180.00   4.60240   2 ;    C5N-   H6N-   C6N-   N1N
