# Supplementary material for: Improvement in predicting drug sensitivity changes associated with protein mutations using a molecular dynamics based alchemical mutation method
Source: Sci Rep. 2020 Feb 7;10:2161. doi: 10.1038/s41598-020-58877-9 (PMC7005789; doi:10.1038/s41598-020-58877-9)
Supplement: Supplementary file 2 — Supplementary Information. [file 41598_2020_58877_MOESM2_ESM.zip › S1_input/MP-CAFEE/ALR2/FID/L300P_FID/complex_gpu/md_fin.gro]

Generated by trjconv : OXIDOREDUCTASE in water t= 50000.00000
35878
    1MET      N    1   3.418   5.261   1.809
    1MET     H1    2   3.360   5.334   1.846
    1MET     H2    3   3.462   5.303   1.729
    1MET     H3    4   3.359   5.186   1.778
    1MET     CA    5   3.507   5.216   1.918
    1MET     HA    6   3.592   5.164   1.874
    1MET     CB    7   3.576   5.335   1.985
    1MET    HB1    8   3.508   5.366   2.064
    1MET    HB2    9   3.602   5.415   1.916
    1MET     CG   10   3.699   5.281   2.057
    1MET    HG1   11   3.759   5.222   1.988
    1MET    HG2   12   3.653   5.222   2.137
    1MET     SD   13   3.799   5.412   2.131
    1MET     CE   14   3.697   5.460   2.273
    1MET    HE1   15   3.591   5.464   2.250
    1MET    HE2   16   3.712   5.395   2.359
    1MET    HE3   17   3.735   5.558   2.303
    1MET      C   18   3.434   5.118   2.008
    1MET      O   19   3.345   5.164   2.078
    2ALA      N   20   3.473   4.990   2.011
    2ALA      H   21   3.536   4.960   1.938
    2ALA     CA   22   3.441   4.891   2.112
    2ALA     HA   23   3.352   4.925   2.165
    2ALA     CB   24   3.417   4.762   2.035
    2ALA    HB1   25   3.315   4.763   1.997
    2ALA    HB2   26   3.481   4.748   1.948
    2ALA    HB3   27   3.416   4.676   2.102
    2ALA      C   28   3.544   4.877   2.223
    2ALA      O   29   3.648   4.944   2.225
    3SER      N   30   3.519   4.785   2.316
    3SER      H   31   3.434   4.736   2.293
    3SER     CA   32   3.568   4.773   2.452
    3SER     HA   33   3.522   4.856   2.506
    3SER     CB   34   3.525   4.644   2.521
    3SER    HB1   35   3.530   4.654   2.629
    3SER    HB2   36   3.570   4.552   2.483
    3SER     OG   37   3.390   4.618   2.490
    3SER     HG   38   3.390   4.571   2.406
    3SER      C   39   3.719   4.772   2.474
    3SER      O   40   3.762   4.805   2.584
    4ARG      N   41   3.797   4.738   2.370
    4ARG      H   42   3.752   4.708   2.285
    4ARG     CA   43   3.941   4.737   2.360
    4ARG     HA   44   3.966   4.807   2.440
    4ARG     CB   45   4.009   4.603   2.386
    4ARG    HB1   46   4.116   4.614   2.400
    4ARG    HB2   47   3.981   4.538   2.303
    4ARG     CG   48   3.959   4.531   2.511
    4ARG    HG1   49   3.850   4.532   2.510
    4ARG    HG2   50   3.992   4.595   2.593
    4ARG     CD   51   4.013   4.391   2.539
    4ARG    HD1   52   3.981   4.374   2.642
    4ARG    HD2   53   4.121   4.400   2.526
    4ARG     NE   54   3.970   4.279   2.455
    4ARG     HE   55   3.887   4.302   2.403
    4ARG     CZ   56   4.031   4.161   2.432
    4ARG    NH1   57   4.134   4.134   2.512
    4ARG   HH11   58   4.159   4.204   2.581
    4ARG   HH12   59   4.178   4.044   2.496
    4ARG    NH2   60   3.993   4.090   2.325
    4ARG   HH21   61   3.900   4.114   2.293
    4ARG   HH22   62   4.041   4.004   2.305
    4ARG      C   63   3.992   4.797   2.230
    4ARG      O   64   3.954   4.740   2.128
    5ILE      N   65   4.076   4.901   2.230
    5ILE      H   66   4.097   4.942   2.319
    5ILE     CA   67   4.131   4.969   2.115
    5ILE     HA   68   4.059   4.960   2.034
    5ILE     CB   69   4.156   5.117   2.142
    5ILE     HB   70   4.064   5.166   2.174
    5ILE    CG2   71   4.256   5.145   2.254
    5ILE   HG21   72   4.210   5.135   2.352
    5ILE   HG22   73   4.341   5.078   2.241
    5ILE   HG23   74   4.298   5.245   2.247
    5ILE    CG1   75   4.192   5.187   2.012
    5ILE   HG11   76   4.286   5.143   1.980
    5ILE   HG12   77   4.207   5.292   2.036
    5ILE     CD   78   4.085   5.175   1.903
    5ILE    HD1   79   4.106   5.249   1.825
    5ILE    HD2   80   4.095   5.080   1.849
    5ILE    HD3   81   3.991   5.204   1.948
    5ILE      C   82   4.253   4.890   2.068
    5ILE      O   83   4.334   4.843   2.149
    6LEU      N   84   4.270   4.877   1.937
    6LEU      H   85   4.217   4.933   1.871
    6LEU     CA   86   4.378   4.798   1.880
    6LEU     HA   87   4.399   4.717   1.949
    6LEU     CB   88   4.326   4.751   1.744
    6LEU    HB1   89   4.415   4.733   1.683
    6LEU    HB2   90   4.280   4.835   1.691
    6LEU     CG   91   4.234   4.630   1.739
    6LEU     HG   92   4.286   4.552   1.795
    6LEU    CD1   93   4.096   4.652   1.801
    6LEU   HD11   94   4.100   4.684   1.905
    6LEU   HD12   95   4.046   4.735   1.752
    6LEU   HD13   96   4.043   4.556   1.795
    6LEU    CD2   97   4.216   4.595   1.592
    6LEU   HD21   98   4.147   4.510   1.584
    6LEU   HD22   99   4.172   4.680   1.540
    6LEU   HD23  100   4.312   4.573   1.545
    6LEU      C  101   4.497   4.893   1.874
    6LEU      O  102   4.493   4.993   1.804
    7LEU      N  103   4.608   4.864   1.942
    7LEU      H  104   4.613   4.774   1.989
    7LEU     CA  105   4.732   4.934   1.919
    7LEU     HA  106   4.707   5.036   1.891
    7LEU     CB  107   4.816   4.925   2.047
    7LEU    HB1  108   4.904   4.988   2.035
    7LEU    HB2  109   4.845   4.820   2.055
    7LEU     CG  110   4.743   4.966   2.174
    7LEU     HG  111   4.684   4.879   2.201
    7LEU    CD1  112   4.851   4.986   2.280
    7LEU   HD11  113   4.896   4.891   2.310
    7LEU   HD12  114   4.939   5.035   2.237
    7LEU   HD13  115   4.812   5.044   2.363
    7LEU    CD2  116   4.665   5.096   2.155
    7LEU   HD21  117   4.583   5.074   2.086
    7LEU   HD22  118   4.623   5.139   2.245
    7LEU   HD23  119   4.726   5.178   2.117
    7LEU      C  120   4.816   4.879   1.805
    7LEU      O  121   4.794   4.769   1.754
    8ASN      N  122   4.916   4.954   1.760
    8ASN      H  123   4.925   5.047   1.798
    8ASN     CA  124   5.000   4.923   1.646
    8ASN     HA  125   4.937   4.906   1.558
    8ASN     CB  126   5.086   5.044   1.613
    8ASN    HB1  127   5.031   5.137   1.598
    8ASN    HB2  128   5.132   5.023   1.516
    8ASN     CG  129   5.192   5.082   1.716
    8ASN    OD1  130   5.214   5.004   1.808
    8ASN    ND2  131   5.276   5.183   1.692
    8ASN   HD21  132   5.257   5.246   1.615
    8ASN   HD22  133   5.362   5.193   1.745
    8ASN      C  134   5.083   4.795   1.654
    8ASN      O  135   5.163   4.770   1.564
    9ASN      N  136   5.072   4.715   1.760
    9ASN      H  137   5.008   4.745   1.832
    9ASN     CA  138   5.129   4.582   1.773
    9ASN     HA  139   5.193   4.556   1.689
    9ASN     CB  140   5.221   4.578   1.895
    9ASN    HB1  141   5.290   4.663   1.896
    9ASN    HB2  142   5.277   4.485   1.882
    9ASN     CG  143   5.139   4.578   2.023
    9ASN    OD1  144   5.026   4.626   2.031
    9ASN    ND2  145   5.204   4.544   2.135
    9ASN   HD21  146   5.295   4.500   2.133
    9ASN   HD22  147   5.149   4.548   2.220
    9ASN      C  148   5.026   4.471   1.773
    9ASN      O  149   5.061   4.355   1.797
   10GLY      N  150   4.899   4.504   1.747
   10GLY      H  151   4.869   4.600   1.743
   10GLY     CA  152   4.787   4.411   1.750
   10GLY    HA1  153   4.807   4.315   1.703
   10GLY    HA2  154   4.709   4.462   1.694
   10GLY      C  155   4.733   4.380   1.889
   10GLY      O  156   4.631   4.313   1.897
   11ALA      N  157   4.798   4.428   1.995
   11ALA      H  158   4.885   4.479   1.980
   11ALA     CA  159   4.742   4.419   2.129
   11ALA     HA  160   4.708   4.316   2.137
   11ALA     CB  161   4.850   4.420   2.237
   11ALA    HB1  162   4.932   4.357   2.203
   11ALA    HB2  163   4.883   4.520   2.262
   11ALA    HB3  164   4.812   4.368   2.325
   11ALA      C  165   4.620   4.510   2.140
   11ALA      O  166   4.614   4.615   2.077
   12LYS      N  167   4.522   4.471   2.221
   12LYS      H  168   4.535   4.394   2.284
   12LYS     CA  169   4.396   4.538   2.245
   12LYS     HA  170   4.390   4.619   2.172
   12LYS     CB  171   4.286   4.442   2.199
   12LYS    HB1  172   4.184   4.481   2.198
   12LYS    HB2  173   4.278   4.363   2.273
   12LYS     CG  174   4.310   4.380   2.062
   12LYS    HG1  175   4.384   4.302   2.078
   12LYS    HG2  176   4.357   4.451   1.993
   12LYS     CD  177   4.193   4.302   2.002
   12LYS    HD1  178   4.127   4.378   1.961
   12LYS    HD2  179   4.143   4.247   2.081
   12LYS     CE  180   4.240   4.205   1.894
   12LYS    HE1  181   4.321   4.142   1.931
   12LYS    HE2  182   4.290   4.261   1.815
   12LYS     NZ  183   4.128   4.120   1.851
   12LYS    HZ1  184   4.103   4.053   1.922
   12LYS    HZ2  185   4.040   4.165   1.829
   12LYS    HZ3  186   4.149   4.077   1.762
   12LYS      C  187   4.373   4.595   2.384
   12LYS      O  188   4.364   4.524   2.484
   13MET      N  189   4.396   4.725   2.403
   13MET      H  190   4.407   4.777   2.317
   13MET     CA  191   4.384   4.794   2.529
   13MET     HA  192   4.435   4.737   2.606
   13MET     CB  193   4.454   4.930   2.530
   13MET    HB1  194   4.405   4.987   2.451
   13MET    HB2  195   4.560   4.918   2.505
   13MET     CG  196   4.446   5.001   2.665
   13MET    HG1  197   4.432   4.926   2.743
   13MET    HG2  198   4.352   5.057   2.674
   13MET     SD  199   4.590   5.101   2.709
   13MET     CE  200   4.583   5.213   2.567
   13MET    HE1  201   4.621   5.311   2.597
   13MET    HE2  202   4.648   5.179   2.487
   13MET    HE3  203   4.478   5.224   2.538
   13MET      C  204   4.240   4.819   2.572
   13MET      O  205   4.168   4.892   2.504
   14PRO      N  206   4.194   4.782   2.692
   14PRO     CD  207   4.262   4.695   2.786
   14PRO    HD1  208   4.326   4.752   2.853
   14PRO    HD2  209   4.312   4.617   2.728
   14PRO     CG  210   4.146   4.637   2.866
   14PRO    HG1  211   4.182   4.589   2.958
   14PRO    HG2  212   4.110   4.559   2.799
   14PRO     CB  213   4.051   4.755   2.886
   14PRO    HB1  214   4.083   4.820   2.967
   14PRO    HB2  215   3.946   4.726   2.886
   14PRO     CA  216   4.067   4.821   2.749
   14PRO     HA  217   3.993   4.785   2.679
   14PRO      C  218   4.042   4.972   2.748
   14PRO      O  219   4.133   5.046   2.784
   15ILE      N  220   3.930   5.020   2.695
   15ILE      H  221   3.862   4.957   2.655
   15ILE     CA  222   3.906   5.162   2.676
   15ILE     HA  223   4.002   5.194   2.637
   15ILE     CB  224   3.808   5.196   2.564
   15ILE     HB  225   3.800   5.304   2.548
   15ILE    CG2  226   3.863   5.137   2.435
   15ILE   HG21  227   3.810   5.179   2.350
   15ILE   HG22  228   3.964   5.173   2.418
   15ILE   HG23  229   3.858   5.028   2.439
   15ILE    CG1  230   3.668   5.139   2.584
   15ILE   HG11  231   3.637   5.174   2.682
   15ILE   HG12  232   3.664   5.030   2.582
   15ILE     CD  233   3.565   5.194   2.485
   15ILE    HD1  234   3.466   5.150   2.494
   15ILE    HD2  235   3.554   5.302   2.481
   15ILE    HD3  236   3.590   5.152   2.387
   15ILE      C  237   3.873   5.229   2.809
   15ILE      O  238   3.877   5.352   2.818
   16LEU      N  239   3.825   5.158   2.911
   16LEU      H  240   3.814   5.058   2.899
   16LEU     CA  241   3.819   5.194   3.051
   16LEU     HA  242   3.818   5.303   3.063
   16LEU     CB  243   3.683   5.151   3.105
   16LEU    HB1  244   3.679   5.043   3.088
   16LEU    HB2  245   3.613   5.203   3.040
   16LEU     CG  246   3.649   5.186   3.249
   16LEU     HG  247   3.706   5.129   3.323
   16LEU    CD1  248   3.673   5.335   3.277
   16LEU   HD11  249   3.663   5.360   3.383
   16LEU   HD12  250   3.772   5.368   3.247
   16LEU   HD13  251   3.609   5.393   3.210
   16LEU    CD2  252   3.500   5.162   3.270
   16LEU   HD21  253   3.494   5.053   3.269
   16LEU   HD22  254   3.455   5.201   3.362
   16LEU   HD23  255   3.430   5.201   3.196
   16LEU      C  256   3.944   5.135   3.114
   16LEU      O  257   4.010   5.036   3.085
   17GLY      N  258   3.990   5.200   3.221
   17GLY      H  259   3.960   5.293   3.248
   17GLY     CA  260   4.096   5.161   3.312
   17GLY    HA1  261   4.192   5.188   3.269
   17GLY    HA2  262   4.112   5.055   3.333
   17GLY      C  263   4.089   5.230   3.447
   17GLY      O  264   3.986   5.273   3.499
   18LEU      N  265   4.205   5.241   3.512
   18LEU      H  266   4.288   5.220   3.458
   18LEU     CA  267   4.222   5.280   3.650
   18LEU     HA  268   4.147   5.356   3.674
   18LEU     CB  269   4.197   5.161   3.743
   18LEU    HB1  270   4.259   5.080   3.704
   18LEU    HB2  271   4.094   5.129   3.745
   18LEU     CG  272   4.252   5.170   3.885
   18LEU     HG  273   4.359   5.185   3.894
   18LEU    CD1  274   4.184   5.276   3.971
   18LEU   HD11  275   4.237   5.297   4.063
   18LEU   HD12  276   4.182   5.373   3.921
   18LEU   HD13  277   4.082   5.248   3.998
   18LEU    CD2  278   4.225   5.037   3.955
   18LEU   HD21  279   4.265   4.960   3.889
   18LEU   HD22  280   4.286   5.041   4.045
   18LEU   HD23  281   4.117   5.037   3.974
   18LEU      C  282   4.355   5.351   3.676
   18LEU      O  283   4.463   5.292   3.682
   19GLY      N  284   4.343   5.478   3.712
   19GLY      H  285   4.250   5.518   3.718
   19GLY     CA  286   4.449   5.559   3.769
   19GLY    HA1  287   4.431   5.666   3.757
   19GLY    HA2  288   4.533   5.548   3.700
   19GLY      C  289   4.485   5.529   3.914
   19GLY      O  290   4.399   5.506   3.999
   20THR      N  291   4.617   5.528   3.938
   20THR      H  292   4.673   5.545   3.856
   20THR     CA  293   4.680   5.483   4.060
   20THR     HA  294   4.604   5.446   4.129
   20THR     CB  295   4.759   5.355   4.038
   20THR     HB  296   4.779   5.305   4.133
   20THR    CG2  297   4.681   5.253   3.955
   20THR   HG21  298   4.577   5.244   3.984
   20THR   HG22  299   4.673   5.288   3.852
   20THR   HG23  300   4.734   5.158   3.968
   20THR    OG1  301   4.876   5.379   3.963
   20THR    HG1  302   4.857   5.391   3.870
   20THR      C  303   4.751   5.594   4.136
   20THR      O  304   4.838   5.570   4.220
   21TRP      N  305   4.710   5.718   4.107
   21TRP      H  306   4.632   5.731   4.044
   21TRP     CA  307   4.761   5.841   4.164
   21TRP     HA  308   4.854   5.830   4.220
   21TRP     CB  309   4.809   5.940   4.058
   21TRP    HB1  310   4.721   5.987   4.014
   21TRP    HB2  311   4.858   5.889   3.975
   21TRP     CG  312   4.895   6.050   4.110
   21TRP    CD1  313   4.997   6.040   4.198
   21TRP    HD1  314   5.040   5.949   4.236
   21TRP    NE1  315   5.041   6.168   4.228
   21TRP    HE1  316   5.125   6.187   4.282
   21TRP    CE2  317   4.972   6.266   4.160
   21TRP    CZ2  318   4.984   6.405   4.148
   21TRP    HZ2  319   5.061   6.456   4.205
   21TRP    CH2  320   4.890   6.472   4.070
   21TRP    HH2  321   4.897   6.580   4.072
   21TRP    CZ3  322   4.791   6.405   3.997
   21TRP    HZ3  323   4.720   6.462   3.939
   21TRP    CE3  324   4.793   6.265   3.998
   21TRP    HE3  325   4.723   6.206   3.940
   21TRP    CD2  326   4.877   6.193   4.085
   21TRP      C  327   4.667   5.905   4.265
   21TRP      O  328   4.549   5.927   4.240
   22LYS      N  329   4.725   5.932   4.382
   22LYS      H  330   4.818   5.896   4.396
   22LYS     CA  331   4.656   5.977   4.501
   22LYS     HA  332   4.727   6.006   4.578
   22LYS     CB  333   4.578   6.106   4.477
   22LYS    HB1  334   4.525   6.134   4.568
   22LYS    HB2  335   4.505   6.092   4.397
   22LYS     CG  336   4.664   6.224   4.433
   22LYS    HG1  337   4.742   6.197   4.362
   22LYS    HG2  338   4.716   6.260   4.522
   22LYS     CD  339   4.594   6.349   4.382
   22LYS    HD1  340   4.661   6.432   4.406
   22LYS    HD2  341   4.500   6.365   4.435
   22LYS     CE  342   4.571   6.333   4.232
   22LYS    HE1  343   4.659   6.283   4.191
   22LYS    HE2  344   4.575   6.425   4.173
   22LYS     NZ  345   4.443   6.264   4.211
   22LYS    HZ1  346   4.438   6.179   4.266
   22LYS    HZ2  347   4.367   6.321   4.247
   22LYS    HZ3  348   4.418   6.251   4.114
   22LYS      C  349   4.587   5.866   4.579
   22LYS      O  350   4.482   5.890   4.639
   23SER      N  351   4.664   5.758   4.593
   23SER      H  352   4.754   5.760   4.547
   23SER     CA  353   4.620   5.626   4.634
   23SER     HA  354   4.522   5.645   4.677
   23SER     CB  355   4.592   5.540   4.511
   23SER    HB1  356   4.560   5.441   4.542
   23SER    HB2  357   4.672   5.538   4.438
   23SER     OG  358   4.479   5.594   4.445
   23SER     HG  359   4.445   5.530   4.382
   23SER      C  360   4.713   5.555   4.730
   23SER      O  361   4.811   5.497   4.683
   24PRO      N  362   4.690   5.573   4.861
   24PRO     CD  363   4.590   5.665   4.910
   24PRO    HD1  364   4.495   5.612   4.906
   24PRO    HD2  365   4.585   5.761   4.859
   24PRO     CG  366   4.622   5.687   5.057
   24PRO    HG1  367   4.535   5.703   5.121
   24PRO    HG2  368   4.697   5.767   5.059
   24PRO     CB  369   4.687   5.556   5.099
   24PRO    HB1  370   4.600   5.491   5.110
   24PRO    HB2  371   4.752   5.559   5.186
   24PRO     CA  372   4.768   5.523   4.973
   24PRO     HA  373   4.862   5.578   4.971
   24PRO      C  374   4.798   5.375   4.961
   24PRO      O  375   4.709   5.298   4.925
   25PRO      N  376   4.900   5.326   5.032
   25PRO     CD  377   5.015   5.407   5.068
   25PRO    HD1  378   5.014   5.462   5.162
   25PRO    HD2  379   5.029   5.485   4.993
   25PRO     CG  380   5.131   5.308   5.072
   25PRO    HG1  381   5.204   5.342   5.145
   25PRO    HG2  382   5.170   5.294   4.971
   25PRO     CB  383   5.068   5.174   5.109
   25PRO    HB1  384   5.074   5.172   5.218
   25PRO    HB2  385   5.110   5.083   5.067
   25PRO     CA  386   4.929   5.185   5.049
   25PRO     HA  387   4.930   5.130   4.955
   25PRO      C  388   4.823   5.125   5.141
   25PRO      O  389   4.773   5.021   5.099
   26GLY      N  390   4.776   5.199   5.242
   26GLY      H  391   4.812   5.292   5.258
   26GLY     CA  392   4.658   5.162   5.318
   26GLY    HA1  393   4.631   5.246   5.383
   26GLY    HA2  394   4.687   5.079   5.382
   26GLY      C  395   4.532   5.127   5.239
   26GLY      O  396   4.454   5.044   5.285
   27GLN      N  397   4.507   5.187   5.123
   27GLN      H  398   4.586   5.226   5.075
   27GLN     CA  399   4.386   5.148   5.054
   27GLN     HA  400   4.326   5.072   5.104
   27GLN     CB  401   4.298   5.272   5.044
   27GLN    HB1  402   4.203   5.243   4.999
   27GLN    HB2  403   4.346   5.344   4.978
   27GLN     CG  404   4.265   5.332   5.180
   27GLN    HG1  405   4.348   5.381   5.232
   27GLN    HG2  406   4.238   5.252   5.250
   27GLN     CD  407   4.149   5.430   5.175
   27GLN    OE1  408   4.155   5.528   5.100
   27GLN    NE2  409   4.043   5.401   5.250
   27GLN   HE21  410   4.037   5.304   5.279
   27GLN   HE22  411   3.969   5.468   5.234
   27GLN      C  412   4.412   5.094   4.914
   27GLN      O  413   4.321   5.025   4.866
   28VAL      N  414   4.523   5.123   4.846
   28VAL      H  415   4.593   5.175   4.897
   28VAL     CA  416   4.525   5.106   4.702
   28VAL     HA  417   4.444   5.168   4.663
   28VAL     CB  418   4.648   5.174   4.644
   28VAL     HB  419   4.643   5.282   4.663
   28VAL    CG1  420   4.776   5.106   4.692
   28VAL   HG11  421   4.855   5.180   4.685
   28VAL   HG12  422   4.766   5.070   4.795
   28VAL   HG13  423   4.818   5.023   4.635
   28VAL    CG2  424   4.656   5.152   4.493
   28VAL   HG21  425   4.633   5.048   4.468
   28VAL   HG22  426   4.573   5.193   4.436
   28VAL   HG23  427   4.746   5.180   4.438
   28VAL      C  428   4.512   4.959   4.664
   28VAL      O  429   4.440   4.928   4.569
   29THR      N  430   4.566   4.859   4.734
   29THR      H  431   4.633   4.884   4.805
   29THR     CA  432   4.580   4.723   4.688
   29THR     HA  433   4.610   4.726   4.583
   29THR     CB  434   4.679   4.645   4.775
   29THR     HB  435   4.639   4.647   4.876
   29THR    CG2  436   4.689   4.494   4.752
   29THR   HG21  437   4.707   4.471   4.647
   29THR   HG22  438   4.769   4.466   4.820
   29THR   HG23  439   4.592   4.450   4.776
   29THR    OG1  440   4.812   4.690   4.794
   29THR    HG1  441   4.850   4.701   4.707
   29THR      C  442   4.447   4.650   4.698
   29THR      O  443   4.405   4.578   4.608
   30GLU      N  444   4.372   4.681   4.804
   30GLU      H  445   4.407   4.760   4.857
   30GLU     CA  446   4.232   4.643   4.813
   30GLU     HA  447   4.228   4.536   4.794
   30GLU     CB  448   4.186   4.678   4.954
   30GLU    HB1  449   4.078   4.664   4.957
   30GLU    HB2  450   4.209   4.784   4.963
   30GLU     CG  451   4.249   4.599   5.068
   30GLU    HG1  452   4.199   4.638   5.157
   30GLU    HG2  453   4.352   4.627   5.090
   30GLU     CD  454   4.229   4.448   5.060
   30GLU    OE1  455   4.323   4.378   5.017
   30GLU    OE2  456   4.123   4.401   5.105
   30GLU      C  457   4.139   4.712   4.714
   30GLU      O  458   4.062   4.635   4.657
   31ALA      N  459   4.152   4.839   4.676
   31ALA      H  460   4.241   4.881   4.697
   31ALA     CA  461   4.084   4.896   4.562
   31ALA     HA  462   3.977   4.882   4.579
   31ALA     CB  463   4.117   5.045   4.555
   31ALA    HB1  464   4.224   5.065   4.569
   31ALA    HB2  465   4.071   5.086   4.466
   31ALA    HB3  466   4.078   5.098   4.642
   31ALA      C  467   4.110   4.840   4.423
   31ALA      O  468   4.015   4.822   4.347
   32VAL      N  469   4.234   4.798   4.397
   32VAL      H  470   4.303   4.835   4.461
   32VAL     CA  471   4.274   4.742   4.270
   32VAL     HA  472   4.227   4.798   4.189
   32VAL     CB  473   4.426   4.751   4.254
   32VAL     HB  474   4.470   4.712   4.345
   32VAL    CG1  475   4.476   4.690   4.123
   32VAL   HG11  476   4.583   4.705   4.107
   32VAL   HG12  477   4.464   4.583   4.110
   32VAL   HG13  478   4.426   4.730   4.035
   32VAL    CG2  479   4.475   4.895   4.247
   32VAL   HG21  480   4.583   4.889   4.261
   32VAL   HG22  481   4.458   4.945   4.152
   32VAL   HG23  482   4.433   4.956   4.327
   32VAL      C  483   4.221   4.599   4.265
   32VAL      O  484   4.189   4.546   4.159
   33LYS      N  485   4.213   4.536   4.382
   33LYS      H  486   4.251   4.589   4.459
   33LYS     CA  487   4.146   4.408   4.395
   33LYS     HA  488   4.178   4.333   4.324
   33LYS     CB  489   4.185   4.350   4.531
   33LYS    HB1  490   4.112   4.272   4.548
   33LYS    HB2  491   4.173   4.416   4.617
   33LYS     CG  492   4.319   4.279   4.548
   33LYS    HG1  493   4.395   4.351   4.517
   33LYS    HG2  494   4.324   4.189   4.487
   33LYS     CD  495   4.339   4.234   4.692
   33LYS    HD1  496   4.376   4.313   4.757
   33LYS    HD2  497   4.421   4.162   4.693
   33LYS     CE  498   4.221   4.177   4.771
   33LYS    HE1  499   4.201   4.082   4.721
   33LYS    HE2  500   4.138   4.247   4.765
   33LYS     NZ  501   4.254   4.145   4.911
   33LYS    HZ1  502   4.324   4.072   4.919
   33LYS    HZ2  503   4.293   4.226   4.958
   33LYS    HZ3  504   4.172   4.105   4.954
   33LYS      C  505   3.996   4.418   4.374
   33LYS      O  506   3.936   4.333   4.307
   34VAL      N  507   3.933   4.525   4.422
   34VAL      H  508   3.983   4.596   4.474
   34VAL     CA  509   3.793   4.554   4.399
   34VAL     HA  510   3.732   4.465   4.418
   34VAL     CB  511   3.746   4.669   4.487
   34VAL     HB  512   3.818   4.750   4.487
   34VAL    CG1  513   3.616   4.727   4.430
   34VAL   HG11  514   3.547   4.647   4.405
   34VAL   HG12  515   3.567   4.794   4.500
   34VAL   HG13  516   3.639   4.789   4.344
   34VAL    CG2  517   3.717   4.633   4.632
   34VAL   HG21  518   3.639   4.557   4.644
   34VAL   HG22  519   3.801   4.573   4.668
   34VAL   HG23  520   3.697   4.721   4.693
   34VAL      C  521   3.764   4.581   4.252
   34VAL      O  522   3.679   4.515   4.193
   35ALA      N  523   3.855   4.658   4.192
   35ALA      H  524   3.923   4.706   4.249
   35ALA     CA  525   3.834   4.689   4.052
   35ALA     HA  526   3.737   4.737   4.040
   35ALA     CB  527   3.937   4.791   4.006
   35ALA    HB1  528   3.933   4.876   4.075
   35ALA    HB2  529   4.035   4.747   3.992
   35ALA    HB3  530   3.908   4.821   3.905
   35ALA      C  531   3.834   4.560   3.971
   35ALA      O  532   3.759   4.554   3.874
   36ILE      N  533   3.901   4.450   4.008
   36ILE      H  534   3.950   4.453   4.097
   36ILE     CA  535   3.896   4.323   3.939
   36ILE     HA  536   3.894   4.348   3.833
   36ILE     CB  537   4.024   4.243   3.962
   36ILE     HB  538   4.035   4.241   4.071
   36ILE    CG2  539   4.021   4.096   3.921
   36ILE   HG21  540   3.945   4.037   3.970
   36ILE   HG22  541   3.995   4.088   3.815
   36ILE   HG23  542   4.114   4.040   3.931
   36ILE    CG1  543   4.141   4.312   3.891
   36ILE   HG11  544   4.157   4.410   3.935
   36ILE   HG12  545   4.114   4.312   3.785
   36ILE     CD  546   4.274   4.241   3.913
   36ILE    HD1  547   4.294   4.230   4.020
   36ILE    HD2  548   4.282   4.146   3.859
   36ILE    HD3  549   4.358   4.299   3.873
   36ILE      C  550   3.776   4.234   3.966
   36ILE      O  551   3.737   4.173   3.866
   37ASP      N  552   3.717   4.237   4.085
   37ASP      H  553   3.739   4.307   4.154
   37ASP     CA  554   3.583   4.181   4.098
   37ASP     HA  555   3.581   4.076   4.070
   37ASP     CB  556   3.544   4.171   4.245
   37ASP    HB1  557   3.456   4.107   4.243
   37ASP    HB2  558   3.515   4.267   4.288
   37ASP     CG  559   3.639   4.094   4.335
   37ASP    OD1  560   3.658   4.123   4.455
   37ASP    OD2  561   3.718   4.006   4.293
   37ASP      C  562   3.472   4.254   4.025
   37ASP      O  563   3.375   4.195   3.977
   38VAL      N  564   3.477   4.387   4.018
   38VAL      H  565   3.540   4.435   4.081
   38VAL     CA  566   3.375   4.461   3.947
   38VAL     HA  567   3.275   4.421   3.965
   38VAL     CB  568   3.376   4.609   3.984
   38VAL     HB  569   3.475   4.650   3.962
   38VAL    CG1  570   3.270   4.686   3.907
   38VAL   HG11  571   3.277   4.793   3.928
   38VAL   HG12  572   3.295   4.679   3.801
   38VAL   HG13  573   3.172   4.643   3.928
   38VAL    CG2  574   3.353   4.615   4.135
   38VAL   HG21  575   3.438   4.581   4.193
   38VAL   HG22  576   3.344   4.720   4.166
   38VAL   HG23  577   3.262   4.564   4.167
   38VAL      C  578   3.386   4.436   3.797
   38VAL      O  579   3.286   4.411   3.730
   39GLY      N  580   3.508   4.441   3.744
   39GLY      H  581   3.588   4.466   3.800
   39GLY     CA  582   3.529   4.390   3.610
   39GLY    HA1  583   3.441   4.399   3.546
   39GLY    HA2  584   3.560   4.288   3.629
   39GLY      C  585   3.636   4.459   3.526
   39GLY      O  586   3.676   4.429   3.413
   40TYR      N  587   3.707   4.557   3.582
   40TYR      H  588   3.695   4.577   3.680
   40TYR     CA  589   3.819   4.630   3.527
   40TYR     HA  590   3.789   4.677   3.433
   40TYR     CB  591   3.852   4.753   3.611
   40TYR    HB1  592   3.937   4.809   3.573
   40TYR    HB2  593   3.883   4.723   3.712
   40TYR     CG  594   3.745   4.856   3.637
   40TYR    CD1  595   3.643   4.829   3.730
   40TYR    HD1  596   3.623   4.730   3.768
   40TYR    CE1  597   3.558   4.930   3.775
   40TYR    HE1  598   3.481   4.915   3.849
   40TYR     CZ  599   3.575   5.064   3.733
   40TYR     OH  600   3.482   5.155   3.772
   40TYR     HH  601   3.419   5.128   3.839
   40TYR    CE2  602   3.675   5.093   3.638
   40TYR    HE2  603   3.677   5.189   3.589
   40TYR    CD2  604   3.763   4.990   3.601
   40TYR    HD2  605   3.848   5.014   3.540
   40TYR      C  606   3.947   4.549   3.514
   40TYR      O  607   3.985   4.472   3.603
   41ARG      N  608   4.015   4.562   3.400
   41ARG      H  609   3.991   4.643   3.346
   41ARG     CA  610   4.130   4.480   3.365
   41ARG     HA  611   4.160   4.424   3.454
   41ARG     CB  612   4.087   4.393   3.247
   41ARG    HB1  613   4.174   4.341   3.206
   41ARG    HB2  614   4.036   4.459   3.176
   41ARG     CG  615   3.978   4.290   3.272
   41ARG    HG1  616   3.964   4.242   3.175
   41ARG    HG2  617   3.885   4.342   3.298
   41ARG     CD  618   4.013   4.191   3.382
   41ARG    HD1  619   4.055   4.228   3.475
   41ARG    HD2  620   4.085   4.119   3.343
   41ARG     NE  621   3.901   4.102   3.412
   41ARG     HE  622   3.890   4.029   3.343
   41ARG     CZ  623   3.822   4.097   3.521
   41ARG    NH1  624   3.814   4.200   3.606
   41ARG   HH11  625   3.855   4.287   3.576
   41ARG   HH12  626   3.776   4.191   3.699
   41ARG    NH2  627   3.732   3.998   3.532
   41ARG   HH21  628   3.767   3.910   3.497
   41ARG   HH22  629   3.671   4.000   3.613
   41ARG      C  630   4.255   4.561   3.334
   41ARG      O  631   4.350   4.505   3.280
   42HIS      N  632   4.252   4.692   3.357
   42HIS      H  633   4.188   4.730   3.426
   42HIS     CA  634   4.357   4.779   3.308
   42HIS     HA  635   4.448   4.726   3.282
   42HIS     CB  636   4.306   4.835   3.175
   42HIS    HB1  637   4.200   4.858   3.189
   42HIS    HB2  638   4.306   4.754   3.103
   42HIS     CG  639   4.375   4.955   3.118
   42HIS    ND1  640   4.309   5.053   3.046
   42HIS    HD1  641   4.209   5.052   3.034
   42HIS    CE1  642   4.405   5.133   2.998
   42HIS    HE1  643   4.393   5.218   2.932
   42HIS    NE2  644   4.526   5.109   3.049
   42HIS    CD2  645   4.508   4.990   3.120
   42HIS    HD2  646   4.584   4.933   3.172
   42HIS      C  647   4.389   4.886   3.412
   42HIS      O  648   4.301   4.930   3.486
   43ILE      N  649   4.518   4.915   3.428
   43ILE      H  650   4.589   4.874   3.368
   43ILE     CA  651   4.563   5.006   3.531
   43ILE     HA  652   4.480   5.062   3.573
   43ILE     CB  653   4.622   4.932   3.650
   43ILE     HB  654   4.652   5.009   3.722
   43ILE    CG2  655   4.519   4.848   3.725
   43ILE   HG21  656   4.418   4.889   3.725
   43ILE   HG22  657   4.511   4.755   3.669
   43ILE   HG23  658   4.548   4.808   3.822
   43ILE    CG1  659   4.748   4.851   3.617
   43ILE   HG11  660   4.713   4.785   3.538
   43ILE   HG12  661   4.762   4.793   3.708
   43ILE     CD  662   4.881   4.918   3.583
   43ILE    HD1  663   4.966   4.854   3.605
   43ILE    HD2  664   4.886   4.953   3.480
   43ILE    HD3  665   4.886   5.016   3.630
   43ILE      C  666   4.656   5.109   3.470
   43ILE      O  667   4.696   5.100   3.354
   44ASP      N  668   4.698   5.213   3.543
   44ASP      H  669   4.646   5.234   3.627
   44ASP     CA  670   4.803   5.304   3.503
   44ASP     HA  671   4.871   5.249   3.438
   44ASP     CB  672   4.740   5.417   3.422
   44ASP    HB1  673   4.707   5.498   3.487
   44ASP    HB2  674   4.652   5.376   3.373
   44ASP     CG  675   4.829   5.479   3.316
   44ASP    OD1  676   4.807   5.439   3.199
   44ASP    OD2  677   4.914   5.565   3.348
   44ASP      C  678   4.879   5.354   3.625
   44ASP      O  679   4.831   5.434   3.705
   45CYS      N  680   5.004   5.310   3.640
   45CYS      H  681   5.044   5.262   3.561
   45CYS     CA  682   5.108   5.327   3.740
   45CYS     HA  683   5.063   5.350   3.837
   45CYS     CB  684   5.174   5.190   3.750
   45CYS    HB1  685   5.272   5.201   3.796
   45CYS    HB2  686   5.190   5.150   3.650
   45CYS     SG  687   5.068   5.088   3.856
   45CYS     HG  688   5.093   5.150   3.971
   45CYS      C  689   5.211   5.433   3.706
   45CYS      O  690   5.232   5.482   3.595
   46ALA      N  691   5.282   5.472   3.812
   46ALA      H  692   5.245   5.430   3.896
   46ALA     CA  693   5.412   5.535   3.808
   46ALA     HA  694   5.467   5.486   3.728
   46ALA     CB  695   5.396   5.683   3.771
   46ALA    HB1  696   5.491   5.724   3.735
   46ALA    HB2  697   5.315   5.701   3.701
   46ALA    HB3  698   5.373   5.744   3.858
   46ALA      C  699   5.487   5.524   3.940
   46ALA      O  700   5.436   5.559   4.046
   47HIS      N  701   5.617   5.492   3.937
   47HIS      H  702   5.658   5.477   3.846
   47HIS     CA  703   5.710   5.499   4.048
   47HIS     HA  704   5.678   5.426   4.122
   47HIS     CB  705   5.853   5.464   4.008
   47HIS    HB1  706   5.897   5.547   3.953
   47HIS    HB2  707   5.852   5.370   3.952
   47HIS     CG  708   5.936   5.431   4.129
   47HIS    ND1  709   5.919   5.334   4.227
   47HIS    CE1  710   6.018   5.339   4.317
   47HIS    HE1  711   6.045   5.272   4.397
   47HIS    NE2  712   6.106   5.434   4.280
   47HIS    HE2  713   6.192   5.459   4.326
   47HIS    CD2  714   6.056   5.489   4.163
   47HIS    HD2  715   6.110   5.560   4.103
   47HIS      C  716   5.712   5.638   4.109
   47HIS      O  717   5.724   5.641   4.231
   48VAL      N  718   5.704   5.748   4.035
   48VAL      H  719   5.719   5.749   3.935
   48VAL     CA  720   5.682   5.878   4.095
   48VAL     HA  721   5.764   5.891   4.166
   48VAL     CB  722   5.693   5.984   3.986
   48VAL     HB  723   5.788   5.969   3.933
   48VAL    CG1  724   5.581   5.973   3.882
   48VAL   HG11  725   5.582   6.062   3.820
   48VAL   HG12  726   5.604   5.903   3.802
   48VAL   HG13  727   5.481   5.957   3.922
   48VAL    CG2  728   5.695   6.121   4.053
   48VAL   HG21  729   5.767   6.130   4.135
   48VAL   HG22  730   5.713   6.200   3.980
   48VAL   HG23  731   5.597   6.146   4.094
   48VAL      C  732   5.563   5.892   4.189
   48VAL      O  733   5.559   5.983   4.271
   49TYR      N  734   5.465   5.803   4.184
   49TYR      H  735   5.467   5.728   4.116
   49TYR     CA  736   5.346   5.790   4.267
   49TYR     HA  737   5.320   5.893   4.291
   49TYR     CB  738   5.228   5.730   4.192
   49TYR    HB1  739   5.145   5.721   4.263
   49TYR    HB2  740   5.253   5.625   4.174
   49TYR     CG  741   5.179   5.789   4.062
   49TYR    CD1  742   5.217   5.916   4.019
   49TYR    HD1  743   5.278   5.978   4.083
   49TYR    CE1  744   5.170   5.964   3.896
   49TYR    HE1  745   5.202   6.063   3.868
   49TYR     CZ  746   5.088   5.881   3.816
   49TYR     OH  747   5.037   5.937   3.703
   49TYR     HH  748   5.036   6.033   3.702
   49TYR    CE2  749   5.054   5.751   3.858
   49TYR    HE2  750   4.984   5.685   3.809
   49TYR    CD2  751   5.104   5.704   3.980
   49TYR    HD2  752   5.073   5.607   4.017
   49TYR      C  753   5.370   5.721   4.400
   49TYR      O  754   5.283   5.726   4.487
   50GLN      N  755   5.485   5.656   4.419
   50GLN      H  756   5.541   5.642   4.337
   50GLN     CA  757   5.527   5.590   4.541
   50GLN     HA  758   5.627   5.556   4.513
   50GLN     CB  759   5.563   5.685   4.655
   50GLN    HB1  760   5.599   5.623   4.737
   50GLN    HB2  761   5.465   5.725   4.679
   50GLN     CG  762   5.637   5.814   4.622
   50GLN    HG1  763   5.590   5.877   4.546
   50GLN    HG2  764   5.729   5.781   4.574
   50GLN     CD  765   5.679   5.895   4.743
   50GLN    OE1  766   5.790   5.883   4.795
   50GLN    NE2  767   5.593   5.986   4.788
   50GLN   HE21  768   5.508   5.990   4.733
   50GLN   HE22  769   5.605   6.030   4.878
   50GLN      C  770   5.441   5.471   4.581
   50GLN      O  771   5.431   5.442   4.700
   51ASN      N  772   5.386   5.390   4.491
   51ASN      H  773   5.395   5.408   4.392
   51ASN     CA  774   5.293   5.281   4.514
   51ASN     HA  775   5.322   5.226   4.604
   51ASN     CB  776   5.158   5.340   4.552
   51ASN    HB1  777   5.162   5.389   4.649
   51ASN    HB2  778   5.092   5.253   4.561
   51ASN     CG  779   5.093   5.418   4.438
   51ASN    OD1  780   5.148   5.425   4.329
   51ASN    ND2  781   4.966   5.457   4.450
   51ASN   HD21  782   4.915   5.443   4.535
   51ASN   HD22  783   4.923   5.506   4.372
   51ASN      C  784   5.298   5.183   4.398
   51ASN      O  785   5.201   5.110   4.384
   52GLU      N  786   5.409   5.171   4.323
   52GLU      H  787   5.498   5.211   4.348
   52GLU     CA  788   5.411   5.076   4.215
   52GLU     HA  789   5.319   5.092   4.159
   52GLU     CB  790   5.523   5.109   4.117
   52GLU    HB1  791   5.621   5.086   4.159
   52GLU    HB2  792   5.522   5.217   4.099
   52GLU     CG  793   5.506   5.033   3.986
   52GLU    HG1  794   5.407   5.059   3.949
   52GLU    HG2  795   5.507   4.925   4.005
   52GLU     CD  796   5.609   5.092   3.890
   52GLU    OE1  797   5.730   5.079   3.915
   52GLU    OE2  798   5.563   5.156   3.794
   52GLU      C  799   5.405   4.931   4.262
   52GLU      O  800   5.323   4.859   4.206
   53ASN      N  801   5.480   4.894   4.367
   53ASN      H  802   5.548   4.958   4.406
   53ASN     CA  803   5.481   4.760   4.422
   53ASN     HA  804   5.498   4.687   4.342
   53ASN     CB  805   5.592   4.752   4.526
   53ASN    HB1  806   5.593   4.830   4.602
   53ASN    HB2  807   5.689   4.756   4.475
   53ASN     CG  808   5.581   4.626   4.611
   53ASN    OD1  809   5.620   4.514   4.580
   53ASN    ND2  810   5.524   4.640   4.731
   53ASN   HD21  811   5.474   4.724   4.754
   53ASN   HD22  812   5.497   4.553   4.775
   53ASN      C  813   5.344   4.731   4.481
   53ASN      O  814   5.305   4.615   4.470
   54GLU      N  815   5.266   4.824   4.538
   54GLU      H  816   5.303   4.917   4.548
   54GLU     CA  817   5.135   4.796   4.594
   54GLU     HA  818   5.147   4.714   4.664
   54GLU     CB  819   5.099   4.917   4.680
   54GLU    HB1  820   5.016   4.881   4.740
   54GLU    HB2  821   5.076   5.005   4.620
   54GLU     CG  822   5.202   4.968   4.782
   54GLU    HG1  823   5.157   5.048   4.841
   54GLU    HG2  824   5.292   5.003   4.732
   54GLU     CD  825   5.251   4.850   4.865
   54GLU    OE1  826   5.178   4.790   4.947
   54GLU    OE2  827   5.373   4.830   4.851
   54GLU      C  828   5.024   4.774   4.493
   54GLU      O  829   4.918   4.722   4.528
   55VAL      N  830   5.049   4.804   4.365
   55VAL      H  831   5.129   4.856   4.332
   55VAL     CA  832   4.953   4.771   4.261
   55VAL     HA  833   4.857   4.761   4.311
   55VAL     CB  834   4.943   4.883   4.158
   55VAL     HB  835   5.039   4.888   4.105
   55VAL    CG1  836   4.844   4.859   4.045
   55VAL   HG11  837   4.857   4.762   3.996
   55VAL   HG12  838   4.740   4.863   4.078
   55VAL   HG13  839   4.864   4.932   3.966
   55VAL    CG2  840   4.904   5.018   4.218
   55VAL   HG21  841   4.809   5.012   4.270
   55VAL   HG22  842   4.982   5.064   4.279
   55VAL   HG23  843   4.894   5.079   4.129
   55VAL      C  844   4.979   4.635   4.200
   55VAL      O  845   4.887   4.563   4.162
   56GLY      N  846   5.108   4.599   4.189
   56GLY      H  847   5.180   4.667   4.207
   56GLY     CA  848   5.154   4.468   4.148
   56GLY    HA1  849   5.257   4.458   4.181
   56GLY    HA2  850   5.140   4.443   4.043
   56GLY      C  851   5.090   4.352   4.224
   56GLY      O  852   5.048   4.254   4.164
   57VAL      N  853   5.083   4.362   4.357
   57VAL      H  854   5.133   4.440   4.397
   57VAL     CA  855   5.041   4.258   4.449
   57VAL     HA  856   5.085   4.165   4.412
   57VAL     CB  857   5.074   4.294   4.593
   57VAL     HB  858   5.038   4.215   4.659
   57VAL    CG1  859   5.226   4.278   4.605
   57VAL   HG11  860   5.252   4.312   4.705
   57VAL   HG12  861   5.249   4.171   4.609
   57VAL   HG13  862   5.283   4.322   4.523
   57VAL    CG2  863   5.042   4.435   4.642
   57VAL   HG21  864   4.943   4.473   4.618
   57VAL   HG22  865   5.053   4.444   4.750
   57VAL   HG23  866   5.119   4.505   4.612
   57VAL      C  867   4.890   4.243   4.432
   57VAL      O  868   4.834   4.138   4.464
   58ALA      N  869   4.819   4.349   4.392
   58ALA      H  870   4.862   4.438   4.411
   58ALA     CA  871   4.675   4.347   4.378
   58ALA     HA  872   4.629   4.298   4.464
   58ALA     CB  873   4.629   4.492   4.369
   58ALA    HB1  874   4.672   4.537   4.280
   58ALA    HB2  875   4.521   4.501   4.357
   58ALA    HB3  876   4.666   4.549   4.454
   58ALA      C  877   4.620   4.272   4.257
   58ALA      O  878   4.523   4.197   4.261
   59ILE      N  879   4.701   4.278   4.150
   59ILE      H  880   4.778   4.342   4.160
   59ILE     CA  881   4.697   4.188   4.037
   59ILE     HA  882   4.591   4.175   4.016
   59ILE     CB  883   4.775   4.245   3.919
   59ILE     HB  884   4.871   4.271   3.965
   59ILE    CG2  885   4.792   4.135   3.814
   59ILE   HG21  886   4.865   4.062   3.848
   59ILE   HG22  887   4.697   4.092   3.786
   59ILE   HG23  888   4.828   4.185   3.724
   59ILE    CG1  889   4.697   4.369   3.876
   59ILE   HG11  890   4.695   4.444   3.955
   59ILE   HG12  891   4.594   4.342   3.853
   59ILE     CD  892   4.752   4.441   3.754
   59ILE    HD1  893   4.724   4.547   3.752
   59ILE    HD2  894   4.861   4.445   3.766
   59ILE    HD3  895   4.730   4.394   3.658
   59ILE      C  896   4.740   4.047   4.075
   59ILE      O  897   4.662   3.952   4.063
   60GLN      N  898   4.851   4.030   4.148
   60GLN      H  899   4.916   4.107   4.151
   60GLN     CA  900   4.900   3.901   4.191
   60GLN     HA  901   4.916   3.838   4.103
   60GLN     CB  902   5.029   3.926   4.269
   60GLN    HB1  903   5.004   3.993   4.351
   60GLN    HB2  904   5.099   3.974   4.201
   60GLN     CG  905   5.104   3.801   4.314
   60GLN    HG1  906   5.117   3.738   4.226
   60GLN    HG2  907   5.047   3.734   4.379
   60GLN     CD  908   5.240   3.829   4.377
   60GLN    OE1  909   5.346   3.808   4.320
   60GLN    NE2  910   5.240   3.880   4.501
   60GLN   HE21  911   5.154   3.899   4.550
   60GLN   HE22  912   5.330   3.906   4.539
   60GLN      C  913   4.795   3.827   4.273
   60GLN      O  914   4.782   3.705   4.266
   61GLU      N  915   4.723   3.895   4.362
   61GLU      H  916   4.742   3.992   4.380
   61GLU     CA  917   4.628   3.822   4.444
   61GLU     HA  918   4.680   3.740   4.493
   61GLU     CB  919   4.584   3.922   4.551
   61GLU    HB1  920   4.494   3.974   4.519
   61GLU    HB2  921   4.661   3.990   4.587
   61GLU     CG  922   4.543   3.838   4.672
   61GLU    HG1  923   4.628   3.783   4.711
   61GLU    HG2  924   4.473   3.764   4.634
   61GLU     CD  925   4.478   3.916   4.786
   61GLU    OE1  926   4.354   3.925   4.791
   61GLU    OE2  927   4.559   3.974   4.862
   61GLU      C  928   4.518   3.758   4.361
   61GLU      O  929   4.486   3.641   4.379
   62LYS      N  930   4.466   3.837   4.266
   62LYS      H  931   4.499   3.932   4.260
   62LYS     CA  932   4.358   3.788   4.182
   62LYS     HA  933   4.286   3.731   4.241
   62LYS     CB  934   4.296   3.910   4.114
   62LYS    HB1  935   4.237   3.882   4.027
   62LYS    HB2  936   4.374   3.975   4.076
   62LYS     CG  937   4.216   3.998   4.210
   62LYS    HG1  938   4.197   4.094   4.161
   62LYS    HG2  939   4.285   4.014   4.292
   62LYS     CD  940   4.085   3.948   4.269
   62LYS    HD1  941   4.104   3.851   4.315
   62LYS    HD2  942   4.011   3.942   4.190
   62LYS     CE  943   4.040   4.058   4.365
   62LYS    HE1  944   3.992   4.135   4.305
   62LYS    HE2  945   4.128   4.101   4.412
   62LYS     NZ  946   3.932   4.021   4.458
   62LYS    HZ1  947   3.841   4.000   4.418
   62LYS    HZ2  948   3.964   3.949   4.520
   62LYS    HZ3  949   3.914   4.104   4.514
   62LYS      C  950   4.409   3.697   4.072
   62LYS      O  951   4.326   3.633   4.007
   63LEU      N  952   4.539   3.695   4.043
   63LEU      H  953   4.602   3.761   4.087
   63LEU     CA  954   4.594   3.587   3.964
   63LEU     HA  955   4.525   3.575   3.881
   63LEU     CB  956   4.731   3.635   3.917
   63LEU    HB1  957   4.801   3.612   3.998
   63LEU    HB2  958   4.718   3.742   3.905
   63LEU     CG  959   4.791   3.577   3.789
   63LEU     HG  960   4.775   3.469   3.791
   63LEU    CD1  961   4.721   3.653   3.677
   63LEU   HD11  962   4.762   3.753   3.682
   63LEU   HD12  963   4.754   3.600   3.587
   63LEU   HD13  964   4.614   3.643   3.696
   63LEU    CD2  965   4.940   3.611   3.788
   63LEU   HD21  966   4.996   3.582   3.877
   63LEU   HD22  967   4.990   3.564   3.704
   63LEU   HD23  968   4.959   3.718   3.772
   63LEU      C  969   4.600   3.454   4.037
   63LEU      O  970   4.576   3.346   3.983
   64ARG      N  971   4.609   3.461   4.170
   64ARG      H  972   4.621   3.547   4.222
   64ARG     CA  973   4.639   3.342   4.248
   64ARG     HA  974   4.677   3.267   4.179
   64ARG     CB  975   4.732   3.381   4.363
   64ARG    HB1  976   4.741   3.301   4.436
   64ARG    HB2  977   4.711   3.475   4.414
   64ARG     CG  978   4.872   3.398   4.303
   64ARG    HG1  979   4.874   3.485   4.238
   64ARG    HG2  980   4.897   3.308   4.246
   64ARG     CD  981   4.980   3.409   4.410
   64ARG    HD1  982   4.997   3.319   4.469
   64ARG    HD2  983   4.963   3.498   4.470
   64ARG     NE  984   5.107   3.429   4.339
   64ARG     HE  985   5.116   3.390   4.246
   64ARG     CZ  986   5.219   3.469   4.399
   64ARG    NH1  987   5.226   3.526   4.520
   64ARG   HH11  988   5.139   3.541   4.568
   64ARG   HH12  989   5.310   3.575   4.546
   64ARG    NH2  990   5.336   3.451   4.336
   64ARG   HH21  991   5.343   3.399   4.250
   64ARG   HH22  992   5.423   3.495   4.364
   64ARG      C  993   4.515   3.278   4.309
   64ARG      O  994   4.507   3.159   4.338
   65GLU      N  995   4.412   3.359   4.334
   65GLU      H  996   4.433   3.457   4.343
   65GLU     CA  997   4.273   3.324   4.356
   65GLU     HA  998   4.260   3.233   4.415
   65GLU     CB  999   4.200   3.437   4.429
   65GLU    HB1 1000   4.106   3.456   4.378
   65GLU    HB2 1001   4.257   3.527   4.408
   65GLU     CG 1002   4.182   3.418   4.580
   65GLU    HG1 1003   4.275   3.385   4.626
   65GLU    HG2 1004   4.117   3.333   4.602
   65GLU     CD 1005   4.120   3.545   4.637
   65GLU    OE1 1006   4.197   3.631   4.684
   65GLU    OE2 1007   3.996   3.554   4.650
   65GLU      C 1008   4.203   3.292   4.225
   65GLU      O 1009   4.083   3.271   4.233
   66GLN      N 1010   4.277   3.295   4.113
   66GLN      H 1011   4.374   3.323   4.113
   66GLN     CA 1012   4.229   3.255   3.982
   66GLN     HA 1013   4.299   3.278   3.902
   66GLN     CB 1014   4.215   3.103   3.975
   66GLN    HB1 1015   4.163   3.072   3.884
   66GLN    HB2 1016   4.152   3.068   4.055
   66GLN     CG 1017   4.348   3.032   3.998
   66GLN    HG1 1018   4.396   3.073   4.087
   66GLN    HG2 1019   4.417   3.052   3.916
   66GLN     CD 1020   4.345   2.881   4.018
   66GLN    OE1 1021   4.392   2.800   3.938
   66GLN    NE2 1022   4.277   2.841   4.126
   66GLN   HE21 1023   4.243   2.908   4.193
   66GLN   HE22 1024   4.282   2.742   4.145
   66GLN      C 1025   4.099   3.323   3.941
   66GLN      O 1026   4.006   3.263   3.887
   67VAL      N 1027   4.093   3.455   3.955
   67VAL      H 1028   4.173   3.493   4.002
   67VAL     CA 1029   3.981   3.535   3.909
   67VAL     HA 1030   3.893   3.470   3.913
   67VAL     CB 1031   3.956   3.646   4.011
   67VAL     HB 1032   4.040   3.713   4.026
   67VAL    CG1 1033   3.855   3.748   3.959
   67VAL   HG11 1034   3.882   3.778   3.858
   67VAL   HG12 1035   3.757   3.701   3.962
   67VAL   HG13 1036   3.842   3.835   4.023
   67VAL    CG2 1037   3.921   3.591   4.149
   67VAL   HG21 1038   3.994   3.515   4.177
   67VAL   HG22 1039   3.925   3.668   4.225
   67VAL   HG23 1040   3.818   3.554   4.154
   67VAL      C 1041   4.009   3.576   3.765
   67VAL      O 1042   3.914   3.586   3.688
   68VAL      N 1043   4.135   3.591   3.721
   68VAL      H 1044   4.213   3.556   3.775
   68VAL     CA 1045   4.183   3.625   3.589
   68VAL     HA 1046   4.103   3.601   3.519
   68VAL     CB 1047   4.202   3.775   3.573
   68VAL     HB 1048   4.225   3.796   3.469
   68VAL    CG1 1049   4.071   3.847   3.605
   68VAL   HG11 1050   3.990   3.803   3.548
   68VAL   HG12 1051   4.045   3.852   3.711
   68VAL   HG13 1052   4.092   3.951   3.580
   68VAL    CG2 1053   4.306   3.841   3.664
   68VAL   HG21 1054   4.406   3.840   3.620
   68VAL   HG22 1055   4.281   3.946   3.679
   68VAL   HG23 1056   4.308   3.800   3.765
   68VAL      C 1057   4.309   3.546   3.558
   68VAL      O 1058   4.379   3.503   3.650
   69LYS      N 1059   4.356   3.546   3.433
   69LYS      H 1060   4.310   3.602   3.363
   69LYS     CA 1061   4.491   3.513   3.393
   69LYS     HA 1062   4.560   3.495   3.475
   69LYS     CB 1063   4.480   3.383   3.314
   69LYS    HB1 1064   4.417   3.328   3.384
   69LYS    HB2 1065   4.578   3.336   3.311
   69LYS     CG 1066   4.404   3.391   3.182
   69LYS    HG1 1067   4.433   3.474   3.118
   69LYS    HG2 1068   4.303   3.423   3.208
   69LYS     CD 1069   4.406   3.258   3.108
   69LYS    HD1 1070   4.353   3.179   3.161
   69LYS    HD2 1071   4.508   3.223   3.091
   69LYS     CE 1072   4.333   3.281   2.976
   69LYS    HE1 1073   4.340   3.384   2.942
   69LYS    HE2 1074   4.225   3.269   2.980
   69LYS     NZ 1075   4.378   3.181   2.879
   69LYS    HZ1 1076   4.381   3.088   2.917
   69LYS    HZ2 1077   4.311   3.182   2.803
   69LYS    HZ3 1078   4.470   3.204   2.844
   69LYS      C 1079   4.554   3.632   3.320
   69LYS      O 1080   4.489   3.727   3.277
   70ARG      N 1081   4.686   3.634   3.301
   70ARG      H 1082   4.732   3.556   3.345
   70ARG     CA 1083   4.770   3.744   3.258
   70ARG     HA 1084   4.752   3.817   3.337
   70ARG     CB 1085   4.915   3.697   3.259
   70ARG    HB1 1086   4.922   3.601   3.208
   70ARG    HB2 1087   4.945   3.687   3.363
   70ARG     CG 1088   5.023   3.792   3.208
   70ARG    HG1 1089   5.013   3.801   3.100
   70ARG    HG2 1090   5.120   3.746   3.230
   70ARG     CD 1091   5.023   3.926   3.282
   70ARG    HD1 1092   5.058   3.914   3.384
   70ARG    HD2 1093   4.922   3.966   3.289
   70ARG     NE 1094   5.112   4.017   3.211
   70ARG     HE 1095   5.212   4.015   3.225
   70ARG     CZ 1096   5.067   4.131   3.157
   70ARG    NH1 1097   4.938   4.151   3.123
   70ARG   HH11 1098   4.863   4.086   3.139
   70ARG   HH12 1099   4.916   4.234   3.070
   70ARG    NH2 1100   5.147   4.237   3.142
   70ARG   HH21 1101   5.246   4.224   3.161
   70ARG   HH22 1102   5.113   4.326   3.107
   70ARG      C 1103   4.729   3.813   3.128
   70ARG      O 1104   4.733   3.936   3.126
   71GLU      N 1105   4.691   3.734   3.027
   71GLU      H 1106   4.688   3.634   3.042
   71GLU     CA 1107   4.652   3.788   2.898
   71GLU     HA 1108   4.716   3.875   2.891
   71GLU     CB 1109   4.667   3.696   2.777
   71GLU    HB1 1110   4.756   3.633   2.778
   71GLU    HB2 1111   4.677   3.748   2.682
   71GLU     CG 1112   4.562   3.585   2.781
   71GLU    HG1 1113   4.457   3.615   2.784
   71GLU    HG2 1114   4.589   3.537   2.875
   71GLU     CD 1115   4.568   3.485   2.667
   71GLU    OE1 1116   4.656   3.490   2.578
   71GLU    OE2 1117   4.497   3.382   2.678
   71GLU      C 1118   4.513   3.850   2.901
   71GLU      O 1119   4.489   3.932   2.813
   72GLU      N 1120   4.430   3.823   3.002
   72GLU      H 1121   4.462   3.764   3.078
   72GLU     CA 1122   4.322   3.914   3.032
   72GLU     HA 1123   4.265   3.920   2.939
   72GLU     CB 1124   4.224   3.842   3.124
   72GLU    HB1 1125   4.253   3.861   3.227
   72GLU    HB2 1126   4.223   3.736   3.100
   72GLU     CG 1127   4.075   3.876   3.109
   72GLU    HG1 1128   4.047   3.830   3.014
   72GLU    HG2 1129   4.053   3.982   3.119
   72GLU     CD 1130   3.989   3.816   3.219
   72GLU    OE1 1131   3.884   3.879   3.246
   72GLU    OE2 1132   4.024   3.709   3.273
   72GLU      C 1133   4.351   4.049   3.096
   72GLU      O 1134   4.261   4.133   3.096
   73LEU      N 1135   4.475   4.079   3.137
   73LEU      H 1136   4.548   4.009   3.126
   73LEU     CA 1137   4.515   4.208   3.188
   73LEU     HA 1138   4.425   4.263   3.216
   73LEU     CB 1139   4.586   4.188   3.321
   73LEU    HB1 1140   4.620   4.283   3.362
   73LEU    HB2 1141   4.670   4.121   3.305
   73LEU     CG 1142   4.498   4.123   3.428
   73LEU     HG 1143   4.443   4.047   3.372
   73LEU    CD1 1144   4.587   4.062   3.536
   73LEU   HD11 1145   4.526   4.042   3.625
   73LEU   HD12 1146   4.624   3.968   3.494
   73LEU   HD13 1147   4.666   4.129   3.568
   73LEU    CD2 1148   4.391   4.211   3.492
   73LEU   HD21 1149   4.432   4.309   3.517
   73LEU   HD22 1150   4.308   4.236   3.425
   73LEU   HD23 1151   4.347   4.165   3.580
   73LEU      C 1152   4.586   4.297   3.086
   73LEU      O 1153   4.655   4.244   2.999
   74PHE      N 1154   4.582   4.427   3.115
   74PHE      H 1155   4.520   4.461   3.187
   74PHE     CA 1156   4.656   4.522   3.034
   74PHE     HA 1157   4.742   4.471   2.990
   74PHE     CB 1158   4.573   4.577   2.919
   74PHE    HB1 1159   4.508   4.652   2.963
   74PHE    HB2 1160   4.524   4.490   2.875
   74PHE     CG 1161   4.653   4.648   2.812
   74PHE    CD1 1162   4.703   4.775   2.844
   74PHE    HD1 1163   4.683   4.811   2.944
   74PHE    CE1 1164   4.783   4.840   2.749
   74PHE    HE1 1165   4.831   4.934   2.769
   74PHE     CZ 1166   4.800   4.784   2.622
   74PHE     HZ 1167   4.852   4.839   2.545
   74PHE    CE2 1168   4.752   4.656   2.592
   74PHE    HE2 1169   4.773   4.607   2.498
   74PHE    CD2 1170   4.675   4.588   2.688
   74PHE    HD2 1171   4.632   4.491   2.666
   74PHE      C 1172   4.718   4.626   3.127
   74PHE      O 1173   4.652   4.714   3.183
   75ILE      N 1174   4.846   4.606   3.159
   75ILE      H 1175   4.891   4.538   3.100
   75ILE     CA 1176   4.921   4.661   3.271
   75ILE     HA 1177   4.849   4.718   3.329
   75ILE     CB 1178   4.981   4.546   3.351
   75ILE     HB 1179   5.061   4.504   3.290
   75ILE    CG2 1180   5.040   4.614   3.474
   75ILE   HG21 1181   4.959   4.628   3.546
   75ILE   HG22 1182   5.114   4.545   3.516
   75ILE   HG23 1183   5.081   4.713   3.455
   75ILE    CG1 1184   4.884   4.439   3.399
   75ILE   HG11 1185   4.840   4.392   3.311
   75ILE   HG12 1186   4.804   4.487   3.454
   75ILE     CD 1187   4.952   4.323   3.472
   75ILE    HD1 1188   4.984   4.366   3.567
   75ILE    HD2 1189   4.872   4.250   3.487
   75ILE    HD3 1190   5.039   4.303   3.411
   75ILE      C 1191   5.022   4.759   3.214
   75ILE      O 1192   5.094   4.726   3.120
   76VAL      N 1193   5.022   4.881   3.269
   76VAL      H 1194   4.963   4.894   3.351
   76VAL     CA 1195   5.092   4.995   3.215
   76VAL     HA 1196   5.164   4.955   3.145
   76VAL     CB 1197   4.992   5.080   3.136
   76VAL     HB 1198   4.917   5.133   3.194
   76VAL    CG1 1199   5.051   5.200   3.062
   76VAL   HG11 1200   4.972   5.258   3.015
   76VAL   HG12 1201   5.105   5.263   3.132
   76VAL   HG13 1202   5.111   5.167   2.977
   76VAL    CG2 1203   4.909   4.990   3.044
   76VAL   HG21 1204   4.977   4.922   2.993
   76VAL   HG22 1205   4.839   4.924   3.094
   76VAL   HG23 1206   4.856   5.048   2.968
   76VAL      C 1207   5.159   5.083   3.319
   76VAL      O 1208   5.098   5.112   3.422
   77SER      N 1209   5.279   5.136   3.292
   77SER      H 1210   5.328   5.116   3.206
   77SER     CA 1211   5.345   5.231   3.378
   77SER     HA 1212   5.277   5.297   3.432
   77SER     CB 1213   5.432   5.157   3.479
   77SER    HB1 1214   5.515   5.118   3.420
   77SER    HB2 1215   5.374   5.079   3.527
   77SER     OG 1216   5.478   5.250   3.574
   77SER     HG 1217   5.517   5.206   3.650
   77SER      C 1218   5.414   5.338   3.294
   77SER      O 1219   5.420   5.335   3.171
   78LYS      N 1220   5.477   5.431   3.367
   78LYS      H 1221   5.487   5.417   3.467
   78LYS     CA 1222   5.531   5.552   3.310
   78LYS     HA 1223   5.545   5.532   3.204
   78LYS     CB 1224   5.437   5.671   3.329
   78LYS    HB1 1225   5.468   5.755   3.265
   78LYS    HB2 1226   5.438   5.691   3.436
   78LYS     CG 1227   5.295   5.631   3.293
   78LYS    HG1 1228   5.258   5.561   3.368
   78LYS    HG2 1229   5.293   5.569   3.203
   78LYS     CD 1230   5.193   5.745   3.290
   78LYS    HD1 1231   5.096   5.718   3.247
   78LYS    HD2 1232   5.234   5.826   3.231
   78LYS     CE 1233   5.177   5.794   3.434
   78LYS    HE1 1234   5.137   5.895   3.420
   78LYS    HE2 1235   5.279   5.803   3.472
   78LYS     NZ 1236   5.087   5.703   3.507
   78LYS    HZ1 1237   5.052   5.752   3.588
   78LYS    HZ2 1238   5.013   5.674   3.445
   78LYS    HZ3 1239   5.146   5.624   3.527
   78LYS      C 1240   5.671   5.575   3.365
   78LYS      O 1241   5.682   5.559   3.486
   79LEU      N 1242   5.766   5.607   3.277
   79LEU      H 1243   5.728   5.632   3.187
   79LEU     CA 1244   5.905   5.645   3.294
   79LEU     HA 1245   5.956   5.585   3.370
   79LEU     CB 1246   5.972   5.626   3.158
   79LEU    HB1 1247   5.909   5.672   3.082
   79LEU    HB2 1248   5.970   5.523   3.121
   79LEU     CG 1249   6.114   5.672   3.128
   79LEU     HG 1250   6.118   5.780   3.119
   79LEU    CD1 1251   6.213   5.649   3.242
   79LEU   HD11 1252   6.314   5.676   3.213
   79LEU   HD12 1253   6.186   5.716   3.324
   79LEU   HD13 1254   6.209   5.542   3.264
   79LEU    CD2 1255   6.158   5.617   2.992
   79LEU   HD21 1256   6.177   5.510   2.999
   79LEU   HD22 1257   6.078   5.634   2.920
   79LEU   HD23 1258   6.241   5.675   2.952
   79LEU      C 1259   5.919   5.792   3.331
   79LEU      O 1260   5.886   5.869   3.241
   80TRP      N 1261   5.980   5.827   3.444
   80TRP      H 1262   6.012   5.756   3.507
   80TRP     CA 1263   5.986   5.964   3.490
   80TRP     HA 1264   5.899   6.023   3.462
   80TRP     CB 1265   5.973   5.965   3.642
   80TRP    HB1 1266   6.051   5.907   3.690
   80TRP    HB2 1267   5.879   5.914   3.662
   80TRP     CG 1268   5.969   6.104   3.697
   80TRP    CD1 1269   6.066   6.166   3.769
   80TRP    HD1 1270   6.160   6.119   3.795
   80TRP    NE1 1271   6.023   6.290   3.810
   80TRP    HE1 1272   6.080   6.362   3.852
   80TRP    CE2 1273   5.898   6.318   3.758
   80TRP    CZ2 1274   5.815   6.431   3.760
   80TRP    HZ2 1275   5.847   6.509   3.827
   80TRP    CH2 1276   5.688   6.422   3.702
   80TRP    HH2 1277   5.633   6.514   3.692
   80TRP    CZ3 1278   5.658   6.312   3.620
   80TRP    HZ3 1279   5.570   6.316   3.558
   80TRP    CE3 1280   5.740   6.199   3.616
   80TRP    HE3 1281   5.715   6.116   3.551
   80TRP    CD2 1282   5.859   6.199   3.691
   80TRP      C 1283   6.115   6.035   3.451
   80TRP      O 1284   6.219   5.970   3.441
   81CYS      N 1285   6.113   6.168   3.439
   81CYS      H 1286   6.024   6.213   3.454
   81CYS     CA 1287   6.219   6.259   3.400
   81CYS     HA 1288   6.251   6.246   3.297
   81CYS     CB 1289   6.165   6.402   3.405
   81CYS    HB1 1290   6.218   6.460   3.329
   81CYS    HB2 1291   6.155   6.436   3.508
   81CYS     SG 1292   5.988   6.414   3.367
   81CYS     HG 1293   5.980   6.548   3.363
   81CYS      C 1294   6.354   6.248   3.469
   81CYS      O 1295   6.451   6.291   3.407
   82THR      N 1296   6.372   6.190   3.588
   82THR      H 1297   6.291   6.156   3.638
   82THR     CA 1298   6.497   6.177   3.660
   82THR     HA 1299   6.569   6.253   3.630
   82THR     CB 1300   6.484   6.201   3.810
   82THR     HB 1301   6.584   6.192   3.854
   82THR    CG2 1302   6.432   6.338   3.852
   82THR   HG21 1303   6.434   6.351   3.960
   82THR   HG22 1304   6.495   6.411   3.802
   82THR   HG23 1305   6.334   6.350   3.806
   82THR    OG1 1306   6.394   6.101   3.851
   82THR    HG1 1307   6.405   6.097   3.946
   82THR      C 1308   6.562   6.044   3.625
   82THR      O 1309   6.672   6.017   3.673
   83TYR      N 1310   6.500   5.961   3.540
   83TYR      H 1311   6.406   5.992   3.519
   83TYR     CA 1312   6.553   5.834   3.496
   83TYR     HA 1313   6.657   5.827   3.530
   83TYR     CB 1314   6.467   5.727   3.564
   83TYR    HB1 1315   6.482   5.629   3.519
   83TYR    HB2 1316   6.365   5.745   3.530
   83TYR     CG 1317   6.487   5.719   3.713
   83TYR    CD1 1318   6.574   5.625   3.769
   83TYR    HD1 1319   6.623   5.553   3.704
   83TYR    CE1 1320   6.590   5.610   3.907
   83TYR    HE1 1321   6.658   5.530   3.933
   83TYR     CZ 1322   6.507   5.686   3.992
   83TYR     OH 1323   6.514   5.672   4.128
   83TYR     HH 1324   6.458   5.741   4.165
   83TYR    CE2 1325   6.421   5.782   3.937
   83TYR    HE2 1326   6.358   5.840   4.003
   83TYR    CD2 1327   6.411   5.801   3.798
   83TYR    HD2 1328   6.337   5.865   3.753
   83TYR      C 1329   6.566   5.818   3.345
   83TYR      O 1330   6.562   5.708   3.291
   84HIS      N 1331   6.581   5.932   3.277
   84HIS      H 1332   6.604   6.011   3.336
   84HIS     CA 1333   6.594   5.952   3.134
   84HIS     HA 1334   6.543   5.872   3.079
   84HIS     CB 1335   6.544   6.091   3.097
   84HIS    HB1 1336   6.583   6.120   2.999
   84HIS    HB2 1337   6.578   6.169   3.166
   84HIS     CG 1338   6.395   6.103   3.086
   84HIS    ND1 1339   6.329   6.208   3.023
   84HIS    CE1 1340   6.199   6.176   3.024
   84HIS    HE1 1341   6.118   6.242   2.995
   84HIS    NE2 1342   6.180   6.058   3.085
   84HIS    HE2 1343   6.091   6.019   3.111
   84HIS    CD2 1344   6.304   6.005   3.116
   84HIS    HD2 1345   6.333   5.906   3.147
   84HIS      C 1346   6.739   5.942   3.087
   84HIS      O 1347   6.767   5.903   2.974
   85GLU      N 1348   6.839   5.960   3.173
   85GLU      H 1349   6.820   5.971   3.272
   85GLU     CA 1350   6.978   5.937   3.139
   85GLU     HA 1351   6.997   5.991   3.047
   85GLU     CB 1352   7.068   6.007   3.241
   85GLU    HB1 1353   7.163   5.953   3.248
   85GLU    HB2 1354   7.027   5.992   3.341
   85GLU     CG 1355   7.087   6.157   3.223
   85GLU    HG1 1356   7.122   6.199   3.317
   85GLU    HG2 1357   6.996   6.204   3.187
   85GLU     CD 1358   7.194   6.184   3.119
   85GLU    OE1 1359   7.268   6.285   3.124
   85GLU    OE2 1360   7.223   6.096   3.035
   85GLU      C 1361   7.007   5.790   3.109
   85GLU      O 1362   6.929   5.697   3.127
   86LYS      N 1363   7.125   5.782   3.047
   86LYS      H 1364   7.170   5.872   3.038
   86LYS     CA 1365   7.183   5.659   2.997
   86LYS     HA 1366   7.122   5.639   2.909
   86LYS     CB 1367   7.325   5.684   2.946
   86LYS    HB1 1368   7.396   5.706   3.025
   86LYS    HB2 1369   7.338   5.764   2.873
   86LYS     CG 1370   7.381   5.556   2.885
   86LYS    HG1 1371   7.323   5.524   2.798
   86LYS    HG2 1372   7.382   5.474   2.956
   86LYS     CD 1373   7.522   5.575   2.828
   86LYS    HD1 1374   7.589   5.607   2.908
   86LYS    HD2 1375   7.514   5.639   2.740
   86LYS     CE 1376   7.574   5.442   2.774
   86LYS    HE1 1377   7.511   5.411   2.691
   86LYS    HE2 1378   7.581   5.361   2.847
   86LYS     NZ 1379   7.705   5.462   2.710
   86LYS    HZ1 1380   7.779   5.428   2.770
   86LYS    HZ2 1381   7.707   5.417   2.620
   86LYS    HZ3 1382   7.727   5.559   2.691
   86LYS      C 1383   7.181   5.542   3.094
   86LYS      O 1384   7.237   5.547   3.203
   87GLY      N 1385   7.113   5.433   3.057
   87GLY      H 1386   7.077   5.434   2.962
   87GLY     CA 1387   7.099   5.310   3.133
   87GLY    HA1 1388   7.190   5.285   3.187
   87GLY    HA2 1389   7.079   5.227   3.065
   87GLY      C 1390   6.981   5.314   3.229
   87GLY      O 1391   6.919   5.212   3.258
   88LEU      N 1392   6.939   5.433   3.273
   88LEU      H 1393   6.979   5.519   3.239
   88LEU     CA 1394   6.833   5.452   3.370
   88LEU     HA 1395   6.852   5.378   3.449
   88LEU     CB 1396   6.834   5.587   3.440
   88LEU    HB1 1397   6.758   5.597   3.518
   88LEU    HB2 1398   6.804   5.660   3.365
   88LEU     CG 1399   6.966   5.627   3.507
   88LEU     HG 1400   7.048   5.640   3.437
   88LEU    CD1 1401   6.948   5.767   3.565
   88LEU   HD11 1402   7.040   5.791   3.618
   88LEU   HD12 1403   6.927   5.847   3.494
   88LEU   HD13 1404   6.874   5.759   3.645
   88LEU    CD2 1405   7.007   5.530   3.617
   88LEU   HD21 1406   6.933   5.526   3.697
   88LEU   HD22 1407   7.031   5.433   3.574
   88LEU   HD23 1408   7.101   5.569   3.657
   88LEU      C 1409   6.696   5.420   3.313
   88LEU      O 1410   6.597   5.402   3.383
   89VAL      N 1411   6.688   5.410   3.180
   89VAL      H 1412   6.757   5.451   3.119
   89VAL     CA 1413   6.558   5.384   3.120
   89VAL     HA 1414   6.479   5.436   3.174
   89VAL     CB 1415   6.554   5.433   2.976
   89VAL     HB 1416   6.648   5.409   2.927
   89VAL    CG1 1417   6.449   5.369   2.885
   89VAL   HG11 1418   6.480   5.266   2.870
   89VAL   HG12 1419   6.354   5.393   2.934
   89VAL   HG13 1420   6.432   5.413   2.787
   89VAL    CG2 1421   6.534   5.584   2.978
   89VAL   HG21 1422   6.522   5.621   2.876
   89VAL   HG22 1423   6.446   5.620   3.030
   89VAL   HG23 1424   6.621   5.635   3.020
   89VAL      C 1425   6.520   5.237   3.136
   89VAL      O 1426   6.408   5.206   3.176
   90LYS      N 1427   6.617   5.149   3.111
   90LYS      H 1428   6.691   5.176   3.048
   90LYS     CA 1429   6.617   5.008   3.145
   90LYS     HA 1430   6.534   4.954   3.099
   90LYS     CB 1431   6.740   4.941   3.083
   90LYS    HB1 1432   6.828   4.948   3.146
   90LYS    HB2 1433   6.755   4.995   2.989
   90LYS     CG 1434   6.720   4.800   3.027
   90LYS    HG1 1435   6.635   4.782   2.962
   90LYS    HG2 1436   6.700   4.735   3.112
   90LYS     CD 1437   6.841   4.744   2.953
   90LYS    HD1 1438   6.824   4.643   2.917
   90LYS    HD2 1439   6.927   4.745   3.020
   90LYS     CE 1440   6.882   4.837   2.839
   90LYS    HE1 1441   6.922   4.923   2.893
   90LYS    HE2 1442   6.798   4.878   2.782
   90LYS     NZ 1443   6.982   4.766   2.759
   90LYS    HZ1 1444   7.012   4.818   2.678
   90LYS    HZ2 1445   7.065   4.762   2.817
   90LYS    HZ3 1446   6.950   4.672   2.741
   90LYS      C 1447   6.604   4.993   3.296
   90LYS      O 1448   6.521   4.915   3.342
   91GLY      N 1449   6.674   5.072   3.378
   91GLY      H 1450   6.741   5.131   3.331
   91GLY     CA 1451   6.676   5.039   3.519
   91GLY    HA1 1452   6.755   5.089   3.575
   91GLY    HA2 1453   6.698   4.932   3.524
   91GLY      C 1454   6.542   5.066   3.586
   91GLY      O 1455   6.492   4.976   3.652
   92ALA      N 1456   6.470   5.174   3.554
   92ALA      H 1457   6.516   5.238   3.491
   92ALA     CA 1458   6.336   5.211   3.594
   92ALA     HA 1459   6.319   5.212   3.702
   92ALA     CB 1460   6.321   5.351   3.537
   92ALA    HB1 1461   6.342   5.364   3.431
   92ALA    HB2 1462   6.224   5.396   3.562
   92ALA    HB3 1463   6.402   5.407   3.584
   92ALA      C 1464   6.241   5.104   3.542
   92ALA      O 1465   6.153   5.054   3.611
   93CYS      N 1466   6.264   5.044   3.425
   93CYS      H 1467   6.318   5.093   3.354
   93CYS     CA 1468   6.176   4.938   3.382
   93CYS     HA 1469   6.072   4.966   3.402
   93CYS     CB 1470   6.188   4.920   3.231
   93CYS    HB1 1471   6.286   4.881   3.202
   93CYS    HB2 1472   6.160   5.011   3.178
   93CYS     SG 1473   6.075   4.792   3.173
   93CYS     HG 1474   6.045   4.731   3.288
   93CYS      C 1475   6.201   4.807   3.454
   93CYS      O 1476   6.106   4.734   3.482
   94GLN      N 1477   6.325   4.773   3.491
   94GLN      H 1478   6.402   4.831   3.461
   94GLN     CA 1479   6.346   4.650   3.565
   94GLN     HA 1480   6.301   4.563   3.517
   94GLN     CB 1481   6.493   4.614   3.580
   94GLN    HB1 1482   6.502   4.532   3.652
   94GLN    HB2 1483   6.547   4.700   3.620
   94GLN     CG 1484   6.569   4.584   3.451
   94GLN    HG1 1485   6.675   4.581   3.475
   94GLN    HG2 1486   6.560   4.661   3.375
   94GLN     CD 1487   6.537   4.448   3.390
   94GLN    OE1 1488   6.441   4.379   3.421
   94GLN    NE2 1489   6.623   4.407   3.297
   94GLN   HE21 1490   6.708   4.460   3.284
   94GLN   HE22 1491   6.617   4.309   3.274
   94GLN      C 1492   6.285   4.652   3.705
   94GLN      O 1493   6.249   4.544   3.753
   95LYS      N 1494   6.289   4.770   3.765
   95LYS      H 1495   6.354   4.842   3.736
   95LYS     CA 1496   6.216   4.804   3.886
   95LYS     HA 1497   6.243   4.726   3.958
   95LYS     CB 1498   6.284   4.928   3.945
   95LYS    HB1 1499   6.283   4.997   3.860
   95LYS    HB2 1500   6.390   4.907   3.961
   95LYS     CG 1501   6.228   4.977   4.078
   95LYS    HG1 1502   6.303   4.951   4.152
   95LYS    HG2 1503   6.130   4.939   4.108
   95LYS     CD 1504   6.195   5.126   4.085
   95LYS    HD1 1505   6.279   5.191   4.059
   95LYS    HD2 1506   6.173   5.152   4.188
   95LYS     CE 1507   6.077   5.152   3.992
   95LYS    HE1 1508   6.093   5.110   3.893
   95LYS    HE2 1509   6.070   5.261   3.986
   95LYS     NZ 1510   5.952   5.109   4.056
   95LYS    HZ1 1511   5.927   5.162   4.138
   95LYS    HZ2 1512   5.872   5.118   3.995
   95LYS    HZ3 1513   5.958   5.014   4.090
   95LYS      C 1514   6.065   4.804   3.869
   95LYS      O 1515   5.991   4.782   3.964
   96THR      N 1516   6.015   4.837   3.750
   96THR      H 1517   6.082   4.864   3.680
   96THR     CA 1518   5.875   4.831   3.710
   96THR     HA 1519   5.815   4.875   3.789
   96THR     CB 1520   5.841   4.914   3.587
   96THR     HB 1521   5.911   4.896   3.506
   96THR    CG2 1522   5.701   4.905   3.526
   96THR   HG21 1523   5.698   4.958   3.432
   96THR   HG22 1524   5.679   4.801   3.501
   96THR   HG23 1525   5.628   4.934   3.602
   96THR    OG1 1526   5.846   5.049   3.628
   96THR    HG1 1527   5.795   5.062   3.708
   96THR      C 1528   5.834   4.685   3.713
   96THR      O 1529   5.722   4.656   3.757
   97LEU      N 1530   5.918   4.596   3.660
   97LEU      H 1531   5.999   4.635   3.613
   97LEU     CA 1532   5.881   4.458   3.642
   97LEU     HA 1533   5.780   4.453   3.600
   97LEU     CB 1534   5.978   4.400   3.538
   97LEU    HB1 1535   5.981   4.291   3.543
   97LEU    HB2 1536   6.076   4.442   3.558
   97LEU     CG 1537   5.948   4.436   3.393
   97LEU     HG 1538   5.960   4.543   3.379
   97LEU    CD1 1539   6.053   4.380   3.298
   97LEU   HD11 1540   6.037   4.273   3.282
   97LEU   HD12 1541   6.045   4.434   3.204
   97LEU   HD13 1542   6.151   4.412   3.333
   97LEU    CD2 1543   5.810   4.384   3.350
   97LEU   HD21 1544   5.726   4.448   3.378
   97LEU   HD22 1545   5.811   4.386   3.241
   97LEU   HD23 1546   5.794   4.286   3.393
   97LEU      C 1547   5.882   4.377   3.771
   97LEU      O 1548   5.822   4.271   3.780
   98SER      N 1549   5.957   4.429   3.869
   98SER      H 1550   6.009   4.513   3.851
   98SER     CA 1551   5.979   4.352   3.990
   98SER     HA 1552   5.945   4.249   3.981
   98SER     CB 1553   6.125   4.350   4.035
   98SER    HB1 1554   6.186   4.278   3.980
   98SER    HB2 1555   6.135   4.316   4.138
   98SER     OG 1556   6.176   4.480   4.018
   98SER     HG 1557   6.216   4.481   3.931
   98SER      C 1558   5.890   4.402   4.102
   98SER      O 1559   5.852   4.323   4.188
   99ASP      N 1560   5.858   4.531   4.092
   99ASP      H 1561   5.915   4.595   4.039
   99ASP     CA 1562   5.748   4.588   4.169
   99ASP     HA 1563   5.765   4.562   4.273
   99ASP     CB 1564   5.755   4.740   4.172
   99ASP    HB1 1565   5.667   4.785   4.217
   99ASP    HB2 1566   5.757   4.783   4.072
   99ASP     CG 1567   5.877   4.789   4.249
   99ASP    OD1 1568   5.955   4.722   4.320
   99ASP    OD2 1569   5.893   4.912   4.244
   99ASP      C 1570   5.608   4.546   4.128
   99ASP      O 1571   5.533   4.511   4.219
  100LEU      N 1572   5.571   4.547   4.000
  100LEU      H 1573   5.633   4.597   3.938
  100LEU     CA 1574   5.447   4.489   3.953
  100LEU     HA 1575   5.366   4.525   4.017
  100LEU     CB 1576   5.411   4.550   3.818
  100LEU    HB1 1577   5.319   4.498   3.790
  100LEU    HB2 1578   5.477   4.517   3.738
  100LEU     CG 1579   5.386   4.701   3.815
  100LEU     HG 1580   5.468   4.748   3.869
  100LEU    CD1 1581   5.376   4.747   3.670
  100LEU   HD11 1582   5.465   4.727   3.610
  100LEU   HD12 1583   5.292   4.696   3.625
  100LEU   HD13 1584   5.361   4.854   3.682
  100LEU    CD2 1585   5.260   4.751   3.885
  100LEU   HD21 1586   5.268   4.730   3.991
  100LEU   HD22 1587   5.240   4.856   3.863
  100LEU   HD23 1588   5.173   4.695   3.850
  100LEU      C 1589   5.448   4.337   3.950
  100LEU      O 1590   5.348   4.279   3.907
  101LYS      N 1591   5.552   4.272   4.004
  101LYS      H 1592   5.628   4.334   4.027
  101LYS     CA 1593   5.579   4.130   4.000
  101LYS     HA 1594   5.687   4.116   4.006
  101LYS     CB 1595   5.515   4.060   4.119
  101LYS    HB1 1596   5.520   3.952   4.119
  101LYS    HB2 1597   5.406   4.070   4.114
  101LYS     CG 1598   5.570   4.099   4.256
  101LYS    HG1 1599   5.666   4.148   4.243
  101LYS    HG2 1600   5.568   4.004   4.311
  101LYS     CD 1601   5.476   4.194   4.329
  101LYS    HD1 1602   5.377   4.149   4.333
  101LYS    HD2 1603   5.479   4.289   4.275
  101LYS     CE 1604   5.526   4.203   4.473
  101LYS    HE1 1605   5.505   4.109   4.524
  101LYS    HE2 1606   5.466   4.287   4.508
  101LYS     NZ 1607   5.666   4.245   4.491
  101LYS    HZ1 1608   5.739   4.195   4.443
  101LYS    HZ2 1609   5.666   4.345   4.486
  101LYS    HZ3 1610   5.693   4.232   4.588
  101LYS      C 1611   5.557   4.061   3.866
  101LYS      O 1612   5.499   3.953   3.866
  102LEU      N 1613   5.605   4.110   3.751
  102LEU      H 1614   5.673   4.184   3.766
  102LEU     CA 1615   5.581   4.061   3.617
  102LEU     HA 1616   5.519   3.972   3.617
  102LEU     CB 1617   5.522   4.179   3.540
  102LEU    HB1 1618   5.496   4.152   3.437
  102LEU    HB2 1619   5.591   4.263   3.543
  102LEU     CG 1620   5.390   4.241   3.584
  102LEU     HG 1621   5.404   4.291   3.680
  102LEU    CD1 1622   5.339   4.354   3.494
  102LEU   HD11 1623   5.422   4.418   3.464
  102LEU   HD12 1624   5.282   4.309   3.413
  102LEU   HD13 1625   5.270   4.409   3.558
  102LEU    CD2 1626   5.276   4.145   3.615
  102LEU   HD21 1627   5.307   4.081   3.698
  102LEU   HD22 1628   5.186   4.198   3.644
  102LEU   HD23 1629   5.261   4.099   3.517
  102LEU      C 1630   5.710   4.016   3.551
  102LEU      O 1631   5.823   4.054   3.580
  103ASP      N 1632   5.685   3.963   3.431
  103ASP      H 1633   5.588   3.948   3.406
  103ASP     CA 1634   5.776   3.915   3.328
  103ASP     HA 1635   5.878   3.930   3.364
  103ASP     CB 1636   5.761   3.764   3.313
  103ASP    HB1 1637   5.814   3.707   3.389
  103ASP    HB2 1638   5.819   3.736   3.225
  103ASP     CG 1639   5.616   3.722   3.296
  103ASP    OD1 1640   5.573   3.720   3.178
  103ASP    OD2 1641   5.542   3.692   3.393
  103ASP      C 1642   5.752   3.990   3.198
  103ASP      O 1643   5.844   3.983   3.117
  104TYR      N 1644   5.644   4.068   3.185
  104TYR      H 1645   5.564   4.065   3.246
  104TYR     CA 1646   5.635   4.173   3.085
  104TYR     HA 1647   5.731   4.225   3.089
  104TYR     CB 1648   5.603   4.121   2.945
  104TYR    HB1 1649   5.683   4.050   2.922
  104TYR    HB2 1650   5.620   4.198   2.870
  104TYR     CG 1651   5.471   4.052   2.922
  104TYR    CD1 1652   5.360   4.126   2.879
  104TYR    HD1 1653   5.360   4.231   2.855
  104TYR    CE1 1654   5.236   4.062   2.868
  104TYR    HE1 1655   5.151   4.109   2.821
  104TYR     CZ 1656   5.232   3.923   2.889
  104TYR     OH 1657   5.112   3.860   2.874
  104TYR     HH 1658   5.127   3.775   2.917
  104TYR    CE2 1659   5.343   3.847   2.931
  104TYR    HE2 1660   5.333   3.741   2.949
  104TYR    CD2 1661   5.466   3.914   2.942
  104TYR    HD2 1662   5.553   3.858   2.975
  104TYR      C 1663   5.534   4.279   3.124
  104TYR      O 1664   5.436   4.258   3.194
  105LEU      N 1665   5.559   4.404   3.083
  105LEU      H 1666   5.641   4.414   3.024
  105LEU     CA 1667   5.472   4.519   3.091
  105LEU     HA 1668   5.393   4.487   3.160
  105LEU     CB 1669   5.544   4.643   3.144
  105LEU    HB1 1670   5.627   4.675   3.080
  105LEU    HB2 1671   5.590   4.612   3.238
  105LEU     CG 1672   5.456   4.764   3.174
  105LEU     HG 1673   5.370   4.779   3.110
  105LEU    CD1 1674   5.407   4.752   3.318
  105LEU   HD11 1675   5.479   4.697   3.378
  105LEU   HD12 1676   5.391   4.853   3.358
  105LEU   HD13 1677   5.317   4.690   3.323
  105LEU    CD2 1678   5.543   4.889   3.163
  105LEU   HD21 1679   5.630   4.879   3.228
  105LEU   HD22 1680   5.577   4.905   3.061
  105LEU   HD23 1681   5.485   4.979   3.181
  105LEU      C 1682   5.406   4.539   2.955
  105LEU      O 1683   5.482   4.539   2.858
  106ASP      N 1684   5.274   4.555   2.943
  106ASP      H 1685   5.212   4.567   3.021
  106ASP     CA 1686   5.204   4.564   2.816
  106ASP     HA 1687   5.244   4.486   2.751
  106ASP     CB 1688   5.053   4.550   2.833
  106ASP    HB1 1689   5.014   4.555   2.731
  106ASP    HB2 1690   5.011   4.624   2.900
  106ASP     CG 1691   5.016   4.417   2.897
  106ASP    OD1 1692   5.016   4.314   2.826
  106ASP    OD2 1693   4.988   4.415   3.019
  106ASP      C 1694   5.230   4.696   2.745
  106ASP      O 1695   5.266   4.692   2.627
  107LEU      N 1696   5.234   4.808   2.817
  107LEU      H 1697   5.215   4.793   2.916
  107LEU     CA 1698   5.268   4.940   2.768
  107LEU     HA 1699   5.330   4.923   2.680
  107LEU     CB 1700   5.138   5.001   2.717
  107LEU    HB1 1701   5.080   5.011   2.808
  107LEU    HB2 1702   5.094   4.925   2.651
  107LEU     CG 1703   5.120   5.133   2.642
  107LEU     HG 1704   5.182   5.204   2.696
  107LEU    CD1 1705   5.155   5.123   2.493
  107LEU   HD11 1706   5.125   5.212   2.438
  107LEU   HD12 1707   5.263   5.109   2.482
  107LEU   HD13 1708   5.096   5.042   2.452
  107LEU    CD2 1709   4.976   5.180   2.658
  107LEU   HD21 1710   4.959   5.274   2.605
  107LEU   HD22 1711   4.910   5.114   2.602
  107LEU   HD23 1712   4.957   5.188   2.765
  107LEU      C 1713   5.343   5.029   2.866
  107LEU      O 1714   5.301   5.038   2.981
  108TYR      N 1715   5.456   5.085   2.822
  108TYR      H 1716   5.493   5.066   2.730
  108TYR     CA 1717   5.527   5.186   2.898
  108TYR     HA 1718   5.475   5.198   2.993
  108TYR     CB 1719   5.673   5.147   2.913
  108TYR    HB1 1720   5.718   5.166   2.815
  108TYR    HB2 1721   5.684   5.039   2.924
  108TYR     CG 1722   5.767   5.209   3.013
  108TYR    CD1 1723   5.726   5.202   3.147
  108TYR    HD1 1724   5.626   5.171   3.173
  108TYR    CE1 1725   5.825   5.222   3.245
  108TYR    HE1 1726   5.790   5.208   3.346
  108TYR     CZ 1727   5.953   5.268   3.207
  108TYR     OH 1728   6.050   5.291   3.300
  108TYR     HH 1729   6.135   5.304   3.258
  108TYR    CE2 1730   5.991   5.269   3.072
  108TYR    HE2 1731   6.083   5.310   3.034
  108TYR    CD2 1732   5.898   5.236   2.972
  108TYR    HD2 1733   5.922   5.237   2.867
  108TYR      C 1734   5.519   5.320   2.825
  108TYR      O 1735   5.525   5.319   2.702
  109LEU      N 1736   5.514   5.424   2.908
  109LEU      H 1737   5.510   5.401   3.006
  109LEU     CA 1738   5.495   5.558   2.854
  109LEU     HA 1739   5.497   5.547   2.746
  109LEU     CB 1740   5.362   5.619   2.896
  109LEU    HB1 1741   5.375   5.715   2.846
  109LEU    HB2 1742   5.366   5.626   3.005
  109LEU     CG 1743   5.228   5.556   2.858
  109LEU     HG 1744   5.212   5.466   2.917
  109LEU    CD1 1745   5.118   5.658   2.884
  109LEU   HD11 1746   5.133   5.680   2.990
  109LEU   HD12 1747   5.132   5.747   2.824
  109LEU   HD13 1748   5.024   5.604   2.870
  109LEU    CD2 1749   5.228   5.524   2.709
  109LEU   HD21 1750   5.139   5.466   2.683
  109LEU   HD22 1751   5.240   5.620   2.658
  109LEU   HD23 1752   5.310   5.455   2.693
  109LEU      C 1753   5.602   5.654   2.904
  109LEU      O 1754   5.626   5.649   3.024
  110ILE      N 1755   5.662   5.740   2.822
  110ILE      H 1756   5.644   5.738   2.723
  110ILE     CA 1757   5.739   5.852   2.873
  110ILE     HA 1758   5.804   5.804   2.946
  110ILE     CB 1759   5.822   5.929   2.770
  110ILE     HB 1760   5.752   5.987   2.710
  110ILE    CG2 1761   5.912   6.025   2.846
  110ILE   HG21 1762   5.850   6.092   2.905
  110ILE   HG22 1763   5.983   5.975   2.912
  110ILE   HG23 1764   5.974   6.085   2.779
  110ILE    CG1 1765   5.904   5.831   2.686
  110ILE   HG11 1766   5.841   5.751   2.646
  110ILE   HG12 1767   5.974   5.778   2.750
  110ILE     CD 1768   5.972   5.897   2.566
  110ILE    HD1 1769   6.038   5.828   2.514
  110ILE    HD2 1770   5.905   5.938   2.491
  110ILE    HD3 1771   6.047   5.970   2.597
  110ILE      C 1772   5.641   5.944   2.945
  110ILE      O 1773   5.538   5.979   2.887
  111HIS      N 1774   5.673   5.991   3.066
  111HIS      H 1775   5.763   5.963   3.103
  111HIS     CA 1776   5.587   6.076   3.145
  111HIS     HA 1777   5.486   6.045   3.118
  111HIS     CB 1778   5.612   6.058   3.294
  111HIS    HB1 1779   5.683   6.132   3.329
  111HIS    HB2 1780   5.656   5.959   3.307
  111HIS     CG 1781   5.494   6.062   3.388
  111HIS    ND1 1782   5.487   5.990   3.507
  111HIS    CE1 1783   5.374   6.021   3.569
  111HIS    HE1 1784   5.343   5.969   3.658
  111HIS    NE2 1785   5.300   6.104   3.493
  111HIS    HE2 1786   5.203   6.127   3.507
  111HIS    CD2 1787   5.375   6.131   3.380
  111HIS    HD2 1788   5.348   6.204   3.306
  111HIS      C 1789   5.584   6.225   3.114
  111HIS      O 1790   5.474   6.279   3.112
  112TRP      N 1791   5.690   6.287   3.061
  112TRP      H 1792   5.770   6.227   3.041
  112TRP     CA 1793   5.696   6.422   3.010
  112TRP     HA 1794   5.601   6.445   2.962
  112TRP     CB 1795   5.722   6.524   3.121
  112TRP    HB1 1796   5.739   6.617   3.067
  112TRP    HB2 1797   5.817   6.495   3.166
  112TRP     CG 1798   5.621   6.553   3.227
  112TRP    CD1 1799   5.615   6.502   3.352
  112TRP    HD1 1800   5.688   6.429   3.382
  112TRP    NE1 1801   5.509   6.555   3.423
  112TRP    HE1 1802   5.499   6.539   3.522
  112TRP    CE2 1803   5.427   6.628   3.339
  112TRP    CZ2 1804   5.306   6.696   3.357
  112TRP    HZ2 1805   5.253   6.696   3.452
  112TRP    CH2 1806   5.260   6.782   3.257
  112TRP    HH2 1807   5.167   6.833   3.276
  112TRP    CZ3 1808   5.331   6.793   3.137
  112TRP    HZ3 1809   5.292   6.856   3.059
  112TRP    CE3 1810   5.452   6.724   3.120
  112TRP    HE3 1811   5.506   6.740   3.028
  112TRP    CD2 1812   5.503   6.639   3.219
  112TRP      C 1813   5.801   6.427   2.900
  112TRP      O 1814   5.888   6.340   2.900
  113PRO      N 1815   5.795   6.527   2.812
  113PRO     CD 1816   5.680   6.609   2.779
  113PRO    HD1 1817   5.657   6.674   2.863
  113PRO    HD2 1818   5.603   6.534   2.761
  113PRO     CG 1819   5.718   6.692   2.656
  113PRO    HG1 1820   5.732   6.797   2.679
  113PRO    HG2 1821   5.639   6.688   2.581
  113PRO     CB 1822   5.840   6.621   2.597
  113PRO    HB1 1823   5.920   6.687   2.562
  113PRO    HB2 1824   5.805   6.556   2.517
  113PRO     CA 1825   5.899   6.541   2.712
  113PRO     HA 1826   5.935   6.442   2.684
  113PRO      C 1827   6.024   6.601   2.774
  113PRO      O 1828   6.127   6.600   2.706
  114THR      N 1829   6.019   6.661   2.893
  114THR      H 1830   5.938   6.653   2.952
  114THR     CA 1831   6.136   6.700   2.969
  114THR     HA 1832   6.197   6.768   2.910
  114THR     CB 1833   6.087   6.786   3.086
  114THR     HB 1834   6.179   6.812   3.138
  114THR    CG2 1835   6.025   6.918   3.041
  114THR   HG21 1836   6.024   6.981   3.130
  114THR   HG22 1837   6.086   6.962   2.962
  114THR   HG23 1838   5.929   6.901   2.994
  114THR    OG1 1839   5.996   6.724   3.173
  114THR    HG1 1840   6.030   6.634   3.182
  114THR      C 1841   6.210   6.584   3.035
  114THR      O 1842   6.147   6.494   3.089
  115GLY      N 1843   6.343   6.600   3.040
  115GLY      H 1844   6.388   6.670   2.983
  115GLY     CA 1845   6.422   6.532   3.141
  115GLY    HA1 1846   6.507   6.486   3.090
  115GLY    HA2 1847   6.373   6.452   3.196
  115GLY      C 1848   6.481   6.623   3.247
  115GLY      O 1849   6.525   6.736   3.227
  116PHE      N 1850   6.488   6.570   3.369
  116PHE      H 1851   6.474   6.470   3.366
  116PHE     CA 1852   6.550   6.626   3.488
  116PHE     HA 1853   6.577   6.730   3.471
  116PHE     CB 1854   6.449   6.654   3.599
  116PHE    HB1 1855   6.492   6.733   3.660
  116PHE    HB2 1856   6.438   6.557   3.647
  116PHE     CG 1857   6.305   6.692   3.574
  116PHE    CD1 1858   6.269   6.774   3.466
  116PHE    HD1 1859   6.346   6.803   3.397
  116PHE    CE1 1860   6.134   6.807   3.450
  116PHE    HE1 1861   6.104   6.871   3.368
  116PHE     CZ 1862   6.039   6.764   3.543
  116PHE     HZ 1863   5.932   6.780   3.534
  116PHE    CE2 1864   6.073   6.684   3.653
  116PHE    HE2 1865   5.996   6.645   3.719
  116PHE    CD2 1866   6.207   6.646   3.663
  116PHE    HD2 1867   6.249   6.605   3.754
  116PHE      C 1868   6.669   6.544   3.535
  116PHE      O 1869   6.689   6.425   3.510
  117LYS      N 1870   6.757   6.606   3.614
  117LYS      H 1871   6.729   6.700   3.638
  117LYS     CA 1872   6.878   6.542   3.661
  117LYS     HA 1873   6.940   6.521   3.574
  117LYS     CB 1874   6.956   6.652   3.732
  117LYS    HB1 1875   6.893   6.698   3.808
  117LYS    HB2 1876   6.981   6.728   3.659
  117LYS     CG 1877   7.087   6.601   3.792
  117LYS    HG1 1878   7.147   6.537   3.727
  117LYS    HG2 1879   7.072   6.556   3.890
  117LYS     CD 1880   7.180   6.720   3.812
  117LYS    HD1 1881   7.125   6.800   3.861
  117LYS    HD2 1882   7.204   6.761   3.714
  117LYS     CE 1883   7.310   6.681   3.881
  117LYS    HE1 1884   7.353   6.600   3.822
  117LYS    HE2 1885   7.301   6.629   3.977
  117LYS     NZ 1886   7.396   6.801   3.882
  117LYS    HZ1 1887   7.356   6.871   3.942
  117LYS    HZ2 1888   7.488   6.776   3.913
  117LYS    HZ3 1889   7.394   6.827   3.784
  117LYS      C 1890   6.863   6.426   3.758
  117LYS      O 1891   6.782   6.433   3.849
  118PRO      N 1892   6.941   6.318   3.746
  118PRO     CD 1893   7.027   6.284   3.635
  118PRO    HD1 1894   7.126   6.329   3.645
  118PRO    HD2 1895   6.977   6.319   3.545
  118PRO     CG 1896   7.031   6.131   3.637
  118PRO    HG1 1897   7.111   6.088   3.577
  118PRO    HG2 1898   6.937   6.094   3.596
  118PRO     CB 1899   7.038   6.108   3.788
  118PRO    HB1 1900   7.139   6.132   3.824
  118PRO    HB2 1901   7.008   6.005   3.806
  118PRO     CA 1902   6.938   6.210   3.842
  118PRO     HA 1903   6.834   6.177   3.846
  118PRO      C 1904   6.969   6.245   3.987
  118PRO      O 1905   7.053   6.329   4.016
  119GLY      N 1906   6.905   6.176   4.082
  119GLY      H 1907   6.834   6.109   4.054
  119GLY     CA 1908   6.920   6.218   4.220
  119GLY    HA1 1909   6.917   6.326   4.233
  119GLY    HA2 1910   7.009   6.173   4.263
  119GLY      C 1911   6.808   6.166   4.308
  119GLY      O 1912   6.759   6.057   4.280
  120LYS      N 1913   6.771   6.237   4.415
  120LYS      H 1914   6.796   6.334   4.402
  120LYS     CA 1915   6.683   6.197   4.523
  120LYS     HA 1916   6.654   6.095   4.501
  120LYS     CB 1917   6.762   6.192   4.654
  120LYS    HB1 1918   6.846   6.124   4.641
  120LYS    HB2 1919   6.706   6.141   4.732
  120LYS     CG 1920   6.810   6.324   4.713
  120LYS    HG1 1921   6.728   6.396   4.711
  120LYS    HG2 1922   6.884   6.370   4.648
  120LYS     CD 1923   6.873   6.303   4.851
  120LYS    HD1 1924   6.965   6.247   4.832
  120LYS    HD2 1925   6.806   6.241   4.911
  120LYS     CE 1926   6.899   6.438   4.916
  120LYS    HE1 1927   6.809   6.479   4.962
  120LYS    HE2 1928   6.947   6.499   4.839
  120LYS     NZ 1929   6.993   6.408   5.025
  120LYS    HZ1 1930   7.085   6.392   4.987
  120LYS    HZ2 1931   7.010   6.492   5.079
  120LYS    HZ3 1932   6.971   6.321   5.071
  120LYS      C 1933   6.549   6.267   4.539
  120LYS      O 1934   6.468   6.225   4.622
  121GLU      N 1935   6.523   6.366   4.454
  121GLU      H 1936   6.597   6.390   4.389
  121GLU     CA 1937   6.392   6.427   4.443
  121GLU     HA 1938   6.317   6.373   4.500
  121GLU     CB 1939   6.388   6.563   4.513
  121GLU    HB1 1940   6.284   6.596   4.504
  121GLU    HB2 1941   6.456   6.626   4.455
  121GLU     CG 1942   6.425   6.566   4.661
  121GLU    HG1 1943   6.530   6.542   4.677
  121GLU    HG2 1944   6.368   6.489   4.712
  121GLU     CD 1945   6.391   6.698   4.728
  121GLU    OE1 1946   6.487   6.773   4.757
  121GLU    OE2 1947   6.274   6.721   4.768
  121GLU      C 1948   6.330   6.436   4.305
  121GLU      O 1949   6.396   6.486   4.214
  122PHE      N 1950   6.209   6.387   4.278
  122PHE      H 1951   6.162   6.336   4.352
  122PHE     CA 1952   6.158   6.370   4.144
  122PHE     HA 1953   6.234   6.313   4.091
  122PHE     CB 1954   6.027   6.293   4.159
  122PHE    HB1 1955   5.986   6.276   4.059
  122PHE    HB2 1956   5.965   6.357   4.220
  122PHE     CG 1957   6.033   6.152   4.213
  122PHE    CD1 1958   6.016   6.140   4.351
  122PHE    HD1 1959   5.989   6.228   4.407
  122PHE    CE1 1960   6.002   6.015   4.413
  122PHE    HE1 1961   5.980   6.007   4.519
  122PHE     CZ 1962   6.017   5.903   4.331
  122PHE     HZ 1963   6.023   5.805   4.374
  122PHE    CE2 1964   6.027   5.915   4.192
  122PHE    HE2 1965   6.035   5.822   4.138
  122PHE    CD2 1966   6.032   6.040   4.128
  122PHE    HD2 1967   6.034   6.055   4.021
  122PHE      C 1968   6.126   6.504   4.079
  122PHE      O 1969   6.131   6.509   3.956
  123PHE      N 1970   6.095   6.607   4.157
  123PHE      H 1971   6.092   6.593   4.257
  123PHE     CA 1972   6.097   6.747   4.118
  123PHE     HA 1973   6.105   6.755   4.010
  123PHE     CB 1974   5.968   6.818   4.156
  123PHE    HB1 1975   5.992   6.924   4.160
  123PHE    HB2 1976   5.943   6.790   4.258
  123PHE     CG 1977   5.854   6.796   4.058
  123PHE    CD1 1978   5.870   6.855   3.933
  123PHE    HD1 1979   5.948   6.927   3.911
  123PHE    CE1 1980   5.777   6.827   3.832
  123PHE    HE1 1981   5.785   6.881   3.739
  123PHE     CZ 1982   5.660   6.756   3.859
  123PHE     HZ 1983   5.577   6.750   3.791
  123PHE    CE2 1984   5.650   6.693   3.984
  123PHE    HE2 1985   5.564   6.636   4.016
  123PHE    CD2 1986   5.746   6.710   4.084
  123PHE    HD2 1987   5.737   6.662   4.180
  123PHE      C 1988   6.224   6.810   4.173
  123PHE      O 1989   6.218   6.881   4.272
  124PRO      N 1990   6.345   6.789   4.119
  124PRO     CD 1991   6.384   6.708   4.005
  124PRO    HD1 1992   6.343   6.743   3.911
  124PRO    HD2 1993   6.351   6.606   4.024
  124PRO     CG 1994   6.537   6.707   4.003
  124PRO    HG1 1995   6.577   6.753   3.913
  124PRO    HG2 1996   6.569   6.603   4.010
  124PRO     CB 1997   6.583   6.782   4.127
  124PRO    HB1 1998   6.676   6.837   4.114
  124PRO    HB2 1999   6.597   6.721   4.216
  124PRO     CA 2000   6.460   6.868   4.156
  124PRO     HA 2001   6.461   6.895   4.261
  124PRO      C 2002   6.481   7.006   4.094
  124PRO      O 2003   6.493   7.026   3.973
  125LEU      N 2004   6.493   7.105   4.182
  125LEU      H 2005   6.496   7.085   4.281
  125LEU     CA 2006   6.506   7.245   4.146
  125LEU     HA 2007   6.482   7.255   4.040
  125LEU     CB 2008   6.395   7.321   4.218
  125LEU    HB1 2009   6.380   7.416   4.167
  125LEU    HB2 2010   6.439   7.346   4.315
  125LEU     CG 2011   6.257   7.261   4.244
  125LEU     HG 2012   6.269   7.171   4.306
  125LEU    CD1 2013   6.174   7.360   4.325
  125LEU   HD11 2014   6.176   7.458   4.276
  125LEU   HD12 2015   6.071   7.323   4.333
  125LEU   HD13 2016   6.226   7.370   4.420
  125LEU    CD2 2017   6.184   7.223   4.116
  125LEU   HD21 2018   6.231   7.131   4.080
  125LEU   HD22 2019   6.082   7.197   4.144
  125LEU   HD23 2020   6.188   7.303   4.042
  125LEU      C 2021   6.640   7.307   4.182
  125LEU      O 2022   6.717   7.257   4.264
  126ASP      N 2023   6.664   7.421   4.119
  126ASP      H 2024   6.586   7.442   4.058
  126ASP     CA 2025   6.756   7.532   4.132
  126ASP     HA 2026   6.849   7.489   4.170
  126ASP     CB 2027   6.772   7.597   3.995
  126ASP    HB1 2028   6.674   7.632   3.963
  126ASP    HB2 2029   6.797   7.514   3.930
  126ASP     CG 2030   6.873   7.711   4.000
  126ASP    OD1 2031   6.993   7.694   3.967
  126ASP    OD2 2032   6.830   7.823   4.035
  126ASP      C 2033   6.711   7.628   4.241
  126ASP      O 2034   6.592   7.631   4.269
  127GLU      N 2035   6.801   7.710   4.297
  127GLU      H 2036   6.898   7.707   4.270
  127GLU     CA 2037   6.770   7.807   4.400
  127GLU     HA 2038   6.712   7.758   4.479
  127GLU     CB 2039   6.898   7.859   4.466
  127GLU    HB1 2040   6.968   7.777   4.480
  127GLU    HB2 2041   6.873   7.900   4.563
  127GLU     CG 2042   6.969   7.963   4.381
  127GLU    HG1 2043   6.903   8.048   4.367
  127GLU    HG2 2044   7.002   7.925   4.284
  127GLU     CD 2045   7.095   8.004   4.457
  127GLU    OE1 2046   7.209   7.960   4.432
  127GLU    OE2 2047   7.077   8.074   4.559
  127GLU      C 2048   6.670   7.915   4.362
  127GLU      O 2049   6.618   7.990   4.445
  128SER      N 2050   6.644   7.932   4.233
  128SER      H 2051   6.704   7.884   4.168
  128SER     CA 2052   6.542   8.018   4.175
  128SER     HA 2053   6.534   8.107   4.237
  128SER     CB 2054   6.586   8.042   4.031
  128SER    HB1 2055   6.680   8.097   4.027
  128SER    HB2 2056   6.503   8.091   3.981
  128SER     OG 2057   6.598   7.917   3.966
  128SER     HG 2058   6.690   7.891   3.974
  128SER      C 2059   6.402   7.957   4.172
  128SER      O 2060   6.307   8.025   4.133
  129GLY      N 2061   6.392   7.827   4.204
  129GLY      H 2062   6.483   7.786   4.214
  129GLY     CA 2063   6.273   7.748   4.226
  129GLY    HA1 2064   6.182   7.805   4.244
  129GLY    HA2 2065   6.281   7.673   4.304
  129GLY      C 2066   6.240   7.677   4.096
  129GLY      O 2067   6.132   7.623   4.074
  130ASN      N 2068   6.328   7.684   3.996
  130ASN      H 2069   6.418   7.725   4.018
  130ASN     CA 2070   6.316   7.627   3.863
  130ASN     HA 2071   6.209   7.613   3.844
  130ASN     CB 2072   6.363   7.737   3.768
  130ASN    HB1 2073   6.361   7.691   3.669
  130ASN    HB2 2074   6.467   7.765   3.785
  130ASN     CG 2075   6.262   7.851   3.775
  130ASN    OD1 2076   6.156   7.851   3.713
  130ASN    ND2 2077   6.310   7.962   3.834
  130ASN   HD21 2078   6.405   7.977   3.864
  130ASN   HD22 2079   6.266   8.049   3.807
  130ASN      C 2080   6.376   7.488   3.853
  130ASN      O 2081   6.477   7.460   3.917
  131VAL      N 2082   6.318   7.399   3.771
  131VAL      H 2083   6.234   7.422   3.721
  131VAL     CA 2084   6.364   7.262   3.759
  131VAL     HA 2085   6.378   7.232   3.862
  131VAL     CB 2086   6.266   7.174   3.683
  131VAL     HB 2087   6.167   7.196   3.725
  131VAL    CG1 2088   6.270   7.207   3.534
  131VAL   HG11 2089   6.364   7.175   3.489
  131VAL   HG12 2090   6.188   7.155   3.483
  131VAL   HG13 2091   6.249   7.314   3.529
  131VAL    CG2 2092   6.278   7.025   3.715
  131VAL   HG21 2093   6.253   7.005   3.820
  131VAL   HG22 2094   6.201   6.970   3.663
  131VAL   HG23 2095   6.372   6.980   3.683
  131VAL      C 2096   6.504   7.253   3.699
  131VAL      O 2097   6.547   7.337   3.620
  132VAL      N 2098   6.586   7.157   3.741
  132VAL      H 2099   6.555   7.100   3.818
  132VAL     CA 2100   6.719   7.126   3.692
  132VAL     HA 2101   6.765   7.223   3.675
  132VAL     CB 2102   6.804   7.050   3.794
  132VAL     HB 2103   6.755   6.955   3.818
  132VAL    CG1 2104   6.942   7.018   3.738
  132VAL   HG11 2105   6.932   6.949   3.654
  132VAL   HG12 2106   6.994   7.106   3.700
  132VAL   HG13 2107   6.995   6.976   3.824
  132VAL    CG2 2108   6.810   7.131   3.923
  132VAL   HG21 2109   6.851   7.228   3.895
  132VAL   HG22 2110   6.717   7.145   3.977
  132VAL   HG23 2111   6.867   7.077   3.999
  132VAL      C 2112   6.708   7.037   3.570
  132VAL      O 2113   6.648   6.930   3.576
  133PRO      N 2114   6.758   7.076   3.453
  133PRO     CD 2115   6.814   7.208   3.431
  133PRO    HD1 2116   6.894   7.231   3.502
  133PRO    HD2 2117   6.730   7.277   3.439
  133PRO     CG 2118   6.861   7.200   3.286
  133PRO    HG1 2119   6.957   7.150   3.295
  133PRO    HG2 2120   6.873   7.299   3.242
  133PRO     CB 2121   6.762   7.104   3.222
  133PRO    HB1 2122   6.802   7.069   3.127
  133PRO    HB2 2123   6.670   7.157   3.195
  133PRO     CA 2124   6.742   6.999   3.331
  133PRO     HA 2125   6.641   6.959   3.333
  133PRO      C 2126   6.848   6.890   3.325
  133PRO      O 2127   6.951   6.896   3.392
  134SER      N 2128   6.818   6.779   3.256
  134SER      H 2129   6.730   6.783   3.207
  134SER     CA 2130   6.915   6.678   3.220
  134SER     HA 2131   6.997   6.687   3.292
  134SER     CB 2132   6.871   6.533   3.242
  134SER    HB1 2133   6.856   6.518   3.349
  134SER    HB2 2134   6.944   6.464   3.199
  134SER     OG 2135   6.751   6.506   3.173
  134SER     HG 2136   6.762   6.477   3.082
  134SER      C 2137   6.957   6.693   3.075
  134SER      O 2138   6.873   6.727   2.992
  135ASP      N 2139   7.079   6.651   3.040
  135ASP      H 2140   7.133   6.614   3.116
  135ASP     CA 2141   7.143   6.674   2.912
  135ASP     HA 2142   7.131   6.779   2.887
  135ASP     CB 2143   7.295   6.660   2.915
  135ASP    HB1 2144   7.330   6.689   2.815
  135ASP    HB2 2145   7.331   6.561   2.940
  135ASP     CG 2146   7.371   6.740   3.020
  135ASP    OD1 2147   7.376   6.865   3.017
  135ASP    OD2 2148   7.427   6.681   3.115
  135ASP      C 2149   7.078   6.587   2.806
  135ASP      O 2150   7.137   6.572   2.699
  136THR      N 2151   6.961   6.526   2.829
  136THR      H 2152   6.908   6.558   2.909
  136THR     CA 2153   6.897   6.430   2.742
  136THR     HA 2154   6.975   6.386   2.680
  136THR     CB 2155   6.827   6.326   2.829
  136THR     HB 2156   6.762   6.267   2.764
  136THR    CG2 2157   6.928   6.236   2.899
  136THR   HG21 2158   6.873   6.148   2.931
  136THR   HG22 2159   7.005   6.191   2.836
  136THR   HG23 2160   6.970   6.284   2.988
  136THR    OG1 2161   6.745   6.397   2.919
  136THR    HG1 2162   6.667   6.343   2.935
  136THR      C 2163   6.807   6.491   2.635
  136THR      O 2164   6.760   6.604   2.649
  137ASN      N 2165   6.781   6.416   2.528
  137ASN      H 2166   6.822   6.324   2.529
  137ASN     CA 2167   6.686   6.447   2.423
  137ASN     HA 2168   6.622   6.526   2.461
  137ASN     CB 2169   6.752   6.499   2.295
  137ASN    HB1 2170   6.831   6.570   2.321
  137ASN    HB2 2171   6.668   6.553   2.252
  137ASN     CG 2172   6.788   6.399   2.186
  137ASN    OD1 2173   6.705   6.355   2.107
  137ASN    ND2 2174   6.909   6.344   2.183
  137ASN   HD21 2175   6.983   6.368   2.248
  137ASN   HD22 2176   6.920   6.278   2.108
  137ASN      C 2177   6.587   6.334   2.398
  137ASN      O 2178   6.629   6.219   2.411
  138ILE      N 2179   6.462   6.370   2.367
  138ILE      H 2180   6.438   6.468   2.373
  138ILE     CA 2181   6.349   6.282   2.344
  138ILE     HA 2182   6.323   6.226   2.433
  138ILE     CB 2183   6.223   6.364   2.317
  138ILE     HB 2184   6.147   6.287   2.305
  138ILE    CG2 2185   6.188   6.446   2.441
  138ILE   HG21 2186   6.245   6.538   2.454
  138ILE   HG22 2187   6.082   6.472   2.444
  138ILE   HG23 2188   6.194   6.381   2.528
  138ILE    CG1 2189   6.229   6.445   2.188
  138ILE   HG11 2190   6.274   6.383   2.111
  138ILE   HG12 2191   6.301   6.524   2.211
  138ILE     CD 2192   6.098   6.507   2.139
  138ILE    HD1 2193   6.041   6.570   2.208
  138ILE    HD2 2194   6.113   6.573   2.054
  138ILE    HD3 2195   6.024   6.430   2.119
  138ILE      C 2196   6.367   6.170   2.243
  138ILE      O 2197   6.300   6.067   2.248
  139LEU      N 2198   6.455   6.180   2.142
  139LEU      H 2199   6.509   6.265   2.139
  139LEU     CA 2200   6.487   6.084   2.038
  139LEU     HA 2201   6.399   6.031   2.003
  139LEU     CB 2202   6.539   6.168   1.922
  139LEU    HB1 2203   6.545   6.097   1.840
  139LEU    HB2 2204   6.641   6.208   1.928
  139LEU     CG 2205   6.450   6.283   1.877
  139LEU     HG 2206   6.448   6.372   1.940
  139LEU    CD1 2207   6.494   6.338   1.741
  139LEU   HD11 2208   6.409   6.398   1.709
  139LEU   HD12 2209   6.583   6.399   1.757
  139LEU   HD13 2210   6.527   6.263   1.669
  139LEU    CD2 2211   6.308   6.232   1.857
  139LEU   HD21 2212   6.263   6.199   1.951
  139LEU   HD22 2213   6.247   6.314   1.820
  139LEU   HD23 2214   6.306   6.145   1.792
  139LEU      C 2215   6.594   5.985   2.083
  139LEU      O 2216   6.578   5.866   2.056
  140ASP      N 2217   6.693   6.030   2.160
  140ASP      H 2218   6.699   6.129   2.180
  140ASP     CA 2219   6.786   5.940   2.224
  140ASP     HA 2220   6.818   5.867   2.150
  140ASP     CB 2221   6.918   6.008   2.260
  140ASP    HB1 2222   6.899   6.090   2.329
  140ASP    HB2 2223   6.967   6.054   2.174
  140ASP     CG 2224   7.023   5.909   2.310
  140ASP    OD1 2225   7.083   5.941   2.415
  140ASP    OD2 2226   7.075   5.822   2.238
  140ASP      C 2227   6.722   5.866   2.341
  140ASP      O 2228   6.743   5.746   2.357
  141THR      N 2229   6.629   5.930   2.413
  141THR      H 2230   6.625   6.029   2.396
  141THR     CA 2231   6.537   5.872   2.508
  141THR     HA 2232   6.582   5.802   2.578
  141THR     CB 2233   6.454   5.976   2.582
  141THR     HB 2234   6.405   6.044   2.512
  141THR    CG2 2235   6.353   5.917   2.680
  141THR   HG21 2236   6.277   5.855   2.633
  141THR   HG22 2237   6.403   5.867   2.763
  141THR   HG23 2238   6.303   5.995   2.739
  141THR    OG1 2239   6.541   6.050   2.665
  141THR    HG1 2240   6.494   6.125   2.703
  141THR      C 2241   6.443   5.778   2.433
  141THR      O 2242   6.415   5.669   2.482
  142TRP      N 2243   6.401   5.811   2.311
  142TRP      H 2244   6.433   5.900   2.276
  142TRP     CA 2245   6.327   5.719   2.225
  142TRP     HA 2246   6.239   5.696   2.284
  142TRP     CB 2247   6.266   5.782   2.101
  142TRP    HB1 2248   6.342   5.798   2.024
  142TRP    HB2 2249   6.219   5.878   2.124
  142TRP     CG 2250   6.150   5.705   2.046
  142TRP    CD1 2251   6.154   5.632   1.933
  142TRP    HD1 2252   6.247   5.610   1.883
  142TRP    NE1 2253   6.032   5.574   1.905
  142TRP    HE1 2254   6.021   5.500   1.837
  142TRP    CE2 2255   5.944   5.596   2.009
  142TRP    CZ2 2256   5.819   5.543   2.041
  142TRP    HZ2 2257   5.771   5.473   1.975
  142TRP    CH2 2258   5.756   5.581   2.161
  142TRP    HH2 2259   5.675   5.519   2.196
  142TRP    CZ3 2260   5.819   5.679   2.239
  142TRP    HZ3 2261   5.786   5.704   2.339
  142TRP    CE3 2262   5.946   5.729   2.210
  142TRP    HE3 2263   5.995   5.806   2.268
  142TRP    CD2 2264   6.014   5.686   2.094
  142TRP      C 2265   6.407   5.593   2.195
  142TRP      O 2266   6.358   5.482   2.210
  143ALA      N 2267   6.537   5.605   2.165
  143ALA      H 2268   6.563   5.696   2.131
  143ALA     CA 2269   6.623   5.493   2.132
  143ALA     HA 2270   6.572   5.431   2.058
  143ALA     CB 2271   6.750   5.551   2.070
  143ALA    HB1 2272   6.810   5.615   2.135
  143ALA    HB2 2273   6.804   5.461   2.043
  143ALA    HB3 2274   6.733   5.611   1.981
  143ALA      C 2275   6.650   5.399   2.249
  143ALA      O 2276   6.653   5.276   2.239
  144ALA      N 2277   6.646   5.459   2.368
  144ALA      H 2278   6.652   5.559   2.366
  144ALA     CA 2279   6.642   5.392   2.497
  144ALA     HA 2280   6.721   5.318   2.504
  144ALA     CB 2281   6.665   5.489   2.613
  144ALA    HB1 2282   6.579   5.555   2.624
  144ALA    HB2 2283   6.687   5.432   2.704
  144ALA    HB3 2284   6.759   5.544   2.605
  144ALA      C 2285   6.516   5.309   2.515
  144ALA      O 2286   6.522   5.192   2.553
  145MET      N 2287   6.403   5.368   2.475
  145MET      H 2288   6.406   5.462   2.439
  145MET     CA 2289   6.274   5.303   2.481
  145MET     HA 2290   6.258   5.265   2.582
  145MET     CB 2291   6.176   5.415   2.446
  145MET    HB1 2292   6.169   5.408   2.337
  145MET    HB2 2293   6.203   5.517   2.473
  145MET     CG 2294   6.036   5.396   2.503
  145MET    HG1 2295   5.996   5.299   2.473
  145MET    HG2 2296   5.982   5.483   2.464
  145MET     SD 2297   6.016   5.408   2.682
  145MET     CE 2298   5.837   5.410   2.710
  145MET    HE1 2299   5.802   5.314   2.674
  145MET    HE2 2300   5.806   5.418   2.814
  145MET    HE3 2301   5.793   5.494   2.655
  145MET      C 2302   6.258   5.188   2.383
  145MET      O 2303   6.215   5.078   2.415
  146GLU      N 2304   6.302   5.204   2.258
  146GLU      H 2305   6.317   5.302   2.241
  146GLU     CA 2306   6.302   5.115   2.143
  146GLU     HA 2307   6.203   5.072   2.130
  146GLU     CB 2308   6.355   5.183   2.017
  146GLU    HB1 2309   6.371   5.103   1.945
  146GLU    HB2 2310   6.446   5.241   2.030
  146GLU     CG 2311   6.249   5.269   1.948
  146GLU    HG1 2312   6.219   5.349   2.015
  146GLU    HG2 2313   6.158   5.212   1.930
  146GLU     CD 2314   6.305   5.322   1.816
  146GLU    OE1 2315   6.282   5.259   1.711
  146GLU    OE2 2316   6.366   5.431   1.817
  146GLU      C 2317   6.394   4.997   2.166
  146GLU      O 2318   6.381   4.897   2.095
  147GLU      N 2319   6.487   4.999   2.263
  147GLU      H 2320   6.506   5.092   2.297
  147GLU     CA 2321   6.571   4.885   2.292
  147GLU     HA 2322   6.597   4.829   2.202
  147GLU     CB 2323   6.699   4.942   2.353
  147GLU    HB1 2324   6.667   4.990   2.446
  147GLU    HB2 2325   6.739   5.023   2.292
  147GLU     CG 2326   6.802   4.833   2.379
  147GLU    HG1 2327   6.818   4.777   2.287
  147GLU    HG2 2328   6.751   4.769   2.452
  147GLU     CD 2329   6.929   4.900   2.429
  147GLU    OE1 2330   6.932   4.941   2.547
  147GLU    OE2 2331   7.029   4.900   2.353
  147GLU      C 2332   6.506   4.793   2.394
  147GLU      O 2333   6.523   4.672   2.386
  148LEU      N 2334   6.414   4.849   2.474
  148LEU      H 2335   6.381   4.942   2.453
  148LEU     CA 2336   6.336   4.769   2.567
  148LEU     HA 2337   6.410   4.717   2.627
  148LEU     CB 2338   6.254   4.866   2.651
  148LEU    HB1 2339   6.195   4.813   2.725
  148LEU    HB2 2340   6.178   4.917   2.592
  148LEU     CG 2341   6.335   4.976   2.720
  148LEU     HG 2342   6.376   5.042   2.644
  148LEU    CD1 2343   6.245   5.061   2.809
  148LEU   HD11 2344   6.175   4.997   2.863
  148LEU   HD12 2345   6.307   5.119   2.877
  148LEU   HD13 2346   6.181   5.133   2.757
  148LEU    CD2 2347   6.457   4.934   2.802
  148LEU   HD21 2348   6.417   4.876   2.886
  148LEU   HD22 2349   6.519   4.868   2.742
  148LEU   HD23 2350   6.510   5.022   2.837
  148LEU      C 2351   6.232   4.671   2.514
  148LEU      O 2352   6.220   4.560   2.564
  149VAL      N 2353   6.183   4.708   2.396
  149VAL      H 2354   6.206   4.800   2.361
  149VAL     CA 2355   6.104   4.618   2.315
  149VAL     HA 2356   6.036   4.575   2.389
  149VAL     CB 2357   6.029   4.695   2.207
  149VAL     HB 2358   6.102   4.723   2.131
  149VAL    CG1 2359   5.920   4.612   2.140
  149VAL   HG11 2360   5.849   4.581   2.218
  149VAL   HG12 2361   5.862   4.668   2.066
  149VAL   HG13 2362   5.963   4.528   2.085
  149VAL    CG2 2363   5.966   4.821   2.264
  149VAL   HG21 2364   5.909   4.878   2.190
  149VAL   HG22 2365   5.897   4.793   2.343
  149VAL   HG23 2366   6.048   4.883   2.299
  149VAL      C 2367   6.180   4.500   2.256
  149VAL      O 2368   6.120   4.395   2.237
  150ASP      N 2369   6.308   4.516   2.221
  150ASP      H 2370   6.352   4.605   2.241
  150ASP     CA 2371   6.391   4.410   2.167
  150ASP     HA 2372   6.316   4.353   2.113
  150ASP     CB 2373   6.496   4.459   2.067
  150ASP    HB1 2374   6.524   4.363   2.022
  150ASP    HB2 2375   6.581   4.503   2.118
  150ASP     CG 2376   6.440   4.531   1.945
  150ASP    OD1 2377   6.328   4.506   1.894
  150ASP    OD2 2378   6.522   4.604   1.886
  150ASP      C 2379   6.455   4.326   2.277
  150ASP      O 2380   6.483   4.207   2.269
  151GLU      N 2381   6.474   4.382   2.396
  151GLU      H 2382   6.467   4.482   2.411
  151GLU     CA 2383   6.523   4.314   2.514
  151GLU     HA 2384   6.616   4.261   2.497
  151GLU     CB 2385   6.565   4.425   2.610
  151GLU    HB1 2386   6.568   4.389   2.713
  151GLU    HB2 2387   6.482   4.496   2.610
  151GLU     CG 2388   6.696   4.496   2.580
  151GLU    HG1 2389   6.685   4.597   2.620
  151GLU    HG2 2390   6.709   4.501   2.472
  151GLU     CD 2391   6.825   4.438   2.636
  151GLU    OE1 2392   6.903   4.515   2.698
  151GLU    OE2 2393   6.850   4.316   2.634
  151GLU      C 2394   6.418   4.229   2.585
  151GLU      O 2395   6.445   4.149   2.675
  152GLY      N 2396   6.290   4.246   2.550
  152GLY      H 2397   6.274   4.339   2.514
  152GLY     CA 2398   6.173   4.170   2.589
  152GLY    HA1 2399   6.196   4.064   2.583
  152GLY    HA2 2400   6.096   4.210   2.524
  152GLY      C 2401   6.118   4.194   2.729
  152GLY      O 2402   6.051   4.112   2.790
  153LEU      N 2403   6.141   4.317   2.777
  153LEU      H 2404   6.197   4.378   2.719
  153LEU     CA 2405   6.090   4.379   2.898
  153LEU     HA 2406   6.099   4.311   2.982
  153LEU     CB 2407   6.185   4.493   2.936
  153LEU    HB1 2408   6.154   4.528   3.034
  153LEU    HB2 2409   6.175   4.581   2.873
  153LEU     CG 2410   6.334   4.464   2.944
  153LEU     HG 2411   6.375   4.441   2.846
  153LEU    CD1 2412   6.417   4.577   3.006
  153LEU   HD11 2413   6.372   4.614   3.098
  153LEU   HD12 2414   6.515   4.532   3.024
  153LEU   HD13 2415   6.438   4.656   2.935
  153LEU    CD2 2416   6.364   4.335   3.019
  153LEU   HD21 2417   6.298   4.256   2.982
  153LEU   HD22 2418   6.469   4.307   3.008
  153LEU   HD23 2419   6.341   4.345   3.125
  153LEU      C 2420   5.948   4.434   2.893
  153LEU      O 2421   5.866   4.406   2.980
  154VAL      N 2422   5.914   4.498   2.781
  154VAL      H 2423   5.981   4.504   2.705
  154VAL     CA 2424   5.784   4.550   2.746
  154VAL     HA 2425   5.704   4.509   2.808
  154VAL     CB 2426   5.787   4.702   2.763
  154VAL     HB 2427   5.686   4.743   2.754
  154VAL    CG1 2428   5.848   4.747   2.895
  154VAL   HG11 2429   5.951   4.713   2.904
  154VAL   HG12 2430   5.828   4.853   2.904
  154VAL   HG13 2431   5.797   4.682   2.967
  154VAL    CG2 2432   5.857   4.770   2.646
  154VAL   HG21 2433   5.959   4.734   2.633
  154VAL   HG22 2434   5.806   4.744   2.553
  154VAL   HG23 2435   5.851   4.878   2.664
  154VAL      C 2436   5.742   4.504   2.607
  154VAL      O 2437   5.822   4.442   2.536
  155LYS      N 2438   5.617   4.529   2.566
  155LYS      H 2439   5.563   4.577   2.636
  155LYS     CA 2440   5.561   4.495   2.437
  155LYS     HA 2441   5.627   4.427   2.383
  155LYS     CB 2442   5.427   4.423   2.454
  155LYS    HB1 2443   5.389   4.386   2.359
  155LYS    HB2 2444   5.356   4.494   2.495
  155LYS     CG 2445   5.433   4.307   2.553
  155LYS    HG1 2446   5.335   4.260   2.559
  155LYS    HG2 2447   5.466   4.334   2.654
  155LYS     CD 2448   5.523   4.201   2.492
  155LYS    HD1 2449   5.622   4.246   2.500
  155LYS    HD2 2450   5.491   4.175   2.391
  155LYS     CE 2451   5.523   4.073   2.576
  155LYS    HE1 2452   5.422   4.066   2.614
  155LYS    HE2 2453   5.591   4.088   2.660
  155LYS     NZ 2454   5.556   3.950   2.503
  155LYS    HZ1 2455   5.578   3.878   2.571
  155LYS    HZ2 2456   5.477   3.926   2.446
  155LYS    HZ3 2457   5.638   3.970   2.447
  155LYS      C 2458   5.539   4.608   2.338
  155LYS      O 2459   5.597   4.605   2.229
  156ALA      N 2460   5.456   4.707   2.375
  156ALA      H 2461   5.407   4.701   2.462
  156ALA     CA 2462   5.441   4.838   2.315
  156ALA     HA 2463   5.474   4.838   2.211
  156ALA     CB 2464   5.290   4.862   2.321
  156ALA    HB1 2465   5.234   4.802   2.250
  156ALA    HB2 2466   5.253   4.841   2.421
  156ALA    HB3 2467   5.280   4.970   2.307
  156ALA      C 2468   5.514   4.948   2.391
  156ALA      O 2469   5.540   4.933   2.510
  157ILE      N 2470   5.538   5.065   2.331
  157ILE      H 2471   5.512   5.072   2.234
  157ILE     CA 2472   5.591   5.187   2.390
  157ILE     HA 2473   5.572   5.177   2.496
  157ILE     CB 2474   5.741   5.201   2.368
  157ILE     HB 2475   5.765   5.304   2.397
  157ILE    CG2 2476   5.821   5.097   2.446
  157ILE   HG21 2477   5.924   5.082   2.415
  157ILE   HG22 2478   5.803   5.115   2.552
  157ILE   HG23 2479   5.779   4.997   2.428
  157ILE    CG1 2480   5.784   5.191   2.222
  157ILE   HG11 2481   5.715   5.253   2.165
  157ILE   HG12 2482   5.783   5.090   2.180
  157ILE     CD 2483   5.923   5.251   2.206
  157ILE    HD1 2484   5.940   5.257   2.099
  157ILE    HD2 2485   5.943   5.348   2.251
  157ILE    HD3 2486   5.995   5.177   2.243
  157ILE      C 2487   5.516   5.313   2.349
  157ILE      O 2488   5.470   5.330   2.236
  158GLY      N 2489   5.500   5.412   2.437
  158GLY      H 2490   5.529   5.406   2.534
  158GLY     CA 2491   5.434   5.535   2.399
  158GLY    HA1 2492   5.326   5.524   2.388
  158GLY    HA2 2493   5.467   5.572   2.302
  158GLY      C 2494   5.470   5.654   2.487
  158GLY      O 2495   5.576   5.653   2.550
  159ILE      N 2496   5.395   5.764   2.483
  159ILE      H 2497   5.316   5.765   2.419
  159ILE     CA 2498   5.433   5.892   2.539
  159ILE     HA 2499   5.518   5.881   2.607
  159ILE     CB 2500   5.480   5.977   2.422
  159ILE     HB 2501   5.486   6.078   2.464
  159ILE    CG2 2502   5.619   5.938   2.372
  159ILE   HG21 2503   5.678   5.911   2.459
  159ILE   HG22 2504   5.605   5.857   2.301
  159ILE   HG23 2505   5.655   6.021   2.311
  159ILE    CG1 2506   5.381   5.969   2.306
  159ILE   HG11 2507   5.283   5.995   2.347
  159ILE   HG12 2508   5.371   5.875   2.252
  159ILE     CD 2509   5.389   6.064   2.188
  159ILE    HD1 2510   5.302   6.042   2.126
  159ILE    HD2 2511   5.377   6.166   2.224
  159ILE    HD3 2512   5.478   6.063   2.125
  159ILE      C 2513   5.325   5.965   2.618
  159ILE      O 2514   5.210   5.920   2.618
  160SER      N 2515   5.350   6.066   2.701
  160SER      H 2516   5.443   6.105   2.716
  160SER     CA 2517   5.253   6.142   2.777
  160SER     HA 2518   5.158   6.140   2.723
  160SER     CB 2519   5.228   6.068   2.908
  160SER    HB1 2520   5.327   6.079   2.953
  160SER    HB2 2521   5.192   5.968   2.886
  160SER     OG 2522   5.135   6.139   2.987
  160SER     HG 2523   5.069   6.163   2.922
  160SER      C 2524   5.295   6.287   2.796
  160SER      O 2525   5.414   6.316   2.813
  161ASN      N 2526   5.201   6.379   2.779
  161ASN      H 2527   5.109   6.340   2.764
  161ASN     CA 2528   5.219   6.523   2.775
  161ASN     HA 2529   5.123   6.573   2.766
  161ASN     CB 2530   5.262   6.573   2.912
  161ASN    HB1 2531   5.263   6.681   2.901
  161ASN    HB2 2532   5.368   6.557   2.932
  161ASN     CG 2533   5.181   6.520   3.030
  161ASN    OD1 2534   5.068   6.565   3.048
  161ASN    ND2 2535   5.245   6.442   3.118
  161ASN   HD21 2536   5.334   6.405   3.088
  161ASN   HD22 2537   5.220   6.419   3.213
  161ASN      C 2538   5.296   6.577   2.656
  161ASN      O 2539   5.350   6.687   2.659
  162PHE      N 2540   5.320   6.500   2.549
  162PHE      H 2541   5.280   6.408   2.537
  162PHE     CA 2542   5.380   6.546   2.425
  162PHE     HA 2543   5.466   6.607   2.451
  162PHE     CB 2544   5.432   6.423   2.352
  162PHE    HB1 2545   5.456   6.447   2.249
  162PHE    HB2 2546   5.355   6.347   2.337
  162PHE     CG 2547   5.556   6.355   2.406
  162PHE    CD1 2548   5.670   6.347   2.326
  162PHE    HD1 2549   5.671   6.386   2.225
  162PHE    CE1 2550   5.779   6.274   2.375
  162PHE    HE1 2551   5.862   6.253   2.309
  162PHE     CZ 2552   5.779   6.220   2.504
  162PHE     HZ 2553   5.855   6.152   2.539
  162PHE    CE2 2554   5.665   6.236   2.584
  162PHE    HE2 2555   5.659   6.196   2.684
  162PHE    CD2 2556   5.549   6.295   2.533
  162PHE    HD2 2557   5.463   6.309   2.597
  162PHE      C 2558   5.289   6.630   2.337
  162PHE      O 2559   5.170   6.602   2.319
  163ASN      N 2560   5.346   6.735   2.278
  163ASN      H 2561   5.444   6.750   2.297
  163ASN     CA 2562   5.284   6.821   2.179
  163ASN     HA 2563   5.176   6.811   2.185
  163ASN     CB 2564   5.332   6.964   2.200
  163ASN    HB1 2565   5.323   6.979   2.308
  163ASN    HB2 2566   5.261   7.036   2.160
  163ASN     CG 2567   5.473   7.006   2.158
  163ASN    OD1 2568   5.532   6.952   2.066
  163ASN    ND2 2569   5.531   7.101   2.232
  163ASN   HD21 2570   5.483   7.143   2.311
  163ASN   HD22 2571   5.623   7.137   2.216
  163ASN      C 2572   5.319   6.776   2.037
  163ASN      O 2573   5.410   6.695   2.022
  164HIS      N 2574   5.238   6.827   1.944
  164HIS      H 2575   5.171   6.896   1.973
  164HIS     CA 2576   5.242   6.781   1.807
  164HIS     HA 2577   5.214   6.677   1.791
  164HIS     CB 2578   5.140   6.861   1.725
  164HIS    HB1 2579   5.039   6.832   1.750
  164HIS    HB2 2580   5.166   6.827   1.624
  164HIS     CG 2581   5.155   7.011   1.724
  164HIS    ND1 2582   5.081   7.099   1.803
  164HIS    CE1 2583   5.114   7.223   1.766
  164HIS    HE1 2584   5.066   7.311   1.804
  164HIS    NE2 2585   5.210   7.218   1.672
  164HIS    HE2 2586   5.245   7.299   1.622
  164HIS    CD2 2587   5.237   7.086   1.644
  164HIS    HD2 2588   5.298   7.049   1.563
  164HIS      C 2589   5.379   6.797   1.744
  164HIS      O 2590   5.419   6.711   1.666
  165LEU      N 2591   5.461   6.895   1.782
  165LEU      H 2592   5.426   6.953   1.858
  165LEU     CA 2593   5.592   6.922   1.726
  165LEU     HA 2594   5.584   6.902   1.619
  165LEU     CB 2595   5.638   7.065   1.748
  165LEU    HB1 2596   5.640   7.088   1.855
  165LEU    HB2 2597   5.551   7.122   1.716
  165LEU     CG 2598   5.768   7.127   1.698
  165LEU     HG 2599   5.759   7.236   1.706
  165LEU    CD1 2600   5.891   7.090   1.780
  165LEU   HD11 2601   5.863   7.077   1.885
  165LEU   HD12 2602   5.921   6.989   1.751
  165LEU   HD13 2603   5.969   7.166   1.777
  165LEU    CD2 2604   5.782   7.095   1.549
  165LEU   HD21 2605   5.876   7.132   1.510
  165LEU   HD22 2606   5.781   6.986   1.537
  165LEU   HD23 2607   5.702   7.150   1.499
  165LEU      C 2608   5.697   6.819   1.766
  165LEU      O 2609   5.772   6.766   1.684
  166GLN      N 2610   5.697   6.774   1.891
  166GLN      H 2611   5.625   6.822   1.944
  166GLN     CA 2612   5.779   6.671   1.951
  166GLN     HA 2613   5.887   6.686   1.948
  166GLN     CB 2614   5.745   6.679   2.100
  166GLN    HB1 2615   5.782   6.590   2.151
  166GLN    HB2 2616   5.638   6.679   2.122
  166GLN     CG 2617   5.801   6.803   2.168
  166GLN    HG1 2618   5.783   6.893   2.109
  166GLN    HG2 2619   5.909   6.790   2.175
  166GLN     CD 2620   5.738   6.834   2.304
  166GLN    OE1 2621   5.631   6.797   2.350
  166GLN    NE2 2622   5.813   6.914   2.380
  166GLN   HE21 2623   5.904   6.946   2.351
  166GLN   HE22 2624   5.787   6.916   2.478
  166GLN      C 2625   5.740   6.532   1.903
  166GLN      O 2626   5.815   6.435   1.918
  167VAL      N 2627   5.624   6.512   1.841
  167VAL      H 2628   5.551   6.582   1.847
  167VAL     CA 2629   5.586   6.384   1.784
  167VAL     HA 2630   5.633   6.306   1.845
  167VAL     CB 2631   5.435   6.375   1.801
  167VAL     HB 2632   5.380   6.462   1.766
  167VAL    CG1 2633   5.375   6.266   1.712
  167VAL   HG11 2634   5.407   6.166   1.739
  167VAL   HG12 2635   5.266   6.265   1.713
  167VAL   HG13 2636   5.403   6.290   1.610
  167VAL    CG2 2637   5.383   6.339   1.940
  167VAL   HG21 2638   5.398   6.412   2.019
  167VAL   HG22 2639   5.275   6.325   1.936
  167VAL   HG23 2640   5.427   6.242   1.964
  167VAL      C 2641   5.631   6.385   1.639
  167VAL      O 2642   5.674   6.281   1.589
  168GLU      N 2643   5.625   6.499   1.569
  168GLU      H 2644   5.595   6.585   1.614
  168GLU     CA 2645   5.685   6.516   1.439
  168GLU     HA 2646   5.621   6.458   1.372
  168GLU     CB 2647   5.683   6.664   1.402
  168GLU    HB1 2648   5.784   6.702   1.421
  168GLU    HB2 2649   5.598   6.714   1.449
  168GLU     CG 2650   5.661   6.690   1.253
  168GLU    HG1 2651   5.750   6.674   1.193
  168GLU    HG2 2652   5.655   6.799   1.253
  168GLU     CD 2653   5.532   6.628   1.201
  168GLU    OE1 2654   5.542   6.531   1.122
  168GLU    OE2 2655   5.419   6.665   1.238
  168GLU      C 2656   5.828   6.464   1.443
  168GLU      O 2657   5.872   6.400   1.348
  169MET      N 2658   5.901   6.502   1.548
  169MET      H 2659   5.859   6.545   1.629
  169MET     CA 2660   6.043   6.480   1.564
  169MET     HA 2661   6.091   6.489   1.467
  169MET     CB 2662   6.104   6.579   1.664
  169MET    HB1 2663   6.207   6.548   1.681
  169MET    HB2 2664   6.043   6.593   1.753
  169MET     CG 2665   6.104   6.714   1.593
  169MET    HG1 2666   6.005   6.737   1.555
  169MET    HG2 2667   6.176   6.706   1.511
  169MET     SD 2668   6.167   6.848   1.697
  169MET     CE 2669   6.331   6.785   1.740
  169MET    HE1 2670   6.378   6.857   1.807
  169MET    HE2 2671   6.313   6.701   1.808
  169MET    HE3 2672   6.382   6.758   1.648
  169MET      C 2673   6.080   6.339   1.608
  169MET      O 2674   6.193   6.306   1.571
  170ILE      N 2675   5.992   6.269   1.679
  170ILE      H 2676   5.901   6.310   1.701
  170ILE     CA 2677   6.004   6.126   1.696
  170ILE     HA 2678   6.107   6.102   1.723
  170ILE     CB 2679   5.907   6.070   1.799
  170ILE     HB 2680   5.802   6.097   1.786
  170ILE    CG2 2681   5.915   5.918   1.808
  170ILE   HG21 2682   6.012   5.885   1.844
  170ILE   HG22 2683   5.857   5.876   1.890
  170ILE   HG23 2684   5.880   5.866   1.718
  170ILE    CG1 2685   5.953   6.126   1.934
  170ILE   HG11 2686   5.989   6.228   1.920
  170ILE   HG12 2687   6.034   6.063   1.970
  170ILE     CD 2688   5.841   6.123   2.037
  170ILE    HD1 2689   5.880   6.150   2.135
  170ILE    HD2 2690   5.770   6.201   2.010
  170ILE    HD3 2691   5.788   6.028   2.036
  170ILE      C 2692   5.987   6.052   1.564
  170ILE      O 2693   6.065   5.961   1.537
  171LEU      N 2694   5.890   6.077   1.477
  171LEU      H 2695   5.820   6.147   1.496
  171LEU     CA 2696   5.866   6.005   1.353
  171LEU     HA 2697   5.872   5.897   1.360
  171LEU     CB 2698   5.721   6.025   1.313
  171LEU    HB1 2699   5.703   6.005   1.207
  171LEU    HB2 2700   5.706   6.133   1.308
  171LEU     CG 2701   5.619   5.978   1.417
  171LEU     HG 2702   5.633   6.026   1.513
  171LEU    CD1 2703   5.484   6.019   1.359
  171LEU   HD11 2704   5.406   5.980   1.424
  171LEU   HD12 2705   5.476   6.125   1.334
  171LEU   HD13 2706   5.475   5.975   1.260
  171LEU    CD2 2707   5.622   5.825   1.421
  171LEU   HD21 2708   5.646   5.785   1.323
  171LEU   HD22 2709   5.703   5.795   1.489
  171LEU   HD23 2710   5.526   5.793   1.462
  171LEU      C 2711   5.966   6.046   1.246
  171LEU      O 2712   5.990   5.966   1.156
  172ASN      N 2713   6.044   6.153   1.264
  172ASN      H 2714   6.025   6.218   1.339
  172ASN     CA 2715   6.162   6.182   1.185
  172ASN     HA 2716   6.145   6.142   1.085
  172ASN     CB 2717   6.163   6.334   1.168
  172ASN    HB1 2718   6.193   6.387   1.259
  172ASN    HB2 2719   6.061   6.365   1.146
  172ASN     CG 2720   6.254   6.383   1.057
  172ASN    OD1 2721   6.230   6.351   0.941
  172ASN    ND2 2722   6.361   6.456   1.089
  172ASN   HD21 2723   6.397   6.450   1.184
  172ASN   HD22 2724   6.425   6.479   1.014
  172ASN      C 2725   6.294   6.131   1.240
  172ASN      O 2726   6.393   6.163   1.174
  173LYS      N 2727   6.299   6.065   1.356
  173LYS      H 2728   6.211   6.052   1.404
  173LYS     CA 2729   6.418   6.007   1.416
  173LYS     HA 2730   6.473   6.099   1.437
  173LYS     CB 2731   6.387   5.947   1.552
  173LYS    HB1 2732   6.293   5.891   1.546
  173LYS    HB2 2733   6.378   6.030   1.623
  173LYS     CG 2734   6.487   5.838   1.591
  173LYS    HG1 2735   6.589   5.877   1.594
  173LYS    HG2 2736   6.487   5.750   1.527
  173LYS     CD 2737   6.460   5.789   1.733
  173LYS    HD1 2738   6.371   5.725   1.739
  173LYS    HD2 2739   6.443   5.874   1.799
  173LYS     CE 2740   6.575   5.704   1.785
  173LYS    HE1 2741   6.572   5.685   1.892
  173LYS    HE2 2742   6.668   5.762   1.778
  173LYS     NZ 2743   6.579   5.570   1.724
  173LYS    HZ1 2744   6.612   5.571   1.629
  173LYS    HZ2 2745   6.639   5.515   1.785
  173LYS    HZ3 2746   6.484   5.536   1.725
  173LYS      C 2747   6.500   5.917   1.325
  173LYS      O 2748   6.450   5.826   1.259
  174PRO      N 2749   6.633   5.932   1.318
  174PRO     CD 2750   6.713   6.041   1.370
  174PRO    HD1 2751   6.721   6.038   1.479
  174PRO    HD2 2752   6.680   6.142   1.346
  174PRO     CG 2753   6.853   6.014   1.314
  174PRO    HG1 2754   6.898   5.939   1.379
  174PRO    HG2 2755   6.913   6.104   1.304
  174PRO     CB 2756   6.823   5.946   1.180
  174PRO    HB1 2757   6.900   5.882   1.138
  174PRO    HB2 2758   6.785   6.016   1.105
  174PRO     CA 2759   6.705   5.856   1.218
  174PRO     HA 2760   6.640   5.848   1.131
  174PRO      C 2761   6.739   5.719   1.274
  174PRO      O 2762   6.772   5.711   1.392
  175GLY      N 2763   6.717   5.614   1.194
  175GLY      H 2764   6.688   5.637   1.100
  175GLY     CA 2765   6.718   5.475   1.236
  175GLY    HA1 2766   6.815   5.460   1.284
  175GLY    HA2 2767   6.717   5.415   1.145
  175GLY      C 2768   6.614   5.426   1.336
  175GLY      O 2769   6.649   5.384   1.446
  176LEU      N 2770   6.490   5.431   1.286
  176LEU      H 2771   6.484   5.457   1.188
  176LEU     CA 2772   6.363   5.418   1.354
  176LEU     HA 2773   6.381   5.439   1.460
  176LEU     CB 2774   6.263   5.523   1.309
  176LEU    HB1 2775   6.255   5.506   1.201
  176LEU    HB2 2776   6.322   5.614   1.324
  176LEU     CG 2777   6.126   5.532   1.375
  176LEU     HG 2778   6.059   5.449   1.354
  176LEU    CD1 2779   6.136   5.547   1.527
  176LEU   HD11 2780   6.038   5.571   1.568
  176LEU   HD12 2781   6.165   5.452   1.571
  176LEU   HD13 2782   6.187   5.629   1.577
  176LEU    CD2 2783   6.066   5.664   1.329
  176LEU   HD21 2784   5.960   5.666   1.357
  176LEU   HD22 2785   6.116   5.752   1.371
  176LEU   HD23 2786   6.068   5.662   1.220
  176LEU      C 2787   6.303   5.279   1.334
  176LEU      O 2788   6.263   5.244   1.223
  177LYS      N 2789   6.294   5.199   1.440
  177LYS      H 2790   6.315   5.245   1.527
  177LYS     CA 2791   6.230   5.069   1.443
  177LYS     HA 2792   6.230   5.025   1.343
  177LYS     CB 2793   6.318   4.973   1.522
  177LYS    HB1 2794   6.309   4.989   1.630
  177LYS    HB2 2795   6.422   4.993   1.496
  177LYS     CG 2796   6.272   4.829   1.503
  177LYS    HG1 2797   6.233   4.816   1.402
  177LYS    HG2 2798   6.185   4.827   1.570
  177LYS     CD 2799   6.377   4.730   1.549
  177LYS    HD1 2800   6.406   4.766   1.648
  177LYS    HD2 2801   6.470   4.736   1.492
  177LYS     CE 2802   6.336   4.583   1.543
  177LYS    HE1 2803   6.323   4.544   1.441
  177LYS    HE2 2804   6.240   4.588   1.594
  177LYS     NZ 2805   6.430   4.500   1.619
  177LYS    HZ1 2806   6.414   4.401   1.622
  177LYS    HZ2 2807   6.517   4.495   1.569
  177LYS    HZ3 2808   6.433   4.537   1.713
  177LYS      C 2809   6.085   5.070   1.490
  177LYS      O 2810   5.994   5.027   1.419
  178TYR      N 2811   6.054   5.134   1.603
  178TYR      H 2812   6.126   5.177   1.658
  178TYR     CA 2813   5.918   5.139   1.653
  178TYR     HA 2814   5.856   5.078   1.586
  178TYR     CB 2815   5.903   5.074   1.790
  178TYR    HB1 2816   5.795   5.060   1.804
  178TYR    HB2 2817   5.944   5.138   1.867
  178TYR     CG 2818   5.965   4.937   1.801
  178TYR    CD1 2819   5.870   4.835   1.790
  178TYR    HD1 2820   5.766   4.863   1.777
  178TYR    CE1 2821   5.914   4.702   1.780
  178TYR    HE1 2822   5.834   4.635   1.752
  178TYR     CZ 2823   6.047   4.665   1.806
  178TYR     OH 2824   6.086   4.538   1.777
  178TYR     HH 2825   6.172   4.513   1.810
  178TYR    CE2 2826   6.140   4.766   1.838
  178TYR    HE2 2827   6.242   4.747   1.869
  178TYR    CD2 2828   6.096   4.899   1.832
  178TYR    HD2 2829   6.166   4.980   1.844
  178TYR      C 2830   5.865   5.281   1.658
  178TYR      O 2831   5.932   5.373   1.706
  179LYS      N 2832   5.734   5.290   1.631
  179LYS      H 2833   5.693   5.210   1.585
  179LYS     CA 2834   5.659   5.414   1.629
  179LYS     HA 2835   5.733   5.493   1.639
  179LYS     CB 2836   5.580   5.429   1.500
  179LYS    HB1 2837   5.524   5.521   1.517
  179LYS    HB2 2838   5.506   5.349   1.491
  179LYS     CG 2839   5.665   5.434   1.374
  179LYS    HG1 2840   5.689   5.328   1.366
  179LYS    HG2 2841   5.744   5.508   1.391
  179LYS     CD 2842   5.597   5.482   1.246
  179LYS    HD1 2843   5.572   5.588   1.258
  179LYS    HD2 2844   5.505   5.431   1.219
  179LYS     CE 2845   5.691   5.482   1.126
  179LYS    HE1 2846   5.789   5.509   1.164
  179LYS    HE2 2847   5.665   5.558   1.052
  179LYS     NZ 2848   5.691   5.346   1.069
  179LYS    HZ1 2849   5.740   5.289   1.136
  179LYS    HZ2 2850   5.596   5.315   1.057
  179LYS    HZ3 2851   5.740   5.337   0.981
  179LYS      C 2852   5.574   5.419   1.755
  179LYS      O 2853   5.525   5.321   1.810
  180PRO      N 2854   5.555   5.536   1.818
  180PRO     CD 2855   5.606   5.661   1.765
  180PRO    HD1 2856   5.575   5.665   1.661
  180PRO    HD2 2857   5.712   5.668   1.788
  180PRO     CG 2858   5.537   5.769   1.847
  180PRO    HG1 2859   5.456   5.806   1.784
  180PRO    HG2 2860   5.610   5.847   1.872
  180PRO     CB 2861   5.484   5.702   1.974
  180PRO    HB1 2862   5.384   5.738   1.998
  180PRO    HB2 2863   5.548   5.714   2.061
  180PRO     CA 2864   5.474   5.555   1.936
  180PRO     HA 2865   5.510   5.497   2.021
  180PRO      C 2866   5.330   5.514   1.906
  180PRO      O 2867   5.267   5.564   1.813
  181ALA      N 2868   5.275   5.422   1.986
  181ALA      H 2869   5.339   5.378   2.051
  181ALA     CA 2870   5.140   5.370   1.977
  181ALA     HA 2871   5.107   5.354   1.874
  181ALA     CB 2872   5.146   5.242   2.060
  181ALA    HB1 2873   5.048   5.193   2.062
  181ALA    HB2 2874   5.221   5.175   2.017
  181ALA    HB3 2875   5.180   5.262   2.161
  181ALA      C 2876   5.036   5.458   2.043
  181ALA      O 2877   4.920   5.439   2.007
  182VAL      N 2878   5.070   5.531   2.149
  182VAL      H 2879   5.167   5.528   2.177
  182VAL     CA 2880   4.982   5.583   2.252
  182VAL     HA 2881   4.889   5.595   2.197
  182VAL     CB 2882   4.958   5.490   2.371
  182VAL     HB 2883   5.050   5.472   2.426
  182VAL    CG1 2884   4.854   5.532   2.473
  182VAL   HG11 2885   4.757   5.552   2.427
  182VAL   HG12 2886   4.840   5.452   2.546
  182VAL   HG13 2887   4.872   5.627   2.524
  182VAL    CG2 2888   4.899   5.361   2.313
  182VAL   HG21 2889   4.902   5.290   2.396
  182VAL   HG22 2890   4.799   5.382   2.276
  182VAL   HG23 2891   4.956   5.319   2.230
  182VAL      C 2892   5.040   5.714   2.303
  182VAL      O 2893   5.162   5.723   2.321
  183ASN      N 2894   4.960   5.818   2.326
  183ASN      H 2895   4.864   5.807   2.295
  183ASN     CA 2896   4.989   5.947   2.386
  183ASN     HA 2897   5.088   5.941   2.432
  183ASN     CB 2898   4.994   6.064   2.288
  183ASN    HB1 2899   4.895   6.079   2.244
  183ASN    HB2 2900   5.060   6.037   2.206
  183ASN     CG 2901   5.048   6.198   2.335
  183ASN    OD1 2902   5.103   6.217   2.444
  183ASN    ND2 2903   5.026   6.304   2.257
  183ASN   HD21 2904   4.988   6.286   2.165
  183ASN   HD22 2905   5.077   6.388   2.276
  183ASN      C 2906   4.892   5.965   2.501
  183ASN      O 2907   4.773   5.971   2.472
  184GLN      N 2908   4.937   5.965   2.627
  184GLN      H 2909   5.038   5.955   2.632
  184GLN     CA 2910   4.849   5.988   2.739
  184GLN     HA 2911   4.751   5.966   2.697
  184GLN     CB 2912   4.889   5.905   2.861
  184GLN    HB1 2913   4.989   5.934   2.894
  184GLN    HB2 2914   4.910   5.803   2.829
  184GLN     CG 2915   4.791   5.912   2.978
  184GLN    HG1 2916   4.689   5.880   2.959
  184GLN    HG2 2917   4.792   6.018   3.005
  184GLN     CD 2918   4.850   5.836   3.095
  184GLN    OE1 2919   4.898   5.896   3.192
  184GLN    NE2 2920   4.852   5.703   3.095
  184GLN   HE21 2921   4.804   5.653   3.021
  184GLN   HE22 2922   4.890   5.651   3.174
  184GLN      C 2923   4.851   6.137   2.773
  184GLN      O 2924   4.956   6.188   2.812
  185ILE      N 2925   4.737   6.206   2.775
  185ILE      H 2926   4.660   6.156   2.734
  185ILE     CA 2927   4.711   6.346   2.802
  185ILE     HA 2928   4.795   6.400   2.845
  185ILE     CB 2929   4.693   6.426   2.674
  185ILE     HB 2930   4.710   6.530   2.701
  185ILE    CG2 2931   4.802   6.400   2.570
  185ILE   HG21 2932   4.785   6.321   2.497
  185ILE   HG22 2933   4.806   6.495   2.516
  185ILE   HG23 2934   4.904   6.392   2.608
  185ILE    CG1 2935   4.553   6.436   2.614
  185ILE   HG11 2936   4.484   6.474   2.688
  185ILE   HG12 2937   4.531   6.330   2.598
  185ILE     CD 2938   4.536   6.512   2.483
  185ILE    HD1 2939   4.547   6.440   2.401
  185ILE    HD2 2940   4.433   6.542   2.466
  185ILE    HD3 2941   4.599   6.601   2.478
  185ILE      C 2942   4.595   6.370   2.898
  185ILE      O 2943   4.515   6.282   2.927
  186GLU      N 2944   4.587   6.493   2.950
  186GLU      H 2945   4.663   6.560   2.948
  186GLU     CA 2946   4.473   6.535   3.029
  186GLU     HA 2947   4.448   6.456   3.100
  186GLU     CB 2948   4.507   6.656   3.115
  186GLU    HB1 2949   4.532   6.742   3.052
  186GLU    HB2 2950   4.599   6.641   3.171
  186GLU     CG 2951   4.403   6.702   3.217
  186GLU    HG1 2952   4.398   6.641   3.308
  186GLU    HG2 2953   4.305   6.709   3.170
  186GLU     CD 2954   4.436   6.846   3.254
  186GLU    OE1 2955   4.548   6.866   3.306
  186GLU    OE2 2956   4.351   6.936   3.238
  186GLU      C 2957   4.355   6.571   2.940
  186GLU      O 2958   4.374   6.642   2.841
  187CYS      N 2959   4.230   6.534   2.969
  187CYS      H 2960   4.215   6.489   3.058
  187CYS     CA 2961   4.109   6.556   2.891
  187CYS     HA 2962   4.111   6.662   2.869
  187CYS     CB 2963   4.109   6.473   2.763
  187CYS    HB1 2964   4.051   6.382   2.779
  187CYS    HB2 2965   4.213   6.451   2.738
  187CYS     SG 2966   4.029   6.569   2.632
  187CYS     HG 2967   4.095   6.682   2.656
  187CYS      C 2968   3.979   6.540   2.968
  187CYS      O 2969   3.942   6.435   3.021
  188HIS      N 2970   3.904   6.651   2.972
  188HIS      H 2971   3.948   6.730   2.927
  188HIS     CA 2972   3.775   6.677   3.032
  188HIS     HA 2973   3.704   6.594   3.030
  188HIS     CB 2974   3.807   6.701   3.180
  188HIS    HB1 2975   3.850   6.613   3.229
  188HIS    HB2 2976   3.711   6.705   3.230
  188HIS     CG 2977   3.889   6.824   3.206
  188HIS    ND1 2978   3.863   6.957   3.170
  188HIS    CE1 2979   3.975   7.025   3.196
  188HIS    HE1 2980   3.989   7.132   3.186
  188HIS    NE2 2981   4.073   6.944   3.239
  188HIS    HE2 2982   4.168   6.975   3.256
  188HIS    CD2 2983   4.018   6.818   3.251
  188HIS    HD2 2984   4.072   6.726   3.267
  188HIS      C 2985   3.699   6.793   2.971
  188HIS      O 2986   3.755   6.856   2.881
  189PRO      N 2987   3.576   6.824   3.012
  189PRO     CD 2988   3.488   6.747   3.098
  189PRO    HD1 2989   3.485   6.790   3.198
  189PRO    HD2 2990   3.510   6.640   3.096
  189PRO     CG 2991   3.348   6.758   3.038
  189PRO    HG1 2992   3.279   6.732   3.118
  189PRO    HG2 2993   3.338   6.693   2.951
  189PRO     CB 2994   3.361   6.907   3.008
  189PRO    HB1 2995   3.359   6.976   3.093
  189PRO    HB2 2996   3.275   6.942   2.950
  189PRO     CA 2997   3.495   6.917   2.936
  189PRO     HA 2998   3.493   6.872   2.837
  189PRO      C 2999   3.539   7.063   2.929
  189PRO      O 3000   3.490   7.145   2.852
  190TYR      N 3001   3.640   7.106   3.005
  190TYR      H 3002   3.695   7.037   3.055
  190TYR     CA 3003   3.710   7.233   3.001
  190TYR     HA 3004   3.645   7.306   2.951
  190TYR     CB 3005   3.718   7.285   3.144
  190TYR    HB1 3006   3.770   7.381   3.151
  190TYR    HB2 3007   3.784   7.224   3.206
  190TYR     CG 3008   3.587   7.297   3.219
  190TYR    CD1 3009   3.484   7.367   3.155
  190TYR    HD1 3010   3.501   7.412   3.059
  190TYR    CE1 3011   3.361   7.370   3.222
  190TYR    HE1 3012   3.277   7.414   3.170
  190TYR     CZ 3013   3.344   7.311   3.349
  190TYR     OH 3014   3.223   7.311   3.411
  190TYR     HH 3015   3.228   7.270   3.498
  190TYR    CE2 3016   3.452   7.243   3.408
  190TYR    HE2 3017   3.447   7.208   3.510
  190TYR    CD2 3018   3.573   7.227   3.340
  190TYR    HD2 3019   3.654   7.164   3.373
  190TYR      C 3020   3.843   7.227   2.928
  190TYR      O 3021   3.900   7.334   2.909
  191LEU      N 3022   3.901   7.114   2.887
  191LEU      H 3023   3.851   7.027   2.902
  191LEU     CA 3024   4.022   7.101   2.808
  191LEU     HA 3025   4.031   7.192   2.749
  191LEU     CB 3026   4.145   7.087   2.898
  191LEU    HB1 3027   4.130   6.995   2.955
  191LEU    HB2 3028   4.147   7.178   2.958
  191LEU     CG 3029   4.274   7.085   2.817
  191LEU     HG 3030   4.246   7.022   2.732
  191LEU    CD1 3031   4.317   7.224   2.772
  191LEU   HD11 3032   4.413   7.211   2.721
  191LEU   HD12 3033   4.236   7.272   2.717
  191LEU   HD13 3034   4.338   7.289   2.857
  191LEU    CD2 3035   4.379   7.007   2.895
  191LEU   HD21 3036   4.470   7.025   2.837
  191LEU   HD22 3037   4.389   7.054   2.993
  191LEU   HD23 3038   4.361   6.900   2.898
  191LEU      C 3039   3.998   6.990   2.707
  191LEU      O 3040   4.036   6.876   2.732
  192THR      N 3041   3.936   7.026   2.595
  192THR      H 3042   3.910   7.122   2.579
  192THR     CA 3043   3.874   6.930   2.505
  192THR     HA 3044   3.850   6.842   2.565
  192THR     CB 3045   3.743   6.973   2.441
  192THR     HB 3046   3.707   6.895   2.374
  192THR    CG2 3047   3.641   7.005   2.550
  192THR   HG21 3048   3.597   6.915   2.593
  192THR   HG22 3049   3.682   7.068   2.629
  192THR   HG23 3050   3.560   7.067   2.513
  192THR    OG1 3051   3.774   7.091   2.371
  192THR    HG1 3052   3.690   7.127   2.342
  192THR      C 3053   3.965   6.871   2.398
  192THR      O 3054   3.925   6.773   2.337
  193GLN      N 3055   4.086   6.926   2.387
  193GLN      H 3056   4.109   7.011   2.437
  193GLN     CA 3057   4.196   6.878   2.305
  193GLN     HA 3058   4.277   6.948   2.288
  193GLN     CB 3059   4.253   6.760   2.383
  193GLN    HB1 3060   4.335   6.717   2.327
  193GLN    HB2 3061   4.176   6.683   2.375
  193GLN     CG 3062   4.311   6.784   2.522
  193GLN    HG1 3063   4.304   6.689   2.575
  193GLN    HG2 3064   4.246   6.850   2.579
  193GLN     CD 3065   4.457   6.828   2.537
  193GLN    OE1 3066   4.527   6.872   2.447
  193GLN    NE2 3067   4.500   6.808   2.662
  193GLN   HE21 3068   4.443   6.766   2.734
  193GLN   HE22 3069   4.600   6.819   2.674
  193GLN      C 3070   4.173   6.843   2.158
  193GLN      O 3071   4.232   6.751   2.102
  194GLU      N 3072   4.089   6.922   2.091
  194GLU      H 3073   4.035   6.992   2.141
  194GLU     CA 3074   4.024   6.879   1.969
  194GLU     HA 3075   3.979   6.782   1.987
  194GLU     CB 3076   3.908   6.972   1.933
  194GLU    HB1 3077   3.857   6.932   1.845
  194GLU    HB2 3078   3.950   7.072   1.922
  194GLU     CG 3079   3.796   6.974   2.036
  194GLU    HG1 3080   3.830   7.016   2.131
  194GLU    HG2 3081   3.768   6.873   2.065
  194GLU     CD 3082   3.671   7.046   1.987
  194GLU    OE1 3083   3.672   7.167   2.015
  194GLU    OE2 3084   3.570   6.989   1.940
  194GLU      C 3085   4.131   6.862   1.862
  194GLU      O 3086   4.148   6.755   1.804
  195LYS      N 3087   4.207   6.969   1.836
  195LYS      H 3088   4.190   7.049   1.895
  195LYS     CA 3089   4.309   6.987   1.735
  195LYS     HA 3090   4.271   6.952   1.639
  195LYS     CB 3091   4.341   7.135   1.713
  195LYS    HB1 3092   4.440   7.151   1.670
  195LYS    HB2 3093   4.348   7.187   1.808
  195LYS     CG 3094   4.229   7.203   1.634
  195LYS    HG1 3095   4.151   7.224   1.707
  195LYS    HG2 3096   4.191   7.138   1.555
  195LYS     CD 3097   4.274   7.342   1.591
  195LYS    HD1 3098   4.312   7.399   1.675
  195LYS    HD2 3099   4.190   7.393   1.542
  195LYS     CE 3100   4.376   7.340   1.478
  195LYS    HE1 3101   4.460   7.277   1.509
  195LYS    HE2 3102   4.419   7.439   1.458
  195LYS     NZ 3103   4.314   7.281   1.358
  195LYS    HZ1 3104   4.281   7.187   1.373
  195LYS    HZ2 3105   4.233   7.330   1.321
  195LYS    HZ3 3106   4.379   7.286   1.281
  195LYS      C 3107   4.427   6.893   1.753
  195LYS      O 3108   4.489   6.860   1.652
  196LEU      N 3109   4.448   6.837   1.872
  196LEU      H 3110   4.378   6.851   1.943
  196LEU     CA 3111   4.556   6.747   1.909
  196LEU     HA 3112   4.629   6.758   1.829
  196LEU     CB 3113   4.619   6.786   2.042
  196LEU    HB1 3114   4.545   6.795   2.122
  196LEU    HB2 3115   4.655   6.888   2.032
  196LEU     CG 3116   4.736   6.702   2.092
  196LEU     HG 3117   4.700   6.600   2.107
  196LEU    CD1 3118   4.848   6.700   1.988
  196LEU   HD11 3119   4.821   6.655   1.893
  196LEU   HD12 3120   4.882   6.803   1.972
  196LEU   HD13 3121   4.937   6.651   2.027
  196LEU    CD2 3122   4.793   6.749   2.226
  196LEU   HD21 3123   4.887   6.694   2.237
  196LEU   HD22 3124   4.794   6.858   2.233
  196LEU   HD23 3125   4.735   6.708   2.308
  196LEU      C 3126   4.519   6.599   1.904
  196LEU      O 3127   4.602   6.520   1.861
  197ILE      N 3128   4.397   6.557   1.939
  197ILE      H 3129   4.332   6.612   1.993
  197ILE     CA 3130   4.342   6.426   1.908
  197ILE     HA 3131   4.406   6.345   1.944
  197ILE     CB 3132   4.203   6.413   1.970
  197ILE     HB 3133   4.149   6.499   1.929
  197ILE    CG2 3134   4.126   6.291   1.922
  197ILE   HG21 3135   4.131   6.284   1.814
  197ILE   HG22 3136   4.177   6.208   1.971
  197ILE   HG23 3137   4.024   6.285   1.961
  197ILE    CG1 3138   4.204   6.420   2.122
  197ILE   HG11 3139   4.287   6.475   2.167
  197ILE   HG12 3140   4.206   6.319   2.163
  197ILE     CD 3141   4.076   6.480   2.180
  197ILE    HD1 3142   4.059   6.579   2.139
  197ILE    HD2 3143   3.983   6.430   2.152
  197ILE    HD3 3144   4.085   6.484   2.289
  197ILE      C 3145   4.340   6.412   1.757
  197ILE      O 3146   4.380   6.306   1.708
  198GLN      N 3147   4.306   6.516   1.681
  198GLN      H 3148   4.280   6.605   1.721
  198GLN     CA 3149   4.304   6.508   1.536
  198GLN     HA 3150   4.240   6.424   1.506
  198GLN     CB 3151   4.241   6.631   1.473
  198GLN    HB1 3152   4.266   6.625   1.367
  198GLN    HB2 3153   4.297   6.715   1.516
  198GLN     CG 3154   4.092   6.645   1.503
  198GLN    HG1 3155   4.066   6.626   1.607
  198GLN    HG2 3156   4.034   6.584   1.433
  198GLN     CD 3157   4.047   6.786   1.467
  198GLN    OE1 3158   4.071   6.830   1.355
  198GLN    NE2 3159   3.991   6.858   1.565
  198GLN   HE21 3160   3.962   6.805   1.647
  198GLN   HE22 3161   3.985   6.957   1.547
  198GLN      C 3162   4.443   6.483   1.479
  198GLN      O 3163   4.462   6.406   1.386
  199TYR      N 3164   4.544   6.552   1.532
  199TYR      H 3165   4.532   6.617   1.609
  199TYR     CA 3166   4.682   6.537   1.492
  199TYR     HA 3167   4.684   6.550   1.384
  199TYR     CB 3168   4.763   6.643   1.565
  199TYR    HB1 3169   4.742   6.625   1.671
  199TYR    HB2 3170   4.734   6.739   1.524
  199TYR     CG 3171   4.908   6.614   1.533
  199TYR    CD1 3172   4.969   6.672   1.421
  199TYR    HD1 3173   4.907   6.722   1.348
  199TYR    CE1 3174   5.101   6.647   1.380
  199TYR    HE1 3175   5.139   6.694   1.290
  199TYR     CZ 3176   5.182   6.570   1.465
  199TYR     OH 3177   5.314   6.548   1.437
  199TYR     HH 3178   5.351   6.602   1.367
  199TYR    CE2 3179   5.125   6.519   1.583
  199TYR    HE2 3180   5.195   6.464   1.644
  199TYR    CD2 3181   4.992   6.544   1.620
  199TYR    HD2 3182   4.955   6.502   1.713
  199TYR      C 3183   4.718   6.393   1.529
  199TYR      O 3184   4.772   6.324   1.443
  200CYS      N 3185   4.692   6.348   1.652
  200CYS      H 3186   4.655   6.409   1.723
  200CYS     CA 3187   4.715   6.211   1.695
  200CYS     HA 3188   4.823   6.204   1.689
  200CYS     CB 3189   4.666   6.189   1.838
  200CYS    HB1 3190   4.668   6.082   1.855
  200CYS    HB2 3191   4.561   6.219   1.846
  200CYS     SG 3192   4.775   6.280   1.950
  200CYS     HG 3193   4.758   6.398   1.889
  200CYS      C 3194   4.647   6.106   1.608
  200CYS      O 3195   4.709   6.008   1.568
  201GLN      N 3196   4.521   6.123   1.568
  201GLN      H 3197   4.468   6.194   1.616
  201GLN     CA 3198   4.453   6.043   1.468
  201GLN     HA 3199   4.453   5.940   1.505
  201GLN     CB 3200   4.313   6.099   1.443
  201GLN    HB1 3201   4.272   6.051   1.354
  201GLN    HB2 3202   4.315   6.206   1.426
  201GLN     CG 3203   4.227   6.069   1.565
  201GLN    HG1 3204   4.271   6.106   1.657
  201GLN    HG2 3205   4.237   5.961   1.569
  201GLN     CD 3206   4.079   6.096   1.540
  201GLN    OE1 3207   4.040   6.143   1.434
  201GLN    NE2 3208   3.982   6.056   1.622
  201GLN   HE21 3209   4.018   6.017   1.708
  201GLN   HE22 3210   3.890   6.091   1.600
  201GLN      C 3211   4.525   6.032   1.334
  201GLN      O 3212   4.535   5.921   1.283
  202SER      N 3213   4.583   6.140   1.281
  202SER      H 3214   4.553   6.222   1.332
  202SER     CA 3215   4.659   6.159   1.159
  202SER     HA 3216   4.603   6.105   1.083
  202SER     CB 3217   4.654   6.305   1.115
  202SER    HB1 3218   4.560   6.355   1.137
  202SER    HB2 3219   4.668   6.297   1.007
  202SER     OG 3220   4.763   6.367   1.181
  202SER     HG 3221   4.761   6.350   1.275
  202SER      C 3222   4.795   6.092   1.172
  202SER      O 3223   4.873   6.085   1.077
  203LYS      N 3224   4.835   6.041   1.289
  203LYS      H 3225   4.777   6.049   1.370
  203LYS     CA 3226   4.962   5.975   1.310
  203LYS     HA 3227   5.026   5.967   1.222
  203LYS     CB 3228   5.052   6.058   1.401
  203LYS    HB1 3229   5.144   6.002   1.418
  203LYS    HB2 3230   5.008   6.063   1.501
  203LYS     CG 3231   5.088   6.203   1.373
  203LYS    HG1 3232   5.135   6.235   1.466
  203LYS    HG2 3233   5.002   6.267   1.352
  203LYS     CD 3234   5.180   6.210   1.251
  203LYS    HD1 3235   5.121   6.183   1.164
  203LYS    HD2 3236   5.254   6.130   1.252
  203LYS     CE 3237   5.239   6.350   1.237
  203LYS    HE1 3238   5.306   6.362   1.323
  203LYS    HE2 3239   5.161   6.425   1.249
  203LYS     NZ 3240   5.315   6.372   1.113
  203LYS    HZ1 3241   5.260   6.387   1.030
  203LYS    HZ2 3242   5.365   6.457   1.130
  203LYS    HZ3 3243   5.386   6.303   1.090
  203LYS      C 3244   4.942   5.834   1.365
  203LYS      O 3245   5.044   5.773   1.399
  204GLY      N 3246   4.822   5.779   1.382
  204GLY      H 3247   4.746   5.823   1.332
  204GLY     CA 3248   4.788   5.652   1.444
  204GLY    HA1 3249   4.821   5.575   1.375
  204GLY    HA2 3250   4.679   5.645   1.453
  204GLY      C 3251   4.840   5.647   1.587
  204GLY      O 3252   4.882   5.540   1.629
  205ILE      N 3253   4.834   5.763   1.654
  205ILE      H 3254   4.782   5.840   1.617
  205ILE     CA 3255   4.853   5.758   1.798
  205ILE     HA 3256   4.911   5.668   1.819
  205ILE     CB 3257   4.949   5.872   1.834
  205ILE     HB 3258   4.907   5.971   1.816
  205ILE    CG2 3259   4.978   5.868   1.983
  205ILE   HG21 3260   5.044   5.951   2.009
  205ILE   HG22 3261   4.885   5.884   2.038
  205ILE   HG23 3262   5.031   5.775   2.003
  205ILE    CG1 3263   5.083   5.873   1.761
  205ILE   HG11 3264   5.061   5.873   1.655
  205ILE   HG12 3265   5.140   5.783   1.786
  205ILE     CD 3266   5.169   5.996   1.783
  205ILE    HD1 3267   5.214   6.035   1.692
  205ILE    HD2 3268   5.112   6.085   1.809
  205ILE    HD3 3269   5.240   5.970   1.862
  205ILE      C 3270   4.717   5.761   1.867
  205ILE      O 3271   4.645   5.860   1.861
  206VAL      N 3272   4.680   5.647   1.925
  206VAL      H 3273   4.737   5.566   1.906
  206VAL     CA 3274   4.578   5.643   2.028
  206VAL     HA 3275   4.485   5.659   1.974
  206VAL     CB 3276   4.580   5.501   2.084
  206VAL     HB 3277   4.678   5.466   2.119
  206VAL    CG1 3278   4.498   5.473   2.209
  206VAL   HG11 3279   4.516   5.532   2.300
  206VAL   HG12 3280   4.394   5.469   2.178
  206VAL   HG13 3281   4.529   5.374   2.242
  206VAL    CG2 3282   4.526   5.403   1.981
  206VAL   HG21 3283   4.582   5.413   1.888
  206VAL   HG22 3284   4.518   5.305   2.028
  206VAL   HG23 3285   4.422   5.433   1.963
  206VAL      C 3286   4.595   5.748   2.137
  206VAL      O 3287   4.704   5.767   2.191
  207VAL      N 3288   4.485   5.803   2.189
  207VAL      H 3289   4.394   5.792   2.145
  207VAL     CA 3290   4.485   5.890   2.305
  207VAL     HA 3291   4.587   5.923   2.320
  207VAL     CB 3292   4.414   6.021   2.272
  207VAL     HB 3293   4.313   5.992   2.244
  207VAL    CG1 3294   4.418   6.113   2.395
  207VAL   HG11 3295   4.517   6.116   2.440
  207VAL   HG12 3296   4.385   6.213   2.369
  207VAL   HG13 3297   4.347   6.089   2.474
  207VAL    CG2 3298   4.472   6.095   2.152
  207VAL   HG21 3299   4.573   6.125   2.179
  207VAL   HG22 3300   4.464   6.025   2.069
  207VAL   HG23 3301   4.406   6.179   2.129
  207VAL      C 3302   4.428   5.824   2.430
  207VAL      O 3303   4.324   5.759   2.427
  208THR      N 3304   4.496   5.851   2.541
  208THR      H 3305   4.583   5.902   2.539
  208THR     CA 3306   4.435   5.827   2.671
  208THR     HA 3307   4.341   5.777   2.651
  208THR     CB 3308   4.512   5.713   2.739
  208THR     HB 3309   4.611   5.745   2.770
  208THR    CG2 3310   4.447   5.646   2.859
  208THR   HG21 3311   4.498   5.551   2.872
  208THR   HG22 3312   4.447   5.719   2.940
  208THR   HG23 3313   4.343   5.622   2.835
  208THR    OG1 3314   4.537   5.611   2.645
  208THR    HG1 3315   4.465   5.621   2.583
  208THR      C 3316   4.420   5.943   2.768
  208THR      O 3317   4.517   6.008   2.808
  209ALA      N 3318   4.295   5.969   2.805
  209ALA      H 3319   4.217   5.911   2.779
  209ALA     CA 3320   4.258   6.081   2.889
  209ALA     HA 3321   4.315   6.170   2.864
  209ALA     CB 3322   4.110   6.113   2.866
  209ALA    HB1 3323   4.079   6.188   2.939
  209ALA    HB2 3324   4.092   6.160   2.769
  209ALA    HB3 3325   4.056   6.021   2.886
  209ALA      C 3326   4.283   6.045   3.035
  209ALA      O 3327   4.244   5.940   3.085
  210TYR      N 3328   4.355   6.139   3.097
  210TYR      H 3329   4.379   6.217   3.038
  210TYR     CA 3330   4.390   6.148   3.237
  210TYR     HA 3331   4.357   6.053   3.280
  210TYR     CB 3332   4.541   6.143   3.252
  210TYR    HB1 3333   4.581   6.070   3.182
  210TYR    HB2 3334   4.557   6.104   3.353
  210TYR     CG 3335   4.623   6.269   3.237
  210TYR    CD1 3336   4.612   6.374   3.329
  210TYR    HD1 3337   4.543   6.381   3.412
  210TYR    CE1 3338   4.698   6.484   3.323
  210TYR    HE1 3339   4.674   6.570   3.384
  210TYR     CZ 3340   4.808   6.483   3.236
  210TYR     OH 3341   4.894   6.589   3.231
  210TYR     HH 3342   4.962   6.570   3.167
  210TYR    CE2 3343   4.824   6.372   3.150
  210TYR    HE2 3344   4.901   6.356   3.076
  210TYR    CD2 3345   4.726   6.272   3.143
  210TYR    HD2 3346   4.744   6.196   3.069
  210TYR      C 3347   4.327   6.264   3.313
  210TYR      O 3348   4.288   6.368   3.260
  211SER      N 3349   4.316   6.251   3.445
  211SER      H 3350   4.354   6.168   3.489
  211SER     CA 3351   4.242   6.350   3.521
  211SER     HA 3352   4.219   6.303   3.616
  211SER     CB 3353   4.320   6.472   3.569
  211SER    HB1 3354   4.251   6.520   3.639
  211SER    HB2 3355   4.345   6.541   3.489
  211SER     OG 3356   4.437   6.429   3.636
  211SER     HG 3357   4.415   6.392   3.722
  211SER      C 3358   4.100   6.383   3.478
  211SER      O 3359   4.063   6.501   3.471
  212PRO      N 3360   4.015   6.287   3.442
  212PRO     CD 3361   4.030   6.145   3.468
  212PRO    HD1 3362   4.050   6.117   3.571
  212PRO    HD2 3363   4.108   6.115   3.397
  212PRO     CG 3364   3.904   6.075   3.419
  212PRO    HG1 3365   3.837   6.064   3.505
  212PRO    HG2 3366   3.934   5.982   3.371
  212PRO     CB 3367   3.857   6.179   3.318
  212PRO    HB1 3368   3.752   6.166   3.291
  212PRO    HB2 3369   3.922   6.171   3.231
  212PRO     CA 3370   3.888   6.315   3.379
  212PRO     HA 3371   3.908   6.378   3.292
  212PRO      C 3372   3.771   6.368   3.461
  212PRO      O 3373   3.671   6.401   3.398
  213LEU      N 3374   3.777   6.365   3.594
  213LEU      H 3375   3.854   6.322   3.643
  213LEU     CA 3376   3.681   6.429   3.683
  213LEU     HA 3377   3.589   6.448   3.627
  213LEU     CB 3378   3.659   6.339   3.804
  213LEU    HB1 3379   3.591   6.398   3.866
  213LEU    HB2 3380   3.750   6.327   3.864
  213LEU     CG 3381   3.582   6.212   3.771
  213LEU     HG 3382   3.643   6.152   3.704
  213LEU    CD1 3383   3.569   6.125   3.896
  213LEU   HD11 3384   3.669   6.113   3.937
  213LEU   HD12 3385   3.510   6.184   3.966
  213LEU   HD13 3386   3.526   6.025   3.892
  213LEU    CD2 3387   3.448   6.231   3.701
  213LEU   HD21 3388   3.380   6.297   3.754
  213LEU   HD22 3389   3.467   6.267   3.600
  213LEU   HD23 3390   3.395   6.135   3.696
  213LEU      C 3391   3.731   6.566   3.725
  213LEU      O 3392   3.669   6.641   3.800
  214GLY      N 3393   3.849   6.607   3.678
  214GLY      H 3394   3.896   6.535   3.625
  214GLY     CA 3395   3.923   6.725   3.716
  214GLY    HA1 3396   3.849   6.805   3.724
  214GLY    HA2 3397   3.993   6.755   3.639
  214GLY      C 3398   3.999   6.709   3.847
  214GLY      O 3399   4.029   6.810   3.911
  215SER      N 3400   4.030   6.591   3.902
  215SER      H 3401   3.994   6.512   3.850
  215SER     CA 3402   4.094   6.561   4.028
  215SER     HA 3403   4.076   6.455   4.047
  215SER     CB 3404   4.243   6.574   4.001
  215SER    HB1 3405   4.264   6.681   3.999
  215SER    HB2 3406   4.268   6.534   3.902
  215SER     OG 3407   4.317   6.500   4.096
  215SER     HG 3408   4.271   6.489   4.179
  215SER      C 3409   4.032   6.642   4.141
  215SER      O 3410   4.098   6.730   4.197
  216PRO      N 3411   3.915   6.602   4.191
  216PRO     CD 3412   3.821   6.515   4.124
  216PRO    HD1 3413   3.860   6.414   4.138
  216PRO    HD2 3414   3.808   6.537   4.018
  216PRO     CG 3415   3.690   6.523   4.204
  216PRO    HG1 3416   3.626   6.435   4.194
  216PRO    HG2 3417   3.640   6.615   4.174
  216PRO     CB 3418   3.747   6.548   4.343
  216PRO    HB1 3419   3.783   6.454   4.384
  216PRO    HB2 3420   3.664   6.583   4.405
  216PRO     CA 3421   3.862   6.645   4.319
  216PRO     HA 3422   3.817   6.744   4.312
  216PRO      C 3423   3.951   6.651   4.442
  216PRO      O 3424   3.918   6.720   4.538
  217ASP      N 3425   4.062   6.577   4.447
  217ASP      H 3426   4.078   6.513   4.370
  217ASP     CA 3427   4.156   6.554   4.554
  217ASP     HA 3428   4.106   6.599   4.640
  217ASP     CB 3429   4.169   6.402   4.558
  217ASP    HB1 3430   4.072   6.359   4.583
  217ASP    HB2 3431   4.235   6.373   4.641
  217ASP     CG 3432   4.218   6.338   4.429
  217ASP    OD1 3433   4.222   6.400   4.321
  217ASP    OD2 3434   4.257   6.219   4.429
  217ASP      C 3435   4.295   6.611   4.528
  217ASP      O 3436   4.390   6.576   4.597
  218ARG      N 3437   4.306   6.701   4.430
  218ARG      H 3438   4.226   6.711   4.369
  218ARG     CA 3439   4.421   6.784   4.401
  218ARG     HA 3440   4.504   6.714   4.390
  218ARG     CB 3441   4.413   6.858   4.268
  218ARG    HB1 3442   4.394   6.786   4.188
  218ARG    HB2 3443   4.513   6.898   4.249
  218ARG     CG 3444   4.307   6.967   4.256
  218ARG    HG1 3445   4.353   7.053   4.304
  218ARG    HG2 3446   4.212   6.938   4.300
  218ARG     CD 3447   4.269   7.018   4.117
  218ARG    HD1 3448   4.244   6.938   4.048
  218ARG    HD2 3449   4.358   7.069   4.081
  218ARG     NE 3450   4.171   7.127   4.113
  218ARG     HE 3451   4.213   7.219   4.105
  218ARG     CZ 3452   4.038   7.122   4.129
  218ARG    NH1 3453   3.970   7.007   4.136
  218ARG   HH11 3454   4.014   6.926   4.095
  218ARG   HH12 3455   3.872   7.008   4.157
  218ARG    NH2 3456   3.958   7.228   4.147
  218ARG   HH21 3457   4.009   7.314   4.144
  218ARG   HH22 3458   3.857   7.228   4.155
  218ARG      C 3459   4.445   6.884   4.513
  218ARG      O 3460   4.360   6.964   4.550
  219PRO      N 3461   4.573   6.894   4.552
  219PRO     CD 3462   4.675   6.791   4.539
  219PRO    HD1 3463   4.714   6.790   4.437
  219PRO    HD2 3464   4.638   6.691   4.561
  219PRO     CG 3465   4.782   6.823   4.643
  219PRO    HG1 3466   4.885   6.803   4.610
  219PRO    HG2 3467   4.761   6.764   4.732
  219PRO     CB 3468   4.764   6.973   4.663
  219PRO    HB1 3469   4.814   7.034   4.587
  219PRO    HB2 3470   4.807   7.002   4.759
  219PRO     CA 3471   4.615   6.997   4.644
  219PRO     HA 3472   4.568   6.970   4.739
  219PRO      C 3473   4.591   7.143   4.608
  219PRO      O 3474   4.543   7.227   4.684
  220TRP      N 3475   4.614   7.175   4.481
  220TRP      H 3476   4.637   7.103   4.414
  220TRP     CA 3477   4.615   7.309   4.425
  220TRP     HA 3478   4.636   7.371   4.512
  220TRP     CB 3479   4.726   7.308   4.320
  220TRP    HB1 3480   4.822   7.311   4.373
  220TRP    HB2 3481   4.714   7.396   4.257
  220TRP     CG 3482   4.731   7.196   4.222
  220TRP    CD1 3483   4.647   7.175   4.118
  220TRP    HD1 3484   4.554   7.225   4.098
  220TRP    NE1 3485   4.685   7.066   4.041
  220TRP    HE1 3486   4.639   7.040   3.955
  220TRP    CE2 3487   4.792   7.003   4.100
  220TRP    CZ2 3488   4.861   6.884   4.075
  220TRP    HZ2 3489   4.822   6.823   3.995
  220TRP    CH2 3490   4.982   6.861   4.143
  220TRP    HH2 3491   5.046   6.776   4.121
  220TRP    CZ3 3492   5.026   6.950   4.241
  220TRP    HZ3 3493   5.117   6.932   4.296
  220TRP    CE3 3494   4.944   7.057   4.280
  220TRP    HE3 3495   4.978   7.132   4.350
  220TRP    CD2 3496   4.825   7.085   4.212
  220TRP      C 3497   4.478   7.348   4.373
  220TRP      O 3498   4.469   7.415   4.270
  221ALA      N 3499   4.371   7.314   4.445
  221ALA      H 3500   4.390   7.262   4.530
  221ALA     CA 3501   4.234   7.356   4.422
  221ALA     HA 3502   4.218   7.360   4.314
  221ALA     CB 3503   4.141   7.250   4.480
  221ALA    HB1 3504   4.036   7.278   4.473
  221ALA    HB2 3505   4.147   7.154   4.429
  221ALA    HB3 3506   4.166   7.241   4.586
  221ALA      C 3507   4.194   7.489   4.484
  221ALA      O 3508   4.247   7.512   4.592
  222LYS      N 3509   4.097   7.560   4.426
  222LYS      H 3510   4.056   7.534   4.338
  222LYS     CA 3511   4.049   7.687   4.477
  222LYS     HA 3512   4.061   7.691   4.585
  222LYS     CB 3513   4.134   7.802   4.424
  222LYS    HB1 3514   4.236   7.788   4.459
  222LYS    HB2 3515   4.095   7.899   4.456
  222LYS     CG 3516   4.148   7.804   4.272
  222LYS    HG1 3517   4.047   7.807   4.231
  222LYS    HG2 3518   4.196   7.714   4.234
  222LYS     CD 3519   4.218   7.930   4.220
  222LYS    HD1 3520   4.305   7.952   4.282
  222LYS    HD2 3521   4.155   8.019   4.226
  222LYS     CE 3522   4.279   7.907   4.082
  222LYS    HE1 3523   4.203   7.875   4.011
  222LYS    HE2 3524   4.352   7.826   4.090
  222LYS     NZ 3525   4.351   8.029   4.040
  222LYS    HZ1 3526   4.425   8.057   4.103
  222LYS    HZ2 3527   4.380   8.032   3.944
  222LYS    HZ3 3528   4.283   8.102   4.057
  222LYS      C 3529   3.901   7.706   4.444
  222LYS      O 3530   3.864   7.653   4.340
  223PRO      N 3531   3.823   7.788   4.514
  223PRO     CD 3532   3.860   7.858   4.636
  223PRO    HD1 3533   3.909   7.952   4.610
  223PRO    HD2 3534   3.935   7.812   4.701
  223PRO     CG 3535   3.728   7.875   4.710
  223PRO    HG1 3536   3.729   7.960   4.778
  223PRO    HG2 3537   3.710   7.786   4.770
  223PRO     CB 3538   3.635   7.907   4.593
  223PRO    HB1 3539   3.624   8.012   4.565
  223PRO    HB2 3540   3.531   7.883   4.618
  223PRO     CA 3541   3.683   7.812   4.484
  223PRO     HA 3542   3.628   7.718   4.486
  223PRO      C 3543   3.656   7.879   4.350
  223PRO      O 3544   3.540   7.875   4.309
  224GLU      N 3545   3.756   7.933   4.280
  224GLU      H 3546   3.846   7.931   4.327
  224GLU     CA 3547   3.749   7.987   4.147
  224GLU     HA 3548   3.653   8.038   4.149
  224GLU     CB 3549   3.866   8.082   4.119
  224GLU    HB1 3550   3.961   8.031   4.104
  224GLU    HB2 3551   3.880   8.152   4.202
  224GLU     CG 3552   3.824   8.168   4.000
  224GLU    HG1 3553   3.717   8.187   4.008
  224GLU    HG2 3554   3.838   8.095   3.919
  224GLU     CD 3555   3.910   8.292   3.980
  224GLU    OE1 3556   3.853   8.403   3.982
  224GLU    OE2 3557   4.029   8.286   3.942
  224GLU      C 3558   3.732   7.876   4.044
  224GLU      O 3559   3.664   7.891   3.943
  225ASP      N 3560   3.796   7.760   4.064
  225ASP      H 3561   3.832   7.738   4.155
  225ASP     CA 3562   3.784   7.650   3.970
  225ASP     HA 3563   3.828   7.687   3.878
  225ASP     CB 3564   3.871   7.538   4.025
  225ASP    HB1 3565   3.867   7.452   3.957
  225ASP    HB2 3566   3.823   7.489   4.110
  225ASP     CG 3567   4.018   7.564   4.053
  225ASP    OD1 3568   4.067   7.669   4.005
  225ASP    OD2 3569   4.082   7.482   4.121
  225ASP      C 3570   3.647   7.591   3.939
  225ASP      O 3571   3.571   7.577   4.035
  226PRO      N 3572   3.622   7.541   3.818
  226PRO     CD 3573   3.708   7.554   3.702
  226PRO    HD1 3574   3.803   7.509   3.728
  226PRO    HD2 3575   3.730   7.659   3.680
  226PRO     CG 3576   3.633   7.481   3.591
  226PRO    HG1 3577   3.655   7.374   3.595
  226PRO    HG2 3578   3.657   7.515   3.490
  226PRO     CB 3579   3.487   7.511   3.623
  226PRO    HB1 3580   3.416   7.447   3.571
  226PRO    HB2 3581   3.462   7.618   3.624
  226PRO     CA 3582   3.491   7.497   3.774
  226PRO     HA 3583   3.420   7.570   3.813
  226PRO      C 3584   3.458   7.356   3.820
  226PRO      O 3585   3.549   7.274   3.828
  227SER      N 3586   3.327   7.333   3.837
  227SER      H 3587   3.263   7.393   3.787
  227SER     CA 3588   3.273   7.205   3.878
  227SER     HA 3589   3.342   7.150   3.942
  227SER     CB 3590   3.145   7.233   3.956
  227SER    HB1 3591   3.059   7.254   3.893
  227SER    HB2 3592   3.151   7.311   4.032
  227SER     OG 3593   3.125   7.125   4.044
  227SER     HG 3594   3.080   7.158   4.122
  227SER      C 3595   3.242   7.120   3.756
  227SER      O 3596   3.229   7.171   3.644
  228LEU      N 3597   3.224   6.989   3.768
  228LEU      H 3598   3.248   6.954   3.859
  228LEU     CA 3599   3.174   6.892   3.672
  228LEU     HA 3600   3.114   6.946   3.599
  228LEU     CB 3601   3.295   6.823   3.608
  228LEU    HB1 3602   3.258   6.740   3.548
  228LEU    HB2 3603   3.352   6.775   3.686
  228LEU     CG 3604   3.387   6.908   3.520
  228LEU     HG 3605   3.406   7.000   3.575
  228LEU    CD1 3606   3.512   6.829   3.484
  228LEU   HD11 3607   3.483   6.746   3.419
  228LEU   HD12 3608   3.586   6.897   3.442
  228LEU   HD13 3609   3.562   6.785   3.570
  228LEU    CD2 3610   3.316   6.937   3.388
  228LEU   HD21 3611   3.382   6.995   3.324
  228LEU   HD22 3612   3.280   6.843   3.347
  228LEU   HD23 3613   3.225   6.997   3.403
  228LEU      C 3614   3.079   6.795   3.740
  228LEU      O 3615   2.971   6.777   3.684
  229LEU      N 3616   3.117   6.736   3.853
  229LEU      H 3617   3.211   6.759   3.881
  229LEU     CA 3618   3.032   6.636   3.916
  229LEU     HA 3619   3.002   6.553   3.852
  229LEU     CB 3620   3.106   6.559   4.026
  229LEU    HB1 3621   3.032   6.509   4.089
  229LEU    HB2 3622   3.160   6.627   4.091
  229LEU     CG 3623   3.213   6.463   3.977
  229LEU     HG 3624   3.264   6.504   3.890
  229LEU    CD1 3625   3.314   6.455   4.091
  229LEU   HD11 3626   3.264   6.420   4.182
  229LEU   HD12 3627   3.393   6.385   4.064
  229LEU   HD13 3628   3.367   6.549   4.102
  229LEU    CD2 3629   3.161   6.323   3.944
  229LEU   HD21 3630   3.104   6.284   4.029
  229LEU   HD22 3631   3.099   6.314   3.855
  229LEU   HD23 3632   3.250   6.260   3.935
  229LEU      C 3633   2.900   6.690   3.970
  229LEU      O 3634   2.802   6.618   3.984
  230GLU      N 3635   2.893   6.821   3.995
  230GLU      H 3636   2.970   6.879   3.966
  230GLU     CA 3637   2.782   6.894   4.052
  230GLU     HA 3638   2.701   6.823   4.066
  230GLU     CB 3639   2.819   6.941   4.193
  230GLU    HB1 3640   2.898   7.015   4.180
  230GLU    HB2 3641   2.849   6.848   4.242
  230GLU     CG 3642   2.711   6.993   4.286
  230GLU    HG1 3643   2.621   6.932   4.295
  230GLU    HG2 3644   2.666   7.087   4.252
  230GLU     CD 3645   2.763   7.010   4.429
  230GLU    OE1 3646   2.752   6.910   4.503
  230GLU    OE2 3647   2.828   7.112   4.459
  230GLU      C 3648   2.728   7.010   3.969
  230GLU      O 3649   2.627   7.075   3.995
  231ASP      N 3650   2.805   7.041   3.865
  231ASP      H 3651   2.874   6.978   3.826
  231ASP     CA 3652   2.774   7.151   3.775
  231ASP     HA 3653   2.784   7.245   3.829
  231ASP     CB 3654   2.870   7.166   3.658
  231ASP    HB1 3655   2.860   7.070   3.606
  231ASP    HB2 3656   2.970   7.173   3.699
  231ASP     CG 3657   2.845   7.282   3.562
  231ASP    OD1 3658   2.920   7.381   3.581
  231ASP    OD2 3659   2.754   7.269   3.477
  231ASP      C 3660   2.638   7.134   3.708
  231ASP      O 3661   2.618   7.026   3.653
  232PRO      N 3662   2.548   7.232   3.701
  232PRO     CD 3663   2.554   7.371   3.742
  232PRO    HD1 3664   2.585   7.423   3.651
  232PRO    HD2 3665   2.615   7.388   3.831
  232PRO     CG 3666   2.413   7.414   3.782
  232PRO    HG1 3667   2.410   7.522   3.776
  232PRO    HG2 3668   2.392   7.370   3.880
  232PRO     CB 3669   2.340   7.336   3.673
  232PRO    HB1 3670   2.343   7.391   3.579
  232PRO    HB2 3671   2.234   7.328   3.697
  232PRO     CA 3672   2.413   7.204   3.654
  232PRO     HA 3673   2.365   7.127   3.714
  232PRO      C 3674   2.402   7.157   3.510
  232PRO      O 3675   2.312   7.079   3.477
  233ARG      N 3676   2.489   7.197   3.417
  233ARG      H 3677   2.569   7.250   3.446
  233ARG     CA 3678   2.478   7.156   3.278
  233ARG     HA 3679   2.373   7.149   3.251
  233ARG     CB 3680   2.542   7.263   3.191
  233ARG    HB1 3681   2.526   7.237   3.087
  233ARG    HB2 3682   2.650   7.269   3.206
  233ARG     CG 3683   2.485   7.403   3.212
  233ARG    HG1 3684   2.419   7.417   3.298
  233ARG    HG2 3685   2.417   7.435   3.133
  233ARG     CD 3686   2.592   7.512   3.215
  233ARG    HD1 3687   2.549   7.612   3.207
  233ARG    HD2 3688   2.650   7.510   3.124
  233ARG     NE 3689   2.673   7.509   3.337
  233ARG     HE 3690   2.749   7.444   3.350
  233ARG     CZ 3691   2.655   7.589   3.443
  233ARG    NH1 3692   2.560   7.682   3.462
  233ARG   HH11 3693   2.493   7.696   3.387
  233ARG   HH12 3694   2.547   7.738   3.545
  233ARG    NH2 3695   2.747   7.589   3.540
  233ARG   HH21 3696   2.814   7.519   3.564
  233ARG   HH22 3697   2.752   7.670   3.601
  233ARG      C 3698   2.538   7.017   3.258
  233ARG      O 3699   2.495   6.958   3.160
  234ILE      N 3700   2.633   6.975   3.342
  234ILE      H 3701   2.678   7.045   3.398
  234ILE     CA 3702   2.676   6.836   3.346
  234ILE     HA 3703   2.688   6.799   3.244
  234ILE     CB 3704   2.815   6.827   3.408
  234ILE     HB 3705   2.815   6.858   3.513
  234ILE    CG2 3706   2.868   6.684   3.392
  234ILE   HG21 3707   2.967   6.679   3.436
  234ILE   HG22 3708   2.809   6.619   3.456
  234ILE   HG23 3709   2.878   6.652   3.288
  234ILE    CG1 3710   2.916   6.919   3.341
  234ILE   HG11 3711   3.013   6.909   3.389
  234ILE   HG12 3712   2.878   7.018   3.363
  234ILE     CD 3713   2.937   6.905   3.190
  234ILE    HD1 3714   3.017   6.972   3.158
  234ILE    HD2 3715   2.956   6.800   3.168
  234ILE    HD3 3716   2.845   6.938   3.141
  234ILE      C 3717   2.573   6.742   3.407
  234ILE      O 3718   2.532   6.639   3.353
  235LYS      N 3719   2.507   6.778   3.517
  235LYS      H 3720   2.553   6.851   3.569
  235LYS     CA 3721   2.389   6.717   3.576
  235LYS     HA 3722   2.411   6.615   3.609
  235LYS     CB 3723   2.342   6.792   3.700
  235LYS    HB1 3724   2.239   6.760   3.719
  235LYS    HB2 3725   2.351   6.899   3.682
  235LYS     CG 3726   2.418   6.756   3.828
  235LYS    HG1 3727   2.522   6.786   3.830
  235LYS    HG2 3728   2.410   6.648   3.841
  235LYS     CD 3729   2.370   6.813   3.961
  235LYS    HD1 3730   2.360   6.921   3.949
  235LYS    HD2 3731   2.446   6.793   4.036
  235LYS     CE 3732   2.235   6.762   4.008
  235LYS    HE1 3733   2.240   6.660   4.045
  235LYS    HE2 3734   2.157   6.768   3.932
  235LYS     NZ 3735   2.186   6.852   4.114
  235LYS    HZ1 3736   2.158   6.940   4.072
  235LYS    HZ2 3737   2.113   6.801   4.161
  235LYS    HZ3 3738   2.260   6.873   4.179
  235LYS      C 3739   2.271   6.703   3.481
  235LYS      O 3740   2.217   6.593   3.472
  236ALA      N 3741   2.239   6.808   3.405
  236ALA      H 3742   2.271   6.901   3.429
  236ALA     CA 3743   2.122   6.805   3.319
  236ALA     HA 3744   2.039   6.777   3.383
  236ALA     CB 3745   2.102   6.942   3.255
  236ALA    HB1 3746   2.069   7.010   3.335
  236ALA    HB2 3747   2.195   6.984   3.215
  236ALA    HB3 3748   2.022   6.936   3.182
  236ALA      C 3749   2.122   6.697   3.212
  236ALA      O 3750   2.019   6.674   3.148
  237ILE      N 3751   2.230   6.625   3.182
  237ILE      H 3752   2.320   6.649   3.220
  237ILE     CA 3753   2.250   6.522   3.082
  237ILE     HA 3754   2.171   6.525   3.007
  237ILE     CB 3755   2.385   6.543   3.013
  237ILE     HB 3756   2.450   6.547   3.100
  237ILE    CG2 3757   2.438   6.429   2.927
  237ILE   HG21 3758   2.362   6.409   2.851
  237ILE   HG22 3759   2.540   6.444   2.892
  237ILE   HG23 3760   2.446   6.334   2.981
  237ILE    CG1 3761   2.386   6.680   2.945
  237ILE   HG11 3762   2.344   6.761   3.005
  237ILE   HG12 3763   2.328   6.668   2.854
  237ILE     CD 3764   2.529   6.714   2.904
  237ILE    HD1 3765   2.566   6.656   2.820
  237ILE    HD2 3766   2.527   6.816   2.865
  237ILE    HD3 3767   2.604   6.712   2.983
  237ILE      C 3768   2.242   6.383   3.144
  237ILE      O 3769   2.169   6.294   3.101
  238ALA      N 3770   2.307   6.372   3.261
  238ALA      H 3771   2.351   6.453   3.303
  238ALA     CA 3772   2.313   6.253   3.342
  238ALA     HA 3773   2.344   6.173   3.274
  238ALA     CB 3774   2.403   6.278   3.462
  238ALA    HB1 3775   2.420   6.182   3.512
  238ALA    HB2 3776   2.503   6.307   3.430
  238ALA    HB3 3777   2.372   6.357   3.530
  238ALA      C 3778   2.173   6.216   3.389
  238ALA      O 3779   2.134   6.099   3.393
  239ALA      N 3780   2.096   6.312   3.441
  239ALA      H 3781   2.125   6.407   3.463
  239ALA     CA 3782   1.956   6.295   3.473
  239ALA     HA 3783   1.943   6.212   3.542
  239ALA     CB 3784   1.883   6.413   3.536
  239ALA    HB1 3785   1.858   6.486   3.460
  239ALA    HB2 3786   1.793   6.374   3.585
  239ALA    HB3 3787   1.950   6.437   3.619
  239ALA      C 3788   1.875   6.253   3.351
  239ALA      O 3789   1.798   6.158   3.367
  240LYS      N 3790   1.893   6.307   3.231
  240LYS      H 3791   1.960   6.382   3.221
  240LYS     CA 3792   1.823   6.262   3.113
  240LYS     HA 3793   1.715   6.267   3.131
  240LYS     CB 3794   1.862   6.354   2.998
  240LYS    HB1 3795   1.968   6.377   2.996
  240LYS    HB2 3796   1.821   6.455   3.005
  240LYS     CG 3797   1.832   6.305   2.857
  240LYS    HG1 3798   1.725   6.289   2.842
  240LYS    HG2 3799   1.884   6.210   2.844
  240LYS     CD 3800   1.882   6.406   2.754
  240LYS    HD1 3801   1.978   6.449   2.782
  240LYS    HD2 3802   1.808   6.486   2.752
  240LYS     CE 3803   1.901   6.326   2.625
  240LYS    HE1 3804   1.812   6.270   2.596
  240LYS    HE2 3805   1.986   6.259   2.637
  240LYS     NZ 3806   1.954   6.408   2.515
  240LYS    HZ1 3807   1.899   6.487   2.485
  240LYS    HZ2 3808   2.052   6.431   2.527
  240LYS    HZ3 3809   1.963   6.355   2.430
  240LYS      C 3810   1.842   6.116   3.073
  240LYS      O 3811   1.749   6.060   3.017
  241HIS      N 3812   1.951   6.052   3.115
  241HIS      H 3813   2.015   6.115   3.161
  241HIS     CA 3814   1.977   5.910   3.098
  241HIS     HA 3815   1.896   5.873   3.036
  241HIS     CB 3816   2.114   5.896   3.033
  241HIS    HB1 3817   2.130   5.791   3.008
  241HIS    HB2 3818   2.196   5.929   3.098
  241HIS     CG 3819   2.134   5.969   2.903
  241HIS    ND1 3820   2.066   5.935   2.787
  241HIS    CE1 3821   2.100   6.019   2.688
  241HIS    HE1 3822   2.070   6.014   2.585
  241HIS    NE2 3823   2.194   6.102   2.736
  241HIS    HE2 3824   2.247   6.166   2.679
  241HIS    CD2 3825   2.208   6.080   2.871
  241HIS    HD2 3826   2.274   6.131   2.940
  241HIS      C 3827   1.979   5.831   3.228
  241HIS      O 3828   1.981   5.708   3.229
  242ASN      N 3829   1.945   5.900   3.337
  242ASN      H 3830   1.924   5.999   3.328
  242ASN     CA 3831   1.934   5.844   3.471
  242ASN     HA 3832   1.927   5.929   3.539
  242ASN     CB 3833   1.804   5.766   3.488
  242ASN    HB1 3834   1.793   5.724   3.588
  242ASN    HB2 3835   1.809   5.676   3.425
  242ASN     CG 3836   1.680   5.845   3.450
  242ASN    OD1 3837   1.638   5.933   3.525
  242ASN    ND2 3838   1.617   5.827   3.333
  242ASN   HD21 3839   1.661   5.773   3.260
  242ASN   HD22 3840   1.534   5.882   3.319
  242ASN      C 3841   2.058   5.779   3.530
  242ASN      O 3842   2.050   5.669   3.584
  243LYS      N 3843   2.175   5.839   3.506
  243LYS      H 3844   2.175   5.923   3.450
  243LYS     CA 3845   2.307   5.798   3.549
  243LYS     HA 3846   2.305   5.699   3.596
  243LYS     CB 3847   2.386   5.790   3.419
  243LYS    HB1 3848   2.487   5.763   3.449
  243LYS    HB2 3849   2.384   5.887   3.369
  243LYS     CG 3850   2.350   5.680   3.319
  243LYS    HG1 3851   2.399   5.708   3.226
  243LYS    HG2 3852   2.243   5.684   3.298
  243LYS     CD 3853   2.386   5.536   3.357
  243LYS    HD1 3854   2.359   5.515   3.461
  243LYS    HD2 3855   2.495   5.531   3.363
  243LYS     CE 3856   2.333   5.430   3.261
  243LYS    HE1 3857   2.359   5.467   3.162
  243LYS    HE2 3858   2.225   5.438   3.257
  243LYS     NZ 3859   2.371   5.292   3.297
  243LYS    HZ1 3860   2.321   5.264   3.380
  243LYS    HZ2 3861   2.347   5.231   3.220
  243LYS    HZ3 3862   2.471   5.291   3.314
  243LYS      C 3863   2.358   5.903   3.647
  243LYS      O 3864   2.297   6.005   3.679
  244THR      N 3865   2.479   5.877   3.697
  244THR      H 3866   2.527   5.792   3.672
  244THR     CA 3867   2.552   5.975   3.774
  244THR     HA 3868   2.480   6.041   3.824
  244THR     CB 3869   2.636   5.913   3.886
  244THR     HB 3870   2.655   6.005   3.940
  244THR    CG2 3871   2.553   5.817   3.970
  244THR   HG21 3872   2.537   5.727   3.910
  244THR   HG22 3873   2.602   5.785   4.062
  244THR   HG23 3874   2.457   5.866   3.983
  244THR    OG1 3875   2.753   5.851   3.835
  244THR    HG1 3876   2.806   5.828   3.911
  244THR      C 3877   2.639   6.057   3.679
  244THR      O 3878   2.662   6.018   3.565
  245THR      N 3879   2.683   6.174   3.724
  245THR      H 3880   2.679   6.190   3.823
  245THR     CA 3881   2.759   6.267   3.642
  245THR     HA 3882   2.707   6.296   3.551
  245THR     CB 3883   2.789   6.397   3.717
  245THR     HB 3884   2.876   6.442   3.669
  245THR    CG2 3885   2.673   6.495   3.709
  245THR   HG21 3886   2.711   6.579   3.766
  245THR   HG22 3887   2.645   6.535   3.612
  245THR   HG23 3888   2.584   6.453   3.756
  245THR    OG1 3889   2.808   6.373   3.855
  245THR    HG1 3890   2.817   6.458   3.898
  245THR      C 3891   2.892   6.198   3.619
  245THR      O 3892   2.946   6.222   3.511
  246ALA      N 3893   2.957   6.132   3.715
  246ALA      H 3894   2.919   6.119   3.808
  246ALA     CA 3895   3.075   6.051   3.692
  246ALA     HA 3896   3.157   6.112   3.655
  246ALA     CB 3897   3.124   5.977   3.816
  246ALA    HB1 3898   3.142   6.048   3.898
  246ALA    HB2 3899   3.054   5.895   3.832
  246ALA    HB3 3900   3.219   5.932   3.789
  246ALA      C 3901   3.058   5.954   3.576
  246ALA      O 3902   3.135   5.957   3.480
  247GLN      N 3903   2.951   5.875   3.580
  247GLN      H 3904   2.901   5.870   3.667
  247GLN     CA 3905   2.921   5.780   3.474
  247GLN     HA 3906   2.997   5.702   3.476
  247GLN     CB 3907   2.789   5.713   3.512
  247GLN    HB1 3908   2.747   5.673   3.420
  247GLN    HB2 3909   2.721   5.790   3.549
  247GLN     CG 3910   2.805   5.615   3.628
  247GLN    HG1 3911   2.859   5.661   3.710
  247GLN    HG2 3912   2.864   5.530   3.595
  247GLN     CD 3913   2.670   5.561   3.673
  247GLN    OE1 3914   2.563   5.609   3.636
  247GLN    NE2 3915   2.657   5.470   3.769
  247GLN   HE21 3916   2.740   5.424   3.805
  247GLN   HE22 3917   2.563   5.456   3.802
  247GLN      C 3918   2.913   5.838   3.334
  247GLN      O 3919   2.979   5.780   3.248
  248VAL      N 3920   2.862   5.960   3.314
  248VAL      H 3921   2.826   6.003   3.398
  248VAL     CA 3922   2.870   6.041   3.194
  248VAL     HA 3923   2.820   5.984   3.115
  248VAL     CB 3924   2.771   6.156   3.209
  248VAL     HB 3925   2.798   6.203   3.304
  248VAL    CG1 3926   2.787   6.265   3.104
  248VAL   HG11 3927   2.774   6.221   3.005
  248VAL   HG12 3928   2.709   6.339   3.121
  248VAL   HG13 3929   2.885   6.313   3.098
  248VAL    CG2 3930   2.624   6.115   3.214
  248VAL   HG21 3931   2.601   6.053   3.128
  248VAL   HG22 3932   2.602   6.058   3.304
  248VAL   HG23 3933   2.557   6.201   3.207
  248VAL      C 3934   3.006   6.097   3.158
  248VAL      O 3935   3.045   6.094   3.041
  249LEU      N 3936   3.079   6.151   3.256
  249LEU      H 3937   3.029   6.148   3.343
  249LEU     CA 3938   3.218   6.193   3.244
  249LEU     HA 3939   3.222   6.267   3.164
  249LEU     CB 3940   3.253   6.262   3.375
  249LEU    HB1 3941   3.361   6.278   3.379
  249LEU    HB2 3942   3.233   6.199   3.462
  249LEU     CG 3943   3.194   6.400   3.396
  249LEU     HG 3944   3.089   6.404   3.367
  249LEU    CD1 3945   3.215   6.446   3.540
  249LEU   HD11 3946   3.141   6.525   3.551
  249LEU   HD12 3947   3.174   6.375   3.612
  249LEU   HD13 3948   3.321   6.470   3.552
  249LEU    CD2 3949   3.262   6.501   3.304
  249LEU   HD21 3950   3.245   6.470   3.201
  249LEU   HD22 3951   3.217   6.597   3.329
  249LEU   HD23 3952   3.371   6.504   3.309
  249LEU      C 3953   3.310   6.078   3.206
  249LEU      O 3954   3.421   6.106   3.163
  250ILE      N 3955   3.270   5.951   3.213
  250ILE      H 3956   3.181   5.944   3.262
  250ILE     CA 3957   3.351   5.834   3.184
  250ILE     HA 3958   3.452   5.869   3.166
  250ILE     CB 3959   3.346   5.741   3.305
  250ILE     HB 3960   3.240   5.724   3.325
  250ILE    CG2 3961   3.422   5.613   3.275
  250ILE   HG21 3962   3.375   5.569   3.187
  250ILE   HG22 3963   3.530   5.628   3.264
  250ILE   HG23 3964   3.401   5.543   3.356
  250ILE    CG1 3965   3.403   5.809   3.430
  250ILE   HG11 3966   3.352   5.904   3.443
  250ILE   HG12 3967   3.507   5.844   3.427
  250ILE     CD 3968   3.390   5.728   3.558
  250ILE    HD1 3969   3.287   5.712   3.588
  250ILE    HD2 3970   3.445   5.635   3.540
  250ILE    HD3 3971   3.443   5.786   3.634
  250ILE      C 3972   3.300   5.782   3.050
  250ILE      O 3973   3.387   5.733   2.978
  251ARG      N 3974   3.172   5.796   3.017
  251ARG      H 3975   3.102   5.820   3.087
  251ARG     CA 3976   3.120   5.763   2.886
  251ARG     HA 3977   3.160   5.667   2.855
  251ARG     CB 3978   2.971   5.738   2.909
  251ARG    HB1 3979   2.925   5.834   2.932
  251ARG    HB2 3980   2.947   5.675   2.995
  251ARG     CG 3981   2.894   5.670   2.796
  251ARG    HG1 3982   2.898   5.740   2.713
  251ARG    HG2 3983   2.791   5.648   2.825
  251ARG     CD 3984   2.964   5.546   2.740
  251ARG    HD1 3985   3.000   5.486   2.823
  251ARG    HD2 3986   3.044   5.588   2.679
  251ARG     NE 3987   2.881   5.454   2.662
  251ARG     HE 3988   2.787   5.443   2.697
  251ARG     CZ 3989   2.916   5.376   2.559
  251ARG    NH1 3990   3.041   5.357   2.515
  251ARG   HH11 3991   3.122   5.369   2.575
  251ARG   HH12 3992   3.046   5.299   2.433
  251ARG    NH2 3993   2.820   5.328   2.479
  251ARG   HH21 3994   2.728   5.341   2.518
  251ARG   HH22 3995   2.838   5.282   2.391
  251ARG      C 3996   3.155   5.860   2.774
  251ARG      O 3997   3.177   5.816   2.661
  252PHE      N 3998   3.156   5.991   2.799
  252PHE      H 3999   3.135   6.011   2.895
  252PHE     CA 4000   3.200   6.096   2.709
  252PHE     HA 4001   3.124   6.109   2.631
  252PHE     CB 4002   3.197   6.222   2.796
  252PHE    HB1 4003   3.256   6.210   2.887
  252PHE    HB2 4004   3.097   6.233   2.837
  252PHE     CG 4005   3.255   6.343   2.726
  252PHE    CD1 4006   3.199   6.396   2.609
  252PHE    HD1 4007   3.114   6.348   2.562
  252PHE    CE1 4008   3.247   6.515   2.553
  252PHE    HE1 4009   3.204   6.547   2.459
  252PHE     CZ 4010   3.346   6.589   2.618
  252PHE     HZ 4011   3.391   6.679   2.579
  252PHE    CE2 4012   3.403   6.529   2.731
  252PHE    HE2 4013   3.488   6.581   2.774
  252PHE    CD2 4014   3.360   6.410   2.790
  252PHE    HD2 4015   3.400   6.375   2.884
  252PHE      C 4016   3.328   6.073   2.631
  252PHE      O 4017   3.322   6.084   2.508
  253PRO      N 4018   3.449   6.050   2.683
  253PRO     CD 4019   3.477   6.039   2.825
  253PRO    HD1 4020   3.400   5.981   2.877
  253PRO    HD2 4021   3.498   6.137   2.867
  253PRO     CG 4022   3.601   5.950   2.834
  253PRO    HG1 4023   3.577   5.844   2.830
  253PRO    HG2 4024   3.652   5.969   2.928
  253PRO     CB 4025   3.682   5.989   2.710
  253PRO    HB1 4026   3.746   5.902   2.698
  253PRO    HB2 4027   3.738   6.078   2.739
  253PRO     CA 4028   3.572   6.027   2.611
  253PRO     HA 4029   3.600   6.118   2.558
  253PRO      C 4030   3.552   5.909   2.517
  253PRO      O 4031   3.593   5.922   2.401
  254MET      N 4032   3.487   5.803   2.564
  254MET      H 4033   3.452   5.798   2.659
  254MET     CA 4034   3.483   5.681   2.487
  254MET     HA 4035   3.583   5.640   2.471
  254MET     CB 4036   3.400   5.570   2.550
  254MET    HB1 4037   3.392   5.489   2.477
  254MET    HB2 4038   3.298   5.606   2.557
  254MET     CG 4039   3.459   5.513   2.679
  254MET    HG1 4040   3.472   5.586   2.760
  254MET    HG2 4041   3.555   5.466   2.662
  254MET     SD 4042   3.358   5.376   2.740
  254MET     CE 4043   3.453   5.355   2.892
  254MET    HE1 4044   3.435   5.251   2.918
  254MET    HE2 4045   3.560   5.367   2.872
  254MET    HE3 4046   3.418   5.415   2.976
  254MET      C 4047   3.406   5.704   2.358
  254MET      O 4048   3.449   5.650   2.256
  255GLN      N 4049   3.292   5.774   2.357
  255GLN      H 4050   3.248   5.806   2.442
  255GLN     CA 4051   3.218   5.805   2.237
  255GLN     HA 4052   3.207   5.719   2.172
  255GLN     CB 4053   3.078   5.852   2.276
  255GLN    HB1 4054   3.022   5.895   2.193
  255GLN    HB2 4055   3.093   5.917   2.362
  255GLN     CG 4056   2.997   5.729   2.314
  255GLN    HG1 4057   3.050   5.673   2.392
  255GLN    HG2 4058   2.990   5.674   2.220
  255GLN     CD 4059   2.854   5.754   2.360
  255GLN    OE1 4060   2.811   5.726   2.472
  255GLN    NE2 4061   2.770   5.807   2.271
  255GLN   HE21 4062   2.800   5.846   2.183
  255GLN   HE22 4063   2.678   5.838   2.296
  255GLN      C 4064   3.295   5.905   2.152
  255GLN      O 4065   3.281   5.910   2.030
  256ARG      N 4066   3.389   5.979   2.211
  256ARG      H 4067   3.389   5.983   2.312
  256ARG     CA 4068   3.489   6.063   2.147
  256ARG     HA 4069   3.437   6.092   2.056
  256ARG     CB 4070   3.533   6.182   2.231
  256ARG    HB1 4071   3.610   6.232   2.171
  256ARG    HB2 4072   3.575   6.150   2.326
  256ARG     CG 4073   3.418   6.276   2.266
  256ARG    HG1 4074   3.345   6.239   2.338
  256ARG    HG2 4075   3.365   6.276   2.171
  256ARG     CD 4076   3.472   6.409   2.319
  256ARG    HD1 4077   3.511   6.394   2.419
  256ARG    HD2 4078   3.389   6.476   2.343
  256ARG     NE 4079   3.571   6.480   2.237
  256ARG     HE 4080   3.539   6.517   2.149
  256ARG     CZ 4081   3.686   6.532   2.282
  256ARG    NH1 4082   3.735   6.502   2.403
  256ARG   HH11 4083   3.686   6.444   2.469
  256ARG   HH12 4084   3.817   6.547   2.442
  256ARG    NH2 4085   3.749   6.622   2.205
  256ARG   HH21 4086   3.715   6.639   2.111
  256ARG   HH22 4087   3.834   6.668   2.232
  256ARG      C 4088   3.615   5.993   2.097
  256ARG      O 4089   3.706   6.052   2.040
  257ASN      N 4090   3.618   5.859   2.095
  257ASN      H 4091   3.533   5.811   2.120
  257ASN     CA 4092   3.725   5.768   2.057
  257ASN     HA 4093   3.683   5.672   2.088
  257ASN     CB 4094   3.764   5.780   1.910
  257ASN    HB1 4095   3.840   5.708   1.881
  257ASN    HB2 4096   3.803   5.877   1.879
  257ASN     CG 4097   3.644   5.751   1.822
  257ASN    OD1 4098   3.526   5.784   1.832
  257ASN    ND2 4099   3.659   5.657   1.728
  257ASN   HD21 4100   3.755   5.630   1.710
  257ASN   HD22 4101   3.573   5.624   1.687
  257ASN      C 4102   3.849   5.775   2.145
  257ASN      O 4103   3.960   5.761   2.092
  258LEU      N 4104   3.835   5.800   2.275
  258LEU      H 4105   3.742   5.828   2.303
  258LEU     CA 4106   3.940   5.802   2.375
  258LEU     HA 4107   4.039   5.789   2.332
  258LEU     CB 4108   3.925   5.939   2.440
  258LEU    HB1 4109   4.017   5.958   2.496
  258LEU    HB2 4110   3.840   5.941   2.509
  258LEU     CG 4111   3.917   6.062   2.351
  258LEU     HG 4112   3.848   6.044   2.269
  258LEU    CD1 4113   3.884   6.189   2.428
  258LEU   HD11 4114   3.870   6.270   2.357
  258LEU   HD12 4115   3.790   6.179   2.482
  258LEU   HD13 4116   3.966   6.207   2.498
  258LEU    CD2 4117   4.049   6.072   2.274
  258LEU   HD21 4118   4.132   6.101   2.339
  258LEU   HD22 4119   4.070   5.980   2.220
  258LEU   HD23 4120   4.039   6.160   2.212
  258LEU      C 4121   3.923   5.696   2.482
  258LEU      O 4122   3.819   5.667   2.539
  259VAL      N 4123   4.038   5.635   2.513
  259VAL      H 4124   4.115   5.648   2.449
  259VAL     CA 4125   4.061   5.558   2.634
  259VAL     HA 4126   3.975   5.491   2.635
  259VAL     CB 4127   4.188   5.474   2.627
  259VAL     HB 4128   4.270   5.546   2.628
  259VAL    CG1 4129   4.210   5.380   2.745
  259VAL   HG11 4130   4.144   5.296   2.721
  259VAL   HG12 4131   4.314   5.351   2.732
  259VAL   HG13 4132   4.186   5.423   2.842
  259VAL    CG2 4133   4.198   5.394   2.497
  259VAL   HG21 4134   4.279   5.322   2.501
  259VAL   HG22 4135   4.104   5.340   2.502
  259VAL   HG23 4136   4.223   5.465   2.418
  259VAL      C 4137   4.064   5.649   2.756
  259VAL      O 4138   4.124   5.756   2.753
  260VAL      N 4139   3.998   5.613   2.867
  260VAL      H 4140   3.951   5.524   2.869
  260VAL     CA 4141   3.995   5.691   2.988
  260VAL     HA 4142   4.068   5.772   2.981
  260VAL     CB 4143   3.853   5.741   3.009
  260VAL     HB 4144   3.820   5.790   2.918
  260VAL    CG1 4145   3.738   5.642   3.031
  260VAL   HG11 4146   3.646   5.698   3.044
  260VAL   HG12 4147   3.731   5.581   2.940
  260VAL   HG13 4148   3.760   5.586   3.122
  260VAL    CG2 4149   3.861   5.847   3.118
  260VAL   HG21 4150   3.942   5.919   3.105
  260VAL   HG22 4151   3.767   5.897   3.141
  260VAL   HG23 4152   3.889   5.790   3.207
  260VAL      C 4153   4.050   5.615   3.108
  260VAL      O 4154   4.013   5.498   3.121
  261ILE      N 4155   4.127   5.684   3.192
  261ILE      H 4156   4.151   5.780   3.170
  261ILE     CA 4157   4.184   5.631   3.314
  261ILE     HA 4158   4.144   5.532   3.334
  261ILE     CB 4159   4.335   5.606   3.307
  261ILE     HB 4160   4.373   5.581   3.406
  261ILE    CG2 4161   4.364   5.490   3.212
  261ILE   HG21 4162   4.350   5.518   3.108
  261ILE   HG22 4163   4.460   5.443   3.229
  261ILE   HG23 4164   4.294   5.409   3.232
  261ILE    CG1 4165   4.414   5.730   3.265
  261ILE   HG11 4166   4.358   5.822   3.278
  261ILE   HG12 4167   4.435   5.724   3.158
  261ILE     CD 4168   4.547   5.736   3.340
  261ILE    HD1 4169   4.598   5.643   3.314
  261ILE    HD2 4170   4.611   5.815   3.302
  261ILE    HD3 4171   4.529   5.748   3.447
  261ILE      C 4172   4.140   5.705   3.440
  261ILE      O 4173   4.222   5.777   3.496
  262PRO      N 4174   4.011   5.697   3.474
  262PRO     CD 4175   3.907   5.612   3.418
  262PRO    HD1 4176   3.924   5.516   3.465
  262PRO    HD2 4177   3.896   5.594   3.311
  262PRO     CG 4178   3.777   5.670   3.473
  262PRO    HG1 4179   3.710   5.586   3.490
  262PRO    HG2 4180   3.735   5.742   3.402
  262PRO     CB 4181   3.812   5.735   3.606
  262PRO    HB1 4182   3.781   5.674   3.691
  262PRO    HB2 4183   3.768   5.834   3.617
  262PRO     CA 4184   3.963   5.755   3.597
  262PRO     HA 4185   3.984   5.862   3.596
  262PRO      C 4186   4.031   5.694   3.719
  262PRO      O 4187   4.065   5.576   3.719
  263LYS      N 4188   4.034   5.770   3.829
  263LYS      H 4189   4.009   5.867   3.820
  263LYS     CA 4190   4.084   5.722   3.957
  263LYS     HA 4191   4.121   5.621   3.945
  263LYS     CB 4192   4.209   5.799   3.998
  263LYS    HB1 4193   4.192   5.906   3.985
  263LYS    HB2 4194   4.292   5.762   3.938
  263LYS     CG 4195   4.260   5.773   4.140
  263LYS    HG1 4196   4.368   5.759   4.132
  263LYS    HG2 4197   4.225   5.675   4.174
  263LYS     CD 4198   4.223   5.882   4.239
  263LYS    HD1 4199   4.114   5.875   4.247
  263LYS    HD2 4200   4.256   5.981   4.208
  263LYS     CE 4201   4.277   5.838   4.375
  263LYS    HE1 4202   4.385   5.849   4.374
  263LYS    HE2 4203   4.241   5.735   4.384
  263LYS     NZ 4204   4.223   5.921   4.483
  263LYS    HZ1 4205   4.127   5.894   4.502
  263LYS    HZ2 4206   4.269   5.911   4.572
  263LYS    HZ3 4207   4.234   6.018   4.457
  263LYS      C 4208   3.974   5.707   4.061
  263LYS      O 4209   3.905   5.806   4.083
  264SER      N 4210   3.979   5.606   4.148
  264SER      H 4211   4.049   5.535   4.129
  264SER     CA 4212   3.918   5.601   4.279
  264SER     HA 4213   3.900   5.705   4.307
  264SER     CB 4214   3.781   5.533   4.281
  264SER    HB1 4215   3.779   5.441   4.341
  264SER    HB2 4216   3.764   5.503   4.178
  264SER     OG 4217   3.690   5.630   4.327
  264SER     HG 4218   3.711   5.656   4.417
  264SER      C 4219   4.005   5.523   4.376
  264SER      O 4220   4.098   5.457   4.330
  265VAL      N 4221   3.961   5.519   4.502
  265VAL      H 4222   3.892   5.588   4.528
  265VAL     CA 4223   3.984   5.399   4.580
  265VAL     HA 4224   4.022   5.314   4.522
  265VAL     CB 4225   4.092   5.412   4.686
  265VAL     HB 4226   4.104   5.320   4.743
  265VAL    CG1 4227   4.222   5.428   4.609
  265VAL   HG11 4228   4.226   5.530   4.571
  265VAL   HG12 4229   4.315   5.417   4.665
  265VAL   HG13 4230   4.224   5.363   4.521
  265VAL    CG2 4231   4.079   5.532   4.781
  265VAL   HG21 4232   4.171   5.530   4.838
  265VAL   HG22 4233   4.074   5.615   4.711
  265VAL   HG23 4234   3.991   5.519   4.844
  265VAL      C 4235   3.854   5.351   4.644
  265VAL      O 4236   3.850   5.238   4.692
  266THR      N 4237   3.752   5.436   4.653
  266THR      H 4238   3.760   5.527   4.609
  266THR     CA 4239   3.632   5.410   4.730
  266THR     HA 4240   3.662   5.372   4.827
  266THR     CB 4241   3.550   5.539   4.745
  266THR     HB 4242   3.509   5.563   4.647
  266THR    CG2 4243   3.442   5.506   4.848
  266THR   HG21 4244   3.481   5.493   4.949
  266THR   HG22 4245   3.369   5.586   4.851
  266THR   HG23 4246   3.393   5.410   4.832
  266THR    OG1 4247   3.626   5.650   4.787
  266THR    HG1 4248   3.701   5.656   4.729
  266THR      C 4249   3.547   5.305   4.661
  266THR      O 4250   3.502   5.333   4.550
  267PRO      N 4251   3.522   5.187   4.720
  267PRO     CD 4252   3.587   5.138   4.839
  267PRO    HD1 4253   3.537   5.180   4.926
  267PRO    HD2 4254   3.691   5.170   4.849
  267PRO     CG 4255   3.577   4.986   4.833
  267PRO    HG1 4256   3.546   4.944   4.928
  267PRO    HG2 4257   3.670   4.936   4.803
  267PRO     CB 4258   3.464   4.958   4.735
  267PRO    HB1 4259   3.369   4.957   4.788
  267PRO    HB2 4260   3.494   4.866   4.684
  267PRO     CA 4261   3.464   5.079   4.643
  267PRO     HA 4262   3.526   5.056   4.556
  267PRO      C 4263   3.327   5.108   4.581
  267PRO      O 4264   3.295   5.065   4.471
  268GLU      N 4265   3.237   5.180   4.649
  268GLU      H 4266   3.251   5.193   4.749
  268GLU     CA 4267   3.108   5.213   4.593
  268GLU     HA 4268   3.064   5.119   4.560
  268GLU     CB 4269   3.017   5.271   4.701
  268GLU    HB1 4270   3.023   5.205   4.788
  268GLU    HB2 4271   2.918   5.279   4.657
  268GLU     CG 4272   3.052   5.411   4.749
  268GLU    HG1 4273   3.016   5.481   4.674
  268GLU    HG2 4274   3.157   5.430   4.772
  268GLU     CD 4275   2.981   5.431   4.882
  268GLU    OE1 4276   3.053   5.403   4.981
  268GLU    OE2 4277   2.861   5.464   4.890
  268GLU      C 4278   3.109   5.320   4.485
  268GLU      O 4279   3.027   5.326   4.393
  269ARG      N 4280   3.219   5.395   4.481
  269ARG      H 4281   3.293   5.386   4.550
  269ARG     CA 4282   3.257   5.474   4.366
  269ARG     HA 4283   3.169   5.525   4.327
  269ARG     CB 4284   3.358   5.584   4.398
  269ARG    HB1 4285   3.385   5.635   4.305
  269ARG    HB2 4286   3.453   5.541   4.432
  269ARG     CG 4287   3.307   5.691   4.493
  269ARG    HG1 4288   3.264   5.651   4.585
  269ARG    HG2 4289   3.218   5.738   4.451
  269ARG     CD 4290   3.406   5.803   4.524
  269ARG    HD1 4291   3.434   5.852   4.431
  269ARG    HD2 4292   3.496   5.772   4.577
  269ARG     NE 4293   3.332   5.907   4.596
  269ARG     HE 4294   3.243   5.882   4.637
  269ARG     CZ 4295   3.378   6.016   4.659
  269ARG    NH1 4296   3.507   6.052   4.660
  269ARG   HH11 4297   3.569   5.992   4.608
  269ARG   HH12 4298   3.534   6.137   4.708
  269ARG    NH2 4299   3.289   6.091   4.726
  269ARG   HH21 4300   3.191   6.071   4.738
  269ARG   HH22 4301   3.326   6.178   4.762
  269ARG      C 4302   3.301   5.387   4.249
  269ARG      O 4303   3.254   5.407   4.136
  270ILE      N 4304   3.387   5.289   4.275
  270ILE      H 4305   3.432   5.299   4.364
  270ILE     CA 4306   3.440   5.201   4.172
  270ILE     HA 4307   3.486   5.267   4.098
  270ILE     CB 4308   3.543   5.107   4.234
  270ILE     HB 4309   3.493   5.058   4.318
  270ILE    CG2 4310   3.582   5.002   4.131
  270ILE   HG21 4311   3.507   4.925   4.112
  270ILE   HG22 4312   3.615   5.053   4.040
  270ILE   HG23 4313   3.660   4.940   4.176
  270ILE    CG1 4314   3.666   5.181   4.285
  270ILE   HG11 4315   3.638   5.270   4.340
  270ILE   HG12 4316   3.719   5.207   4.193
  270ILE     CD 4317   3.768   5.102   4.367
  270ILE    HD1 4318   3.847   5.169   4.400
  270ILE    HD2 4319   3.717   5.058   4.452
  270ILE    HD3 4320   3.815   5.017   4.318
  270ILE      C 4321   3.324   5.126   4.109
  270ILE      O 4322   3.327   5.095   3.990
  271ALA      N 4323   3.223   5.089   4.189
  271ALA      H 4324   3.240   5.103   4.288
  271ALA     CA 4325   3.099   5.028   4.149
  271ALA     HA 4326   3.116   4.942   4.084
  271ALA     CB 4327   3.022   4.973   4.269
  271ALA    HB1 4328   2.993   5.051   4.339
  271ALA    HB2 4329   2.935   4.919   4.231
  271ALA    HB3 4330   3.085   4.907   4.329
  271ALA      C 4331   3.008   5.119   4.068
  271ALA      O 4332   2.961   5.079   3.961
  272GLU      N 4333   3.001   5.246   4.108
  272GLU      H 4334   3.037   5.267   4.200
  272GLU     CA 4335   2.930   5.348   4.033
  272GLU     HA 4336   2.827   5.322   4.011
  272GLU     CB 4337   2.918   5.476   4.115
  272GLU    HB1 4338   3.022   5.510   4.121
  272GLU    HB2 4339   2.879   5.454   4.215
  272GLU     CG 4340   2.838   5.590   4.053
  272GLU    HG1 4341   2.734   5.565   4.030
  272GLU    HG2 4342   2.886   5.619   3.959
  272GLU     CD 4343   2.842   5.713   4.142
  272GLU    OE1 4344   2.862   5.822   4.084
  272GLU    OE2 4345   2.839   5.705   4.267
  272GLU      C 4346   2.995   5.373   3.898
  272GLU      O 4347   2.916   5.359   3.805
  273ASN      N 4348   3.123   5.409   3.882
  273ASN      H 4349   3.175   5.426   3.967
  273ASN     CA 4350   3.196   5.434   3.760
  273ASN     HA 4351   3.142   5.519   3.719
  273ASN     CB 4352   3.341   5.469   3.794
  273ASN    HB1 4353   3.400   5.488   3.705
  273ASN    HB2 4354   3.393   5.378   3.825
  273ASN     CG 4355   3.357   5.586   3.889
  273ASN    OD1 4356   3.279   5.681   3.893
  273ASN    ND2 4357   3.449   5.577   3.985
  273ASN   HD21 4358   3.519   5.506   3.967
  273ASN   HD22 4359   3.465   5.655   4.047
  273ASN      C 4360   3.201   5.329   3.650
  273ASN      O 4361   3.227   5.362   3.535
  274PHE      N 4362   3.174   5.201   3.680
  274PHE      H 4363   3.148   5.177   3.775
  274PHE     CA 4364   3.169   5.102   3.574
  274PHE     HA 4365   3.263   5.128   3.525
  274PHE     CB 4366   3.188   4.963   3.634
  274PHE    HB1 4367   3.091   4.941   3.678
  274PHE    HB2 4368   3.248   4.965   3.725
  274PHE     CG 4369   3.252   4.866   3.538
  274PHE    CD1 4370   3.192   4.741   3.518
  274PHE    HD1 4371   3.095   4.724   3.564
  274PHE    CE1 4372   3.250   4.640   3.440
  274PHE    HE1 4373   3.206   4.543   3.425
  274PHE     CZ 4374   3.376   4.661   3.383
  274PHE     HZ 4375   3.434   4.584   3.333
  274PHE    CE2 4376   3.430   4.790   3.398
  274PHE    HE2 4377   3.523   4.813   3.348
  274PHE    CD2 4378   3.373   4.893   3.472
  274PHE    HD2 4379   3.424   4.986   3.489
  274PHE      C 4380   3.051   5.106   3.479
  274PHE      O 4381   3.050   5.048   3.370
  275LYS      N 4382   2.936   5.156   3.525
  275LYS      H 4383   2.939   5.192   3.619
  275LYS     CA 4384   2.801   5.131   3.479
  275LYS     HA 4385   2.806   5.028   3.446
  275LYS     CB 4386   2.713   5.148   3.602
  275LYS    HB1 4387   2.608   5.155   3.572
  275LYS    HB2 4388   2.744   5.239   3.652
  275LYS     CG 4389   2.715   5.023   3.689
  275LYS    HG1 4390   2.817   4.986   3.705
  275LYS    HG2 4391   2.667   4.940   3.636
  275LYS     CD 4392   2.658   5.048   3.828
  275LYS    HD1 4393   2.727   5.110   3.886
  275LYS    HD2 4394   2.657   4.951   3.877
  275LYS     CE 4395   2.524   5.121   3.831
  275LYS    HE1 4396   2.460   5.061   3.767
  275LYS    HE2 4397   2.544   5.221   3.792
  275LYS     NZ 4398   2.457   5.120   3.962
  275LYS    HZ1 4399   2.454   5.031   4.010
  275LYS    HZ2 4400   2.500   5.185   4.025
  275LYS    HZ3 4401   2.357   5.130   3.949
  275LYS      C 4402   2.766   5.221   3.361
  275LYS      O 4403   2.669   5.296   3.367
  276VAL      N 4404   2.853   5.217   3.260
  276VAL      H 4405   2.930   5.152   3.256
  276VAL     CA 4406   2.849   5.309   3.148
  276VAL     HA 4407   2.768   5.380   3.160
  276VAL     CB 4408   2.976   5.393   3.153
  276VAL     HB 4409   2.963   5.463   3.071
  276VAL    CG1 4410   2.992   5.472   3.283
  276VAL   HG11 4411   3.016   5.409   3.368
  276VAL   HG12 4412   3.080   5.536   3.275
  276VAL   HG13 4413   2.899   5.527   3.299
  276VAL    CG2 4414   3.110   5.323   3.131
  276VAL   HG21 4415   3.114   5.265   3.039
  276VAL   HG22 4416   3.189   5.397   3.114
  276VAL   HG23 4417   3.135   5.264   3.219
  276VAL      C 4418   2.832   5.253   3.007
  276VAL      O 4419   2.781   5.325   2.923
  277PHE      N 4420   2.858   5.124   2.984
  277PHE      H 4421   2.870   5.062   3.063
  277PHE     CA 4422   2.853   5.062   2.853
  277PHE     HA 4423   2.892   5.132   2.780
  277PHE     CB 4424   2.936   4.933   2.855
  277PHE    HB1 4425   2.896   4.867   2.778
  277PHE    HB2 4426   2.927   4.874   2.946
  277PHE     CG 4427   3.082   4.955   2.825
  277PHE    CD1 4428   3.171   4.987   2.928
  277PHE    HD1 4429   3.139   5.000   3.030
  277PHE    CE1 4430   3.308   4.992   2.899
  277PHE    HE1 4431   3.382   5.010   2.976
  277PHE     CZ 4432   3.353   4.990   2.766
  277PHE     HZ 4433   3.457   5.005   2.744
  277PHE    CE2 4434   3.261   4.963   2.664
  277PHE    HE2 4435   3.289   4.964   2.560
  277PHE    CD2 4436   3.127   4.934   2.694
  277PHE    HD2 4437   3.061   4.914   2.611
  277PHE      C 4438   2.714   5.033   2.801
  277PHE      O 4439   2.696   5.010   2.681
  278ASP      N 4440   2.607   5.036   2.881
  278ASP      H 4441   2.625   5.038   2.980
  278ASP     CA 4442   2.469   5.007   2.845
  278ASP     HA 4443   2.477   4.931   2.768
  278ASP     CB 4444   2.388   4.948   2.960
  278ASP    HB1 4445   2.441   4.861   2.997
  278ASP    HB2 4446   2.284   4.925   2.935
  278ASP     CG 4447   2.386   5.050   3.074
  278ASP    OD1 4448   2.291   5.131   3.074
  278ASP    OD2 4449   2.474   5.052   3.163
  278ASP      C 4450   2.393   5.114   2.768
  278ASP      O 4451   2.281   5.093   2.722
  279PHE      N 4452   2.448   5.236   2.756
  279PHE      H 4453   2.538   5.248   2.800
  279PHE     CA 4454   2.388   5.356   2.704
  279PHE     HA 4455   2.302   5.332   2.641
  279PHE     CB 4456   2.326   5.447   2.810
  279PHE    HB1 4457   2.282   5.387   2.889
  279PHE    HB2 4458   2.248   5.506   2.761
  279PHE     CG 4459   2.418   5.540   2.887
  279PHE    CD1 4460   2.521   5.486   2.966
  279PHE    HD1 4461   2.538   5.380   2.958
  279PHE    CE1 4462   2.596   5.573   3.045
  279PHE    HE1 4463   2.666   5.535   3.118
  279PHE     CZ 4464   2.577   5.712   3.047
  279PHE     HZ 4465   2.652   5.776   3.089
  279PHE    CE2 4466   2.476   5.764   2.964
  279PHE    HE2 4467   2.463   5.871   2.957
  279PHE    CD2 4468   2.398   5.678   2.885
  279PHE    HD2 4469   2.314   5.712   2.826
  279PHE      C 4470   2.484   5.429   2.611
  279PHE      O 4471   2.604   5.401   2.612
  280GLU      N 4472   2.425   5.514   2.526
  280GLU      H 4473   2.327   5.535   2.529
  280GLU     CA 4474   2.494   5.595   2.428
  280GLU     HA 4475   2.603   5.593   2.435
  280GLU     CB 4476   2.449   5.544   2.292
  280GLU    HB1 4477   2.485   5.611   2.214
  280GLU    HB2 4478   2.341   5.534   2.281
  280GLU     CG 4479   2.495   5.403   2.257
  280GLU    HG1 4480   2.439   5.335   2.321
  280GLU    HG2 4481   2.602   5.402   2.278
  280GLU     CD 4482   2.467   5.373   2.110
  280GLU    OE1 4483   2.568   5.367   2.036
  280GLU    OE2 4484   2.350   5.353   2.071
  280GLU      C 4485   2.457   5.742   2.444
  280GLU      O 4486   2.342   5.781   2.424
  281LEU      N 4487   2.554   5.831   2.469
  281LEU      H 4488   2.646   5.797   2.495
  281LEU     CA 4489   2.531   5.973   2.480
  281LEU     HA 4490   2.450   5.992   2.550
  281LEU     CB 4491   2.660   6.034   2.534
  281LEU    HB1 4492   2.653   6.142   2.521
  281LEU    HB2 4493   2.744   5.986   2.484
  281LEU     CG 4494   2.700   6.016   2.680
  281LEU     HG 4495   2.709   5.908   2.694
  281LEU    CD1 4496   2.835   6.082   2.706
  281LEU   HD11 4497   2.908   6.034   2.641
  281LEU   HD12 4498   2.834   6.191   2.704
  281LEU   HD13 4499   2.857   6.037   2.803
  281LEU    CD2 4500   2.603   6.080   2.780
  281LEU   HD21 4501   2.648   6.077   2.879
  281LEU   HD22 4502   2.569   6.182   2.762
  281LEU   HD23 4503   2.522   6.008   2.776
  281LEU      C 4504   2.490   6.027   2.343
  281LEU      O 4505   2.543   5.985   2.241
  282SER      N 4506   2.397   6.123   2.335
  282SER      H 4507   2.356   6.158   2.420
  282SER     CA 4508   2.331   6.162   2.212
  282SER     HA 4509   2.346   6.082   2.140
  282SER     CB 4510   2.183   6.186   2.242
  282SER    HB1 4511   2.139   6.101   2.295
  282SER    HB2 4512   2.125   6.194   2.151
  282SER     OG 4513   2.156   6.305   2.312
  282SER     HG 4514   2.212   6.309   2.389
  282SER      C 4515   2.399   6.290   2.163
  282SER      O 4516   2.470   6.360   2.233
  283SER      N 4517   2.359   6.327   2.040
  283SER      H 4518   2.302   6.256   1.998
  283SER     CA 4519   2.413   6.442   1.970
  283SER     HA 4520   2.519   6.419   1.960
  283SER     CB 4521   2.346   6.464   1.835
  283SER    HB1 4522   2.383   6.385   1.770
  283SER    HB2 4523   2.380   6.558   1.793
  283SER     OG 4524   2.206   6.446   1.832
  283SER     HG 4525   2.185   6.471   1.742
  283SER      C 4526   2.397   6.577   2.039
  283SER      O 4527   2.491   6.656   2.048
  284GLN      N 4528   2.282   6.598   2.104
  284GLN      H 4529   2.214   6.525   2.090
  284GLN     CA 4530   2.240   6.707   2.190
  284GLN     HA 4531   2.251   6.806   2.146
  284GLN     CB 4532   2.093   6.682   2.223
  284GLN    HB1 4533   2.089   6.577   2.253
  284GLN    HB2 4534   2.026   6.689   2.137
  284GLN     CG 4535   2.042   6.772   2.335
  284GLN    HG1 4536   2.047   6.877   2.307
  284GLN    HG2 4537   2.105   6.752   2.422
  284GLN     CD 4538   1.896   6.744   2.368
  284GLN    OE1 4539   1.865   6.637   2.418
  284GLN    NE2 4540   1.809   6.843   2.348
  284GLN   HE21 4541   1.835   6.919   2.287
  284GLN   HE22 4542   1.714   6.809   2.353
  284GLN      C 4543   2.328   6.715   2.314
  284GLN      O 4544   2.357   6.823   2.364
  285ASP      N 4545   2.380   6.600   2.357
  285ASP      H 4546   2.363   6.511   2.312
  285ASP     CA 4547   2.464   6.591   2.475
  285ASP     HA 4548   2.420   6.659   2.548
  285ASP     CB 4549   2.455   6.453   2.539
  285ASP    HB1 4550   2.513   6.453   2.632
  285ASP    HB2 4551   2.511   6.385   2.475
  285ASP     CG 4552   2.313   6.403   2.561
  285ASP    OD1 4553   2.227   6.481   2.608
  285ASP    OD2 4554   2.291   6.284   2.533
  285ASP      C 4555   2.611   6.616   2.446
  285ASP      O 4556   2.674   6.689   2.522
  286MET      N 4557   2.666   6.555   2.341
  286MET      H 4558   2.614   6.481   2.295
  286MET     CA 4559   2.807   6.566   2.311
  286MET     HA 4560   2.865   6.556   2.403
  286MET     CB 4561   2.843   6.450   2.217
  286MET    HB1 4562   2.950   6.450   2.201
  286MET    HB2 4563   2.799   6.477   2.121
  286MET     CG 4564   2.803   6.306   2.247
  286MET    HG1 4565   2.808   6.248   2.155
  286MET    HG2 4566   2.697   6.302   2.275
  286MET     SD 4567   2.887   6.236   2.391
  286MET     CE 4568   3.046   6.203   2.311
  286MET    HE1 4569   3.112   6.168   2.390
  286MET    HE2 4570   3.029   6.126   2.236
  286MET    HE3 4571   3.080   6.296   2.265
  286MET      C 4572   2.844   6.699   2.247
  286MET      O 4573   2.959   6.741   2.260
  287THR      N 4574   2.756   6.765   2.171
  287THR      H 4575   2.678   6.715   2.131
  287THR     CA 4576   2.773   6.904   2.137
  287THR     HA 4577   2.872   6.913   2.092
  287THR     CB 4578   2.670   6.954   2.035
  287THR     HB 4579   2.683   7.061   2.021
  287THR    CG2 4580   2.681   6.890   1.897
  287THR   HG21 4581   2.583   6.905   1.852
  287THR   HG22 4582   2.756   6.945   1.839
  287THR   HG23 4583   2.708   6.786   1.914
  287THR    OG1 4584   2.538   6.931   2.078
  287THR    HG1 4585   2.523   6.839   2.054
  287THR      C 4586   2.770   6.992   2.261
  287THR      O 4587   2.855   7.079   2.278
  288THR      N 4588   2.682   6.964   2.358
  288THR      H 4589   2.609   6.897   2.340
  288THR     CA 4590   2.678   7.031   2.486
  288THR     HA 4591   2.667   7.137   2.464
  288THR     CB 4592   2.553   6.998   2.568
  288THR     HB 4593   2.543   6.893   2.596
  288THR    CG2 4594   2.542   7.086   2.693
  288THR   HG21 4595   2.556   7.193   2.678
  288THR   HG22 4596   2.443   7.082   2.738
  288THR   HG23 4597   2.600   7.041   2.773
  288THR    OG1 4598   2.444   7.038   2.488
  288THR    HG1 4599   2.396   6.967   2.445
  288THR      C 4600   2.809   7.013   2.562
  288THR      O 4601   2.858   7.112   2.616
  289LEU      N 4602   2.872   6.896   2.561
  289LEU      H 4603   2.830   6.822   2.507
  289LEU     CA 4604   2.992   6.860   2.635
  289LEU     HA 4605   2.992   6.907   2.733
  289LEU     CB 4606   3.002   6.710   2.659
  289LEU    HB1 4607   3.102   6.684   2.693
  289LEU    HB2 4608   2.983   6.654   2.568
  289LEU     CG 4609   2.899   6.646   2.753
  289LEU     HG 4610   2.798   6.683   2.737
  289LEU    CD1 4611   2.905   6.494   2.743
  289LEU   HD11 4612   2.986   6.445   2.797
  289LEU   HD12 4613   2.816   6.464   2.798
  289LEU   HD13 4614   2.890   6.461   2.640
  289LEU    CD2 4615   2.942   6.672   2.897
  289LEU   HD21 4616   2.854   6.668   2.961
  289LEU   HD22 4617   3.014   6.598   2.934
  289LEU   HD23 4618   2.975   6.776   2.898
  289LEU      C 4619   3.118   6.907   2.564
  289LEU      O 4620   3.222   6.931   2.625
  290LEU      N 4621   3.107   6.946   2.436
  290LEU      H 4622   3.022   6.929   2.385
  290LEU     CA 4623   3.203   7.033   2.371
  290LEU     HA 4624   3.303   7.034   2.415
  290LEU     CB 4625   3.220   6.979   2.229
  290LEU    HB1 4626   3.283   7.047   2.172
  290LEU    HB2 4627   3.126   6.984   2.174
  290LEU     CG 4628   3.279   6.841   2.205
  290LEU     HG 4629   3.229   6.764   2.265
  290LEU    CD1 4630   3.285   6.812   2.056
  290LEU   HD11 4631   3.344   6.880   1.994
  290LEU   HD12 4632   3.320   6.711   2.034
  290LEU   HD13 4633   3.184   6.824   2.019
  290LEU    CD2 4634   3.423   6.836   2.257
  290LEU   HD21 4635   3.432   6.816   2.364
  290LEU   HD22 4636   3.481   6.762   2.203
  290LEU   HD23 4637   3.473   6.931   2.240
  290LEU      C 4638   3.173   7.182   2.367
  290LEU      O 4639   3.252   7.261   2.315
  291SER      N 4640   3.066   7.231   2.431
  291SER      H 4641   3.017   7.169   2.494
  291SER     CA 4642   3.016   7.366   2.415
  291SER     HA 4643   3.058   7.409   2.324
  291SER     CB 4644   2.864   7.362   2.397
  291SER    HB1 4645   2.845   7.294   2.314
  291SER    HB2 4646   2.835   7.453   2.345
  291SER     OG 4647   2.785   7.345   2.512
  291SER     HG 4648   2.836   7.299   2.579
  291SER      C 4649   3.073   7.458   2.522
  291SER      O 4650   3.030   7.573   2.529
  292TYR      N 4651   3.159   7.415   2.615
  292TYR      H 4652   3.184   7.318   2.622
  292TYR     CA 4653   3.208   7.497   2.724
  292TYR     HA 4654   3.188   7.600   2.697
  292TYR     CB 4655   3.140   7.454   2.855
  292TYR    HB1 4656   3.152   7.518   2.942
  292TYR    HB2 4657   3.182   7.361   2.892
  292TYR     CG 4658   2.990   7.438   2.855
  292TYR    CD1 4659   2.926   7.316   2.882
  292TYR    HD1 4660   2.987   7.229   2.899
  292TYR    CE1 4661   2.787   7.300   2.869
  292TYR    HE1 4662   2.734   7.208   2.890
  292TYR     CZ 4663   2.712   7.415   2.839
  292TYR     OH 4664   2.577   7.416   2.857
  292TYR     HH 4665   2.546   7.495   2.813
  292TYR    CE2 4666   2.769   7.542   2.817
  292TYR    HE2 4667   2.713   7.634   2.814
  292TYR    CD2 4668   2.908   7.549   2.831
  292TYR    HD2 4669   2.953   7.646   2.817
  292TYR      C 4670   3.359   7.490   2.743
  292TYR      O 4671   3.407   7.518   2.853
  293ASN      N 4672   3.437   7.456   2.641
  293ASN      H 4673   3.388   7.422   2.559
  293ASN     CA 4674   3.581   7.450   2.652
  293ASN     HA 4675   3.603   7.378   2.731
  293ASN     CB 4676   3.641   7.410   2.517
  293ASN    HB1 4677   3.618   7.483   2.439
  293ASN    HB2 4678   3.603   7.313   2.487
  293ASN     CG 4679   3.793   7.400   2.521
  293ASN    OD1 4680   3.854   7.344   2.612
  293ASN    ND2 4681   3.867   7.458   2.426
  293ASN   HD21 4682   3.830   7.498   2.341
  293ASN   HD22 4683   3.962   7.441   2.454
  293ASN      C 4684   3.627   7.586   2.702
  293ASN      O 4685   3.578   7.690   2.657
  294ARG      N 4686   3.732   7.583   2.784
  294ARG      H 4687   3.770   7.494   2.812
  294ARG     CA 4688   3.805   7.694   2.843
  294ARG     HA 4689   3.784   7.784   2.785
  294ARG     CB 4690   3.754   7.717   2.985
  294ARG    HB1 4691   3.811   7.794   3.036
  294ARG    HB2 4692   3.777   7.623   3.036
  294ARG     CG 4693   3.607   7.751   3.006
  294ARG    HG1 4694   3.546   7.667   2.973
  294ARG    HG2 4695   3.579   7.844   2.955
  294ARG     CD 4696   3.564   7.752   3.152
  294ARG    HD1 4697   3.611   7.837   3.201
  294ARG    HD2 4698   3.592   7.659   3.202
  294ARG     NE 4699   3.419   7.770   3.161
  294ARG     HE 4700   3.362   7.758   3.078
  294ARG     CZ 4701   3.353   7.765   3.277
  294ARG    NH1 4702   3.219   7.773   3.266
  294ARG   HH11 4703   3.170   7.766   3.178
  294ARG   HH12 4704   3.174   7.753   3.354
  294ARG    NH2 4705   3.402   7.751   3.401
  294ARG   HH21 4706   3.500   7.749   3.424
  294ARG   HH22 4707   3.338   7.758   3.479
  294ARG      C 4708   3.957   7.686   2.838
  294ARG      O 4709   4.024   7.783   2.872
  295ASN      N 4710   4.009   7.573   2.790
  295ASN      H 4711   3.948   7.499   2.758
  295ASN     CA 4712   4.152   7.550   2.784
  295ASN     HA 4713   4.180   7.447   2.761
  295ASN     CB 4714   4.214   7.637   2.675
  295ASN    HB1 4715   4.320   7.615   2.673
  295ASN    HB2 4716   4.206   7.745   2.689
  295ASN     CG 4717   4.153   7.604   2.540
  295ASN    OD1 4718   4.158   7.486   2.504
  295ASN    ND2 4719   4.105   7.698   2.459
  295ASN   HD21 4720   4.091   7.794   2.489
  295ASN   HD22 4721   4.090   7.668   2.364
  295ASN      C 4722   4.217   7.564   2.921
  295ASN      O 4723   4.315   7.634   2.945
  296TRP      N 4724   4.171   7.486   3.020
  296TRP      H 4725   4.103   7.419   2.988
  296TRP     CA 4726   4.189   7.482   3.164
  296TRP     HA 4727   4.248   7.570   3.187
  296TRP     CB 4728   4.057   7.492   3.240
  296TRP    HB1 4729   3.997   7.405   3.212
  296TRP    HB2 4730   4.007   7.580   3.201
  296TRP     CG 4731   4.058   7.518   3.387
  296TRP    CD1 4732   4.069   7.638   3.449
  296TRP    HD1 4733   4.081   7.738   3.410
  296TRP    NE1 4734   4.048   7.613   3.583
  296TRP    HE1 4735   4.045   7.692   3.646
  296TRP    CE2 4736   4.067   7.480   3.618
  296TRP    CZ2 4737   4.088   7.410   3.737
  296TRP    HZ2 4738   4.104   7.465   3.829
  296TRP    CH2 4739   4.114   7.273   3.730
  296TRP    HH2 4740   4.133   7.228   3.827
  296TRP    CZ3 4741   4.106   7.208   3.607
  296TRP    HZ3 4742   4.101   7.101   3.603
  296TRP    CE3 4743   4.081   7.277   3.487
  296TRP    HE3 4744   4.074   7.222   3.395
  296TRP    CD2 4745   4.062   7.416   3.492
  296TRP      C 4746   4.256   7.352   3.206
  296TRP      O 4747   4.208   7.245   3.170
  297ARG      N 4748   4.362   7.353   3.287
  297ARG      H 4749   4.388   7.442   3.327
  297ARG     CA 4750   4.444   7.237   3.319
  297ARG     HA 4751   4.405   7.150   3.267
  297ARG     CB 4752   4.589   7.270   3.285
  297ARG    HB1 4753   4.660   7.205   3.337
  297ARG    HB2 4754   4.614   7.375   3.296
  297ARG     CG 4755   4.607   7.237   3.137
  297ARG    HG1 4756   4.532   7.282   3.073
  297ARG    HG2 4757   4.590   7.130   3.122
  297ARG     CD 4758   4.747   7.274   3.090
  297ARG    HD1 4759   4.824   7.210   3.135
  297ARG    HD2 4760   4.759   7.372   3.136
  297ARG     NE 4761   4.756   7.292   2.945
  297ARG     HE 4762   4.771   7.386   2.912
  297ARG     CZ 4763   4.757   7.191   2.857
  297ARG    NH1 4764   4.747   7.060   2.882
  297ARG   HH11 4765   4.748   7.029   2.978
  297ARG   HH12 4766   4.746   6.986   2.813
  297ARG    NH2 4767   4.780   7.229   2.730
  297ARG   HH21 4768   4.795   7.328   2.716
  297ARG   HH22 4769   4.802   7.160   2.660
  297ARG      C 4770   4.436   7.189   3.463
  297ARG      O 4771   4.448   7.274   3.550
  298VAL      N 4772   4.427   7.057   3.479
  298VAL      H 4773   4.415   6.996   3.399
  298VAL     CA 4774   4.446   6.998   3.610
  298VAL     HA 4775   4.389   7.055   3.682
  298VAL     CB 4776   4.391   6.855   3.611
  298VAL     HB 4777   4.445   6.789   3.544
  298VAL    CG1 4778   4.395   6.804   3.754
  298VAL   HG11 4779   4.360   6.701   3.759
  298VAL   HG12 4780   4.495   6.795   3.797
  298VAL   HG13 4781   4.337   6.871   3.817
  298VAL    CG2 4782   4.243   6.831   3.580
  298VAL   HG21 4783   4.217   6.726   3.584
  298VAL   HG22 4784   4.179   6.880   3.654
  298VAL   HG23 4785   4.226   6.872   3.481
  298VAL      C 4786   4.593   6.995   3.649
  298VAL      O 4787   4.628   7.031   3.762
  299CYS      N 4788   4.675   6.945   3.557
  299CYS      H 4789   4.629   6.905   3.477
  299CYS     CA 4790   4.817   6.924   3.578
  299CYS     HA 4791   4.849   6.969   3.672
  299CYS     CB 4792   4.840   6.773   3.580
  299CYS    HB1 4793   4.947   6.752   3.569
  299CYS    HB2 4794   4.788   6.725   3.497
  299CYS     SG 4795   4.775   6.696   3.730
  299CYS     HG 4796   4.681   6.791   3.734
  299CYS      C 4797   4.890   7.003   3.470
  299CYS      O 4798   4.893   6.962   3.354
  300ALA      N 4799   4.972   7.096   3.520
  300ALA      H 4800   4.954   7.129   3.614
  300ALA     CA 4801   5.098   7.135   3.462
  300ALA     HA 4802   5.140   7.053   3.403
  300ALA     CB 4803   5.060   7.256   3.377
  300ALA    HB1 4804   5.007   7.333   3.431
  300ALA    HB2 4805   5.156   7.299   3.346
  300ALA    HB3 4806   4.997   7.215   3.298
  300ALA      C 4807   5.200   7.168   3.570
  300ALA      O 4808   5.161   7.229   3.669
  301PRO      N 4809   5.326   7.128   3.552
  301PRO     CD 4810   5.370   7.034   3.450
  301PRO    HD1 4811   5.363   7.061   3.345
  301PRO    HD2 4812   5.314   6.941   3.464
  301PRO     CG 4813   5.515   6.994   3.475
  301PRO    HG1 4814   5.574   7.059   3.411
  301PRO    HG2 4815   5.540   6.889   3.462
  301PRO     CB 4816   5.533   7.035   3.621
  301PRO    HB1 4817   5.634   7.074   3.635
  301PRO    HB2 4818   5.511   6.952   3.689
  301PRO     CA 4819   5.433   7.147   3.647
  301PRO     HA 4820   5.387   7.137   3.745
  301PRO      C 4821   5.491   7.285   3.617
  301PRO      O 4822   5.573   7.302   3.527
  302LEU      N 4823   5.439   7.382   3.693
  302LEU      H 4824   5.360   7.371   3.756
  302LEU     CA 4825   5.485   7.519   3.678
  302LEU     HA 4826   5.496   7.547   3.574
  302LEU     CB 4827   5.392   7.608   3.760
  302LEU    HB1 4828   5.431   7.708   3.745
  302LEU    HB2 4829   5.382   7.576   3.864
  302LEU     CG 4830   5.256   7.618   3.693
  302LEU     HG 4831   5.233   7.516   3.664
  302LEU    CD1 4832   5.151   7.665   3.794
  302LEU   HD11 4833   5.153   7.591   3.873
  302LEU   HD12 4834   5.155   7.765   3.838
  302LEU   HD13 4835   5.052   7.663   3.749
  302LEU    CD2 4836   5.251   7.708   3.569
  302LEU   HD21 4837   5.156   7.687   3.520
  302LEU   HD22 4838   5.260   7.810   3.607
  302LEU   HD23 4839   5.334   7.684   3.503
  302LEU      C 4840   5.629   7.534   3.726
  302LEU      O 4841   5.695   7.633   3.694
  303SER      N 4842   5.687   7.436   3.796
  303SER      H 4843   5.616   7.370   3.823
  303SER     CA 4844   5.828   7.413   3.816
  303SER     HA 4845   5.866   7.490   3.883
  303SER     CB 4846   5.854   7.287   3.898
  303SER    HB1 4847   5.821   7.313   3.999
  303SER    HB2 4848   5.958   7.255   3.903
  303SER     OG 4849   5.782   7.173   3.855
  303SER     HG 4850   5.737   7.150   3.937
  303SER      C 4851   5.916   7.403   3.692
  303SER      O 4852   6.035   7.430   3.710
  304CYS      N 4853   5.862   7.364   3.576
  304CYS      H 4854   5.762   7.348   3.577
  304CYS     CA 4855   5.936   7.317   3.461
  304CYS     HA 4856   6.043   7.325   3.481
  304CYS     CB 4857   5.914   7.168   3.433
  304CYS    HB1 4858   5.988   7.127   3.365
  304CYS    HB2 4859   5.813   7.154   3.395
  304CYS     SG 4860   5.929   7.069   3.584
  304CYS     HG 4861   5.862   7.142   3.673
  304CYS      C 4862   5.922   7.414   3.344
  304CYS      O 4863   5.954   7.380   3.230
  305THR      N 4864   5.860   7.530   3.364
  305THR      H 4865   5.845   7.565   3.458
  305THR     CA 4866   5.820   7.620   3.258
  305THR     HA 4867   5.754   7.563   3.193
  305THR     CB 4868   5.736   7.735   3.312
  305THR     HB 4869   5.727   7.814   3.237
  305THR    CG2 4870   5.599   7.679   3.351
  305THR   HG21 4871   5.602   7.574   3.377
  305THR   HG22 4872   5.557   7.730   3.437
  305THR   HG23 4873   5.527   7.686   3.270
  305THR    OG1 4874   5.797   7.785   3.428
  305THR    HG1 4875   5.738   7.779   3.503
  305THR      C 4876   5.936   7.680   3.179
  305THR      O 4877   5.920   7.739   3.073
  306SER      N 4878   6.060   7.668   3.229
  306SER      H 4879   6.075   7.642   3.325
  306SER     CA 4880   6.178   7.707   3.154
  306SER     HA 4881   6.152   7.766   3.066
  306SER     CB 4882   6.265   7.798   3.239
  306SER    HB1 4883   6.207   7.882   3.278
  306SER    HB2 4884   6.356   7.827   3.186
  306SER     OG 4885   6.325   7.731   3.348
  306SER     HG 4886   6.385   7.798   3.381
  306SER      C 4887   6.256   7.587   3.101
  306SER      O 4888   6.363   7.617   3.049
  307HIS      N 4889   6.208   7.463   3.088
  307HIS      H 4890   6.115   7.446   3.124
  307HIS     CA 4891   6.283   7.350   3.037
  307HIS     HA 4892   6.387   7.355   3.067
  307HIS     CB 4893   6.233   7.222   3.104
  307HIS    HB1 4894   6.129   7.198   3.083
  307HIS    HB2 4895   6.247   7.247   3.210
  307HIS     CG 4896   6.320   7.106   3.065
  307HIS    ND1 4897   6.325   7.040   2.942
  307HIS    CE1 4898   6.411   6.939   2.957
  307HIS    HE1 4899   6.422   6.865   2.879
  307HIS    NE2 4900   6.466   6.941   3.079
  307HIS    HE2 4901   6.528   6.873   3.120
  307HIS    CD2 4902   6.413   7.049   3.148
  307HIS    HD2 4903   6.429   7.087   3.248
  307HIS      C 4904   6.259   7.350   2.887
  307HIS      O 4905   6.145   7.371   2.844
  308LYS      N 4906   6.365   7.331   2.808
  308LYS      H 4907   6.454   7.309   2.851
  308LYS     CA 4908   6.368   7.326   2.664
  308LYS     HA 4909   6.331   7.424   2.633
  308LYS     CB 4910   6.509   7.293   2.614
  308LYS    HB1 4911   6.580   7.358   2.665
  308LYS    HB2 4912   6.534   7.304   2.509
  308LYS     CG 4913   6.543   7.148   2.646
  308LYS    HG1 4914   6.479   7.081   2.589
  308LYS    HG2 4915   6.542   7.126   2.753
  308LYS     CD 4916   6.688   7.108   2.617
  308LYS    HD1 4917   6.754   7.174   2.673
  308LYS    HD2 4918   6.716   7.119   2.512
  308LYS     CE 4919   6.720   6.966   2.661
  308LYS    HE1 4920   6.706   6.954   2.768
  308LYS    HE2 4921   6.829   6.966   2.657
  308LYS     NZ 4922   6.646   6.869   2.579
  308LYS    HZ1 4923   6.678   6.774   2.579
  308LYS    HZ2 4924   6.545   6.869   2.588
  308LYS    HZ3 4925   6.651   6.889   2.480
  308LYS      C 4926   6.261   7.241   2.598
  308LYS      O 4927   6.224   7.260   2.482
  309ASP      N 4928   6.204   7.141   2.667
  309ASP      H 4929   6.244   7.133   2.760
  309ASP     CA 4930   6.107   7.047   2.615
  309ASP     HA 4931   6.091   7.062   2.509
  309ASP     CB 4932   6.162   6.906   2.630
  309ASP    HB1 4933   6.086   6.836   2.595
  309ASP    HB2 4934   6.172   6.880   2.735
  309ASP     CG 4935   6.296   6.881   2.563
  309ASP    OD1 4936   6.299   6.898   2.439
  309ASP    OD2 4937   6.389   6.827   2.627
  309ASP      C 4938   5.977   7.065   2.692
  309ASP      O 4939   5.885   6.990   2.660
  310TYR      N 4940   5.957   7.173   2.767
  310TYR      H 4941   6.033   7.237   2.789
  310TYR     CA 4942   5.833   7.205   2.834
  310TYR     HA 4943   5.806   7.118   2.894
  310TYR     CB 4944   5.846   7.330   2.920
  310TYR    HB1 4945   5.875   7.417   2.862
  310TYR    HB2 4946   5.928   7.311   2.990
  310TYR     CG 4947   5.724   7.344   3.007
  310TYR    CD1 4948   5.710   7.258   3.117
  310TYR    HD1 4949   5.777   7.174   3.126
  310TYR    CE1 4950   5.598   7.275   3.198
  310TYR    HE1 4951   5.580   7.216   3.287
  310TYR     CZ 4952   5.501   7.373   3.167
  310TYR     OH 4953   5.388   7.385   3.244
  310TYR     HH 4954   5.336   7.460   3.215
  310TYR    CE2 4955   5.515   7.457   3.055
  310TYR    HE2 4956   5.442   7.531   3.027
  310TYR    CD2 4957   5.630   7.443   2.976
  310TYR    HD2 4958   5.635   7.501   2.885
  310TYR      C 4959   5.719   7.211   2.733
  310TYR      O 4960   5.724   7.300   2.648
  311PRO      N 4961   5.612   7.131   2.738
  311PRO     CD 4962   5.581   7.040   2.846
  311PRO    HD1 4963   5.565   7.103   2.934
  311PRO    HD2 4964   5.669   6.976   2.853
  311PRO     CG 4965   5.452   6.974   2.799
  311PRO    HG1 4966   5.371   7.029   2.846
  311PRO    HG2 4967   5.443   6.874   2.841
  311PRO     CB 4968   5.460   6.987   2.648
  311PRO    HB1 4969   5.356   6.986   2.612
  311PRO    HB2 4970   5.518   6.909   2.599
  311PRO     CA 4971   5.527   7.122   2.621
  311PRO     HA 4972   5.599   7.107   2.541
  311PRO      C 4973   5.432   7.239   2.602
  311PRO      O 4974   5.401   7.274   2.488
  312PHE      N 4975   5.381   7.290   2.714
  312PHE      H 4976   5.438   7.277   2.796
  312PHE     CA 4977   5.266   7.378   2.727
  312PHE     HA 4978   5.207   7.356   2.638
  312PHE     CB 4979   5.195   7.355   2.859
  312PHE    HB1 4980   5.109   7.422   2.865
  312PHE    HB2 4981   5.260   7.387   2.940
  312PHE     CG 4982   5.149   7.215   2.890
  312PHE    CD1 4983   5.101   7.133   2.787
  312PHE    HD1 4984   5.088   7.166   2.686
  312PHE    CE1 4985   5.066   7.000   2.816
  312PHE    HE1 4986   5.030   6.932   2.740
  312PHE     CZ 4987   5.068   6.958   2.949
  312PHE     HZ 4988   5.038   6.861   2.986
  312PHE    CE2 4989   5.116   7.040   3.051
  312PHE    HE2 4990   5.116   7.007   3.154
  312PHE    CD2 4991   5.151   7.173   3.024
  312PHE    HD2 4992   5.180   7.235   3.107
  312PHE      C 4993   5.307   7.524   2.710
  312PHE      O 4994   5.232   7.609   2.758
  313HIS      N 4995   5.410   7.552   2.629
  313HIS      H 4996   5.459   7.475   2.587
  313HIS     CA 4997   5.417   7.683   2.568
  313HIS     HA 4998   5.368   7.763   2.623
  313HIS     CB 4999   5.561   7.726   2.544
  313HIS    HB1 5000   5.554   7.821   2.490
  313HIS    HB2 5001   5.611   7.666   2.468
  313HIS     CG 5002   5.629   7.735   2.678
  313HIS    ND1 5003   5.612   7.837   2.771
  313HIS    CE1 5004   5.705   7.814   2.865
  313HIS    HE1 5005   5.724   7.851   2.964
  313HIS    NE2 5006   5.777   7.705   2.834
  313HIS    HE2 5007   5.862   7.681   2.883
  313HIS    CD2 5008   5.732   7.653   2.715
  313HIS    HD2 5009   5.770   7.559   2.678
  313HIS      C 5010   5.348   7.684   2.432
  313HIS      O 5011   5.268   7.773   2.405
  314GLU      N 5012   5.380   7.581   2.353
  314GLU      H 5013   5.440   7.508   2.389
  314GLU     CA 5014   5.327   7.556   2.221
  314GLU     HA 5015   5.362   7.637   2.157
  314GLU     CB 5016   5.383   7.423   2.171
  314GLU    HB1 5017   5.348   7.341   2.233
  314GLU    HB2 5018   5.491   7.425   2.189
  314GLU     CG 5019   5.369   7.398   2.021
  314GLU    HG1 5020   5.263   7.406   1.999
  314GLU    HG2 5021   5.398   7.296   1.998
  314GLU     CD 5022   5.459   7.496   1.946
  314GLU    OE1 5023   5.583   7.486   1.961
  314GLU    OE2 5024   5.405   7.588   1.881
  314GLU      C 5025   5.175   7.545   2.223
  314GLU      O 5026   5.112   7.486   2.310
  315GLU      N 5027   5.117   7.597   2.114
  315GLU      H 5028   5.178   7.632   2.041
  315GLU     CA 5029   4.974   7.607   2.095
  315GLU     HA 5030   4.924   7.525   2.148
  315GLU     CB 5031   4.933   7.735   2.166
  315GLU    HB1 5032   4.972   7.731   2.268
  315GLU    HB2 5033   4.824   7.731   2.178
  315GLU     CG 5034   4.982   7.866   2.104
  315GLU    HG1 5035   5.015   7.859   2.000
  315GLU    HG2 5036   5.079   7.893   2.146
  315GLU     CD 5037   4.880   7.979   2.111
  315GLU    OE1 5038   4.903   8.074   2.032
  315GLU    OE2 5039   4.778   7.975   2.183
  315GLU      C 5040   4.924   7.602   1.951
  315GLU      O 5041   5.006   7.595   1.860
  316PHE      N 5042   4.796   7.620   1.919
  316PHE      H 5043   4.731   7.628   1.996
  316PHE     CA 5044   4.736   7.629   1.787
  316PHE     HA 5045   4.806   7.590   1.714
  316PHE     CB 5046   4.613   7.539   1.781
  316PHE    HB1 5047   4.578   7.559   1.679
  316PHE    HB2 5048   4.537   7.569   1.853
  316PHE     CG 5049   4.654   7.395   1.800
  316PHE    CD1 5050   4.714   7.325   1.694
  316PHE    HD1 5051   4.730   7.367   1.596
  316PHE    CE1 5052   4.744   7.188   1.704
  316PHE    HE1 5053   4.777   7.126   1.622
  316PHE     CZ 5054   4.727   7.130   1.830
  316PHE     HZ 5055   4.743   7.024   1.838
  316PHE    CE2 5056   4.668   7.200   1.936
  316PHE    HE2 5057   4.642   7.140   2.022
  316PHE    CD2 5058   4.625   7.333   1.922
  316PHE    HD2 5059   4.576   7.370   2.010
  316PHE      C 5060   4.708   7.773   1.747
  316PHE    OC1 5061   4.762   7.826   1.648
  316PHE    OC2 5062   4.634   7.848   1.814
  317LIG    C2I 5063   5.152   6.294   3.724
  317LIG     N4 5064   5.265   6.348   3.673
  317LIG     H4 5065   5.312   6.311   3.593
  317LIG     C5 5066   5.296   6.470   3.721
  317LIG    C7I 5067   5.191   6.505   3.823
  317LIG    C12 5068   5.256   6.504   3.960
  317LIG    C13 5069   5.288   6.383   4.019
  317LIG    H13 5070   5.276   6.291   3.962
  317LIG    C14 5071   5.351   6.380   4.142
  317LIG    F17 5072   5.408   6.266   4.186
  317LIG    C15 5073   5.385   6.498   4.207
  317LIG    H15 5074   5.435   6.489   4.303
  317LIG    C16 5075   5.335   6.618   4.158
  317LIG    H16 5076   5.334   6.711   4.214
  317LIG    C11 5077   5.280   6.621   4.030
  317LIG    O10 5078   5.244   6.740   3.973
  317LIG     C9 5079   5.208   6.750   3.834
  317LIG     H9 5080   5.298   6.729   3.776
  317LIG    C19 5081   5.168   6.887   3.787
  317LIG    N21 5082   5.193   6.999   3.857
  317LIG   H211 5083   5.167   7.089   3.820
  317LIG   H212 5084   5.196   6.986   3.957
  317LIG    O20 5085   5.108   6.904   3.682
  317LIG    C8I 5086   5.115   6.635   3.791
  317LIG   H8I1 5087   5.019   6.647   3.841
  317LIG   H8I2 5088   5.099   6.635   3.683
  317LIG    N1I 5089   5.109   6.385   3.813
  317LIG    H1I 5090   5.040   6.364   3.885
  317LIG    O6I 5091   5.379   6.543   3.671
  317LIG    O3I 5092   5.104   6.184   3.707
  318NAP     PA 5093   4.040   6.207   3.878
  318NAP    O2A 5094   3.976   6.298   3.780
  318NAP    O1A 5095   4.027   6.067   3.832
  318NAP    O5B 5096   3.952   6.225   4.011
  318NAP    C5B 5097   3.988   6.149   4.129
  318NAP   H51A 5098   4.090   6.175   4.157
  318NAP   H52A 5099   3.983   6.041   4.115
  318NAP    C4B 5100   3.892   6.186   4.242
  318NAP    H4B 5101   3.907   6.287   4.279
  318NAP    O4B 5102   3.758   6.170   4.191
  318NAP    C3B 5103   3.907   6.086   4.358
  318NAP    H3B 5104   4.002   6.033   4.348
  318NAP    O3B 5105   3.903   6.161   4.479
  318NAP   HO3A 5106   3.847   6.106   4.537
  318NAP    C2B 5107   3.780   5.999   4.352
  318NAP    H2B 5108   3.800   5.911   4.290
  318NAP    O2B 5109   3.729   5.961   4.481
  318NAP    C1B 5110   3.679   6.086   4.277
  318NAP    H1B 5111   3.629   6.157   4.345
  318NAP    N9A 5112   3.571   6.011   4.215
  318NAP    C8A 5113   3.581   5.890   4.150
  318NAP    H8A 5114   3.680   5.846   4.146
  318NAP    N7A 5115   3.463   5.837   4.117
  318NAP    C5A 5116   3.378   5.927   4.166
  318NAP    C6A 5117   3.239   5.923   4.172
  318NAP    N6A 5118   3.153   5.826   4.128
  318NAP   H61A 5119   3.200   5.755   4.073
  318NAP   H62A 5120   3.054   5.842   4.115
  318NAP    N1A 5121   3.163   6.024   4.216
  318NAP    C2A 5122   3.233   6.123   4.274
  318NAP    H2A 5123   3.166   6.205   4.298
  318NAP    N3A 5124   3.366   6.135   4.281
  318NAP    C4A 5125   3.439   6.037   4.224
  318NAP     O3 5126   4.182   6.251   3.938
  318NAP     PN 5127   4.318   6.182   3.888
  318NAP    O1N 5128   4.366   6.089   3.993
  318NAP    O2N 5129   4.419   6.290   3.881
  318NAP    O5D 5130   4.296   6.120   3.742
  318NAP    C5D 5131   4.322   5.983   3.706
  318NAP   H51N 5132   4.277   5.980   3.606
  318NAP   H52N 5133   4.275   5.912   3.775
  318NAP    C4D 5134   4.470   5.949   3.687
  318NAP    H4D 5135   4.472   5.842   3.661
  318NAP    O4D 5136   4.533   6.025   3.582
  318NAP    C3D 5137   4.564   5.962   3.807
  318NAP    H3D 5138   4.562   6.062   3.851
  318NAP    O3D 5139   4.526   5.857   3.896
  318NAP   HO3N 5140   4.457   5.906   3.945
  318NAP    C2D 5141   4.696   5.939   3.731
  318NAP    H2D 5142   4.775   5.989   3.787
  318NAP    O2D 5143   4.721   5.799   3.725
  318NAP   HO2N 5144   4.663   5.771   3.799
  318NAP    C1D 5145   4.673   5.996   3.591
  318NAP    H1D 5146   4.698   5.920   3.515
  318NAP    N1N 5147   4.755   6.115   3.574
  318NAP    C2N 5148   4.853   6.121   3.481
  318NAP    H2N 5149   4.872   6.026   3.430
  318NAP    C3N 5150   4.919   6.238   3.446
  318NAP    C7N 5151   5.030   6.246   3.348
  318NAP    O7N 5152   5.118   6.329   3.350
  318NAP    N7N 5153   5.038   6.149   3.256
  318NAP   H72N 5154   5.096   6.167   3.175
  318NAP   H71N 5155   4.963   6.081   3.254
  318NAP    C4N 5156   4.883   6.356   3.511
  318NAP    H4N 5157   4.929   6.449   3.480
  318NAP    C5N 5158   4.768   6.354   3.588
  318NAP    H5N 5159   4.721   6.447   3.618
  318NAP    C6N 5160   4.704   6.233   3.615
  318NAP    H6N 5161   4.621   6.225   3.684
  318NAP    P2B 5162   3.812   5.853   4.565
  318NAP    O1X 5163   3.956   5.860   4.530
  318NAP    O2X 5164   3.806   5.888   4.709
  318NAP    O3X 5165   3.764   5.713   4.560
  319SOL     OW 5166   0.463   2.974   5.000
  319SOL    HW1 5167   0.546   2.928   5.005
  319SOL    HW2 5168   0.397   2.907   5.020
  320SOL     OW 5169   5.405   3.492   3.455
  320SOL    HW1 5170   5.444   3.576   3.431
  320SOL    HW2 5171   5.458   3.461   3.528
  321SOL     OW 5172   3.044   6.884   0.212
  321SOL    HW1 5173   2.967   6.828   0.208
  321SOL    HW2 5174   3.025   6.956   0.152
  322SOL     OW 5175  -1.689   4.224   6.255
  322SOL    HW1 5176  -1.631   4.203   6.328
  322SOL    HW2 5177  -1.656   4.169   6.183
  323SOL     OW 5178   8.093   8.358   3.901
  323SOL    HW1 5179   8.124   8.389   3.816
  323SOL    HW2 5180   8.171   8.321   3.943
  324SOL     OW 5181   3.017   1.589   0.419
  324SOL    HW1 5182   3.078   1.663   0.424
  324SOL    HW2 5183   2.986   1.578   0.508
  325SOL     OW 5184   5.863  10.703   6.262
  325SOL    HW1 5185   5.894  10.640   6.327
  325SOL    HW2 5186   5.847  10.783   6.313
  326SOL     OW 5187   3.213   5.784   0.205
  326SOL    HW1 5188   3.259   5.700   0.213
  326SOL    HW2 5189   3.193   5.809   0.295
  327SOL     OW 5190  -0.044   3.273   2.223
  327SOL    HW1 5191  -0.043   3.350   2.279
  327SOL    HW2 5192  -0.136   3.259   2.202
  328SOL     OW 5193   5.995   1.322   0.232
  328SOL    HW1 5194   6.064   1.271   0.191
  328SOL    HW2 5195   6.025   1.412   0.226
  329SOL     OW 5196   1.686   8.443   6.192
  329SOL    HW1 5197   1.752   8.461   6.125
  329SOL    HW2 5198   1.650   8.358   6.168
  330SOL     OW 5199   5.223   6.153   0.120
  330SOL    HW1 5200   5.272   6.080   0.084
  330SOL    HW2 5201   5.290   6.216   0.147
  331SOL     OW 5202   4.713   4.067   1.964
  331SOL    HW1 5203   4.760   4.048   2.046
  331SOL    HW2 5204   4.682   4.157   1.974
  332SOL     OW 5205   6.733   3.785   1.814
  332SOL    HW1 5206   6.648   3.771   1.773
  332SOL    HW2 5207   6.757   3.875   1.790
  333SOL     OW 5208   2.198   4.475   6.278
  333SOL    HW1 5209   2.146   4.395   6.294
  333SOL    HW2 5210   2.204   4.480   6.182
  334SOL     OW 5211   0.071   5.137   2.897
  334SOL    HW1 5212   0.080   5.231   2.913
  334SOL    HW2 5213   0.130   5.096   2.959
  335SOL     OW 5214   1.875   1.754   1.235
  335SOL    HW1 5215   1.869   1.832   1.180
  335SOL    HW2 5216   1.961   1.760   1.278
  336SOL     OW 5217   0.427   8.088   5.685
  336SOL    HW1 5218   0.371   8.166   5.683
  336SOL    HW2 5219   0.505   8.115   5.734
  337SOL     OW 5220   8.246   5.785   0.037
  337SOL    HW1 5221   8.266   5.878   0.026
  337SOL    HW2 5222   8.196   5.780   0.118
  338SOL     OW 5223   4.538   2.175   0.563
  338SOL    HW1 5224   4.603   2.129   0.509
  338SOL    HW2 5225   4.483   2.221   0.499
  339SOL     OW 5226   0.114   8.332   4.895
  339SOL    HW1 5227   0.044   8.397   4.890
  339SOL    HW2 5228   0.069   8.248   4.898
  340SOL     OW 5229   6.765   1.115   0.522
  340SOL    HW1 5230   6.811   1.063   0.456
  340SOL    HW2 5231   6.810   1.200   0.521
  341SOL     OW 5232   0.278   7.537   5.337
  341SOL    HW1 5233   0.203   7.591   5.361
  341SOL    HW2 5234   0.313   7.579   5.258
  342SOL     OW 5235   2.593   6.255   0.661
  342SOL    HW1 5236   2.577   6.236   0.753
  342SOL    HW2 5237   2.563   6.177   0.614
  343SOL     OW 5238   5.317   9.175   5.790
  343SOL    HW1 5239   5.342   9.198   5.701
  343SOL    HW2 5240   5.269   9.251   5.822
  344SOL     OW 5241   2.441   8.658   5.665
  344SOL    HW1 5242   2.445   8.739   5.716
  344SOL    HW2 5243   2.355   8.621   5.687
  345SOL     OW 5244   7.601   4.420   1.698
  345SOL    HW1 5245   7.506   4.419   1.701
  345SOL    HW2 5246   7.625   4.341   1.649
  346SOL     OW 5247   1.986  10.039   6.270
  346SOL    HW1 5248   1.978   9.943   6.270
  346SOL    HW2 5249   1.898  10.070   6.293
  347SOL     OW 5250   1.877   1.666   2.869
  347SOL    HW1 5251   1.819   1.738   2.893
  347SOL    HW2 5252   1.930   1.700   2.797
  348SOL     OW 5253   5.595   6.395   4.846
  348SOL    HW1 5254   5.515   6.352   4.814
  348SOL    HW2 5255   5.663   6.328   4.839
  349SOL     OW 5256   3.867   1.976   1.734
  349SOL    HW1 5257   3.842   1.884   1.739
  349SOL    HW2 5258   3.942   1.977   1.673
  350SOL     OW 5259   7.117   8.044   5.411
  350SOL    HW1 5260   7.072   8.106   5.353
  350SOL    HW2 5261   7.059   8.036   5.487
  351SOL     OW 5262  -0.647   7.652   6.155
  351SOL    HW1 5263  -0.676   7.713   6.087
  351SOL    HW2 5264  -0.724   7.639   6.210
  352SOL     OW 5265  -0.305   0.840   1.450
  352SOL    HW1 5266  -0.213   0.828   1.471
  352SOL    HW2 5267  -0.308   0.846   1.354
  353SOL     OW 5268   3.061   5.892   4.670
  353SOL    HW1 5269   3.028   5.895   4.580
  353SOL    HW2 5270   2.990   5.853   4.720
  354SOL     OW 5271  -0.326   4.583   4.012
  354SOL    HW1 5272  -0.299   4.552   3.926
  354SOL    HW2 5273  -0.244   4.589   4.062
  355SOL     OW 5274   3.455   4.033   3.457
  355SOL    HW1 5275   3.503   4.003   3.534
  355SOL    HW2 5276   3.379   3.975   3.452
  356SOL     OW 5277   1.255   1.677   1.993
  356SOL    HW1 5278   1.307   1.707   1.919
  356SOL    HW2 5279   1.244   1.755   2.047
  357SOL     OW 5280   0.126   4.997   6.084
  357SOL    HW1 5281   0.087   5.002   6.171
  357SOL    HW2 5282   0.051   4.987   6.025
  358SOL     OW 5283   7.271   2.595   0.121
  358SOL    HW1 5284   7.290   2.653   0.047
  358SOL    HW2 5285   7.322   2.516   0.104
  359SOL     OW 5286   7.290   5.796   0.200
  359SOL    HW1 5287   7.197   5.794   0.222
  359SOL    HW2 5288   7.335   5.774   0.282
  360SOL     OW 5289  -0.297   3.094   3.506
  360SOL    HW1 5290  -0.221   3.127   3.555
  360SOL    HW2 5291  -0.352   3.051   3.572
  361SOL     OW 5292   8.275   9.630   4.614
  361SOL    HW1 5293   8.311   9.697   4.557
  361SOL    HW2 5294   8.349   9.604   4.670
  362SOL     OW 5295   2.557   1.377   1.831
  362SOL    HW1 5296   2.569   1.424   1.748
  362SOL    HW2 5297   2.645   1.369   1.867
  363SOL     OW 5298   4.985   9.448   4.276
  363SOL    HW1 5299   5.060   9.498   4.245
  363SOL    HW2 5300   5.019   9.359   4.288
  364SOL     OW 5301   7.006   6.008   0.828
  364SOL    HW1 5302   7.098   6.031   0.815
  364SOL    HW2 5303   6.966   6.088   0.861
  365SOL     OW 5304   4.686   6.732   0.255
  365SOL    HW1 5305   4.721   6.655   0.209
  365SOL    HW2 5306   4.624   6.770   0.194
  366SOL     OW 5307   7.188   6.103   1.532
  366SOL    HW1 5308   7.183   6.036   1.464
  366SOL    HW2 5309   7.281   6.122   1.540
  367SOL     OW 5310   3.328   5.918   0.699
  367SOL    HW1 5311   3.261   5.941   0.762
  367SOL    HW2 5312   3.289   5.848   0.647
  368SOL     OW 5313   5.006   5.563   1.117
  368SOL    HW1 5314   5.009   5.492   1.052
  368SOL    HW2 5315   5.076   5.542   1.178
  369SOL     OW 5316   1.876   0.567   0.897
  369SOL    HW1 5317   1.888   0.599   0.808
  369SOL    HW2 5318   1.934   0.620   0.951
  370SOL     OW 5319   2.746   8.958   5.736
  370SOL    HW1 5320   2.713   8.869   5.747
  370SOL    HW2 5321   2.819   8.964   5.797
  371SOL     OW 5322   0.515   6.473   4.741
  371SOL    HW1 5323   0.576   6.539   4.707
  371SOL    HW2 5324   0.516   6.486   4.836
  372SOL     OW 5325   6.203   7.118   5.674
  372SOL    HW1 5326   6.247   7.039   5.706
  372SOL    HW2 5327   6.275   7.179   5.656
  373SOL     OW 5328   5.594   9.119   4.394
  373SOL    HW1 5329   5.592   9.132   4.489
  373SOL    HW2 5330   5.596   9.207   4.357
  374SOL     OW 5331   1.048   4.482   1.218
  374SOL    HW1 5332   1.077   4.572   1.231
  374SOL    HW2 5333   0.980   4.489   1.151
  375SOL     OW 5334   5.768   4.518   0.367
  375SOL    HW1 5335   5.714   4.576   0.421
  375SOL    HW2 5336   5.715   4.501   0.289
  376SOL     OW 5337   3.062   4.644   1.539
  376SOL    HW1 5338   3.125   4.607   1.601
  376SOL    HW2 5339   3.077   4.596   1.458
  377SOL     OW 5340   6.509   3.433   2.335
  377SOL    HW1 5341   6.509   3.364   2.401
  377SOL    HW2 5342   6.418   3.439   2.306
  378SOL     OW 5343   2.508   9.081   5.436
  378SOL    HW1 5344   2.486   8.988   5.426
  378SOL    HW2 5345   2.442   9.114   5.498
  379SOL     OW 5346   0.184   4.428   5.408
  379SOL    HW1 5347   0.232   4.374   5.345
  379SOL    HW2 5348   0.251   4.478   5.453
  380SOL     OW 5349   0.792   4.436   5.001
  380SOL    HW1 5350   0.829   4.409   5.084
  380SOL    HW2 5351   0.863   4.423   4.938
  381SOL     OW 5352   0.466   4.591   2.434
  381SOL    HW1 5353   0.505   4.609   2.349
  381SOL    HW2 5354   0.538   4.600   2.496
  382SOL     OW 5355   1.669   8.643   5.426
  382SOL    HW1 5356   1.671   8.692   5.344
  382SOL    HW2 5357   1.644   8.708   5.492
  383SOL     OW 5358   5.048   6.974   0.457
  383SOL    HW1 5359   5.036   7.066   0.477
  383SOL    HW2 5360   5.124   6.947   0.509
  384SOL     OW 5361   4.729   9.448   4.971
  384SOL    HW1 5362   4.661   9.460   4.905
  384SOL    HW2 5363   4.797   9.396   4.928
  385SOL     OW 5364   7.979   7.084   2.804
  385SOL    HW1 5365   7.981   7.087   2.709
  385SOL    HW2 5366   8.040   7.014   2.827
  386SOL     OW 5367   5.909   9.814   5.155
  386SOL    HW1 5368   5.943   9.886   5.207
  386SOL    HW2 5369   5.987   9.769   5.122
  387SOL     OW 5370   1.594   3.400   2.143
  387SOL    HW1 5371   1.648   3.374   2.218
  387SOL    HW2 5372   1.552   3.320   2.114
  388SOL     OW 5373   5.389   8.166   5.136
  388SOL    HW1 5374   5.460   8.135   5.192
  388SOL    HW2 5375   5.366   8.252   5.170
  389SOL     OW 5376   9.015   5.002   0.203
  389SOL    HW1 5377   9.038   5.095   0.207
  389SOL    HW2 5378   8.981   4.989   0.115
  390SOL     OW 5379   1.123   5.447   2.357
  390SOL    HW1 5380   1.054   5.402   2.405
  390SOL    HW2 5381   1.100   5.434   2.265
  391SOL     OW 5382   8.823   6.681   0.231
  391SOL    HW1 5383   8.918   6.680   0.221
  391SOL    HW2 5384   8.797   6.590   0.221
  392SOL     OW 5385   3.222   3.573   0.645
  392SOL    HW1 5386   3.239   3.517   0.570
  392SOL    HW2 5387   3.223   3.515   0.720
  393SOL     OW 5388   5.238   4.567   5.243
  393SOL    HW1 5389   5.180   4.536   5.313
  393SOL    HW2 5390   5.252   4.659   5.263
  394SOL     OW 5391   6.361   3.453   1.255
  394SOL    HW1 5392   6.305   3.512   1.304
  394SOL    HW2 5393   6.392   3.390   1.320
  395SOL     OW 5394   0.514   3.530   5.167
  395SOL    HW1 5395   0.604   3.504   5.182
  395SOL    HW2 5396   0.519   3.623   5.145
  396SOL     OW 5397   1.331   8.364   3.800
  396SOL    HW1 5398   1.361   8.444   3.756
  396SOL    HW2 5399   1.293   8.395   3.882
  397SOL     OW 5400   6.500   6.096   4.124
  397SOL    HW1 5401   6.531   6.186   4.114
  397SOL    HW2 5402   6.508   6.078   4.217
  398SOL     OW 5403   2.525   1.237   2.126
  398SOL    HW1 5404   2.486   1.150   2.123
  398SOL    HW2 5405   2.609   1.228   2.082
  399SOL     OW 5406   4.353   7.044   4.962
  399SOL    HW1 5407   4.381   7.057   5.052
  399SOL    HW2 5408   4.362   6.950   4.948
  400SOL     OW 5409   7.099   4.913   1.428
  400SOL    HW1 5410   7.040   4.867   1.368
  400SOL    HW2 5411   7.132   4.987   1.377
  401SOL     OW 5412   5.798   7.975   3.687
  401SOL    HW1 5413   5.876   8.020   3.654
  401SOL    HW2 5414   5.832   7.900   3.737
  402SOL     OW 5415   3.078   5.330   0.449
  402SOL    HW1 5416   3.134   5.278   0.507
  402SOL    HW2 5417   3.020   5.267   0.408
  403SOL     OW 5418   2.481   1.657   2.029
  403SOL    HW1 5419   2.526   1.686   1.950
  403SOL    HW2 5420   2.444   1.572   2.005
  404SOL     OW 5421   1.452   2.850   2.522
  404SOL    HW1 5422   1.517   2.889   2.580
  404SOL    HW2 5423   1.493   2.770   2.490
  405SOL     OW 5424   3.724   7.189   0.080
  405SOL    HW1 5425   3.702   7.234  -0.002
  405SOL    HW2 5426   3.819   7.186   0.081
  406SOL     OW 5427   2.962   4.468   1.282
  406SOL    HW1 5428   2.932   4.461   1.192
  406SOL    HW2 5429   3.056   4.451   1.278
  407SOL     OW 5430   0.092   2.702   2.106
  407SOL    HW1 5431   0.151   2.776   2.096
  407SOL    HW2 5432   0.072   2.700   2.200
  408SOL     OW 5433   7.155   7.641   1.986
  408SOL    HW1 5434   7.189   7.697   2.056
  408SOL    HW2 5435   7.080   7.597   2.026
  409SOL     OW 5436  -0.601   3.739   3.952
  409SOL    HW1 5437  -0.544   3.681   4.003
  409SOL    HW2 5438  -0.606   3.820   4.002
  410SOL     OW 5439   7.951   8.397   4.381
  410SOL    HW1 5440   7.869   8.402   4.431
  410SOL    HW2 5441   8.020   8.406   4.447
  411SOL     OW 5442   1.556   4.567   2.969
  411SOL    HW1 5443   1.556   4.612   2.884
  411SOL    HW2 5444   1.576   4.476   2.948
  412SOL     OW 5445   0.769   4.686   3.547
  412SOL    HW1 5446   0.755   4.753   3.481
  412SOL    HW2 5447   0.831   4.625   3.506
  413SOL     OW 5448   7.365   9.281   4.220
  413SOL    HW1 5449   7.426   9.267   4.292
  413SOL    HW2 5450   7.300   9.212   4.229
  414SOL     OW 5451   5.850   6.947   0.535
  414SOL    HW1 5452   5.781   7.013   0.543
  414SOL    HW2 5453   5.919   6.990   0.486
  415SOL     OW 5454   6.317   0.233   0.340
  415SOL    HW1 5455   6.282   0.182   0.267
  415SOL    HW2 5456   6.291   0.185   0.418
  416SOL     OW 5457   6.216   1.912   0.123
  416SOL    HW1 5458   6.146   1.866   0.076
  416SOL    HW2 5459   6.296   1.867   0.097
  417SOL     OW 5460   1.949   7.297   3.107
  417SOL    HW1 5461   1.932   7.310   3.201
  417SOL    HW2 5462   1.889   7.227   3.081
  418SOL     OW 5463   5.926   6.191   0.580
  418SOL    HW1 5464   5.981   6.269   0.587
  418SOL    HW2 5465   5.953   6.136   0.654
  419SOL     OW 5466   1.924   4.874   1.910
  419SOL    HW1 5467   1.971   4.942   1.960
  419SOL    HW2 5468   1.942   4.895   1.819
  420SOL     OW 5469   2.017   5.395   3.543
  420SOL    HW1 5470   1.958   5.416   3.616
  420SOL    HW2 5471   2.038   5.480   3.504
  421SOL     OW 5472   4.658   7.122   4.943
  421SOL    HW1 5473   4.574   7.087   4.973
  421SOL    HW2 5474   4.635   7.200   4.893
  422SOL     OW 5475   0.600   9.203   5.376
  422SOL    HW1 5476   0.549   9.133   5.334
  422SOL    HW2 5477   0.608   9.175   5.467
  423SOL     OW 5478   1.842   6.471   4.645
  423SOL    HW1 5479   1.825   6.512   4.730
  423SOL    HW2 5480   1.938   6.465   4.640
  424SOL     OW 5481   5.291   0.578   0.419
  424SOL    HW1 5482   5.345   0.653   0.443
  424SOL    HW2 5483   5.252   0.549   0.502
  425SOL     OW 5484   4.948  10.454   5.515
  425SOL    HW1 5485   4.968  10.384   5.453
  425SOL    HW2 5486   4.891  10.414   5.580
  426SOL     OW 5487   1.009   6.838   2.882
  426SOL    HW1 5488   1.037   6.927   2.864
  426SOL    HW2 5489   0.994   6.800   2.795
  427SOL     OW 5490   3.936   7.285   0.394
  427SOL    HW1 5491   4.018   7.246   0.363
  427SOL    HW2 5492   3.944   7.378   0.374
  428SOL     OW 5493   6.543   1.886   1.136
  428SOL    HW1 5494   6.478   1.818   1.153
  428SOL    HW2 5495   6.591   1.895   1.219
  429SOL     OW 5496   3.735   5.523   5.511
  429SOL    HW1 5497   3.775   5.540   5.596
  429SOL    HW2 5498   3.669   5.457   5.528
  430SOL     OW 5499  -0.847   5.412   5.541
  430SOL    HW1 5500  -0.780   5.365   5.491
  430SOL    HW2 5501  -0.920   5.422   5.479
  431SOL     OW 5502   6.090   3.268   0.276
  431SOL    HW1 5503   6.000   3.300   0.289
  431SOL    HW2 5504   6.114   3.229   0.359
  432SOL     OW 5505   2.434   9.015   6.131
  432SOL    HW1 5506   2.456   9.019   6.038
  432SOL    HW2 5507   2.494   8.950   6.167
  433SOL     OW 5508   1.192   2.916   3.265
  433SOL    HW1 5509   1.267   2.968   3.296
  433SOL    HW2 5510   1.127   2.924   3.335
  434SOL     OW 5511   4.612   1.963   2.787
  434SOL    HW1 5512   4.659   1.926   2.862
  434SOL    HW2 5513   4.673   2.026   2.749
  435SOL     OW 5514   4.762   8.460   2.605
  435SOL    HW1 5515   4.700   8.486   2.673
  435SOL    HW2 5516   4.712   8.403   2.547
  436SOL     OW 5517   3.534   8.122   5.965
  436SOL    HW1 5518   3.566   8.129   6.054
  436SOL    HW2 5519   3.467   8.190   5.958
  437SOL     OW 5520   2.658   3.613   2.858
  437SOL    HW1 5521   2.658   3.707   2.842
  437SOL    HW2 5522   2.610   3.576   2.784
  438SOL     OW 5523   0.997   1.311   2.179
  438SOL    HW1 5524   1.065   1.318   2.112
  438SOL    HW2 5525   1.002   1.394   2.227
  439SOL     OW 5526   2.361   4.367   0.027
  439SOL    HW1 5527   2.304   4.350  -0.048
  439SOL    HW2 5528   2.432   4.303   0.018
  440SOL     OW 5529   0.674   3.796   6.043
  440SOL    HW1 5530   0.753   3.845   6.064
  440SOL    HW2 5531   0.605   3.862   6.034
  441SOL     OW 5532   0.739   4.191   3.891
  441SOL    HW1 5533   0.794   4.212   3.967
  441SOL    HW2 5534   0.660   4.152   3.929
  442SOL     OW 5535   0.958   3.621   2.347
  442SOL    HW1 5536   0.865   3.630   2.325
  442SOL    HW2 5537   0.986   3.542   2.301
  443SOL     OW 5538   3.220  10.183   5.366
  443SOL    HW1 5539   3.176  10.115   5.417
  443SOL    HW2 5540   3.298  10.205   5.418
  444SOL     OW 5541   5.715   8.510   2.584
  444SOL    HW1 5542   5.708   8.415   2.575
  444SOL    HW2 5543   5.625   8.541   2.584
  445SOL     OW 5544   6.991   7.913   3.120
  445SOL    HW1 5545   7.036   7.931   3.202
  445SOL    HW2 5546   6.899   7.904   3.145
  446SOL     OW 5547   4.472   2.107   1.005
  446SOL    HW1 5548   4.523   2.049   0.948
  446SOL    HW2 5549   4.388   2.115   0.961
  447SOL     OW 5550   5.022   1.805   0.611
  447SOL    HW1 5551   4.933   1.794   0.579
  447SOL    HW2 5552   5.073   1.826   0.532
  448SOL     OW 5553   2.500   7.830   5.014
  448SOL    HW1 5554   2.543   7.814   4.930
  448SOL    HW2 5555   2.504   7.925   5.025
  449SOL     OW 5556   3.138   7.792   5.077
  449SOL    HW1 5557   3.181   7.707   5.087
  449SOL    HW2 5558   3.068   7.777   5.013
  450SOL     OW 5559   0.146   4.108   3.884
  450SOL    HW1 5560   0.218   4.092   3.946
  450SOL    HW2 5561   0.130   4.023   3.843
  451SOL     OW 5562   0.409   2.929   3.374
  451SOL    HW1 5563   0.473   2.928   3.302
  451SOL    HW2 5564   0.460   2.955   3.451
  452SOL     OW 5565   2.486   4.316   1.911
  452SOL    HW1 5566   2.414   4.354   1.960
  452SOL    HW2 5567   2.472   4.345   1.821
  453SOL     OW 5568   1.887   7.198   3.823
  453SOL    HW1 5569   1.800   7.237   3.837
  453SOL    HW2 5570   1.890   7.180   3.729
  454SOL     OW 5571   6.480   2.832   1.428
  454SOL    HW1 5572   6.564   2.850   1.471
  454SOL    HW2 5573   6.432   2.779   1.491
  455SOL     OW 5574   6.846   9.217   5.033
  455SOL    HW1 5575   6.873   9.245   4.945
  455SOL    HW2 5576   6.760   9.257   5.046
  456SOL     OW 5577   3.057   2.969   4.826
  456SOL    HW1 5578   3.112   2.941   4.899
  456SOL    HW2 5579   2.974   2.924   4.840
  457SOL     OW 5580  -0.402   4.025   3.456
  457SOL    HW1 5581  -0.477   3.986   3.412
  457SOL    HW2 5582  -0.439   4.093   3.511
  458SOL     OW 5583   3.012   1.798   2.596
  458SOL    HW1 5584   3.051   1.783   2.510
  458SOL    HW2 5585   2.918   1.788   2.582
  459SOL     OW 5586   3.719   6.337   4.993
  459SOL    HW1 5587   3.656   6.269   5.019
  459SOL    HW2 5588   3.667   6.417   4.991
  460SOL     OW 5589   7.451   6.534   3.597
  460SOL    HW1 5590   7.416   6.445   3.600
  460SOL    HW2 5591   7.541   6.524   3.567
  461SOL     OW 5592   4.256   8.772   5.712
  461SOL    HW1 5593   4.277   8.853   5.666
  461SOL    HW2 5594   4.226   8.801   5.798
  462SOL     OW 5595   3.379   0.845   1.326
  462SOL    HW1 5596   3.355   0.903   1.254
  462SOL    HW2 5597   3.296   0.811   1.358
  463SOL     OW 5598   1.350  10.003   5.744
  463SOL    HW1 5599   1.365   9.918   5.703
  463SOL    HW2 5600   1.438  10.034   5.766
  464SOL     OW 5601   1.505   4.432   5.172
  464SOL    HW1 5602   1.581   4.402   5.221
  464SOL    HW2 5603   1.452   4.353   5.157
  465SOL     OW 5604   1.107   6.732   6.312
  465SOL    HW1 5605   1.174   6.799   6.301
  465SOL    HW2 5606   1.149   6.651   6.282
  466SOL     OW 5607   5.772   4.897   0.685
  466SOL    HW1 5608   5.859   4.909   0.725
  466SOL    HW2 5609   5.747   4.985   0.656
  467SOL     OW 5610   5.467   3.687   1.378
  467SOL    HW1 5611   5.403   3.706   1.310
  467SOL    HW2 5612   5.438   3.604   1.416
  468SOL     OW 5613   8.922   5.182   0.736
  468SOL    HW1 5614   8.907   5.090   0.714
  468SOL    HW2 5615   8.848   5.229   0.696
  469SOL     OW 5616   3.821   8.820   3.437
  469SOL    HW1 5617   3.734   8.839   3.402
  469SOL    HW2 5618   3.835   8.728   3.416
  470SOL     OW 5619   1.470   8.468   4.770
  470SOL    HW1 5620   1.445   8.376   4.762
  470SOL    HW2 5621   1.560   8.467   4.800
  471SOL     OW 5622   1.855   9.977   5.343
  471SOL    HW1 5623   1.891   9.903   5.295
  471SOL    HW2 5624   1.882  10.054   5.293
  472SOL     OW 5625   2.626   3.271   4.771
  472SOL    HW1 5626   2.722   3.276   4.778
  472SOL    HW2 5627   2.603   3.348   4.718
  473SOL     OW 5628   0.242  10.171   6.021
  473SOL    HW1 5629   0.309  10.164   6.088
  473SOL    HW2 5630   0.180  10.100   6.041
  474SOL     OW 5631   7.509   5.579   0.999
  474SOL    HW1 5632   7.547   5.544   0.918
  474SOL    HW2 5633   7.428   5.530   1.011
  475SOL     OW 5634   3.278   2.470   1.114
  475SOL    HW1 5635   3.230   2.526   1.053
  475SOL    HW2 5636   3.272   2.383   1.076
  476SOL     OW 5637   2.626   6.874   0.841
  476SOL    HW1 5638   2.571   6.797   0.854
  476SOL    HW2 5639   2.580   6.926   0.775
  477SOL     OW 5640   7.033   2.966   1.760
  477SOL    HW1 5641   7.032   2.873   1.783
  477SOL    HW2 5642   7.124   2.983   1.736
  478SOL     OW 5643   6.787   8.925   5.068
  478SOL    HW1 5644   6.730   8.873   5.011
  478SOL    HW2 5645   6.798   9.008   5.022
  479SOL     OW 5646   5.648   8.251   2.976
  479SOL    HW1 5647   5.716   8.315   2.953
  479SOL    HW2 5648   5.665   8.230   3.068
  480SOL     OW 5649   4.435   7.571   2.249
  480SOL    HW1 5650   4.488   7.640   2.210
  480SOL    HW2 5651   4.415   7.603   2.337
  481SOL     OW 5652   7.846   6.997   1.939
  481SOL    HW1 5653   7.880   6.908   1.935
  481SOL    HW2 5654   7.907   7.044   1.996
  482SOL     OW 5655   2.328   7.295   2.813
  482SOL    HW1 5656   2.402   7.313   2.872
  482SOL    HW2 5657   2.271   7.372   2.822
  483SOL     OW 5658   5.479   9.672   4.714
  483SOL    HW1 5659   5.530   9.656   4.794
  483SOL    HW2 5660   5.497   9.763   4.693
  484SOL     OW 5661   5.561   6.659   4.780
  484SOL    HW1 5662   5.517   6.732   4.825
  484SOL    HW2 5663   5.526   6.581   4.822
  485SOL     OW 5664   4.873   8.053   3.156
  485SOL    HW1 5665   4.833   8.080   3.239
  485SOL    HW2 5666   4.935   8.122   3.135
  486SOL     OW 5667   5.527   5.687   6.062
  486SOL    HW1 5668   5.483   5.747   6.002
  486SOL    HW2 5669   5.581   5.632   6.006
  487SOL     OW 5670   0.999   4.148   1.130
  487SOL    HW1 5671   1.046   4.110   1.056
  487SOL    HW2 5672   1.068   4.175   1.191
  488SOL     OW 5673   2.487   3.047   0.583
  488SOL    HW1 5674   2.408   3.051   0.529
  488SOL    HW2 5675   2.554   3.011   0.524
  489SOL     OW 5676   2.793   9.046   5.473
  489SOL    HW1 5677   2.786   9.041   5.568
  489SOL    HW2 5678   2.708   9.079   5.445
  490SOL     OW 5679   3.896   2.089   3.263
  490SOL    HW1 5680   3.914   2.134   3.345
  490SOL    HW2 5681   3.974   2.035   3.248
  491SOL     OW 5682   1.698   5.843   5.332
  491SOL    HW1 5683   1.794   5.838   5.328
  491SOL    HW2 5684   1.669   5.805   5.249
  492SOL     OW 5685   7.594   1.345   0.724
  492SOL    HW1 5686   7.617   1.357   0.816
  492SOL    HW2 5687   7.535   1.269   0.724
  493SOL     OW 5688   5.310   6.655   5.119
  493SOL    HW1 5689   5.352   6.569   5.118
  493SOL    HW2 5690   5.382   6.716   5.134
  494SOL     OW 5691   7.243  10.653   6.182
  494SOL    HW1 5692   7.150  10.642   6.200
  494SOL    HW2 5693   7.262  10.744   6.206
  495SOL     OW 5694   5.655   5.341   4.356
  495SOL    HW1 5695   5.674   5.353   4.450
  495SOL    HW2 5696   5.733   5.298   4.322
  496SOL     OW 5697   4.936   7.551   3.162
  496SOL    HW1 5698   4.860   7.573   3.107
  496SOL    HW2 5699   4.901   7.491   3.227
  497SOL     OW 5700   0.794   3.509   5.418
  497SOL    HW1 5701   0.794   3.532   5.325
  497SOL    HW2 5702   0.780   3.415   5.419
  498SOL     OW 5703   3.484   6.319   1.890
  498SOL    HW1 5704   3.467   6.390   1.828
  498SOL    HW2 5705   3.398   6.285   1.912
  499SOL     OW 5706   4.662   8.276   6.239
  499SOL    HW1 5707   4.659   8.356   6.187
  499SOL    HW2 5708   4.571   8.259   6.263
  500SOL     OW 5709   1.132   8.330   6.218
  500SOL    HW1 5710   1.226   8.341   6.212
  500SOL    HW2 5711   1.095   8.403   6.169
  501SOL     OW 5712   9.528   5.833   0.289
  501SOL    HW1 5713   9.563   5.792   0.210
  501SOL    HW2 5714   9.579   5.795   0.361
  502SOL     OW 5715   3.838   3.569   1.762
  502SOL    HW1 5716   3.879   3.482   1.764
  502SOL    HW2 5717   3.789   3.574   1.843
  503SOL     OW 5718   2.397   7.851   1.457
  503SOL    HW1 5719   2.393   7.870   1.551
  503SOL    HW2 5720   2.348   7.922   1.416
  504SOL     OW 5721   5.031   4.527   0.454
  504SOL    HW1 5722   4.948   4.480   0.447
  504SOL    HW2 5723   5.089   4.466   0.500
  505SOL     OW 5724   1.653   2.974   3.380
  505SOL    HW1 5725   1.739   2.935   3.366
  505SOL    HW2 5726   1.634   2.959   3.473
  506SOL     OW 5727   8.343   5.801   0.616
  506SOL    HW1 5728   8.268   5.859   0.630
  506SOL    HW2 5729   8.402   5.820   0.689
  507SOL     OW 5730   4.419   7.119   5.225
  507SOL    HW1 5731   4.458   7.206   5.229
  507SOL    HW2 5732   4.456   7.073   5.300
  508SOL     OW 5733   4.101   3.934   0.002
  508SOL    HW1 5734   4.105   3.960   0.094
  508SOL    HW2 5735   4.179   3.972  -0.037
  509SOL     OW 5736   1.200   4.151   3.431
  509SOL    HW1 5737   1.245   4.219   3.481
  509SOL    HW2 5738   1.238   4.069   3.461
  510SOL     OW 5739   3.909   3.153   3.399
  510SOL    HW1 5740   3.946   3.217   3.459
  510SOL    HW2 5741   3.921   3.069   3.443
  511SOL     OW 5742   5.811   2.813   2.405
  511SOL    HW1 5743   5.871   2.786   2.474
  511SOL    HW2 5744   5.867   2.829   2.330
  512SOL     OW 5745   3.723   4.975   1.866
  512SOL    HW1 5746   3.728   4.887   1.831
  512SOL    HW2 5747   3.775   5.028   1.805
  513SOL     OW 5748   2.249   4.655   0.686
  513SOL    HW1 5749   2.228   4.662   0.593
  513SOL    HW2 5750   2.214   4.570   0.713
  514SOL     OW 5751   8.673   7.955   2.620
  514SOL    HW1 5752   8.606   7.932   2.685
  514SOL    HW2 5753   8.717   7.872   2.601
  515SOL     OW 5754   5.716   3.595   0.136
  515SOL    HW1 5755   5.668   3.576   0.217
  515SOL    HW2 5756   5.648   3.607   0.070
  516SOL     OW 5757   1.797   8.737   3.302
  516SOL    HW1 5758   1.811   8.768   3.212
  516SOL    HW2 5759   1.885   8.721   3.336
  517SOL     OW 5760   7.267   3.219   0.215
  517SOL    HW1 5761   7.291   3.248   0.303
  517SOL    HW2 5762   7.243   3.300   0.169
  518SOL     OW 5763   4.320   0.955   1.326
  518SOL    HW1 5764   4.358   1.021   1.384
  518SOL    HW2 5765   4.231   0.943   1.358
  519SOL     OW 5766   2.423   5.231   4.482
  519SOL    HW1 5767   2.458   5.320   4.477
  519SOL    HW2 5768   2.475   5.188   4.551
  520SOL     OW 5769   1.649   6.569   2.160
  520SOL    HW1 5770   1.703   6.593   2.085
  520SOL    HW2 5771   1.623   6.478   2.143
  521SOL     OW 5772   8.522   9.280   4.072
  521SOL    HW1 5773   8.541   9.364   4.030
  521SOL    HW2 5774   8.447   9.298   4.129
  522SOL     OW 5775   2.394   5.955   5.562
  522SOL    HW1 5776   2.334   5.908   5.619
  522SOL    HW2 5777   2.447   6.008   5.621
  523SOL     OW 5778   3.715   4.993   1.215
  523SOL    HW1 5779   3.684   4.965   1.129
  523SOL    HW2 5780   3.809   4.972   1.215
  524SOL     OW 5781   0.776   5.707   4.516
  524SOL    HW1 5782   0.833   5.631   4.533
  524SOL    HW2 5783   0.704   5.672   4.465
  525SOL     OW 5784   3.698   6.875   0.539
  525SOL    HW1 5785   3.734   6.881   0.451
  525SOL    HW2 5786   3.648   6.956   0.549
  526SOL     OW 5787   3.763   9.341   5.560
  526SOL    HW1 5788   3.750   9.423   5.513
  526SOL    HW2 5789   3.823   9.364   5.631
  527SOL     OW 5790   3.561   2.886   0.870
  527SOL    HW1 5791   3.498   2.827   0.911
  527SOL    HW2 5792   3.641   2.833   0.862
  528SOL     OW 5793   5.267   1.573   0.447
  528SOL    HW1 5794   5.291   1.634   0.517
  528SOL    HW2 5795   5.351   1.541   0.413
  529SOL     OW 5796   1.955   5.436   0.111
  529SOL    HW1 5797   1.993   5.425   0.199
  529SOL    HW2 5798   1.889   5.367   0.105
  530SOL     OW 5799   2.536   4.778   1.900
  530SOL    HW1 5800   2.448   4.779   1.863
  530SOL    HW2 5801   2.523   4.799   1.993
  531SOL     OW 5802   0.895   3.216   2.333
  531SOL    HW1 5803   0.946   3.275   2.279
  531SOL    HW2 5804   0.884   3.138   2.279
  532SOL     OW 5805   8.169   5.279   1.009
  532SOL    HW1 5806   8.180   5.218   0.936
  532SOL    HW2 5807   8.092   5.246   1.056
  533SOL     OW 5808   1.265   6.395   6.296
  533SOL    HW1 5809   1.229   6.458   6.233
  533SOL    HW2 5810   1.191   6.373   6.352
  534SOL     OW 5811   0.435   1.428   0.453
  534SOL    HW1 5812   0.473   1.395   0.535
  534SOL    HW2 5813   0.362   1.482   0.481
  535SOL     OW 5814   5.924   5.495   5.088
  535SOL    HW1 5815   5.921   5.577   5.039
  535SOL    HW2 5816   5.838   5.488   5.129
  536SOL     OW 5817  -1.301   4.944   5.042
  536SOL    HW1 5818  -1.219   4.993   5.052
  536SOL    HW2 5819  -1.367   5.001   5.082
  537SOL     OW 5820   2.281   3.532   0.759
  537SOL    HW1 5821   2.329   3.598   0.708
  537SOL    HW2 5822   2.337   3.515   0.834
  538SOL     OW 5823   2.120   5.695   4.256
  538SOL    HW1 5824   2.162   5.648   4.184
  538SOL    HW2 5825   2.162   5.661   4.335
  539SOL     OW 5826   6.682   9.562   4.763
  539SOL    HW1 5827   6.634   9.516   4.694
  539SOL    HW2 5828   6.737   9.626   4.716
  540SOL     OW 5829   7.446   6.644   4.142
  540SOL    HW1 5830   7.489   6.559   4.150
  540SOL    HW2 5831   7.503   6.705   4.190
  541SOL     OW 5832   6.905   5.112   4.104
  541SOL    HW1 5833   6.916   5.177   4.034
  541SOL    HW2 5834   6.829   5.061   4.078
  542SOL     OW 5835   5.018   7.647   4.694
  542SOL    HW1 5836   5.032   7.718   4.631
  542SOL    HW2 5837   5.072   7.575   4.661
  543SOL     OW 5838   2.791   4.709   5.916
  543SOL    HW1 5839   2.834   4.671   5.993
  543SOL    HW2 5840   2.856   4.770   5.881
  544SOL     OW 5841   4.330   4.627   0.568
  544SOL    HW1 5842   4.246   4.633   0.614
  544SOL    HW2 5843   4.316   4.675   0.487
  545SOL     OW 5844   7.787   7.613   0.962
  545SOL    HW1 5845   7.753   7.698   0.987
  545SOL    HW2 5846   7.795   7.618   0.867
  546SOL     OW 5847   5.238   8.551   3.310
  546SOL    HW1 5848   5.251   8.475   3.367
  546SOL    HW2 5849   5.287   8.621   3.353
  547SOL     OW 5850   2.039   5.370   3.909
  547SOL    HW1 5851   1.977   5.416   3.852
  547SOL    HW2 5852   2.026   5.408   3.995
  548SOL     OW 5853   5.475   7.004   5.299
  548SOL    HW1 5854   5.392   6.997   5.251
  548SOL    HW2 5855   5.530   6.935   5.263
  549SOL     OW 5856   4.165   2.213   1.634
  549SOL    HW1 5857   4.140   2.207   1.726
  549SOL    HW2 5858   4.224   2.140   1.620
  550SOL     OW 5859   7.641   7.822   1.320
  550SOL    HW1 5860   7.694   7.815   1.399
  550SOL    HW2 5861   7.602   7.735   1.309
  551SOL     OW 5862   1.370   2.746   4.429
  551SOL    HW1 5863   1.448   2.759   4.375
  551SOL    HW2 5864   1.298   2.739   4.367
  552SOL     OW 5865   5.110   2.090   2.819
  552SOL    HW1 5866   5.165   2.132   2.885
  552SOL    HW2 5867   5.069   2.163   2.772
  553SOL     OW 5868  -0.039   1.392   0.982
  553SOL    HW1 5869  -0.106   1.454   1.009
  553SOL    HW2 5870   0.041   1.444   0.972
  554SOL     OW 5871   4.496  10.164   5.221
  554SOL    HW1 5872   4.465  10.234   5.279
  554SOL    HW2 5873   4.536  10.100   5.281
  555SOL     OW 5874   4.997   3.722   2.106
  555SOL    HW1 5875   4.947   3.720   2.025
  555SOL    HW2 5876   4.996   3.631   2.137
  556SOL     OW 5877   4.498   7.842   5.799
  556SOL    HW1 5878   4.509   7.795   5.717
  556SOL    HW2 5879   4.494   7.934   5.774
  557SOL     OW 5880   5.238   6.843   5.411
  557SOL    HW1 5881   5.260   6.841   5.504
  557SOL    HW2 5882   5.229   6.751   5.387
  558SOL     OW 5883   5.012   5.702   5.177
  558SOL    HW1 5884   5.051   5.710   5.090
  558SOL    HW2 5885   5.086   5.691   5.236
  559SOL     OW 5886   2.689   6.206   1.820
  559SOL    HW1 5887   2.620   6.165   1.872
  559SOL    HW2 5888   2.706   6.289   1.864
  560SOL     OW 5889   1.896   2.699   3.046
  560SOL    HW1 5890   1.801   2.701   3.057
  560SOL    HW2 5891   1.910   2.695   2.952
  561SOL     OW 5892   0.240   2.922   2.354
  561SOL    HW1 5893   0.207   2.858   2.417
  561SOL    HW2 5894   0.185   2.999   2.368
  562SOL     OW 5895   3.176   4.555   5.820
  562SOL    HW1 5896   3.271   4.560   5.830
  562SOL    HW2 5897   3.145   4.644   5.837
  563SOL     OW 5898  -1.714   4.398   5.741
  563SOL    HW1 5899  -1.740   4.320   5.791
  563SOL    HW2 5900  -1.619   4.390   5.733
  564SOL     OW 5901  -0.488   6.458   5.736
  564SOL    HW1 5902  -0.526   6.452   5.648
  564SOL    HW2 5903  -0.540   6.526   5.779
  565SOL     OW 5904   6.847   4.341   0.575
  565SOL    HW1 5905   6.827   4.390   0.495
  565SOL    HW2 5906   6.942   4.345   0.583
  566SOL     OW 5907   1.078   8.395   5.503
  566SOL    HW1 5908   1.077   8.438   5.589
  566SOL    HW2 5909   1.034   8.457   5.445
  567SOL     OW 5910   5.965   6.598   6.044
  567SOL    HW1 5911   5.997   6.620   5.956
  567SOL    HW2 5912   5.916   6.675   6.071
  568SOL     OW 5913   5.381   9.497   4.551
  568SOL    HW1 5914   5.418   9.563   4.609
  568SOL    HW2 5915   5.287   9.515   4.551
  569SOL     OW 5916   7.130   1.593   1.025
  569SOL    HW1 5917   7.204   1.651   1.011
  569SOL    HW2 5918   7.141   1.562   1.115
  570SOL     OW 5919   1.067   2.381   3.507
  570SOL    HW1 5920   1.016   2.453   3.543
  570SOL    HW2 5921   1.114   2.419   3.433
  571SOL     OW 5922   8.963   4.964   0.570
  571SOL    HW1 5923   8.971   4.885   0.625
  571SOL    HW2 5924   8.892   4.943   0.509
  572SOL     OW 5925   5.087   4.863   5.296
  572SOL    HW1 5926   5.177   4.878   5.267
  572SOL    HW2 5927   5.035   4.866   5.216
  573SOL     OW 5928   2.307   6.362   0.444
  573SOL    HW1 5929   2.328   6.276   0.407
  573SOL    HW2 5930   2.217   6.352   0.478
  574SOL     OW 5931   2.549   0.588   0.961
  574SOL    HW1 5932   2.630   0.625   0.928
  574SOL    HW2 5933   2.501   0.559   0.883
  575SOL     OW 5934   6.588   4.395   0.692
  575SOL    HW1 5935   6.565   4.336   0.619
  575SOL    HW2 5936   6.676   4.368   0.718
  576SOL     OW 5937   6.073   8.761   4.039
  576SOL    HW1 5938   6.018   8.828   4.081
  576SOL    HW2 5939   6.162   8.785   4.066
  577SOL     OW 5940   1.211   6.211   3.665
  577SOL    HW1 5941   1.243   6.130   3.706
  577SOL    HW2 5942   1.161   6.255   3.734
  578SOL     OW 5943   3.849   3.836   5.833
  578SOL    HW1 5944   3.806   3.780   5.898
  578SOL    HW2 5945   3.867   3.777   5.760
  579SOL     OW 5946   5.518   4.214   0.771
  579SOL    HW1 5947   5.487   4.161   0.845
  579SOL    HW2 5948   5.510   4.304   0.802
  580SOL     OW 5949   0.516   1.242   0.655
  580SOL    HW1 5950   0.591   1.213   0.705
  580SOL    HW2 5951   0.447   1.258   0.720
  581SOL     OW 5952   5.006   7.797   1.222
  581SOL    HW1 5953   4.928   7.840   1.258
  581SOL    HW2 5954   5.017   7.838   1.136
  582SOL     OW 5955   3.644   4.626   2.941
  582SOL    HW1 5956   3.703   4.555   2.917
  582SOL    HW2 5957   3.556   4.589   2.931
  583SOL     OW 5958   5.487   0.588   0.606
  583SOL    HW1 5959   5.580   0.602   0.590
  583SOL    HW2 5960   5.467   0.643   0.682
  584SOL     OW 5961   2.199   8.226   3.654
  584SOL    HW1 5962   2.183   8.161   3.722
  584SOL    HW2 5963   2.184   8.310   3.698
  585SOL     OW 5964   5.571   3.857   0.790
  585SOL    HW1 5965   5.481   3.854   0.758
  585SOL    HW2 5966   5.620   3.799   0.732
  586SOL     OW 5967   6.024   8.381   3.793
  586SOL    HW1 5968   6.098   8.323   3.775
  586SOL    HW2 5969   6.025   8.444   3.720
  587SOL     OW 5970   6.880   1.215   1.183
  587SOL    HW1 5971   6.804   1.249   1.136
  587SOL    HW2 5972   6.951   1.219   1.119
  588SOL     OW 5973   6.151   7.221   1.040
  588SOL    HW1 5974   6.121   7.310   1.057
  588SOL    HW2 5975   6.115   7.169   1.111
  589SOL     OW 5976   8.864   6.892   0.935
  589SOL    HW1 5977   8.911   6.911   1.017
  589SOL    HW2 5978   8.929   6.847   0.881
  590SOL     OW 5979   0.283  10.138   5.699
  590SOL    HW1 5980   0.258  10.149   5.791
  590SOL    HW2 5981   0.293  10.228   5.666
  591SOL     OW 5982   2.893   5.815   1.393
  591SOL    HW1 5983   2.924   5.726   1.376
  591SOL    HW2 5984   2.904   5.861   1.310
  592SOL     OW 5985   5.834   3.108   2.661
  592SOL    HW1 5986   5.739   3.112   2.674
  592SOL    HW2 5987   5.870   3.104   2.749
  593SOL     OW 5988   5.954   8.101   5.748
  593SOL    HW1 5989   5.901   8.133   5.675
  593SOL    HW2 5990   5.898   8.116   5.825
  594SOL     OW 5991   2.692   2.976   0.417
  594SOL    HW1 5992   2.692   2.916   0.343
  594SOL    HW2 5993   2.781   2.974   0.451
  595SOL     OW 5994   5.894   3.312   4.171
  595SOL    HW1 5995   5.831   3.329   4.101
  595SOL    HW2 5996   5.968   3.270   4.128
  596SOL     OW 5997   2.404   3.752   2.174
  596SOL    HW1 5998   2.455   3.806   2.114
  596SOL    HW2 5999   2.435   3.777   2.261
  597SOL     OW 6000   6.051   4.285   0.472
  597SOL    HW1 6001   6.130   4.330   0.442
  597SOL    HW2 6002   6.010   4.252   0.392
  598SOL     OW 6003   5.625   6.665   5.876
  598SOL    HW1 6004   5.608   6.571   5.884
  598SOL    HW2 6005   5.628   6.681   5.782
  599SOL     OW 6006   2.752   5.766   1.637
  599SOL    HW1 6007   2.806   5.704   1.687
  599SOL    HW2 6008   2.798   5.775   1.554
  600SOL     OW 6009   5.590   3.240   0.264
  600SOL    HW1 6010   5.529   3.293   0.315
  600SOL    HW2 6011   5.598   3.159   0.314
  601SOL     OW 6012   0.683   8.314   5.078
  601SOL    HW1 6013   0.666   8.403   5.108
  601SOL    HW2 6014   0.771   8.294   5.109
  602SOL     OW 6015   3.738   2.727   3.951
  602SOL    HW1 6016   3.797   2.787   3.996
  602SOL    HW2 6017   3.669   2.710   4.015
  603SOL     OW 6018   1.190   7.226   6.147
  603SOL    HW1 6019   1.121   7.275   6.192
  603SOL    HW2 6020   1.143   7.154   6.104
  604SOL     OW 6021   0.109   9.561   6.026
  604SOL    HW1 6022   0.114   9.553   6.121
  604SOL    HW2 6023   0.053   9.488   5.998
  605SOL     OW 6024   1.402   2.348   1.739
  605SOL    HW1 6025   1.368   2.279   1.796
  605SOL    HW2 6026   1.329   2.408   1.727
  606SOL     OW 6027   0.004   7.862   4.548
  606SOL    HW1 6028   0.056   7.942   4.545
  606SOL    HW2 6029   0.048   7.803   4.486
  607SOL     OW 6030   6.483   9.370   5.398
  607SOL    HW1 6031   6.494   9.352   5.492
  607SOL    HW2 6032   6.552   9.318   5.356
  608SOL     OW 6033   1.245   6.288   5.565
  608SOL    HW1 6034   1.253   6.210   5.620
  608SOL    HW2 6035   1.158   6.281   5.525
  609SOL     OW 6036   6.335   2.785   1.841
  609SOL    HW1 6037   6.399   2.853   1.818
  609SOL    HW2 6038   6.336   2.726   1.766
  610SOL     OW 6039   5.863   8.721   5.332
  610SOL    HW1 6040   5.909   8.691   5.411
  610SOL    HW2 6041   5.853   8.815   5.345
  611SOL     OW 6042   6.062   8.521   6.019
  611SOL    HW1 6043   6.086   8.537   6.110
  611SOL    HW2 6044   6.119   8.579   5.968
  612SOL     OW 6045   1.705   4.596   1.759
  612SOL    HW1 6046   1.654   4.555   1.689
  612SOL    HW2 6047   1.705   4.531   1.830
  613SOL     OW 6048   0.601   3.131   5.213
  613SOL    HW1 6049   0.613   3.047   5.257
  613SOL    HW2 6050   0.564   3.109   5.128
  614SOL     OW 6051   4.187   2.148   1.028
  614SOL    HW1 6052   4.191   2.084   1.099
  614SOL    HW2 6053   4.120   2.114   0.969
  615SOL     OW 6054   5.583   7.335   6.139
  615SOL    HW1 6055   5.579   7.431   6.141
  615SOL    HW2 6056   5.657   7.313   6.195
  616SOL     OW 6057   8.392   4.420   0.607
  616SOL    HW1 6058   8.406   4.348   0.545
  616SOL    HW2 6059   8.475   4.427   0.653
  617SOL     OW 6060   2.484   5.787   4.689
  617SOL    HW1 6061   2.579   5.789   4.693
  617SOL    HW2 6062   2.462   5.825   4.604
  618SOL     OW 6063   5.907   9.178   3.544
  618SOL    HW1 6064   5.961   9.253   3.566
  618SOL    HW2 6065   5.936   9.109   3.604
  619SOL     OW 6066   2.079   5.549   1.236
  619SOL    HW1 6067   2.011   5.597   1.189
  619SOL    HW2 6068   2.110   5.484   1.174
  620SOL     OW 6069  -0.071   6.382   5.784
  620SOL    HW1 6070  -0.090   6.331   5.706
  620SOL    HW2 6071  -0.047   6.469   5.751
  621SOL     OW 6072   5.536   3.644   3.965
  621SOL    HW1 6073   5.550   3.734   3.935
  621SOL    HW2 6074   5.611   3.596   3.929
  622SOL     OW 6075   7.019   8.562   5.008
  622SOL    HW1 6076   7.032   8.648   5.048
  622SOL    HW2 6077   6.926   8.558   4.989
  623SOL     OW 6078   2.757   5.611   5.504
  623SOL    HW1 6079   2.704   5.636   5.580
  623SOL    HW2 6080   2.820   5.548   5.539
  624SOL     OW 6081   6.119   3.477   0.751
  624SOL    HW1 6082   6.188   3.450   0.691
  624SOL    HW2 6083   6.139   3.431   0.833
  625SOL     OW 6084   6.250   1.501   2.377
  625SOL    HW1 6085   6.296   1.560   2.436
  625SOL    HW2 6086   6.287   1.415   2.395
  626SOL     OW 6087   3.258   7.612   1.107
  626SOL    HW1 6088   3.242   7.685   1.047
  626SOL    HW2 6089   3.228   7.644   1.192
  627SOL     OW 6090   4.499   7.952   4.492
  627SOL    HW1 6091   4.519   7.861   4.468
  627SOL    HW2 6092   4.532   7.960   4.582
  628SOL     OW 6093   5.353   2.848   3.064
  628SOL    HW1 6094   5.289   2.872   2.996
  628SOL    HW2 6095   5.300   2.825   3.140
  629SOL     OW 6096   2.936   3.524   3.829
  629SOL    HW1 6097   2.911   3.508   3.738
  629SOL    HW2 6098   3.027   3.493   3.834
  630SOL     OW 6099   3.283   0.453   0.027
  630SOL    HW1 6100   3.233   0.393   0.081
  630SOL    HW2 6101   3.339   0.501   0.088
  631SOL     OW 6102   4.561   6.586   1.002
  631SOL    HW1 6103   4.465   6.595   0.999
  631SOL    HW2 6104   4.575   6.495   1.027
  632SOL     OW 6105   4.976   7.248   0.491
  632SOL    HW1 6106   4.986   7.260   0.586
  632SOL    HW2 6107   4.883   7.267   0.475
  633SOL     OW 6108   1.490   6.474   5.519
  633SOL    HW1 6109   1.417   6.455   5.579
  633SOL    HW2 6110   1.561   6.503   5.576
  634SOL     OW 6111   1.742   2.945   3.913
  634SOL    HW1 6112   1.786   3.028   3.894
  634SOL    HW2 6113   1.724   2.947   4.006
  635SOL     OW 6114   0.799   9.278   6.254
  635SOL    HW1 6115   0.738   9.300   6.183
  635SOL    HW2 6116   0.883   9.316   6.226
  636SOL     OW 6117   1.735   8.132   5.002
  636SOL    HW1 6118   1.683   8.145   5.081
  636SOL    HW2 6119   1.767   8.041   5.009
  637SOL     OW 6120   3.594   3.395   0.936
  637SOL    HW1 6121   3.550   3.414   0.854
  637SOL    HW2 6122   3.586   3.300   0.946
  638SOL     OW 6123   6.821   1.622   1.425
  638SOL    HW1 6124   6.875   1.689   1.465
  638SOL    HW2 6125   6.869   1.540   1.441
  639SOL     OW 6126   5.637   7.531   4.957
  639SOL    HW1 6127   5.655   7.438   4.973
  639SOL    HW2 6128   5.559   7.531   4.902
  640SOL     OW 6129   6.549   5.174   3.960
  640SOL    HW1 6130   6.636   5.197   3.926
  640SOL    HW2 6131   6.567   5.108   4.028
  641SOL     OW 6132   4.093   7.618   1.686
  641SOL    HW1 6133   4.110   7.525   1.668
  641SOL    HW2 6134   4.159   7.665   1.636
  642SOL     OW 6135   6.642  10.316   5.836
  642SOL    HW1 6136   6.558  10.287   5.871
  642SOL    HW2 6137   6.669  10.246   5.777
  643SOL     OW 6138   2.005   8.022   1.559
  643SOL    HW1 6139   2.100   8.016   1.559
  643SOL    HW2 6140   1.986   8.110   1.591
  644SOL     OW 6141  -1.731   4.050   5.607
  644SOL    HW1 6142  -1.814   4.097   5.614
  644SOL    HW2 6143  -1.756   3.961   5.584
  645SOL     OW 6144   1.739   6.987   1.884
  645SOL    HW1 6145   1.713   6.924   1.817
  645SOL    HW2 6146   1.682   6.968   1.959
  646SOL     OW 6147   2.642   2.183   2.653
  646SOL    HW1 6148   2.672   2.165   2.743
  646SOL    HW2 6149   2.723   2.187   2.602
  647SOL     OW 6150   7.121   5.544   2.585
  647SOL    HW1 6151   7.061   5.566   2.514
  647SOL    HW2 6152   7.153   5.629   2.616
  648SOL     OW 6153   0.450   8.175   6.152
  648SOL    HW1 6154   0.415   8.226   6.079
  648SOL    HW2 6155   0.545   8.177   6.140
  649SOL     OW 6156   5.110   5.592   0.473
  649SOL    HW1 6157   5.091   5.628   0.559
  649SOL    HW2 6158   5.192   5.544   0.483
  650SOL     OW 6159   2.911   7.082   1.605
  650SOL    HW1 6160   2.955   7.107   1.686
  650SOL    HW2 6161   2.981   7.071   1.541
  651SOL     OW 6162   1.274   2.402   4.023
  651SOL    HW1 6163   1.332   2.419   3.948
  651SOL    HW2 6164   1.332   2.360   4.088
  652SOL     OW 6165   4.569   0.610   0.571
  652SOL    HW1 6166   4.600   0.618   0.481
  652SOL    HW2 6167   4.495   0.670   0.576
  653SOL     OW 6168   7.565   5.994   2.461
  653SOL    HW1 6169   7.584   6.031   2.547
  653SOL    HW2 6170   7.471   6.010   2.449
  654SOL     OW 6171   7.225   8.034   2.699
  654SOL    HW1 6172   7.135   8.059   2.718
  654SOL    HW2 6173   7.232   8.039   2.603
  655SOL     OW 6174   5.256   0.837   0.877
  655SOL    HW1 6175   5.221   0.786   0.949
  655SOL    HW2 6176   5.217   0.798   0.799
  656SOL     OW 6177   3.742   6.625   5.853
  656SOL    HW1 6178   3.771   6.624   5.762
  656SOL    HW2 6179   3.780   6.705   5.889
  657SOL     OW 6180   2.238   3.152   4.679
  657SOL    HW1 6181   2.275   3.241   4.680
  657SOL    HW2 6182   2.186   3.149   4.598
  658SOL     OW 6183   7.468   9.859   5.698
  658SOL    HW1 6184   7.510   9.824   5.620
  658SOL    HW2 6185   7.541   9.876   5.759
  659SOL     OW 6186   2.545   9.540   5.899
  659SOL    HW1 6187   2.508   9.606   5.957
  659SOL    HW2 6188   2.565   9.587   5.819
  660SOL     OW 6189   1.566   3.022   2.714
  660SOL    HW1 6190   1.551   2.954   2.780
  660SOL    HW2 6191   1.604   3.095   2.763
  661SOL     OW 6192  -1.631   3.178   5.060
  661SOL    HW1 6193  -1.696   3.230   5.013
  661SOL    HW2 6194  -1.629   3.214   5.148
  662SOL     OW 6195   3.243   7.031   4.495
  662SOL    HW1 6196   3.202   7.113   4.524
  662SOL    HW2 6197   3.173   6.966   4.499
  663SOL     OW 6198   3.389   7.223   0.378
  663SOL    HW1 6199   3.312   7.231   0.433
  663SOL    HW2 6200   3.363   7.161   0.309
  664SOL     OW 6201   3.809   5.698   0.182
  664SOL    HW1 6202   3.867   5.680   0.256
  664SOL    HW2 6203   3.721   5.702   0.220
  665SOL     OW 6204   5.908   3.087   0.047
  665SOL    HW1 6205   5.910   2.995   0.074
  665SOL    HW2 6206   5.934   3.135   0.125
  666SOL     OW 6207   4.528   0.794   1.305
  666SOL    HW1 6208   4.451   0.849   1.292
  666SOL    HW2 6209   4.596   0.853   1.336
  667SOL     OW 6210   4.341   7.864   3.158
  667SOL    HW1 6211   4.362   7.782   3.203
  667SOL    HW2 6212   4.396   7.863   3.080
  668SOL     OW 6213   1.756   3.849   5.404
  668SOL    HW1 6214   1.800   3.765   5.408
  668SOL    HW2 6215   1.701   3.852   5.483
  669SOL     OW 6216   0.414   2.711   3.794
  669SOL    HW1 6217   0.328   2.682   3.826
  669SOL    HW2 6218   0.415   2.805   3.807
  670SOL     OW 6219  -1.540   5.990   6.083
  670SOL    HW1 6220  -1.451   5.958   6.068
  670SOL    HW2 6221  -1.582   5.920   6.133
  671SOL     OW 6222   4.273   5.737   5.556
  671SOL    HW1 6223   4.321   5.659   5.584
  671SOL    HW2 6224   4.267   5.791   5.635
  672SOL     OW 6225   5.281   8.462   5.211
  672SOL    HW1 6226   5.312   8.518   5.139
  672SOL    HW2 6227   5.188   8.482   5.218
  673SOL     OW 6228   6.149   3.907   4.826
  673SOL    HW1 6229   6.223   3.938   4.774
  673SOL    HW2 6230   6.132   3.818   4.794
  674SOL     OW 6231   3.378   9.801   4.767
  674SOL    HW1 6232   3.442   9.872   4.770
  674SOL    HW2 6233   3.380   9.772   4.675
  675SOL     OW 6234  -0.105   2.866   2.396
  675SOL    HW1 6235  -0.195   2.840   2.374
  675SOL    HW2 6236  -0.114   2.956   2.430
  676SOL     OW 6237   4.096   4.054   5.709
  676SOL    HW1 6238   4.043   4.044   5.630
  676SOL    HW2 6239   4.044   4.012   5.778
  677SOL     OW 6240  -0.071   4.323   4.587
  677SOL    HW1 6241  -0.124   4.243   4.589
  677SOL    HW2 6242  -0.091   4.363   4.502
  678SOL     OW 6243   4.144   3.442   1.042
  678SOL    HW1 6244   4.186   3.491   0.972
  678SOL    HW2 6245   4.057   3.419   1.007
  679SOL     OW 6246   5.617   2.701   4.201
  679SOL    HW1 6247   5.705   2.707   4.238
  679SOL    HW2 6248   5.562   2.754   4.259
  680SOL     OW 6249   6.260   3.111   2.303
  680SOL    HW1 6250   6.318   3.041   2.334
  680SOL    HW2 6251   6.176   3.067   2.289
  681SOL     OW 6252   1.961   7.519   2.751
  681SOL    HW1 6253   1.959   7.465   2.672
  681SOL    HW2 6254   1.909   7.597   2.729
  682SOL     OW 6255  -1.756   4.751   6.315
  682SOL    HW1 6256  -1.727   4.662   6.330
  682SOL    HW2 6257  -1.687   4.791   6.264
  683SOL     OW 6258   0.726   1.672   2.483
  683SOL    HW1 6259   0.702   1.765   2.481
  683SOL    HW2 6260   0.695   1.642   2.568
  684SOL     OW 6261   6.466   2.992   2.727
  684SOL    HW1 6262   6.474   2.910   2.775
  684SOL    HW2 6263   6.538   2.989   2.663
  685SOL     OW 6264   1.448   1.979   2.843
  685SOL    HW1 6265   1.374   2.000   2.786
  685SOL    HW2 6266   1.480   2.063   2.873
  686SOL     OW 6267   2.250   5.248   3.559
  686SOL    HW1 6268   2.259   5.174   3.619
  686SOL    HW2 6269   2.169   5.291   3.586
  687SOL     OW 6270   2.767   8.432   3.483
  687SOL    HW1 6271   2.672   8.448   3.489
  687SOL    HW2 6272   2.787   8.451   3.391
  688SOL     OW 6273   6.675  10.086   5.629
  688SOL    HW1 6274   6.612  10.068   5.559
  688SOL    HW2 6275   6.730  10.007   5.632
  689SOL     OW 6276   4.968   4.461   6.209
  689SOL    HW1 6277   4.895   4.522   6.204
  689SOL    HW2 6278   4.930   4.380   6.243
  690SOL     OW 6279   6.038   6.781   4.646
  690SOL    HW1 6280   6.123   6.765   4.688
  690SOL    HW2 6281   5.974   6.750   4.710
  691SOL     OW 6282   5.647   6.391   5.531
  691SOL    HW1 6283   5.714   6.415   5.466
  691SOL    HW2 6284   5.565   6.424   5.495
  692SOL     OW 6285   6.231   3.818   3.678
  692SOL    HW1 6286   6.247   3.912   3.673
  692SOL    HW2 6287   6.136   3.809   3.666
  693SOL     OW 6288   4.395   3.020   4.532
  693SOL    HW1 6289   4.412   3.044   4.440
  693SOL    HW2 6290   4.452   3.078   4.582
  694SOL     OW 6291   4.236   9.116   3.237
  694SOL    HW1 6292   4.151   9.092   3.273
  694SOL    HW2 6293   4.223   9.119   3.142
  695SOL     OW 6294   5.391   9.404   6.237
  695SOL    HW1 6295   5.361   9.486   6.200
  695SOL    HW2 6296   5.311   9.353   6.250
  696SOL     OW 6297   4.718   4.184   4.881
  696SOL    HW1 6298   4.660   4.114   4.853
  696SOL    HW2 6299   4.794   4.177   4.823
  697SOL     OW 6300   2.745   6.220   1.183
  697SOL    HW1 6301   2.730   6.148   1.244
  697SOL    HW2 6302   2.826   6.261   1.214
  698SOL     OW 6303   5.265   5.175   0.783
  698SOL    HW1 6304   5.203   5.106   0.761
  698SOL    HW2 6305   5.301   5.203   0.698
  699SOL     OW 6306   7.854   4.769   2.238
  699SOL    HW1 6307   7.897   4.711   2.175
  699SOL    HW2 6308   7.906   4.760   2.318
  700SOL     OW 6309   1.580   3.524   3.883
  700SOL    HW1 6310   1.592   3.430   3.872
  700SOL    HW2 6311   1.571   3.536   3.977
  701SOL     OW 6312   6.262   8.053   2.744
  701SOL    HW1 6313   6.247   8.086   2.655
  701SOL    HW2 6314   6.332   8.109   2.779
  702SOL     OW 6315   2.821   4.667   2.052
  702SOL    HW1 6316   2.795   4.613   1.978
  702SOL    HW2 6317   2.748   4.726   2.066
  703SOL     OW 6318   6.691   1.410   0.946
  703SOL    HW1 6319   6.688   1.484   0.886
  703SOL    HW2 6320   6.683   1.449   1.033
  704SOL     OW 6321   5.982   3.854   1.874
  704SOL    HW1 6322   6.012   3.837   1.964
  704SOL    HW2 6323   5.917   3.923   1.883
  705SOL     OW 6324   2.917   8.618   3.647
  705SOL    HW1 6325   2.875   8.691   3.691
  705SOL    HW2 6326   2.865   8.541   3.671
  706SOL     OW 6327   5.390   9.148   5.122
  706SOL    HW1 6328   5.404   9.072   5.065
  706SOL    HW2 6329   5.447   9.132   5.197
  707SOL     OW 6330   6.943   7.355   2.673
  707SOL    HW1 6331   7.000   7.342   2.597
  707SOL    HW2 6332   6.914   7.446   2.667
  708SOL     OW 6333   8.896   7.295   0.573
  708SOL    HW1 6334   8.883   7.215   0.624
  708SOL    HW2 6335   8.910   7.364   0.638
  709SOL     OW 6336  -0.200   2.108   3.581
  709SOL    HW1 6337  -0.192   2.112   3.676
  709SOL    HW2 6338  -0.122   2.060   3.553
  710SOL     OW 6339   5.998   2.852   3.948
  710SOL    HW1 6340   5.971   2.775   3.898
  710SOL    HW2 6341   6.088   2.869   3.918
  711SOL     OW 6342   3.485  10.204   5.456
  711SOL    HW1 6343   3.568  10.210   5.410
  711SOL    HW2 6344   3.504  10.239   5.543
  712SOL     OW 6345   4.083   2.530   3.988
  712SOL    HW1 6346   4.064   2.615   3.949
  712SOL    HW2 6347   3.999   2.500   4.023
  713SOL     OW 6348   1.041   4.962   1.870
  713SOL    HW1 6349   1.086   4.878   1.858
  713SOL    HW2 6350   1.067   4.991   1.957
  714SOL     OW 6351   0.111   6.295   4.793
  714SOL    HW1 6352   0.136   6.345   4.716
  714SOL    HW2 6353   0.192   6.286   4.843
  715SOL     OW 6354   5.800   7.680   2.253
  715SOL    HW1 6355   5.729   7.719   2.204
  715SOL    HW2 6356   5.760   7.607   2.300
  716SOL     OW 6357   7.258   6.433   4.384
  716SOL    HW1 6358   7.319   6.498   4.420
  716SOL    HW2 6359   7.296   6.410   4.299
  717SOL     OW 6360   2.115   4.141   4.864
  717SOL    HW1 6361   2.134   4.114   4.774
  717SOL    HW2 6362   2.019   4.148   4.867
  718SOL     OW 6363   0.432   2.163   1.341
  718SOL    HW1 6364   0.453   2.207   1.259
  718SOL    HW2 6365   0.499   2.096   1.350
  719SOL     OW 6366   1.844   3.753   4.339
  719SOL    HW1 6367   1.930   3.780   4.372
  719SOL    HW2 6368   1.813   3.827   4.287
  720SOL     OW 6369   4.304   6.577   5.336
  720SOL    HW1 6370   4.272   6.610   5.420
  720SOL    HW2 6371   4.339   6.490   5.356
  721SOL     OW 6372   7.586   9.722   5.479
  721SOL    HW1 6373   7.664   9.746   5.428
  721SOL    HW2 6374   7.524   9.690   5.414
  722SOL     OW 6375   6.007   7.537   2.082
  722SOL    HW1 6376   6.098   7.517   2.101
  722SOL    HW2 6377   5.970   7.564   2.166
  723SOL     OW 6378   3.510   1.034   1.485
  723SOL    HW1 6379   3.425   1.080   1.483
  723SOL    HW2 6380   3.488   0.944   1.463
  724SOL     OW 6381   0.459   4.831   3.046
  724SOL    HW1 6382   0.416   4.804   2.965
  724SOL    HW2 6383   0.525   4.763   3.062
  725SOL     OW 6384   5.721   5.662   5.416
  725SOL    HW1 6385   5.710   5.737   5.359
  725SOL    HW2 6386   5.651   5.671   5.481
  726SOL     OW 6387   0.603   7.952   4.214
  726SOL    HW1 6388   0.651   7.943   4.131
  726SOL    HW2 6389   0.669   7.980   4.277
  727SOL     OW 6390   1.297   8.838   5.784
  727SOL    HW1 6391   1.287   8.773   5.715
  727SOL    HW2 6392   1.386   8.824   5.818
  728SOL     OW 6393   7.054   7.420   0.750
  728SOL    HW1 6394   7.032   7.511   0.730
  728SOL    HW2 6395   7.011   7.369   0.682
  729SOL     OW 6396   0.738   9.489   4.751
  729SOL    HW1 6397   0.658   9.448   4.784
  729SOL    HW2 6398   0.807   9.427   4.773
  730SOL     OW 6399   2.972   7.218   5.348
  730SOL    HW1 6400   2.886   7.179   5.357
  730SOL    HW2 6401   3.033   7.146   5.365
  731SOL     OW 6402   0.529   4.655   2.167
  731SOL    HW1 6403   0.501   4.591   2.103
  731SOL    HW2 6404   0.620   4.674   2.144
  732SOL     OW 6405   2.989   5.711   0.765
  732SOL    HW1 6406   2.934   5.720   0.844
  732SOL    HW2 6407   3.024   5.799   0.751
  733SOL     OW 6408   6.737   8.314   6.189
  733SOL    HW1 6409   6.829   8.320   6.213
  733SOL    HW2 6410   6.735   8.251   6.117
  734SOL     OW 6411   7.502   5.358   1.512
  734SOL    HW1 6412   7.546   5.297   1.572
  734SOL    HW2 6413   7.425   5.310   1.482
  735SOL     OW 6414   2.133   1.559   0.776
  735SOL    HW1 6415   2.094   1.617   0.842
  735SOL    HW2 6416   2.084   1.477   0.786
  736SOL     OW 6417   1.308   4.772   2.914
  736SOL    HW1 6418   1.315   4.858   2.873
  736SOL    HW2 6419   1.394   4.757   2.953
  737SOL     OW 6420   7.513   5.453   0.324
  737SOL    HW1 6421   7.605   5.478   0.311
  737SOL    HW2 6422   7.464   5.521   0.279
  738SOL     OW 6423   4.224   3.650   1.733
  738SOL    HW1 6424   4.306   3.605   1.715
  738SOL    HW2 6425   4.180   3.596   1.798
  739SOL     OW 6426   1.851   3.254   3.977
  739SOL    HW1 6427   1.758   3.264   3.997
  739SOL    HW2 6428   1.880   3.342   3.955
  740SOL     OW 6429   2.683   4.245   4.376
  740SOL    HW1 6430   2.723   4.284   4.298
  740SOL    HW2 6431   2.592   4.277   4.374
  741SOL     OW 6432   6.800   5.233   3.784
  741SOL    HW1 6433   6.821   5.321   3.814
  741SOL    HW2 6434   6.885   5.190   3.775
  742SOL     OW 6435   7.533   5.906   1.897
  742SOL    HW1 6436   7.462   5.908   1.961
  742SOL    HW2 6437   7.601   5.852   1.937
  743SOL     OW 6438  -1.344   3.815   5.920
  743SOL    HW1 6439  -1.350   3.759   5.843
  743SOL    HW2 6440  -1.378   3.899   5.891
  744SOL     OW 6441   4.674   5.023   1.503
  744SOL    HW1 6442   4.669   4.927   1.501
  744SOL    HW2 6443   4.691   5.049   1.413
  745SOL     OW 6444  -0.195   4.247   4.094
  745SOL    HW1 6445  -0.237   4.161   4.092
  745SOL    HW2 6446  -0.187   4.272   4.002
  746SOL     OW 6447   2.095   3.264   2.794
  746SOL    HW1 6448   2.062   3.176   2.813
  746SOL    HW2 6449   2.074   3.278   2.702
  747SOL     OW 6450   5.997   3.932   0.380
  747SOL    HW1 6451   6.019   3.854   0.328
  747SOL    HW2 6452   5.966   3.897   0.464
  748SOL     OW 6453   0.013   3.422   5.640
  748SOL    HW1 6454   0.032   3.449   5.550
  748SOL    HW2 6455   0.098   3.397   5.676
  749SOL     OW 6456   0.981  10.513   5.879
  749SOL    HW1 6457   1.019  10.476   5.800
  749SOL    HW2 6458   0.946  10.437   5.927
  750SOL     OW 6459   8.167   4.721   1.137
  750SOL    HW1 6460   8.185   4.805   1.179
  750SOL    HW2 6461   8.224   4.659   1.181
  751SOL     OW 6462   2.770   3.957   4.643
  751SOL    HW1 6463   2.857   3.948   4.682
  751SOL    HW2 6464   2.786   3.953   4.549
  752SOL     OW 6465   2.071   8.903   3.536
  752SOL    HW1 6466   2.157   8.939   3.559
  752SOL    HW2 6467   2.030   8.884   3.621
  753SOL     OW 6468   7.461   2.497   0.641
  753SOL    HW1 6469   7.516   2.569   0.609
  753SOL    HW2 6470   7.372   2.526   0.623
  754SOL     OW 6471   2.778   1.691   2.425
  754SOL    HW1 6472   2.751   1.600   2.412
  754SOL    HW2 6473   2.705   1.732   2.471
  755SOL     OW 6474   7.863   5.681   3.014
  755SOL    HW1 6475   7.943   5.727   2.988
  755SOL    HW2 6476   7.881   5.650   3.103
  756SOL     OW 6477   4.377   9.115   5.862
  756SOL    HW1 6478   4.330   9.099   5.944
  756SOL    HW2 6479   4.382   9.210   5.855
  757SOL     OW 6480   8.441   7.722   1.286
  757SOL    HW1 6481   8.530   7.713   1.318
  757SOL    HW2 6482   8.451   7.762   1.199
  758SOL     OW 6483   1.060   8.547   5.738
  758SOL    HW1 6484   1.019   8.634   5.739
  758SOL    HW2 6485   0.996   8.491   5.783
  759SOL     OW 6486  -0.492   6.002   6.112
  759SOL    HW1 6487  -0.558   5.950   6.066
  759SOL    HW2 6488  -0.460   5.944   6.181
  760SOL     OW 6489   6.716   8.024   6.097
  760SOL    HW1 6490   6.805   8.011   6.129
  760SOL    HW2 6491   6.665   7.954   6.137
  761SOL     OW 6492   1.942   5.911   1.436
  761SOL    HW1 6493   1.937   5.816   1.422
  761SOL    HW2 6494   1.995   5.921   1.516
  762SOL     OW 6495   3.500   7.140   5.949
  762SOL    HW1 6496   3.437   7.160   6.018
  762SOL    HW2 6497   3.490   7.212   5.886
  763SOL     OW 6498   7.088   3.266   0.977
  763SOL    HW1 6499   7.048   3.258   1.064
  763SOL    HW2 6500   7.173   3.307   0.994
  764SOL     OW 6501   4.073   9.385   5.057
  764SOL    HW1 6502   4.021   9.323   5.108
  764SOL    HW2 6503   4.158   9.387   5.102
  765SOL     OW 6504   1.479   2.222   2.971
  765SOL    HW1 6505   1.449   2.179   3.051
  765SOL    HW2 6506   1.434   2.307   2.972
  766SOL     OW 6507  -0.876   2.453   3.773
  766SOL    HW1 6508  -0.781   2.459   3.764
  766SOL    HW2 6509  -0.911   2.492   3.693
  767SOL     OW 6510   5.137   3.661   0.160
  767SOL    HW1 6511   5.046   3.685   0.142
  767SOL    HW2 6512   5.182   3.744   0.174
  768SOL     OW 6513   3.607   8.212   2.250
  768SOL    HW1 6514   3.596   8.127   2.206
  768SOL    HW2 6515   3.550   8.271   2.202
  769SOL     OW 6516   3.427   3.770   5.959
  769SOL    HW1 6517   3.474   3.839   6.007
  769SOL    HW2 6518   3.445   3.690   6.008
  770SOL     OW 6519   6.256   8.043   2.298
  770SOL    HW1 6520   6.345   8.079   2.291
  770SOL    HW2 6521   6.266   7.965   2.352
  771SOL     OW 6522   3.758   6.211   5.813
  771SOL    HW1 6523   3.683   6.178   5.763
  771SOL    HW2 6524   3.821   6.139   5.812
  772SOL     OW 6525   5.921   4.624   4.550
  772SOL    HW1 6526   5.936   4.660   4.463
  772SOL    HW2 6527   5.904   4.531   4.536
  773SOL     OW 6528   3.915   7.961   2.556
  773SOL    HW1 6529   3.907   7.979   2.650
  773SOL    HW2 6530   3.910   8.047   2.514
  774SOL     OW 6531   0.810   6.349   6.152
  774SOL    HW1 6532   0.891   6.335   6.103
  774SOL    HW2 6533   0.753   6.278   6.125
  775SOL     OW 6534   3.376   5.859   1.624
  775SOL    HW1 6535   3.448   5.834   1.681
  775SOL    HW2 6536   3.388   5.952   1.609
  776SOL     OW 6537   9.709   7.477   0.682
  776SOL    HW1 6538   9.643   7.408   0.686
  776SOL    HW2 6539   9.678   7.544   0.742
  777SOL     OW 6540   5.288   4.834   1.305
  777SOL    HW1 6541   5.232   4.838   1.382
  777SOL    HW2 6542   5.306   4.741   1.292
  778SOL     OW 6543   1.084   7.774   2.913
  778SOL    HW1 6544   1.067   7.682   2.936
  778SOL    HW2 6545   1.135   7.808   2.986
  779SOL     OW 6546   2.775   7.767   2.486
  779SOL    HW1 6547   2.833   7.695   2.512
  779SOL    HW2 6548   2.687   7.734   2.504
  780SOL     OW 6549   7.916   7.100   0.466
  780SOL    HW1 6550   7.989   7.037   0.469
  780SOL    HW2 6551   7.921   7.138   0.379
  781SOL     OW 6552   1.472   6.637   6.008
  781SOL    HW1 6553   1.407   6.707   6.013
  781SOL    HW2 6554   1.527   6.661   5.934
  782SOL     OW 6555   1.681   6.209   6.103
  782SOL    HW1 6556   1.605   6.263   6.122
  782SOL    HW2 6557   1.716   6.186   6.188
  783SOL     OW 6558   1.010   6.697   4.405
  783SOL    HW1 6559   1.008   6.615   4.355
  783SOL    HW2 6560   1.089   6.741   4.375
  784SOL     OW 6561   1.453   6.173   3.488
  784SOL    HW1 6562   1.367   6.143   3.519
  784SOL    HW2 6563   1.513   6.103   3.512
  785SOL     OW 6564   7.323   3.129   1.415
  785SOL    HW1 6565   7.287   3.201   1.465
  785SOL    HW2 6566   7.412   3.118   1.449
  786SOL     OW 6567   0.325   8.357   5.669
  786SOL    HW1 6568   0.383   8.360   5.593
  786SOL    HW2 6569   0.237   8.356   5.631
  787SOL     OW 6570   6.350   6.703   0.879
  787SOL    HW1 6571   6.346   6.662   0.793
  787SOL    HW2 6572   6.266   6.747   0.888
  788SOL     OW 6573   1.549   7.564   3.923
  788SOL    HW1 6574   1.489   7.561   3.998
  788SOL    HW2 6575   1.634   7.542   3.961
  789SOL     OW 6576   1.077   5.592   3.575
  789SOL    HW1 6577   1.131   5.645   3.517
  789SOL    HW2 6578   1.033   5.655   3.632
  790SOL     OW 6579   7.667   6.539   2.627
  790SOL    HW1 6580   7.574   6.560   2.630
  790SOL    HW2 6581   7.703   6.579   2.706
  791SOL     OW 6582   5.601   0.978   1.581
  791SOL    HW1 6583   5.693   0.952   1.569
  791SOL    HW2 6584   5.604   1.056   1.636
  792SOL     OW 6585   4.232   8.241   1.781
  792SOL    HW1 6586   4.246   8.291   1.862
  792SOL    HW2 6587   4.320   8.231   1.744
  793SOL     OW 6588   3.877   4.639   1.522
  793SOL    HW1 6589   3.936   4.714   1.528
  793SOL    HW2 6590   3.899   4.599   1.437
  794SOL     OW 6591  -0.716   3.783   4.752
  794SOL    HW1 6592  -0.734   3.792   4.658
  794SOL    HW2 6593  -0.779   3.842   4.794
  795SOL     OW 6594   5.148   1.619   2.668
  795SOL    HW1 6595   5.183   1.702   2.635
  795SOL    HW2 6596   5.054   1.627   2.656
  796SOL     OW 6597   2.694   2.595   4.210
  796SOL    HW1 6598   2.620   2.612   4.268
  796SOL    HW2 6599   2.722   2.682   4.180
  797SOL     OW 6600   3.920   3.155   4.790
  797SOL    HW1 6601   3.980   3.151   4.864
  797SOL    HW2 6602   3.958   3.097   4.724
  798SOL     OW 6603  -1.787   3.956   6.047
  798SOL    HW1 6604  -1.695   3.961   6.070
  798SOL    HW2 6605  -1.811   3.865   6.065
  799SOL     OW 6606   7.504   8.143   4.272
  799SOL    HW1 6607   7.470   8.146   4.361
  799SOL    HW2 6608   7.427   8.128   4.217
  800SOL     OW 6609   6.832   8.355   2.391
  800SOL    HW1 6610   6.744   8.325   2.371
  800SOL    HW2 6611   6.842   8.340   2.485
  801SOL     OW 6612   1.033   5.325   6.201
  801SOL    HW1 6613   1.031   5.297   6.109
  801SOL    HW2 6614   1.126   5.338   6.219
  802SOL     OW 6615   4.015   8.257   2.391
  802SOL    HW1 6616   4.017   8.352   2.378
  802SOL    HW2 6617   4.037   8.221   2.305
  803SOL     OW 6618   2.516   5.144   5.527
  803SOL    HW1 6619   2.574   5.215   5.498
  803SOL    HW2 6620   2.575   5.073   5.552
  804SOL     OW 6621   5.937   2.402   1.882
  804SOL    HW1 6622   5.990   2.390   1.961
  804SOL    HW2 6623   5.979   2.348   1.816
  805SOL     OW 6624   1.296   2.092   2.630
  805SOL    HW1 6625   1.216   2.137   2.655
  805SOL    HW2 6626   1.267   2.009   2.591
  806SOL     OW 6627   7.377   1.179   0.756
  806SOL    HW1 6628   7.345   1.096   0.722
  806SOL    HW2 6629   7.333   1.190   0.840
  807SOL     OW 6630   4.745   9.514   4.375
  807SOL    HW1 6631   4.726   9.608   4.373
  807SOL    HW2 6632   4.830   9.506   4.331
  808SOL     OW 6633   3.383   2.517   1.735
  808SOL    HW1 6634   3.374   2.608   1.765
  808SOL    HW2 6635   3.441   2.523   1.659
  809SOL     OW 6636   3.635   8.470   3.877
  809SOL    HW1 6637   3.625   8.398   3.815
  809SOL    HW2 6638   3.720   8.455   3.918
  810SOL     OW 6639   2.288   5.405   5.956
  810SOL    HW1 6640   2.351   5.339   5.985
  810SOL    HW2 6641   2.205   5.378   5.995
  811SOL     OW 6642   5.654   7.553   0.535
  811SOL    HW1 6643   5.581   7.492   0.536
  811SOL    HW2 6644   5.727   7.503   0.497
  812SOL     OW 6645   3.819   7.513   5.242
  812SOL    HW1 6646   3.769   7.471   5.312
  812SOL    HW2 6647   3.902   7.538   5.283
  813SOL     OW 6648   2.175   2.064   1.226
  813SOL    HW1 6649   2.211   2.134   1.172
  813SOL    HW2 6650   2.192   2.093   1.316
  814SOL     OW 6651   4.324   8.483   3.896
  814SOL    HW1 6652   4.417   8.477   3.875
  814SOL    HW2 6653   4.321   8.498   3.990
  815SOL     OW 6654  -0.797   4.659   5.967
  815SOL    HW1 6655  -0.866   4.599   5.938
  815SOL    HW2 6656  -0.798   4.730   5.904
  816SOL     OW 6657   6.788   1.171   0.107
  816SOL    HW1 6658   6.709   1.117   0.106
  816SOL    HW2 6659   6.842   1.134   0.178
  817SOL     OW 6660   4.876   2.411   0.971
  817SOL    HW1 6661   4.791   2.385   0.936
  817SOL    HW2 6662   4.934   2.413   0.895
  818SOL     OW 6663   1.798   7.686   2.561
  818SOL    HW1 6664   1.729   7.672   2.626
  818SOL    HW2 6665   1.756   7.735   2.491
  819SOL     OW 6666  -0.417   1.625   2.348
  819SOL    HW1 6667  -0.366   1.559   2.302
  819SOL    HW2 6668  -0.451   1.683   2.279
  820SOL     OW 6669   5.331   8.330   2.433
  820SOL    HW1 6670   5.251   8.329   2.381
  820SOL    HW2 6671   5.397   8.287   2.378
  821SOL     OW 6672   6.317  10.563   6.117
  821SOL    HW1 6673   6.375  10.549   6.192
  821SOL    HW2 6674   6.375  10.570   6.042
  822SOL     OW 6675   1.742   9.360   4.574
  822SOL    HW1 6676   1.665   9.305   4.568
  822SOL    HW2 6677   1.733   9.423   4.502
  823SOL     OW 6678  -1.101   6.660   5.638
  823SOL    HW1 6679  -1.107   6.602   5.714
  823SOL    HW2 6680  -1.017   6.705   5.649
  824SOL     OW 6681   0.804   9.813   4.830
  824SOL    HW1 6682   0.841   9.765   4.904
  824SOL    HW2 6683   0.855   9.893   4.825
  825SOL     OW 6684   0.220   4.623   5.174
  825SOL    HW1 6685   0.303   4.672   5.171
  825SOL    HW2 6686   0.245   4.532   5.157
  826SOL     OW 6687   3.581   8.478   3.414
  826SOL    HW1 6688   3.531   8.454   3.492
  826SOL    HW2 6689   3.517   8.520   3.357
  827SOL     OW 6690   3.241   2.613   4.242
  827SOL    HW1 6691   3.282   2.540   4.195
  827SOL    HW2 6692   3.157   2.626   4.196
  828SOL     OW 6693   2.702   1.721   2.778
  828SOL    HW1 6694   2.652   1.772   2.714
  828SOL    HW2 6695   2.724   1.640   2.731
  829SOL     OW 6696   3.827   4.183   1.033
  829SOL    HW1 6697   3.833   4.102   1.084
  829SOL    HW2 6698   3.903   4.234   1.060
  830SOL     OW 6699   4.665   9.627   6.291
  830SOL    HW1 6700   4.732   9.613   6.358
  830SOL    HW2 6701   4.585   9.590   6.328
  831SOL     OW 6702   4.239   5.351   0.737
  831SOL    HW1 6703   4.205   5.403   0.809
  831SOL    HW2 6704   4.272   5.415   0.674
  832SOL     OW 6705   0.475   2.401   2.777
  832SOL    HW1 6706   0.508   2.339   2.842
  832SOL    HW2 6707   0.387   2.371   2.757
  833SOL     OW 6708   4.816   6.475   5.885
  833SOL    HW1 6709   4.854   6.511   5.805
  833SOL    HW2 6710   4.726   6.508   5.885
  834SOL     OW 6711   4.004   8.713   6.147
  834SOL    HW1 6712   4.010   8.740   6.239
  834SOL    HW2 6713   4.019   8.619   6.149
  835SOL     OW 6714   6.391   8.182   2.996
  835SOL    HW1 6715   6.324   8.186   3.063
  835SOL    HW2 6716   6.431   8.269   2.996
  836SOL     OW 6717   5.462   3.591   4.836
  836SOL    HW1 6718   5.415   3.577   4.754
  836SOL    HW2 6719   5.486   3.684   4.835
  837SOL     OW 6720   5.354   7.159   4.376
  837SOL    HW1 6721   5.414   7.090   4.348
  837SOL    HW2 6722   5.410   7.235   4.394
  838SOL     OW 6723   8.310   6.620   1.297
  838SOL    HW1 6724   8.241   6.677   1.330
  838SOL    HW2 6725   8.391   6.656   1.335
  839SOL     OW 6726   2.748   5.902   5.891
  839SOL    HW1 6727   2.836   5.927   5.919
  839SOL    HW2 6728   2.691   5.927   5.963
  840SOL     OW 6729   2.122   2.325   0.413
  840SOL    HW1 6730   2.076   2.295   0.491
  840SOL    HW2 6731   2.154   2.412   0.436
  841SOL     OW 6732   2.897   3.717   2.314
  841SOL    HW1 6733   2.840   3.791   2.295
  841SOL    HW2 6734   2.839   3.653   2.357
  842SOL     OW 6735   0.562   8.575   5.861
  842SOL    HW1 6736   0.617   8.564   5.783
  842SOL    HW2 6737   0.510   8.652   5.843
  843SOL     OW 6738   7.706   9.826   5.236
  843SOL    HW1 6739   7.786   9.790   5.197
  843SOL    HW2 6740   7.644   9.833   5.164
  844SOL     OW 6741   6.404   8.296   6.137
  844SOL    HW1 6742   6.431   8.213   6.176
  844SOL    HW2 6743   6.344   8.334   6.201
  845SOL     OW 6744   1.878   5.217   4.458
  845SOL    HW1 6745   1.805   5.168   4.421
  845SOL    HW2 6746   1.836   5.284   4.513
  846SOL     OW 6747   5.277   9.112   4.693
  846SOL    HW1 6748   5.205   9.108   4.757
  846SOL    HW2 6749   5.233   9.111   4.608
  847SOL     OW 6750   4.298   3.893   2.616
  847SOL    HW1 6751   4.358   3.886   2.542
  847SOL    HW2 6752   4.354   3.892   2.693
  848SOL     OW 6753   4.195   2.690   4.500
  848SOL    HW1 6754   4.147   2.772   4.516
  848SOL    HW2 6755   4.254   2.682   4.575
  849SOL     OW 6756   0.262   5.524   4.575
  849SOL    HW1 6757   0.295   5.537   4.486
  849SOL    HW2 6758   0.215   5.441   4.572
  850SOL     OW 6759  -0.301   0.685   0.904
  850SOL    HW1 6760  -0.249   0.672   0.825
  850SOL    HW2 6761  -0.388   0.710   0.871
  851SOL     OW 6762   3.070   7.892   4.282
  851SOL    HW1 6763   3.148   7.870   4.334
  851SOL    HW2 6764   3.070   7.828   4.211
  852SOL     OW 6765   1.192   6.566   6.103
  852SOL    HW1 6766   1.236   6.650   6.092
  852SOL    HW2 6767   1.210   6.519   6.022
  853SOL     OW 6768   4.499   2.517   1.116
  853SOL    HW1 6769   4.418   2.568   1.116
  853SOL    HW2 6770   4.557   2.565   1.175
  854SOL     OW 6771   4.945   2.494   3.564
  854SOL    HW1 6772   4.912   2.405   3.576
  854SOL    HW2 6773   4.920   2.517   3.474
  855SOL     OW 6774   2.488   1.747   2.285
  855SOL    HW1 6775   2.520   1.736   2.196
  855SOL    HW2 6776   2.531   1.678   2.335
  856SOL     OW 6777   3.835   4.584   0.953
  856SOL    HW1 6778   3.796   4.532   1.022
  856SOL    HW2 6779   3.902   4.636   0.996
  857SOL     OW 6780   4.059   4.815   1.002
  857SOL    HW1 6781   4.087   4.868   0.927
  857SOL    HW2 6782   4.125   4.746   1.008
  858SOL     OW 6783   1.937   4.977   6.087
  858SOL    HW1 6784   1.998   4.912   6.055
  858SOL    HW2 6785   1.893   5.011   6.008
  859SOL     OW 6786   5.974   8.567   4.709
  859SOL    HW1 6787   6.037   8.639   4.711
  859SOL    HW2 6788   5.978   8.535   4.619
  860SOL     OW 6789   0.178   3.355   3.908
  860SOL    HW1 6790   0.231   3.357   3.987
  860SOL    HW2 6791   0.166   3.261   3.890
  861SOL     OW 6792   3.095   7.497   3.743
  861SOL    HW1 6793   3.028   7.490   3.812
  861SOL    HW2 6794   3.062   7.441   3.673
  862SOL     OW 6795   3.321   1.637   0.266
  862SOL    HW1 6796   3.282   1.550   0.258
  862SOL    HW2 6797   3.322   1.671   0.176
  863SOL     OW 6798   7.284   7.797   2.195
  863SOL    HW1 6799   7.374   7.767   2.182
  863SOL    HW2 6800   7.256   7.753   2.275
  864SOL     OW 6801   7.123   3.077   2.455
  864SOL    HW1 6802   7.126   3.136   2.530
  864SOL    HW2 6803   7.193   3.014   2.472
  865SOL     OW 6804   1.271   6.704   4.266
  865SOL    HW1 6805   1.300   6.734   4.180
  865SOL    HW2 6806   1.223   6.624   4.248
  866SOL     OW 6807   1.352   5.940   4.041
  866SOL    HW1 6808   1.387   6.023   4.008
  866SOL    HW2 6809   1.283   5.966   4.101
  867SOL     OW 6810   2.453   7.622   2.763
  867SOL    HW1 6811   2.438   7.561   2.690
  867SOL    HW2 6812   2.398   7.697   2.742
  868SOL     OW 6813   1.704   5.570   4.248
  868SOL    HW1 6814   1.642   5.643   4.242
  868SOL    HW2 6815   1.772   5.600   4.308
  869SOL     OW 6816   3.692   4.255   5.073
  869SOL    HW1 6817   3.649   4.204   5.142
  869SOL    HW2 6818   3.625   4.266   5.006
  870SOL     OW 6819   6.958   2.707   2.406
  870SOL    HW1 6820   6.941   2.801   2.411
  870SOL    HW2 6821   7.035   2.699   2.349
  871SOL     OW 6822   0.229   0.801   1.085
  871SOL    HW1 6823   0.144   0.806   1.042
  871SOL    HW2 6824   0.214   0.747   1.163
  872SOL     OW 6825   3.747   7.922   3.695
  872SOL    HW1 6826   3.831   7.892   3.731
  872SOL    HW2 6827   3.683   7.902   3.764
  873SOL     OW 6828   3.488   3.043   4.275
  873SOL    HW1 6829   3.547   2.984   4.229
  873SOL    HW2 6830   3.540   3.078   4.347
  874SOL     OW 6831   1.483   3.924   2.693
  874SOL    HW1 6832   1.405   3.942   2.641
  874SOL    HW2 6833   1.498   3.830   2.682
  875SOL     OW 6834   6.066   2.542   0.411
  875SOL    HW1 6835   5.999   2.555   0.344
  875SOL    HW2 6836   6.063   2.449   0.431
  876SOL     OW 6837  -0.374   2.338   2.043
  876SOL    HW1 6838  -0.443   2.316   2.105
  876SOL    HW2 6839  -0.305   2.274   2.060
  877SOL     OW 6840   4.638   7.868   4.849
  877SOL    HW1 6841   4.700   7.797   4.836
  877SOL    HW2 6842   4.658   7.931   4.780
  878SOL     OW 6843   2.140   6.019   3.919
  878SOL    HW1 6844   2.190   5.977   3.848
  878SOL    HW2 6845   2.048   6.003   3.896
  879SOL     OW 6846  -0.278   3.746   3.131
  879SOL    HW1 6847  -0.200   3.757   3.185
  879SOL    HW2 6848  -0.300   3.653   3.140
  880SOL     OW 6849   6.761   3.562   2.383
  880SOL    HW1 6850   6.745   3.650   2.348
  880SOL    HW2 6851   6.682   3.512   2.361
  881SOL     OW 6852   2.597   8.549   4.547
  881SOL    HW1 6853   2.619   8.485   4.615
  881SOL    HW2 6854   2.598   8.498   4.466
  882SOL     OW 6855   5.397   5.546   6.235
  882SOL    HW1 6856   5.459   5.608   6.195
  882SOL    HW2 6857   5.352   5.506   6.161
  883SOL     OW 6858   8.154   6.879   0.161
  883SOL    HW1 6859   8.248   6.883   0.148
  883SOL    HW2 6860   8.121   6.964   0.133
  884SOL     OW 6861   6.529   7.009   5.252
  884SOL    HW1 6862   6.623   7.028   5.248
  884SOL    HW2 6863   6.509   7.011   5.346
  885SOL     OW 6864   4.350   4.774   5.323
  885SOL    HW1 6865   4.418   4.841   5.325
  885SOL    HW2 6866   4.361   4.731   5.238
  886SOL     OW 6867   7.698   8.962   5.190
  886SOL    HW1 6868   7.737   8.875   5.187
  886SOL    HW2 6869   7.682   8.984   5.098
  887SOL     OW 6870   5.568   9.341   5.601
  887SOL    HW1 6871   5.477   9.339   5.569
  887SOL    HW2 6872   5.581   9.431   5.631
  888SOL     OW 6873   2.100   7.384   5.585
  888SOL    HW1 6874   2.175   7.383   5.525
  888SOL    HW2 6875   2.140   7.380   5.672
  889SOL     OW 6876   0.662   2.618   1.241
  889SOL    HW1 6877   0.620   2.628   1.156
  889SOL    HW2 6878   0.750   2.654   1.228
  890SOL     OW 6879   3.268   8.971   6.106
  890SOL    HW1 6880   3.287   9.031   6.179
  890SOL    HW2 6881   3.349   8.971   6.054
  891SOL     OW 6882   7.164   8.679   5.796
  891SOL    HW1 6883   7.256   8.698   5.777
  891SOL    HW2 6884   7.137   8.616   5.729
  892SOL     OW 6885   0.284   4.688   3.296
  892SOL    HW1 6886   0.361   4.645   3.332
  892SOL    HW2 6887   0.313   4.778   3.280
  893SOL     OW 6888   4.474   4.275   1.661
  893SOL    HW1 6889   4.492   4.306   1.750
  893SOL    HW2 6890   4.523   4.193   1.654
  894SOL     OW 6891   4.178   7.989   1.672
  894SOL    HW1 6892   4.201   8.067   1.722
  894SOL    HW2 6893   4.159   7.922   1.738
  895SOL     OW 6894   1.438   9.078   5.626
  895SOL    HW1 6895   1.403   9.005   5.575
  895SOL    HW2 6896   1.385   9.080   5.705
  896SOL     OW 6897   0.343   7.246   4.070
  896SOL    HW1 6898   0.265   7.302   4.069
  896SOL    HW2 6899   0.356   7.224   4.162
  897SOL     OW 6900   0.402   3.328   1.575
  897SOL    HW1 6901   0.466   3.323   1.504
  897SOL    HW2 6902   0.454   3.324   1.655
  898SOL     OW 6903   7.459   4.172   1.329
  898SOL    HW1 6904   7.420   4.103   1.381
  898SOL    HW2 6905   7.517   4.218   1.390
  899SOL     OW 6906   3.717   3.257   2.158
  899SOL    HW1 6907   3.707   3.219   2.071
  899SOL    HW2 6908   3.728   3.182   2.216
  900SOL     OW 6909   3.982   5.187   5.522
  900SOL    HW1 6910   3.909   5.214   5.467
  900SOL    HW2 6911   4.042   5.143   5.463
  901SOL     OW 6912  -0.258   6.108   5.530
  901SOL    HW1 6913  -0.281   6.134   5.441
  901SOL    HW2 6914  -0.340   6.117   5.580
  902SOL     OW 6915   7.492   3.456   1.256
  902SOL    HW1 6916   7.431   3.525   1.281
  902SOL    HW2 6917   7.524   3.420   1.339
  903SOL     OW 6918   1.055   7.866   5.090
  903SOL    HW1 6919   1.128   7.828   5.040
  903SOL    HW2 6920   0.981   7.807   5.074
  904SOL     OW 6921   1.192   5.744   6.246
  904SOL    HW1 6922   1.269   5.741   6.189
  904SOL    HW2 6923   1.223   5.787   6.325
  905SOL     OW 6924   0.330   6.024   4.966
  905SOL    HW1 6925   0.265   5.967   4.924
  905SOL    HW2 6926   0.355   5.976   5.046
  906SOL     OW 6927   3.700   5.569   5.875
  906SOL    HW1 6928   3.681   5.500   5.812
  906SOL    HW2 6929   3.796   5.572   5.880
  907SOL     OW 6930   1.970   8.739   6.235
  907SOL    HW1 6931   2.008   8.673   6.294
  907SOL    HW2 6932   2.030   8.742   6.160
  908SOL     OW 6933   6.252   5.449   4.616
  908SOL    HW1 6934   6.202   5.368   4.613
  908SOL    HW2 6935   6.343   5.420   4.615
  909SOL     OW 6936   7.263   9.864   5.420
  909SOL    HW1 6937   7.219   9.948   5.434
  909SOL    HW2 6938   7.276   9.829   5.508
  910SOL     OW 6939   5.270   3.982   1.854
  910SOL    HW1 6940   5.182   4.013   1.875
  910SOL    HW2 6941   5.320   4.062   1.839
  911SOL     OW 6942   3.771   7.782   2.166
  911SOL    HW1 6943   3.864   7.780   2.146
  911SOL    HW2 6944   3.765   7.824   2.252
  912SOL     OW 6945  -0.582   2.711   2.664
  912SOL    HW1 6946  -0.633   2.781   2.704
  912SOL    HW2 6947  -0.647   2.651   2.628
  913SOL     OW 6948   7.984   8.375   2.563
  913SOL    HW1 6949   7.971   8.283   2.541
  913SOL    HW2 6950   8.076   8.391   2.544
  914SOL     OW 6951   2.172   5.075   6.250
  914SOL    HW1 6952   2.238   5.006   6.236
  914SOL    HW2 6953   2.096   5.028   6.283
  915SOL     OW 6954   4.723   5.787   0.098
  915SOL    HW1 6955   4.645   5.839   0.079
  915SOL    HW2 6956   4.721   5.715   0.035
  916SOL     OW 6957  -0.494   2.398   2.423
  916SOL    HW1 6958  -0.444   2.475   2.394
  916SOL    HW2 6959  -0.577   2.433   2.453
  917SOL     OW 6960   5.556   9.524   4.148
  917SOL    HW1 6961   5.549   9.480   4.233
  917SOL    HW2 6962   5.506   9.468   4.088
  918SOL     OW 6963   5.633   6.393   0.348
  918SOL    HW1 6964   5.672   6.476   0.374
  918SOL    HW2 6965   5.706   6.331   0.351
  919SOL     OW 6966   2.536   4.371   5.119
  919SOL    HW1 6967   2.536   4.424   5.199
  919SOL    HW2 6968   2.448   4.382   5.082
  920SOL     OW 6969   1.623   5.740   4.527
  920SOL    HW1 6970   1.619   5.797   4.604
  920SOL    HW2 6971   1.716   5.738   4.504
  921SOL     OW 6972   5.628   5.143   5.342
  921SOL    HW1 6973   5.542   5.168   5.375
  921SOL    HW2 6974   5.657   5.075   5.403
  922SOL     OW 6975   4.092   4.006   5.087
  922SOL    HW1 6976   4.068   4.040   5.173
  922SOL    HW2 6977   4.012   3.969   5.051
  923SOL     OW 6978   6.897   1.803   1.976
  923SOL    HW1 6979   6.892   1.791   1.881
  923SOL    HW2 6980   6.807   1.797   2.007
  924SOL     OW 6981   4.719   9.852   4.873
  924SOL    HW1 6982   4.653   9.854   4.803
  924SOL    HW2 6983   4.799   9.826   4.829
  925SOL     OW 6984  -0.022   3.863   5.789
  925SOL    HW1 6985   0.040   3.817   5.845
  925SOL    HW2 6986  -0.010   3.824   5.702
  926SOL     OW 6987   3.205   2.579   0.190
  926SOL    HW1 6988   3.279   2.638   0.202
  926SOL    HW2 6989   3.240   2.505   0.142
  927SOL     OW 6990   5.099   0.707   0.677
  927SOL    HW1 6991   5.008   0.693   0.650
  927SOL    HW2 6992   5.136   0.762   0.607
  928SOL     OW 6993   3.927  10.802   6.182
  928SOL    HW1 6994   3.898  10.843   6.100
  928SOL    HW2 6995   3.851  10.752   6.211
  929SOL     OW 6996   2.091   9.127   6.305
  929SOL    HW1 6997   2.105   9.215   6.270
  929SOL    HW2 6998   2.057   9.077   6.231
  930SOL     OW 6999   2.737   7.826   2.999
  930SOL    HW1 7000   2.684   7.888   3.049
  930SOL    HW2 7001   2.690   7.815   2.916
  931SOL     OW 7002   2.851   6.775   0.993
  931SOL    HW1 7003   2.934   6.822   0.998
  931SOL    HW2 7004   2.805   6.814   0.920
  932SOL     OW 7005   3.537   8.047   3.573
  932SOL    HW1 7006   3.620   8.002   3.589
  932SOL    HW2 7007   3.470   7.980   3.590
  933SOL     OW 7008   4.068   8.748   2.627
  933SOL    HW1 7009   3.999   8.813   2.635
  933SOL    HW2 7010   4.085   8.719   2.716
  934SOL     OW 7011   6.302   8.638   5.319
  934SOL    HW1 7012   6.261   8.724   5.327
  934SOL    HW2 7013   6.310   8.624   5.225
  935SOL     OW 7014   2.237   4.994   0.631
  935SOL    HW1 7015   2.251   4.925   0.697
  935SOL    HW2 7016   2.301   4.975   0.563
  936SOL     OW 7017   7.522   9.535   4.200
  936SOL    HW1 7018   7.444   9.481   4.210
  936SOL    HW2 7019   7.582   9.504   4.267
  937SOL     OW 7020   4.103   1.644   2.668
  937SOL    HW1 7021   4.096   1.569   2.727
  937SOL    HW2 7022   4.064   1.717   2.716
  938SOL     OW 7023   2.474   3.375   5.320
  938SOL    HW1 7024   2.563   3.359   5.288
  938SOL    HW2 7025   2.422   3.302   5.285
  939SOL     OW 7026   7.764   3.655   1.410
  939SOL    HW1 7027   7.699   3.724   1.402
  939SOL    HW2 7028   7.713   3.576   1.428
  940SOL     OW 7029   2.376   8.716   3.131
  940SOL    HW1 7030   2.313   8.645   3.117
  940SOL    HW2 7031   2.432   8.685   3.202
  941SOL     OW 7032   3.547   4.531   0.067
  941SOL    HW1 7033   3.531   4.451   0.017
  941SOL    HW2 7034   3.633   4.561   0.037
  942SOL     OW 7035   1.191   3.658   4.675
  942SOL    HW1 7036   1.117   3.638   4.731
  942SOL    HW2 7037   1.240   3.575   4.670
  943SOL     OW 7038  -0.137   5.878   5.979
  943SOL    HW1 7039  -0.178   5.959   5.948
  943SOL    HW2 7040  -0.170   5.867   6.068
  944SOL     OW 7041   7.464   8.239   5.073
  944SOL    HW1 7042   7.498   8.328   5.078
  944SOL    HW2 7043   7.396   8.236   5.141
  945SOL     OW 7044   5.803   2.415   4.137
  945SOL    HW1 7045   5.767   2.470   4.068
  945SOL    HW2 7046   5.730   2.361   4.166
  946SOL     OW 7047   0.964   8.443   3.749
  946SOL    HW1 7048   0.931   8.530   3.769
  946SOL    HW2 7049   0.982   8.404   3.834
  947SOL     OW 7050   5.362   9.377   5.280
  947SOL    HW1 7051   5.303   9.450   5.262
  947SOL    HW2 7052   5.339   9.310   5.215
  948SOL     OW 7053   3.126   6.172   0.551
  948SOL    HW1 7054   3.062   6.102   0.537
  948SOL    HW2 7055   3.190   6.160   0.481
  949SOL     OW 7056  -0.204   1.092   1.354
  949SOL    HW1 7057  -0.206   1.017   1.414
  949SOL    HW2 7058  -0.130   1.075   1.297
  950SOL     OW 7059   5.862   7.561   4.830
  950SOL    HW1 7060   5.772   7.574   4.858
  950SOL    HW2 7061   5.893   7.649   4.808
  951SOL     OW 7062   3.339   5.294   1.527
  951SOL    HW1 7063   3.388   5.279   1.446
  951SOL    HW2 7064   3.250   5.315   1.498
  952SOL     OW 7065   4.619   3.352   0.418
  952SOL    HW1 7066   4.683   3.401   0.367
  952SOL    HW2 7067   4.540   3.352   0.364
  953SOL     OW 7068  -0.295   3.839   3.628
  953SOL    HW1 7069  -0.325   3.902   3.562
  953SOL    HW2 7070  -0.298   3.887   3.711
  954SOL     OW 7071   6.161   3.870   1.643
  954SOL    HW1 7072   6.145   3.868   1.737
  954SOL    HW2 7073   6.099   3.935   1.610
  955SOL     OW 7074   1.552   5.012   2.452
  955SOL    HW1 7075   1.467   5.037   2.489
  955SOL    HW2 7076   1.593   4.960   2.520
  956SOL     OW 7077   3.481   3.335   1.615
  956SOL    HW1 7078   3.470   3.326   1.520
  956SOL    HW2 7079   3.454   3.424   1.635
  957SOL     OW 7080   6.946   2.433   1.343
  957SOL    HW1 7081   7.014   2.431   1.411
  957SOL    HW2 7082   6.914   2.523   1.344
  958SOL     OW 7083   4.732   8.125   3.393
  958SOL    HW1 7084   4.641   8.096   3.385
  958SOL    HW2 7085   4.728   8.200   3.453
  959SOL     OW 7086   5.554   6.257   5.745
  959SOL    HW1 7087   5.620   6.304   5.693
  959SOL    HW2 7088   5.546   6.308   5.825
  960SOL     OW 7089   7.488   9.539   5.867
  960SOL    HW1 7090   7.414   9.479   5.855
  960SOL    HW2 7091   7.566   9.483   5.860
  961SOL     OW 7092   4.330   8.418   3.523
  961SOL    HW1 7093   4.282   8.347   3.478
  961SOL    HW2 7094   4.365   8.472   3.452
  962SOL     OW 7095   1.561   4.323   2.633
  962SOL    HW1 7096   1.624   4.387   2.663
  962SOL    HW2 7097   1.612   4.242   2.621
  963SOL     OW 7098   5.414   2.443   1.171
  963SOL    HW1 7099   5.327   2.474   1.197
  963SOL    HW2 7100   5.474   2.503   1.214
  964SOL     OW 7101  -0.193   2.384   2.699
  964SOL    HW1 7102  -0.276   2.429   2.718
  964SOL    HW2 7103  -0.129   2.455   2.689
  965SOL     OW 7104   3.941   2.189   1.435
  965SOL    HW1 7105   4.019   2.198   1.489
  965SOL    HW2 7106   3.930   2.274   1.393
  966SOL     OW 7107   6.232  10.125   5.143
  966SOL    HW1 7108   6.209  10.111   5.051
  966SOL    HW2 7109   6.179  10.200   5.169
  967SOL     OW 7110   4.670   7.659   3.754
  967SOL    HW1 7111   4.748   7.654   3.698
  967SOL    HW2 7112   4.671   7.748   3.789
  968SOL     OW 7113   5.131   1.173   1.342
  968SOL    HW1 7114   5.114   1.082   1.366
  968SOL    HW2 7115   5.227   1.181   1.348
  969SOL     OW 7116   0.755   6.981   3.175
  969SOL    HW1 7117   0.716   6.895   3.157
  969SOL    HW2 7118   0.846   6.972   3.147
  970SOL     OW 7119  -0.650   1.683   2.164
  970SOL    HW1 7120  -0.663   1.590   2.145
  970SOL    HW2 7121  -0.702   1.728   2.097
  971SOL     OW 7122   7.248   6.284   0.302
  971SOL    HW1 7123   7.333   6.311   0.338
  971SOL    HW2 7124   7.188   6.355   0.325
  972SOL     OW 7125   5.871   5.029   0.236
  972SOL    HW1 7126   5.822   5.111   0.224
  972SOL    HW2 7127   5.803   4.963   0.249
  973SOL     OW 7128   1.750   5.411   5.853
  973SOL    HW1 7129   1.788   5.360   5.782
  973SOL    HW2 7130   1.694   5.348   5.900
  974SOL     OW 7131   7.351   3.082   1.047
  974SOL    HW1 7132   7.333   3.173   1.023
  974SOL    HW2 7133   7.292   3.065   1.121
  975SOL     OW 7134   3.171   3.284   0.192
  975SOL    HW1 7135   3.122   3.367   0.193
  975SOL    HW2 7136   3.178   3.262   0.099
  976SOL     OW 7137   6.731   9.793   5.599
  976SOL    HW1 7138   6.758   9.792   5.691
  976SOL    HW2 7139   6.644   9.753   5.598
  977SOL     OW 7140   5.370   3.916   3.298
  977SOL    HW1 7141   5.413   3.837   3.267
  977SOL    HW2 7142   5.334   3.892   3.384
  978SOL     OW 7143   7.194   9.654   4.919
  978SOL    HW1 7144   7.270   9.681   4.868
  978SOL    HW2 7145   7.194   9.713   4.995
  979SOL     OW 7146   0.349   2.349   3.039
  979SOL    HW1 7147   0.424   2.396   3.003
  979SOL    HW2 7148   0.378   2.319   3.126
  980SOL     OW 7149   6.723   7.908   3.218
  980SOL    HW1 7150   6.660   7.858   3.166
  980SOL    HW2 7151   6.744   7.850   3.291
  981SOL     OW 7152   1.941   5.523   1.914
  981SOL    HW1 7153   1.942   5.523   1.818
  981SOL    HW2 7154   2.031   5.505   1.939
  982SOL     OW 7155   7.655   5.296   1.939
  982SOL    HW1 7156   7.667   5.270   1.848
  982SOL    HW2 7157   7.680   5.389   1.941
  983SOL     OW 7158   3.724  10.048   5.758
  983SOL    HW1 7159   3.804  10.058   5.808
  983SOL    HW2 7160   3.753  10.022   5.670
  984SOL     OW 7161   1.771   5.519   0.625
  984SOL    HW1 7162   1.712   5.484   0.558
  984SOL    HW2 7163   1.845   5.457   0.626
  985SOL     OW 7164   6.906   9.434   5.989
  985SOL    HW1 7165   6.904   9.524   5.955
  985SOL    HW2 7166   6.995   9.422   6.021
  986SOL     OW 7167   2.045   9.031   3.209
  986SOL    HW1 7168   2.011   8.943   3.194
  986SOL    HW2 7169   2.082   9.057   3.124
  987SOL     OW 7170   6.888   4.349   1.462
  987SOL    HW1 7171   6.862   4.364   1.371
  987SOL    HW2 7172   6.934   4.429   1.487
  988SOL     OW 7173   4.492   8.588   3.308
  988SOL    HW1 7174   4.502   8.675   3.269
  988SOL    HW2 7175   4.562   8.536   3.269
  989SOL     OW 7176   6.057   1.472   0.666
  989SOL    HW1 7177   6.114   1.464   0.590
  989SOL    HW2 7178   6.067   1.388   0.712
  990SOL     OW 7179   2.134   4.126   4.094
  990SOL    HW1 7180   2.199   4.080   4.147
  990SOL    HW2 7181   2.172   4.128   4.006
  991SOL     OW 7182   4.842   1.241   0.934
  991SOL    HW1 7183   4.846   1.163   0.990
  991SOL    HW2 7184   4.770   1.224   0.873
  992SOL     OW 7185   5.166   8.686   5.502
  992SOL    HW1 7186   5.195   8.623   5.568
  992SOL    HW2 7187   5.218   8.764   5.518
  993SOL     OW 7188   1.914   4.488   2.228
  993SOL    HW1 7189   1.937   4.535   2.148
  993SOL    HW2 7190   1.964   4.406   2.222
  994SOL     OW 7191   8.038   3.164   1.142
  994SOL    HW1 7192   7.980   3.180   1.067
  994SOL    HW2 7193   8.105   3.232   1.136
  995SOL     OW 7194   6.513   3.712   1.412
  995SOL    HW1 7195   6.453   3.666   1.471
  995SOL    HW2 7196   6.476   3.698   1.325
  996SOL     OW 7197   6.067   5.667   5.218
  996SOL    HW1 7198   6.018   5.661   5.300
  996SOL    HW2 7199   6.022   5.605   5.160
  997SOL     OW 7200   2.584   6.530   4.120
  997SOL    HW1 7201   2.642   6.582   4.064
  997SOL    HW2 7202   2.630   6.526   4.204
  998SOL     OW 7203   7.010   8.901   6.140
  998SOL    HW1 7204   6.974   8.939   6.220
  998SOL    HW2 7205   6.944   8.838   6.112
  999SOL     OW 7206   7.325   6.017   1.054
  999SOL    HW1 7207   7.395   6.061   1.102
  999SOL    HW2 7208   7.301   6.078   0.984
 1000SOL     OW 7209   5.416   2.358   2.374
 1000SOL    HW1 7210   5.329   2.383   2.344
 1000SOL    HW2 7211   5.410   2.357   2.469
 1001SOL     OW 7212   3.939   6.106   4.987
 1001SOL    HW1 7213   3.962   6.083   5.077
 1001SOL    HW2 7214   3.860   6.159   4.995
 1002SOL     OW 7215  -1.322   2.964   4.728
 1002SOL    HW1 7216  -1.416   2.960   4.711
 1002SOL    HW2 7217  -1.307   3.053   4.760
 1003SOL     OW 7218   1.498   3.444   0.356
 1003SOL    HW1 7219   1.487   3.357   0.318
 1003SOL    HW2 7220   1.510   3.429   0.449
 1004SOL     OW 7221   3.365   5.104   1.038
 1004SOL    HW1 7222   3.371   5.039   1.107
 1004SOL    HW2 7223   3.337   5.184   1.083
 1005SOL     OW 7224  -0.573   4.450   6.037
 1005SOL    HW1 7225  -0.614   4.491   5.961
 1005SOL    HW2 7226  -0.487   4.421   6.005
 1006SOL     OW 7227  -1.137   4.003   5.233
 1006SOL    HW1 7228  -1.103   3.999   5.322
 1006SOL    HW2 7229  -1.226   4.037   5.243
 1007SOL     OW 7230   3.258   2.083   3.062
 1007SOL    HW1 7231   3.247   2.063   2.969
 1007SOL    HW2 7232   3.235   2.002   3.107
 1008SOL     OW 7233   2.919   4.050   2.288
 1008SOL    HW1 7234   2.921   4.019   2.198
 1008SOL    HW2 7235   2.829   4.079   2.303
 1009SOL     OW 7236   9.726   8.007   1.289
 1009SOL    HW1 7237   9.697   7.997   1.380
 1009SOL    HW2 7238   9.790   7.937   1.277
 1010SOL     OW 7239   1.450   2.427   3.190
 1010SOL    HW1 7240   1.520   2.461   3.245
 1010SOL    HW2 7241   1.428   2.342   3.228
 1011SOL     OW 7242   1.798   2.682   0.076
 1011SOL    HW1 7243   1.868   2.677   0.011
 1011SOL    HW2 7244   1.823   2.617   0.143
 1012SOL     OW 7245   4.046   4.854   0.471
 1012SOL    HW1 7246   4.135   4.864   0.503
 1012SOL    HW2 7247   4.053   4.866   0.376
 1013SOL     OW 7248  -0.373   4.313   6.314
 1013SOL    HW1 7249  -0.462   4.278   6.320
 1013SOL    HW2 7250  -0.356   4.318   6.220
 1014SOL     OW 7251   4.504   7.999   3.355
 1014SOL    HW1 7252   4.444   7.959   3.292
 1014SOL    HW2 7253   4.582   7.943   3.352
 1015SOL     OW 7254   4.856   4.282   0.424
 1015SOL    HW1 7255   4.822   4.193   0.428
 1015SOL    HW2 7256   4.779   4.338   0.429
 1016SOL     OW 7257  -0.967   5.067   5.559
 1016SOL    HW1 7258  -0.957   4.973   5.578
 1016SOL    HW2 7259  -1.029   5.070   5.486
 1017SOL     OW 7260   4.211   3.744   4.924
 1017SOL    HW1 7261   4.267   3.812   4.886
 1017SOL    HW2 7262   4.202   3.678   4.855
 1018SOL     OW 7263   3.722   4.093   2.195
 1018SOL    HW1 7264   3.728   3.997   2.197
 1018SOL    HW2 7265   3.628   4.111   2.198
 1019SOL     OW 7266   3.166   9.903   4.881
 1019SOL    HW1 7267   3.137   9.817   4.910
 1019SOL    HW2 7268   3.245   9.886   4.830
 1020SOL     OW 7269   1.580   4.953   4.925
 1020SOL    HW1 7270   1.582   4.857   4.927
 1020SOL    HW2 7271   1.646   4.976   4.859
 1021SOL     OW 7272   2.390   4.765   5.422
 1021SOL    HW1 7273   2.424   4.688   5.376
 1021SOL    HW2 7274   2.467   4.801   5.467
 1022SOL     OW 7275   0.349   1.714   0.472
 1022SOL    HW1 7276   0.285   1.680   0.408
 1022SOL    HW2 7277   0.431   1.721   0.424
 1023SOL     OW 7278   1.834   3.818   2.175
 1023SOL    HW1 7279   1.815   3.789   2.264
 1023SOL    HW2 7280   1.795   3.751   2.119
 1024SOL     OW 7281   5.145   7.829   2.926
 1024SOL    HW1 7282   5.150   7.819   3.021
 1024SOL    HW2 7283   5.205   7.762   2.891
 1025SOL     OW 7284   5.423   4.609   6.135
 1025SOL    HW1 7285   5.455   4.518   6.131
 1025SOL    HW2 7286   5.501   4.662   6.117
 1026SOL     OW 7287   5.301   9.654   5.237
 1026SOL    HW1 7288   5.292   9.726   5.299
 1026SOL    HW2 7289   5.377   9.678   5.184
 1027SOL     OW 7290   6.453   0.755   1.123
 1027SOL    HW1 7291   6.528   0.755   1.064
 1027SOL    HW2 7292   6.450   0.845   1.157
 1028SOL     OW 7293   4.703   5.111   1.251
 1028SOL    HW1 7294   4.663   5.043   1.197
 1028SOL    HW2 7295   4.692   5.191   1.200
 1029SOL     OW 7296  -1.086   3.903   4.462
 1029SOL    HW1 7297  -1.101   3.935   4.550
 1029SOL    HW2 7298  -1.130   3.818   4.459
 1030SOL     OW 7299   3.353   9.208   5.844
 1030SOL    HW1 7300   3.265   9.246   5.843
 1030SOL    HW2 7301   3.412   9.283   5.828
 1031SOL     OW 7302   2.483   2.666   4.342
 1031SOL    HW1 7303   2.435   2.743   4.373
 1031SOL    HW2 7304   2.479   2.604   4.415
 1032SOL     OW 7305   6.440   7.416   1.123
 1032SOL    HW1 7306   6.386   7.445   1.197
 1032SOL    HW2 7307   6.413   7.326   1.108
 1033SOL     OW 7308   5.600   8.835   3.980
 1033SOL    HW1 7309   5.674   8.886   3.947
 1033SOL    HW2 7310   5.631   8.744   3.980
 1034SOL     OW 7311   3.270   8.887   3.943
 1034SOL    HW1 7312   3.274   8.834   3.864
 1034SOL    HW2 7313   3.310   8.832   4.011
 1035SOL     OW 7314   1.067   6.496   2.445
 1035SOL    HW1 7315   1.098   6.407   2.460
 1035SOL    HW2 7316   0.973   6.492   2.460
 1036SOL     OW 7317   2.214   9.915   5.959
 1036SOL    HW1 7318   2.138   9.917   5.902
 1036SOL    HW2 7319   2.195   9.846   6.022
 1037SOL     OW 7320   6.092   4.047   3.534
 1037SOL    HW1 7321   6.050   3.962   3.547
 1037SOL    HW2 7322   6.027   4.111   3.565
 1038SOL     OW 7323   3.752   7.370   1.049
 1038SOL    HW1 7324   3.662   7.399   1.060
 1038SOL    HW2 7325   3.797   7.444   1.010
 1039SOL     OW 7326   3.916   7.873   5.360
 1039SOL    HW1 7327   3.928   7.939   5.292
 1039SOL    HW2 7328   3.941   7.918   5.441
 1040SOL     OW 7329   7.110   8.529   5.593
 1040SOL    HW1 7330   7.148   8.441   5.583
 1040SOL    HW2 7331   7.016   8.515   5.588
 1041SOL     OW 7332   2.600   3.386   0.612
 1041SOL    HW1 7333   2.542   3.332   0.558
 1041SOL    HW2 7334   2.580   3.359   0.702
 1042SOL     OW 7335   1.044   3.370   4.047
 1042SOL    HW1 7336   1.133   3.357   4.079
 1042SOL    HW2 7337   0.991   3.309   4.097
 1043SOL     OW 7338   6.206   7.040   5.185
 1043SOL    HW1 7339   6.233   6.962   5.137
 1043SOL    HW2 7340   6.128   7.071   5.138
 1044SOL     OW 7341   4.167   2.578   1.309
 1044SOL    HW1 7342   4.131   2.618   1.388
 1044SOL    HW2 7343   4.218   2.647   1.268
 1045SOL     OW 7344   3.080   4.252   5.537
 1045SOL    HW1 7345   3.091   4.160   5.514
 1045SOL    HW2 7346   3.067   4.252   5.632
 1046SOL     OW 7347   5.522   8.902   5.096
 1046SOL    HW1 7348   5.523   8.806   5.101
 1046SOL    HW2 7349   5.545   8.931   5.183
 1047SOL     OW 7350   0.740   1.935   1.077
 1047SOL    HW1 7351   0.758   1.845   1.106
 1047SOL    HW2 7352   0.714   1.981   1.156
 1048SOL     OW 7353   2.135   6.223   4.550
 1048SOL    HW1 7354   2.226   6.207   4.528
 1048SOL    HW2 7355   2.127   6.198   4.642
 1049SOL     OW 7356   5.306   8.730   4.017
 1049SOL    HW1 7357   5.235   8.708   3.957
 1049SOL    HW2 7358   5.374   8.768   3.961
 1050SOL     OW 7359   8.415   5.309   0.217
 1050SOL    HW1 7360   8.399   5.397   0.184
 1050SOL    HW2 7361   8.328   5.270   0.226
 1051SOL     OW 7362   0.030   0.987   1.278
 1051SOL    HW1 7363   0.026   0.947   1.364
 1051SOL    HW2 7364   0.122   1.010   1.266
 1052SOL     OW 7365   0.807   3.370   3.038
 1052SOL    HW1 7366   0.890   3.326   3.057
 1052SOL    HW2 7367   0.809   3.450   3.090
 1053SOL     OW 7368   0.858   3.593   4.056
 1053SOL    HW1 7369   0.896   3.512   4.022
 1053SOL    HW2 7370   0.933   3.646   4.083
 1054SOL     OW 7371   5.951   3.422   1.162
 1054SOL    HW1 7372   5.925   3.508   1.131
 1054SOL    HW2 7373   6.040   3.410   1.130
 1055SOL     OW 7374   7.535   7.720   3.369
 1055SOL    HW1 7375   7.585   7.642   3.344
 1055SOL    HW2 7376   7.450   7.685   3.397
 1056SOL     OW 7377   0.931   3.956   2.547
 1056SOL    HW1 7378   0.888   3.935   2.630
 1056SOL    HW2 7379   1.023   3.968   2.570
 1057SOL     OW 7380  -1.347   4.223   4.651
 1057SOL    HW1 7381  -1.428   4.231   4.703
 1057SOL    HW2 7382  -1.352   4.296   4.589
 1058SOL     OW 7383   7.226   9.378   4.826
 1058SOL    HW1 7384   7.321   9.372   4.838
 1058SOL    HW2 7385   7.203   9.463   4.865
 1059SOL     OW 7386   8.024   4.116   0.458
 1059SOL    HW1 7387   8.048   4.207   0.441
 1059SOL    HW2 7388   7.994   4.115   0.549
 1060SOL     OW 7389   0.554   3.670   4.864
 1060SOL    HW1 7390   0.509   3.755   4.872
 1060SOL    HW2 7391   0.647   3.693   4.859
 1061SOL     OW 7392   1.979   8.165   4.376
 1061SOL    HW1 7393   1.944   8.237   4.428
 1061SOL    HW2 7394   1.912   8.097   4.381
 1062SOL     OW 7395   1.959   2.482   3.263
 1062SOL    HW1 7396   1.945   2.557   3.205
 1062SOL    HW2 7397   1.943   2.517   3.351
 1063SOL     OW 7398   1.212   2.333   0.997
 1063SOL    HW1 7399   1.281   2.268   1.006
 1063SOL    HW2 7400   1.186   2.354   1.086
 1064SOL     OW 7401  -1.460   2.844   4.056
 1064SOL    HW1 7402  -1.398   2.913   4.034
 1064SOL    HW2 7403  -1.512   2.881   4.129
 1065SOL     OW 7404   2.860   2.251   0.887
 1065SOL    HW1 7405   2.827   2.204   0.810
 1065SOL    HW2 7406   2.919   2.189   0.929
 1066SOL     OW 7407   1.004   7.134   5.168
 1066SOL    HW1 7408   0.909   7.129   5.169
 1066SOL    HW2 7409   1.023   7.227   5.182
 1067SOL     OW 7410   4.980   5.854   5.520
 1067SOL    HW1 7411   4.964   5.889   5.608
 1067SOL    HW2 7412   5.075   5.849   5.513
 1068SOL     OW 7413   3.716   2.672   0.886
 1068SOL    HW1 7414   3.730   2.662   0.980
 1068SOL    HW2 7415   3.772   2.605   0.847
 1069SOL     OW 7416   6.588   0.244   0.396
 1069SOL    HW1 7417   6.661   0.247   0.334
 1069SOL    HW2 7418   6.513   0.219   0.343
 1070SOL     OW 7419   0.922   1.873   0.724
 1070SOL    HW1 7420   0.939   1.783   0.751
 1070SOL    HW2 7421   0.986   1.925   0.774
 1071SOL     OW 7422   1.363   1.987   0.726
 1071SOL    HW1 7423   1.425   1.932   0.774
 1071SOL    HW2 7424   1.332   1.930   0.654
 1072SOL     OW 7425   2.154   5.633   4.703
 1072SOL    HW1 7426   2.220   5.634   4.773
 1072SOL    HW2 7427   2.076   5.670   4.744
 1073SOL     OW 7428   2.842  10.153   6.288
 1073SOL    HW1 7429   2.911  10.188   6.232
 1073SOL    HW2 7430   2.813  10.227   6.341
 1074SOL     OW 7431   8.045   6.760   0.361
 1074SOL    HW1 7432   8.075   6.824   0.297
 1074SOL    HW2 7433   7.990   6.699   0.312
 1075SOL     OW 7434   5.403   6.927   1.312
 1075SOL    HW1 7435   5.403   6.832   1.313
 1075SOL    HW2 7436   5.490   6.951   1.281
 1076SOL     OW 7437   4.807   6.749   5.798
 1076SOL    HW1 7438   4.775   6.834   5.766
 1076SOL    HW2 7439   4.840   6.767   5.886
 1077SOL     OW 7440   0.602   6.071   2.958
 1077SOL    HW1 7441   0.681   6.088   2.908
 1077SOL    HW2 7442   0.568   5.989   2.921
 1078SOL     OW 7443   1.854   9.362   4.815
 1078SOL    HW1 7444   1.839   9.280   4.862
 1078SOL    HW2 7445   1.816   9.348   4.729
 1079SOL     OW 7446   5.739   2.996   1.830
 1079SOL    HW1 7447   5.793   3.034   1.761
 1079SOL    HW2 7448   5.738   2.902   1.811
 1080SOL     OW 7449   7.043   9.210   5.825
 1080SOL    HW1 7450   7.010   9.247   5.906
 1080SOL    HW2 7451   7.047   9.116   5.841
 1081SOL     OW 7452  -1.093   6.007   5.361
 1081SOL    HW1 7453  -1.094   6.093   5.318
 1081SOL    HW2 7454  -1.093   6.027   5.455
 1082SOL     OW 7455   3.410   6.799   5.432
 1082SOL    HW1 7456   3.448   6.829   5.349
 1082SOL    HW2 7457   3.484   6.760   5.479
 1083SOL     OW 7458   4.536   6.305   5.042
 1083SOL    HW1 7459   4.534   6.210   5.033
 1083SOL    HW2 7460   4.492   6.338   4.964
 1084SOL     OW 7461   4.382   8.880   3.162
 1084SOL    HW1 7462   4.345   8.959   3.202
 1084SOL    HW2 7463   4.391   8.902   3.069
 1085SOL     OW 7464   7.654   5.584   1.949
 1085SOL    HW1 7465   7.712   5.592   2.024
 1085SOL    HW2 7466   7.568   5.610   1.981
 1086SOL     OW 7467   1.523   1.303   1.530
 1086SOL    HW1 7468   1.482   1.297   1.444
 1086SOL    HW2 7469   1.474   1.372   1.575
 1087SOL     OW 7470   1.320   2.300   3.586
 1087SOL    HW1 7471   1.236   2.314   3.543
 1087SOL    HW2 7472   1.312   2.346   3.669
 1088SOL     OW 7473   1.439   5.636   5.751
 1088SOL    HW1 7474   1.485   5.690   5.687
 1088SOL    HW2 7475   1.470   5.547   5.735
 1089SOL     OW 7476   5.767   2.960   3.130
 1089SOL    HW1 7477   5.722   2.927   3.053
 1089SOL    HW2 7478   5.745   3.053   3.133
 1090SOL     OW 7479   7.619   4.355   1.075
 1090SOL    HW1 7480   7.700   4.355   1.025
 1090SOL    HW2 7481   7.642   4.394   1.159
 1091SOL     OW 7482   4.178   5.334   0.006
 1091SOL    HW1 7483   4.254   5.347   0.063
 1091SOL    HW2 7484   4.185   5.243  -0.022
 1092SOL     OW 7485   1.921   8.247   4.841
 1092SOL    HW1 7486   1.834   8.213   4.865
 1092SOL    HW2 7487   1.966   8.258   4.924
 1093SOL     OW 7488   7.630   3.427   1.510
 1093SOL    HW1 7489   7.566   3.398   1.575
 1093SOL    HW2 7490   7.715   3.399   1.546
 1094SOL     OW 7491   0.490   9.422   5.673
 1094SOL    HW1 7492   0.451   9.425   5.760
 1094SOL    HW2 7493   0.539   9.340   5.671
 1095SOL     OW 7494   6.683   4.452   0.345
 1095SOL    HW1 7495   6.654   4.368   0.379
 1095SOL    HW2 7496   6.658   4.516   0.412
 1096SOL     OW 7497   0.344   4.368   2.565
 1096SOL    HW1 7498   0.361   4.442   2.508
 1096SOL    HW2 7499   0.415   4.306   2.547
 1097SOL     OW 7500   0.130   1.131   0.613
 1097SOL    HW1 7501   0.063   1.064   0.601
 1097SOL    HW2 7502   0.081   1.212   0.628
 1098SOL     OW 7503   2.327   8.359   4.468
 1098SOL    HW1 7504   2.397   8.385   4.529
 1098SOL    HW2 7505   2.257   8.327   4.525
 1099SOL     OW 7506   6.578  10.070   4.824
 1099SOL    HW1 7507   6.539  10.098   4.741
 1099SOL    HW2 7508   6.656  10.123   4.833
 1100SOL     OW 7509   3.466   3.556   4.400
 1100SOL    HW1 7510   3.533   3.525   4.339
 1100SOL    HW2 7511   3.471   3.652   4.395
 1101SOL     OW 7512   1.697   3.302   2.366
 1101SOL    HW1 7513   1.731   3.331   2.451
 1101SOL    HW2 7514   1.617   3.254   2.388
 1102SOL     OW 7515   3.143   5.145   1.767
 1102SOL    HW1 7516   3.145   5.049   1.770
 1102SOL    HW2 7517   3.057   5.165   1.729
 1103SOL     OW 7518   2.757   4.206   5.715
 1103SOL    HW1 7519   2.825   4.208   5.782
 1103SOL    HW2 7520   2.686   4.155   5.754
 1104SOL     OW 7521   1.107   6.946   3.865
 1104SOL    HW1 7522   1.096   7.003   3.789
 1104SOL    HW2 7523   1.022   6.947   3.908
 1105SOL     OW 7524   3.111   8.020   5.896
 1105SOL    HW1 7525   3.094   8.074   5.973
 1105SOL    HW2 7526   3.146   8.080   5.831
 1106SOL     OW 7527   5.743   3.786   4.900
 1106SOL    HW1 7528   5.691   3.743   4.967
 1106SOL    HW2 7529   5.800   3.718   4.866
 1107SOL     OW 7530  -1.620   4.678   5.937
 1107SOL    HW1 7531  -1.615   4.736   6.013
 1107SOL    HW2 7532  -1.572   4.599   5.964
 1108SOL     OW 7533   4.926   3.725   1.630
 1108SOL    HW1 7534   4.876   3.804   1.607
 1108SOL    HW2 7535   5.017   3.753   1.628
 1109SOL     OW 7536   0.032   2.885   2.855
 1109SOL    HW1 7537   0.057   2.799   2.889
 1109SOL    HW2 7538   0.100   2.906   2.791
 1110SOL     OW 7539   6.184   3.878   0.667
 1110SOL    HW1 7540   6.254   3.879   0.732
 1110SOL    HW2 7541   6.209   3.944   0.603
 1111SOL     OW 7542   5.642   1.723   2.438
 1111SOL    HW1 7543   5.727   1.755   2.470
 1111SOL    HW2 7544   5.660   1.694   2.349
 1112SOL     OW 7545   6.060   5.844   5.637
 1112SOL    HW1 7546   6.055   5.769   5.577
 1112SOL    HW2 7547   6.017   5.814   5.717
 1113SOL     OW 7548  -1.354   2.465   3.835
 1113SOL    HW1 7549  -1.412   2.534   3.804
 1113SOL    HW2 7550  -1.335   2.412   3.757
 1114SOL     OW 7551   6.098   8.302   5.476
 1114SOL    HW1 7552   6.007   8.328   5.489
 1114SOL    HW2 7553   6.105   8.219   5.524
 1115SOL     OW 7554   7.673   8.976   4.927
 1115SOL    HW1 7555   7.654   8.916   4.854
 1115SOL    HW2 7556   7.768   8.983   4.928
 1116SOL     OW 7557   0.491   7.167   5.049
 1116SOL    HW1 7558   0.518   7.081   5.015
 1116SOL    HW2 7559   0.447   7.147   5.132
 1117SOL     OW 7560   2.429   1.953   0.461
 1117SOL    HW1 7561   2.346   1.906   0.464
 1117SOL    HW2 7562   2.459   1.955   0.552
 1118SOL     OW 7563   6.380   4.118   0.229
 1118SOL    HW1 7564   6.354   4.178   0.159
 1118SOL    HW2 7565   6.455   4.071   0.194
 1119SOL     OW 7566   0.954   8.250   4.526
 1119SOL    HW1 7567   0.884   8.242   4.591
 1119SOL    HW2 7568   1.028   8.288   4.573
 1120SOL     OW 7569   1.082   5.830   3.909
 1120SOL    HW1 7570   1.029   5.835   3.829
 1120SOL    HW2 7571   1.159   5.883   3.890
 1121SOL     OW 7572   0.615   7.808   5.521
 1121SOL    HW1 7573   0.536   7.799   5.574
 1121SOL    HW2 7574   0.681   7.756   5.566
 1122SOL     OW 7575   1.960   4.577   1.974
 1122SOL    HW1 7576   1.980   4.539   1.888
 1122SOL    HW2 7577   1.915   4.659   1.954
 1123SOL     OW 7578  -0.072   7.478   5.699
 1123SOL    HW1 7579  -0.103   7.556   5.653
 1123SOL    HW2 7580  -0.062   7.507   5.790
 1124SOL     OW 7581   4.460   4.553   6.290
 1124SOL    HW1 7582   4.365   4.560   6.305
 1124SOL    HW2 7583   4.468   4.495   6.214
 1125SOL     OW 7584   3.831   8.028   2.827
 1125SOL    HW1 7585   3.744   8.061   2.806
 1125SOL    HW2 7586   3.857   8.079   2.904
 1126SOL     OW 7587   3.248   4.829   5.884
 1126SOL    HW1 7588   3.295   4.805   5.964
 1126SOL    HW2 7589   3.264   4.923   5.874
 1127SOL     OW 7590   6.731  10.769   6.256
 1127SOL    HW1 7591   6.682  10.688   6.238
 1127SOL    HW2 7592   6.822  10.746   6.240
 1128SOL     OW 7593   2.070   4.357   0.436
 1128SOL    HW1 7594   1.981   4.370   0.403
 1128SOL    HW2 7595   2.058   4.327   0.526
 1129SOL     OW 7596   4.780   5.939   5.728
 1129SOL    HW1 7597   4.817   5.851   5.733
 1129SOL    HW2 7598   4.708   5.939   5.791
 1130SOL     OW 7599   8.315   3.284   0.877
 1130SOL    HW1 7600   8.278   3.311   0.961
 1130SOL    HW2 7601   8.269   3.338   0.812
 1131SOL     OW 7602   6.599   3.364   2.742
 1131SOL    HW1 7603   6.628   3.298   2.806
 1131SOL    HW2 7604   6.509   3.385   2.769
 1132SOL     OW 7605  -1.011   4.491   5.910
 1132SOL    HW1 7606  -1.068   4.549   5.961
 1132SOL    HW2 7607  -1.028   4.515   5.819
 1133SOL     OW 7608   8.024   7.810   2.357
 1133SOL    HW1 7609   8.116   7.828   2.378
 1133SOL    HW2 7610   8.023   7.799   2.262
 1134SOL     OW 7611  -1.528   4.193   5.461
 1134SOL    HW1 7612  -1.571   4.139   5.528
 1134SOL    HW2 7613  -1.574   4.277   5.465
 1135SOL     OW 7614   0.881   1.318   0.256
 1135SOL    HW1 7615   0.922   1.242   0.297
 1135SOL    HW2 7616   0.792   1.289   0.235
 1136SOL     OW 7617  -0.190   5.479   4.335
 1136SOL    HW1 7618  -0.152   5.520   4.413
 1136SOL    HW2 7619  -0.132   5.404   4.318
 1137SOL     OW 7620   8.844   7.791   1.007
 1137SOL    HW1 7621   8.939   7.795   1.018
 1137SOL    HW2 7622   8.810   7.857   1.068
 1138SOL     OW 7623   2.811   9.726   4.725
 1138SOL    HW1 7624   2.725   9.767   4.723
 1138SOL    HW2 7625   2.828   9.710   4.818
 1139SOL     OW 7626  -1.704   4.867   5.616
 1139SOL    HW1 7627  -1.676   4.895   5.704
 1139SOL    HW2 7628  -1.630   4.890   5.559
 1140SOL     OW 7629   3.104   3.891   1.083
 1140SOL    HW1 7630   3.123   3.799   1.064
 1140SOL    HW2 7631   3.107   3.934   0.998
 1141SOL     OW 7632   3.887   1.384   1.263
 1141SOL    HW1 7633   3.954   1.319   1.284
 1141SOL    HW2 7634   3.804   1.340   1.282
 1142SOL     OW 7635   0.488   5.897   6.275
 1142SOL    HW1 7636   0.531   5.815   6.250
 1142SOL    HW2 7637   0.557   5.946   6.321
 1143SOL     OW 7638   3.798   1.822   0.214
 1143SOL    HW1 7639   3.735   1.756   0.243
 1143SOL    HW2 7640   3.828   1.791   0.129
 1144SOL     OW 7641   0.852   4.027   6.116
 1144SOL    HW1 7642   0.804   4.052   6.195
 1144SOL    HW2 7643   0.934   3.989   6.149
 1145SOL     OW 7644   7.758   6.713   1.886
 1145SOL    HW1 7645   7.673   6.701   1.930
 1145SOL    HW2 7646   7.737   6.768   1.810
 1146SOL     OW 7647   1.388   7.575   4.899
 1146SOL    HW1 7648   1.404   7.557   4.992
 1146SOL    HW2 7649   1.398   7.490   4.856
 1147SOL     OW 7650   7.528   4.172   2.379
 1147SOL    HW1 7651   7.438   4.168   2.412
 1147SOL    HW2 7652   7.520   4.200   2.288
 1148SOL     OW 7653   0.281   3.777   6.185
 1148SOL    HW1 7654   0.226   3.806   6.258
 1148SOL    HW2 7655   0.236   3.700   6.150
 1149SOL     OW 7656   1.353   1.794   1.769
 1149SOL    HW1 7657   1.446   1.791   1.748
 1149SOL    HW2 7658   1.331   1.888   1.769
 1150SOL     OW 7659   3.910   6.608   0.967
 1150SOL    HW1 7660   4.000   6.594   0.937
 1150SOL    HW2 7661   3.859   6.621   0.887
 1151SOL     OW 7662   1.996   4.538   1.688
 1151SOL    HW1 7663   1.904   4.535   1.660
 1151SOL    HW2 7664   2.041   4.583   1.617
 1152SOL     OW 7665   2.800   6.810   5.109
 1152SOL    HW1 7666   2.856   6.752   5.161
 1152SOL    HW2 7667   2.714   6.805   5.152
 1153SOL     OW 7668   6.369   1.244   0.530
 1153SOL    HW1 7669   6.366   1.301   0.606
 1153SOL    HW2 7670   6.371   1.304   0.455
 1154SOL     OW 7671   4.888   8.904   5.681
 1154SOL    HW1 7672   4.847   8.990   5.674
 1154SOL    HW2 7673   4.946   8.911   5.757
 1155SOL     OW 7674   8.177   7.076   1.307
 1155SOL    HW1 7675   8.214   7.161   1.331
 1155SOL    HW2 7676   8.150   7.087   1.216
 1156SOL     OW 7677   2.949   3.669   4.365
 1156SOL    HW1 7678   2.974   3.755   4.400
 1156SOL    HW2 7679   2.854   3.674   4.353
 1157SOL     OW 7680   7.197  10.246   5.315
 1157SOL    HW1 7681   7.179  10.267   5.406
 1157SOL    HW2 7682   7.293  10.238   5.310
 1158SOL     OW 7683   3.370   8.558   4.638
 1158SOL    HW1 7684   3.405   8.644   4.615
 1158SOL    HW2 7685   3.447   8.504   4.652
 1159SOL     OW 7686   5.567   8.647   6.096
 1159SOL    HW1 7687   5.622   8.694   6.158
 1159SOL    HW2 7688   5.595   8.555   6.105
 1160SOL     OW 7689  -1.567   3.799   5.401
 1160SOL    HW1 7690  -1.523   3.743   5.337
 1160SOL    HW2 7691  -1.498   3.820   5.464
 1161SOL     OW 7692  -0.129   5.054   4.137
 1161SOL    HW1 7693  -0.143   5.009   4.053
 1161SOL    HW2 7694  -0.098   5.141   4.112
 1162SOL     OW 7695   0.960   6.271   4.840
 1162SOL    HW1 7696   1.045   6.304   4.811
 1162SOL    HW2 7697   0.980   6.190   4.887
 1163SOL     OW 7698   2.750   1.864   1.294
 1163SOL    HW1 7699   2.820   1.838   1.234
 1163SOL    HW2 7700   2.779   1.948   1.330
 1164SOL     OW 7701   1.921   3.576   0.938
 1164SOL    HW1 7702   1.990   3.626   0.983
 1164SOL    HW2 7703   1.930   3.487   0.973
 1165SOL     OW 7704   5.032   5.488   5.713
 1165SOL    HW1 7705   5.061   5.472   5.623
 1165SOL    HW2 7706   5.104   5.539   5.752
 1166SOL     OW 7707   6.326   7.232   1.491
 1166SOL    HW1 7708   6.331   7.198   1.402
 1166SOL    HW2 7709   6.236   7.217   1.518
 1167SOL     OW 7710   1.882   5.713   4.387
 1167SOL    HW1 7711   1.962   5.711   4.334
 1167SOL    HW2 7712   1.875   5.804   4.416
 1168SOL     OW 7713   3.349   3.417   5.438
 1168SOL    HW1 7714   3.443   3.429   5.453
 1168SOL    HW2 7715   3.318   3.370   5.516
 1169SOL     OW 7716   7.494   4.638   2.907
 1169SOL    HW1 7717   7.519   4.577   2.838
 1169SOL    HW2 7718   7.577   4.657   2.953
 1170SOL     OW 7719   1.133   2.740   3.837
 1170SOL    HW1 7720   1.102   2.707   3.753
 1170SOL    HW2 7721   1.120   2.667   3.898
 1171SOL     OW 7722  -1.188   3.144   4.468
 1171SOL    HW1 7723  -1.190   3.050   4.487
 1171SOL    HW2 7724  -1.174   3.186   4.552
 1172SOL     OW 7725   3.449   1.804   0.446
 1172SOL    HW1 7726   3.461   1.767   0.533
 1172SOL    HW2 7727   3.407   1.735   0.395
 1173SOL     OW 7728   4.774   3.985   1.703
 1173SOL    HW1 7729   4.685   3.969   1.674
 1173SOL    HW2 7730   4.768   3.988   1.799
 1174SOL     OW 7731   3.151   6.923   0.465
 1174SOL    HW1 7732   3.068   6.925   0.512
 1174SOL    HW2 7733   3.126   6.920   0.372
 1175SOL     OW 7734   9.080   7.313   0.981
 1175SOL    HW1 7735   8.986   7.321   1.001
 1175SOL    HW2 7736   9.124   7.331   1.064
 1176SOL     OW 7737   8.462   5.296   0.800
 1176SOL    HW1 7738   8.448   5.308   0.894
 1176SOL    HW2 7739   8.557   5.289   0.791
 1177SOL     OW 7740   2.917   0.860   0.051
 1177SOL    HW1 7741   2.913   0.950   0.019
 1177SOL    HW2 7742   2.931   0.807  -0.027
 1178SOL     OW 7743   2.548   1.849   2.555
 1178SOL    HW1 7744   2.467   1.823   2.511
 1178SOL    HW2 7745   2.550   1.945   2.548
 1179SOL     OW 7746   0.086   2.445   1.680
 1179SOL    HW1 7747   0.026   2.464   1.752
 1179SOL    HW2 7748   0.061   2.358   1.650
 1180SOL     OW 7749   5.502   7.401   4.413
 1180SOL    HW1 7750   5.485   7.491   4.385
 1180SOL    HW2 7751   5.594   7.386   4.391
 1181SOL     OW 7752   0.054   6.382   6.190
 1181SOL    HW1 7753   0.022   6.472   6.201
 1181SOL    HW2 7754   0.149   6.391   6.187
 1182SOL     OW 7755   1.581   8.968   4.648
 1182SOL    HW1 7756   1.613   8.987   4.736
 1182SOL    HW2 7757   1.486   8.957   4.659
 1183SOL     OW 7758   4.871   3.183   0.198
 1183SOL    HW1 7759   4.949   3.186   0.253
 1183SOL    HW2 7760   4.905   3.167   0.110
 1184SOL     OW 7761   6.349   4.796   1.167
 1184SOL    HW1 7762   6.441   4.816   1.188
 1184SOL    HW2 7763   6.329   4.852   1.092
 1185SOL     OW 7764   3.892   8.215   1.758
 1185SOL    HW1 7765   3.904   8.237   1.851
 1185SOL    HW2 7766   3.980   8.190   1.729
 1186SOL     OW 7767   2.043   9.201   4.009
 1186SOL    HW1 7768   2.114   9.231   4.065
 1186SOL    HW2 7769   2.054   9.251   3.928
 1187SOL     OW 7770   2.518   1.978   3.393
 1187SOL    HW1 7771   2.594   2.036   3.391
 1187SOL    HW2 7772   2.500   1.959   3.301
 1188SOL     OW 7773   4.456   4.778   5.625
 1188SOL    HW1 7774   4.441   4.696   5.672
 1188SOL    HW2 7775   4.546   4.802   5.646
 1189SOL     OW 7776   5.904   1.146   1.625
 1189SOL    HW1 7777   5.929   1.150   1.717
 1189SOL    HW2 7778   5.895   1.237   1.599
 1190SOL     OW 7779   1.745   6.670   4.195
 1190SOL    HW1 7780   1.784   6.641   4.277
 1190SOL    HW2 7781   1.687   6.742   4.220
 1191SOL     OW 7782   8.698   6.265   1.945
 1191SOL    HW1 7783   8.665   6.327   2.010
 1191SOL    HW2 7784   8.734   6.193   1.997
 1192SOL     OW 7785   7.189   3.576   2.152
 1192SOL    HW1 7786   7.119   3.603   2.211
 1192SOL    HW2 7787   7.254   3.535   2.209
 1193SOL     OW 7788   3.505   2.045   0.044
 1193SOL    HW1 7789   3.508   2.045   0.139
 1193SOL    HW2 7790   3.594   2.021   0.017
 1194SOL     OW 7791   2.287   9.283   4.141
 1194SOL    HW1 7792   2.239   9.284   4.224
 1194SOL    HW2 7793   2.359   9.345   4.154
 1195SOL     OW 7794   2.033   1.398   0.527
 1195SOL    HW1 7795   2.046   1.313   0.569
 1195SOL    HW2 7796   1.940   1.399   0.505
 1196SOL     OW 7797   3.194   3.685   2.856
 1196SOL    HW1 7798   3.199   3.590   2.862
 1196SOL    HW2 7799   3.279   3.712   2.822
 1197SOL     OW 7800   6.035   3.948   1.051
 1197SOL    HW1 7801   6.020   3.902   1.134
 1197SOL    HW2 7802   6.070   3.881   0.992
 1198SOL     OW 7803   1.699   5.622   1.665
 1198SOL    HW1 7804   1.671   5.556   1.729
 1198SOL    HW2 7805   1.720   5.699   1.717
 1199SOL     OW 7806   0.625   7.694   5.955
 1199SOL    HW1 7807   0.657   7.608   5.927
 1199SOL    HW2 7808   0.536   7.700   5.918
 1200SOL     OW 7809   6.047   8.557   6.303
 1200SOL    HW1 7810   5.980   8.491   6.288
 1200SOL    HW2 7811   6.008   8.617   6.367
 1201SOL     OW 7812   3.287  10.439   5.700
 1201SOL    HW1 7813   3.365  10.386   5.714
 1201SOL    HW2 7814   3.301  10.481   5.615
 1202SOL     OW 7815   5.823   2.993   3.455
 1202SOL    HW1 7816   5.865   2.984   3.369
 1202SOL    HW2 7817   5.737   2.954   3.444
 1203SOL     OW 7818   7.324   7.819   1.809
 1203SOL    HW1 7819   7.243   7.768   1.810
 1203SOL    HW2 7820   7.300   7.903   1.848
 1204SOL     OW 7821   5.830   4.370   1.299
 1204SOL    HW1 7822   5.802   4.330   1.217
 1204SOL    HW2 7823   5.764   4.342   1.363
 1205SOL     OW 7824   6.823   4.738   1.557
 1205SOL    HW1 7825   6.766   4.672   1.594
 1205SOL    HW2 7826   6.784   4.821   1.584
 1206SOL     OW 7827   1.475   5.967   2.999
 1206SOL    HW1 7828   1.567   5.990   3.012
 1206SOL    HW2 7829   1.476   5.872   2.983
 1207SOL     OW 7830   5.143   4.110   3.932
 1207SOL    HW1 7831   5.219   4.146   3.887
 1207SOL    HW2 7832   5.135   4.162   4.012
 1208SOL     OW 7833   5.465   6.322   4.552
 1208SOL    HW1 7834   5.482   6.416   4.560
 1208SOL    HW2 7835   5.549   6.280   4.571
 1209SOL     OW 7836   1.524   7.203   5.048
 1209SOL    HW1 7837   1.552   7.201   5.140
 1209SOL    HW2 7838   1.429   7.189   5.052
 1210SOL     OW 7839   0.890   7.593   5.180
 1210SOL    HW1 7840   0.859   7.507   5.208
 1210SOL    HW2 7841   0.839   7.656   5.232
 1211SOL     OW 7842   4.828   1.195   1.536
 1211SOL    HW1 7843   4.884   1.267   1.566
 1211SOL    HW2 7844   4.743   1.236   1.522
 1212SOL     OW 7845   5.841   2.844   0.173
 1212SOL    HW1 7846   5.871   2.768   0.122
 1212SOL    HW2 7847   5.853   2.817   0.264
 1213SOL     OW 7848   1.462   7.372   5.953
 1213SOL    HW1 7849   1.478   7.278   5.943
 1213SOL    HW2 7850   1.380   7.377   6.001
 1214SOL     OW 7851   0.848   4.819   6.244
 1214SOL    HW1 7852   0.881   4.737   6.207
 1214SOL    HW2 7853   0.754   4.805   6.256
 1215SOL     OW 7854   2.710   5.981   6.149
 1215SOL    HW1 7855   2.780   6.041   6.123
 1215SOL    HW2 7856   2.665   6.027   6.220
 1216SOL     OW 7857   4.542   8.598   3.770
 1216SOL    HW1 7858   4.458   8.643   3.776
 1216SOL    HW2 7859   4.576   8.623   3.684
 1217SOL     OW 7860   8.716   6.956   1.292
 1217SOL    HW1 7861   8.655   7.030   1.284
 1217SOL    HW2 7862   8.667   6.882   1.257
 1218SOL     OW 7863   7.231   6.768   1.175
 1218SOL    HW1 7864   7.261   6.760   1.084
 1218SOL    HW2 7865   7.225   6.862   1.190
 1219SOL     OW 7866   3.919   8.350   5.053
 1219SOL    HW1 7867   3.944   8.283   5.117
 1219SOL    HW2 7868   3.883   8.421   5.106
 1220SOL     OW 7869   3.337   6.786   4.264
 1220SOL    HW1 7870   3.394   6.762   4.337
 1220SOL    HW2 7871   3.250   6.791   4.303
 1221SOL     OW 7872   5.134   9.337   6.300
 1221SOL    HW1 7873   5.083   9.373   6.227
 1221SOL    HW2 7874   5.092   9.374   6.378
 1222SOL     OW 7875   5.332   2.416   2.652
 1222SOL    HW1 7876   5.238   2.401   2.660
 1222SOL    HW2 7877   5.369   2.381   2.734
 1223SOL     OW 7878  -0.753   4.866   5.700
 1223SOL    HW1 7879  -0.674   4.921   5.703
 1223SOL    HW2 7880  -0.725   4.788   5.652
 1224SOL     OW 7881   5.017   5.258   1.223
 1224SOL    HW1 7882   4.961   5.289   1.151
 1224SOL    HW2 7883   4.966   5.274   1.302
 1225SOL     OW 7884  -0.042   9.107   5.885
 1225SOL    HW1 7885  -0.068   9.017   5.907
 1225SOL    HW2 7886   0.039   9.121   5.934
 1226SOL     OW 7887   0.473   4.453   4.477
 1226SOL    HW1 7888   0.560   4.418   4.492
 1226SOL    HW2 7889   0.459   4.514   4.550
 1227SOL     OW 7890   7.749   4.791   1.493
 1227SOL    HW1 7891   7.747   4.884   1.472
 1227SOL    HW2 7892   7.817   4.783   1.559
 1228SOL     OW 7893   4.555   3.485   0.666
 1228SOL    HW1 7894   4.464   3.495   0.641
 1228SOL    HW2 7895   4.594   3.432   0.596
 1229SOL     OW 7896   1.952   9.433   4.304
 1229SOL    HW1 7897   1.865   9.423   4.264
 1229SOL    HW2 7898   2.001   9.357   4.274
 1230SOL     OW 7899  -0.339   3.994   5.403
 1230SOL    HW1 7900  -0.308   3.908   5.374
 1230SOL    HW2 7901  -0.418   4.010   5.350
 1231SOL     OW 7902   2.122   8.318   5.039
 1231SOL    HW1 7903   2.132   8.390   5.101
 1231SOL    HW2 7904   2.104   8.241   5.094
 1232SOL     OW 7905   6.721   4.089   2.698
 1232SOL    HW1 7906   6.779   4.164   2.686
 1232SOL    HW2 7907   6.633   4.126   2.697
 1233SOL     OW 7908   3.700  10.707   6.002
 1233SOL    HW1 7909   3.752  10.627   5.992
 1233SOL    HW2 7910   3.612  10.682   5.971
 1234SOL     OW 7911   3.625   2.892   1.611
 1234SOL    HW1 7912   3.613   2.935   1.526
 1234SOL    HW2 7913   3.563   2.820   1.610
 1235SOL     OW 7914   7.064   7.880   3.816
 1235SOL    HW1 7915   7.050   7.957   3.871
 1235SOL    HW2 7916   7.029   7.807   3.868
 1236SOL     OW 7917   4.094   6.903   6.090
 1236SOL    HW1 7918   4.047   6.905   6.007
 1236SOL    HW2 7919   4.041   6.957   6.149
 1237SOL     OW 7920   1.160   7.149   4.713
 1237SOL    HW1 7921   1.133   7.237   4.687
 1237SOL    HW2 7922   1.218   7.163   4.788
 1238SOL     OW 7923   4.694   2.045   1.643
 1238SOL    HW1 7924   4.638   2.087   1.578
 1238SOL    HW2 7925   4.663   1.954   1.647
 1239SOL     OW 7926   2.154   6.024   5.170
 1239SOL    HW1 7927   2.113   6.066   5.246
 1239SOL    HW2 7928   2.081   5.987   5.121
 1240SOL     OW 7929   5.677   2.886   4.745
 1240SOL    HW1 7930   5.670   2.812   4.806
 1240SOL    HW2 7931   5.760   2.871   4.699
 1241SOL     OW 7932   2.416   1.646   0.278
 1241SOL    HW1 7933   2.339   1.592   0.297
 1241SOL    HW2 7934   2.392   1.696   0.200
 1242SOL     OW 7935   2.781   0.486   0.039
 1242SOL    HW1 7936   2.733   0.549  -0.015
 1242SOL    HW2 7937   2.728   0.406   0.036
 1243SOL     OW 7938   2.995   3.988   0.588
 1243SOL    HW1 7939   2.923   3.977   0.526
 1243SOL    HW2 7940   3.074   3.987   0.534
 1244SOL     OW 7941   3.177   8.359   2.915
 1244SOL    HW1 7942   3.222   8.438   2.887
 1244SOL    HW2 7943   3.164   8.309   2.834
 1245SOL     OW 7944   2.951   4.116   3.896
 1245SOL    HW1 7945   2.974   4.041   3.841
 1245SOL    HW2 7946   2.966   4.192   3.840
 1246SOL     OW 7947   4.223   2.063   2.006
 1246SOL    HW1 7948   4.172   1.997   1.957
 1246SOL    HW2 7949   4.314   2.037   1.992
 1247SOL     OW 7950   0.342   7.976   4.207
 1247SOL    HW1 7951   0.437   7.968   4.205
 1247SOL    HW2 7952   0.312   7.928   4.130
 1248SOL     OW 7953   5.554   5.287   4.899
 1248SOL    HW1 7954   5.539   5.193   4.914
 1248SOL    HW2 7955   5.500   5.307   4.823
 1249SOL     OW 7956   3.154   3.109   1.226
 1249SOL    HW1 7957   3.068   3.082   1.258
 1249SOL    HW2 7958   3.180   3.040   1.165
 1250SOL     OW 7959   3.633   7.354   1.464
 1250SOL    HW1 7960   3.725   7.358   1.490
 1250SOL    HW2 7961   3.592   7.299   1.531
 1251SOL     OW 7962   7.550   4.586   1.987
 1251SOL    HW1 7963   7.600   4.561   1.909
 1251SOL    HW2 7964   7.589   4.668   2.015
 1252SOL     OW 7965   6.704   0.604   0.467
 1252SOL    HW1 7966   6.736   0.667   0.402
 1252SOL    HW2 7967   6.667   0.533   0.414
 1253SOL     OW 7968   1.553   5.799   3.936
 1253SOL    HW1 7969   1.503   5.847   4.002
 1253SOL    HW2 7970   1.577   5.866   3.871
 1254SOL     OW 7971   4.268   9.892   5.909
 1254SOL    HW1 7972   4.191   9.834   5.904
 1254SOL    HW2 7973   4.315   9.862   5.987
 1255SOL     OW 7974   2.971   3.436   1.712
 1255SOL    HW1 7975   2.938   3.483   1.636
 1255SOL    HW2 7976   2.921   3.354   1.714
 1256SOL     OW 7977   7.416   6.781   2.330
 1256SOL    HW1 7978   7.470   6.827   2.394
 1256SOL    HW2 7979   7.470   6.708   2.301
 1257SOL     OW 7980   0.676   4.327   3.407
 1257SOL    HW1 7981   0.713   4.272   3.476
 1257SOL    HW2 7982   0.589   4.291   3.392
 1258SOL     OW 7983   2.594   3.472   4.576
 1258SOL    HW1 7984   2.681   3.449   4.545
 1258SOL    HW2 7985   2.609   3.537   4.645
 1259SOL     OW 7986   2.116   9.602   5.558
 1259SOL    HW1 7987   2.048   9.539   5.533
 1259SOL    HW2 7988   2.122   9.595   5.653
 1260SOL     OW 7989   1.451   3.901   0.580
 1260SOL    HW1 7990   1.398   3.978   0.562
 1260SOL    HW2 7991   1.537   3.921   0.541
 1261SOL     OW 7992   5.972   7.646   0.670
 1261SOL    HW1 7993   5.957   7.642   0.764
 1261SOL    HW2 7994   5.979   7.555   0.643
 1262SOL     OW 7995   7.639   7.864   3.150
 1262SOL    HW1 7996   7.582   7.847   3.075
 1262SOL    HW2 7997   7.602   7.813   3.221
 1263SOL     OW 7998   3.083   2.424   2.918
 1263SOL    HW1 7999   3.177   2.429   2.903
 1263SOL    HW2 8000   3.045   2.480   2.851
 1264SOL     OW 8001   2.113   6.895   4.784
 1264SOL    HW1 8002   2.097   6.970   4.841
 1264SOL    HW2 8003   2.160   6.832   4.839
 1265SOL     OW 8004   0.724   3.090   3.843
 1265SOL    HW1 8005   0.770   3.006   3.845
 1265SOL    HW2 8006   0.711   3.112   3.935
 1266SOL     OW 8007   1.411   5.231   4.772
 1266SOL    HW1 8008   1.324   5.223   4.811
 1266SOL    HW2 8009   1.419   5.155   4.715
 1267SOL     OW 8010   4.986   2.813   0.131
 1267SOL    HW1 8011   5.064   2.806   0.077
 1267SOL    HW2 8012   4.964   2.723   0.153
 1268SOL     OW 8013   8.550   3.388   0.089
 1268SOL    HW1 8014   8.479   3.326   0.106
 1268SOL    HW2 8015   8.530   3.423   0.002
 1269SOL     OW 8016   3.843   1.631   2.223
 1269SOL    HW1 8017   3.869   1.700   2.284
 1269SOL    HW2 8018   3.925   1.587   2.200
 1270SOL     OW 8019   7.942   5.924   2.575
 1270SOL    HW1 8020   8.019   5.976   2.597
 1270SOL    HW2 8021   7.975   5.854   2.519
 1271SOL     OW 8022   0.600   3.973   3.311
 1271SOL    HW1 8023   0.514   3.934   3.294
 1271SOL    HW2 8024   0.634   3.925   3.387
 1272SOL     OW 8025   0.412   8.694   5.338
 1272SOL    HW1 8026   0.450   8.637   5.405
 1272SOL    HW2 8027   0.367   8.762   5.388
 1273SOL     OW 8028   5.166   1.585   0.741
 1273SOL    HW1 8029   5.135   1.496   0.728
 1273SOL    HW2 8030   5.114   1.638   0.681
 1274SOL     OW 8031   0.876   5.033   6.080
 1274SOL    HW1 8032   0.837   4.952   6.113
 1274SOL    HW2 8033   0.920   5.007   5.999
 1275SOL     OW 8034   1.075   9.543   4.830
 1275SOL    HW1 8035   1.069   9.472   4.894
 1275SOL    HW2 8036   1.060   9.623   4.882
 1276SOL     OW 8037   4.028   9.022   5.345
 1276SOL    HW1 8038   4.021   9.016   5.440
 1276SOL    HW2 8039   3.989   9.106   5.323
 1277SOL     OW 8040   6.569   7.725   4.741
 1277SOL    HW1 8041   6.535   7.709   4.653
 1277SOL    HW2 8042   6.654   7.681   4.742
 1278SOL     OW 8043   1.326   5.710   1.301
 1278SOL    HW1 8044   1.409   5.705   1.348
 1278SOL    HW2 8045   1.331   5.791   1.251
 1279SOL     OW 8046   2.745   7.914   1.296
 1279SOL    HW1 8047   2.770   7.869   1.215
 1279SOL    HW2 8048   2.694   7.849   1.345
 1280SOL     OW 8049   1.443   6.450   4.156
 1280SOL    HW1 8050   1.462   6.474   4.247
 1280SOL    HW2 8051   1.393   6.524   4.122
 1281SOL     OW 8052   6.502   9.092   5.008
 1281SOL    HW1 8053   6.476   9.050   5.090
 1281SOL    HW2 8054   6.473   9.183   5.018
 1282SOL     OW 8055   4.715   3.310   2.184
 1282SOL    HW1 8056   4.666   3.257   2.121
 1282SOL    HW2 8057   4.650   3.337   2.249
 1283SOL     OW 8058   3.428   4.332   2.682
 1283SOL    HW1 8059   3.428   4.335   2.587
 1283SOL    HW2 8060   3.489   4.261   2.704
 1284SOL     OW 8061   6.766   7.461   0.861
 1284SOL    HW1 8062   6.824   7.385   0.873
 1284SOL    HW2 8063   6.678   7.424   0.854
 1285SOL     OW 8064   5.452   4.185   5.357
 1285SOL    HW1 8065   5.501   4.103   5.362
 1285SOL    HW2 8066   5.490   4.240   5.426
 1286SOL     OW 8067   6.438   8.321   3.867
 1286SOL    HW1 8068   6.527   8.314   3.833
 1286SOL    HW2 8069   6.450   8.347   3.959
 1287SOL     OW 8070   6.275   6.521   0.654
 1287SOL    HW1 8071   6.191   6.474   0.661
 1287SOL    HW2 8072   6.277   6.553   0.564
 1288SOL     OW 8073   7.494   6.805   1.387
 1288SOL    HW1 8074   7.420   6.787   1.445
 1288SOL    HW2 8075   7.534   6.884   1.423
 1289SOL     OW 8076   1.425   7.114   5.871
 1289SOL    HW1 8077   1.520   7.101   5.867
 1289SOL    HW2 8078   1.391   7.033   5.908
 1290SOL     OW 8079   1.801   8.003   3.216
 1290SOL    HW1 8080   1.731   7.939   3.227
 1290SOL    HW2 8081   1.768   8.082   3.258
 1291SOL     OW 8082   2.705   3.697   5.205
 1291SOL    HW1 8083   2.684   3.740   5.288
 1291SOL    HW2 8084   2.622   3.693   5.158
 1292SOL     OW 8085   6.213   6.752   5.318
 1292SOL    HW1 8086   6.254   6.700   5.387
 1292SOL    HW2 8087   6.235   6.842   5.339
 1293SOL     OW 8088  -0.727   4.199   5.312
 1293SOL    HW1 8089  -0.698   4.260   5.244
 1293SOL    HW2 8090  -0.724   4.113   5.271
 1294SOL     OW 8091   5.795   3.190   1.130
 1294SOL    HW1 8092   5.858   3.260   1.147
 1294SOL    HW2 8093   5.754   3.174   1.214
 1295SOL     OW 8094   2.329   4.184   2.551
 1295SOL    HW1 8095   2.353   4.125   2.623
 1295SOL    HW2 8096   2.333   4.271   2.589
 1296SOL     OW 8097   5.764   7.040   5.868
 1296SOL    HW1 8098   5.689   7.079   5.824
 1296SOL    HW2 8099   5.814   6.999   5.797
 1297SOL     OW 8100   5.461   7.806   5.667
 1297SOL    HW1 8101   5.369   7.830   5.672
 1297SOL    HW2 8102   5.498   7.832   5.751
 1298SOL     OW 8103   2.026   6.634   0.600
 1298SOL    HW1 8104   1.947   6.580   0.610
 1298SOL    HW2 8105   2.011   6.710   0.657
 1299SOL     OW 8106   3.532   3.440   2.180
 1299SOL    HW1 8107   3.608   3.381   2.177
 1299SOL    HW2 8108   3.467   3.394   2.233
 1300SOL     OW 8109   2.549   3.492   2.650
 1300SOL    HW1 8110   2.471   3.544   2.631
 1300SOL    HW2 8111   2.515   3.411   2.689
 1301SOL     OW 8112   5.996   5.601   3.617
 1301SOL    HW1 8113   5.960   5.518   3.587
 1301SOL    HW2 8114   6.056   5.576   3.688
 1302SOL     OW 8115   9.453   5.621   0.040
 1302SOL    HW1 8116   9.545   5.605   0.058
 1302SOL    HW2 8117   9.430   5.558  -0.028
 1303SOL     OW 8118   6.035   2.206   1.387
 1303SOL    HW1 8119   6.051   2.201   1.293
 1303SOL    HW2 8120   5.982   2.285   1.398
 1304SOL     OW 8121   0.220   6.582   3.934
 1304SOL    HW1 8122   0.213   6.674   3.909
 1304SOL    HW2 8123   0.162   6.574   4.010
 1305SOL     OW 8124   7.193   7.209   2.129
 1305SOL    HW1 8125   7.235   7.286   2.167
 1305SOL    HW2 8126   7.142   7.242   2.056
 1306SOL     OW 8127   6.930   2.006   2.273
 1306SOL    HW1 8128   6.842   2.045   2.277
 1306SOL    HW2 8129   6.971   2.048   2.198
 1307SOL     OW 8130   6.309   3.769   2.924
 1307SOL    HW1 8131   6.326   3.678   2.901
 1307SOL    HW2 8132   6.281   3.810   2.842
 1308SOL     OW 8133   1.292   1.798   0.540
 1308SOL    HW1 8134   1.321   1.719   0.495
 1308SOL    HW2 8135   1.208   1.819   0.500
 1309SOL     OW 8136   4.108   8.886   4.409
 1309SOL    HW1 8137   4.023   8.900   4.452
 1309SOL    HW2 8138   4.106   8.793   4.384
 1310SOL     OW 8139   8.629   6.009   0.982
 1310SOL    HW1 8140   8.593   6.001   1.071
 1310SOL    HW2 8141   8.582   5.942   0.932
 1311SOL     OW 8142  -0.705   8.490   6.310
 1311SOL    HW1 8143  -0.685   8.397   6.316
 1311SOL    HW2 8144  -0.685   8.514   6.220
 1312SOL     OW 8145   5.220   2.220   0.907
 1312SOL    HW1 8146   5.276   2.247   0.835
 1312SOL    HW2 8147   5.148   2.283   0.907
 1313SOL     OW 8148   5.980   1.980   0.855
 1313SOL    HW1 8149   5.895   1.940   0.871
 1313SOL    HW2 8150   5.965   2.041   0.783
 1314SOL     OW 8151  -1.030   4.391   4.625
 1314SOL    HW1 8152  -1.098   4.458   4.620
 1314SOL    HW2 8153  -0.996   4.384   4.536
 1315SOL     OW 8154   6.290   5.057   0.389
 1315SOL    HW1 8155   6.276   5.101   0.305
 1315SOL    HW2 8156   6.215   5.083   0.442
 1316SOL     OW 8157   6.326   7.564   5.306
 1316SOL    HW1 8158   6.357   7.608   5.227
 1316SOL    HW2 8159   6.307   7.635   5.367
 1317SOL     OW 8160   5.165   6.865   0.127
 1317SOL    HW1 8161   5.081   6.818   0.128
 1317SOL    HW2 8162   5.155   6.929   0.057
 1318SOL     OW 8163   6.679   5.973   3.963
 1318SOL    HW1 8164   6.673   6.004   3.873
 1318SOL    HW2 8165   6.603   6.011   4.007
 1319SOL     OW 8166   1.711   4.923   4.568
 1319SOL    HW1 8167   1.640   4.888   4.514
 1319SOL    HW2 8168   1.676   5.005   4.604
 1320SOL     OW 8169   8.601   4.601   0.308
 1320SOL    HW1 8170   8.533   4.533   0.307
 1320SOL    HW2 8171   8.674   4.562   0.260
 1321SOL     OW 8172   1.781   0.759   0.666
 1321SOL    HW1 8173   1.703   0.785   0.715
 1321SOL    HW2 8174   1.751   0.692   0.605
 1322SOL     OW 8175   4.292   6.856   0.048
 1322SOL    HW1 8176   4.289   6.941   0.004
 1322SOL    HW2 8177   4.263   6.793  -0.018
 1323SOL     OW 8178   7.354   0.697   0.063
 1323SOL    HW1 8179   7.322   0.785   0.042
 1323SOL    HW2 8180   7.275   0.649   0.088
 1324SOL     OW 8181   2.502   0.852   0.571
 1324SOL    HW1 8182   2.559   0.852   0.648
 1324SOL    HW2 8183   2.524   0.771   0.525
 1325SOL     OW 8184   3.795   7.489   4.625
 1325SOL    HW1 8185   3.845   7.432   4.683
 1325SOL    HW2 8186   3.714   7.507   4.672
 1326SOL     OW 8187   2.649   7.495   5.856
 1326SOL    HW1 8188   2.597   7.447   5.921
 1326SOL    HW2 8189   2.739   7.491   5.890
 1327SOL     OW 8190  -0.437   3.241   3.743
 1327SOL    HW1 8191  -0.372   3.296   3.786
 1327SOL    HW2 8192  -0.450   3.282   3.657
 1328SOL     OW 8193   1.053   2.952   3.531
 1328SOL    HW1 8194   1.105   2.916   3.603
 1328SOL    HW2 8195   1.000   3.020   3.571
 1329SOL     OW 8196   7.018   9.485   4.489
 1329SOL    HW1 8197   7.085   9.503   4.423
 1329SOL    HW2 8198   6.961   9.562   4.488
 1330SOL     OW 8199   6.949   7.065   2.182
 1330SOL    HW1 8200   7.036   7.044   2.217
 1330SOL    HW2 8201   6.941   7.009   2.105
 1331SOL     OW 8202   5.367   7.412   5.509
 1331SOL    HW1 8203   5.454   7.444   5.533
 1331SOL    HW2 8204   5.310   7.488   5.520
 1332SOL     OW 8205   6.956   9.954   4.700
 1332SOL    HW1 8206   7.016   9.941   4.774
 1332SOL    HW2 8207   7.012   9.966   4.625
 1333SOL     OW 8208   5.645   7.944   1.810
 1333SOL    HW1 8209   5.727   7.979   1.775
 1333SOL    HW2 8210   5.624   7.870   1.752
 1334SOL     OW 8211   5.278   1.886   0.531
 1334SOL    HW1 8212   5.295   1.979   0.543
 1334SOL    HW2 8213   5.361   1.849   0.503
 1335SOL     OW 8214   5.100   8.256   4.506
 1335SOL    HW1 8215   5.183   8.286   4.470
 1335SOL    HW2 8216   5.067   8.193   4.442
 1336SOL     OW 8217   8.182   1.762   0.086
 1336SOL    HW1 8218   8.134   1.762   0.004
 1336SOL    HW2 8219   8.217   1.851   0.093
 1337SOL     OW 8220   2.969  10.442   5.985
 1337SOL    HW1 8221   3.053  10.479   5.958
 1337SOL    HW2 8222   2.931  10.409   5.904
 1338SOL     OW 8223   5.204   7.999   1.774
 1338SOL    HW1 8224   5.214   8.055   1.851
 1338SOL    HW2 8225   5.111   8.008   1.750
 1339SOL     OW 8226   4.959   8.346   4.185
 1339SOL    HW1 8227   5.017   8.309   4.251
 1339SOL    HW2 8228   4.947   8.275   4.121
 1340SOL     OW 8229   3.259   6.107   1.178
 1340SOL    HW1 8230   3.293   6.027   1.137
 1340SOL    HW2 8231   3.338   6.159   1.196
 1341SOL     OW 8232   2.343   3.379   2.808
 1341SOL    HW1 8233   2.279   3.309   2.817
 1341SOL    HW2 8234   2.292   3.455   2.779
 1342SOL     OW 8235   0.048   8.344   5.568
 1342SOL    HW1 8236  -0.021   8.356   5.633
 1342SOL    HW2 8237   0.016   8.390   5.490
 1343SOL     OW 8238   3.541   3.137   0.985
 1343SOL    HW1 8239   3.569   3.049   0.963
 1343SOL    HW2 8240   3.567   3.150   1.076
 1344SOL     OW 8241   0.799   7.652   5.639
 1344SOL    HW1 8242   0.788   7.604   5.722
 1344SOL    HW2 8243   0.846   7.591   5.582
 1345SOL     OW 8244   0.725   7.027   5.889
 1345SOL    HW1 8245   0.783   7.079   5.945
 1345SOL    HW2 8246   0.704   6.950   5.941
 1346SOL     OW 8247   2.065   6.774   6.236
 1346SOL    HW1 8248   2.078   6.681   6.259
 1346SOL    HW2 8249   2.052   6.773   6.142
 1347SOL     OW 8250  -0.344   3.439   4.426
 1347SOL    HW1 8251  -0.419   3.386   4.399
 1347SOL    HW2 8252  -0.378   3.528   4.431
 1348SOL     OW 8253   2.668   4.602   4.352
 1348SOL    HW1 8254   2.625   4.555   4.424
 1348SOL    HW2 8255   2.748   4.552   4.336
 1349SOL     OW 8256   7.180   8.301   5.029
 1349SOL    HW1 8257   7.099   8.353   5.026
 1349SOL    HW2 8258   7.196   8.276   4.938
 1350SOL     OW 8259   7.970   7.402   3.194
 1350SOL    HW1 8260   8.013   7.316   3.194
 1350SOL    HW2 8261   8.036   7.463   3.163
 1351SOL     OW 8262   2.897   5.972   0.549
 1351SOL    HW1 8263   2.843   5.930   0.616
 1351SOL    HW2 8264   2.843   6.043   0.516
 1352SOL     OW 8265   6.209   5.451   5.607
 1352SOL    HW1 8266   6.275   5.448   5.677
 1352SOL    HW2 8267   6.143   5.514   5.639
 1353SOL     OW 8268   5.714   2.530   3.558
 1353SOL    HW1 8269   5.681   2.467   3.494
 1353SOL    HW2 8270   5.698   2.615   3.517
 1354SOL     OW 8271   8.310   8.593   3.103
 1354SOL    HW1 8272   8.371   8.608   3.175
 1354SOL    HW2 8273   8.255   8.671   3.103
 1355SOL     OW 8274   2.430   4.373   1.153
 1355SOL    HW1 8275   2.485   4.427   1.097
 1355SOL    HW2 8276   2.482   4.360   1.232
 1356SOL     OW 8277  -0.173   4.125   3.366
 1356SOL    HW1 8278  -0.256   4.089   3.399
 1356SOL    HW2 8279  -0.199   4.190   3.301
 1357SOL     OW 8280  -0.691   4.217   4.369
 1357SOL    HW1 8281  -0.743   4.238   4.291
 1357SOL    HW2 8282  -0.603   4.246   4.348
 1358SOL     OW 8283   2.099   3.506   1.462
 1358SOL    HW1 8284   2.169   3.546   1.411
 1358SOL    HW2 8285   2.130   3.510   1.552
 1359SOL     OW 8286   5.873   6.182   5.760
 1359SOL    HW1 8287   5.904   6.272   5.750
 1359SOL    HW2 8288   5.875   6.166   5.855
 1360SOL     OW 8289   1.860   9.725   5.906
 1360SOL    HW1 8290   1.766   9.736   5.922
 1360SOL    HW2 8291   1.887   9.805   5.861
 1361SOL     OW 8292   4.752   7.770   1.388
 1361SOL    HW1 8293   4.748   7.777   1.483
 1361SOL    HW2 8294   4.760   7.861   1.358
 1362SOL     OW 8295   5.433   1.853   2.285
 1362SOL    HW1 8296   5.446   1.941   2.322
 1362SOL    HW2 8297   5.497   1.799   2.331
 1363SOL     OW 8298   0.689   0.888   0.726
 1363SOL    HW1 8299   0.714   0.976   0.754
 1363SOL    HW2 8300   0.745   0.869   0.651
 1364SOL     OW 8301  -0.808   4.476   4.385
 1364SOL    HW1 8302  -0.744   4.469   4.314
 1364SOL    HW2 8303  -0.846   4.388   4.391
 1365SOL     OW 8304   2.024   2.957   1.718
 1365SOL    HW1 8305   2.103   3.006   1.694
 1365SOL    HW2 8306   2.054   2.869   1.736
 1366SOL     OW 8307  -1.142   4.372   5.650
 1366SOL    HW1 8308  -1.084   4.334   5.585
 1366SOL    HW2 8309  -1.165   4.458   5.615
 1367SOL     OW 8310  -0.332   8.556   5.974
 1367SOL    HW1 8311  -0.315   8.648   5.953
 1367SOL    HW2 8312  -0.246   8.521   5.998
 1368SOL     OW 8313   0.340   4.187   4.926
 1368SOL    HW1 8314   0.434   4.204   4.916
 1368SOL    HW2 8315   0.299   4.243   4.860
 1369SOL     OW 8316   3.559   1.660   1.148
 1369SOL    HW1 8317   3.547   1.644   1.241
 1369SOL    HW2 8318   3.590   1.750   1.143
 1370SOL     OW 8319  -2.163   3.853   6.214
 1370SOL    HW1 8320  -2.203   3.831   6.298
 1370SOL    HW2 8321  -2.103   3.924   6.233
 1371SOL     OW 8322   7.325   8.316   2.590
 1371SOL    HW1 8323   7.362   8.361   2.515
 1371SOL    HW2 8324   7.284   8.238   2.554
 1372SOL     OW 8325   7.398   7.103   1.959
 1372SOL    HW1 8326   7.331   7.129   2.023
 1372SOL    HW2 8327   7.354   7.039   1.903
 1373SOL     OW 8328   7.254   2.386   1.280
 1373SOL    HW1 8329   7.313   2.459   1.297
 1373SOL    HW2 8330   7.227   2.355   1.367
 1374SOL     OW 8331   8.095   5.518   0.115
 1374SOL    HW1 8332   8.150   5.568   0.176
 1374SOL    HW2 8333   8.064   5.583   0.052
 1375SOL     OW 8334   1.255   8.648   3.023
 1375SOL    HW1 8335   1.215   8.724   2.980
 1375SOL    HW2 8336   1.183   8.586   3.036
 1376SOL     OW 8337   2.908   3.119   0.863
 1376SOL    HW1 8338   2.823   3.097   0.825
 1376SOL    HW2 8339   2.970   3.111   0.790
 1377SOL     OW 8340   2.408   7.734   5.256
 1377SOL    HW1 8341   2.329   7.679   5.257
 1377SOL    HW2 8342   2.408   7.776   5.170
 1378SOL     OW 8343  -0.836   4.265   5.979
 1378SOL    HW1 8344  -0.892   4.338   5.955
 1378SOL    HW2 8345  -0.752   4.284   5.937
 1379SOL     OW 8346   0.149   3.621   5.767
 1379SOL    HW1 8347   0.086   3.583   5.706
 1379SOL    HW2 8348   0.229   3.569   5.754
 1380SOL     OW 8349   5.136   3.892   5.497
 1380SOL    HW1 8350   5.099   3.931   5.418
 1380SOL    HW2 8351   5.063   3.886   5.558
 1381SOL     OW 8352   2.250   1.947   1.604
 1381SOL    HW1 8353   2.165   1.903   1.600
 1381SOL    HW2 8354   2.231   2.036   1.574
 1382SOL     OW 8355  -0.771   2.220   2.946
 1382SOL    HW1 8356  -0.826   2.142   2.936
 1382SOL    HW2 8357  -0.682   2.189   2.929
 1383SOL     OW 8358   8.515   7.770   2.384
 1383SOL    HW1 8359   8.442   7.832   2.392
 1383SOL    HW2 8360   8.593   7.821   2.406
 1384SOL     OW 8361   9.887   7.350   0.523
 1384SOL    HW1 8362   9.867   7.259   0.541
 1384SOL    HW2 8363   9.813   7.399   0.559
 1385SOL     OW 8364   6.756   6.427   1.184
 1385SOL    HW1 8365   6.757   6.397   1.275
 1385SOL    HW2 8366   6.809   6.507   1.184
 1386SOL     OW 8367   2.894   6.670   0.633
 1386SOL    HW1 8368   2.808   6.629   0.637
 1386SOL    HW2 8369   2.877   6.763   0.649
 1387SOL     OW 8370   7.447   3.731   0.053
 1387SOL    HW1 8371   7.482   3.765  -0.029
 1387SOL    HW2 8372   7.354   3.755   0.051
 1388SOL     OW 8373   4.929   3.502   5.151
 1388SOL    HW1 8374   4.853   3.538   5.197
 1388SOL    HW2 8375   4.977   3.454   5.217
 1389SOL     OW 8376   3.336   2.333   0.075
 1389SOL    HW1 8377   3.409   2.275   0.054
 1389SOL    HW2 8378   3.322   2.320   0.169
 1390SOL     OW 8379   1.679   3.433   1.227
 1390SOL    HW1 8380   1.694   3.376   1.151
 1390SOL    HW2 8381   1.597   3.478   1.207
 1391SOL     OW 8382   5.855   5.639   6.144
 1391SOL    HW1 8383   5.842   5.594   6.227
 1391SOL    HW2 8384   5.852   5.732   6.166
 1392SOL     OW 8385   7.023   3.914   2.566
 1392SOL    HW1 8386   6.999   3.989   2.511
 1392SOL    HW2 8387   6.939   3.883   2.600
 1393SOL     OW 8388   7.663   8.282   4.110
 1393SOL    HW1 8389   7.593   8.235   4.155
 1393SOL    HW2 8390   7.741   8.263   4.162
 1394SOL     OW 8391   5.121   5.384   0.859
 1394SOL    HW1 8392   5.188   5.319   0.838
 1394SOL    HW2 8393   5.043   5.332   0.880
 1395SOL     OW 8394   6.361   8.843   4.127
 1395SOL    HW1 8395   6.436   8.790   4.100
 1395SOL    HW2 8396   6.381   8.931   4.095
 1396SOL     OW 8397   3.634   6.222   0.592
 1396SOL    HW1 8398   3.670   6.286   0.653
 1396SOL    HW2 8399   3.669   6.138   0.623
 1397SOL     OW 8400   1.115   7.142   2.553
 1397SOL    HW1 8401   1.029   7.110   2.581
 1397SOL    HW2 8402   1.162   7.160   2.635
 1398SOL     OW 8403   0.407   7.787   5.692
 1398SOL    HW1 8404   0.320   7.753   5.671
 1398SOL    HW2 8405   0.391   7.875   5.725
 1399SOL     OW 8406   5.052   5.844   0.923
 1399SOL    HW1 8407   4.993   5.822   0.995
 1399SOL    HW2 8408   5.004   5.910   0.872
 1400SOL     OW 8409  -0.961   3.574   3.973
 1400SOL    HW1 8410  -0.951   3.655   3.924
 1400SOL    HW2 8411  -1.053   3.571   3.997
 1401SOL     OW 8412  -1.329   2.823   4.353
 1401SOL    HW1 8413  -1.301   2.733   4.370
 1401SOL    HW2 8414  -1.261   2.858   4.295
 1402SOL     OW 8415   5.128   1.336   0.387
 1402SOL    HW1 8416   5.203   1.277   0.385
 1402SOL    HW2 8417   5.163   1.420   0.418
 1403SOL     OW 8418   0.222   2.118   2.969
 1403SOL    HW1 8419   0.234   2.076   3.054
 1403SOL    HW2 8420   0.259   2.206   2.981
 1404SOL     OW 8421   6.441   8.081   4.636
 1404SOL    HW1 8422   6.504   8.065   4.565
 1404SOL    HW2 8423   6.401   8.165   4.614
 1405SOL     OW 8424   0.347   3.613   4.013
 1405SOL    HW1 8425   0.271   3.613   4.071
 1405SOL    HW2 8426   0.395   3.534   4.037
 1406SOL     OW 8427   6.290   0.884   0.878
 1406SOL    HW1 8428   6.380   0.859   0.900
 1406SOL    HW2 8429   6.255   0.809   0.830
 1407SOL     OW 8430   0.863   4.962   1.491
 1407SOL    HW1 8431   0.846   4.938   1.400
 1407SOL    HW2 8432   0.879   5.056   1.488
 1408SOL     OW 8433   1.834   6.288   1.880
 1408SOL    HW1 8434   1.776   6.219   1.911
 1408SOL    HW2 8435   1.822   6.289   1.785
 1409SOL     OW 8436   7.316   6.346   4.114
 1409SOL    HW1 8437   7.225   6.332   4.088
 1409SOL    HW2 8438   7.361   6.369   4.033
 1410SOL     OW 8439   3.375   6.828   3.970
 1410SOL    HW1 8440   3.382   6.824   4.065
 1410SOL    HW2 8441   3.465   6.821   3.938
 1411SOL     OW 8442   5.829   4.453   5.563
 1411SOL    HW1 8443   5.873   4.532   5.531
 1411SOL    HW2 8444   5.886   4.422   5.634
 1412SOL     OW 8445   2.377   8.155   6.164
 1412SOL    HW1 8446   2.409   8.242   6.189
 1412SOL    HW2 8447   2.383   8.154   6.068
 1413SOL     OW 8448   2.457   3.657   5.305
 1413SOL    HW1 8449   2.468   3.562   5.308
 1413SOL    HW2 8450   2.362   3.670   5.307
 1414SOL     OW 8451   1.358   8.245   5.092
 1414SOL    HW1 8452   1.297   8.282   5.156
 1414SOL    HW2 8453   1.343   8.296   5.012
 1415SOL     OW 8454   0.383   4.634   4.668
 1415SOL    HW1 8455   0.451   4.643   4.735
 1415SOL    HW2 8456   0.304   4.613   4.718
 1416SOL     OW 8457   5.632   6.004   5.768
 1416SOL    HW1 8458   5.588   6.089   5.776
 1416SOL    HW2 8459   5.723   6.022   5.791
 1417SOL     OW 8460   0.985   6.097   5.972
 1417SOL    HW1 8461   0.905   6.060   5.934
 1417SOL    HW2 8462   1.005   6.038   6.046
 1418SOL     OW 8463   1.104   9.388   4.045
 1418SOL    HW1 8464   1.198   9.392   4.028
 1418SOL    HW2 8465   1.095   9.328   4.119
 1419SOL     OW 8466   7.562   4.521   1.432
 1419SOL    HW1 8467   7.621   4.595   1.446
 1419SOL    HW2 8468   7.595   4.453   1.491
 1420SOL     OW 8469   0.620   3.317   4.875
 1420SOL    HW1 8470   0.593   3.408   4.863
 1420SOL    HW2 8471   0.546   3.266   4.842
 1421SOL     OW 8472   4.513   3.024   0.398
 1421SOL    HW1 8473   4.538   3.116   0.399
 1421SOL    HW2 8474   4.592   2.978   0.370
 1422SOL     OW 8475   8.678   5.158   0.589
 1422SOL    HW1 8476   8.605   5.218   0.568
 1422SOL    HW2 8477   8.716   5.136   0.504
 1423SOL     OW 8478   8.693   6.382   1.696
 1423SOL    HW1 8479   8.709   6.324   1.771
 1423SOL    HW2 8480   8.631   6.447   1.730
 1424SOL     OW 8481   7.241   6.530   3.245
 1424SOL    HW1 8482   7.247   6.445   3.202
 1424SOL    HW2 8483   7.321   6.576   3.220
 1425SOL     OW 8484   0.821   7.485   4.223
 1425SOL    HW1 8485   0.732   7.492   4.188
 1425SOL    HW2 8486   0.837   7.391   4.229
 1426SOL     OW 8487  -0.435   2.196   3.052
 1426SOL    HW1 8488  -0.388   2.136   3.110
 1426SOL    HW2 8489  -0.377   2.208   2.977
 1427SOL     OW 8490   4.324   9.411   6.196
 1427SOL    HW1 8491   4.337   9.455   6.280
 1427SOL    HW2 8492   4.412   9.401   6.160
 1428SOL     OW 8493   5.591   1.989   3.341
 1428SOL    HW1 8494   5.598   1.896   3.322
 1428SOL    HW2 8495   5.652   2.003   3.414
 1429SOL     OW 8496   6.557   5.173   4.811
 1429SOL    HW1 8497   6.619   5.142   4.745
 1429SOL    HW2 8498   6.520   5.093   4.848
 1430SOL     OW 8499   8.618   7.702   1.697
 1430SOL    HW1 8500   8.554   7.644   1.656
 1430SOL    HW2 8501   8.662   7.647   1.762
 1431SOL     OW 8502   3.965   1.023   1.030
 1431SOL    HW1 8503   3.873   1.049   1.018
 1431SOL    HW2 8504   3.960   0.936   1.069
 1432SOL     OW 8505   1.922   3.518   3.903
 1432SOL    HW1 8506   2.014   3.541   3.896
 1432SOL    HW2 8507   1.890   3.518   3.812
 1433SOL     OW 8508   5.908   1.521   1.911
 1433SOL    HW1 8509   5.912   1.544   1.818
 1433SOL    HW2 8510   5.993   1.548   1.946
 1434SOL     OW 8511   1.089   1.213   1.906
 1434SOL    HW1 8512   1.166   1.269   1.892
 1434SOL    HW2 8513   1.046   1.210   1.821
 1435SOL     OW 8514   8.628   4.056   0.765
 1435SOL    HW1 8515   8.671   4.014   0.840
 1435SOL    HW2 8516   8.699   4.070   0.702
 1436SOL     OW 8517   6.680   5.108   4.571
 1436SOL    HW1 8518   6.771   5.079   4.584
 1436SOL    HW2 8519   6.668   5.104   4.476
 1437SOL     OW 8520   6.022   5.565   0.971
 1437SOL    HW1 8521   6.107   5.607   0.962
 1437SOL    HW2 8522   6.039   5.473   0.950
 1438SOL     OW 8523   2.241  10.582   6.208
 1438SOL    HW1 8524   2.204  10.516   6.267
 1438SOL    HW2 8525   2.328  10.600   6.243
 1439SOL     OW 8526   7.796   7.789   2.123
 1439SOL    HW1 8527   7.845   7.737   2.059
 1439SOL    HW2 8528   7.837   7.876   2.118
 1440SOL     OW 8529   3.697   2.926   0.368
 1440SOL    HW1 8530   3.628   2.953   0.308
 1440SOL    HW2 8531   3.678   2.973   0.449
 1441SOL     OW 8532   0.904   6.919   5.712
 1441SOL    HW1 8533   0.822   6.924   5.761
 1441SOL    HW2 8534   0.884   6.963   5.629
 1442SOL     OW 8535   6.636   3.770   0.183
 1442SOL    HW1 8536   6.633   3.855   0.139
 1442SOL    HW2 8537   6.558   3.771   0.240
 1443SOL     OW 8538   6.462   2.473   3.199
 1443SOL    HW1 8539   6.479   2.448   3.290
 1443SOL    HW2 8540   6.548   2.488   3.162
 1444SOL     OW 8541   4.779   1.619   0.197
 1444SOL    HW1 8542   4.712   1.685   0.178
 1444SOL    HW2 8543   4.768   1.553   0.128
 1445SOL     OW 8544   7.491   8.723   4.893
 1445SOL    HW1 8545   7.426   8.758   4.831
 1445SOL    HW2 8546   7.447   8.647   4.933
 1446SOL     OW 8547   5.483  10.687   6.052
 1446SOL    HW1 8548   5.521  10.728   5.974
 1446SOL    HW2 8549   5.459  10.599   6.025
 1447SOL     OW 8550   4.567   8.554   2.805
 1447SOL    HW1 8551   4.497   8.580   2.745
 1447SOL    HW2 8552   4.522   8.534   2.887
 1448SOL     OW 8553   1.024   9.316   5.899
 1448SOL    HW1 8554   0.929   9.323   5.889
 1448SOL    HW2 8555   1.049   9.396   5.944
 1449SOL     OW 8556   1.323   6.993   4.236
 1449SOL    HW1 8557   1.279   7.063   4.285
 1449SOL    HW2 8558   1.251   6.946   4.192
 1450SOL     OW 8559   5.643   4.318   1.520
 1450SOL    HW1 8560   5.641   4.395   1.578
 1450SOL    HW2 8561   5.556   4.279   1.530
 1451SOL     OW 8562   2.796   4.922   4.914
 1451SOL    HW1 8563   2.784   5.017   4.919
 1451SOL    HW2 8564   2.726   4.886   4.969
 1452SOL     OW 8565   1.489   6.306   2.353
 1452SOL    HW1 8566   1.504   6.224   2.401
 1452SOL    HW2 8567   1.530   6.292   2.268
 1453SOL     OW 8568   2.314   6.192   1.603
 1453SOL    HW1 8569   2.275   6.160   1.684
 1453SOL    HW2 8570   2.250   6.254   1.569
 1454SOL     OW 8571   8.429   3.016   0.064
 1454SOL    HW1 8572   8.397   2.959   0.133
 1454SOL    HW2 8573   8.508   2.973   0.031
 1455SOL     OW 8574   8.794   7.693   2.208
 1455SOL    HW1 8575   8.783   7.721   2.298
 1455SOL    HW2 8576   8.750   7.761   2.156
 1456SOL     OW 8577   5.686   9.546   6.074
 1456SOL    HW1 8578   5.775   9.575   6.094
 1456SOL    HW2 8579   5.642   9.541   6.159
 1457SOL     OW 8580  -0.506   3.599   4.157
 1457SOL    HW1 8581  -0.489   3.666   4.222
 1457SOL    HW2 8582  -0.601   3.587   4.158
 1458SOL     OW 8583   7.014   8.603   2.950
 1458SOL    HW1 8584   7.061   8.678   2.914
 1458SOL    HW2 8585   7.081   8.552   2.994
 1459SOL     OW 8586   6.755   3.808   3.800
 1459SOL    HW1 8587   6.668   3.835   3.770
 1459SOL    HW2 8588   6.813   3.828   3.727
 1460SOL     OW 8589   5.989   2.627   2.845
 1460SOL    HW1 8590   5.991   2.698   2.781
 1460SOL    HW2 8591   5.898   2.600   2.849
 1461SOL     OW 8592   2.194   3.027   2.070
 1461SOL    HW1 8593   2.112   3.010   2.116
 1461SOL    HW2 8594   2.178   3.108   2.022
 1462SOL     OW 8595   2.565   7.943   5.745
 1462SOL    HW1 8596   2.556   7.871   5.682
 1462SOL    HW2 8597   2.660   7.951   5.759
 1463SOL     OW 8598   5.132   9.140   4.465
 1463SOL    HW1 8599   5.193   9.168   4.397
 1463SOL    HW2 8600   5.047   9.138   4.421
 1464SOL     OW 8601   4.859   9.707   5.635
 1464SOL    HW1 8602   4.807   9.770   5.685
 1464SOL    HW2 8603   4.794   9.644   5.603
 1465SOL     OW 8604  -0.762   2.747   3.928
 1465SOL    HW1 8605  -0.710   2.702   3.862
 1465SOL    HW2 8606  -0.701   2.759   4.002
 1466SOL     OW 8607   7.440   5.673   2.067
 1466SOL    HW1 8608   7.348   5.699   2.073
 1466SOL    HW2 8609   7.441   5.585   2.104
 1467SOL     OW 8610   1.182   7.017   3.456
 1467SOL    HW1 8611   1.096   7.011   3.496
 1467SOL    HW2 8612   1.216   7.102   3.484
 1468SOL     OW 8613   4.728   8.319   4.722
 1468SOL    HW1 8614   4.735   8.316   4.818
 1468SOL    HW2 8615   4.771   8.401   4.698
 1469SOL     OW 8616   0.538   4.916   5.870
 1469SOL    HW1 8617   0.455   4.962   5.862
 1469SOL    HW2 8618   0.594   4.954   5.802
 1470SOL     OW 8619   7.831   4.770   0.657
 1470SOL    HW1 8620   7.905   4.798   0.603
 1470SOL    HW2 8621   7.815   4.679   0.632
 1471SOL     OW 8622   3.458   6.450   0.847
 1471SOL    HW1 8623   3.462   6.464   0.752
 1471SOL    HW2 8624   3.486   6.533   0.885
 1472SOL     OW 8625   1.357   3.392   3.005
 1472SOL    HW1 8626   1.338   3.335   3.080
 1472SOL    HW2 8627   1.419   3.456   3.039
 1473SOL     OW 8628   2.323   4.859   0.860
 1473SOL    HW1 8629   2.411   4.851   0.895
 1473SOL    HW2 8630   2.311   4.782   0.805
 1474SOL     OW 8631   0.625   5.096   2.522
 1474SOL    HW1 8632   0.557   5.034   2.549
 1474SOL    HW2 8633   0.704   5.043   2.512
 1475SOL     OW 8634   4.187   1.802   0.524
 1475SOL    HW1 8635   4.213   1.877   0.578
 1475SOL    HW2 8636   4.140   1.841   0.450
 1476SOL     OW 8637   3.524   3.509   4.048
 1476SOL    HW1 8638   3.471   3.435   4.077
 1476SOL    HW2 8639   3.545   3.489   3.957
 1477SOL     OW 8640   6.373   3.155   3.193
 1477SOL    HW1 8641   6.461   3.123   3.172
 1477SOL    HW2 8642   6.366   3.142   3.287
 1478SOL     OW 8643   4.561   6.445   4.773
 1478SOL    HW1 8644   4.596   6.498   4.844
 1478SOL    HW2 8645   4.525   6.509   4.711
 1479SOL     OW 8646   4.700   4.056   0.423
 1479SOL    HW1 8647   4.605   4.058   0.432
 1479SOL    HW2 8648   4.730   3.996   0.491
 1480SOL     OW 8649   2.180   6.500   6.221
 1480SOL    HW1 8650   2.214   6.451   6.296
 1480SOL    HW2 8651   2.227   6.464   6.146
 1481SOL     OW 8652   6.948   8.363   6.000
 1481SOL    HW1 8653   7.026   8.390   6.048
 1481SOL    HW2 8654   6.914   8.445   5.963
 1482SOL     OW 8655   0.674   1.564   1.366
 1482SOL    HW1 8656   0.727   1.519   1.433
 1482SOL    HW2 8657   0.630   1.635   1.414
 1483SOL     OW 8658   6.260   8.012   5.546
 1483SOL    HW1 8659   6.327   7.946   5.563
 1483SOL    HW2 8660   6.296   8.065   5.475
 1484SOL     OW 8661   6.801   6.545   4.097
 1484SOL    HW1 8662   6.860   6.620   4.104
 1484SOL    HW2 8663   6.812   6.514   4.007
 1485SOL     OW 8664  -1.054   4.121   4.657
 1485SOL    HW1 8665  -1.138   4.141   4.699
 1485SOL    HW2 8666  -1.035   4.199   4.605
 1486SOL     OW 8667   9.467   6.194   0.206
 1486SOL    HW1 8668   9.380   6.157   0.222
 1486SOL    HW2 8669   9.474   6.197   0.110
 1487SOL     OW 8670   4.357   1.991   1.577
 1487SOL    HW1 8671   4.403   2.062   1.532
 1487SOL    HW2 8672   4.336   1.928   1.509
 1488SOL     OW 8673   1.333   4.533   6.017
 1488SOL    HW1 8674   1.365   4.496   5.935
 1488SOL    HW2 8675   1.332   4.627   6.003
 1489SOL     OW 8676   5.709   2.614   1.389
 1489SOL    HW1 8677   5.627   2.590   1.432
 1489SOL    HW2 8678   5.747   2.682   1.444
 1490SOL     OW 8679   0.984   0.986   0.474
 1490SOL    HW1 8680   1.040   0.958   0.546
 1490SOL    HW2 8681   0.923   0.914   0.461
 1491SOL     OW 8682   3.707   1.450   2.428
 1491SOL    HW1 8683   3.681   1.465   2.519
 1491SOL    HW2 8684   3.797   1.482   2.423
 1492SOL     OW 8685   3.808   5.979   0.453
 1492SOL    HW1 8686   3.833   5.928   0.530
 1492SOL    HW2 8687   3.741   5.926   0.409
 1493SOL     OW 8688   3.384   3.676   1.956
 1493SOL    HW1 8689   3.383   3.712   1.867
 1493SOL    HW2 8690   3.317   3.608   1.956
 1494SOL     OW 8691   8.063   6.406   2.224
 1494SOL    HW1 8692   8.045   6.339   2.290
 1494SOL    HW2 8693   8.036   6.365   2.142
 1495SOL     OW 8694  -1.029   4.813   5.255
 1495SOL    HW1 8695  -0.968   4.777   5.190
 1495SOL    HW2 8696  -0.993   4.784   5.339
 1496SOL     OW 8697  -0.128   1.825   2.741
 1496SOL    HW1 8698  -0.038   1.833   2.708
 1496SOL    HW2 8699  -0.152   1.734   2.724
 1497SOL     OW 8700   2.694   3.397   2.058
 1497SOL    HW1 8701   2.617   3.346   2.032
 1497SOL    HW2 8702   2.684   3.410   2.152
 1498SOL     OW 8703   5.185   6.710   4.804
 1498SOL    HW1 8704   5.250   6.728   4.872
 1498SOL    HW2 8705   5.133   6.791   4.799
 1499SOL     OW 8706   1.702   7.176   3.029
 1499SOL    HW1 8707   1.649   7.248   3.061
 1499SOL    HW2 8708   1.650   7.098   3.046
 1500SOL     OW 8709   6.614   3.398   0.936
 1500SOL    HW1 8710   6.562   3.392   1.016
 1500SOL    HW2 8711   6.647   3.309   0.921
 1501SOL     OW 8712   3.880   6.113   6.102
 1501SOL    HW1 8713   3.853   6.199   6.133
 1501SOL    HW2 8714   3.961   6.129   6.054
 1502SOL     OW 8715   0.889   4.052   4.513
 1502SOL    HW1 8716   0.970   4.098   4.535
 1502SOL    HW2 8717   0.891   4.046   4.417
 1503SOL     OW 8718   4.994   4.662   1.257
 1503SOL    HW1 8719   5.045   4.601   1.311
 1503SOL    HW2 8720   4.957   4.608   1.188
 1504SOL     OW 8721   1.387   3.898   2.224
 1504SOL    HW1 8722   1.292   3.899   2.235
 1504SOL    HW2 8723   1.412   3.807   2.237
 1505SOL     OW 8724   6.574   0.897   0.901
 1505SOL    HW1 8725   6.614   0.972   0.857
 1505SOL    HW2 8726   6.555   0.835   0.831
 1506SOL     OW 8727   7.481   6.644   0.384
 1506SOL    HW1 8728   7.553   6.707   0.382
 1506SOL    HW2 8729   7.456   6.638   0.476
 1507SOL     OW 8730   3.057   4.800   3.259
 1507SOL    HW1 8731   3.142   4.767   3.228
 1507SOL    HW2 8732   3.079   4.879   3.308
 1508SOL     OW 8733   3.862   6.403   6.290
 1508SOL    HW1 8734   3.823   6.467   6.348
 1508SOL    HW2 8735   3.843   6.436   6.202
 1509SOL     OW 8736   7.262   5.779   0.930
 1509SOL    HW1 8737   7.290   5.852   0.985
 1509SOL    HW2 8738   7.341   5.727   0.917
 1510SOL     OW 8739   3.736   4.030   2.527
 1510SOL    HW1 8740   3.692   4.057   2.608
 1510SOL    HW2 8741   3.673   3.973   2.484
 1511SOL     OW 8742   5.791   3.644   2.090
 1511SOL    HW1 8743   5.763   3.652   2.181
 1511SOL    HW2 8744   5.730   3.700   2.041
 1512SOL     OW 8745   2.831   5.501   4.445
 1512SOL    HW1 8746   2.914   5.459   4.421
 1512SOL    HW2 8747   2.830   5.582   4.394
 1513SOL     OW 8748   8.454   6.927   2.074
 1513SOL    HW1 8749   8.415   6.919   2.161
 1513SOL    HW2 8750   8.547   6.938   2.090
 1514SOL     OW 8751   4.421   8.115   5.691
 1514SOL    HW1 8752   4.487   8.181   5.670
 1514SOL    HW2 8753   4.390   8.085   5.605
 1515SOL     OW 8754   1.792   5.740   5.751
 1515SOL    HW1 8755   1.842   5.802   5.698
 1515SOL    HW2 8756   1.830   5.655   5.732
 1516SOL     OW 8757   6.826   8.015   5.853
 1516SOL    HW1 8758   6.794   8.027   5.942
 1516SOL    HW2 8759   6.785   8.086   5.803
 1517SOL     OW 8760   6.564   9.414   4.572
 1517SOL    HW1 8761   6.637   9.387   4.515
 1517SOL    HW2 8762   6.519   9.482   4.522
 1518SOL     OW 8763   3.327   1.599   2.459
 1518SOL    HW1 8764   3.395   1.585   2.393
 1518SOL    HW2 8765   3.332   1.522   2.515
 1519SOL     OW 8766   0.311   7.784   4.653
 1519SOL    HW1 8767   0.230   7.782   4.702
 1519SOL    HW2 8768   0.359   7.858   4.688
 1520SOL     OW 8769   0.714   4.128   3.578
 1520SOL    HW1 8770   0.648   4.149   3.644
 1520SOL    HW2 8771   0.715   4.033   3.575
 1521SOL     OW 8772  -0.419   7.408   5.916
 1521SOL    HW1 8773  -0.425   7.455   5.833
 1521SOL    HW2 8774  -0.509   7.407   5.950
 1522SOL     OW 8775   8.778   8.545   2.669
 1522SOL    HW1 8776   8.741   8.550   2.581
 1522SOL    HW2 8777   8.742   8.465   2.707
 1523SOL     OW 8778   1.896   6.974   2.904
 1523SOL    HW1 8779   1.983   7.004   2.878
 1523SOL    HW2 8780   1.844   7.054   2.910
 1524SOL     OW 8781   2.897   3.802   6.265
 1524SOL    HW1 8782   2.962   3.871   6.256
 1524SOL    HW2 8783   2.890   3.786   6.359
 1525SOL     OW 8784   8.153   7.592   3.109
 1525SOL    HW1 8785   8.232   7.547   3.140
 1525SOL    HW2 8786   8.181   7.682   3.094
 1526SOL     OW 8787   6.069   8.513   3.551
 1526SOL    HW1 8788   6.077   8.499   3.457
 1526SOL    HW2 8789   6.148   8.561   3.576
 1527SOL     OW 8790   0.937   3.421   2.104
 1527SOL    HW1 8791   0.876   3.490   2.079
 1527SOL    HW2 8792   1.023   3.460   2.095
 1528SOL     OW 8793   3.660   7.583   5.556
 1528SOL    HW1 8794   3.693   7.672   5.563
 1528SOL    HW2 8795   3.577   7.591   5.510
 1529SOL     OW 8796   5.160   1.055   0.605
 1529SOL    HW1 8797   5.082   1.089   0.649
 1529SOL    HW2 8798   5.232   1.106   0.640
 1530SOL     OW 8799   6.062   5.288   0.110
 1530SOL    HW1 8800   6.144   5.318   0.071
 1530SOL    HW2 8801   6.059   5.194   0.092
 1531SOL     OW 8802   7.142   4.703   2.531
 1531SOL    HW1 8803   7.109   4.624   2.488
 1531SOL    HW2 8804   7.106   4.775   2.480
 1532SOL     OW 8805   0.181   9.651   5.796
 1532SOL    HW1 8806   0.166   9.626   5.887
 1532SOL    HW2 8807   0.276   9.660   5.789
 1533SOL     OW 8808   2.341   5.908   6.035
 1533SOL    HW1 8809   2.255   5.923   6.075
 1533SOL    HW2 8810   2.372   5.827   6.075
 1534SOL     OW 8811   0.873   2.020   3.391
 1534SOL    HW1 8812   0.916   1.980   3.467
 1534SOL    HW2 8813   0.877   1.952   3.323
 1535SOL     OW 8814   2.717   2.952   1.967
 1535SOL    HW1 8815   2.750   2.868   1.935
 1535SOL    HW2 8816   2.662   2.985   1.897
 1536SOL     OW 8817   3.957   4.489   5.311
 1536SOL    HW1 8818   4.000   4.572   5.329
 1536SOL    HW2 8819   4.006   4.452   5.237
 1537SOL     OW 8820   0.167   4.766   5.671
 1537SOL    HW1 8821   0.195   4.851   5.637
 1537SOL    HW2 8822   0.135   4.720   5.593
 1538SOL     OW 8823   7.042   8.128   2.922
 1538SOL    HW1 8824   7.063   8.039   2.947
 1538SOL    HW2 8825   7.086   8.183   2.987
 1539SOL     OW 8826   5.483   2.369   0.190
 1539SOL    HW1 8827   5.498   2.330   0.104
 1539SOL    HW2 8828   5.481   2.295   0.250
 1540SOL     OW 8829   2.554   3.766   2.407
 1540SOL    HW1 8830   2.587   3.847   2.447
 1540SOL    HW2 8831   2.616   3.698   2.434
 1541SOL     OW 8832   6.120  10.036   6.125
 1541SOL    HW1 8833   6.130   9.964   6.062
 1541SOL    HW2 8834   6.189  10.021   6.189
 1542SOL     OW 8835   2.550   9.565   4.064
 1542SOL    HW1 8836   2.538   9.657   4.086
 1542SOL    HW2 8837   2.529   9.518   4.145
 1543SOL     OW 8838   5.346   6.259   4.791
 1543SOL    HW1 8839   5.379   6.241   4.703
 1543SOL    HW2 8840   5.263   6.305   4.776
 1544SOL     OW 8841   4.444   3.781   2.424
 1544SOL    HW1 8842   4.413   3.830   2.348
 1544SOL    HW2 8843   4.406   3.694   2.414
 1545SOL     OW 8844  -0.128   4.423   2.773
 1545SOL    HW1 8845  -0.113   4.328   2.778
 1545SOL    HW2 8846  -0.040   4.460   2.760
 1546SOL     OW 8847   1.401   4.279   1.304
 1546SOL    HW1 8848   1.450   4.222   1.364
 1546SOL    HW2 8849   1.412   4.367   1.340
 1547SOL     OW 8850   2.371   4.007   3.435
 1547SOL    HW1 8851   2.384   3.926   3.385
 1547SOL    HW2 8852   2.455   4.022   3.478
 1548SOL     OW 8853   1.347   3.903   0.208
 1548SOL    HW1 8854   1.402   3.839   0.253
 1548SOL    HW2 8855   1.259   3.864   0.210
 1549SOL     OW 8856  -0.055   4.025   5.442
 1549SOL    HW1 8857  -0.149   4.039   5.435
 1549SOL    HW2 8858  -0.046   3.930   5.448
 1550SOL     OW 8859   5.016   8.644   3.173
 1550SOL    HW1 8860   5.091   8.606   3.220
 1550SOL    HW2 8861   5.034   8.624   3.081
 1551SOL     OW 8862   2.533   7.150   6.109
 1551SOL    HW1 8863   2.492   7.234   6.090
 1551SOL    HW2 8864   2.570   7.122   6.026
 1552SOL     OW 8865   6.443   6.282   2.768
 1552SOL    HW1 8866   6.441   6.372   2.738
 1552SOL    HW2 8867   6.381   6.279   2.841
 1553SOL     OW 8868   3.300   8.613   2.759
 1553SOL    HW1 8869   3.282   8.706   2.745
 1553SOL    HW2 8870   3.388   8.611   2.797
 1554SOL     OW 8871   4.594   6.905   0.051
 1554SOL    HW1 8872   4.552   6.962   0.115
 1554SOL    HW2 8873   4.522   6.865   0.003
 1555SOL     OW 8874   2.601   2.500   1.388
 1555SOL    HW1 8875   2.681   2.448   1.390
 1555SOL    HW2 8876   2.566   2.486   1.300
 1556SOL     OW 8877   2.030   3.705   1.962
 1556SOL    HW1 8878   1.946   3.662   1.948
 1556SOL    HW2 8879   2.012   3.772   2.028
 1557SOL     OW 8880   7.577   8.785   3.385
 1557SOL    HW1 8881   7.496   8.753   3.424
 1557SOL    HW2 8882   7.636   8.797   3.459
 1558SOL     OW 8883   6.828   5.290   1.609
 1558SOL    HW1 8884   6.913   5.331   1.600
 1558SOL    HW2 8885   6.767   5.349   1.564
 1559SOL     OW 8886   2.235   4.668   0.423
 1559SOL    HW1 8887   2.302   4.737   0.422
[truncated: 1,214,687 more chars]
