# Supplementary material for: Improvement in predicting drug sensitivity changes associated with protein mutations using a molecular dynamics based alchemical mutation method
Source: Sci Rep. 2020 Feb 7;10:2161. doi: 10.1038/s41598-020-58877-9 (PMC7005789; doi:10.1038/s41598-020-58877-9)
Supplement: Supplementary file 2 — Supplementary Information. [file 41598_2020_58877_MOESM2_ESM.zip › S1_input/MP-CAFEE/ALR2/FID/L301M_FID/complex_gpu/md_fin.gro]

Generated by trjconv : OXIDOREDUCTASE in water t= 14000.00000
35893
    1MET      N    1   5.134   3.712   3.929
    1MET     H1    2   5.230   3.736   3.913
    1MET     H2    3   5.103   3.736   4.022
    1MET     H3    4   5.136   3.611   3.927
    1MET     CA    5   5.047   3.765   3.822
    1MET     HA    6   4.947   3.734   3.850
    1MET     CB    7   5.043   3.917   3.805
    1MET    HB1    8   4.993   3.949   3.713
    1MET    HB2    9   5.146   3.950   3.797
    1MET     CG   10   4.981   3.979   3.930
    1MET    HG1   11   4.963   4.086   3.918
    1MET    HG2   12   5.046   3.967   4.016
    1MET     SD   13   4.822   3.905   3.976
    1MET     CE   14   4.813   3.993   4.134
    1MET    HE1   15   4.910   4.003   4.183
    1MET    HE2   16   4.783   4.093   4.103
    1MET    HE3   17   4.737   3.953   4.201
    1MET      C   18   5.092   3.698   3.693
    1MET      O   19   5.207   3.655   3.686
    2ALA      N   20   5.002   3.689   3.595
    2ALA      H   21   4.909   3.728   3.606
    2ALA     CA   22   5.031   3.629   3.466
    2ALA     HA   23   5.137   3.606   3.462
    2ALA     CB   24   4.949   3.501   3.467
    2ALA    HB1   25   4.998   3.430   3.533
    2ALA    HB2   26   4.846   3.508   3.503
    2ALA    HB3   27   4.947   3.458   3.366
    2ALA      C   28   4.988   3.718   3.350
    2ALA      O   29   4.900   3.803   3.364
    3SER      N   30   5.047   3.692   3.233
    3SER      H   31   5.122   3.626   3.218
    3SER     CA   32   5.042   3.777   3.116
    3SER     HA   33   5.041   3.884   3.137
    3SER     CB   34   5.159   3.754   3.021
    3SER    HB1   35   5.130   3.758   2.916
    3SER    HB2   36   5.196   3.653   3.038
    3SER     OG   37   5.255   3.856   3.043
    3SER     HG   38   5.327   3.844   2.980
    3SER      C   39   4.913   3.756   3.038
    3SER      O   40   4.901   3.820   2.933
    4ARG      N   41   4.824   3.662   3.069
    4ARG      H   42   4.843   3.605   3.150
    4ARG     CA   43   4.689   3.649   3.016
    4ARG     HA   44   4.664   3.743   2.965
    4ARG     CB   45   4.683   3.534   2.916
    4ARG    HB1   46   4.584   3.527   2.871
    4ARG    HB2   47   4.715   3.445   2.971
    4ARG     CG   48   4.785   3.546   2.803
    4ARG    HG1   49   4.883   3.521   2.842
    4ARG    HG2   50   4.790   3.647   2.761
    4ARG     CD   51   4.764   3.443   2.693
    4ARG    HD1   52   4.817   3.480   2.605
    4ARG    HD2   53   4.658   3.443   2.668
    4ARG     NE   54   4.806   3.306   2.723
    4ARG     HE   55   4.854   3.284   2.809
    4ARG     CZ   56   4.803   3.203   2.637
    4ARG    NH1   57   4.739   3.207   2.520
    4ARG   HH11   58   4.710   3.296   2.482
    4ARG   HH12   59   4.742   3.125   2.462
    4ARG    NH2   60   4.858   3.087   2.676
    4ARG   HH21   61   4.902   3.081   2.767
    4ARG   HH22   62   4.850   3.005   2.618
    4ARG      C   63   4.584   3.633   3.124
    4ARG      O   64   4.623   3.582   3.229
    5ILE      N   65   4.465   3.683   3.091
    5ILE      H   66   4.458   3.730   3.002
    5ILE     CA   67   4.346   3.680   3.174
    5ILE     HA   68   4.374   3.630   3.267
    5ILE     CB   69   4.298   3.820   3.207
    5ILE     HB   70   4.393   3.861   3.239
    5ILE    CG2   71   4.226   3.881   3.086
    5ILE   HG21   72   4.179   3.977   3.108
    5ILE   HG22   73   4.302   3.902   3.010
    5ILE   HG23   74   4.152   3.812   3.046
    5ILE    CG1   75   4.201   3.812   3.324
    5ILE   HG11   76   4.259   3.762   3.402
    5ILE   HG12   77   4.112   3.758   3.292
    5ILE     CD   78   4.157   3.934   3.404
    5ILE    HD1   79   4.106   4.001   3.334
    5ILE    HD2   80   4.072   3.900   3.463
    5ILE    HD3   81   4.239   3.970   3.466
    5ILE      C   82   4.246   3.583   3.111
    5ILE      O   83   4.217   3.578   2.992
    6LEU      N   84   4.193   3.499   3.200
    6LEU      H   85   4.222   3.501   3.297
    6LEU     CA   86   4.107   3.389   3.162
    6LEU     HA   87   4.142   3.350   3.066
    6LEU     CB   88   4.133   3.280   3.265
    6LEU    HB1   89   4.085   3.320   3.355
    6LEU    HB2   90   4.240   3.264   3.275
    6LEU     CG   91   4.059   3.147   3.249
    6LEU     HG   92   3.950   3.159   3.243
    6LEU    CD1   93   4.105   3.091   3.115
    6LEU   HD11   94   4.210   3.118   3.103
    6LEU   HD12   95   4.096   2.982   3.112
    6LEU   HD13   96   4.036   3.121   3.036
    6LEU    CD2   97   4.100   3.058   3.366
    6LEU   HD21   98   4.055   3.068   3.465
    6LEU   HD22   99   4.073   2.956   3.340
    6LEU   HD23  100   4.207   3.065   3.390
    6LEU      C  101   3.961   3.428   3.142
    6LEU      O  102   3.899   3.479   3.234
    7LEU      N  103   3.902   3.394   3.027
    7LEU      H  104   3.960   3.344   2.962
    7LEU     CA  105   3.772   3.442   2.985
    7LEU     HA  106   3.765   3.531   3.047
    7LEU     CB  107   3.764   3.476   2.837
    7LEU    HB1  108   3.660   3.487   2.806
    7LEU    HB2  109   3.778   3.383   2.782
    7LEU     CG  110   3.851   3.583   2.770
    7LEU     HG  111   3.955   3.557   2.750
    7LEU    CD1  112   3.792   3.609   2.631
    7LEU   HD11  113   3.786   3.509   2.587
    7LEU   HD12  114   3.694   3.656   2.642
    7LEU   HD13  115   3.851   3.682   2.577
    7LEU    CD2  116   3.839   3.720   2.835
    7LEU   HD21  117   3.893   3.796   2.778
    7LEU   HD22  118   3.736   3.758   2.836
    7LEU   HD23  119   3.869   3.713   2.939
    7LEU      C  120   3.668   3.334   3.013
    7LEU      O  121   3.702   3.217   3.022
    8ASN      N  122   3.538   3.367   3.009
    8ASN      H  123   3.515   3.465   3.004
    8ASN     CA  124   3.438   3.277   3.062
    8ASN     HA  125   3.479   3.245   3.157
    8ASN     CB  126   3.308   3.348   3.101
    8ASN    HB1  127   3.329   3.418   3.182
    8ASN    HB2  128   3.238   3.276   3.143
    8ASN     CG  129   3.233   3.407   2.983
    8ASN    OD1  130   3.260   3.395   2.863
    8ASN    ND2  131   3.132   3.490   3.011
    8ASN   HD21  132   3.107   3.514   3.105
    8ASN   HD22  133   3.077   3.524   2.933
    8ASN      C  134   3.418   3.151   2.979
    8ASN      O  135   3.336   3.067   3.015
    9ASN      N  136   3.485   3.137   2.864
    9ASN      H  137   3.561   3.203   2.860
    9ASN     CA  138   3.479   3.019   2.781
    9ASN     HA  139   3.390   2.959   2.804
    9ASN     CB  140   3.460   3.075   2.641
    9ASN    HB1  141   3.377   3.145   2.634
    9ASN    HB2  142   3.445   2.986   2.580
    9ASN     CG  143   3.589   3.136   2.588
    9ASN    OD1  144   3.671   3.181   2.667
    9ASN    ND2  145   3.601   3.161   2.457
    9ASN   HD21  146   3.517   3.157   2.400
    9ASN   HD22  147   3.679   3.213   2.421
    9ASN      C  148   3.594   2.922   2.803
    9ASN      O  149   3.599   2.819   2.737
   10GLY      N  150   3.696   2.955   2.883
   10GLY      H  151   3.686   3.037   2.942
   10GLY     CA  152   3.815   2.873   2.897
   10GLY    HA1  153   3.794   2.777   2.850
   10GLY    HA2  154   3.837   2.849   3.000
   10GLY      C  155   3.943   2.935   2.842
   10GLY      O  156   4.050   2.878   2.859
   11ALA      N  157   3.934   3.049   2.772
   11ALA      H  158   3.841   3.085   2.757
   11ALA     CA  159   4.038   3.101   2.686
   11ALA     HA  160   4.122   3.032   2.694
   11ALA     CB  161   3.975   3.121   2.549
   11ALA    HB1  162   3.909   3.044   2.509
   11ALA    HB2  163   3.894   3.194   2.557
   11ALA    HB3  164   4.038   3.168   2.474
   11ALA      C  165   4.109   3.221   2.749
   11ALA      O  166   4.050   3.294   2.828
   12LYS      N  167   4.238   3.233   2.718
   12LYS      H  168   4.273   3.179   2.640
   12LYS     CA  169   4.335   3.321   2.779
   12LYS     HA  170   4.301   3.367   2.872
   12LYS     CB  171   4.459   3.239   2.815
   12LYS    HB1  172   4.543   3.303   2.841
   12LYS    HB2  173   4.489   3.182   2.728
   12LYS     CG  174   4.433   3.142   2.930
   12LYS    HG1  175   4.358   3.069   2.898
   12LYS    HG2  176   4.400   3.201   3.015
   12LYS     CD  177   4.560   3.072   2.975
   12LYS    HD1  178   4.624   3.134   3.038
   12LYS    HD2  179   4.619   3.032   2.892
   12LYS     CE  180   4.520   2.954   3.063
   12LYS    HE1  181   4.469   2.883   2.998
   12LYS    HE2  182   4.448   2.991   3.136
   12LYS     NZ  183   4.635   2.898   3.136
   12LYS    HZ1  184   4.688   2.853   3.063
   12LYS    HZ2  185   4.688   2.970   3.183
   12LYS    HZ3  186   4.603   2.825   3.199
   12LYS      C  187   4.364   3.438   2.686
   12LYS      O  188   4.430   3.432   2.582
   13MET      N  189   4.318   3.559   2.720
   13MET      H  190   4.277   3.568   2.811
   13MET     CA  191   4.329   3.686   2.651
   13MET     HA  192   4.337   3.662   2.545
   13MET     CB  193   4.205   3.773   2.674
   13MET    HB1  194   4.169   3.789   2.775
   13MET    HB2  195   4.124   3.715   2.630
   13MET     CG  196   4.207   3.910   2.606
   13MET    HG1  197   4.207   3.900   2.497
   13MET    HG2  198   4.290   3.966   2.648
   13MET     SD  199   4.058   3.994   2.665
   13MET     CE  200   4.028   4.127   2.546
   13MET    HE1  201   3.921   4.141   2.535
   13MET    HE2  202   4.083   4.217   2.575
   13MET    HE3  203   4.063   4.094   2.448
   13MET      C  204   4.447   3.762   2.708
   13MET      O  205   4.447   3.784   2.829
   14PRO      N  206   4.547   3.791   2.623
   14PRO     CD  207   4.561   3.749   2.486
   14PRO    HD1  208   4.504   3.822   2.428
   14PRO    HD2  209   4.523   3.649   2.466
   14PRO     CG  210   4.710   3.766   2.455
   14PRO    HG1  211   4.735   3.788   2.352
   14PRO    HG2  212   4.758   3.677   2.495
   14PRO     CB  213   4.754   3.880   2.546
   14PRO    HB1  214   4.749   3.971   2.485
   14PRO    HB2  215   4.859   3.872   2.573
   14PRO     CA  216   4.660   3.871   2.665
   14PRO     HA  217   4.699   3.818   2.752
   14PRO      C  218   4.629   4.011   2.716
   14PRO      O  219   4.533   4.071   2.669
   15ILE      N  220   4.704   4.059   2.816
   15ILE      H  221   4.781   4.005   2.854
   15ILE     CA  222   4.671   4.183   2.883
   15ILE     HA  223   4.562   4.188   2.889
   15ILE     CB  224   4.699   4.172   3.032
   15ILE     HB  225   4.665   4.268   3.073
   15ILE    CG2  226   4.626   4.053   3.092
   15ILE   HG21  227   4.630   4.043   3.200
   15ILE   HG22  228   4.522   4.081   3.074
   15ILE   HG23  229   4.659   3.961   3.044
   15ILE    CG1  230   4.848   4.163   3.065
   15ILE   HG11  231   4.894   4.251   3.020
   15ILE   HG12  232   4.894   4.070   3.033
   15ILE     CD  233   4.882   4.166   3.214
   15ILE    HD1  234   4.847   4.074   3.261
   15ILE    HD2  235   4.987   4.190   3.235
   15ILE    HD3  236   4.820   4.245   3.253
   15ILE      C  237   4.721   4.309   2.812
   15ILE      O  238   4.659   4.414   2.823
   16LEU      N  239   4.823   4.300   2.727
   16LEU      H  240   4.852   4.206   2.706
   16LEU     CA  241   4.873   4.409   2.645
   16LEU     HA  242   4.831   4.500   2.689
   16LEU     CB  243   5.025   4.408   2.655
   16LEU    HB1  244   5.054   4.312   2.610
   16LEU    HB2  245   5.069   4.408   2.755
   16LEU     CG  246   5.090   4.517   2.570
   16LEU     HG  247   5.061   4.497   2.467
   16LEU    CD1  248   5.058   4.662   2.604
   16LEU   HD11  249   4.951   4.674   2.587
   16LEU   HD12  250   5.082   4.677   2.710
   16LEU   HD13  251   5.125   4.715   2.537
   16LEU    CD2  252   5.238   4.485   2.583
   16LEU   HD21  253   5.289   4.552   2.514
   16LEU   HD22  254   5.273   4.506   2.684
   16LEU   HD23  255   5.264   4.387   2.545
   16LEU      C  256   4.821   4.387   2.504
   16LEU      O  257   4.816   4.273   2.458
   17GLY      N  258   4.776   4.493   2.436
   17GLY      H  259   4.770   4.581   2.485
   17GLY     CA  260   4.718   4.481   2.305
   17GLY    HA1  261   4.611   4.465   2.318
   17GLY    HA2  262   4.743   4.386   2.258
   17GLY      C  263   4.742   4.606   2.220
   17GLY      O  264   4.757   4.720   2.263
   18LEU      N  265   4.747   4.582   2.089
   18LEU      H  266   4.723   4.489   2.058
   18LEU     CA  267   4.763   4.690   1.993
   18LEU     HA  268   4.815   4.767   2.049
   18LEU     CB  269   4.864   4.658   1.883
   18LEU    HB1  270   4.816   4.586   1.816
   18LEU    HB2  271   4.947   4.598   1.920
   18LEU     CG  272   4.909   4.784   1.811
   18LEU     HG  273   4.827   4.855   1.803
   18LEU    CD1  274   5.033   4.852   1.868
   18LEU   HD11  275   5.012   4.878   1.972
   18LEU   HD12  276   5.120   4.787   1.866
   18LEU   HD13  277   5.067   4.949   1.830
   18LEU    CD2  278   4.953   4.750   1.668
   18LEU   HD21  279   5.003   4.654   1.663
   18LEU   HD22  280   4.858   4.743   1.615
   18LEU   HD23  281   5.024   4.818   1.622
   18LEU      C  282   4.627   4.743   1.950
   18LEU      O  283   4.558   4.675   1.874
   19GLY      N  284   4.597   4.866   1.991
   19GLY      H  285   4.663   4.913   2.052
   19GLY     CA  286   4.494   4.943   1.926
   19GLY    HA1  287   4.474   5.035   1.980
   19GLY    HA2  288   4.399   4.889   1.927
   19GLY      C  289   4.521   4.975   1.779
   19GLY      O  290   4.631   4.972   1.725
   20THR      N  291   4.414   5.005   1.706
   20THR      H  292   4.322   5.010   1.748
   20THR     CA  293   4.430   5.027   1.564
   20THR     HA  294   4.532   5.052   1.536
   20THR     CB  295   4.394   4.902   1.483
   20THR     HB  296   4.424   4.923   1.380
   20THR    CG2  297   4.472   4.780   1.532
   20THR   HG21  298   4.437   4.741   1.627
   20THR   HG22  299   4.467   4.703   1.455
   20THR   HG23  300   4.575   4.813   1.540
   20THR    OG1  301   4.261   4.855   1.485
   20THR    HG1  302   4.247   4.844   1.579
   20THR      C  303   4.340   5.136   1.508
   20THR      O  304   4.319   5.145   1.387
   21TRP      N  305   4.287   5.223   1.594
   21TRP      H  306   4.313   5.212   1.691
   21TRP     CA  307   4.216   5.343   1.556
   21TRP     HA  308   4.154   5.329   1.468
   21TRP     CB  309   4.121   5.382   1.670
   21TRP    HB1  310   4.189   5.434   1.738
   21TRP    HB2  311   4.078   5.295   1.718
   21TRP     CG  312   4.013   5.480   1.637
   21TRP    CD1  313   3.950   5.493   1.518
   21TRP    HD1  314   3.989   5.454   1.425
   21TRP    NE1  315   3.859   5.597   1.526
   21TRP    HE1  316   3.814   5.631   1.443
   21TRP    CE2  317   3.862   5.659   1.650
   21TRP    CZ2  318   3.798   5.769   1.709
   21TRP    HZ2  319   3.731   5.825   1.645
   21TRP    CH2  320   3.823   5.806   1.841
   21TRP    HH2  321   3.788   5.897   1.886
   21TRP    CZ3  322   3.910   5.725   1.916
   21TRP    HZ3  323   3.921   5.751   2.020
   21TRP    CE3  324   3.965   5.608   1.861
   21TRP    HE3  325   4.041   5.557   1.918
   21TRP    CD2  326   3.947   5.576   1.726
   21TRP      C  327   4.312   5.459   1.534
   21TRP      O  328   4.411   5.480   1.603
   22LYS      N  329   4.284   5.544   1.434
   22LYS      H  330   4.204   5.518   1.378
   22LYS     CA  331   4.355   5.662   1.391
   22LYS     HA  332   4.310   5.706   1.302
   22LYS     CB  333   4.362   5.765   1.503
   22LYS    HB1  334   4.413   5.851   1.458
   22LYS    HB2  335   4.436   5.729   1.574
   22LYS     CG  336   4.233   5.806   1.573
   22LYS    HG1  337   4.159   5.726   1.579
   22LYS    HG2  338   4.184   5.873   1.502
   22LYS     CD  339   4.250   5.874   1.708
   22LYS    HD1  340   4.161   5.935   1.725
   22LYS    HD2  341   4.332   5.946   1.710
   22LYS     CE  342   4.264   5.778   1.826
   22LYS    HE1  343   4.189   5.701   1.814
   22LYS    HE2  344   4.249   5.830   1.921
   22LYS     NZ  345   4.395   5.712   1.835
   22LYS    HZ1  346   4.474   5.775   1.838
   22LYS    HZ2  347   4.389   5.664   1.924
   22LYS    HZ3  348   4.417   5.640   1.767
   22LYS      C  349   4.492   5.618   1.341
   22LYS      O  350   4.589   5.687   1.371
   23SER      N  351   4.499   5.500   1.279
   23SER      H  352   4.408   5.465   1.252
   23SER     CA  353   4.613   5.444   1.210
   23SER     HA  354   4.693   5.516   1.224
   23SER     CB  355   4.652   5.305   1.262
   23SER    HB1  356   4.724   5.259   1.194
   23SER    HB2  357   4.565   5.240   1.270
   23SER     OG  358   4.709   5.327   1.389
   23SER     HG  359   4.717   5.246   1.440
   23SER      C  360   4.581   5.429   1.062
   23SER      O  361   4.488   5.354   1.032
   24PRO      N  362   4.645   5.509   0.977
   24PRO     CD  363   4.732   5.618   1.015
   24PRO    HD1  364   4.830   5.575   1.036
   24PRO    HD2  365   4.708   5.677   1.103
   24PRO     CG  366   4.751   5.703   0.889
   24PRO    HG1  367   4.850   5.749   0.890
   24PRO    HG2  368   4.681   5.787   0.883
   24PRO     CB  369   4.727   5.600   0.780
   24PRO    HB1  370   4.815   5.536   0.768
   24PRO    HB2  371   4.699   5.652   0.688
   24PRO     CA  372   4.613   5.516   0.836
   24PRO     HA  373   4.513   5.560   0.828
   24PRO      C  374   4.614   5.375   0.778
   24PRO      O  375   4.701   5.302   0.825
   25PRO      N  376   4.526   5.337   0.685
   25PRO     CD  377   4.428   5.425   0.626
   25PRO    HD1  378   4.463   5.509   0.566
   25PRO    HD2  379   4.367   5.466   0.705
   25PRO     CG  380   4.338   5.339   0.538
   25PRO    HG1  381   4.345   5.374   0.435
   25PRO    HG2  382   4.239   5.337   0.583
   25PRO     CB  383   4.394   5.197   0.550
   25PRO    HB1  384   4.414   5.161   0.449
   25PRO    HB2  385   4.325   5.124   0.592
   25PRO     CA  386   4.513   5.198   0.646
   25PRO     HA  387   4.488   5.136   0.732
   25PRO      C  388   4.641   5.146   0.582
   25PRO      O  389   4.660   5.025   0.588
   26GLY      N  390   4.727   5.228   0.521
   26GLY      H  391   4.700   5.325   0.513
   26GLY     CA  392   4.855   5.187   0.469
   26GLY    HA1  393   4.886   5.245   0.382
   26GLY    HA2  394   4.843   5.082   0.443
   26GLY      C  395   4.974   5.192   0.564
   26GLY      O  396   5.087   5.156   0.532
   27GLN      N  397   4.950   5.226   0.691
   27GLN      H  398   4.855   5.252   0.714
   27GLN     CA  399   5.042   5.232   0.803
   27GLN     HA  400   5.138   5.199   0.762
   27GLN     CB  401   5.050   5.379   0.842
   27GLN    HB1  402   5.108   5.386   0.934
   27GLN    HB2  403   4.950   5.415   0.865
   27GLN     CG  404   5.109   5.464   0.730
   27GLN    HG1  405   5.052   5.447   0.639
   27GLN    HG2  406   5.217   5.452   0.718
   27GLN     CD  407   5.110   5.613   0.763
   27GLN    OE1  408   5.018   5.682   0.721
   27GLN    NE2  409   5.204   5.661   0.845
   27GLN   HE21  410   5.276   5.596   0.875
   27GLN   HE22  411   5.206   5.761   0.856
   27GLN      C  412   4.995   5.142   0.916
   27GLN      O  413   5.077   5.100   0.997
   28VAL      N  414   4.866   5.107   0.928
   28VAL      H  415   4.799   5.148   0.866
   28VAL     CA  416   4.824   5.001   1.018
   28VAL     HA  417   4.880   5.021   1.110
   28VAL     CB  418   4.673   4.996   1.043
   28VAL     HB  419   4.652   5.103   1.051
   28VAL    CG1  420   4.592   4.945   0.924
   28VAL   HG11  421   4.491   4.977   0.947
   28VAL   HG12  422   4.625   4.979   0.826
   28VAL   HG13  423   4.603   4.836   0.933
   28VAL    CG2  424   4.636   4.937   1.179
   28VAL   HG21  425   4.660   4.831   1.168
   28VAL   HG22  426   4.696   4.982   1.258
   28VAL   HG23  427   4.530   4.946   1.199
   28VAL      C  428   4.887   4.866   0.989
   28VAL      O  429   4.919   4.786   1.077
   29THR      N  430   4.900   4.839   0.859
   29THR      H  431   4.860   4.901   0.790
   29THR     CA  432   4.957   4.715   0.811
   29THR     HA  433   4.893   4.634   0.845
   29THR     CB  434   4.962   4.704   0.659
   29THR     HB  435   5.057   4.662   0.626
   29THR    CG2  436   4.856   4.615   0.594
   29THR   HG21  437   4.863   4.620   0.486
   29THR   HG22  438   4.870   4.515   0.635
   29THR   HG23  439   4.758   4.654   0.621
   29THR    OG1  440   4.974   4.827   0.592
   29THR    HG1  441   4.900   4.831   0.530
   29THR      C  442   5.093   4.686   0.873
   29THR      O  443   5.118   4.577   0.925
   30GLU      N  444   5.180   4.787   0.868
   30GLU      H  445   5.159   4.868   0.812
   30GLU     CA  446   5.317   4.775   0.914
   30GLU     HA  447   5.355   4.675   0.896
   30GLU     CB  448   5.413   4.865   0.837
   30GLU    HB1  449   5.514   4.842   0.873
   30GLU    HB2  450   5.391   4.971   0.853
   30GLU     CG  451   5.424   4.836   0.688
   30GLU    HG1  452   5.497   4.904   0.643
   30GLU    HG2  453   5.330   4.858   0.638
   30GLU     CD  454   5.459   4.692   0.652
   30GLU    OE1  455   5.383   4.630   0.575
   30GLU    OE2  456   5.563   4.636   0.694
   30GLU      C  457   5.332   4.791   1.065
   30GLU      O  458   5.415   4.731   1.133
   31ALA      N  459   5.244   4.871   1.124
   31ALA      H  460   5.172   4.915   1.068
   31ALA     CA  461   5.228   4.872   1.268
   31ALA     HA  462   5.325   4.899   1.310
   31ALA     CB  463   5.126   4.978   1.306
   31ALA    HB1  464   5.124   4.998   1.414
   31ALA    HB2  465   5.150   5.071   1.254
   31ALA    HB3  466   5.026   4.961   1.266
   31ALA      C  467   5.196   4.733   1.321
   31ALA      O  468   5.264   4.680   1.408
   32VAL      N  469   5.086   4.671   1.276
   32VAL      H  470   5.016   4.718   1.221
   32VAL     CA  471   5.048   4.544   1.335
   32VAL     HA  472   5.050   4.560   1.443
   32VAL     CB  473   4.911   4.505   1.280
   32VAL     HB  474   4.916   4.506   1.171
   32VAL    CG1  475   4.879   4.365   1.329
   32VAL   HG11  476   4.857   4.357   1.436
   32VAL   HG12  477   4.777   4.343   1.297
   32VAL   HG13  478   4.948   4.285   1.303
   32VAL    CG2  479   4.813   4.609   1.333
   32VAL   HG21  480   4.808   4.607   1.442
   32VAL   HG22  481   4.838   4.710   1.300
   32VAL   HG23  482   4.721   4.562   1.297
   32VAL      C  483   5.151   4.436   1.310
   32VAL      O  484   5.179   4.351   1.395
   33LYS      N  485   5.214   4.432   1.192
   33LYS      H  486   5.190   4.493   1.115
   33LYS     CA  487   5.325   4.344   1.162
   33LYS     HA  488   5.285   4.244   1.179
   33LYS     CB  489   5.372   4.364   1.018
   33LYS    HB1  490   5.472   4.323   1.004
   33LYS    HB2  491   5.384   4.472   1.004
   33LYS     CG  492   5.275   4.304   0.917
   33LYS    HG1  493   5.176   4.346   0.931
   33LYS    HG2  494   5.266   4.198   0.941
   33LYS     CD  495   5.310   4.320   0.769
   33LYS    HD1  496   5.280   4.421   0.742
   33LYS    HD2  497   5.251   4.261   0.700
   33LYS     CE  498   5.460   4.303   0.745
   33LYS    HE1  499   5.490   4.199   0.744
   33LYS    HE2  500   5.511   4.351   0.829
   33LYS     NZ  501   5.495   4.383   0.627
   33LYS    HZ1  502   5.495   4.483   0.642
   33LYS    HZ2  503   5.588   4.357   0.595
   33LYS    HZ3  504   5.429   4.372   0.551
   33LYS      C  505   5.440   4.361   1.261
   33LYS      O  506   5.479   4.261   1.320
   34VAL      N  507   5.484   4.483   1.293
   34VAL      H  508   5.430   4.562   1.259
   34VAL     CA  509   5.584   4.508   1.395
   34VAL     HA  510   5.679   4.462   1.366
   34VAL     CB  511   5.611   4.658   1.401
   34VAL     HB  512   5.515   4.709   1.390
   34VAL    CG1  513   5.680   4.707   1.529
   34VAL   HG11  514   5.720   4.808   1.528
   34VAL   HG12  515   5.610   4.703   1.612
   34VAL   HG13  516   5.761   4.639   1.555
   34VAL    CG2  517   5.697   4.700   1.282
   34VAL   HG21  518   5.652   4.689   1.184
   34VAL   HG22  519   5.707   4.808   1.286
   34VAL   HG23  520   5.802   4.672   1.293
   34VAL      C  521   5.539   4.464   1.534
   34VAL      O  522   5.619   4.410   1.609
   35ALA      N  523   5.412   4.483   1.570
   35ALA      H  524   5.357   4.537   1.504
   35ALA     CA  525   5.359   4.446   1.699
   35ALA     HA  526   5.413   4.501   1.777
   35ALA     CB  527   5.216   4.497   1.703
   35ALA    HB1  528   5.161   4.450   1.621
   35ALA    HB2  529   5.159   4.479   1.794
   35ALA    HB3  530   5.221   4.605   1.693
   35ALA      C  531   5.371   4.295   1.711
   35ALA      O  532   5.416   4.239   1.811
   36ILE      N  533   5.347   4.222   1.602
   36ILE      H  534   5.306   4.264   1.520
   36ILE     CA  535   5.359   4.078   1.602
   36ILE     HA  536   5.310   4.041   1.692
   36ILE     CB  537   5.283   4.031   1.478
   36ILE     HB  538   5.313   4.078   1.384
   36ILE    CG2  539   5.320   3.884   1.457
   36ILE   HG21  540   5.339   3.831   1.550
   36ILE   HG22  541   5.245   3.835   1.395
   36ILE   HG23  542   5.416   3.883   1.404
   36ILE    CG1  543   5.132   4.049   1.494
   36ILE   HG11  544   5.105   4.151   1.521
   36ILE   HG12  545   5.111   3.982   1.577
   36ILE     CD  546   5.052   4.016   1.368
   36ILE    HD1  547   5.076   4.073   1.279
   36ILE    HD2  548   5.052   3.909   1.347
   36ILE    HD3  549   4.952   4.050   1.396
   36ILE      C  550   5.506   4.039   1.609
   36ILE      O  551   5.543   3.949   1.683
   37ASP      N  552   5.591   4.113   1.538
   37ASP      H  553   5.551   4.192   1.490
   37ASP     CA  554   5.733   4.088   1.530
   37ASP     HA  555   5.745   3.986   1.491
   37ASP     CB  556   5.805   4.191   1.443
   37ASP    HB1  557   5.792   4.294   1.476
   37ASP    HB2  558   5.762   4.172   1.345
   37ASP     CG  559   5.953   4.159   1.429
   37ASP    OD1  560   5.991   4.076   1.344
   37ASP    OD2  561   6.033   4.217   1.506
   37ASP      C  562   5.799   4.088   1.667
   37ASP      O  563   5.875   3.998   1.705
   38VAL      N  564   5.751   4.182   1.749
   38VAL      H  565   5.691   4.251   1.707
   38VAL     CA  566   5.816   4.210   1.876
   38VAL     HA  567   5.914   4.163   1.880
   38VAL     CB  568   5.817   4.358   1.912
   38VAL     HB  569   5.866   4.369   2.009
   38VAL    CG1  570   5.901   4.431   1.808
   38VAL   HG11  571   5.852   4.433   1.710
   38VAL   HG12  572   5.898   4.537   1.835
   38VAL   HG13  573   6.005   4.400   1.813
   38VAL    CG2  574   5.688   4.438   1.925
   38VAL   HG21  575   5.718   4.539   1.954
   38VAL   HG22  576   5.627   4.435   1.835
   38VAL   HG23  577   5.624   4.387   1.997
   38VAL      C  578   5.744   4.136   1.988
   38VAL      O  579   5.819   4.102   2.079
   39GLY      N  580   5.614   4.108   1.981
   39GLY      H  581   5.558   4.159   1.914
   39GLY     CA  582   5.543   4.015   2.067
   39GLY    HA1  583   5.605   3.989   2.152
   39GLY    HA2  584   5.540   3.928   2.001
   39GLY      C  585   5.402   4.045   2.114
   39GLY      O  586   5.356   3.985   2.211
   40TYR      N  587   5.327   4.137   2.053
   40TYR      H  588   5.355   4.186   1.969
   40TYR     CA  589   5.185   4.146   2.080
   40TYR     HA  590   5.170   4.141   2.188
   40TYR     CB  591   5.121   4.274   2.026
   40TYR    HB1  592   5.014   4.268   2.046
   40TYR    HB2  593   5.131   4.282   1.918
   40TYR     CG  594   5.169   4.403   2.089
   40TYR    CD1  595   5.293   4.458   2.054
   40TYR    HD1  596   5.358   4.402   1.987
   40TYR    CE1  597   5.332   4.584   2.098
   40TYR    HE1  598   5.428   4.623   2.067
   40TYR     CZ  599   5.241   4.669   2.163
   40TYR     OH  600   5.276   4.796   2.200
   40TYR     HH  601   5.369   4.813   2.181
   40TYR    CE2  602   5.113   4.619   2.195
   40TYR    HE2  603   5.051   4.688   2.252
   40TYR    CD2  604   5.082   4.488   2.159
   40TYR    HD2  605   4.985   4.448   2.184
   40TYR      C  606   5.115   4.026   2.017
   40TYR      O  607   5.163   3.984   1.912
   41ARG      N  608   4.997   3.982   2.061
   41ARG      H  609   4.965   4.034   2.142
   41ARG     CA  610   4.910   3.887   1.995
   41ARG     HA  611   4.927   3.885   1.888
   41ARG     CB  612   4.921   3.752   2.067
   41ARG    HB1  613   4.840   3.693   2.025
   41ARG    HB2  614   4.909   3.772   2.173
   41ARG     CG  615   5.051   3.672   2.062
   41ARG    HG1  616   5.035   3.580   2.118
   41ARG    HG2  617   5.134   3.726   2.106
   41ARG     CD  618   5.088   3.641   1.917
   41ARG    HD1  619   5.082   3.725   1.849
   41ARG    HD2  620   5.011   3.575   1.876
   41ARG     NE  621   5.217   3.572   1.905
   41ARG     HE  622   5.220   3.471   1.905
   41ARG     CZ  623   5.338   3.628   1.889
   41ARG    NH1  624   5.359   3.761   1.889
   41ARG   HH11  625   5.280   3.824   1.891
   41ARG   HH12  626   5.452   3.787   1.858
   41ARG    NH2  627   5.444   3.547   1.882
   41ARG   HH21  628   5.434   3.448   1.899
   41ARG   HH22  629   5.535   3.583   1.857
   41ARG      C  630   4.767   3.939   2.001
   41ARG      O  631   4.684   3.914   1.914
   42HIS      N  632   4.730   4.007   2.110
   42HIS      H  633   4.785   4.022   2.193
   42HIS     CA  634   4.600   4.070   2.117
   42HIS     HA  635   4.533   3.995   2.074
   42HIS     CB  636   4.558   4.083   2.263
   42HIS    HB1  637   4.645   4.127   2.310
   42HIS    HB2  638   4.543   3.983   2.304
   42HIS     CG  639   4.438   4.165   2.302
   42HIS    ND1  640   4.417   4.211   2.431
   42HIS    HD1  641   4.462   4.173   2.514
   42HIS    CE1  642   4.313   4.296   2.431
   42HIS    HE1  643   4.274   4.351   2.516
   42HIS    NE2  644   4.256   4.294   2.310
   42HIS    CD2  645   4.333   4.213   2.228
   42HIS    HD2  646   4.300   4.176   2.132
   42HIS      C  647   4.594   4.198   2.036
   42HIS      O  648   4.672   4.292   2.053
   43ILE      N  649   4.502   4.205   1.940
   43ILE      H  650   4.437   4.128   1.929
   43ILE     CA  651   4.483   4.319   1.853
   43ILE     HA  652   4.548   4.399   1.888
   43ILE     CB  653   4.517   4.285   1.708
   43ILE     HB  654   4.443   4.215   1.670
   43ILE    CG2  655   4.497   4.411   1.624
   43ILE   HG21  656   4.391   4.422   1.603
   43ILE   HG22  657   4.522   4.496   1.686
   43ILE   HG23  658   4.563   4.417   1.537
   43ILE    CG1  659   4.654   4.223   1.680
   43ILE   HG11  660   4.664   4.191   1.576
   43ILE   HG12  661   4.655   4.137   1.748
   43ILE     CD  662   4.773   4.310   1.719
   43ILE    HD1  663   4.863   4.249   1.714
   43ILE    HD2  664   4.778   4.393   1.649
   43ILE    HD3  665   4.749   4.346   1.819
   43ILE      C  666   4.340   4.369   1.867
   43ILE      O  667   4.249   4.288   1.886
   44ASP      N  668   4.311   4.499   1.854
   44ASP      H  669   4.389   4.562   1.842
   44ASP     CA  670   4.183   4.563   1.870
   44ASP     HA  671   4.101   4.492   1.884
   44ASP     CB  672   4.185   4.653   1.994
   44ASP    HB1  673   4.266   4.725   1.994
   44ASP    HB2  674   4.202   4.587   2.079
   44ASP     CG  675   4.049   4.718   2.013
   44ASP    OD1  676   3.964   4.649   2.073
   44ASP    OD2  677   4.032   4.840   1.990
   44ASP      C  678   4.152   4.644   1.745
   44ASP      O  679   4.217   4.743   1.715
   45CYS      N  680   4.048   4.595   1.676
   45CYS      H  681   4.005   4.511   1.711
   45CYS     CA  682   3.998   4.662   1.558
   45CYS     HA  683   4.042   4.759   1.537
   45CYS     CB  684   4.041   4.574   1.441
   45CYS    HB1  685   4.150   4.568   1.450
   45CYS    HB2  686   4.020   4.628   1.349
   45CYS     SG  687   3.966   4.409   1.451
   45CYS     HG  688   3.930   4.405   1.322
   45CYS      C  689   3.849   4.693   1.552
   45CYS      O  690   3.780   4.658   1.647
   46ALA      N  691   3.807   4.779   1.458
   46ALA      H  692   3.877   4.802   1.390
   46ALA     CA  693   3.669   4.797   1.417
   46ALA     HA  694   3.614   4.706   1.438
   46ALA     CB  695   3.604   4.893   1.517
   46ALA    HB1  696   3.592   4.856   1.619
   46ALA    HB2  697   3.657   4.988   1.516
   46ALA    HB3  698   3.500   4.909   1.488
   46ALA      C  699   3.654   4.846   1.274
   46ALA      O  700   3.732   4.930   1.227
   47HIS      N  701   3.550   4.809   1.199
   47HIS      H  702   3.483   4.748   1.245
   47HIS     CA  703   3.505   4.850   1.068
   47HIS     HA  704   3.580   4.815   0.998
   47HIS     CB  705   3.373   4.784   1.029
   47HIS    HB1  706   3.299   4.805   1.106
   47HIS    HB2  707   3.393   4.676   1.032
   47HIS     CG  708   3.326   4.825   0.892
   47HIS    ND1  709   3.406   4.853   0.782
   47HIS    CE1  710   3.324   4.885   0.682
   47HIS    HE1  711   3.357   4.930   0.589
   47HIS    NE2  712   3.197   4.856   0.714
   47HIS    HE2  713   3.115   4.875   0.658
   47HIS    CD2  714   3.197   4.814   0.846
   47HIS    HD2  715   3.117   4.768   0.901
   47HIS      C  716   3.494   5.001   1.054
   47HIS      O  717   3.543   5.057   0.956
   48VAL      N  718   3.451   5.070   1.160
   48VAL      H  719   3.403   5.024   1.235
   48VAL     CA  720   3.448   5.215   1.170
   48VAL     HA  721   3.401   5.240   1.075
   48VAL     CB  722   3.349   5.264   1.275
   48VAL     HB  723   3.256   5.209   1.261
   48VAL    CG1  724   3.387   5.233   1.420
   48VAL   HG11  725   3.465   5.304   1.448
   48VAL   HG12  726   3.304   5.241   1.489
   48VAL   HG13  727   3.414   5.127   1.422
   48VAL    CG2  728   3.318   5.413   1.272
   48VAL   HG21  729   3.295   5.434   1.167
   48VAL   HG22  730   3.243   5.439   1.346
   48VAL   HG23  731   3.403   5.470   1.310
   48VAL      C  732   3.585   5.280   1.179
   48VAL      O  733   3.598   5.398   1.146
   49TYR      N  734   3.690   5.205   1.214
   49TYR      H  735   3.681   5.105   1.220
   49TYR     CA  736   3.826   5.257   1.207
   49TYR     HA  737   3.832   5.357   1.250
   49TYR     CB  738   3.918   5.184   1.304
   49TYR    HB1  739   4.007   5.246   1.305
   49TYR    HB2  740   3.931   5.082   1.267
   49TYR     CG  741   3.878   5.178   1.450
   49TYR    CD1  742   3.771   5.249   1.506
   49TYR    HD1  743   3.712   5.311   1.440
   49TYR    CE1  744   3.730   5.234   1.639
   49TYR    HE1  745   3.635   5.279   1.664
   49TYR     CZ  746   3.795   5.145   1.726
   49TYR     OH  747   3.760   5.150   1.858
   49TYR     HH  748   3.701   5.224   1.868
   49TYR    CE2  749   3.909   5.080   1.675
   49TYR    HE2  750   3.975   5.025   1.740
   49TYR    CD2  751   3.948   5.098   1.542
   49TYR    HD2  752   4.031   5.045   1.497
   49TYR      C  753   3.882   5.255   1.066
   49TYR      O  754   3.995   5.295   1.041
   50GLN      N  755   3.800   5.224   0.965
   50GLN      H  756   3.701   5.210   0.978
   50GLN     CA  757   3.831   5.236   0.823
   50GLN     HA  758   3.758   5.185   0.761
   50GLN     CB  759   3.829   5.383   0.784
   50GLN    HB1  760   3.843   5.394   0.676
   50GLN    HB2  761   3.911   5.430   0.839
   50GLN     CG  762   3.698   5.454   0.817
   50GLN    HG1  763   3.686   5.467   0.924
   50GLN    HG2  764   3.612   5.399   0.777
   50GLN     CD  765   3.677   5.589   0.749
   50GLN    OE1  766   3.754   5.677   0.785
   50GLN    NE2  767   3.581   5.617   0.661
   50GLN   HE21  768   3.528   5.540   0.622
   50GLN   HE22  769   3.575   5.715   0.639
   50GLN      C  770   3.954   5.163   0.773
   50GLN      O  771   4.018   5.198   0.674
   51ASN      N  772   3.983   5.056   0.847
   51ASN      H  773   3.930   5.048   0.933
   51ASN     CA  774   4.102   4.975   0.830
   51ASN     HA  775   4.121   4.970   0.723
   51ASN     CB  776   4.223   5.049   0.887
   51ASN    HB1  777   4.223   5.147   0.839
   51ASN    HB2  778   4.308   4.990   0.851
   51ASN     CG  779   4.217   5.063   1.038
   51ASN    OD1  780   4.120   5.027   1.104
   51ASN    ND2  781   4.309   5.141   1.095
   51ASN   HD21  782   4.383   5.188   1.045
   51ASN   HD22  783   4.301   5.156   1.195
   51ASN      C  784   4.096   4.828   0.867
   51ASN      O  785   4.200   4.762   0.864
   52GLU      N  786   3.978   4.771   0.897
   52GLU      H  787   3.904   4.839   0.894
   52GLU     CA  788   3.954   4.634   0.936
   52GLU     HA  789   4.013   4.633   1.028
   52GLU     CB  790   3.807   4.609   0.964
   52GLU    HB1  791   3.751   4.593   0.871
   52GLU    HB2  792   3.767   4.688   1.027
   52GLU     CG  793   3.794   4.474   1.034
   52GLU    HG1  794   3.882   4.444   1.092
   52GLU    HG2  795   3.783   4.386   0.971
   52GLU     CD  796   3.677   4.476   1.131
   52GLU    OE1  797   3.561   4.452   1.092
   52GLU    OE2  798   3.699   4.502   1.252
   52GLU      C  799   4.015   4.540   0.833
   52GLU      O  800   4.093   4.452   0.869
   53ASN      N  801   3.989   4.562   0.704
   53ASN      H  802   3.926   4.639   0.684
   53ASN     CA  803   4.040   4.479   0.597
   53ASN     HA  804   4.010   4.377   0.621
   53ASN     CB  805   3.980   4.531   0.466
   53ASN    HB1  806   4.005   4.633   0.439
   53ASN    HB2  807   3.871   4.525   0.477
   53ASN     CG  808   4.008   4.433   0.354
   53ASN    OD1  809   3.935   4.336   0.332
   53ASN    ND2  810   4.118   4.449   0.281
   53ASN   HD21  811   4.181   4.526   0.302
   53ASN   HD22  812   4.138   4.386   0.204
   53ASN      C  813   4.190   4.478   0.574
   53ASN      O  814   4.248   4.377   0.534
   54GLU      N  815   4.246   4.590   0.621
   54GLU      H  816   4.188   4.664   0.656
   54GLU     CA  817   4.391   4.602   0.624
   54GLU     HA  818   4.434   4.555   0.536
   54GLU     CB  819   4.425   4.750   0.609
   54GLU    HB1  820   4.534   4.754   0.602
   54GLU    HB2  821   4.411   4.812   0.697
   54GLU     CG  822   4.373   4.825   0.487
   54GLU    HG1  823   4.426   4.919   0.477
   54GLU    HG2  824   4.268   4.845   0.507
   54GLU     CD  825   4.384   4.745   0.358
   54GLU    OE1  826   4.489   4.759   0.290
   54GLU    OE2  827   4.294   4.669   0.317
   54GLU      C  828   4.454   4.537   0.746
   54GLU      O  829   4.560   4.477   0.735
   55VAL      N  830   4.388   4.527   0.862
   55VAL      H  831   4.301   4.579   0.869
   55VAL     CA  832   4.439   4.464   0.982
   55VAL     HA  833   4.544   4.485   1.002
   55VAL     CB  834   4.362   4.506   1.107
   55VAL     HB  835   4.257   4.486   1.085
   55VAL    CG1  836   4.403   4.415   1.222
   55VAL   HG11  837   4.376   4.311   1.200
   55VAL   HG12  838   4.508   4.428   1.248
   55VAL   HG13  839   4.355   4.438   1.317
   55VAL    CG2  840   4.381   4.652   1.146
   55VAL   HG21  841   4.374   4.714   1.056
   55VAL   HG22  842   4.326   4.679   1.236
   55VAL   HG23  843   4.481   4.652   1.189
   55VAL      C  844   4.427   4.315   0.954
   55VAL      O  845   4.520   4.242   0.987
   56GLY      N  846   4.327   4.265   0.881
   56GLY      H  847   4.255   4.334   0.861
   56GLY     CA  848   4.319   4.131   0.827
   56GLY    HA1  849   4.234   4.111   0.761
   56GLY    HA2  850   4.305   4.056   0.905
   56GLY      C  851   4.443   4.092   0.748
   56GLY      O  852   4.490   3.979   0.759
   57VAL      N  853   4.498   4.179   0.663
   57VAL      H  854   4.449   4.266   0.647
   57VAL     CA  855   4.618   4.161   0.585
   57VAL     HA  856   4.612   4.073   0.520
   57VAL     CB  857   4.649   4.281   0.496
   57VAL     HB  858   4.665   4.376   0.546
   57VAL    CG1  859   4.776   4.248   0.419
   57VAL   HG11  860   4.863   4.257   0.485
   57VAL   HG12  861   4.775   4.147   0.380
   57VAL   HG13  862   4.795   4.326   0.345
   57VAL    CG2  863   4.544   4.283   0.384
   57VAL   HG21  864   4.565   4.351   0.301
   57VAL   HG22  865   4.531   4.182   0.347
   57VAL   HG23  866   4.453   4.320   0.432
   57VAL      C  867   4.739   4.160   0.677
   57VAL      O  868   4.825   4.073   0.667
   58ALA      N  869   4.746   4.256   0.770
   58ALA      H  870   4.678   4.330   0.765
   58ALA     CA  871   4.850   4.267   0.870
   58ALA     HA  872   4.945   4.287   0.821
   58ALA     CB  873   4.817   4.387   0.959
   58ALA    HB1  874   4.761   4.353   1.046
   58ALA    HB2  875   4.917   4.412   0.996
   58ALA    HB3  876   4.772   4.467   0.901
   58ALA      C  877   4.878   4.143   0.953
   58ALA      O  878   4.985   4.123   1.010
   59ILE      N  879   4.774   4.059   0.965
   59ILE      H  880   4.682   4.095   0.948
   59ILE     CA  881   4.780   3.929   1.030
   59ILE     HA  882   4.861   3.923   1.101
   59ILE     CB  883   4.647   3.908   1.103
   59ILE     HB  884   4.568   3.906   1.028
   59ILE    CG2  885   4.659   3.775   1.176
   59ILE   HG21  886   4.698   3.695   1.113
   59ILE   HG22  887   4.745   3.777   1.244
   59ILE   HG23  888   4.566   3.746   1.226
   59ILE    CG1  889   4.612   4.015   1.206
   59ILE   HG11  890   4.642   4.116   1.180
   59ILE   HG12  891   4.674   4.000   1.295
   59ILE     CD  892   4.465   4.017   1.246
   59ILE    HD1  893   4.410   4.033   1.153
   59ILE    HD2  894   4.433   3.924   1.294
   59ILE    HD3  895   4.450   4.101   1.314
   59ILE      C  896   4.804   3.825   0.922
   59ILE      O  897   4.893   3.744   0.945
   60GLN      N  898   4.740   3.820   0.804
   60GLN      H  899   4.660   3.882   0.793
   60GLN     CA  900   4.766   3.744   0.684
   60GLN     HA  901   4.730   3.643   0.705
   60GLN     CB  902   4.698   3.802   0.561
   60GLN    HB1  903   4.738   3.903   0.547
   60GLN    HB2  904   4.593   3.816   0.583
   60GLN     CG  905   4.709   3.709   0.440
   60GLN    HG1  906   4.695   3.608   0.479
   60GLN    HG2  907   4.813   3.719   0.408
   60GLN     CD  908   4.604   3.769   0.348
   60GLN    OE1  909   4.611   3.879   0.294
   60GLN    NE2  910   4.499   3.689   0.327
   60GLN   HE21  911   4.486   3.605   0.381
   60GLN   HE22  912   4.428   3.714   0.260
   60GLN      C  913   4.912   3.718   0.648
   60GLN      O  914   4.957   3.605   0.630
   61GLU      N  915   4.989   3.826   0.656
   61GLU      H  916   4.937   3.912   0.666
   61GLU     CA  917   5.132   3.827   0.635
   61GLU     HA  918   5.141   3.791   0.533
   61GLU     CB  919   5.178   3.972   0.645
   61GLU    HB1  920   5.287   3.974   0.652
   61GLU    HB2  921   5.138   4.016   0.736
   61GLU     CG  922   5.138   4.055   0.523
   61GLU    HG1  923   5.128   4.161   0.548
   61GLU    HG2  924   5.038   4.022   0.492
   61GLU     CD  925   5.234   4.033   0.408
   61GLU    OE1  926   5.206   3.939   0.332
   61GLU    OE2  927   5.341   4.098   0.398
   61GLU      C  928   5.213   3.734   0.726
   61GLU      O  929   5.287   3.646   0.683
   62LYS      N  930   5.194   3.748   0.857
   62LYS      H  931   5.108   3.792   0.885
   62LYS     CA  932   5.272   3.670   0.952
   62LYS     HA  933   5.378   3.681   0.925
   62LYS     CB  934   5.250   3.744   1.083
   62LYS    HB1  935   5.301   3.676   1.152
   62LYS    HB2  936   5.144   3.747   1.110
   62LYS     CG  937   5.320   3.878   1.100
   62LYS    HG1  938   5.290   3.911   1.199
   62LYS    HG2  939   5.286   3.949   1.025
   62LYS     CD  940   5.473   3.876   1.101
   62LYS    HD1  941   5.502   3.840   1.003
   62LYS    HD2  942   5.508   3.811   1.182
   62LYS     CE  943   5.526   4.019   1.109
   62LYS    HE1  944   5.525   4.048   1.214
   62LYS    HE2  945   5.463   4.088   1.053
   62LYS     NZ  946   5.658   4.028   1.044
   62LYS    HZ1  947   5.731   3.981   1.095
   62LYS    HZ2  948   5.658   3.998   0.947
   62LYS    HZ3  949   5.690   4.124   1.039
   62LYS      C  950   5.233   3.523   0.961
   62LYS      O  951   5.314   3.436   0.992
   63LEU      N  952   5.107   3.490   0.930
   63LEU      H  953   5.050   3.565   0.895
   63LEU     CA  954   5.058   3.355   0.914
   63LEU     HA  955   5.093   3.297   0.999
   63LEU     CB  956   4.906   3.362   0.921
   63LEU    HB1  957   4.870   3.261   0.903
   63LEU    HB2  958   4.868   3.417   0.834
   63LEU     CG  959   4.841   3.427   1.043
   63LEU     HG  960   4.883   3.524   1.070
   63LEU    CD1  961   4.691   3.425   1.019
   63LEU   HD11  962   4.650   3.324   1.025
   63LEU   HD12  963   4.639   3.495   1.084
   63LEU   HD13  964   4.661   3.467   0.923
   63LEU    CD2  965   4.868   3.333   1.160
   63LEU   HD21  966   4.841   3.232   1.132
   63LEU   HD22  967   4.971   3.330   1.195
   63LEU   HD23  968   4.811   3.364   1.248
   63LEU      C  969   5.101   3.284   0.787
   63LEU      O  970   5.131   3.164   0.785
   64ARG      N  971   5.105   3.356   0.675
   64ARG      H  972   5.057   3.445   0.669
   64ARG     CA  973   5.161   3.310   0.549
   64ARG     HA  974   5.131   3.207   0.533
   64ARG     CB  975   5.105   3.404   0.442
   64ARG    HB1  976   5.124   3.505   0.478
   64ARG    HB2  977   4.996   3.396   0.447
   64ARG     CG  978   5.163   3.381   0.303
   64ARG    HG1  979   5.151   3.276   0.276
   64ARG    HG2  980   5.267   3.413   0.297
   64ARG     CD  981   5.077   3.461   0.206
   64ARG    HD1  982   4.978   3.414   0.208
   64ARG    HD2  983   5.113   3.449   0.103
   64ARG     NE  984   5.077   3.603   0.241
   64ARG     HE  985   5.159   3.644   0.282
   64ARG     CZ  986   4.983   3.686   0.193
   64ARG    NH1  987   4.885   3.646   0.110
   64ARG   HH11  988   4.869   3.551   0.080
   64ARG   HH12  989   4.830   3.722   0.072
   64ARG    NH2  990   4.985   3.815   0.228
   64ARG   HH21  991   5.066   3.851   0.277
   64ARG   HH22  992   4.926   3.887   0.189
   64ARG      C  993   5.312   3.292   0.554
   64ARG      O  994   5.364   3.188   0.514
   65GLU      N  995   5.384   3.379   0.625
   65GLU      H  996   5.337   3.464   0.650
   65GLU     CA  997   5.524   3.355   0.655
   65GLU     HA  998   5.565   3.323   0.559
   65GLU     CB  999   5.586   3.485   0.707
   65GLU    HB1 1000   5.565   3.493   0.813
   65GLU    HB2 1001   5.542   3.572   0.658
   65GLU     CG 1002   5.737   3.491   0.683
   65GLU    HG1 1003   5.751   3.468   0.577
   65GLU    HG2 1004   5.782   3.415   0.746
   65GLU     CD 1005   5.800   3.626   0.715
   65GLU    OE1 1006   5.760   3.728   0.655
   65GLU    OE2 1007   5.895   3.628   0.797
   65GLU      C 1008   5.542   3.242   0.755
   65GLU      O 1009   5.649   3.183   0.766
   66GLN      N 1010   5.434   3.214   0.829
   66GLN      H 1011   5.347   3.262   0.813
   66GLN     CA 1012   5.440   3.116   0.936
   66GLN     HA 1013   5.342   3.116   0.984
   66GLN     CB 1014   5.466   2.975   0.883
   66GLN    HB1 1015   5.471   2.904   0.965
   66GLN    HB2 1016   5.571   2.971   0.854
   66GLN     CG 1017   5.378   2.917   0.773
   66GLN    HG1 1018   5.372   2.989   0.692
   66GLN    HG2 1019   5.281   2.895   0.820
   66GLN     CD 1020   5.428   2.786   0.714
   66GLN    OE1 1021   5.381   2.680   0.755
   66GLN    NE2 1022   5.536   2.774   0.637
   66GLN   HE21 1023   5.589   2.854   0.606
   66GLN   HE22 1024   5.564   2.683   0.604
   66GLN      C 1025   5.536   3.157   1.047
   66GLN      O 1026   5.593   3.075   1.118
   67VAL      N 1027   5.564   3.286   1.069
   67VAL      H 1028   5.523   3.353   1.007
   67VAL     CA 1029   5.635   3.335   1.185
   67VAL     HA 1030   5.686   3.247   1.223
   67VAL     CB 1031   5.728   3.449   1.143
   67VAL     HB 1032   5.771   3.416   1.049
   67VAL    CG1 1033   5.644   3.576   1.130
   67VAL   HG11 1034   5.643   3.623   1.228
   67VAL   HG12 1035   5.711   3.633   1.065
   67VAL   HG13 1036   5.543   3.560   1.093
   67VAL    CG2 1037   5.856   3.469   1.224
   67VAL   HG21 1038   5.826   3.524   1.313
   67VAL   HG22 1039   5.903   3.380   1.266
   67VAL   HG23 1040   5.930   3.525   1.166
   67VAL      C 1041   5.545   3.372   1.302
   67VAL      O 1042   5.591   3.373   1.416
   68VAL      N 1043   5.414   3.374   1.275
   68VAL      H 1044   5.380   3.351   1.182
   68VAL     CA 1045   5.316   3.358   1.381
   68VAL     HA 1046   5.365   3.323   1.471
   68VAL     CB 1047   5.258   3.496   1.410
   68VAL     HB 1048   5.327   3.572   1.374
   68VAL    CG1 1049   5.124   3.532   1.347
   68VAL   HG11 1050   5.143   3.546   1.241
   68VAL   HG12 1051   5.039   3.465   1.361
   68VAL   HG13 1052   5.099   3.630   1.386
   68VAL    CG2 1053   5.242   3.513   1.561
   68VAL   HG21 1054   5.337   3.496   1.612
   68VAL   HG22 1055   5.199   3.612   1.575
   68VAL   HG23 1056   5.171   3.440   1.601
   68VAL      C 1057   5.209   3.256   1.347
   68VAL      O 1058   5.189   3.211   1.234
   69LYS      N 1059   5.134   3.206   1.445
   69LYS      H 1060   5.159   3.226   1.541
   69LYS     CA 1061   5.029   3.107   1.437
   69LYS     HA 1062   5.020   3.079   1.332
   69LYS     CB 1063   5.054   2.977   1.514
   69LYS    HB1 1064   4.959   2.926   1.531
   69LYS    HB2 1065   5.094   3.005   1.611
   69LYS     CG 1066   5.153   2.888   1.440
   69LYS    HG1 1067   5.247   2.943   1.440
   69LYS    HG2 1068   5.120   2.874   1.338
   69LYS     CD 1069   5.167   2.755   1.514
   69LYS    HD1 1070   5.071   2.707   1.530
   69LYS    HD2 1071   5.199   2.752   1.619
   69LYS     CE 1072   5.243   2.649   1.435
   69LYS    HE1 1073   5.237   2.667   1.327
   69LYS    HE2 1074   5.207   2.547   1.443
   69LYS     NZ 1075   5.388   2.667   1.450
   69LYS    HZ1 1076   5.433   2.579   1.428
   69LYS    HZ2 1077   5.427   2.744   1.397
   69LYS    HZ3 1078   5.406   2.699   1.544
   69LYS      C 1079   4.896   3.168   1.478
   69LYS      O 1080   4.887   3.248   1.571
   70ARG      N 1081   4.789   3.119   1.416
   70ARG      H 1082   4.805   3.060   1.335
   70ARG     CA 1083   4.653   3.167   1.433
   70ARG     HA 1084   4.643   3.275   1.421
   70ARG     CB 1085   4.558   3.106   1.331
   70ARG    HB1 1086   4.570   2.998   1.328
   70ARG    HB2 1087   4.586   3.149   1.235
   70ARG     CG 1088   4.410   3.125   1.359
   70ARG    HG1 1089   4.382   3.105   1.463
   70ARG    HG2 1090   4.354   3.052   1.300
   70ARG     CD 1091   4.359   3.264   1.323
   70ARG    HD1 1092   4.351   3.267   1.214
   70ARG    HD2 1093   4.434   3.338   1.348
   70ARG     NE 1094   4.227   3.290   1.380
   70ARG     HE 1095   4.150   3.271   1.317
   70ARG     CZ 1096   4.195   3.340   1.501
   70ARG    NH1 1097   4.290   3.385   1.584
   70ARG   HH11 1098   4.381   3.340   1.575
   70ARG   HH12 1099   4.266   3.439   1.665
   70ARG    NH2 1100   4.067   3.344   1.541
   70ARG   HH21 1101   4.001   3.280   1.499
   70ARG   HH22 1102   4.068   3.365   1.640
   70ARG      C 1103   4.609   3.143   1.577
   70ARG      O 1104   4.544   3.230   1.634
   71GLU      N 1105   4.631   3.023   1.630
   71GLU      H 1106   4.661   2.961   1.555
   71GLU     CA 1107   4.593   2.979   1.762
   71GLU     HA 1108   4.485   2.989   1.775
   71GLU     CB 1109   4.615   2.828   1.771
   71GLU    HB1 1110   4.581   2.770   1.686
   71GLU    HB2 1111   4.569   2.797   1.865
   71GLU     CG 1112   4.762   2.791   1.786
   71GLU    HG1 1113   4.808   2.831   1.876
   71GLU    HG2 1114   4.818   2.845   1.709
   71GLU     CD 1115   4.803   2.645   1.771
   71GLU    OE1 1116   4.803   2.602   1.654
   71GLU    OE2 1117   4.839   2.575   1.868
   71GLU      C 1118   4.658   3.058   1.875
   71GLU      O 1119   4.622   3.045   1.991
   72GLU      N 1120   4.758   3.141   1.846
   72GLU      H 1121   4.784   3.148   1.748
   72GLU     CA 1122   4.832   3.221   1.941
   72GLU     HA 1123   4.803   3.180   2.038
   72GLU     CB 1124   4.981   3.196   1.922
   72GLU    HB1 1125   5.008   3.225   1.820
   72GLU    HB2 1126   4.998   3.090   1.940
   72GLU     CG 1127   5.067   3.272   2.023
   72GLU    HG1 1128   5.039   3.260   2.128
   72GLU    HG2 1129   5.057   3.380   2.012
   72GLU     CD 1130   5.213   3.236   2.003
   72GLU    OE1 1131   5.280   3.310   1.928
   72GLU    OE2 1132   5.259   3.132   2.055
   72GLU      C 1133   4.791   3.368   1.940
   72GLU      O 1134   4.809   3.445   2.034
   73LEU      N 1135   4.708   3.406   1.843
   73LEU      H 1136   4.678   3.331   1.783
   73LEU     CA 1137   4.648   3.537   1.826
   73LEU     HA 1138   4.722   3.607   1.863
   73LEU     CB 1139   4.634   3.561   1.676
   73LEU    HB1 1140   4.571   3.645   1.647
   73LEU    HB2 1141   4.586   3.475   1.628
   73LEU     CG 1142   4.771   3.582   1.613
   73LEU     HG 1143   4.848   3.509   1.638
   73LEU    CD1 1144   4.756   3.583   1.461
   73LEU   HD11 1145   4.680   3.657   1.436
   73LEU   HD12 1146   4.849   3.616   1.417
   73LEU   HD13 1147   4.728   3.481   1.434
   73LEU    CD2 1148   4.834   3.716   1.648
   73LEU   HD21 1149   4.788   3.804   1.604
   73LEU   HD22 1150   4.827   3.725   1.757
   73LEU   HD23 1151   4.940   3.714   1.621
   73LEU      C 1152   4.517   3.546   1.903
   73LEU      O 1153   4.445   3.448   1.921
   74PHE      N 1154   4.490   3.671   1.940
   74PHE      H 1155   4.543   3.745   1.897
   74PHE     CA 1156   4.368   3.708   2.009
   74PHE     HA 1157   4.283   3.640   2.000
   74PHE     CB 1158   4.416   3.721   2.154
   74PHE    HB1 1159   4.458   3.818   2.181
   74PHE    HB2 1160   4.489   3.644   2.179
   74PHE     CG 1161   4.299   3.678   2.239
   74PHE    CD1 1162   4.186   3.758   2.261
   74PHE    HD1 1163   4.180   3.858   2.221
   74PHE    CE1 1164   4.072   3.703   2.320
   74PHE    HE1 1165   3.979   3.756   2.329
   74PHE     CZ 1166   4.073   3.575   2.378
   74PHE     HZ 1167   3.996   3.533   2.441
   74PHE    CE2 1168   4.189   3.498   2.366
   74PHE    HE2 1169   4.202   3.404   2.417
   74PHE    CD2 1170   4.292   3.545   2.282
   74PHE    HD2 1171   4.375   3.481   2.256
   74PHE      C 1172   4.302   3.837   1.961
   74PHE      O 1173   4.319   3.944   2.018
   75ILE      N 1174   4.253   3.832   1.837
   75ILE      H 1175   4.243   3.740   1.795
   75ILE     CA 1176   4.194   3.943   1.765
   75ILE     HA 1177   4.255   4.032   1.779
   75ILE     CB 1178   4.194   3.912   1.615
   75ILE     HB 1179   4.103   3.856   1.591
   75ILE    CG2 1180   4.162   4.042   1.542
   75ILE   HG21 1181   4.167   4.028   1.434
   75ILE   HG22 1182   4.067   4.086   1.573
   75ILE   HG23 1183   4.245   4.109   1.567
   75ILE    CG1 1184   4.323   3.848   1.566
   75ILE   HG11 1185   4.307   3.833   1.459
   75ILE   HG12 1186   4.326   3.747   1.607
   75ILE     CD 1187   4.448   3.930   1.600
   75ILE    HD1 1188   4.526   3.860   1.573
   75ILE    HD2 1189   4.464   4.024   1.548
   75ILE    HD3 1190   4.451   3.952   1.707
   75ILE      C 1191   4.052   3.971   1.811
   75ILE      O 1192   3.973   3.878   1.822
   76VAL      N 1193   4.019   4.098   1.837
   76VAL      H 1194   4.091   4.168   1.824
   76VAL     CA 1195   3.892   4.141   1.891
   76VAL     HA 1196   3.824   4.056   1.899
   76VAL     CB 1197   3.915   4.182   2.036
   76VAL     HB 1198   3.978   4.271   2.033
   76VAL    CG1 1199   3.781   4.206   2.105
   76VAL   HG11 1200   3.793   4.232   2.210
   76VAL   HG12 1201   3.717   4.282   2.060
   76VAL   HG13 1202   3.721   4.115   2.099
   76VAL    CG2 1203   3.993   4.076   2.114
   76VAL   HG21 1204   3.953   3.976   2.094
   76VAL   HG22 1205   4.094   4.075   2.073
   76VAL   HG23 1206   4.005   4.093   2.221
   76VAL      C 1207   3.830   4.255   1.811
   76VAL      O 1208   3.898   4.346   1.765
   77SER      N 1209   3.700   4.238   1.785
   77SER      H 1210   3.653   4.157   1.823
   77SER     CA 1211   3.631   4.338   1.706
   77SER     HA 1212   3.680   4.435   1.714
   77SER     CB 1213   3.630   4.289   1.561
   77SER    HB1 1214   3.560   4.207   1.544
   77SER    HB2 1215   3.726   4.261   1.518
   77SER     OG 1216   3.585   4.395   1.480
   77SER     HG 1217   3.642   4.407   1.404
   77SER      C 1218   3.492   4.370   1.761
   77SER      O 1219   3.459   4.312   1.864
   78LYS      N 1220   3.430   4.468   1.696
   78LYS      H 1221   3.481   4.499   1.614
   78LYS     CA 1222   3.326   4.551   1.754
   78LYS     HA 1223   3.294   4.508   1.849
   78LYS     CB 1224   3.379   4.692   1.773
   78LYS    HB1 1225   3.302   4.759   1.813
   78LYS    HB2 1226   3.415   4.735   1.680
   78LYS     CG 1227   3.497   4.688   1.870
   78LYS    HG1 1228   3.580   4.640   1.819
   78LYS    HG2 1229   3.471   4.640   1.965
   78LYS     CD 1230   3.538   4.829   1.909
   78LYS    HD1 1231   3.459   4.861   1.978
   78LYS    HD2 1232   3.530   4.902   1.828
   78LYS     CE 1233   3.673   4.832   1.981
   78LYS    HE1 1234   3.674   4.734   2.028
   78LYS    HE2 1235   3.677   4.914   2.052
   78LYS     NZ 1236   3.787   4.837   1.888
   78LYS    HZ1 1237   3.867   4.807   1.941
   78LYS    HZ2 1238   3.780   4.775   1.809
   78LYS    HZ3 1239   3.809   4.934   1.871
   78LYS      C 1240   3.202   4.571   1.669
   78LYS      O 1241   3.211   4.619   1.556
   79LEU      N 1242   3.082   4.525   1.707
   79LEU      H 1243   3.071   4.482   1.798
   79LEU     CA 1244   2.957   4.548   1.638
   79LEU     HA 1245   2.972   4.543   1.530
   79LEU     CB 1246   2.862   4.439   1.685
   79LEU    HB1 1247   2.858   4.449   1.793
   79LEU    HB2 1248   2.914   4.345   1.665
   79LEU     CG 1249   2.721   4.434   1.626
   79LEU     HG 1250   2.662   4.523   1.648
   79LEU    CD1 1251   2.723   4.419   1.474
   79LEU   HD11 1252   2.772   4.504   1.427
   79LEU   HD12 1253   2.764   4.325   1.436
   79LEU   HD13 1254   2.622   4.434   1.436
   79LEU    CD2 1255   2.646   4.318   1.690
   79LEU   HD21 1256   2.640   4.351   1.794
   79LEU   HD22 1257   2.543   4.326   1.656
   79LEU   HD23 1258   2.702   4.224   1.686
   79LEU      C 1259   2.909   4.691   1.663
   79LEU      O 1260   2.860   4.721   1.771
   80TRP      N 1261   2.928   4.775   1.561
   80TRP      H 1262   2.949   4.731   1.473
   80TRP     CA 1263   2.901   4.917   1.557
   80TRP     HA 1264   2.936   4.963   1.650
   80TRP     CB 1265   2.989   4.984   1.452
   80TRP    HB1 1266   2.977   4.927   1.360
   80TRP    HB2 1267   3.095   4.974   1.475
   80TRP     CG 1268   2.959   5.128   1.430
   80TRP    CD1 1269   2.886   5.176   1.326
   80TRP    HD1 1270   2.860   5.118   1.239
   80TRP    NE1 1271   2.873   5.313   1.339
   80TRP    HE1 1272   2.816   5.371   1.279
   80TRP    CE2 1273   2.936   5.361   1.452
   80TRP    CZ2 1274   2.949   5.487   1.510
   80TRP    HZ2 1275   2.899   5.568   1.457
   80TRP    CH2 1276   3.013   5.503   1.633
   80TRP    HH2 1277   3.014   5.605   1.670
   80TRP    CZ3 1278   3.061   5.389   1.699
   80TRP    HZ3 1279   3.116   5.392   1.792
   80TRP    CE3 1280   3.045   5.263   1.641
   80TRP    HE3 1281   3.085   5.178   1.693
   80TRP    CD2 1282   2.982   5.243   1.517
   80TRP      C 1283   2.753   4.947   1.544
   80TRP      O 1284   2.677   4.862   1.498
   81CYS      N 1285   2.718   5.068   1.589
   81CYS      H 1286   2.782   5.129   1.637
   81CYS     CA 1287   2.580   5.109   1.604
   81CYS     HA 1288   2.527   5.065   1.688
   81CYS     CB 1289   2.587   5.260   1.627
   81CYS    HB1 1290   2.488   5.304   1.640
   81CYS    HB2 1291   2.636   5.307   1.542
   81CYS     SG 1292   2.694   5.291   1.770
   81CYS     HG 1293   2.663   5.417   1.802
   81CYS      C 1294   2.499   5.095   1.476
   81CYS      O 1295   2.379   5.079   1.500
   82THR      N 1296   2.546   5.109   1.352
   82THR      H 1297   2.644   5.132   1.340
   82THR     CA 1298   2.469   5.093   1.230
   82THR     HA 1299   2.375   5.146   1.246
   82THR     CB 1300   2.536   5.169   1.116
   82THR     HB 1301   2.475   5.141   1.030
   82THR    CG2 1302   2.529   5.319   1.142
   82THR   HG21 1303   2.589   5.372   1.069
   82THR   HG22 1304   2.428   5.360   1.142
   82THR   HG23 1305   2.575   5.337   1.240
   82THR    OG1 1306   2.669   5.131   1.091
   82THR    HG1 1307   2.684   5.160   1.000
   82THR      C 1308   2.438   4.950   1.188
   82THR      O 1309   2.395   4.933   1.074
   83TYR      N 1310   2.461   4.849   1.273
   83TYR      H 1311   2.515   4.877   1.354
   83TYR     CA 1312   2.441   4.711   1.233
   83TYR     HA 1313   2.382   4.701   1.142
   83TYR     CB 1314   2.582   4.657   1.215
   83TYR    HB1 1315   2.592   4.550   1.193
   83TYR    HB2 1316   2.629   4.674   1.311
   83TYR     CG 1317   2.661   4.730   1.109
   83TYR    CD1 1318   2.651   4.686   0.976
   83TYR    HD1 1319   2.581   4.608   0.948
   83TYR    CE1 1320   2.725   4.747   0.874
   83TYR    HE1 1321   2.702   4.729   0.770
   83TYR     CZ 1322   2.812   4.853   0.906
   83TYR     OH 1323   2.871   4.924   0.805
   83TYR     HH 1324   2.847   4.895   0.717
   83TYR    CE2 1325   2.829   4.888   1.041
   83TYR    HE2 1326   2.909   4.954   1.071
   83TYR    CD2 1327   2.752   4.831   1.143
   83TYR    HD2 1328   2.758   4.855   1.248
   83TYR      C 1329   2.374   4.635   1.347
   83TYR      O 1330   2.389   4.514   1.351
   84HIS      N 1331   2.301   4.702   1.437
   84HIS      H 1332   2.285   4.800   1.419
   84HIS     CA 1333   2.237   4.638   1.551
   84HIS     HA 1334   2.308   4.562   1.583
   84HIS     CB 1335   2.220   4.740   1.664
   84HIS    HB1 1336   2.150   4.709   1.742
   84HIS    HB2 1337   2.165   4.825   1.623
   84HIS     CG 1338   2.344   4.770   1.743
   84HIS    ND1 1339   2.343   4.789   1.881
   84HIS    CE1 1340   2.470   4.809   1.916
   84HIS    HE1 1341   2.498   4.825   2.019
   84HIS    NE2 1342   2.553   4.797   1.811
   84HIS    HE2 1343   2.653   4.807   1.821
   84HIS    CD2 1344   2.475   4.768   1.701
   84HIS    HD2 1345   2.508   4.743   1.601
   84HIS      C 1346   2.100   4.577   1.526
   84HIS      O 1347   2.044   4.526   1.622
   85GLU      N 1348   2.051   4.585   1.402
   85GLU      H 1349   2.108   4.627   1.330
   85GLU     CA 1350   1.933   4.507   1.366
   85GLU     HA 1351   1.857   4.519   1.443
   85GLU     CB 1352   1.883   4.560   1.232
   85GLU    HB1 1353   1.793   4.499   1.230
   85GLU    HB2 1354   1.952   4.533   1.152
   85GLU     CG 1355   1.857   4.710   1.216
   85GLU    HG1 1356   1.812   4.732   1.119
   85GLU    HG2 1357   1.956   4.753   1.217
   85GLU     CD 1358   1.776   4.780   1.324
   85GLU    OE1 1359   1.675   4.721   1.367
   85GLU    OE2 1360   1.799   4.900   1.353
   85GLU      C 1361   1.971   4.362   1.344
   85GLU      O 1362   2.069   4.331   1.276
   86LYS      N 1363   1.892   4.273   1.405
   86LYS      H 1364   1.802   4.310   1.432
   86LYS     CA 1365   1.910   4.129   1.416
   86LYS     HA 1366   1.998   4.113   1.479
   86LYS     CB 1367   1.786   4.063   1.476
   86LYS    HB1 1368   1.803   3.956   1.470
   86LYS    HB2 1369   1.699   4.087   1.414
   86LYS     CG 1370   1.750   4.119   1.614
   86LYS    HG1 1371   1.706   4.217   1.599
   86LYS    HG2 1372   1.835   4.127   1.681
   86LYS     CD 1373   1.659   4.035   1.703
   86LYS    HD1 1374   1.651   4.095   1.794
   86LYS    HD2 1375   1.699   3.937   1.728
   86LYS     CE 1376   1.524   4.026   1.632
   86LYS    HE1 1377   1.511   3.936   1.571
   86LYS    HE2 1378   1.502   4.109   1.565
   86LYS     NZ 1379   1.416   4.005   1.729
   86LYS    HZ1 1380   1.404   4.086   1.789
   86LYS    HZ2 1381   1.326   3.990   1.686
   86LYS    HZ3 1382   1.429   3.918   1.779
   86LYS      C 1383   1.946   4.052   1.290
   86LYS      O 1384   2.016   3.952   1.302
   87GLY      N 1385   1.894   4.087   1.172
   87GLY      H 1386   1.835   4.169   1.178
   87GLY     CA 1387   1.932   4.033   1.043
   87GLY    HA1 1388   1.847   4.032   0.974
   87GLY    HA2 1389   1.958   3.928   1.056
   87GLY      C 1390   2.060   4.086   0.981
   87GLY      O 1391   2.101   4.040   0.875
   88LEU      N 1392   2.131   4.180   1.044
   88LEU      H 1393   2.083   4.231   1.116
   88LEU     CA 1394   2.261   4.231   1.004
   88LEU     HA 1395   2.283   4.198   0.903
   88LEU     CB 1396   2.240   4.381   0.986
   88LEU    HB1 1397   2.331   4.427   0.946
   88LEU    HB2 1398   2.215   4.432   1.079
   88LEU     CG 1399   2.130   4.429   0.891
   88LEU     HG 1400   2.030   4.408   0.929
   88LEU    CD1 1401   2.141   4.579   0.866
   88LEU   HD11 1402   2.116   4.642   0.951
   88LEU   HD12 1403   2.233   4.613   0.817
   88LEU   HD13 1404   2.064   4.604   0.793
   88LEU    CD2 1405   2.132   4.360   0.755
   88LEU   HD21 1406   2.057   4.402   0.689
   88LEU   HD22 1407   2.233   4.359   0.713
   88LEU   HD23 1408   2.102   4.258   0.781
   88LEU      C 1409   2.375   4.184   1.094
   88LEU      O 1410   2.487   4.200   1.046
   89VAL      N 1411   2.345   4.136   1.214
   89VAL      H 1412   2.246   4.131   1.234
   89VAL     CA 1413   2.435   4.109   1.324
   89VAL     HA 1414   2.500   4.194   1.348
   89VAL     CB 1415   2.364   4.073   1.454
   89VAL     HB 1416   2.292   3.994   1.432
   89VAL    CG1 1417   2.460   4.027   1.563
   89VAL   HG11 1418   2.506   3.935   1.526
   89VAL   HG12 1419   2.539   4.102   1.576
   89VAL   HG13 1420   2.411   4.013   1.659
   89VAL    CG2 1421   2.291   4.190   1.518
   89VAL   HG21 1422   2.207   4.220   1.455
   89VAL   HG22 1423   2.253   4.165   1.617
   89VAL   HG23 1424   2.354   4.276   1.541
   89VAL      C 1425   2.526   3.995   1.279
   89VAL      O 1426   2.647   4.000   1.302
   90LYS      N 1427   2.475   3.896   1.206
   90LYS      H 1428   2.383   3.907   1.167
   90LYS     CA 1429   2.558   3.793   1.147
   90LYS     HA 1430   2.630   3.751   1.216
   90LYS     CB 1431   2.464   3.677   1.114
   90LYS    HB1 1432   2.398   3.706   1.033
   90LYS    HB2 1433   2.411   3.660   1.208
   90LYS     CG 1434   2.550   3.556   1.077
   90LYS    HG1 1435   2.592   3.512   1.167
   90LYS    HG2 1436   2.620   3.592   1.001
   90LYS     CD 1437   2.465   3.440   1.024
   90LYS    HD1 1438   2.529   3.354   1.003
   90LYS    HD2 1439   2.418   3.467   0.930
   90LYS     CE 1440   2.355   3.401   1.123
   90LYS    HE1 1441   2.283   3.483   1.120
   90LYS    HE2 1442   2.397   3.385   1.222
   90LYS     NZ 1443   2.289   3.282   1.068
   90LYS    HZ1 1444   2.285   3.274   0.968
   90LYS    HZ2 1445   2.330   3.196   1.103
   90LYS    HZ3 1446   2.191   3.285   1.093
   90LYS      C 1447   2.640   3.846   1.030
   90LYS      O 1448   2.759   3.816   1.029
   91GLY      N 1449   2.587   3.918   0.930
   91GLY      H 1450   2.488   3.938   0.935
   91GLY     CA 1451   2.667   3.982   0.828
   91GLY    HA1 1452   2.602   4.040   0.763
   91GLY    HA2 1453   2.710   3.913   0.755
   91GLY      C 1454   2.780   4.065   0.886
   91GLY      O 1455   2.893   4.053   0.838
   92ALA      N 1456   2.760   4.142   0.994
   92ALA      H 1457   2.664   4.139   1.027
   92ALA     CA 1458   2.864   4.218   1.059
   92ALA     HA 1459   2.909   4.288   0.988
   92ALA     CB 1460   2.797   4.305   1.165
   92ALA    HB1 1461   2.874   4.364   1.215
   92ALA    HB2 1462   2.708   4.362   1.136
   92ALA    HB3 1463   2.768   4.235   1.243
   92ALA      C 1464   2.983   4.140   1.113
   92ALA      O 1465   3.099   4.178   1.100
   93CYS      N 1466   2.945   4.028   1.176
   93CYS      H 1467   2.848   3.999   1.174
   93CYS     CA 1468   3.041   3.928   1.216
   93CYS     HA 1469   3.128   3.972   1.265
   93CYS     CB 1470   2.969   3.841   1.318
   93CYS    HB1 1471   2.893   3.784   1.265
   93CYS    HB2 1472   2.917   3.906   1.388
   93CYS     SG 1473   3.081   3.733   1.410
   93CYS     HG 1474   3.037   3.764   1.532
   93CYS      C 1475   3.100   3.844   1.104
   93CYS      O 1476   3.223   3.841   1.093
   94GLN      N 1477   3.024   3.780   1.015
   94GLN      H 1478   2.927   3.803   1.030
   94GLN     CA 1479   3.076   3.722   0.893
   94GLN     HA 1480   3.131   3.629   0.909
   94GLN     CB 1481   2.961   3.678   0.802
   94GLN    HB1 1482   3.002   3.656   0.704
   94GLN    HB2 1483   2.903   3.770   0.789
   94GLN     CG 1484   2.866   3.566   0.843
   94GLN    HG1 1485   2.819   3.586   0.939
   94GLN    HG2 1486   2.920   3.472   0.835
   94GLN     CD 1487   2.753   3.544   0.743
   94GLN    OE1 1488   2.718   3.637   0.672
   94GLN    NE2 1489   2.681   3.434   0.764
   94GLN   HE21 1490   2.719   3.371   0.833
   94GLN   HE22 1491   2.604   3.409   0.703
   94GLN      C 1492   3.167   3.813   0.812
   94GLN      O 1493   3.269   3.766   0.763
   95LYS      N 1494   3.134   3.942   0.801
   95LYS      H 1495   3.043   3.972   0.834
   95LYS     CA 1496   3.214   4.033   0.722
   95LYS     HA 1497   3.238   3.979   0.630
   95LYS     CB 1498   3.130   4.155   0.684
   95LYS    HB1 1499   3.092   4.203   0.774
   95LYS    HB2 1500   3.048   4.112   0.626
   95LYS     CG 1501   3.200   4.258   0.596
   95LYS    HG1 1502   3.266   4.322   0.655
   95LYS    HG2 1503   3.118   4.323   0.563
   95LYS     CD 1504   3.267   4.207   0.469
   95LYS    HD1 1505   3.199   4.134   0.426
   95LYS    HD2 1506   3.360   4.157   0.498
   95LYS     CE 1507   3.293   4.308   0.358
   95LYS    HE1 1508   3.199   4.328   0.306
   95LYS    HE2 1509   3.369   4.263   0.293
   95LYS     NZ 1510   3.349   4.432   0.414
   95LYS    HZ1 1511   3.281   4.490   0.462
   95LYS    HZ2 1512   3.422   4.419   0.482
   95LYS    HZ3 1513   3.384   4.487   0.336
   95LYS      C 1514   3.344   4.072   0.790
   95LYS      O 1515   3.448   4.063   0.725
   96THR      N 1516   3.348   4.087   0.923
   96THR      H 1517   3.256   4.096   0.965
   96THR     CA 1518   3.465   4.104   1.007
   96THR     HA 1519   3.523   4.188   0.968
   96THR     CB 1520   3.425   4.128   1.152
   96THR     HB 1521   3.357   4.049   1.184
   96THR    CG2 1522   3.540   4.137   1.252
   96THR   HG21 1523   3.498   4.178   1.344
   96THR   HG22 1524   3.584   4.040   1.274
   96THR   HG23 1525   3.612   4.210   1.214
   96THR    OG1 1526   3.368   4.256   1.154
   96THR    HG1 1527   3.434   4.322   1.132
   96THR      C 1528   3.551   3.980   0.990
   96THR      O 1529   3.669   4.006   0.965
   97LEU      N 1530   3.496   3.859   0.990
   97LEU      H 1531   3.401   3.845   1.022
   97LEU     CA 1532   3.584   3.745   0.970
   97LEU     HA 1533   3.667   3.754   1.039
   97LEU     CB 1534   3.510   3.615   0.997
   97LEU    HB1 1535   3.565   3.539   0.942
   97LEU    HB2 1536   3.402   3.622   0.987
   97LEU     CG 1537   3.521   3.575   1.144
   97LEU     HG 1538   3.619   3.607   1.181
   97LEU    CD1 1539   3.418   3.641   1.235
   97LEU   HD11 1540   3.427   3.593   1.332
   97LEU   HD12 1541   3.446   3.746   1.248
   97LEU   HD13 1542   3.315   3.635   1.201
   97LEU    CD2 1543   3.492   3.426   1.153
   97LEU   HD21 1544   3.583   3.373   1.124
   97LEU   HD22 1545   3.456   3.404   1.254
   97LEU   HD23 1546   3.410   3.400   1.086
   97LEU      C 1547   3.649   3.742   0.832
   97LEU      O 1548   3.767   3.712   0.813
   98SER      N 1549   3.574   3.775   0.727
   98SER      H 1550   3.482   3.806   0.755
   98SER     CA 1551   3.612   3.784   0.587
   98SER     HA 1552   3.657   3.688   0.564
   98SER     CB 1553   3.493   3.799   0.492
   98SER    HB1 1554   3.526   3.781   0.390
   98SER    HB2 1555   3.457   3.901   0.509
   98SER     OG 1556   3.393   3.703   0.519
   98SER     HG 1557   3.347   3.730   0.599
   98SER      C 1558   3.704   3.903   0.561
   98SER      O 1559   3.794   3.891   0.478
   99ASP      N 1560   3.693   4.014   0.635
   99ASP      H 1561   3.612   4.013   0.695
   99ASP     CA 1562   3.783   4.127   0.630
   99ASP     HA 1563   3.804   4.145   0.524
   99ASP     CB 1564   3.723   4.259   0.678
   99ASP    HB1 1565   3.801   4.334   0.666
   99ASP    HB2 1566   3.704   4.254   0.785
   99ASP     CG 1567   3.610   4.305   0.587
   99ASP    OD1 1568   3.593   4.248   0.477
   99ASP    OD2 1569   3.539   4.403   0.619
   99ASP      C 1570   3.912   4.105   0.708
   99ASP      O 1571   4.018   4.155   0.673
  100LEU      N 1572   3.908   4.018   0.809
  100LEU      H 1573   3.813   3.988   0.829
  100LEU     CA 1574   4.017   3.956   0.881
  100LEU     HA 1575   4.095   4.033   0.882
  100LEU     CB 1576   3.978   3.936   1.027
  100LEU    HB1 1577   4.057   3.887   1.084
  100LEU    HB2 1578   3.891   3.872   1.039
  100LEU     CG 1579   3.940   4.057   1.111
  100LEU     HG 1580   3.859   4.112   1.063
  100LEU    CD1 1581   3.874   4.017   1.243
  100LEU   HD11 1582   3.818   4.096   1.293
  100LEU   HD12 1583   3.810   3.932   1.222
  100LEU   HD13 1584   3.962   3.988   1.301
  100LEU    CD2 1585   4.057   4.151   1.139
  100LEU   HD21 1586   4.041   4.228   1.214
  100LEU   HD22 1587   4.136   4.086   1.176
  100LEU   HD23 1588   4.090   4.206   1.050
  100LEU      C 1589   4.077   3.831   0.818
  100LEU      O 1590   4.186   3.795   0.864
  101LYS      N 1591   4.022   3.783   0.706
  101LYS      H 1592   3.945   3.838   0.672
  101LYS     CA 1593   4.053   3.659   0.638
  101LYS     HA 1594   3.965   3.639   0.577
  101LYS     CB 1595   4.167   3.684   0.540
  101LYS    HB1 1596   4.204   3.592   0.494
  101LYS    HB2 1597   4.254   3.716   0.597
  101LYS     CG 1598   4.154   3.788   0.429
  101LYS    HG1 1599   4.249   3.808   0.381
  101LYS    HG2 1600   4.135   3.885   0.476
  101LYS     CD 1601   4.056   3.751   0.317
  101LYS    HD1 1602   3.966   3.709   0.361
  101LYS    HD2 1603   4.108   3.671   0.265
  101LYS     CE 1604   4.030   3.859   0.213
  101LYS    HE1 1605   3.968   3.825   0.129
  101LYS    HE2 1606   4.128   3.885   0.173
  101LYS     NZ 1607   3.969   3.981   0.269
  101LYS    HZ1 1608   4.037   4.028   0.327
  101LYS    HZ2 1609   3.939   4.054   0.206
  101LYS    HZ3 1610   3.895   3.954   0.332
  101LYS      C 1611   4.069   3.536   0.727
  101LYS      O 1612   4.168   3.464   0.717
  102LEU      N 1613   3.984   3.523   0.829
  102LEU      H 1614   3.910   3.592   0.831
  102LEU     CA 1615   3.983   3.420   0.931
  102LEU     HA 1616   4.078   3.369   0.918
  102LEU     CB 1617   3.971   3.479   1.072
  102LEU    HB1 1618   3.974   3.390   1.134
  102LEU    HB2 1619   3.869   3.518   1.081
  102LEU     CG 1620   4.067   3.589   1.116
  102LEU     HG 1621   4.054   3.675   1.050
  102LEU    CD1 1622   4.041   3.637   1.258
  102LEU   HD11 1623   4.109   3.719   1.281
  102LEU   HD12 1624   3.944   3.687   1.260
  102LEU   HD13 1625   4.044   3.557   1.333
  102LEU    CD2 1626   4.210   3.537   1.100
  102LEU   HD21 1627   4.224   3.456   1.172
  102LEU   HD22 1628   4.221   3.487   1.004
  102LEU   HD23 1629   4.284   3.617   1.101
  102LEU      C 1630   3.871   3.320   0.906
  102LEU      O 1631   3.766   3.352   0.852
  103ASP      N 1632   3.889   3.202   0.965
  103ASP      H 1633   3.982   3.181   0.997
  103ASP     CA 1634   3.790   3.098   0.986
  103ASP     HA 1635   3.730   3.096   0.895
  103ASP     CB 1636   3.875   2.971   0.997
  103ASP    HB1 1637   3.935   2.977   1.087
  103ASP    HB2 1638   3.926   2.956   0.902
  103ASP     CG 1639   3.779   2.854   1.013
  103ASP    OD1 1640   3.708   2.821   0.914
  103ASP    OD2 1641   3.780   2.783   1.116
  103ASP      C 1642   3.701   3.117   1.108
  103ASP      O 1643   3.588   3.070   1.113
  104TYR      N 1644   3.751   3.188   1.210
  104TYR      H 1645   3.831   3.247   1.193
  104TYR     CA 1646   3.675   3.225   1.328
  104TYR     HA 1647   3.570   3.231   1.300
  104TYR     CB 1648   3.677   3.122   1.440
  104TYR    HB1 1649   3.643   3.024   1.407
  104TYR    HB2 1650   3.608   3.162   1.515
  104TYR     CG 1651   3.809   3.097   1.509
  104TYR    CD1 1652   3.834   3.126   1.643
  104TYR    HD1 1653   3.754   3.173   1.698
  104TYR    CE1 1654   3.958   3.098   1.703
  104TYR    HE1 1655   3.979   3.115   1.808
  104TYR     CZ 1656   4.052   3.019   1.634
  104TYR     OH 1657   4.168   2.975   1.691
  104TYR     HH 1658   4.222   2.927   1.628
  104TYR    CE2 1659   4.028   2.994   1.497
  104TYR    HE2 1660   4.099   2.938   1.438
  104TYR    CD2 1661   3.912   3.039   1.434
  104TYR    HD2 1662   3.896   3.023   1.328
  104TYR      C 1663   3.729   3.355   1.385
  104TYR      O 1664   3.835   3.394   1.337
  105LEU      N 1665   3.662   3.415   1.484
  105LEU      H 1666   3.573   3.372   1.504
  105LEU     CA 1667   3.706   3.533   1.556
  105LEU     HA 1668   3.802   3.563   1.513
  105LEU     CB 1669   3.610   3.651   1.538
  105LEU    HB1 1670   3.507   3.625   1.561
  105LEU    HB2 1671   3.612   3.680   1.433
  105LEU     CG 1672   3.647   3.785   1.602
  105LEU     HG 1673   3.643   3.769   1.709
  105LEU    CD1 1674   3.774   3.845   1.542
  105LEU   HD11 1675   3.757   3.872   1.438
  105LEU   HD12 1676   3.800   3.941   1.586
  105LEU   HD13 1677   3.855   3.775   1.561
  105LEU    CD2 1678   3.526   3.876   1.578
  105LEU   HD21 1679   3.439   3.819   1.608
  105LEU   HD22 1680   3.533   3.964   1.641
  105LEU   HD23 1681   3.512   3.905   1.474
  105LEU      C 1682   3.730   3.495   1.701
  105LEU      O 1683   3.661   3.405   1.748
  106ASP      N 1684   3.820   3.561   1.774
  106ASP      H 1685   3.872   3.632   1.725
  106ASP     CA 1686   3.858   3.528   1.910
  106ASP     HA 1687   3.854   3.420   1.919
  106ASP     CB 1688   4.006   3.554   1.936
  106ASP    HB1 1689   4.030   3.519   2.037
  106ASP    HB2 1690   4.028   3.660   1.926
  106ASP     CG 1691   4.093   3.482   1.835
  106ASP    OD1 1692   4.070   3.361   1.813
  106ASP    OD2 1693   4.172   3.551   1.767
  106ASP      C 1694   3.762   3.587   2.012
  106ASP      O 1695   3.732   3.520   2.111
  107LEU      N 1696   3.715   3.710   1.990
  107LEU      H 1697   3.763   3.765   1.920
  107LEU     CA 1698   3.614   3.779   2.068
  107LEU     HA 1699   3.546   3.702   2.104
  107LEU     CB 1700   3.682   3.843   2.189
  107LEU    HB1 1701   3.750   3.918   2.150
  107LEU    HB2 1702   3.720   3.760   2.249
  107LEU     CG 1703   3.588   3.908   2.290
  107LEU     HG 1704   3.536   3.986   2.235
  107LEU    CD1 1705   3.492   3.814   2.363
  107LEU   HD11 1706   3.433   3.773   2.281
  107LEU   HD12 1707   3.541   3.728   2.408
  107LEU   HD13 1708   3.422   3.868   2.426
  107LEU    CD2 1709   3.671   3.980   2.396
  107LEU   HD21 1710   3.735   4.061   2.361
  107LEU   HD22 1711   3.601   4.018   2.470
  107LEU   HD23 1712   3.741   3.918   2.453
  107LEU      C 1713   3.540   3.883   1.985
  107LEU      O 1714   3.600   3.949   1.901
  108TYR      N 1715   3.411   3.901   2.015
  108TYR      H 1716   3.368   3.847   2.089
  108TYR     CA 1717   3.323   3.997   1.950
  108TYR     HA 1718   3.392   4.069   1.905
  108TYR     CB 1719   3.233   3.928   1.848
  108TYR    HB1 1720   3.154   3.871   1.898
  108TYR    HB2 1721   3.287   3.853   1.790
  108TYR     CG 1722   3.176   4.020   1.743
  108TYR    CD1 1723   3.256   4.108   1.671
  108TYR    HD1 1724   3.361   4.117   1.694
  108TYR    CE1 1725   3.196   4.185   1.570
  108TYR    HE1 1726   3.254   4.247   1.504
  108TYR     CZ 1727   3.058   4.174   1.541
  108TYR     OH 1728   3.003   4.243   1.438
  108TYR     HH 1729   3.068   4.288   1.383
  108TYR    CE2 1730   2.979   4.084   1.615
  108TYR    HE2 1731   2.874   4.072   1.590
  108TYR    CD2 1732   3.039   4.010   1.718
  108TYR    HD2 1733   2.971   3.952   1.779
  108TYR      C 1734   3.244   4.074   2.055
  108TYR      O 1735   3.188   4.017   2.149
  109LEU      N 1736   3.239   4.206   2.041
  109LEU      H 1737   3.287   4.250   1.964
  109LEU     CA 1738   3.193   4.306   2.135
  109LEU     HA 1739   3.164   4.266   2.232
  109LEU     CB 1740   3.305   4.403   2.170
  109LEU    HB1 1741   3.267   4.490   2.224
  109LEU    HB2 1742   3.333   4.450   2.076
  109LEU     CG 1743   3.429   4.346   2.239
  109LEU     HG 1744   3.480   4.274   2.174
  109LEU    CD1 1745   3.533   4.457   2.254
  109LEU   HD11 1746   3.489   4.538   2.312
  109LEU   HD12 1747   3.622   4.418   2.303
  109LEU   HD13 1748   3.554   4.495   2.154
  109LEU    CD2 1749   3.400   4.289   2.377
  109LEU   HD21 1750   3.336   4.202   2.362
  109LEU   HD22 1751   3.486   4.259   2.437
  109LEU   HD23 1752   3.355   4.372   2.431
  109LEU      C 1753   3.079   4.391   2.081
  109LEU      O 1754   3.078   4.429   1.964
  110ILE      N 1755   2.997   4.449   2.169
  110ILE      H 1756   3.009   4.426   2.266
  110ILE     CA 1757   2.896   4.551   2.143
  110ILE     HA 1758   2.862   4.532   2.041
  110ILE     CB 1759   2.770   4.541   2.228
  110ILE     HB 1760   2.794   4.554   2.334
  110ILE    CG2 1761   2.680   4.656   2.185
  110ILE   HG21 1762   2.642   4.641   2.084
  110ILE   HG22 1763   2.587   4.648   2.240
  110ILE   HG23 1764   2.737   4.746   2.210
  110ILE    CG1 1765   2.691   4.411   2.215
  110ILE   HG11 1766   2.595   4.418   2.266
  110ILE   HG12 1767   2.753   4.337   2.264
  110ILE     CD 1768   2.668   4.373   2.069
  110ILE    HD1 1769   2.614   4.457   2.025
  110ILE    HD2 1770   2.765   4.354   2.023
  110ILE    HD3 1771   2.603   4.285   2.073
  110ILE      C 1772   2.961   4.688   2.149
  110ILE      O 1773   2.993   4.730   2.260
  111HIS      N 1774   2.992   4.760   2.041
  111HIS      H 1775   2.974   4.708   1.956
  111HIS     CA 1776   3.058   4.889   2.045
  111HIS     HA 1777   3.157   4.863   2.081
  111HIS     CB 1778   3.087   4.928   1.900
  111HIS    HB1 1779   3.005   4.988   1.862
  111HIS    HB2 1780   3.109   4.838   1.842
  111HIS     CG 1781   3.212   5.011   1.888
  111HIS    ND1 1782   3.275   5.028   1.765
  111HIS    CE1 1783   3.379   5.109   1.785
  111HIS    HE1 1784   3.447   5.142   1.707
  111HIS    NE2 1785   3.380   5.147   1.914
  111HIS    HE2 1786   3.442   5.211   1.961
  111HIS    CD2 1787   3.273   5.091   1.981
  111HIS    HD2 1788   3.244   5.120   2.081
  111HIS      C 1789   2.989   4.994   2.130
  111HIS      O 1790   3.053   5.056   2.214
  112TRP      N 1791   2.860   5.021   2.108
  112TRP      H 1792   2.802   4.954   2.058
  112TRP     CA 1793   2.790   5.108   2.200
  112TRP     HA 1794   2.840   5.135   2.293
  112TRP     CB 1795   2.772   5.242   2.130
  112TRP    HB1 1796   2.689   5.291   2.182
  112TRP    HB2 1797   2.731   5.232   2.030
  112TRP     CG 1798   2.881   5.344   2.127
  112TRP    CD1 1799   2.968   5.362   2.025
  112TRP    HD1 1800   2.966   5.300   1.936
  112TRP    NE1 1801   3.022   5.489   2.035
  112TRP    HE1 1802   3.080   5.539   1.969
  112TRP    CE2 1803   2.990   5.547   2.156
  112TRP    CZ2 1804   3.005   5.675   2.208
  112TRP    HZ2 1805   3.078   5.735   2.156
  112TRP    CH2 1806   2.946   5.708   2.331
  112TRP    HH2 1807   2.966   5.799   2.386
  112TRP    CZ3 1808   2.869   5.614   2.401
  112TRP    HZ3 1809   2.818   5.644   2.491
  112TRP    CE3 1810   2.840   5.491   2.340
  112TRP    HE3 1811   2.771   5.426   2.392
  112TRP    CD2 1812   2.899   5.457   2.217
  112TRP      C 1813   2.653   5.049   2.231
  112TRP      O 1814   2.602   4.978   2.144
  113PRO      N 1815   2.595   5.087   2.344
  113PRO     CD 1816   2.671   5.133   2.458
  113PRO    HD1 1817   2.697   5.239   2.451
  113PRO    HD2 1818   2.757   5.067   2.465
  113PRO     CG 1819   2.579   5.112   2.578
  113PRO    HG1 1820   2.587   5.199   2.643
  113PRO    HG2 1821   2.598   5.019   2.631
  113PRO     CB 1822   2.438   5.110   2.518
  113PRO    HB1 1823   2.402   5.212   2.531
  113PRO    HB2 1824   2.380   5.036   2.572
  113PRO     CA 1825   2.455   5.063   2.374
  113PRO     HA 1826   2.432   4.957   2.358
  113PRO      C 1827   2.357   5.138   2.285
  113PRO      O 1828   2.250   5.086   2.253
  114THR      N 1829   2.404   5.249   2.227
  114THR      H 1830   2.495   5.278   2.257
  114THR     CA 1831   2.328   5.335   2.138
  114THR     HA 1832   2.224   5.337   2.171
  114THR     CB 1833   2.390   5.475   2.142
  114THR     HB 1834   2.344   5.528   2.058
  114THR    CG2 1835   2.360   5.545   2.274
  114THR   HG21 1836   2.254   5.555   2.298
  114THR   HG22 1837   2.412   5.493   2.354
  114THR   HG23 1838   2.416   5.639   2.280
  114THR    OG1 1839   2.529   5.470   2.116
  114THR    HG1 1840   2.539   5.416   2.038
  114THR      C 1841   2.340   5.284   1.995
  114THR      O 1842   2.442   5.306   1.931
  115GLY      N 1843   2.246   5.202   1.948
  115GLY      H 1844   2.172   5.179   2.013
  115GLY     CA 1845   2.234   5.167   1.807
  115GLY    HA1 1846   2.181   5.072   1.805
  115GLY    HA2 1847   2.335   5.149   1.768
  115GLY      C 1848   2.171   5.273   1.719
  115GLY      O 1849   2.097   5.360   1.765
  116PHE      N 1850   2.213   5.273   1.592
  116PHE      H 1851   2.263   5.190   1.564
  116PHE     CA 1852   2.181   5.375   1.495
  116PHE     HA 1853   2.108   5.446   1.534
  116PHE     CB 1854   2.309   5.440   1.443
  116PHE    HB1 1855   2.288   5.494   1.351
  116PHE    HB2 1856   2.382   5.362   1.424
  116PHE     CG 1857   2.380   5.537   1.535
  116PHE    CD1 1858   2.322   5.579   1.655
  116PHE    HD1 1859   2.221   5.551   1.680
  116PHE    CE1 1860   2.402   5.652   1.744
  116PHE    HE1 1861   2.360   5.683   1.839
  116PHE     CZ 1862   2.531   5.694   1.710
  116PHE     HZ 1863   2.587   5.743   1.789
  116PHE    CE2 1864   2.580   5.664   1.583
  116PHE    HE2 1865   2.683   5.684   1.556
  116PHE    CD2 1866   2.508   5.579   1.499
  116PHE    HD2 1867   2.553   5.545   1.407
  116PHE      C 1868   2.117   5.303   1.376
  116PHE      O 1869   2.115   5.182   1.359
  117LYS      N 1870   2.068   5.377   1.277
  117LYS      H 1871   2.055   5.475   1.299
  117LYS     CA 1872   2.008   5.320   1.158
  117LYS     HA 1873   1.945   5.237   1.192
  117LYS     CB 1874   1.924   5.433   1.100
  117LYS    HB1 1875   1.977   5.519   1.060
  117LYS    HB2 1876   1.855   5.468   1.178
  117LYS     CG 1877   1.830   5.373   0.996
  117LYS    HG1 1878   1.769   5.287   1.025
  117LYS    HG2 1879   1.893   5.351   0.910
  117LYS     CD 1880   1.738   5.485   0.948
  117LYS    HD1 1881   1.791   5.570   0.905
  117LYS    HD2 1882   1.675   5.515   1.032
  117LYS     CE 1883   1.660   5.419   0.834
  117LYS    HE1 1884   1.644   5.313   0.852
  117LYS    HE2 1885   1.712   5.427   0.739
  117LYS     NZ 1886   1.536   5.499   0.828
  117LYS    HZ1 1887   1.549   5.588   0.782
  117LYS    HZ2 1888   1.470   5.453   0.767
  117LYS    HZ3 1889   1.475   5.505   0.909
  117LYS      C 1890   2.113   5.275   1.059
  117LYS      O 1891   2.203   5.353   1.029
  118PRO      N 1892   2.100   5.151   1.011
  118PRO     CD 1893   2.015   5.046   1.065
  118PRO    HD1 1894   1.913   5.069   1.033
  118PRO    HD2 1895   2.026   5.042   1.174
  118PRO     CG 1896   2.056   4.912   1.005
  118PRO    HG1 1897   1.974   4.849   0.973
  118PRO    HG2 1898   2.120   4.858   1.076
  118PRO     CB 1899   2.129   4.952   0.877
  118PRO    HB1 1900   2.058   4.967   0.796
  118PRO    HB2 1901   2.198   4.872   0.852
  118PRO     CA 1902   2.185   5.091   0.910
  118PRO     HA 1903   2.286   5.071   0.946
  118PRO      C 1904   2.195   5.178   0.786
  118PRO      O 1905   2.103   5.249   0.746
  119GLY      N 1906   2.306   5.175   0.712
  119GLY      H 1907   2.383   5.115   0.738
  119GLY     CA 1908   2.321   5.254   0.591
  119GLY    HA1 1909   2.277   5.353   0.596
  119GLY    HA2 1910   2.271   5.204   0.508
  119GLY      C 1911   2.467   5.257   0.546
  119GLY      O 1912   2.542   5.175   0.598
  120LYS      N 1913   2.504   5.349   0.457
  120LYS      H 1914   2.428   5.407   0.424
  120LYS     CA 1915   2.640   5.365   0.408
  120LYS     HA 1916   2.688   5.270   0.432
  120LYS     CB 1917   2.650   5.386   0.258
  120LYS    HB1 1918   2.609   5.295   0.214
  120LYS    HB2 1919   2.754   5.404   0.230
  120LYS     CG 1920   2.572   5.498   0.190
  120LYS    HG1 1921   2.469   5.463   0.176
  120LYS    HG2 1922   2.608   5.517   0.089
  120LYS     CD 1923   2.574   5.632   0.261
  120LYS    HD1 1924   2.679   5.649   0.284
  120LYS    HD2 1925   2.512   5.626   0.351
  120LYS     CE 1926   2.506   5.749   0.190
  120LYS    HE1 1927   2.399   5.734   0.179
  120LYS    HE2 1928   2.542   5.746   0.087
  120LYS     NZ 1929   2.533   5.880   0.252
  120LYS    HZ1 1930   2.502   5.960   0.200
  120LYS    HZ2 1931   2.494   5.885   0.345
  120LYS    HZ3 1932   2.631   5.894   0.272
  120LYS      C 1933   2.724   5.464   0.488
  120LYS      O 1934   2.839   5.481   0.449
  121GLU      N 1935   2.670   5.539   0.585
  121GLU      H 1936   2.573   5.526   0.610
  121GLU     CA 1937   2.744   5.620   0.680
  121GLU     HA 1938   2.851   5.616   0.657
  121GLU     CB 1939   2.711   5.769   0.674
  121GLU    HB1 1940   2.727   5.792   0.569
  121GLU    HB2 1941   2.782   5.832   0.728
  121GLU     CG 1942   2.568   5.811   0.706
  121GLU    HG1 1943   2.561   5.829   0.813
  121GLU    HG2 1944   2.497   5.736   0.669
  121GLU     CD 1945   2.541   5.940   0.630
  121GLU    OE1 1946   2.466   5.931   0.530
  121GLU    OE2 1947   2.604   6.044   0.657
  121GLU      C 1948   2.731   5.567   0.822
  121GLU      O 1949   2.622   5.529   0.863
  122PHE      N 1950   2.837   5.583   0.901
  122PHE      H 1951   2.925   5.618   0.866
  122PHE     CA 1952   2.856   5.526   1.033
  122PHE     HA 1953   2.808   5.429   1.033
  122PHE     CB 1954   3.005   5.516   1.064
  122PHE    HB1 1955   3.017   5.507   1.172
  122PHE    HB2 1956   3.053   5.609   1.034
  122PHE     CG 1957   3.079   5.398   1.004
  122PHE    CD1 1958   3.031   5.267   1.016
  122PHE    HD1 1959   2.947   5.259   1.084
  122PHE    CE1 1960   3.094   5.162   0.949
  122PHE    HE1 1961   3.053   5.065   0.969
  122PHE     CZ 1962   3.200   5.186   0.860
  122PHE     HZ 1963   3.254   5.102   0.818
  122PHE    CE2 1964   3.248   5.316   0.844
  122PHE    HE2 1965   3.339   5.328   0.786
  122PHE    CD2 1966   3.189   5.419   0.920
  122PHE    HD2 1967   3.242   5.513   0.917
  122PHE      C 1968   2.789   5.611   1.140
  122PHE      O 1969   2.746   5.551   1.239
  123PHE      N 1970   2.787   5.743   1.123
  123PHE      H 1971   2.834   5.779   1.041
  123PHE     CA 1972   2.714   5.833   1.209
  123PHE     HA 1973   2.665   5.783   1.293
  123PHE     CB 1974   2.812   5.935   1.265
  123PHE    HB1 1975   2.749   6.000   1.327
  123PHE    HB2 1976   2.862   5.997   1.191
  123PHE     CG 1977   2.924   5.888   1.354
  123PHE    CD1 1978   3.043   5.851   1.292
  123PHE    HD1 1979   3.047   5.848   1.184
  123PHE    CE1 1980   3.156   5.823   1.371
  123PHE    HE1 1981   3.248   5.794   1.322
  123PHE     CZ 1982   3.136   5.816   1.509
  123PHE     HZ 1983   3.218   5.788   1.574
  123PHE    CE2 1984   3.017   5.857   1.570
  123PHE    HE2 1985   2.999   5.861   1.676
  123PHE    CD2 1986   2.906   5.897   1.493
  123PHE    HD2 1987   2.819   5.943   1.537
  123PHE      C 1988   2.599   5.900   1.135
  123PHE      O 1989   2.622   6.007   1.078
  124PRO      N 1990   2.480   5.840   1.129
  124PRO     CD 1991   2.443   5.712   1.186
  124PRO    HD1 1992   2.437   5.714   1.294
  124PRO    HD2 1993   2.512   5.636   1.148
  124PRO     CG 1994   2.298   5.684   1.150
  124PRO    HG1 1995   2.241   5.702   1.241
  124PRO    HG2 1996   2.282   5.580   1.118
  124PRO     CB 1997   2.268   5.777   1.033
  124PRO    HB1 1998   2.169   5.819   1.014
  124PRO    HB2 1999   2.303   5.738   0.937
  124PRO     CA 2000   2.363   5.893   1.063
  124PRO     HA 2001   2.392   5.939   0.969
  124PRO      C 2002   2.304   5.998   1.156
  124PRO      O 2003   2.290   5.968   1.275
  125LEU      N 2004   2.279   6.118   1.104
  125LEU      H 2005   2.293   6.130   1.004
  125LEU     CA 2006   2.222   6.228   1.179
  125LEU     HA 2007   2.212   6.203   1.284
  125LEU     CB 2008   2.320   6.344   1.168
  125LEU    HB1 2009   2.273   6.423   1.227
  125LEU    HB2 2010   2.314   6.378   1.065
  125LEU     CG 2011   2.460   6.314   1.221
  125LEU     HG 2012   2.516   6.236   1.168
  125LEU    CD1 2013   2.538   6.443   1.200
  125LEU   HD11 2014   2.478   6.521   1.247
  125LEU   HD12 2015   2.639   6.427   1.239
  125LEU   HD13 2016   2.532   6.455   1.092
  125LEU    CD2 2017   2.469   6.276   1.368
  125LEU   HD21 2018   2.568   6.292   1.412
  125LEU   HD22 2019   2.402   6.330   1.435
  125LEU   HD23 2020   2.445   6.170   1.376
  125LEU      C 2021   2.092   6.286   1.128
  125LEU      O 2022   2.058   6.279   1.009
  126ASP      N 2023   2.012   6.353   1.211
  126ASP      H 2024   2.043   6.364   1.306
  126ASP     CA 2025   1.884   6.419   1.191
  126ASP     HA 2026   1.838   6.383   1.099
  126ASP     CB 2027   1.784   6.400   1.305
  126ASP    HB1 2028   1.767   6.293   1.314
  126ASP    HB2 2029   1.687   6.438   1.274
  126ASP     CG 2030   1.814   6.458   1.443
  126ASP    OD1 2031   1.887   6.559   1.449
  126ASP    OD2 2032   1.752   6.411   1.541
  126ASP      C 2033   1.903   6.568   1.164
  126ASP      O 2034   2.016   6.615   1.170
  127GLU      N 2035   1.793   6.637   1.131
  127GLU      H 2036   1.707   6.584   1.129
  127GLU     CA 2037   1.787   6.778   1.101
  127GLU     HA 2038   1.828   6.795   1.001
  127GLU     CB 2039   1.639   6.798   1.073
  127GLU    HB1 2040   1.593   6.734   0.997
  127GLU    HB2 2041   1.629   6.903   1.043
  127GLU     CG 2042   1.554   6.797   1.200
  127GLU    HG1 2043   1.456   6.841   1.179
  127GLU    HG2 2044   1.601   6.861   1.275
  127GLU     CD 2045   1.521   6.658   1.252
  127GLU    OE1 2046   1.500   6.644   1.374
  127GLU    OE2 2047   1.512   6.570   1.163
  127GLU      C 2048   1.840   6.867   1.212
  127GLU      O 2049   1.859   6.987   1.191
  128SER      N 2050   1.873   6.812   1.329
  128SER      H 2051   1.866   6.711   1.339
  128SER     CA 2052   1.927   6.885   1.442
  128SER     HA 2053   1.937   6.991   1.417
  128SER     CB 2054   1.836   6.885   1.565
  128SER    HB1 2055   1.733   6.910   1.542
  128SER    HB2 2056   1.867   6.966   1.630
  128SER     OG 2057   1.847   6.757   1.624
  128SER     HG 2058   1.874   6.692   1.559
  128SER      C 2059   2.070   6.848   1.480
  128SER      O 2060   2.126   6.894   1.579
  129GLY      N 2061   2.143   6.775   1.395
  129GLY      H 2062   2.091   6.723   1.326
  129GLY     CA 2063   2.280   6.737   1.420
  129GLY    HA1 2064   2.348   6.816   1.452
  129GLY    HA2 2065   2.313   6.689   1.327
  129GLY      C 2066   2.287   6.636   1.533
  129GLY      O 2067   2.394   6.622   1.592
  130ASN      N 2068   2.186   6.549   1.549
  130ASN      H 2069   2.107   6.552   1.486
  130ASN     CA 2070   2.186   6.441   1.645
  130ASN     HA 2071   2.283   6.444   1.694
  130ASN     CB 2072   2.086   6.468   1.757
  130ASN    HB1 2073   2.084   6.391   1.834
  130ASN    HB2 2074   1.989   6.476   1.708
  130ASN     CG 2075   2.122   6.594   1.833
  130ASN    OD1 2076   2.215   6.596   1.914
  130ASN    ND2 2077   2.041   6.700   1.823
  130ASN   HD21 2078   1.954   6.701   1.773
  130ASN   HD22 2079   2.083   6.778   1.873
  130ASN      C 2080   2.164   6.305   1.580
  130ASN      O 2081   2.130   6.305   1.462
  131VAL      N 2082   2.192   6.195   1.650
  131VAL      H 2083   2.236   6.205   1.741
  131VAL     CA 2084   2.205   6.069   1.581
  131VAL     HA 2085   2.247   6.088   1.482
  131VAL     CB 2086   2.302   5.974   1.651
  131VAL     HB 2087   2.322   5.882   1.596
  131VAL    CG1 2088   2.440   6.035   1.670
  131VAL   HG11 2089   2.471   6.055   1.567
  131VAL   HG12 2090   2.444   6.128   1.728
  131VAL   HG13 2091   2.511   5.967   1.717
  131VAL    CG2 2092   2.263   5.956   1.798
  131VAL   HG21 2093   2.338   5.902   1.855
  131VAL   HG22 2094   2.268   6.055   1.843
  131VAL   HG23 2095   2.166   5.906   1.805
  131VAL      C 2096   2.075   5.995   1.556
  131VAL      O 2097   1.976   6.018   1.625
  132VAL      N 2098   2.063   5.912   1.452
  132VAL      H 2099   2.141   5.910   1.388
  132VAL     CA 2100   1.940   5.849   1.407
  132VAL     HA 2101   1.858   5.908   1.446
  132VAL     CB 2102   1.934   5.849   1.254
  132VAL     HB 2103   2.018   5.789   1.220
  132VAL    CG1 2104   1.803   5.788   1.206
  132VAL   HG11 2105   1.789   5.683   1.230
  132VAL   HG12 2106   1.727   5.845   1.260
  132VAL   HG13 2107   1.794   5.802   1.098
  132VAL    CG2 2108   1.941   5.987   1.188
  132VAL   HG21 2109   2.038   6.032   1.207
  132VAL   HG22 2110   1.934   5.966   1.081
  132VAL   HG23 2111   1.858   6.046   1.227
  132VAL      C 2112   1.927   5.706   1.457
  132VAL      O 2113   2.025   5.635   1.434
  133PRO      N 2114   1.820   5.670   1.527
  133PRO     CD 2115   1.694   5.737   1.555
  133PRO    HD1 2116   1.641   5.754   1.461
  133PRO    HD2 2117   1.719   5.834   1.598
  133PRO     CG 2118   1.615   5.643   1.645
  133PRO    HG1 2119   1.551   5.577   1.586
  133PRO    HG2 2120   1.555   5.702   1.714
  133PRO     CB 2121   1.722   5.562   1.716
  133PRO    HB1 2122   1.681   5.466   1.749
  133PRO    HB2 2123   1.756   5.621   1.801
  133PRO     CA 2124   1.832   5.552   1.610
  133PRO     HA 2125   1.932   5.556   1.654
  133PRO      C 2126   1.814   5.418   1.540
  133PRO      O 2127   1.741   5.411   1.441
  134SER      N 2128   1.874   5.308   1.585
  134SER      H 2129   1.930   5.305   1.669
  134SER     CA 2130   1.833   5.175   1.544
  134SER     HA 2131   1.841   5.163   1.436
  134SER     CB 2132   1.913   5.068   1.619
  134SER    HB1 2133   2.017   5.072   1.585
  134SER    HB2 2134   1.879   4.969   1.592
  134SER     OG 2135   1.909   5.098   1.756
  134SER     HG 2136   1.899   5.019   1.809
  134SER      C 2137   1.687   5.151   1.582
  134SER      O 2138   1.635   5.206   1.679
  135ASP      N 2139   1.621   5.060   1.511
  135ASP      H 2140   1.665   5.013   1.433
  135ASP     CA 2141   1.492   5.008   1.554
  135ASP     HA 2142   1.436   5.089   1.600
  135ASP     CB 2143   1.411   4.962   1.433
  135ASP    HB1 2144   1.311   4.925   1.459
  135ASP    HB2 2145   1.467   4.881   1.385
  135ASP     CG 2146   1.412   5.072   1.328
  135ASP    OD1 2147   1.347   5.175   1.357
  135ASP    OD2 2148   1.459   5.045   1.215
  135ASP      C 2149   1.502   4.893   1.654
  135ASP      O 2150   1.405   4.870   1.726
  136THR      N 2151   1.615   4.822   1.654
  136THR      H 2152   1.681   4.838   1.580
  136THR     CA 2153   1.638   4.715   1.749
  136THR     HA 2154   1.551   4.676   1.802
  136THR     CB 2155   1.705   4.605   1.667
  136THR     HB 2156   1.795   4.651   1.626
  136THR    CG2 2157   1.720   4.486   1.760
  136THR   HG21 2158   1.790   4.507   1.841
  136THR   HG22 2159   1.627   4.440   1.795
  136THR   HG23 2160   1.764   4.404   1.703
  136THR    OG1 2161   1.620   4.561   1.563
  136THR    HG1 2162   1.629   4.635   1.502
  136THR      C 2163   1.734   4.759   1.859
  136THR      O 2164   1.823   4.841   1.835
  137ASN      N 2165   1.713   4.716   1.984
  137ASN      H 2166   1.640   4.649   1.998
  137ASN     CA 2167   1.783   4.760   2.103
  137ASN     HA 2168   1.852   4.843   2.083
  137ASN     CB 2169   1.681   4.806   2.207
  137ASN    HB1 2170   1.593   4.843   2.154
  137ASN    HB2 2171   1.723   4.894   2.257
  137ASN     CG 2172   1.642   4.701   2.309
  137ASN    OD1 2173   1.702   4.670   2.412
  137ASN    ND2 2174   1.534   4.627   2.283
  137ASN   HD21 2175   1.488   4.643   2.194
  137ASN   HD22 2176   1.497   4.567   2.355
  137ASN      C 2177   1.867   4.646   2.159
  137ASN      O 2178   1.839   4.530   2.130
  138ILE      N 2179   1.971   4.675   2.238
  138ILE      H 2180   1.991   4.773   2.255
  138ILE     CA 2181   2.064   4.574   2.284
  138ILE     HA 2182   2.124   4.550   2.196
  138ILE     CB 2183   2.158   4.641   2.383
  138ILE     HB 2184   2.228   4.559   2.400
  138ILE    CG2 2185   2.247   4.730   2.297
  138ILE   HG21 2186   2.341   4.729   2.352
  138ILE   HG22 2187   2.272   4.697   2.196
  138ILE   HG23 2188   2.207   4.831   2.285
  138ILE    CG1 2189   2.116   4.700   2.518
  138ILE   HG11 2190   2.019   4.660   2.548
  138ILE   HG12 2191   2.095   4.806   2.503
  138ILE     CD 2192   2.224   4.699   2.625
  138ILE    HD1 2193   2.267   4.601   2.647
  138ILE    HD2 2194   2.301   4.760   2.578
  138ILE    HD3 2195   2.192   4.741   2.721
  138ILE      C 2196   2.004   4.447   2.343
  138ILE      O 2197   2.050   4.336   2.319
  139LEU      N 2198   1.897   4.459   2.421
  139LEU      H 2199   1.850   4.548   2.430
  139LEU     CA 2200   1.824   4.344   2.473
  139LEU     HA 2201   1.899   4.284   2.525
  139LEU     CB 2202   1.721   4.388   2.576
  139LEU    HB1 2203   1.652   4.447   2.516
  139LEU    HB2 2204   1.774   4.461   2.637
  139LEU     CG 2205   1.652   4.290   2.671
  139LEU     HG 2206   1.587   4.229   2.608
  139LEU    CD1 2207   1.743   4.202   2.755
  139LEU   HD11 2208   1.824   4.155   2.698
  139LEU   HD12 2209   1.786   4.263   2.835
  139LEU   HD13 2210   1.684   4.128   2.808
  139LEU    CD2 2211   1.554   4.360   2.765
  139LEU   HD21 2212   1.460   4.380   2.715
  139LEU   HD22 2213   1.534   4.290   2.846
  139LEU   HD23 2214   1.595   4.453   2.806
  139LEU      C 2215   1.762   4.252   2.370
  139LEU      O 2216   1.776   4.130   2.377
  140ASP      N 2217   1.722   4.302   2.253
  140ASP      H 2218   1.746   4.399   2.236
  140ASP     CA 2219   1.676   4.220   2.142
  140ASP     HA 2220   1.616   4.141   2.186
  140ASP     CB 2221   1.577   4.303   2.060
  140ASP    HB1 2222   1.625   4.386   2.008
  140ASP    HB2 2223   1.509   4.353   2.129
  140ASP     CG 2224   1.498   4.232   1.952
  140ASP    OD1 2225   1.466   4.112   1.972
  140ASP    OD2 2226   1.463   4.286   1.845
  140ASP      C 2227   1.798   4.179   2.061
  140ASP      O 2228   1.806   4.057   2.043
  141THR      N 2229   1.890   4.267   2.021
  141THR      H 2230   1.862   4.362   2.042
  141THR     CA 2231   2.020   4.250   1.960
  141THR     HA 2232   2.016   4.238   1.852
  141THR     CB 2233   2.104   4.376   1.979
  141THR     HB 2234   2.088   4.406   2.083
  141THR    CG2 2235   2.252   4.362   1.943
  141THR   HG21 2236   2.267   4.324   1.842
  141THR   HG22 2237   2.297   4.461   1.947
  141THR   HG23 2238   2.306   4.299   2.013
  141THR    OG1 2239   2.058   4.486   1.905
  141THR    HG1 2240   2.070   4.479   1.810
  141THR      C 2241   2.090   4.129   2.019
  141THR      O 2242   2.142   4.045   1.945
  142TRP      N 2243   2.084   4.115   2.152
  142TRP      H 2244   2.047   4.191   2.207
  142TRP     CA 2245   2.164   4.010   2.212
  142TRP     HA 2246   2.271   4.030   2.202
  142TRP     CB 2247   2.148   4.017   2.364
  142TRP    HB1 2248   2.048   3.976   2.380
  142TRP    HB2 2249   2.160   4.121   2.397
  142TRP     CG 2250   2.255   3.950   2.445
  142TRP    CD1 2251   2.237   3.834   2.512
  142TRP    HD1 2252   2.148   3.775   2.498
  142TRP    NE1 2253   2.359   3.791   2.560
  142TRP    HE1 2254   2.368   3.703   2.609
  142TRP    CE2 2255   2.453   3.891   2.548
  142TRP    CZ2 2256   2.586   3.907   2.591
  142TRP    HZ2 2257   2.631   3.823   2.641
  142TRP    CH2 2258   2.666   4.016   2.555
  142TRP    HH2 2259   2.768   4.029   2.590
  142TRP    CZ3 2260   2.606   4.114   2.475
  142TRP    HZ3 2261   2.655   4.205   2.443
  142TRP    CE3 2262   2.473   4.101   2.433
  142TRP    HE3 2263   2.432   4.175   2.366
  142TRP    CD2 2264   2.393   3.990   2.466
  142TRP      C 2265   2.130   3.868   2.170
  142TRP      O 2266   2.218   3.783   2.163
  143ALA      N 2267   2.004   3.840   2.135
  143ALA      H 2268   1.942   3.919   2.127
  143ALA     CA 2269   1.971   3.704   2.098
  143ALA     HA 2270   1.997   3.642   2.183
  143ALA     CB 2271   1.819   3.703   2.084
  143ALA    HB1 2272   1.779   3.756   1.998
  143ALA    HB2 2273   1.774   3.604   2.082
  143ALA    HB3 2274   1.777   3.748   2.174
  143ALA      C 2275   2.034   3.663   1.965
  143ALA      O 2276   2.047   3.544   1.938
  144ALA      N 2277   2.056   3.762   1.879
  144ALA      H 2278   2.044   3.857   1.911
  144ALA     CA 2279   2.125   3.750   1.752
  144ALA     HA 2280   2.098   3.653   1.709
  144ALA     CB 2281   2.079   3.871   1.671
  144ALA    HB1 2282   1.971   3.884   1.677
  144ALA    HB2 2283   2.117   3.965   1.711
  144ALA    HB3 2284   2.111   3.863   1.567
  144ALA      C 2285   2.276   3.751   1.774
  144ALA      O 2286   2.342   3.720   1.676
  145MET      N 2287   2.330   3.795   1.887
  145MET      H 2288   2.265   3.829   1.956
  145MET     CA 2289   2.468   3.780   1.932
  145MET     HA 2290   2.530   3.789   1.843
  145MET     CB 2291   2.507   3.881   2.039
  145MET    HB1 2292   2.471   3.843   2.134
  145MET    HB2 2293   2.448   3.969   2.012
  145MET     CG 2294   2.658   3.899   2.051
  145MET    HG1 2295   2.705   3.804   2.024
  145MET    HG2 2296   2.679   3.933   2.152
  145MET     SD 2297   2.710   4.017   1.924
  145MET     CE 2298   2.860   4.077   2.005
  145MET    HE1 2299   2.917   4.145   1.942
  145MET    HE2 2300   2.831   4.137   2.091
  145MET    HE3 2301   2.927   3.997   2.038
  145MET      C 2302   2.495   3.642   1.989
  145MET      O 2303   2.581   3.569   1.940
  146GLU      N 2304   2.410   3.587   2.076
  146GLU      H 2305   2.340   3.642   2.124
  146GLU     CA 2306   2.413   3.449   2.121
  146GLU     HA 2307   2.506   3.433   2.176
  146GLU     CB 2308   2.302   3.427   2.223
  146GLU    HB1 2309   2.299   3.319   2.238
  146GLU    HB2 2310   2.215   3.460   2.167
  146GLU     CG 2311   2.315   3.498   2.358
  146GLU    HG1 2312   2.314   3.606   2.343
  146GLU    HG2 2313   2.406   3.465   2.408
  146GLU     CD 2314   2.195   3.472   2.449
  146GLU    OE1 2315   2.214   3.399   2.549
  146GLU    OE2 2316   2.085   3.527   2.429
  146GLU      C 2317   2.398   3.352   2.004
  146GLU      O 2318   2.445   3.239   2.013
  147GLU      N 2319   2.333   3.392   1.895
  147GLU      H 2320   2.290   3.484   1.894
  147GLU     CA 2321   2.311   3.309   1.778
  147GLU     HA 2322   2.285   3.210   1.815
  147GLU     CB 2323   2.193   3.368   1.700
  147GLU    HB1 2324   2.215   3.466   1.659
  147GLU    HB2 2325   2.105   3.378   1.763
  147GLU     CG 2326   2.154   3.281   1.581
  147GLU    HG1 2327   2.123   3.180   1.609
  147GLU    HG2 2328   2.236   3.291   1.510
  147GLU     CD 2329   2.036   3.342   1.508
  147GLU    OE1 2330   1.924   3.293   1.535
  147GLU    OE2 2331   2.043   3.449   1.443
  147GLU      C 2332   2.436   3.289   1.694
  147GLU      O 2333   2.453   3.192   1.620
  148LEU      N 2334   2.534   3.380   1.702
  148LEU      H 2335   2.509   3.466   1.748
  148LEU     CA 2336   2.664   3.375   1.639
  148LEU     HA 2337   2.652   3.353   1.533
  148LEU     CB 2338   2.741   3.505   1.656
  148LEU    HB1 2339   2.826   3.495   1.589
  148LEU    HB2 2340   2.768   3.510   1.762
  148LEU     CG 2341   2.678   3.638   1.615
  148LEU     HG 2342   2.579   3.650   1.659
  148LEU    CD1 2343   2.755   3.764   1.655
  148LEU   HD11 2344   2.859   3.749   1.627
  148LEU   HD12 2345   2.712   3.852   1.606
  148LEU   HD13 2346   2.750   3.784   1.762
  148LEU    CD2 2347   2.657   3.644   1.464
  148LEU   HD21 2348   2.618   3.742   1.434
  148LEU   HD22 2349   2.754   3.625   1.418
  148LEU   HD23 2350   2.590   3.566   1.428
  148LEU      C 2351   2.754   3.265   1.694
  148LEU      O 2352   2.844   3.220   1.624
  149VAL      N 2353   2.726   3.231   1.820
  149VAL      H 2354   2.637   3.260   1.858
  149VAL     CA 2355   2.794   3.126   1.893
  149VAL     HA 2356   2.902   3.126   1.879
  149VAL     CB 2357   2.788   3.134   2.045
  149VAL     HB 2358   2.691   3.100   2.083
  149VAL    CG1 2359   2.900   3.050   2.105
  149VAL   HG11 2360   2.999   3.071   2.064
  149VAL   HG12 2361   2.904   3.065   2.213
  149VAL   HG13 2362   2.876   2.944   2.094
  149VAL    CG2 2363   2.805   3.276   2.098
  149VAL   HG21 2364   2.721   3.335   2.062
  149VAL   HG22 2365   2.815   3.278   2.206
  149VAL   HG23 2366   2.901   3.318   2.067
  149VAL      C 2367   2.748   2.989   1.847
  149VAL      O 2368   2.826   2.894   1.845
  150ASP      N 2369   2.617   2.981   1.818
  150ASP      H 2370   2.567   3.067   1.835
  150ASP     CA 2371   2.561   2.861   1.761
  150ASP     HA 2372   2.616   2.780   1.808
  150ASP     CB 2373   2.411   2.858   1.793
  150ASP    HB1 2374   2.364   2.777   1.738
  150ASP    HB2 2375   2.361   2.947   1.755
  150ASP     CG 2376   2.371   2.850   1.939
  150ASP    OD1 2377   2.457   2.836   2.029
  150ASP    OD2 2378   2.250   2.854   1.971
  150ASP      C 2379   2.584   2.844   1.612
  150ASP      O 2380   2.589   2.728   1.572
  151GLU      N 2381   2.614   2.949   1.534
  151GLU      H 2382   2.581   3.037   1.569
  151GLU     CA 2383   2.679   2.955   1.405
  151GLU     HA 2384   2.637   2.873   1.346
  151GLU     CB 2385   2.645   3.090   1.344
  151GLU    HB1 2386   2.706   3.164   1.395
  151GLU    HB2 2387   2.543   3.122   1.367
  151GLU     CG 2388   2.657   3.102   1.192
  151GLU    HG1 2389   2.758   3.066   1.170
  151GLU    HG2 2390   2.646   3.208   1.166
  151GLU     CD 2391   2.547   3.025   1.120
  151GLU    OE1 2392   2.428   3.048   1.150
  151GLU    OE2 2393   2.578   2.964   1.016
  151GLU      C 2394   2.829   2.927   1.406
  151GLU      O 2395   2.893   2.902   1.304
  152GLY      N 2396   2.891   2.937   1.524
  152GLY      H 2397   2.834   2.954   1.606
  152GLY     CA 2398   3.031   2.902   1.537
  152GLY    HA1 2399   3.043   2.800   1.502
  152GLY    HA2 2400   3.049   2.893   1.644
  152GLY      C 2401   3.134   2.995   1.475
  152GLY      O 2402   3.251   2.963   1.451
  153LEU      N 2403   3.089   3.118   1.448
  153LEU      H 2404   2.992   3.135   1.470
  153LEU     CA 2405   3.169   3.235   1.416
  153LEU     HA 2406   3.235   3.203   1.335
  153LEU     CB 2407   3.080   3.348   1.366
  153LEU    HB1 2408   3.138   3.440   1.369
  153LEU    HB2 2409   3.003   3.366   1.442
  153LEU     CG 2410   2.998   3.332   1.239
  153LEU     HG 2411   2.942   3.239   1.233
  153LEU    CD1 2412   2.900   3.449   1.224
  153LEU   HD11 2413   2.835   3.444   1.311
  153LEU   HD12 2414   2.955   3.543   1.216
  153LEU   HD13 2415   2.824   3.440   1.147
  153LEU    CD2 2416   3.094   3.326   1.120
  153LEU   HD21 2417   3.153   3.235   1.121
  153LEU   HD22 2418   3.042   3.341   1.025
  153LEU   HD23 2419   3.170   3.403   1.134
  153LEU      C 2420   3.267   3.276   1.524
  153LEU      O 2421   3.376   3.322   1.493
  154VAL      N 2422   3.228   3.253   1.650
  154VAL      H 2423   3.149   3.192   1.667
  154VAL     CA 2424   3.293   3.294   1.773
  154VAL     HA 2425   3.396   3.323   1.752
  154VAL     CB 2426   3.241   3.430   1.818
  154VAL     HB 2427   3.288   3.452   1.914
  154VAL    CG1 2428   3.278   3.550   1.731
  154VAL   HG11 2429   3.212   3.634   1.753
  154VAL   HG12 2430   3.385   3.563   1.744
  154VAL   HG13 2431   3.269   3.532   1.623
  154VAL    CG2 2432   3.089   3.436   1.827
  154VAL   HG21 2433   3.059   3.536   1.860
  154VAL   HG22 2434   3.049   3.412   1.729
  154VAL   HG23 2435   3.054   3.366   1.903
  154VAL      C 2436   3.285   3.193   1.886
  154VAL      O 2437   3.211   3.095   1.877
  155LYS      N 2438   3.373   3.212   1.984
  155LYS      H 2439   3.434   3.289   1.958
  155LYS     CA 2440   3.389   3.139   2.108
  155LYS     HA 2441   3.327   3.049   2.101
  155LYS     CB 2442   3.536   3.099   2.125
  155LYS    HB1 2443   3.534   3.062   2.228
  155LYS    HB2 2444   3.599   3.188   2.126
  155LYS     CG 2445   3.592   3.013   2.013
  155LYS    HG1 2446   3.601   3.080   1.927
  155LYS    HG2 2447   3.526   2.928   1.992
  155LYS     CD 2448   3.727   2.944   2.034
  155LYS    HD1 2449   3.705   2.868   2.110
  155LYS    HD2 2450   3.805   3.012   2.068
  155LYS     CE 2451   3.785   2.882   1.908
  155LYS    HE1 2452   3.877   2.827   1.928
  155LYS    HE2 2453   3.797   2.959   1.831
  155LYS     NZ 2454   3.708   2.767   1.858
  155LYS    HZ1 2455   3.754   2.753   1.769
  155LYS    HZ2 2456   3.720   2.682   1.912
  155LYS    HZ3 2457   3.609   2.783   1.850
  155LYS      C 2458   3.348   3.215   2.233
  155LYS      O 2459   3.329   3.150   2.335
  156ALA      N 2460   3.338   3.348   2.230
  156ALA      H 2461   3.350   3.390   2.138
  156ALA     CA 2462   3.296   3.430   2.342
  156ALA     HA 2463   3.219   3.381   2.402
  156ALA     CB 2464   3.412   3.454   2.437
  156ALA    HB1 2465   3.448   3.356   2.470
  156ALA    HB2 2466   3.493   3.509   2.389
  156ALA    HB3 2467   3.382   3.505   2.529
  156ALA      C 2468   3.239   3.562   2.292
  156ALA      O 2469   3.276   3.607   2.184
  157ILE      N 2470   3.161   3.627   2.378
  157ILE      H 2471   3.134   3.584   2.466
  157ILE     CA 2472   3.094   3.749   2.341
  157ILE     HA 2473   3.142   3.793   2.253
  157ILE     CB 2474   2.949   3.722   2.303
  157ILE     HB 2475   2.897   3.818   2.307
  157ILE    CG2 2476   2.950   3.666   2.160
  157ILE   HG21 2477   2.853   3.693   2.119
  157ILE   HG22 2478   3.021   3.711   2.091
  157ILE   HG23 2479   2.974   3.560   2.168
  157ILE    CG1 2480   2.860   3.644   2.399
  157ILE   HG11 2481   2.859   3.695   2.495
  157ILE   HG12 2482   2.905   3.546   2.415
  157ILE     CD 2483   2.717   3.617   2.352
  157ILE    HD1 2484   2.675   3.715   2.328
  157ILE    HD2 2485   2.709   3.552   2.265
  157ILE    HD3 2486   2.655   3.576   2.432
  157ILE      C 2487   3.101   3.852   2.453
  157ILE      O 2488   3.123   3.809   2.566
  158GLY      N 2489   3.110   3.981   2.420
  158GLY      H 2490   3.108   3.995   2.320
  158GLY     CA 2491   3.126   4.092   2.512
  158GLY    HA1 2492   3.231   4.107   2.536
  158GLY    HA2 2493   3.074   4.062   2.603
  158GLY      C 2494   3.066   4.224   2.465
  158GLY      O 2495   2.983   4.234   2.375
  159ILE      N 2496   3.117   4.329   2.529
  159ILE      H 2497   3.187   4.304   2.598
  159ILE     CA 2498   3.058   4.462   2.526
  159ILE     HA 2499   2.998   4.474   2.437
  159ILE     CB 2500   2.962   4.470   2.644
  159ILE     HB 2501   2.932   4.575   2.652
  159ILE    CG2 2502   2.832   4.394   2.619
  159ILE   HG21 2503   2.853   4.288   2.606
  159ILE   HG22 2504   2.754   4.406   2.694
  159ILE   HG23 2505   2.797   4.427   2.521
  159ILE    CG1 2506   3.017   4.433   2.782
  159ILE   HG11 2507   3.107   4.492   2.799
  159ILE   HG12 2508   3.044   4.328   2.778
  159ILE     CD 2509   2.929   4.470   2.901
  159ILE    HD1 2510   2.963   4.445   3.001
  159ILE    HD2 2511   2.912   4.578   2.899
  159ILE    HD3 2512   2.836   4.414   2.904
  159ILE      C 2513   3.165   4.570   2.534
  159ILE      O 2514   3.279   4.556   2.576
  160SER      N 2515   3.120   4.689   2.491
  160SER      H 2516   3.031   4.691   2.442
  160SER     CA 2517   3.188   4.814   2.516
  160SER     HA 2518   3.251   4.798   2.603
  160SER     CB 2519   3.280   4.839   2.396
  160SER    HB1 2520   3.215   4.837   2.308
  160SER    HB2 2521   3.344   4.751   2.394
  160SER     OG 2522   3.363   4.953   2.396
  160SER     HG 2523   3.396   4.963   2.485
  160SER      C 2524   3.099   4.937   2.531
  160SER      O 2525   2.991   4.932   2.472
  161ASN      N 2526   3.139   5.038   2.608
  161ASN      H 2527   3.235   5.034   2.641
  161ASN     CA 2528   3.060   5.153   2.645
  161ASN     HA 2529   3.123   5.211   2.712
  161ASN     CB 2530   3.043   5.252   2.529
  161ASN    HB1 2531   2.992   5.342   2.562
  161ASN    HB2 2532   2.979   5.218   2.448
  161ASN     CG 2533   3.181   5.290   2.477
  161ASN    OD1 2534   3.259   5.361   2.540
  161ASN    ND2 2535   3.211   5.257   2.351
  161ASN   HD21 2536   3.145   5.201   2.299
  161ASN   HD22 2537   3.306   5.273   2.321
  161ASN      C 2538   2.932   5.122   2.722
  161ASN      O 2539   2.843   5.207   2.725
  162PHE      N 2540   2.923   5.009   2.791
  162PHE      H 2541   2.999   4.942   2.800
  162PHE     CA 2542   2.811   4.979   2.878
  162PHE     HA 2543   2.719   5.016   2.833
  162PHE     CB 2544   2.780   4.832   2.902
  162PHE    HB1 2545   2.725   4.827   2.996
  162PHE    HB2 2546   2.871   4.775   2.921
  162PHE     CG 2547   2.704   4.764   2.790
  162PHE    CD1 2548   2.619   4.660   2.830
  162PHE    HD1 2549   2.602   4.640   2.935
  162PHE    CE1 2550   2.555   4.577   2.738
  162PHE    HE1 2551   2.494   4.496   2.776
  162PHE     CZ 2552   2.569   4.616   2.604
  162PHE     HZ 2553   2.517   4.553   2.533
  162PHE    CE2 2554   2.656   4.716   2.562
  162PHE    HE2 2555   2.671   4.739   2.457
  162PHE    CD2 2556   2.729   4.791   2.655
  162PHE    HD2 2557   2.803   4.861   2.619
  162PHE      C 2558   2.815   5.050   3.013
  162PHE      O 2559   2.917   5.061   3.080
  163ASN      N 2560   2.701   5.110   3.051
  163ASN      H 2561   2.622   5.101   2.989
  163ASN     CA 2562   2.668   5.147   3.187
  163ASN     HA 2563   2.759   5.187   3.232
  163ASN     CB 2564   2.553   5.247   3.178
  163ASN    HB1 2565   2.475   5.190   3.127
  163ASN    HB2 2566   2.574   5.328   3.108
  163ASN     CG 2567   2.517   5.310   3.311
  163ASN    OD1 2568   2.465   5.240   3.399
  163ASN    ND2 2569   2.556   5.435   3.334
  163ASN   HD21 2570   2.588   5.476   3.247
  163ASN   HD22 2571   2.530   5.487   3.417
  163ASN      C 2572   2.632   5.022   3.267
  163ASN      O 2573   2.584   4.930   3.201
  164HIS      N 2574   2.638   5.019   3.400
  164HIS      H 2575   2.654   5.099   3.460
  164HIS     CA 2576   2.602   4.902   3.477
  164HIS     HA 2577   2.656   4.816   3.436
  164HIS     CB 2578   2.643   4.913   3.624
  164HIS    HB1 2579   2.750   4.902   3.637
  164HIS    HB2 2580   2.599   4.822   3.664
  164HIS     CG 2581   2.591   5.040   3.686
  164HIS    ND1 2582   2.473   5.053   3.759
  164HIS    CE1 2583   2.472   5.182   3.791
  164HIS    HE1 2584   2.397   5.234   3.849
  164HIS    NE2 2585   2.578   5.252   3.748
  164HIS    HE2 2586   2.598   5.351   3.752
  164HIS    CD2 2587   2.659   5.159   3.685
  164HIS    HD2 2588   2.757   5.173   3.640
  164HIS      C 2589   2.455   4.866   3.471
  164HIS      O 2590   2.423   4.748   3.485
  165LEU      N 2591   2.361   4.956   3.440
  165LEU      H 2592   2.395   5.050   3.427
  165LEU     CA 2593   2.220   4.927   3.417
  165LEU     HA 2594   2.179   4.880   3.507
  165LEU     CB 2595   2.136   5.052   3.395
  165LEU    HB1 2596   2.041   5.021   3.353
  165LEU    HB2 2597   2.181   5.115   3.317
  165LEU     CG 2598   2.105   5.146   3.512
  165LEU     HG 2599   2.189   5.206   3.544
  165LEU    CD1 2600   2.002   5.252   3.474
  165LEU   HD11 2601   1.904   5.209   3.455
  165LEU   HD12 2602   1.982   5.297   3.571
  165LEU   HD13 2603   2.033   5.329   3.403
  165LEU    CD2 2604   2.061   5.073   3.639
  165LEU   HD21 2605   2.057   5.146   3.720
  165LEU   HD22 2606   1.957   5.044   3.627
  165LEU   HD23 2607   2.138   5.005   3.675
  165LEU      C 2608   2.204   4.838   3.295
  165LEU      O 2609   2.114   4.754   3.280
  166GLN      N 2610   2.297   4.855   3.201
  166GLN      H 2611   2.381   4.911   3.213
  166GLN     CA 2612   2.295   4.791   3.071
  166GLN     HA 2613   2.192   4.778   3.038
  166GLN     CB 2614   2.359   4.885   2.970
  166GLN    HB1 2615   2.361   4.833   2.875
  166GLN    HB2 2616   2.461   4.907   3.005
  166GLN     CG 2617   2.270   5.007   2.949
  166GLN    HG1 2618   2.244   5.052   3.044
  166GLN    HG2 2619   2.177   4.977   2.901
  166GLN     CD 2620   2.350   5.116   2.879
  166GLN    OE1 2621   2.470   5.139   2.894
  166GLN    NE2 2622   2.280   5.203   2.806
  166GLN   HE21 2623   2.182   5.185   2.792
  166GLN   HE22 2624   2.328   5.270   2.747
  166GLN      C 2625   2.364   4.655   3.074
  166GLN      O 2626   2.322   4.559   3.011
  167VAL      N 2627   2.460   4.643   3.167
  167VAL      H 2628   2.488   4.719   3.226
  167VAL     CA 2629   2.526   4.517   3.193
  167VAL     HA 2630   2.548   4.464   3.100
  167VAL     CB 2631   2.660   4.530   3.265
  167VAL     HB 2632   2.640   4.581   3.359
  167VAL    CG1 2633   2.727   4.396   3.291
  167VAL   HG11 2634   2.675   4.349   3.374
  167VAL   HG12 2635   2.716   4.341   3.197
  167VAL   HG13 2636   2.830   4.414   3.322
  167VAL    CG2 2637   2.770   4.618   3.205
  167VAL   HG21 2638   2.779   4.593   3.099
  167VAL   HG22 2639   2.737   4.720   3.222
  167VAL   HG23 2640   2.864   4.603   3.257
  167VAL      C 2641   2.437   4.419   3.267
  167VAL      O 2642   2.429   4.303   3.228
  168GLU      N 2643   2.361   4.476   3.362
  168GLU      H 2644   2.384   4.570   3.390
  168GLU     CA 2645   2.251   4.419   3.438
  168GLU     HA 2646   2.287   4.328   3.485
  168GLU     CB 2647   2.226   4.514   3.554
  168GLU    HB1 2648   2.163   4.592   3.511
  168GLU    HB2 2649   2.320   4.550   3.595
  168GLU     CG 2650   2.141   4.457   3.667
  168GLU    HG1 2651   2.050   4.418   3.622
  168GLU    HG2 2652   2.097   4.534   3.730
  168GLU     CD 2653   2.219   4.349   3.741
  168GLU    OE1 2654   2.343   4.359   3.745
  168GLU    OE2 2655   2.162   4.263   3.812
  168GLU      C 2656   2.129   4.386   3.354
  168GLU      O 2657   2.069   4.279   3.370
  169MET      N 2658   2.097   4.463   3.250
  169MET      H 2659   2.152   4.547   3.243
  169MET     CA 2660   1.996   4.432   3.151
  169MET     HA 2661   1.900   4.418   3.201
  169MET     CB 2662   1.981   4.551   3.057
  169MET    HB1 2663   2.072   4.586   3.009
  169MET    HB2 2664   1.934   4.634   3.109
  169MET     CG 2665   1.895   4.527   2.933
  169MET    HG1 2666   1.796   4.493   2.963
  169MET    HG2 2667   1.947   4.448   2.878
  169MET     SD 2668   1.888   4.659   2.810
  169MET     CE 2669   1.819   4.806   2.890
  169MET    HE1 2670   1.804   4.886   2.817
  169MET    HE2 2671   1.721   4.778   2.929
  169MET    HE3 2672   1.884   4.850   2.966
  169MET      C 2673   2.029   4.303   3.077
  169MET      O 2674   1.949   4.211   3.065
  170ILE      N 2675   2.152   4.290   3.025
  170ILE      H 2676   2.206   4.374   3.015
  170ILE     CA 2677   2.190   4.173   2.948
  170ILE     HA 2678   2.105   4.152   2.883
  170ILE     CB 2679   2.313   4.204   2.865
  170ILE     HB 2680   2.391   4.250   2.926
  170ILE    CG2 2681   2.383   4.082   2.805
  170ILE   HG21 2682   2.442   4.110   2.718
  170ILE   HG22 2683   2.442   4.026   2.878
  170ILE   HG23 2684   2.312   4.017   2.755
  170ILE    CG1 2685   2.274   4.312   2.763
  170ILE   HG11 2686   2.365   4.347   2.716
  170ILE   HG12 2687   2.251   4.401   2.822
  170ILE     CD 2688   2.172   4.290   2.652
  170ILE    HD1 2689   2.070   4.307   2.686
  170ILE    HD2 2690   2.199   4.365   2.578
  170ILE    HD3 2691   2.183   4.190   2.610
  170ILE      C 2692   2.210   4.057   3.045
  170ILE      O 2693   2.169   3.946   3.009
  171LEU      N 2694   2.248   4.069   3.172
  171LEU      H 2695   2.271   4.158   3.214
  171LEU     CA 2696   2.261   3.958   3.264
  171LEU     HA 2697   2.312   3.871   3.222
  171LEU     CB 2698   2.347   4.010   3.378
  171LEU    HB1 2699   2.333   3.939   3.459
  171LEU    HB2 2700   2.309   4.109   3.405
  171LEU     CG 2701   2.496   4.029   3.354
  171LEU     HG 2702   2.528   4.078   3.262
  171LEU    CD1 2703   2.566   4.099   3.470
  171LEU   HD11 2704   2.547   4.207   3.470
  171LEU   HD12 2705   2.553   4.050   3.566
  171LEU   HD13 2706   2.671   4.091   3.442
  171LEU    CD2 2707   2.554   3.888   3.343
  171LEU   HD21 2708   2.526   3.847   3.246
  171LEU   HD22 2709   2.663   3.897   3.335
  171LEU   HD23 2710   2.528   3.827   3.429
  171LEU      C 2711   2.126   3.901   3.305
  171LEU      O 2712   2.113   3.786   3.347
  172ASN      N 2713   2.012   3.970   3.289
  172ASN      H 2714   2.016   4.064   3.253
  172ASN     CA 2715   1.873   3.938   3.314
  172ASN     HA 2716   1.864   3.835   3.347
  172ASN     CB 2717   1.816   4.037   3.414
  172ASN    HB1 2718   1.711   4.018   3.433
  172ASN    HB2 2719   1.827   4.139   3.376
  172ASN     CG 2720   1.885   4.026   3.549
  172ASN    OD1 2721   1.855   3.934   3.626
  172ASN    ND2 2722   1.982   4.110   3.584
  172ASN   HD21 2723   2.006   4.193   3.532
  172ASN   HD22 2724   2.026   4.091   3.673
  172ASN      C 2725   1.800   3.933   3.180
  172ASN      O 2726   1.688   3.982   3.169
  173LYS      N 2727   1.850   3.875   3.071
  173LYS      H 2728   1.941   3.832   3.080
  173LYS     CA 2729   1.786   3.847   2.944
  173LYS     HA 2730   1.720   3.929   2.915
  173LYS     CB 2731   1.895   3.859   2.837
  173LYS    HB1 2732   1.982   3.800   2.867
  173LYS    HB2 2733   1.926   3.963   2.844
  173LYS     CG 2734   1.857   3.850   2.689
  173LYS    HG1 2735   1.931   3.912   2.639
  173LYS    HG2 2736   1.760   3.896   2.675
  173LYS     CD 2737   1.870   3.708   2.634
  173LYS    HD1 2738   1.845   3.634   2.710
  173LYS    HD2 2739   1.975   3.684   2.616
  173LYS     CE 2740   1.784   3.672   2.514
  173LYS    HE1 2741   1.803   3.739   2.430
  173LYS    HE2 2742   1.679   3.682   2.542
  173LYS     NZ 2743   1.819   3.534   2.476
  173LYS    HZ1 2744   1.772   3.477   2.545
  173LYS    HZ2 2745   1.788   3.509   2.383
  173LYS    HZ3 2746   1.918   3.514   2.474
  173LYS      C 2747   1.708   3.717   2.948
  173LYS      O 2748   1.760   3.627   3.014
  174PRO      N 2749   1.593   3.706   2.882
  174PRO     CD 2750   1.524   3.820   2.824
  174PRO    HD1 2751   1.563   3.847   2.726
  174PRO    HD2 2752   1.516   3.902   2.895
  174PRO     CG 2753   1.379   3.773   2.820
  174PRO    HG1 2754   1.315   3.822   2.747
  174PRO    HG2 2755   1.342   3.775   2.922
  174PRO     CB 2756   1.396   3.626   2.783
  174PRO    HB1 2757   1.434   3.615   2.681
  174PRO    HB2 2758   1.311   3.566   2.816
  174PRO     CA 2759   1.516   3.584   2.867
  174PRO     HA 2760   1.495   3.555   2.971
  174PRO      C 2761   1.595   3.474   2.798
  174PRO      O 2762   1.652   3.493   2.691
  175GLY      N 2763   1.609   3.353   2.853
  175GLY      H 2764   1.556   3.336   2.937
  175GLY     CA 2765   1.668   3.238   2.787
  175GLY    HA1 2766   1.608   3.207   2.702
  175GLY    HA2 2767   1.671   3.160   2.863
  175GLY      C 2768   1.812   3.260   2.742
  175GLY      O 2769   1.846   3.246   2.625
  176LEU      N 2770   1.889   3.313   2.837
  176LEU      H 2771   1.850   3.305   2.930
  176LEU     CA 2772   2.024   3.362   2.816
  176LEU     HA 2773   2.038   3.413   2.721
  176LEU     CB 2774   2.041   3.477   2.915
  176LEU    HB1 2775   1.999   3.442   3.010
  176LEU    HB2 2776   1.989   3.567   2.881
  176LEU     CG 2777   2.181   3.533   2.938
  176LEU     HG 2778   2.242   3.443   2.929
  176LEU    CD1 2779   2.220   3.631   2.828
  176LEU   HD11 2780   2.173   3.729   2.823
  176LEU   HD12 2781   2.326   3.656   2.835
  176LEU   HD13 2782   2.214   3.583   2.730
  176LEU    CD2 2783   2.189   3.592   3.078
  176LEU   HD21 2784   2.126   3.679   3.096
  176LEU   HD22 2785   2.185   3.520   3.159
  176LEU   HD23 2786   2.293   3.624   3.086
  176LEU      C 2787   2.126   3.255   2.849
  176LEU      O 2788   2.128   3.197   2.957
  177LYS      N 2789   2.216   3.217   2.757
  177LYS      H 2790   2.218   3.262   2.667
  177LYS     CA 2791   2.309   3.107   2.771
  177LYS     HA 2792   2.292   3.066   2.871
  177LYS     CB 2793   2.269   3.000   2.671
  177LYS    HB1 2794   2.264   3.045   2.572
  177LYS    HB2 2795   2.164   2.973   2.682
  177LYS     CG 2796   2.347   2.869   2.656
  177LYS    HG1 2797   2.346   2.811   2.748
  177LYS    HG2 2798   2.451   2.894   2.639
  177LYS     CD 2799   2.286   2.785   2.544
  177LYS    HD1 2800   2.178   2.791   2.554
  177LYS    HD2 2801   2.310   2.680   2.563
  177LYS     CE 2802   2.342   2.838   2.413
  177LYS    HE1 2803   2.451   2.848   2.417
  177LYS    HE2 2804   2.306   2.940   2.404
  177LYS     NZ 2805   2.301   2.757   2.296
  177LYS    HZ1 2806   2.350   2.770   2.209
  177LYS    HZ2 2807   2.332   2.664   2.319
  177LYS    HZ3 2808   2.201   2.746   2.294
  177LYS      C 2809   2.455   3.150   2.763
  177LYS      O 2810   2.538   3.086   2.827
  178TYR      N 2811   2.484   3.258   2.690
  178TYR      H 2812   2.406   3.318   2.666
  178TYR     CA 2813   2.618   3.310   2.670
  178TYR     HA 2814   2.687   3.250   2.730
  178TYR     CB 2815   2.671   3.293   2.528
  178TYR    HB1 2816   2.777   3.317   2.530
  178TYR    HB2 2817   2.633   3.368   2.460
  178TYR     CG 2818   2.651   3.157   2.465
  178TYR    CD1 2819   2.738   3.050   2.490
  178TYR    HD1 2820   2.808   3.064   2.571
  178TYR    CE1 2821   2.734   2.934   2.411
  178TYR    HE1 2822   2.799   2.850   2.428
  178TYR     CZ 2823   2.643   2.929   2.303
  178TYR     OH 2824   2.647   2.826   2.213
  178TYR     HH 2825   2.595   2.836   2.133
  178TYR    CE2 2826   2.559   3.038   2.274
  178TYR    HE2 2827   2.491   3.033   2.190
  178TYR    CD2 2828   2.556   3.146   2.363
  178TYR    HD2 2829   2.492   3.230   2.339
  178TYR      C 2830   2.618   3.455   2.715
  178TYR      O 2831   2.531   3.534   2.681
  179LYS      N 2832   2.719   3.493   2.794
  179LYS      H 2833   2.789   3.424   2.815
  179LYS     CA 2834   2.723   3.614   2.874
  179LYS     HA 2835   2.636   3.679   2.865
  179LYS     CB 2836   2.731   3.568   3.020
  179LYS    HB1 2837   2.770   3.635   3.096
  179LYS    HB2 2838   2.805   3.488   3.020
  179LYS     CG 2839   2.606   3.500   3.074
  179LYS    HG1 2840   2.600   3.403   3.025
  179LYS    HG2 2841   2.515   3.558   3.056
  179LYS     CD 2842   2.611   3.485   3.226
  179LYS    HD1 2843   2.606   3.578   3.282
  179LYS    HD2 2844   2.697   3.431   3.265
  179LYS     CE 2845   2.484   3.408   3.263
  179LYS    HE1 2846   2.482   3.315   3.206
  179LYS    HE2 2847   2.402   3.471   3.230
  179LYS     NZ 2848   2.476   3.385   3.408
  179LYS    HZ1 2849   2.552   3.327   3.442
  179LYS    HZ2 2850   2.485   3.473   3.455
  179LYS    HZ3 2851   2.387   3.352   3.442
  179LYS      C 2852   2.846   3.698   2.844
  179LYS      O 2853   2.946   3.648   2.794
  180PRO      N 2854   2.841   3.826   2.881
  180PRO     CD 2855   2.733   3.903   2.940
  180PRO    HD1 2856   2.714   3.862   3.039
  180PRO    HD2 2857   2.644   3.909   2.877
  180PRO     CG 2858   2.786   4.043   2.965
  180PRO    HG1 2859   2.821   4.057   3.067
  180PRO    HG2 2860   2.712   4.120   2.941
  180PRO     CB 2861   2.912   4.052   2.879
  180PRO    HB1 2862   2.989   4.114   2.923
  180PRO    HB2 2863   2.858   4.092   2.793
  180PRO     CA 2864   2.958   3.908   2.856
  180PRO     HA 2865   2.984   3.893   2.751
  180PRO      C 2866   3.089   3.872   2.925
  180PRO      O 2867   3.089   3.856   3.047
  181ALA      N 2868   3.191   3.852   2.842
  181ALA      H 2869   3.174   3.859   2.743
  181ALA     CA 2870   3.327   3.825   2.885
  181ALA     HA 2871   3.323   3.758   2.972
  181ALA     CB 2872   3.395   3.755   2.768
  181ALA    HB1 2873   3.497   3.728   2.792
  181ALA    HB2 2874   3.332   3.668   2.751
  181ALA    HB3 2875   3.388   3.813   2.675
  181ALA      C 2876   3.406   3.948   2.927
  181ALA      O 2877   3.486   3.940   3.020
  182VAL      N 2878   3.391   4.056   2.850
  182VAL      H 2879   3.313   4.056   2.786
  182VAL     CA 2880   3.480   4.171   2.846
  182VAL     HA 2881   3.536   4.174   2.939
  182VAL     CB 2882   3.584   4.157   2.735
  182VAL     HB 2883   3.541   4.146   2.635
  182VAL    CG1 2884   3.665   4.285   2.717
  182VAL   HG11 2885   3.604   4.373   2.692
  182VAL   HG12 2886   3.702   4.318   2.815
  182VAL   HG13 2887   3.742   4.275   2.641
  182VAL    CG2 2888   3.674   4.038   2.763
  182VAL   HG21 2889   3.750   4.078   2.830
  182VAL   HG22 2890   3.622   3.945   2.789
  182VAL   HG23 2891   3.722   4.020   2.666
  182VAL      C 2892   3.401   4.301   2.834
  182VAL      O 2893   3.307   4.306   2.755
  183ASN      N 2894   3.447   4.408   2.899
  183ASN      H 2895   3.514   4.396   2.974
  183ASN     CA 2896   3.372   4.532   2.890
  183ASN     HA 2897   3.295   4.523   2.814
  183ASN     CB 2898   3.295   4.559   3.019
  183ASN    HB1 2899   3.353   4.570   3.111
  183ASN    HB2 2900   3.228   4.477   3.044
  183ASN     CG 2901   3.212   4.687   3.015
  183ASN    OD1 2902   3.194   4.744   2.908
  183ASN    ND2 2903   3.153   4.727   3.128
  183ASN   HD21 2904   3.165   4.682   3.217
  183ASN   HD22 2905   3.096   4.810   3.120
  183ASN      C 2906   3.468   4.645   2.855
  183ASN      O 2907   3.540   4.685   2.946
  184GLN      N 2908   3.485   4.688   2.730
  184GLN      H 2909   3.432   4.640   2.659
  184GLN     CA 2910   3.581   4.790   2.691
  184GLN     HA 2911   3.670   4.776   2.752
  184GLN     CB 2912   3.631   4.758   2.550
  184GLN    HB1 2913   3.549   4.779   2.481
  184GLN    HB2 2914   3.648   4.652   2.535
  184GLN     CG 2915   3.760   4.826   2.505
  184GLN    HG1 2916   3.842   4.776   2.555
  184GLN    HG2 2917   3.758   4.934   2.525
  184GLN     CD 2918   3.778   4.808   2.355
  184GLN    OE1 2919   3.742   4.895   2.276
  184GLN    NE2 2920   3.819   4.689   2.311
  184GLN   HE21 2921   3.843   4.622   2.382
  184GLN   HE22 2922   3.856   4.679   2.218
  184GLN      C 2923   3.544   4.936   2.709
  184GLN      O 2924   3.449   4.978   2.643
  185ILE      N 2925   3.600   5.015   2.802
  185ILE      H 2926   3.679   4.961   2.836
  185ILE     CA 2927   3.562   5.146   2.849
  185ILE     HA 2928   3.501   5.197   2.774
  185ILE     CB 2929   3.498   5.140   2.988
  185ILE     HB 2930   3.481   5.244   3.017
  185ILE    CG2 2931   3.361   5.078   2.964
  185ILE   HG21 2932   3.299   5.076   3.054
  185ILE   HG22 2933   3.304   5.135   2.891
  185ILE   HG23 2934   3.374   4.976   2.928
  185ILE    CG1 2935   3.570   5.058   3.095
  185ILE   HG11 2936   3.676   5.074   3.072
  185ILE   HG12 2937   3.546   4.952   3.089
  185ILE     CD 2938   3.551   5.117   3.234
  185ILE    HD1 2939   3.560   5.041   3.313
  185ILE    HD2 2940   3.618   5.202   3.245
  185ILE    HD3 2941   3.455   5.167   3.240
  185ILE      C 2942   3.680   5.239   2.872
  185ILE      O 2943   3.793   5.191   2.881
  186GLU      N 2944   3.655   5.370   2.876
  186GLU      H 2945   3.559   5.399   2.862
  186GLU     CA 2946   3.754   5.470   2.908
  186GLU     HA 2947   3.836   5.445   2.840
  186GLU     CB 2948   3.721   5.612   2.866
  186GLU    HB1 2949   3.660   5.656   2.944
  186GLU    HB2 2950   3.662   5.606   2.774
  186GLU     CG 2951   3.839   5.704   2.834
  186GLU    HG1 2952   3.889   5.650   2.754
  186GLU    HG2 2953   3.904   5.706   2.922
  186GLU     CD 2954   3.798   5.847   2.803
  186GLU    OE1 2955   3.692   5.863   2.739
  186GLU    OE2 2956   3.878   5.940   2.831
  186GLU      C 2957   3.811   5.459   3.049
  186GLU      O 2958   3.738   5.465   3.148
  187CYS      N 2959   3.944   5.454   3.063
  187CYS      H 2960   4.009   5.454   2.985
  187CYS     CA 2961   4.005   5.446   3.194
  187CYS     HA 2962   3.962   5.528   3.251
  187CYS     CB 2963   3.974   5.312   3.261
  187CYS    HB1 2964   4.044   5.234   3.230
  187CYS    HB2 2965   3.870   5.282   3.252
  187CYS     SG 2966   3.999   5.319   3.440
  187CYS     HG 2967   3.918   5.424   3.457
  187CYS      C 2968   4.153   5.481   3.190
  187CYS      O 2969   4.233   5.431   3.111
  188HIS      N 2970   4.187   5.586   3.265
  188HIS      H 2971   4.120   5.602   3.338
  188HIS     CA 2972   4.313   5.654   3.284
  188HIS     HA 2973   4.391   5.578   3.287
  188HIS     CB 2974   4.339   5.748   3.167
  188HIS    HB1 2975   4.353   5.674   3.088
  188HIS    HB2 2976   4.431   5.806   3.175
  188HIS     CG 2977   4.236   5.850   3.123
  188HIS    ND1 2978   4.213   5.971   3.189
  188HIS    CE1 2979   4.101   6.025   3.140
  188HIS    HE1 2980   4.074   6.128   3.159
  188HIS    NE2 2981   4.050   5.939   3.051
  188HIS    HE2 2982   3.967   5.949   2.993
  188HIS    CD2 2983   4.136   5.833   3.032
  188HIS    HD2 2984   4.118   5.745   2.971
  188HIS      C 2985   4.309   5.720   3.421
  188HIS      O 2986   4.203   5.727   3.484
  189PRO      N 2987   4.423   5.775   3.464
  189PRO     CD 2988   4.555   5.751   3.411
  189PRO    HD1 2989   4.574   5.820   3.328
  189PRO    HD2 2990   4.562   5.644   3.391
  189PRO     CG 2991   4.645   5.791   3.528
  189PRO    HG1 2992   4.744   5.821   3.495
  189PRO    HG2 2993   4.653   5.711   3.602
  189PRO     CB 2994   4.571   5.907   3.595
  189PRO    HB1 2995   4.590   5.992   3.530
  189PRO    HB2 2996   4.601   5.927   3.698
  189PRO     CA 2997   4.432   5.844   3.591
  189PRO     HA 2998   4.430   5.768   3.669
  189PRO      C 2999   4.324   5.946   3.624
  189PRO      O 3000   4.264   5.939   3.732
  190TYR      N 3001   4.279   6.029   3.530
  190TYR      H 3002   4.318   6.019   3.437
  190TYR     CA 3003   4.172   6.125   3.547
  190TYR     HA 3004   4.179   6.160   3.650
  190TYR     CB 3005   4.176   6.234   3.440
  190TYR    HB1 3006   4.106   6.308   3.478
  190TYR    HB2 3007   4.141   6.206   3.341
  190TYR     CG 3008   4.310   6.305   3.436
  190TYR    CD1 3009   4.353   6.373   3.551
  190TYR    HD1 3010   4.297   6.372   3.642
  190TYR    CE1 3011   4.474   6.444   3.552
  190TYR    HE1 3012   4.501   6.491   3.645
  190TYR     CZ 3013   4.548   6.450   3.432
  190TYR     OH 3014   4.669   6.512   3.437
  190TYR     HH 3015   4.721   6.501   3.357
  190TYR    CE2 3016   4.505   6.383   3.316
  190TYR    HE2 3017   4.567   6.386   3.227
  190TYR    CD2 3018   4.387   6.308   3.319
  190TYR    HD2 3019   4.363   6.243   3.237
  190TYR      C 3020   4.032   6.066   3.537
  190TYR      O 3021   3.934   6.139   3.554
  191LEU      N 3022   4.014   5.935   3.518
  191LEU      H 3023   4.091   5.870   3.518
  191LEU     CA 3024   3.887   5.869   3.497
  191LEU     HA 3025   3.813   5.924   3.555
  191LEU     CB 3026   3.851   5.874   3.349
  191LEU    HB1 3027   3.939   5.837   3.296
  191LEU    HB2 3028   3.841   5.979   3.323
  191LEU     CG 3029   3.723   5.801   3.308
  191LEU     HG 3030   3.728   5.694   3.328
  191LEU    CD1 3031   3.592   5.859   3.359
  191LEU   HD11 3032   3.512   5.798   3.317
  191LEU   HD12 3033   3.581   5.859   3.467
  191LEU   HD13 3034   3.573   5.959   3.318
  191LEU    CD2 3035   3.716   5.807   3.155
  191LEU   HD21 3036   3.737   5.908   3.119
  191LEU   HD22 3037   3.794   5.744   3.112
  191LEU   HD23 3038   3.621   5.770   3.117
  191LEU      C 3039   3.887   5.725   3.546
  191LEU      O 3040   3.902   5.627   3.472
  192THR      N 3041   3.881   5.698   3.676
  192THR      H 3042   3.864   5.775   3.740
  192THR     CA 3043   3.918   5.572   3.738
  192THR     HA 3044   3.995   5.531   3.673
  192THR     CB 3045   3.985   5.592   3.874
  192THR     HB 3046   3.996   5.495   3.923
  192THR    CG2 3047   4.112   5.673   3.847
  192THR   HG21 3048   4.156   5.714   3.938
  192THR   HG22 3049   4.180   5.625   3.776
  192THR   HG23 3050   4.078   5.765   3.800
  192THR    OG1 3051   3.899   5.667   3.956
  192THR    HG1 3052   3.950   5.710   4.025
  192THR      C 3053   3.810   5.465   3.731
  192THR      O 3054   3.844   5.347   3.736
  193GLN      N 3055   3.683   5.504   3.722
  193GLN      H 3056   3.665   5.604   3.722
  193GLN     CA 3057   3.568   5.415   3.724
  193GLN     HA 3058   3.486   5.479   3.758
  193GLN     CB 3059   3.525   5.382   3.582
  193GLN    HB1 3060   3.426   5.339   3.596
  193GLN    HB2 3061   3.593   5.313   3.530
  193GLN     CG 3062   3.504   5.509   3.500
  193GLN    HG1 3063   3.605   5.541   3.474
  193GLN    HG2 3064   3.462   5.588   3.563
  193GLN     CD 3065   3.425   5.487   3.371
  193GLN    OE1 3066   3.302   5.490   3.374
  193GLN    NE2 3067   3.479   5.485   3.249
  193GLN   HE21 3068   3.576   5.511   3.237
  193GLN   HE22 3069   3.421   5.478   3.167
  193GLN      C 3070   3.574   5.303   3.827
  193GLN      O 3071   3.543   5.190   3.789
  194GLU      N 3072   3.616   5.336   3.949
  194GLU      H 3073   3.666   5.424   3.950
  194GLU     CA 3074   3.630   5.236   4.053
  194GLU     HA 3075   3.694   5.160   4.008
  194GLU     CB 3076   3.702   5.285   4.178
  194GLU    HB1 3077   3.698   5.202   4.249
  194GLU    HB2 3078   3.657   5.377   4.216
  194GLU     CG 3079   3.847   5.329   4.157
  194GLU    HG1 3080   3.856   5.388   4.065
  194GLU    HG2 3081   3.888   5.230   4.139
  194GLU     CD 3082   3.921   5.385   4.277
  194GLU    OE1 3083   3.980   5.308   4.356
  194GLU    OE2 3084   3.915   5.509   4.289
  194GLU      C 3085   3.508   5.157   4.096
  194GLU      O 3086   3.526   5.039   4.126
  195LYS      N 3087   3.388   5.216   4.094
  195LYS      H 3088   3.391   5.308   4.051
  195LYS     CA 3089   3.265   5.148   4.130
  195LYS     HA 3090   3.282   5.069   4.203
  195LYS     CB 3091   3.166   5.248   4.190
  195LYS    HB1 3092   3.074   5.195   4.214
  195LYS    HB2 3093   3.137   5.325   4.118
  195LYS     CG 3094   3.227   5.312   4.314
  195LYS    HG1 3095   3.310   5.375   4.282
  195LYS    HG2 3096   3.268   5.235   4.379
  195LYS     CD 3097   3.119   5.395   4.383
  195LYS    HD1 3098   3.033   5.333   4.406
  195LYS    HD2 3099   3.084   5.478   4.321
  195LYS     CE 3100   3.159   5.451   4.520
  195LYS    HE1 3101   3.247   5.512   4.503
  195LYS    HE2 3102   3.182   5.368   4.587
  195LYS     NZ 3103   3.057   5.532   4.588
  195LYS    HZ1 3104   3.099   5.568   4.672
  195LYS    HZ2 3105   3.023   5.612   4.536
  195LYS    HZ3 3106   2.978   5.481   4.622
  195LYS      C 3107   3.211   5.059   4.019
  195LYS      O 3108   3.169   4.950   4.056
  196LEU      N 3109   3.228   5.098   3.892
  196LEU      H 3110   3.269   5.190   3.884
  196LEU     CA 3111   3.198   5.020   3.774
  196LEU     HA 3112   3.095   4.985   3.785
  196LEU     CB 3113   3.218   5.107   3.650
  196LEU    HB1 3114   3.324   5.129   3.640
  196LEU    HB2 3115   3.156   5.195   3.665
  196LEU     CG 3116   3.179   5.032   3.523
  196LEU     HG 3117   3.250   4.950   3.511
  196LEU    CD1 3118   3.034   4.985   3.524
  196LEU   HD11 3119   3.017   4.900   3.591
  196LEU   HD12 3120   2.957   5.059   3.544
  196LEU   HD13 3121   3.005   4.942   3.428
  196LEU    CD2 3122   3.217   5.126   3.409
  196LEU   HD21 3123   3.130   5.187   3.389
  196LEU   HD22 3124   3.302   5.192   3.425
  196LEU   HD23 3125   3.252   5.074   3.319
  196LEU      C 3126   3.278   4.891   3.767
  196LEU      O 3127   3.234   4.785   3.723
  197ILE      N 3128   3.403   4.894   3.813
  197ILE      H 3129   3.433   4.977   3.862
  197ILE     CA 3130   3.495   4.781   3.807
  197ILE     HA 3131   3.484   4.728   3.713
  197ILE     CB 3132   3.634   4.843   3.815
  197ILE     HB 3133   3.630   4.921   3.891
  197ILE    CG2 3134   3.734   4.740   3.868
  197ILE   HG21 3135   3.727   4.731   3.976
  197ILE   HG22 3136   3.719   4.643   3.820
  197ILE   HG23 3137   3.837   4.765   3.844
  197ILE    CG1 3138   3.681   4.900   3.681
  197ILE   HG11 3139   3.600   4.963   3.644
  197ILE   HG12 3140   3.696   4.810   3.623
  197ILE     CD 3141   3.802   4.994   3.684
  197ILE    HD1 3142   3.885   4.928   3.711
  197ILE    HD2 3143   3.833   5.042   3.592
  197ILE    HD3 3144   3.797   5.067   3.765
  197ILE      C 3145   3.463   4.687   3.923
  197ILE      O 3146   3.461   4.569   3.887
  198GLN      N 3147   3.438   4.732   4.046
  198GLN      H 3148   3.431   4.831   4.065
  198GLN     CA 3149   3.396   4.640   4.149
  198GLN     HA 3150   3.470   4.560   4.158
  198GLN     CB 3151   3.386   4.702   4.288
  198GLN    HB1 3152   3.287   4.677   4.326
  198GLN    HB2 3153   3.388   4.811   4.282
  198GLN     CG 3154   3.501   4.651   4.375
  198GLN    HG1 3155   3.510   4.705   4.468
  198GLN    HG2 3156   3.597   4.653   4.325
  198GLN     CD 3157   3.477   4.506   4.414
  198GLN    OE1 3158   3.384   4.470   4.487
  198GLN    NE2 3159   3.562   4.419   4.359
  198GLN   HE21 3160   3.642   4.457   4.311
  198GLN   HE22 3161   3.540   4.321   4.359
  198GLN      C 3162   3.262   4.572   4.125
  198GLN      O 3163   3.242   4.458   4.168
  199TYR      N 3164   3.172   4.633   4.047
  199TYR      H 3165   3.189   4.728   4.018
  199TYR     CA 3166   3.064   4.563   3.982
  199TYR     HA 3167   3.021   4.508   4.066
  199TYR     CB 3168   2.963   4.664   3.928
  199TYR    HB1 3169   3.018   4.737   3.868
  199TYR    HB2 3170   2.925   4.726   4.008
  199TYR     CG 3171   2.845   4.619   3.845
  199TYR    CD1 3172   2.723   4.587   3.905
  199TYR    HD1 3173   2.709   4.594   4.012
  199TYR    CE1 3174   2.620   4.525   3.832
  199TYR    HE1 3175   2.529   4.503   3.886
  199TYR     CZ 3176   2.641   4.502   3.695
  199TYR     OH 3177   2.545   4.439   3.622
  199TYR     HH 3178   2.471   4.405   3.673
  199TYR    CE2 3179   2.764   4.535   3.635
  199TYR    HE2 3180   2.774   4.518   3.529
  199TYR    CD2 3181   2.869   4.587   3.711
  199TYR    HD2 3182   2.969   4.607   3.676
  199TYR      C 3183   3.098   4.455   3.880
  199TYR      O 3184   3.067   4.337   3.894
  200CYS      N 3185   3.188   4.486   3.787
  200CYS      H 3186   3.210   4.584   3.771
  200CYS     CA 3187   3.244   4.392   3.692
  200CYS     HA 3188   3.160   4.352   3.635
  200CYS     CB 3189   3.336   4.459   3.590
  200CYS    HB1 3190   3.391   4.387   3.530
  200CYS    HB2 3191   3.411   4.520   3.641
  200CYS     SG 3192   3.244   4.555   3.468
  200CYS     HG 3193   3.213   4.643   3.563
  200CYS      C 3194   3.310   4.273   3.759
  200CYS      O 3195   3.284   4.162   3.713
  201GLN      N 3196   3.393   4.290   3.862
  201GLN      H 3197   3.413   4.384   3.894
  201GLN     CA 3198   3.454   4.182   3.937
  201GLN     HA 3199   3.477   4.113   3.856
  201GLN     CB 3200   3.582   4.238   3.998
  201GLN    HB1 3201   3.549   4.318   4.064
  201GLN    HB2 3202   3.647   4.281   3.921
  201GLN     CG 3203   3.661   4.145   4.089
  201GLN    HG1 3204   3.761   4.186   4.098
  201GLN    HG2 3205   3.666   4.054   4.029
  201GLN     CD 3206   3.612   4.114   4.230
  201GLN    OE1 3207   3.511   4.156   4.285
  201GLN    NE2 3208   3.696   4.040   4.303
  201GLN   HE21 3209   3.776   4.002   4.254
  201GLN   HE22 3210   3.684   4.028   4.402
  201GLN      C 3211   3.354   4.115   4.029
  201GLN      O 3212   3.360   3.993   4.049
  202SER      N 3213   3.245   4.176   4.075
  202SER      H 3214   3.237   4.276   4.058
  202SER     CA 3215   3.129   4.117   4.138
  202SER     HA 3216   3.164   4.048   4.215
  202SER     CB 3217   3.038   4.213   4.215
  202SER    HB1 3218   2.939   4.173   4.234
  202SER    HB2 3219   3.025   4.300   4.151
  202SER     OG 3220   3.109   4.259   4.328
  202SER     HG 3221   3.176   4.319   4.295
  202SER      C 3222   3.042   4.028   4.050
  202SER      O 3223   2.990   3.930   4.104
  203LYS      N 3224   3.032   4.058   3.921
  203LYS      H 3225   3.066   4.151   3.901
  203LYS     CA 3226   2.965   3.984   3.816
  203LYS     HA 3227   2.878   3.936   3.862
  203LYS     CB 3228   2.910   4.084   3.715
  203LYS    HB1 3229   2.875   4.025   3.630
  203LYS    HB2 3230   2.988   4.157   3.690
  203LYS     CG 3231   2.803   4.173   3.778
  203LYS    HG1 3232   2.761   4.225   3.691
  203LYS    HG2 3233   2.839   4.245   3.851
  203LYS     CD 3234   2.684   4.099   3.839
  203LYS    HD1 3235   2.707   4.074   3.943
  203LYS    HD2 3236   2.659   4.011   3.780
  203LYS     CE 3237   2.573   4.204   3.841
  203LYS    HE1 3238   2.549   4.209   3.734
  203LYS    HE2 3239   2.605   4.304   3.867
  203LYS     NZ 3240   2.455   4.156   3.914
  203LYS    HZ1 3241   2.375   4.211   3.886
  203LYS    HZ2 3242   2.440   4.058   3.893
  203LYS    HZ3 3243   2.473   4.159   4.014
  203LYS      C 3244   3.058   3.882   3.751
  203LYS      O 3245   3.012   3.781   3.698
  204GLY      N 3246   3.190   3.904   3.752
  204GLY      H 3247   3.215   3.997   3.783
  204GLY     CA 3248   3.290   3.836   3.672
  204GLY    HA1 3249   3.278   3.729   3.689
  204GLY    HA2 3250   3.385   3.865   3.717
  204GLY      C 3251   3.281   3.866   3.522
  204GLY      O 3252   3.246   3.777   3.445
  205ILE      N 3253   3.315   3.990   3.488
  205ILE      H 3254   3.321   4.066   3.555
  205ILE     CA 3255   3.334   4.046   3.356
  205ILE     HA 3256   3.345   3.965   3.284
  205ILE     CB 3257   3.222   4.141   3.314
  205ILE     HB 3258   3.228   4.226   3.381
  205ILE    CG2 3259   3.234   4.199   3.173
  205ILE   HG21 3260   3.165   4.281   3.154
  205ILE   HG22 3261   3.334   4.237   3.151
  205ILE   HG23 3262   3.210   4.116   3.106
  205ILE    CG1 3263   3.087   4.073   3.328
  205ILE   HG11 3264   3.073   4.021   3.423
  205ILE   HG12 3265   3.092   4.002   3.246
  205ILE     CD 3266   2.966   4.166   3.325
  205ILE    HD1 3267   2.971   4.241   3.246
  205ILE    HD2 3268   2.866   4.122   3.328
  205ILE    HD3 3269   2.965   4.215   3.423
  205ILE      C 3270   3.466   4.121   3.359
  205ILE      O 3271   3.490   4.196   3.454
  206VAL      N 3272   3.555   4.096   3.264
  206VAL      H 3273   3.519   4.027   3.199
  206VAL     CA 3274   3.686   4.157   3.252
  206VAL     HA 3275   3.747   4.166   3.342
  206VAL     CB 3276   3.764   4.068   3.156
  206VAL     HB 3277   3.709   4.056   3.062
  206VAL    CG1 3278   3.896   4.128   3.110
  206VAL   HG11 3279   3.878   4.227   3.068
  206VAL   HG12 3280   3.961   4.133   3.198
  206VAL   HG13 3281   3.938   4.069   3.028
  206VAL    CG2 3282   3.799   3.933   3.219
  206VAL   HG21 3283   3.878   3.943   3.294
  206VAL   HG22 3284   3.712   3.883   3.261
  206VAL   HG23 3285   3.826   3.863   3.140
  206VAL      C 3286   3.670   4.302   3.206
  206VAL      O 3287   3.580   4.338   3.130
  207VAL      N 3288   3.765   4.390   3.236
  207VAL      H 3289   3.852   4.367   3.283
  207VAL     CA 3290   3.756   4.527   3.188
  207VAL     HA 3291   3.669   4.538   3.123
  207VAL     CB 3292   3.724   4.619   3.306
  207VAL     HB 3293   3.787   4.599   3.392
  207VAL    CG1 3294   3.741   4.766   3.268
  207VAL   HG11 3295   3.694   4.785   3.172
  207VAL   HG12 3296   3.696   4.833   3.342
  207VAL   HG13 3297   3.845   4.793   3.256
  207VAL    CG2 3298   3.582   4.601   3.358
  207VAL   HG21 3299   3.556   4.680   3.429
  207VAL   HG22 3300   3.514   4.597   3.273
  207VAL   HG23 3301   3.585   4.503   3.407
  207VAL      C 3302   3.877   4.556   3.101
  207VAL      O 3303   3.990   4.525   3.136
  208THR      N 3304   3.862   4.616   2.982
  208THR      H 3305   3.767   4.637   2.954
  208THR     CA 3306   3.973   4.668   2.906
  208THR     HA 3307   4.070   4.637   2.946
  208THR     CB 3308   3.970   4.619   2.762
  208THR     HB 3309   3.872   4.629   2.715
  208THR    CG2 3310   4.076   4.685   2.674
  208THR   HG21 3311   4.078   4.794   2.675
  208THR   HG22 3312   4.173   4.655   2.713
  208THR   HG23 3313   4.060   4.651   2.572
  208THR    OG1 3314   3.992   4.480   2.761
  208THR    HG1 3315   3.963   4.447   2.846
  208THR      C 3316   3.962   4.820   2.909
  208THR      O 3317   3.856   4.880   2.890
  209ALA      N 3318   4.072   4.882   2.952
  209ALA      H 3319   4.152   4.822   2.969
  209ALA     CA 3320   4.090   5.026   2.943
  209ALA     HA 3321   3.995   5.072   2.972
  209ALA     CB 3322   4.198   5.072   3.041
  209ALA    HB1 3323   4.203   5.181   3.030
  209ALA    HB2 3324   4.162   5.048   3.141
  209ALA    HB3 3325   4.293   5.025   3.016
  209ALA      C 3326   4.127   5.065   2.801
  209ALA      O 3327   4.232   5.035   2.745
  210TYR      N 3328   4.035   5.133   2.734
  210TYR      H 3329   3.955   5.172   2.783
  210TYR     CA 3330   4.066   5.209   2.614
  210TYR     HA 3331   4.145   5.156   2.560
  210TYR     CB 3332   3.947   5.203   2.519
  210TYR    HB1 3333   3.911   5.100   2.511
  210TYR    HB2 3334   3.987   5.230   2.421
  210TYR     CG 3335   3.828   5.292   2.542
  210TYR    CD1 3336   3.835   5.431   2.535
  210TYR    HD1 3337   3.932   5.479   2.541
  210TYR    CE1 3338   3.724   5.516   2.533
  210TYR    HE1 3339   3.733   5.623   2.537
  210TYR     CZ 3340   3.597   5.459   2.508
  210TYR     OH 3341   3.485   5.535   2.488
  210TYR     HH 3342   3.411   5.475   2.499
  210TYR    CE2 3343   3.582   5.319   2.505
  210TYR    HE2 3344   3.487   5.269   2.490
  210TYR    CD2 3345   3.699   5.243   2.515
  210TYR    HD2 3346   3.689   5.136   2.518
  210TYR      C 3347   4.119   5.349   2.640
  210TYR      O 3348   4.083   5.402   2.745
  211SER      N 3349   4.187   5.414   2.546
  211SER      H 3350   4.211   5.358   2.465
  211SER     CA 3351   4.247   5.546   2.558
  211SER     HA 3352   4.319   5.558   2.478
  211SER     CB 3353   4.135   5.649   2.548
  211SER    HB1 3354   4.189   5.743   2.541
  211SER    HB2 3355   4.064   5.648   2.632
  211SER     OG 3356   4.079   5.610   2.425
  211SER     HG 3357   4.082   5.683   2.362
  211SER      C 3358   4.322   5.566   2.689
  211SER      O 3359   4.299   5.653   2.772
  212PRO      N 3360   4.429   5.488   2.707
  212PRO     CD 3361   4.470   5.377   2.623
  212PRO    HD1 3362   4.458   5.403   2.518
  212PRO    HD2 3363   4.408   5.291   2.649
  212PRO     CG 3364   4.615   5.352   2.662
  212PRO    HG1 3365   4.681   5.427   2.617
  212PRO    HG2 3366   4.645   5.248   2.650
  212PRO     CB 3367   4.609   5.384   2.811
  212PRO    HB1 3368   4.710   5.407   2.843
  212PRO    HB2 3369   4.575   5.299   2.870
  212PRO     CA 3370   4.509   5.498   2.828
  212PRO     HA 3371   4.452   5.495   2.921
  212PRO      C 3372   4.592   5.626   2.838
  212PRO      O 3373   4.626   5.665   2.949
  213LEU      N 3374   4.626   5.690   2.727
  213LEU      H 3375   4.591   5.647   2.642
  213LEU     CA 3376   4.708   5.810   2.719
  213LEU     HA 3377   4.756   5.830   2.815
  213LEU     CB 3378   4.817   5.788   2.615
  213LEU    HB1 3379   4.891   5.868   2.613
  213LEU    HB2 3380   4.763   5.780   2.521
  213LEU     CG 3381   4.901   5.662   2.633
  213LEU     HG 3382   4.839   5.573   2.619
  213LEU    CD1 3383   5.005   5.655   2.522
  213LEU   HD11 3384   5.067   5.745   2.516
  213LEU   HD12 3385   5.067   5.565   2.524
  213LEU   HD13 3386   4.951   5.653   2.427
  213LEU    CD2 3387   4.964   5.658   2.772
  213LEU   HD21 3388   5.042   5.734   2.767
  213LEU   HD22 3389   4.892   5.672   2.852
  213LEU   HD23 3390   5.011   5.560   2.781
  213LEU      C 3391   4.629   5.933   2.677
  213LEU      O 3392   4.692   6.039   2.671
  214GLY      N 3393   4.500   5.922   2.646
  214GLY      H 3394   4.454   5.833   2.653
  214GLY     CA 3395   4.422   6.043   2.625
  214GLY    HA1 3396   4.474   6.126   2.674
  214GLY    HA2 3397   4.323   6.029   2.669
  214GLY      C 3398   4.406   6.082   2.479
  214GLY      O 3399   4.364   6.194   2.454
  215SER      N 3400   4.446   5.993   2.388
  215SER      H 3401   4.476   5.901   2.417
  215SER     CA 3402   4.468   6.021   2.247
  215SER     HA 3403   4.532   5.941   2.212
  215SER     CB 3404   4.332   6.012   2.178
  215SER    HB1 3405   4.265   6.093   2.206
  215SER    HB2 3406   4.289   5.919   2.215
  215SER     OG 3407   4.331   6.010   2.037
  215SER     HG 3408   4.414   5.978   2.002
  215SER      C 3409   4.539   6.151   2.214
  215SER      O 3410   4.476   6.246   2.167
  216PRO      N 3411   4.672   6.162   2.227
  216PRO     CD 3412   4.749   6.086   2.323
  216PRO    HD1 3413   4.755   5.983   2.288
  216PRO    HD2 3414   4.697   6.080   2.418
  216PRO     CG 3415   4.889   6.147   2.328
  216PRO    HG1 3416   4.971   6.076   2.341
  216PRO    HG2 3417   4.903   6.218   2.409
  216PRO     CB 3418   4.895   6.224   2.196
  216PRO    HB1 3419   4.925   6.157   2.116
  216PRO    HB2 3420   4.957   6.314   2.193
  216PRO     CA 3421   4.751   6.272   2.176
  216PRO     HA 3422   4.713   6.361   2.225
  216PRO      C 3423   4.720   6.291   2.028
  216PRO      O 3424   4.731   6.397   1.967
  217ASP      N 3425   4.668   6.191   1.957
  217ASP      H 3426   4.688   6.098   1.993
  217ASP     CA 3427   4.627   6.194   1.818
  217ASP     HA 3428   4.685   6.271   1.767
  217ASP     CB 3429   4.671   6.065   1.748
  217ASP    HB1 3430   4.779   6.053   1.754
  217ASP    HB2 3431   4.639   6.073   1.644
  217ASP     CG 3432   4.612   5.938   1.807
  217ASP    OD1 3433   4.541   5.945   1.909
  217ASP    OD2 3434   4.630   5.828   1.750
  217ASP      C 3435   4.486   6.239   1.784
  217ASP      O 3436   4.453   6.235   1.666
  218ARG      N 3437   4.402   6.289   1.875
  218ARG      H 3438   4.426   6.266   1.971
  218ARG     CA 3439   4.264   6.331   1.861
  218ARG     HA 3440   4.214   6.251   1.808
  218ARG     CB 3441   4.186   6.335   1.992
  218ARG    HB1 3442   4.205   6.247   2.054
  218ARG    HB2 3443   4.079   6.337   1.975
  218ARG     CG 3444   4.216   6.454   2.083
  218ARG    HG1 3445   4.168   6.541   2.039
  218ARG    HG2 3446   4.323   6.472   2.089
  218ARG     CD 3447   4.170   6.429   2.226
  218ARG    HD1 3448   4.212   6.338   2.269
  218ARG    HD2 3449   4.062   6.420   2.231
  218ARG     NE 3450   4.210   6.539   2.315
  218ARG     HE 3451   4.134   6.599   2.344
  218ARG     CZ 3452   4.316   6.536   2.396
  218ARG    NH1 3453   4.423   6.460   2.369
  218ARG   HH11 3454   4.416   6.388   2.298
  218ARG   HH12 3455   4.499   6.453   2.435
  218ARG    NH2 3456   4.327   6.611   2.507
  218ARG   HH21 3457   4.249   6.673   2.519
  218ARG   HH22 3458   4.416   6.614   2.555
  218ARG      C 3459   4.243   6.464   1.790
  218ARG      O 3460   4.329   6.552   1.793
  219PRO      N 3461   4.128   6.483   1.725
  219PRO     CD 3462   4.022   6.387   1.703
  219PRO    HD1 3463   3.952   6.395   1.787
  219PRO    HD2 3464   4.051   6.285   1.678
  219PRO     CG 3465   3.944   6.434   1.581
  219PRO    HG1 3466   3.841   6.403   1.563
  219PRO    HG2 3467   4.006   6.402   1.497
  219PRO     CB 3468   3.965   6.585   1.578
  219PRO    HB1 3469   3.880   6.623   1.635
  219PRO    HB2 3470   3.971   6.619   1.475
  219PRO     CA 3471   4.091   6.608   1.661
  219PRO     HA 3472   4.177   6.641   1.603
  219PRO      C 3473   4.063   6.712   1.768
  219PRO      O 3474   4.119   6.822   1.761
  220TRP      N 3475   3.981   6.689   1.871
  220TRP      H 3476   3.932   6.601   1.872
  220TRP     CA 3477   3.934   6.790   1.964
  220TRP     HA 3478   3.930   6.883   1.908
  220TRP     CB 3479   3.789   6.749   1.988
  220TRP    HB1 3480   3.721   6.760   1.904
  220TRP    HB2 3481   3.748   6.822   2.058
  220TRP     CG 3482   3.770   6.611   2.044
  220TRP    CD1 3483   3.791   6.587   2.175
  220TRP    HD1 3484   3.825   6.662   2.245
  220TRP    NE1 3485   3.775   6.453   2.203
  220TRP    HE1 3486   3.771   6.420   2.299
  220TRP    CE2 3487   3.726   6.385   2.094
  220TRP    CZ2 3488   3.688   6.252   2.074
  220TRP    HZ2 3489   3.685   6.181   2.156
  220TRP    CH2 3490   3.667   6.213   1.941
  220TRP    HH2 3491   3.640   6.110   1.921
  220TRP    CZ3 3492   3.663   6.308   1.839
  220TRP    HZ3 3493   3.625   6.289   1.740
  220TRP    CE3 3494   3.689   6.444   1.861
  220TRP    HE3 3495   3.666   6.517   1.785
  220TRP    CD2 3496   3.726   6.483   1.991
  220TRP      C 3497   4.027   6.825   2.079
  220TRP      O 3498   3.980   6.869   2.184
  221ALA      N 3499   4.160   6.822   2.070
  221ALA      H 3500   4.202   6.798   1.981
  221ALA     CA 3501   4.251   6.861   2.176
  221ALA     HA 3502   4.219   6.828   2.274
  221ALA     CB 3503   4.388   6.812   2.132
  221ALA    HB1 3504   4.400   6.703   2.137
  221ALA    HB2 3505   4.416   6.837   2.030
  221ALA    HB3 3506   4.465   6.845   2.202
  221ALA      C 3507   4.268   7.012   2.183
  221ALA      O 3508   4.283   7.082   2.083
  222LYS      N 3509   4.261   7.063   2.307
  222LYS      H 3510   4.248   7.002   2.386
  222LYS     CA 3511   4.270   7.202   2.347
  222LYS     HA 3512   4.306   7.260   2.262
  222LYS     CB 3513   4.128   7.254   2.367
  222LYS    HB1 3514   4.073   7.266   2.274
  222LYS    HB2 3515   4.140   7.357   2.399
  222LYS     CG 3516   4.050   7.194   2.483
  222LYS    HG1 3517   4.103   7.222   2.574
  222LYS    HG2 3518   4.047   7.085   2.478
  222LYS     CD 3519   3.908   7.250   2.487
  222LYS    HD1 3520   3.870   7.254   2.385
  222LYS    HD2 3521   3.915   7.352   2.525
  222LYS     CE 3522   3.822   7.158   2.573
  222LYS    HE1 3523   3.857   7.182   2.674
  222LYS    HE2 3524   3.853   7.056   2.552
  222LYS     NZ 3525   3.677   7.181   2.564
  222LYS    HZ1 3526   3.638   7.141   2.480
  222LYS    HZ2 3527   3.623   7.138   2.637
  222LYS    HZ3 3528   3.645   7.277   2.566
  222LYS      C 3529   4.357   7.209   2.472
  222LYS      O 3530   4.356   7.113   2.549
  223PRO      N 3531   4.422   7.321   2.503
  223PRO     CD 3532   4.430   7.441   2.422
  223PRO    HD1 3533   4.338   7.479   2.377
  223PRO    HD2 3534   4.504   7.432   2.343
  223PRO     CG 3535   4.488   7.547   2.514
  223PRO    HG1 3536   4.415   7.601   2.575
  223PRO    HG2 3537   4.552   7.627   2.477
  223PRO     CB 3538   4.574   7.471   2.615
  223PRO    HB1 3539   4.574   7.516   2.714
  223PRO    HB2 3540   4.673   7.461   2.572
  223PRO     CA 3541   4.494   7.341   2.628
  223PRO     HA 3542   4.565   7.259   2.625
  223PRO      C 3543   4.411   7.337   2.756
  223PRO      O 3544   4.471   7.316   2.861
  224GLU      N 3545   4.279   7.356   2.748
  224GLU      H 3546   4.237   7.383   2.660
  224GLU     CA 3547   4.197   7.335   2.865
  224GLU     HA 3548   4.229   7.414   2.932
  224GLU     CB 3549   4.049   7.367   2.843
  224GLU    HB1 3550   3.995   7.285   2.797
  224GLU    HB2 3551   4.049   7.452   2.774
  224GLU     CG 3552   3.983   7.405   2.975
  224GLU    HG1 3553   4.053   7.463   3.034
  224GLU    HG2 3554   3.958   7.318   3.036
  224GLU     CD 3555   3.851   7.474   2.942
  224GLU    OE1 3556   3.845   7.599   2.947
  224GLU    OE2 3557   3.757   7.406   2.898
  224GLU      C 3558   4.209   7.196   2.927
  224GLU      O 3559   4.237   7.186   3.046
  225ASP      N 3560   4.202   7.092   2.843
  225ASP      H 3561   4.197   7.114   2.745
  225ASP     CA 3562   4.220   6.953   2.878
  225ASP     HA 3563   4.124   6.919   2.916
  225ASP     CB 3564   4.240   6.865   2.755
  225ASP    HB1 3565   4.240   6.760   2.782
  225ASP    HB2 3566   4.340   6.891   2.720
  225ASP     CG 3567   4.138   6.891   2.645
  225ASP    OD1 3568   4.021   6.916   2.680
  225ASP    OD2 3569   4.171   6.850   2.531
  225ASP      C 3570   4.339   6.931   2.971
  225ASP      O 3571   4.443   6.995   2.953
  226PRO      N 3572   4.342   6.832   3.060
  226PRO     CD 3573   4.220   6.766   3.102
  226PRO    HD1 3574   4.169   6.713   3.021
  226PRO    HD2 3575   4.160   6.844   3.149
  226PRO     CG 3576   4.261   6.682   3.222
  226PRO    HG1 3577   4.261   6.577   3.192
  226PRO    HG2 3578   4.190   6.701   3.302
  226PRO     CB 3579   4.399   6.736   3.259
  226PRO    HB1 3580   4.456   6.650   3.295
  226PRO    HB2 3581   4.389   6.811   3.337
  226PRO     CA 3582   4.461   6.786   3.129
  226PRO     HA 3583   4.527   6.868   3.155
  226PRO      C 3584   4.543   6.691   3.042
  226PRO      O 3585   4.492   6.662   2.934
  227SER      N 3586   4.664   6.649   3.082
  227SER      H 3587   4.696   6.672   3.175
  227SER     CA 3588   4.766   6.580   3.007
  227SER     HA 3589   4.733   6.541   2.911
  227SER     CB 3590   4.885   6.673   2.982
  227SER    HB1 3591   4.860   6.746   2.905
  227SER    HB2 3592   4.966   6.612   2.943
  227SER     OG 3593   4.928   6.745   3.096
  227SER     HG 3594   4.965   6.832   3.084
  227SER      C 3595   4.812   6.457   3.084
  227SER      O 3596   4.800   6.452   3.206
  228LEU      N 3597   4.868   6.357   3.015
  228LEU      H 3598   4.900   6.372   2.921
  228LEU     CA 3599   4.913   6.236   3.081
  228LEU     HA 3600   4.904   6.247   3.189
  228LEU     CB 3601   4.814   6.128   3.038
  228LEU    HB1 3602   4.864   6.035   3.062
  228LEU    HB2 3603   4.802   6.133   2.930
  228LEU     CG 3604   4.675   6.133   3.100
  228LEU     HG 3605   4.636   6.235   3.095
  228LEU    CD1 3606   4.579   6.036   3.032
  228LEU   HD11 3607   4.476   6.054   3.061
  228LEU   HD12 3608   4.575   6.060   2.926
  228LEU   HD13 3609   4.603   5.931   3.053
  228LEU    CD2 3610   4.686   6.096   3.248
  228LEU   HD21 3611   4.762   6.018   3.255
  228LEU   HD22 3612   4.724   6.173   3.314
  228LEU   HD23 3613   4.589   6.067   3.289
  228LEU      C 3614   5.057   6.205   3.045
  228LEU      O 3615   5.129   6.164   3.136
  229LEU      N 3616   5.102   6.224   2.920
  229LEU      H 3617   5.037   6.242   2.845
  229LEU     CA 3618   5.241   6.204   2.884
  229LEU     HA 3619   5.275   6.112   2.932
  229LEU     CB 3620   5.257   6.182   2.734
  229LEU    HB1 3621   5.363   6.187   2.710
  229LEU    HB2 3622   5.223   6.274   2.686
  229LEU     CG 3623   5.203   6.054   2.672
  229LEU     HG 3624   5.097   6.047   2.694
  229LEU    CD1 3625   5.226   6.052   2.521
  229LEU   HD11 3626   5.142   6.107   2.479
  229LEU   HD12 3627   5.325   6.091   2.500
  229LEU   HD13 3628   5.206   5.951   2.485
  229LEU    CD2 3629   5.283   5.936   2.727
  229LEU   HD21 3630   5.250   5.840   2.684
  229LEU   HD22 3631   5.388   5.943   2.700
  229LEU   HD23 3632   5.257   5.921   2.831
  229LEU      C 3633   5.336   6.315   2.929
  229LEU      O 3634   5.445   6.287   2.979
  230GLU      N 3635   5.298   6.442   2.915
  230GLU      H 3636   5.209   6.461   2.871
  230GLU     CA 3637   5.377   6.558   2.951
  230GLU     HA 3638   5.481   6.526   2.946
  230GLU     CB 3639   5.378   6.665   2.842
  230GLU    HB1 3640   5.416   6.631   2.746
  230GLU    HB2 3641   5.441   6.748   2.875
  230GLU     CG 3642   5.239   6.722   2.817
  230GLU    HG1 3643   5.180   6.731   2.908
  230GLU    HG2 3644   5.192   6.651   2.749
  230GLU     CD 3645   5.235   6.856   2.745
  230GLU    OE1 3646   5.238   6.849   2.620
  230GLU    OE2 3647   5.229   6.961   2.812
  230GLU      C 3648   5.349   6.613   3.090
  230GLU      O 3649   5.395   6.721   3.126
  231ASP      N 3650   5.285   6.539   3.180
  231ASP      H 3651   5.238   6.456   3.146
  231ASP     CA 3652   5.250   6.589   3.311
  231ASP     HA 3653   5.214   6.692   3.303
  231ASP     CB 3654   5.131   6.514   3.371
  231ASP    HB1 3655   5.150   6.408   3.386
  231ASP    HB2 3656   5.044   6.529   3.307
  231ASP     CG 3657   5.086   6.569   3.506
  231ASP    OD1 3658   5.154   6.540   3.607
  231ASP    OD2 3659   4.992   6.651   3.511
  231ASP      C 3660   5.364   6.579   3.411
  231ASP      O 3661   5.419   6.470   3.421
  232PRO      N 3662   5.407   6.682   3.485
  232PRO     CD 3663   5.346   6.814   3.493
  232PRO    HD1 3664   5.237   6.805   3.493
  232PRO    HD2 3665   5.375   6.860   3.399
  232PRO     CG 3666   5.396   6.879   3.621
  232PRO    HG1 3667   5.333   6.844   3.703
  232PRO    HG2 3668   5.395   6.988   3.610
  232PRO     CB 3669   5.536   6.820   3.618
  232PRO    HB1 3670   5.577   6.826   3.719
  232PRO    HB2 3671   5.596   6.880   3.549
  232PRO     CA 3672   5.526   6.676   3.568
  232PRO     HA 3673   5.605   6.651   3.498
  232PRO      C 3674   5.528   6.577   3.683
  232PRO      O 3675   5.634   6.541   3.733
  233ARG      N 3676   5.410   6.525   3.717
  233ARG      H 3677   5.329   6.544   3.661
  233ARG     CA 3678   5.403   6.430   3.827
  233ARG     HA 3679   5.476   6.454   3.905
  233ARG     CB 3680   5.274   6.472   3.896
  233ARG    HB1 3681   5.262   6.414   3.987
  233ARG    HB2 3682   5.200   6.431   3.828
  233ARG     CG 3683   5.237   6.618   3.921
  233ARG    HG1 3684   5.256   6.680   3.833
  233ARG    HG2 3685   5.296   6.656   4.004
  233ARG     CD 3686   5.091   6.631   3.966
  233ARG    HD1 3687   5.062   6.735   3.984
  233ARG    HD2 3688   5.060   6.579   4.055
  233ARG     NE 3689   5.008   6.599   3.850
  233ARG     HE 3690   5.057   6.604   3.762
  233ARG     CZ 3691   4.876   6.585   3.830
  233ARG    NH1 3692   4.787   6.607   3.927
  233ARG   HH11 3693   4.812   6.626   4.023
  233ARG   HH12 3694   4.691   6.589   3.902
  233ARG    NH2 3695   4.834   6.561   3.705
  233ARG   HH21 3696   4.902   6.558   3.630
  233ARG   HH22 3697   4.737   6.542   3.687
  233ARG      C 3698   5.409   6.286   3.780
  233ARG      O 3699   5.487   6.213   3.842
  234ILE      N 3700   5.342   6.250   3.670
  234ILE      H 3701   5.300   6.333   3.630
  234ILE     CA 3702   5.356   6.123   3.602
  234ILE     HA 3703   5.331   6.047   3.676
  234ILE     CB 3704   5.250   6.094   3.496
  234ILE     HB 3705   5.261   6.161   3.410
  234ILE    CG2 3706   5.268   5.954   3.438
  234ILE   HG21 3707   5.368   5.957   3.394
  234ILE   HG22 3708   5.271   5.868   3.505
  234ILE   HG23 3709   5.184   5.943   3.370
  234ILE    CG1 3710   5.110   6.114   3.553
  234ILE   HG11 3711   5.111   6.209   3.606
  234ILE   HG12 3712   5.100   6.032   3.624
  234ILE     CD 3713   4.993   6.118   3.455
  234ILE    HD1 3714   5.022   6.188   3.376
  234ILE    HD2 3715   4.968   6.024   3.406
  234ILE    HD3 3716   4.900   6.151   3.502
  234ILE      C 3717   5.502   6.109   3.559
  234ILE      O 3718   5.564   6.004   3.574
  235LYS      N 3719   5.564   6.218   3.512
  235LYS      H 3720   5.503   6.293   3.485
  235LYS     CA 3721   5.702   6.220   3.470
  235LYS     HA 3722   5.715   6.139   3.398
  235LYS     CB 3723   5.736   6.352   3.400
  235LYS    HB1 3724   5.845   6.353   3.394
  235LYS    HB2 3725   5.703   6.436   3.460
  235LYS     CG 3726   5.686   6.368   3.257
  235LYS    HG1 3727   5.577   6.359   3.262
  235LYS    HG2 3728   5.720   6.278   3.206
  235LYS     CD 3729   5.713   6.502   3.190
  235LYS    HD1 3730   5.644   6.579   3.225
  235LYS    HD2 3731   5.697   6.483   3.084
  235LYS     CE 3732   5.857   6.550   3.202
  235LYS    HE1 3733   5.886   6.559   3.307
  235LYS    HE2 3734   5.859   6.650   3.159
  235LYS     NZ 3735   5.950   6.464   3.127
  235LYS    HZ1 3736   5.943   6.477   3.028
  235LYS    HZ2 3737   6.041   6.497   3.154
  235LYS    HZ3 3738   5.937   6.365   3.145
  235LYS      C 3739   5.798   6.191   3.584
  235LYS      O 3740   5.893   6.114   3.571
  236ALA      N 3741   5.757   6.237   3.703
  236ALA      H 3742   5.685   6.307   3.698
  236ALA     CA 3743   5.815   6.202   3.831
  236ALA     HA 3744   5.923   6.212   3.819
  236ALA     CB 3745   5.782   6.298   3.945
  236ALA    HB1 3746   5.868   6.303   4.012
  236ALA    HB2 3747   5.763   6.397   3.903
  236ALA    HB3 3748   5.694   6.261   3.998
  236ALA      C 3749   5.799   6.057   3.875
  236ALA      O 3750   5.888   5.998   3.935
  237ILE      N 3751   5.688   5.988   3.846
  237ILE      H 3752   5.624   6.034   3.783
  237ILE     CA 3753   5.675   5.844   3.863
  237ILE     HA 3754   5.702   5.816   3.964
  237ILE     CB 3755   5.534   5.787   3.851
  237ILE     HB 3756   5.511   5.796   3.745
  237ILE    CG2 3757   5.541   5.642   3.897
  237ILE   HG21 3758   5.440   5.601   3.892
  237ILE   HG22 3759   5.593   5.579   3.825
  237ILE   HG23 3760   5.583   5.626   3.997
  237ILE    CG1 3761   5.433   5.874   3.925
  237ILE   HG11 3762   5.454   5.978   3.900
  237ILE   HG12 3763   5.450   5.861   4.032
  237ILE     CD 3764   5.285   5.853   3.895
  237ILE    HD1 3765   5.263   5.832   3.790
  237ILE    HD2 3766   5.246   5.762   3.941
  237ILE    HD3 3767   5.233   5.940   3.936
  237ILE      C 3768   5.763   5.775   3.759
  237ILE      O 3769   5.851   5.696   3.792
  238ALA      N 3770   5.767   5.815   3.632
  238ALA      H 3771   5.706   5.893   3.613
  238ALA     CA 3772   5.852   5.760   3.528
  238ALA     HA 3773   5.832   5.653   3.526
  238ALA     CB 3774   5.811   5.816   3.392
  238ALA    HB1 3775   5.862   5.769   3.307
  238ALA    HB2 3776   5.710   5.786   3.363
  238ALA    HB3 3777   5.816   5.925   3.388
  238ALA      C 3778   6.003   5.768   3.546
  238ALA      O 3779   6.068   5.666   3.525
  239ALA      N 3780   6.051   5.883   3.591
  239ALA      H 3781   5.996   5.968   3.585
  239ALA     CA 3782   6.194   5.895   3.614
  239ALA     HA 3783   6.257   5.860   3.532
  239ALA     CB 3784   6.219   6.044   3.635
  239ALA    HB1 3785   6.182   6.104   3.552
  239ALA    HB2 3786   6.178   6.065   3.734
  239ALA    HB3 3787   6.323   6.075   3.633
  239ALA      C 3788   6.243   5.823   3.739
  239ALA      O 3789   6.356   5.778   3.753
  240LYS      N 3790   6.153   5.806   3.837
  240LYS      H 3791   6.056   5.829   3.820
  240LYS     CA 3792   6.184   5.737   3.960
  240LYS     HA 3793   6.273   5.777   4.009
  240LYS     CB 3794   6.071   5.770   4.056
  240LYS    HB1 3795   5.979   5.730   4.014
  240LYS    HB2 3796   6.066   5.878   4.068
  240LYS     CG 3797   6.078   5.699   4.191
  240LYS    HG1 3798   6.171   5.729   4.240
  240LYS    HG2 3799   6.081   5.592   4.169
  240LYS     CD 3800   5.959   5.738   4.278
  240LYS    HD1 3801   5.862   5.756   4.231
  240LYS    HD2 3802   5.989   5.833   4.323
  240LYS     CE 3803   5.934   5.626   4.379
  240LYS    HE1 3804   6.025   5.638   4.438
  240LYS    HE2 3805   5.936   5.531   4.325
  240LYS     NZ 3806   5.815   5.644   4.463
  240LYS    HZ1 3807   5.800   5.569   4.528
  240LYS    HZ2 3808   5.827   5.730   4.513
  240LYS    HZ3 3809   5.730   5.643   4.408
  240LYS      C 3810   6.201   5.588   3.934
  240LYS      O 3811   6.298   5.534   3.988
  241HIS      N 3812   6.115   5.528   3.851
  241HIS      H 3813   6.046   5.586   3.807
  241HIS     CA 3814   6.118   5.392   3.799
  241HIS     HA 3815   6.168   5.328   3.872
  241HIS     CB 3816   5.974   5.344   3.780
  241HIS    HB1 3817   5.969   5.265   3.706
  241HIS    HB2 3818   5.910   5.423   3.740
  241HIS     CG 3819   5.914   5.296   3.909
  241HIS    ND1 3820   5.906   5.166   3.958
  241HIS    CE1 3821   5.837   5.175   4.072
  241HIS    HE1 3822   5.818   5.083   4.126
  241HIS    NE2 3823   5.797   5.300   4.097
  241HIS    HE2 3824   5.745   5.332   4.178
  241HIS    CD2 3825   5.851   5.379   3.998
  241HIS    HD2 3826   5.829   5.485   3.991
  241HIS      C 3827   6.207   5.376   3.677
  241HIS      O 3828   6.213   5.269   3.617
  242ASN      N 3829   6.281   5.479   3.636
  242ASN      H 3830   6.259   5.562   3.689
  242ASN     CA 3831   6.361   5.480   3.515
  242ASN     HA 3832   6.374   5.582   3.479
  242ASN     CB 3833   6.496   5.413   3.541
  242ASN    HB1 3834   6.482   5.308   3.569
  242ASN    HB2 3835   6.535   5.456   3.633
  242ASN     CG 3836   6.602   5.420   3.433
  242ASN    OD1 3837   6.609   5.515   3.356
  242ASN    ND2 3838   6.681   5.313   3.420
  242ASN   HD21 3839   6.662   5.235   3.482
  242ASN   HD22 3840   6.761   5.305   3.358
  242ASN      C 3841   6.287   5.410   3.402
  242ASN      O 3842   6.334   5.315   3.340
  243LYS      N 3843   6.170   5.461   3.363
  243LYS      H 3844   6.151   5.547   3.412
  243LYS     CA 3845   6.082   5.427   3.254
  243LYS     HA 3846   6.123   5.377   3.167
  243LYS     CB 3847   5.975   5.332   3.307
  243LYS    HB1 3848   5.887   5.326   3.243
  243LYS    HB2 3849   5.928   5.375   3.396
  243LYS     CG 3850   6.016   5.190   3.344
  243LYS    HG1 3851   5.934   5.146   3.400
  243LYS    HG2 3852   6.098   5.194   3.416
  243LYS     CD 3853   6.046   5.103   3.222
  243LYS    HD1 3854   6.137   5.143   3.175
  243LYS    HD2 3855   5.970   5.120   3.146
  243LYS     CE 3856   6.067   4.955   3.252
  243LYS    HE1 3857   5.985   4.912   3.309
  243LYS    HE2 3858   6.159   4.945   3.309
  243LYS     NZ 3859   6.078   4.872   3.131
  243LYS    HZ1 3860   6.075   4.772   3.145
  243LYS    HZ2 3861   5.997   4.895   3.075
  243LYS    HZ3 3862   6.163   4.896   3.082
  243LYS      C 3863   6.024   5.553   3.190
  243LYS      O 3864   6.057   5.662   3.237
  244THR      N 3865   5.941   5.540   3.087
  244THR      H 3866   5.927   5.448   3.048
  244THR     CA 3867   5.864   5.652   3.037
  244THR     HA 3868   5.911   5.747   3.062
  244THR     CB 3869   5.853   5.648   2.885
  244THR     HB 3870   5.791   5.732   2.854
  244THR    CG2 3871   5.989   5.658   2.816
  244THR   HG21 3872   5.974   5.684   2.712
  244THR   HG22 3873   6.051   5.729   2.872
  244THR   HG23 3874   6.039   5.562   2.833
  244THR    OG1 3875   5.799   5.528   2.835
  244THR    HG1 3876   5.812   5.524   2.740
  244THR      C 3877   5.724   5.665   3.096
  244THR      O 3878   5.676   5.569   3.156
  245THR      N 3879   5.665   5.784   3.082
  245THR      H 3880   5.724   5.858   3.047
  245THR     CA 3881   5.524   5.807   3.105
  245THR     HA 3882   5.506   5.789   3.211
  245THR     CB 3883   5.474   5.951   3.093
  245THR     HB 3884   5.368   5.945   3.115
  245THR    CG2 3885   5.537   6.052   3.188
  245THR   HG21 3886   5.554   6.008   3.287
  245THR   HG22 3887   5.642   6.062   3.159
  245THR   HG23 3888   5.483   6.146   3.182
  245THR    OG1 3889   5.485   6.007   2.964
  245THR    HG1 3890   5.513   6.099   2.966
  245THR      C 3891   5.426   5.714   3.036
  245THR      O 3892   5.330   5.670   3.100
  246ALA      N 3893   5.448   5.669   2.912
  246ALA      H 3894   5.531   5.698   2.863
  246ALA     CA 3895   5.359   5.571   2.852
  246ALA     HA 3896   5.256   5.604   2.860
  246ALA     CB 3897   5.406   5.556   2.708
  246ALA    HB1 3898   5.496   5.496   2.694
  246ALA    HB2 3899   5.330   5.501   2.653
  246ALA    HB3 3900   5.416   5.649   2.652
  246ALA      C 3901   5.372   5.438   2.924
  246ALA      O 3902   5.276   5.364   2.943
  247GLN      N 3903   5.489   5.400   2.978
  247GLN      H 3904   5.564   5.468   2.976
  247GLN     CA 3905   5.513   5.269   3.034
  247GLN     HA 3906   5.467   5.191   2.972
  247GLN     CB 3907   5.660   5.230   3.025
  247GLN    HB1 3908   5.695   5.145   3.084
  247GLN    HB2 3909   5.709   5.317   3.069
  247GLN     CG 3910   5.723   5.212   2.887
  247GLN    HG1 3911   5.690   5.285   2.813
  247GLN    HG2 3912   5.692   5.113   2.852
  247GLN     CD 3913   5.875   5.220   2.878
  247GLN    OE1 3914   5.944   5.275   2.964
  247GLN    NE2 3915   5.944   5.152   2.787
  247GLN   HE21 3916   5.901   5.094   2.717
  247GLN   HE22 3917   6.045   5.155   2.790
  247GLN      C 3918   5.471   5.256   3.179
  247GLN      O 3919   5.431   5.147   3.218
  248VAL      N 3920   5.475   5.371   3.248
  248VAL      H 3921   5.533   5.446   3.215
  248VAL     CA 3922   5.399   5.390   3.370
  248VAL     HA 3923   5.422   5.298   3.424
  248VAL     CB 3924   5.455   5.515   3.438
  248VAL     HB 3925   5.440   5.600   3.371
  248VAL    CG1 3926   5.371   5.543   3.562
  248VAL   HG11 3927   5.407   5.637   3.604
  248VAL   HG12 3928   5.265   5.557   3.538
  248VAL   HG13 3929   5.389   5.462   3.632
  248VAL    CG2 3930   5.600   5.497   3.480
  248VAL   HG21 3931   5.613   5.417   3.554
  248VAL   HG22 3932   5.671   5.489   3.398
  248VAL   HG23 3933   5.626   5.585   3.538
  248VAL      C 3934   5.248   5.384   3.353
  248VAL      O 3935   5.179   5.317   3.428
  249LEU      N 3936   5.200   5.449   3.246
  249LEU      H 3937   5.258   5.505   3.185
  249LEU     CA 3938   5.059   5.447   3.214
  249LEU     HA 3939   5.002   5.459   3.306
  249LEU     CB 3940   5.031   5.576   3.137
  249LEU    HB1 3941   4.931   5.566   3.095
  249LEU    HB2 3942   5.102   5.582   3.054
  249LEU     CG 3943   5.034   5.713   3.204
  249LEU     HG 3944   5.126   5.713   3.263
  249LEU    CD1 3945   5.036   5.833   3.109
  249LEU   HD11 3946   4.938   5.832   3.063
  249LEU   HD12 3947   5.055   5.930   3.154
  249LEU   HD13 3948   5.115   5.813   3.036
  249LEU    CD2 3949   4.910   5.725   3.291
  249LEU   HD21 3950   4.926   5.810   3.356
  249LEU   HD22 3951   4.816   5.736   3.237
  249LEU   HD23 3952   4.901   5.634   3.351
  249LEU      C 3953   4.996   5.326   3.148
  249LEU      O 3954   4.877   5.297   3.158
  250ILE      N 3955   5.079   5.232   3.101
  250ILE      H 3956   5.179   5.246   3.097
  250ILE     CA 3957   5.036   5.102   3.052
  250ILE     HA 3958   4.930   5.110   3.027
  250ILE     CB 3959   5.112   5.070   2.924
  250ILE     HB 3960   5.219   5.087   2.931
  250ILE    CG2 3961   5.079   4.931   2.869
  250ILE   HG21 3962   5.121   4.914   2.770
  250ILE   HG22 3963   5.120   4.863   2.944
  250ILE   HG23 3964   4.971   4.916   2.868
  250ILE    CG1 3965   5.059   5.160   2.812
  250ILE   HG11 3966   5.040   5.262   2.845
  250ILE   HG12 3967   4.964   5.123   2.773
  250ILE     CD 3968   5.158   5.183   2.699
  250ILE    HD1 3969   5.232   5.259   2.724
  250ILE    HD2 3970   5.218   5.092   2.690
  250ILE    HD3 3971   5.102   5.212   2.610
  250ILE      C 3972   5.051   4.997   3.161
  250ILE      O 3973   4.969   4.906   3.160
  251ARG      N 3974   5.136   5.015   3.262
  251ARG      H 3975   5.206   5.087   3.255
  251ARG     CA 3976   5.152   4.923   3.374
  251ARG     HA 3977   5.124   4.826   3.334
  251ARG     CB 3978   5.297   4.939   3.417
  251ARG    HB1 3979   5.328   5.041   3.443
  251ARG    HB2 3980   5.339   4.900   3.325
  251ARG     CG 3981   5.340   4.837   3.521
  251ARG    HG1 3982   5.299   4.868   3.617
  251ARG    HG2 3983   5.448   4.841   3.537
  251ARG     CD 3984   5.294   4.694   3.491
  251ARG    HD1 3985   5.305   4.680   3.384
  251ARG    HD2 3986   5.191   4.695   3.526
  251ARG     NE 3987   5.379   4.594   3.556
  251ARG     HE 3988   5.457   4.634   3.606
  251ARG     CZ 3989   5.374   4.462   3.537
  251ARG    NH1 3990   5.287   4.404   3.453
  251ARG   HH11 3991   5.234   4.466   3.394
  251ARG   HH12 3992   5.282   4.304   3.447
  251ARG    NH2 3993   5.468   4.383   3.593
  251ARG   HH21 3994   5.552   4.429   3.623
  251ARG   HH22 3995   5.475   4.295   3.543
  251ARG      C 3996   5.047   4.956   3.479
  251ARG      O 3997   4.992   4.866   3.542
  252PHE      N 3998   5.012   5.083   3.500
  252PHE      H 3999   5.064   5.155   3.452
  252PHE     CA 4000   4.900   5.130   3.579
  252PHE     HA 4001   4.937   5.118   3.681
  252PHE     CB 4002   4.873   5.277   3.548
  252PHE    HB1 4003   4.861   5.298   3.442
  252PHE    HB2 4004   4.967   5.327   3.573
  252PHE     CG 4005   4.759   5.339   3.626
  252PHE    CD1 4006   4.745   5.332   3.765
  252PHE    HD1 4007   4.824   5.301   3.832
  252PHE    CE1 4008   4.628   5.380   3.825
  252PHE    HE1 4009   4.615   5.384   3.932
  252PHE     CZ 4010   4.528   5.441   3.749
  252PHE     HZ 4011   4.442   5.482   3.802
  252PHE    CE2 4012   4.534   5.441   3.609
  252PHE    HE2 4013   4.450   5.475   3.551
  252PHE    CD2 4014   4.651   5.390   3.553
  252PHE    HD2 4015   4.662   5.369   3.447
  252PHE      C 4016   4.774   5.044   3.573
  252PHE      O 4017   4.718   5.004   3.675
  253PRO      N 4018   4.712   5.020   3.458
  253PRO     CD 4019   4.730   5.087   3.331
  253PRO    HD1 4020   4.834   5.081   3.300
  253PRO    HD2 4021   4.703   5.192   3.343
  253PRO     CG 4022   4.642   5.013   3.230
  253PRO    HG1 4023   4.695   4.925   3.195
  253PRO    HG2 4024   4.610   5.079   3.150
  253PRO     CB 4025   4.524   4.961   3.312
  253PRO    HB1 4026   4.480   4.872   3.267
  253PRO    HB2 4027   4.449   5.040   3.312
  253PRO     CA 4028   4.587   4.946   3.450
  253PRO     HA 4029   4.521   4.994   3.522
  253PRO      C 4030   4.610   4.799   3.482
  253PRO      O 4031   4.532   4.737   3.554
  254MET      N 4032   4.726   4.743   3.446
  254MET      H 4033   4.797   4.805   3.409
  254MET     CA 4034   4.757   4.604   3.470
  254MET     HA 4035   4.674   4.541   3.438
  254MET     CB 4036   4.895   4.560   3.424
  254MET    HB1 4037   4.912   4.455   3.450
  254MET    HB2 4038   4.979   4.612   3.472
  254MET     CG 4039   4.911   4.580   3.274
  254MET    HG1 4040   4.896   4.681   3.238
  254MET    HG2 4041   4.836   4.516   3.227
  254MET     SD 4042   5.070   4.529   3.204
  254MET     CE 4043   5.041   4.543   3.026
  254MET    HE1 4044   5.042   4.646   2.991
  254MET    HE2 4045   5.113   4.477   2.978
  254MET    HE3 4046   4.945   4.499   2.998
  254MET      C 4047   4.770   4.574   3.619
  254MET      O 4048   4.718   4.476   3.671
  255GLN      N 4049   4.824   4.672   3.693
  255GLN      H 4050   4.852   4.753   3.640
  255GLN     CA 4051   4.837   4.671   3.837
  255GLN     HA 4052   4.868   4.570   3.865
  255GLN     CB 4053   4.958   4.750   3.888
  255GLN    HB1 4054   4.940   4.750   3.995
  255GLN    HB2 4055   4.953   4.854   3.856
  255GLN     CG 4056   5.096   4.694   3.856
  255GLN    HG1 4057   5.102   4.704   3.747
  255GLN    HG2 4058   5.109   4.590   3.888
  255GLN     CD 4059   5.203   4.778   3.922
  255GLN    OE1 4060   5.294   4.828   3.855
  255GLN    NE2 4061   5.213   4.789   4.055
  255GLN   HE21 4062   5.142   4.742   4.109
  255GLN   HE22 4063   5.283   4.851   4.095
  255GLN      C 4064   4.704   4.699   3.906
  255GLN      O 4065   4.700   4.687   4.028
  256ARG      N 4066   4.597   4.740   3.837
  256ARG      H 4067   4.615   4.766   3.741
  256ARG     CA 4068   4.461   4.737   3.886
  256ARG     HA 4069   4.473   4.728   3.994
  256ARG     CB 4070   4.389   4.866   3.847
  256ARG    HB1 4071   4.286   4.858   3.880
  256ARG    HB2 4072   4.385   4.880   3.739
  256ARG     CG 4073   4.455   4.992   3.902
  256ARG    HG1 4074   4.563   4.995   3.887
  256ARG    HG2 4075   4.446   4.981   4.010
  256ARG     CD 4076   4.393   5.121   3.848
  256ARG    HD1 4077   4.411   5.128   3.741
  256ARG    HD2 4078   4.451   5.201   3.892
  256ARG     NE 4079   4.254   5.133   3.892
  256ARG     HE 4080   4.233   5.076   3.973
  256ARG     CZ 4081   4.151   5.192   3.831
  256ARG    NH1 4082   4.162   5.257   3.714
  256ARG   HH11 4083   4.251   5.265   3.668
  256ARG   HH12 4084   4.076   5.272   3.662
  256ARG    NH2 4085   4.028   5.179   3.884
  256ARG   HH21 4086   4.020   5.110   3.957
  256ARG   HH22 4087   3.947   5.230   3.853
  256ARG      C 4088   4.385   4.609   3.852
  256ARG      O 4089   4.266   4.611   3.884
  257ASN      N 4090   4.450   4.511   3.789
  257ASN      H 4091   4.546   4.532   3.765
  257ASN     CA 4092   4.388   4.398   3.722
  257ASN     HA 4093   4.471   4.331   3.702
  257ASN     CB 4094   4.301   4.318   3.818
  257ASN    HB1 4095   4.278   4.223   3.772
  257ASN    HB2 4096   4.211   4.376   3.840
  257ASN     CG 4097   4.368   4.296   3.953
  257ASN    OD1 4098   4.339   4.365   4.051
  257ASN    ND2 4099   4.462   4.202   3.963
  257ASN   HD21 4100   4.477   4.139   3.885
  257ASN   HD22 4101   4.501   4.180   4.054
  257ASN      C 4102   4.333   4.420   3.582
  257ASN      O 4103   4.247   4.341   3.544
  258LEU      N 4104   4.370   4.519   3.500
  258LEU      H 4105   4.442   4.583   3.531
  258LEU     CA 4106   4.288   4.561   3.388
  258LEU     HA 4107   4.198   4.502   3.372
  258LEU     CB 4108   4.247   4.707   3.401
  258LEU    HB1 4109   4.165   4.716   3.331
  258LEU    HB2 4110   4.324   4.776   3.367
  258LEU     CG 4111   4.201   4.749   3.541
  258LEU     HG 4112   4.282   4.728   3.611
  258LEU    CD1 4113   4.182   4.900   3.544
  258LEU   HD11 4114   4.269   4.948   3.498
  258LEU   HD12 4115   4.094   4.919   3.482
  258LEU   HD13 4116   4.163   4.926   3.648
  258LEU    CD2 4117   4.071   4.689   3.593
  258LEU   HD21 4118   4.060   4.718   3.697
  258LEU   HD22 4119   3.985   4.722   3.534
  258LEU   HD23 4120   4.073   4.580   3.592
  258LEU      C 4121   4.366   4.534   3.260
  258LEU      O 4122   4.486   4.560   3.250
  259VAL      N 4123   4.290   4.489   3.160
  259VAL      H 4124   4.191   4.477   3.174
  259VAL     CA 4125   4.340   4.474   3.025
  259VAL     HA 4126   4.441   4.434   3.034
  259VAL     CB 4127   4.245   4.384   2.946
  259VAL     HB 4128   4.151   4.437   2.955
  259VAL    CG1 4129   4.286   4.370   2.800
  259VAL   HG11 4130   4.266   4.468   2.756
  259VAL   HG12 4131   4.391   4.343   2.786
  259VAL   HG13 4132   4.226   4.296   2.747
  259VAL    CG2 4133   4.235   4.239   2.993
  259VAL   HG21 4134   4.319   4.175   2.968
  259VAL   HG22 4135   4.198   4.238   3.096
  259VAL   HG23 4136   4.152   4.196   2.939
  259VAL      C 4137   4.360   4.612   2.965
  259VAL      O 4138   4.287   4.706   2.994
  260VAL      N 4139   4.456   4.621   2.872
  260VAL      H 4140   4.513   4.539   2.857
  260VAL     CA 4141   4.491   4.746   2.807
  260VAL     HA 4142   4.406   4.814   2.815
  260VAL     CB 4143   4.595   4.819   2.892
  260VAL     HB 4144   4.565   4.804   2.995
  260VAL    CG1 4145   4.734   4.756   2.882
  260VAL   HG11 4146   4.800   4.799   2.957
  260VAL   HG12 4147   4.721   4.653   2.916
  260VAL   HG13 4148   4.783   4.759   2.785
  260VAL    CG2 4149   4.615   4.968   2.866
  260VAL   HG21 4150   4.528   5.027   2.893
  260VAL   HG22 4151   4.704   5.007   2.915
  260VAL   HG23 4152   4.635   4.983   2.759
  260VAL      C 4153   4.532   4.733   2.662
  260VAL      O 4154   4.595   4.637   2.616
  261ILE      N 4155   4.491   4.831   2.582
  261ILE      H 4156   4.438   4.904   2.627
  261ILE     CA 4157   4.507   4.832   2.438
  261ILE     HA 4158   4.579   4.754   2.411
  261ILE     CB 4159   4.381   4.791   2.362
  261ILE     HB 4160   4.406   4.805   2.257
  261ILE    CG2 4161   4.355   4.642   2.382
  261ILE   HG21 4162   4.443   4.585   2.353
  261ILE   HG22 4163   4.330   4.616   2.485
  261ILE   HG23 4164   4.280   4.602   2.315
  261ILE    CG1 4165   4.260   4.871   2.411
  261ILE   HG11 4166   4.284   4.977   2.410
  261ILE   HG12 4167   4.228   4.842   2.511
  261ILE     CD 4168   4.137   4.851   2.322
  261ILE    HD1 4169   4.149   4.890   2.221
  261ILE    HD2 4170   4.102   4.748   2.312
  261ILE    HD3 4171   4.054   4.903   2.369
  261ILE      C 4172   4.575   4.957   2.385
  261ILE      O 4173   4.513   5.030   2.309
  262PRO      N 4174   4.700   4.991   2.417
  262PRO     CD 4175   4.786   4.918   2.508
  262PRO    HD1 4176   4.784   4.811   2.490
  262PRO    HD2 4177   4.757   4.940   2.611
  262PRO     CG 4178   4.927   4.971   2.482
  262PRO    HG1 4179   4.982   4.924   2.400
  262PRO    HG2 4180   4.973   4.967   2.580
  262PRO     CB 4181   4.894   5.114   2.439
  262PRO    HB1 4182   4.976   5.162   2.385
  262PRO    HB2 4183   4.884   5.169   2.532
  262PRO     CA 4184   4.762   5.110   2.363
  262PRO     HA 4185   4.709   5.198   2.400
  262PRO      C 4186   4.773   5.111   2.211
  262PRO      O 4187   4.828   5.023   2.146
  263LYS      N 4188   4.735   5.222   2.147
  263LYS      H 4189   4.706   5.305   2.197
  263LYS     CA 4190   4.762   5.238   2.006
  263LYS     HA 4191   4.762   5.143   1.953
  263LYS     CB 4192   4.650   5.325   1.949
  263LYS    HB1 4193   4.638   5.418   2.006
  263LYS    HB2 4194   4.561   5.263   1.959
  263LYS     CG 4195   4.670   5.360   1.802
  263LYS    HG1 4196   4.571   5.368   1.759
  263LYS    HG2 4197   4.727   5.281   1.754
  263LYS     CD 4198   4.732   5.498   1.778
  263LYS    HD1 4199   4.838   5.503   1.802
  263LYS    HD2 4200   4.674   5.571   1.833
  263LYS     CE 4201   4.734   5.518   1.627
  263LYS    HE1 4202   4.632   5.532   1.589
  263LYS    HE2 4203   4.786   5.441   1.569
  263LYS     NZ 4204   4.789   5.651   1.597
  263LYS    HZ1 4205   4.793   5.653   1.496
  263LYS    HZ2 4206   4.735   5.732   1.623
  263LYS    HZ3 4207   4.882   5.652   1.635
  263LYS      C 4208   4.898   5.301   1.979
  263LYS      O 4209   4.923   5.403   2.041
  264SER      N 4210   4.967   5.255   1.874
  264SER      H 4211   4.937   5.170   1.829
  264SER     CA 4212   5.082   5.322   1.817
  264SER     HA 4213   5.052   5.427   1.819
  264SER     CB 4214   5.213   5.312   1.896
  264SER    HB1 4215   5.298   5.299   1.829
  264SER    HB2 4216   5.195   5.233   1.969
  264SER     OG 4217   5.230   5.430   1.970
  264SER     HG 4218   5.236   5.499   1.904
  264SER      C 4219   5.097   5.292   1.668
  264SER      O 4220   5.055   5.186   1.622
  265VAL      N 4221   5.145   5.390   1.591
  265VAL      H 4222   5.162   5.478   1.639
  265VAL     CA 4223   5.179   5.376   1.451
  265VAL     HA 4224   5.172   5.270   1.426
  265VAL     CB 4225   5.072   5.444   1.365
  265VAL     HB 4226   4.979   5.410   1.410
  265VAL    CG1 4227   5.086   5.596   1.363
  265VAL   HG11 4228   4.988   5.642   1.348
  265VAL   HG12 4229   5.121   5.624   1.462
  265VAL   HG13 4230   5.155   5.631   1.287
  265VAL    CG2 4231   5.074   5.397   1.220
  265VAL   HG21 4232   4.984   5.441   1.178
  265VAL   HG22 4233   5.151   5.449   1.162
  265VAL   HG23 4234   5.073   5.289   1.204
  265VAL      C 4235   5.321   5.423   1.425
  265VAL      O 4236   5.372   5.375   1.324
  266THR      N 4237   5.381   5.506   1.510
  266THR      H 4238   5.325   5.534   1.589
  266THR     CA 4239   5.520   5.545   1.517
  266THR     HA 4240   5.556   5.571   1.418
  266THR     CB 4241   5.541   5.666   1.607
  266THR     HB 4242   5.521   5.625   1.705
  266THR    CG2 4243   5.690   5.698   1.610
  266THR   HG21 4244   5.707   5.769   1.691
  266THR   HG22 4245   5.755   5.613   1.631
  266THR   HG23 4246   5.727   5.753   1.523
  266THR    OG1 4247   5.465   5.779   1.567
  266THR    HG1 4248   5.378   5.764   1.605
  266THR      C 4249   5.602   5.425   1.564
  266THR      O 4250   5.572   5.374   1.672
  267PRO      N 4251   5.702   5.371   1.494
  267PRO     CD 4252   5.748   5.415   1.364
  267PRO    HD1 4253   5.778   5.520   1.371
  267PRO    HD2 4254   5.670   5.393   1.291
  267PRO     CG 4255   5.870   5.331   1.330
  267PRO    HG1 4256   5.950   5.367   1.394
  267PRO    HG2 4257   5.900   5.331   1.225
  267PRO     CB 4258   5.825   5.195   1.381
  267PRO    HB1 4259   5.910   5.128   1.398
  267PRO    HB2 4260   5.745   5.149   1.323
  267PRO     CA 4261   5.756   5.238   1.511
  267PRO     HA 4262   5.669   5.173   1.524
  267PRO      C 4263   5.836   5.215   1.638
  267PRO      O 4264   5.811   5.111   1.698
  268GLU      N 4265   5.911   5.313   1.688
  268GLU      H 4266   5.906   5.397   1.631
  268GLU     CA 4267   5.979   5.304   1.816
  268GLU     HA 4268   6.013   5.201   1.825
  268GLU     CB 4269   6.105   5.389   1.819
  268GLU    HB1 4270   6.153   5.376   1.722
  268GLU    HB2 4271   6.160   5.351   1.905
  268GLU     CG 4272   6.086   5.539   1.833
  268GLU    HG1 4273   6.042   5.557   1.932
  268GLU    HG2 4274   6.014   5.573   1.758
  268GLU     CD 4275   6.215   5.614   1.803
  268GLU    OE1 4276   6.316   5.599   1.874
  268GLU    OE2 4277   6.223   5.665   1.689
  268GLU      C 4278   5.891   5.316   1.940
  268GLU      O 4279   5.939   5.303   2.052
  269ARG      N 4280   5.767   5.363   1.925
  269ARG      H 4281   5.728   5.372   1.832
  269ARG     CA 4282   5.664   5.364   2.027
  269ARG     HA 4283   5.713   5.380   2.123
  269ARG     CB 4284   5.564   5.477   2.005
  269ARG    HB1 4285   5.502   5.479   2.095
  269ARG    HB2 4286   5.509   5.458   1.914
  269ARG     CG 4287   5.610   5.622   1.994
  269ARG    HG1 4288   5.677   5.626   1.908
  269ARG    HG2 4289   5.653   5.660   2.087
  269ARG     CD 4290   5.493   5.715   1.965
  269ARG    HD1 4291   5.427   5.701   2.051
  269ARG    HD2 4292   5.442   5.690   1.871
  269ARG     NE 4293   5.545   5.851   1.962
  269ARG     HE 4294   5.633   5.867   2.008
  269ARG     CZ 4295   5.482   5.967   1.940
  269ARG    NH1 4296   5.366   5.977   1.875
  269ARG   HH11 4297   5.315   5.892   1.857
  269ARG   HH12 4298   5.319   6.066   1.888
  269ARG    NH2 4299   5.533   6.077   1.998
  269ARG   HH21 4300   5.620   6.077   2.050
  269ARG   HH22 4301   5.474   6.159   1.994
  269ARG      C 4302   5.602   5.227   2.049
  269ARG      O 4303   5.600   5.190   2.166
  270ILE      N 4304   5.563   5.154   1.944
  270ILE      H 4305   5.568   5.203   1.856
  270ILE     CA 4306   5.510   5.020   1.957
  270ILE     HA 4307   5.410   5.030   1.999
  270ILE     CB 4308   5.488   4.959   1.819
  270ILE     HB 4309   5.580   4.953   1.760
  270ILE    CG2 4310   5.425   4.822   1.843
  270ILE   HG21 4311   5.503   4.746   1.838
  270ILE   HG22 4312   5.361   4.813   1.931
  270ILE   HG23 4313   5.361   4.801   1.757
  270ILE    CG1 4314   5.386   5.048   1.747
  270ILE   HG11 4315   5.424   5.151   1.748
  270ILE   HG12 4316   5.294   5.044   1.805
  270ILE     CD 4317   5.350   5.023   1.601
  270ILE    HD1 4318   5.281   5.103   1.578
  270ILE    HD2 4319   5.431   5.040   1.530
  270ILE    HD3 4320   5.304   4.927   1.579
  270ILE      C 4321   5.594   4.924   2.041
  270ILE      O 4322   5.542   4.850   2.123
  271ALA      N 4323   5.726   4.935   2.024
  271ALA      H 4324   5.763   5.010   1.966
  271ALA     CA 4325   5.818   4.854   2.101
  271ALA     HA 4326   5.766   4.766   2.139
  271ALA     CB 4327   5.921   4.806   1.999
  271ALA    HB1 4328   5.986   4.736   2.051
  271ALA    HB2 4329   5.867   4.760   1.916
  271ALA    HB3 4330   5.971   4.895   1.960
  271ALA      C 4331   5.878   4.914   2.227
  271ALA      O 4332   5.964   4.851   2.289
  272GLU      N 4333   5.832   5.034   2.264
  272GLU      H 4334   5.767   5.073   2.197
  272GLU     CA 4335   5.851   5.105   2.389
  272GLU     HA 4336   5.942   5.079   2.444
  272GLU     CB 4337   5.855   5.256   2.371
  272GLU    HB1 4338   5.761   5.303   2.342
  272GLU    HB2 4339   5.932   5.295   2.304
  272GLU     CG 4340   5.885   5.326   2.504
  272GLU    HG1 4341   5.976   5.288   2.551
  272GLU    HG2 4342   5.802   5.305   2.571
  272GLU     CD 4343   5.907   5.476   2.496
  272GLU    OE1 4344   6.011   5.524   2.446
  272GLU    OE2 4345   5.830   5.559   2.548
  272GLU      C 4346   5.738   5.061   2.481
  272GLU      O 4347   5.769   5.022   2.593
  273ASN      N 4348   5.614   5.055   2.432
  273ASN      H 4349   5.598   5.100   2.343
  273ASN     CA 4350   5.502   5.021   2.517
  273ASN     HA 4351   5.511   5.080   2.609
  273ASN     CB 4352   5.371   5.057   2.447
  273ASN    HB1 4353   5.287   5.000   2.486
  273ASN    HB2 4354   5.388   5.023   2.344
  273ASN     CG 4355   5.349   5.207   2.440
  273ASN    OD1 4356   5.405   5.286   2.516
  273ASN    ND2 4357   5.274   5.255   2.340
  273ASN   HD21 4358   5.229   5.184   2.285
  273ASN   HD22 4359   5.262   5.355   2.345
  273ASN      C 4360   5.493   4.874   2.555
  273ASN      O 4361   5.416   4.833   2.641
  274PHE      N 4362   5.571   4.791   2.485
  274PHE      H 4363   5.616   4.829   2.403
  274PHE     CA 4364   5.594   4.650   2.510
  274PHE     HA 4365   5.496   4.604   2.526
  274PHE     CB 4366   5.652   4.596   2.380
  274PHE    HB1 4367   5.746   4.646   2.354
  274PHE    HB2 4368   5.579   4.630   2.306
  274PHE     CG 4369   5.662   4.446   2.368
  274PHE    CD1 4370   5.542   4.374   2.358
  274PHE    HD1 4371   5.453   4.435   2.348
  274PHE    CE1 4372   5.538   4.234   2.362
  274PHE    HE1 4373   5.446   4.179   2.364
  274PHE     CZ 4374   5.659   4.164   2.356
  274PHE     HZ 4375   5.665   4.056   2.352
  274PHE    CE2 4376   5.779   4.237   2.355
  274PHE    HE2 4377   5.874   4.187   2.345
  274PHE    CD2 4378   5.783   4.376   2.370
  274PHE    HD2 4379   5.878   4.427   2.364
  274PHE      C 4380   5.686   4.619   2.627
  274PHE      O 4381   5.674   4.516   2.693
  275LYS      N 4382   5.775   4.709   2.669
  275LYS      H 4383   5.782   4.794   2.615
  275LYS     CA 4384   5.868   4.692   2.780
  275LYS     HA 4385   5.894   4.588   2.797
  275LYS     CB 4386   5.995   4.772   2.753
  275LYS    HB1 4387   6.065   4.750   2.834
  275LYS    HB2 4388   5.966   4.876   2.768
  275LYS     CG 4389   6.066   4.759   2.618
  275LYS    HG1 4390   6.012   4.821   2.546
  275LYS    HG2 4391   6.059   4.656   2.583
  275LYS     CD 4392   6.209   4.811   2.629
  275LYS    HD1 4393   6.264   4.756   2.705
  275LYS    HD2 4394   6.207   4.919   2.649
  275LYS     CE 4395   6.261   4.793   2.487
  275LYS    HE1 4396   6.236   4.690   2.460
  275LYS    HE2 4397   6.370   4.791   2.487
  275LYS     NZ 4398   6.215   4.897   2.394
  275LYS    HZ1 4399   6.236   4.994   2.411
  275LYS    HZ2 4400   6.267   4.877   2.309
  275LYS    HZ3 4401   6.117   4.889   2.371
  275LYS      C 4402   5.804   4.743   2.908
  275LYS      O 4403   5.836   4.846   2.967
  276VAL      N 4404   5.714   4.659   2.962
  276VAL      H 4405   5.707   4.570   2.916
  276VAL     CA 4406   5.635   4.688   3.080
  276VAL     HA 4407   5.685   4.771   3.130
  276VAL     CB 4408   5.498   4.741   3.038
  276VAL     HB 4409   5.431   4.734   3.124
  276VAL    CG1 4410   5.508   4.884   2.986
  276VAL   HG11 4411   5.420   4.923   2.935
  276VAL   HG12 4412   5.534   4.945   3.072
  276VAL   HG13 4413   5.587   4.885   2.910
  276VAL    CG2 4414   5.430   4.657   2.931
  276VAL   HG21 4415   5.328   4.690   2.909
  276VAL   HG22 4416   5.487   4.666   2.839
  276VAL   HG23 4417   5.435   4.550   2.953
  276VAL      C 4418   5.617   4.577   3.182
  276VAL      O 4419   5.573   4.606   3.293
  277PHE      N 4420   5.647   4.450   3.152
  277PHE      H 4421   5.697   4.428   3.067
  277PHE     CA 4422   5.630   4.338   3.242
  277PHE     HA 4423   5.544   4.353   3.307
  277PHE     CB 4424   5.599   4.212   3.161
  277PHE    HB1 4425   5.585   4.123   3.222
  277PHE    HB2 4426   5.689   4.183   3.107
  277PHE     CG 4427   5.475   4.217   3.075
  277PHE    CD1 4428   5.349   4.244   3.129
  277PHE    HD1 4429   5.330   4.282   3.228
  277PHE    CE1 4430   5.239   4.232   3.043
  277PHE    HE1 4431   5.142   4.268   3.073
  277PHE     CZ 4432   5.254   4.183   2.913
  277PHE     HZ 4433   5.168   4.168   2.848
  277PHE    CE2 4434   5.380   4.158   2.858
  277PHE    HE2 4435   5.395   4.126   2.756
  277PHE    CD2 4436   5.491   4.175   2.942
  277PHE    HD2 4437   5.589   4.165   2.899
  277PHE      C 4438   5.751   4.323   3.333
  277PHE      O 4439   5.738   4.246   3.428
  278ASP      N 4440   5.860   4.395   3.304
  278ASP      H 4441   5.860   4.472   3.239
  278ASP     CA 4442   5.984   4.391   3.378
  278ASP     HA 4443   5.996   4.287   3.408
  278ASP     CB 4444   6.094   4.425   3.278
  278ASP    HB1 4445   6.116   4.334   3.223
  278ASP    HB2 4446   6.182   4.443   3.340
  278ASP     CG 4447   6.084   4.546   3.186
  278ASP    OD1 4448   5.991   4.628   3.202
  278ASP    OD2 4449   6.160   4.549   3.086
  278ASP      C 4450   5.987   4.470   3.508
  278ASP      O 4451   6.082   4.463   3.586
  279PHE      N 4452   5.881   4.544   3.543
  279PHE      H 4453   5.794   4.528   3.495
  279PHE     CA 4454   5.877   4.623   3.664
  279PHE     HA 4455   5.941   4.576   3.738
  279PHE     CB 4456   5.934   4.764   3.651
  279PHE    HB1 4457   6.026   4.761   3.592
  279PHE    HB2 4458   5.954   4.795   3.754
  279PHE     CG 4459   5.851   4.871   3.586
  279PHE    CD1 4460   5.782   4.840   3.469
  279PHE    HD1 4461   5.796   4.743   3.424
  279PHE    CE1 4462   5.688   4.931   3.418
  279PHE    HE1 4463   5.632   4.915   3.327
  279PHE     CZ 4464   5.659   5.046   3.493
  279PHE     HZ 4465   5.584   5.118   3.466
  279PHE    CE2 4466   5.722   5.072   3.615
  279PHE    HE2 4467   5.702   5.162   3.672
  279PHE    CD2 4468   5.826   4.989   3.658
  279PHE    HD2 4469   5.880   5.007   3.749
  279PHE      C 4470   5.738   4.625   3.727
  279PHE      O 4471   5.644   4.575   3.666
  280GLU      N 4472   5.732   4.671   3.852
  280GLU      H 4473   5.818   4.709   3.889
  280GLU     CA 4474   5.619   4.707   3.935
  280GLU     HA 4475   5.534   4.711   3.866
  280GLU     CB 4476   5.572   4.614   4.046
  280GLU    HB1 4477   5.512   4.663   4.123
  280GLU    HB2 4478   5.663   4.588   4.099
  280GLU     CG 4479   5.493   4.490   4.005
  280GLU    HG1 4480   5.547   4.454   3.917
  280GLU    HG2 4481   5.396   4.525   3.970
  280GLU     CD 4482   5.485   4.385   4.115
  280GLU    OE1 4483   5.511   4.269   4.076
  280GLU    OE2 4484   5.447   4.414   4.230
  280GLU      C 4485   5.634   4.847   3.993
  280GLU      O 4486   5.736   4.871   4.057
  281LEU      N 4487   5.525   4.925   3.989
  281LEU      H 4488   5.445   4.897   3.935
  281LEU     CA 4489   5.508   5.045   4.069
  281LEU     HA 4490   5.590   5.114   4.052
  281LEU     CB 4491   5.383   5.115   4.015
  281LEU    HB1 4492   5.369   5.205   4.074
  281LEU    HB2 4493   5.300   5.045   4.018
  281LEU     CG 4494   5.403   5.160   3.871
  281LEU     HG 4495   5.464   5.093   3.809
  281LEU    CD1 4496   5.270   5.177   3.798
  281LEU   HD11 4497   5.198   5.236   3.854
  281LEU   HD12 4498   5.291   5.239   3.710
  281LEU   HD13 4499   5.233   5.080   3.766
  281LEU    CD2 4500   5.473   5.295   3.870
  281LEU   HD21 4501   5.503   5.321   3.769
  281LEU   HD22 4502   5.404   5.369   3.911
  281LEU   HD23 4503   5.559   5.280   3.935
  281LEU      C 4504   5.485   5.009   4.215
  281LEU      O 4505   5.426   4.905   4.242
  282SER      N 4506   5.531   5.098   4.304
  282SER      H 4507   5.558   5.190   4.274
  282SER     CA 4508   5.511   5.091   4.447
  282SER     HA 4509   5.522   4.986   4.473
  282SER     CB 4510   5.618   5.164   4.528
  282SER    HB1 4511   5.720   5.140   4.497
  282SER    HB2 4512   5.601   5.133   4.631
  282SER     OG 4513   5.602   5.303   4.522
  282SER     HG 4514   5.604   5.330   4.430
  282SER      C 4515   5.371   5.141   4.483
  282SER      O 4516   5.304   5.205   4.403
  283SER      N 4517   5.325   5.106   4.603
  283SER      H 4518   5.385   5.051   4.663
  283SER     CA 4519   5.190   5.143   4.640
  283SER     HA 4520   5.127   5.105   4.560
  283SER     CB 4521   5.150   5.075   4.770
  283SER    HB1 4522   5.049   5.110   4.793
  283SER    HB2 4523   5.206   5.095   4.862
  283SER     OG 4524   5.133   4.938   4.740
  283SER     HG 4525   5.052   4.925   4.690
  283SER      C 4526   5.173   5.294   4.648
  283SER      O 4527   5.069   5.341   4.602
  284GLN      N 4528   5.267   5.376   4.697
  284GLN      H 4529   5.344   5.336   4.748
  284GLN     CA 4530   5.256   5.520   4.688
  284GLN     HA 4531   5.180   5.554   4.759
  284GLN     CB 4532   5.384   5.585   4.738
  284GLN    HB1 4533   5.459   5.565   4.661
  284GLN    HB2 4534   5.422   5.540   4.830
  284GLN     CG 4535   5.361   5.733   4.768
  284GLN    HG1 4536   5.294   5.755   4.850
  284GLN    HG2 4537   5.333   5.776   4.672
  284GLN     CD 4538   5.487   5.801   4.820
  284GLN    OE1 4539   5.559   5.858   4.738
  284GLN    NE2 4540   5.504   5.796   4.952
  284GLN   HE21 4541   5.429   5.756   5.008
  284GLN   HE22 4542   5.599   5.808   4.984
  284GLN      C 4543   5.230   5.566   4.546
  284GLN      O 4544   5.149   5.657   4.529
  285ASP      N 4545   5.291   5.499   4.447
  285ASP      H 4546   5.330   5.410   4.472
  285ASP     CA 4547   5.292   5.541   4.309
  285ASP     HA 4548   5.297   5.650   4.306
  285ASP     CB 4549   5.406   5.493   4.218
  285ASP    HB1 4550   5.398   5.563   4.135
  285ASP    HB2 4551   5.382   5.390   4.192
  285ASP     CG 4552   5.544   5.501   4.282
  285ASP    OD1 4553   5.606   5.393   4.285
  285ASP    OD2 4554   5.585   5.614   4.317
  285ASP      C 4555   5.159   5.499   4.250
  285ASP      O 4556   5.105   5.571   4.166
  286MET      N 4557   5.103   5.385   4.292
  286MET      H 4558   5.159   5.332   4.358
  286MET     CA 4559   4.972   5.335   4.254
  286MET     HA 4560   4.957   5.341   4.146
  286MET     CB 4561   4.945   5.190   4.291
  286MET    HB1 4562   4.840   5.167   4.271
  286MET    HB2 4563   4.966   5.182   4.398
  286MET     CG 4564   5.026   5.084   4.216
  286MET    HG1 4565   4.989   4.989   4.256
  286MET    HG2 4566   5.132   5.092   4.239
  286MET     SD 4567   5.011   5.095   4.036
  286MET     CE 4568   4.837   5.066   3.997
  286MET    HE1 4569   4.820   5.085   3.891
  286MET    HE2 4570   4.807   4.964   4.022
  286MET    HE3 4571   4.777   5.132   4.060
  286MET      C 4572   4.867   5.432   4.306
  286MET      O 4573   4.777   5.478   4.237
  287THR      N 4574   4.886   5.470   4.433
  287THR      H 4575   4.967   5.441   4.486
  287THR     CA 4576   4.797   5.565   4.496
  287THR     HA 4577   4.699   5.522   4.477
  287THR     CB 4578   4.808   5.568   4.648
  287THR     HB 4579   4.890   5.638   4.666
  287THR    CG2 4580   4.682   5.620   4.717
  287THR   HG21 4581   4.590   5.587   4.669
  287THR   HG22 4582   4.667   5.596   4.822
  287THR   HG23 4583   4.681   5.729   4.713
  287THR    OG1 4584   4.827   5.437   4.695
  287THR    HG1 4585   4.905   5.393   4.660
  287THR      C 4586   4.788   5.705   4.436
  287THR      O 4587   4.698   5.786   4.458
  288THR      N 4588   4.900   5.742   4.375
  288THR      H 4589   4.966   5.668   4.355
  288THR     CA 4590   4.922   5.869   4.309
  288THR     HA 4591   4.892   5.941   4.386
  288THR     CB 4592   5.071   5.885   4.279
  288THR     HB 4593   5.105   5.799   4.223
  288THR    CG2 4594   5.112   6.009   4.200
  288THR   HG21 4595   5.221   6.012   4.205
  288THR   HG22 4596   5.080   5.998   4.097
  288THR   HG23 4597   5.066   6.100   4.238
  288THR    OG1 4598   5.142   5.884   4.401
  288THR    HG1 4599   5.124   5.801   4.446
  288THR      C 4600   4.839   5.890   4.184
  288THR      O 4601   4.774   5.991   4.158
  289LEU      N 4602   4.840   5.783   4.104
  289LEU      H 4603   4.898   5.705   4.131
  289LEU     CA 4604   4.772   5.762   3.977
  289LEU     HA 4605   4.782   5.848   3.912
  289LEU     CB 4606   4.824   5.636   3.908
  289LEU    HB1 4607   4.770   5.598   3.822
  289LEU    HB2 4608   4.831   5.562   3.987
  289LEU     CG 4609   4.969   5.661   3.865
  289LEU     HG 4610   5.030   5.698   3.948
  289LEU    CD1 4611   5.025   5.527   3.821
  289LEU   HD11 4612   5.132   5.538   3.804
  289LEU   HD12 4613   5.008   5.456   3.902
  289LEU   HD13 4614   4.974   5.492   3.730
  289LEU    CD2 4615   4.976   5.765   3.753
  289LEU   HD21 4616   5.078   5.774   3.717
  289LEU   HD22 4617   4.905   5.729   3.679
  289LEU   HD23 4618   4.954   5.861   3.800
  289LEU      C 4619   4.622   5.761   4.002
  289LEU      O 4620   4.537   5.820   3.935
  290LEU      N 4621   4.585   5.682   4.103
  290LEU      H 4622   4.644   5.611   4.145
  290LEU     CA 4623   4.452   5.679   4.162
  290LEU     HA 4624   4.386   5.664   4.077
  290LEU     CB 4625   4.441   5.559   4.255
  290LEU    HB1 4626   4.368   5.585   4.331
  290LEU    HB2 4627   4.535   5.551   4.310
  290LEU     CG 4628   4.413   5.421   4.195
  290LEU     HG 4629   4.484   5.403   4.113
  290LEU    CD1 4630   4.432   5.322   4.309
  290LEU   HD11 4631   4.383   5.357   4.400
  290LEU   HD12 4632   4.384   5.225   4.290
  290LEU   HD13 4633   4.538   5.315   4.333
  290LEU    CD2 4634   4.273   5.415   4.134
  290LEU   HD21 4635   4.267   5.482   4.048
  290LEU   HD22 4636   4.265   5.319   4.085
  290LEU   HD23 4637   4.189   5.429   4.202
  290LEU      C 4638   4.406   5.805   4.233
  290LEU      O 4639   4.286   5.811   4.259
  291SER      N 4640   4.487   5.909   4.257
  291SER      H 4641   4.580   5.917   4.219
  291SER     CA 4642   4.445   6.025   4.333
  291SER     HA 4643   4.356   6.006   4.393
  291SER     CB 4644   4.559   6.088   4.411
  291SER    HB1 4645   4.605   6.011   4.474
  291SER    HB2 4646   4.515   6.157   4.482
  291SER     OG 4647   4.659   6.160   4.342
  291SER     HG 4648   4.691   6.104   4.271
  291SER      C 4649   4.393   6.138   4.245
  291SER      O 4650   4.319   6.223   4.295
  292TYR      N 4651   4.424   6.151   4.116
  292TYR      H 4652   4.477   6.072   4.081
  292TYR     CA 4653   4.385   6.261   4.030
  292TYR     HA 4654   4.386   6.354   4.087
  292TYR     CB 4655   4.481   6.259   3.912
  292TYR    HB1 4656   4.453   6.340   3.845
  292TYR    HB2 4657   4.467   6.165   3.857
  292TYR     CG 4658   4.630   6.273   3.932
  292TYR    CD1 4659   4.707   6.234   3.820
  292TYR    HD1 4660   4.665   6.195   3.729
  292TYR    CE1 4661   4.844   6.221   3.846
  292TYR    HE1 4662   4.895   6.160   3.773
  292TYR     CZ 4663   4.902   6.267   3.965
  292TYR     OH 4664   5.037   6.251   3.978
  292TYR     HH 4665   5.079   6.289   4.056
  292TYR    CE2 4666   4.823   6.318   4.070
  292TYR    HE2 4667   4.870   6.349   4.162
  292TYR    CD2 4668   4.685   6.325   4.050
  292TYR    HD2 4669   4.622   6.348   4.135
  292TYR      C 4670   4.245   6.248   3.972
  292TYR      O 4671   4.212   6.339   3.897
  293ASN      N 4672   4.167   6.144   4.001
  293ASN      H 4673   4.196   6.064   4.055
  293ASN     CA 4674   4.041   6.128   3.931
  293ASN     HA 4675   4.059   6.116   3.825
  293ASN     CB 4676   3.968   6.002   3.976
  293ASN    HB1 4677   3.956   6.005   4.084
  293ASN    HB2 4678   4.025   5.915   3.942
  293ASN     CG 4679   3.828   5.977   3.921
  293ASN    OD1 4680   3.804   5.961   3.801
  293ASN    ND2 4681   3.721   5.978   4.000
  293ASN   HD21 4682   3.729   5.993   4.100
  293ASN   HD22 4683   3.629   5.976   3.958
  293ASN      C 4684   3.945   6.245   3.949
  293ASN      O 4685   3.932   6.303   4.056
  294ARG      N 4686   3.884   6.279   3.835
  294ARG      H 4687   3.912   6.217   3.760
  294ARG     CA 4688   3.790   6.387   3.811
  294ARG     HA 4689   3.733   6.416   3.899
  294ARG     CB 4690   3.875   6.509   3.777
  294ARG    HB1 4691   3.942   6.527   3.861
  294ARG    HB2 4692   3.816   6.599   3.761
  294ARG     CG 4693   3.954   6.493   3.647
  294ARG    HG1 4694   3.896   6.439   3.573
  294ARG    HG2 4695   4.043   6.433   3.671
  294ARG     CD 4696   4.012   6.625   3.597
  294ARG    HD1 4697   4.107   6.602   3.549
  294ARG    HD2 4698   4.034   6.681   3.688
  294ARG     NE 4699   3.920   6.711   3.523
  294ARG     HE 4700   3.820   6.699   3.528
  294ARG     CZ 4701   3.953   6.813   3.442
  294ARG    NH1 4702   3.849   6.877   3.385
  294ARG   HH11 4703   3.759   6.868   3.431
  294ARG   HH12 4704   3.873   6.957   3.330
  294ARG    NH2 4705   4.074   6.870   3.434
  294ARG   HH21 4706   4.141   6.853   3.507
  294ARG   HH22 4707   4.077   6.947   3.369
  294ARG      C 4708   3.683   6.353   3.708
  294ARG      O 4709   3.630   6.450   3.655
  295ASN      N 4710   3.656   6.225   3.684
  295ASN      H 4711   3.722   6.155   3.714
  295ASN     CA 4712   3.555   6.173   3.594
  295ASN     HA 4713   3.587   6.072   3.569
  295ASN     CB 4714   3.416   6.171   3.658
  295ASN    HB1 4715   3.384   6.274   3.642
  295ASN    HB2 4716   3.407   6.154   3.765
  295ASN     CG 4717   3.309   6.085   3.592
  295ASN    OD1 4718   3.208   6.134   3.541
  295ASN    ND2 4719   3.327   5.956   3.564
  295ASN   HD21 4720   3.406   5.913   3.609
  295ASN   HD22 4721   3.247   5.901   3.536
  295ASN      C 4722   3.559   6.226   3.451
  295ASN      O 4723   3.463   6.280   3.397
  296TRP      N 4724   3.680   6.258   3.404
  296TRP      H 4725   3.761   6.204   3.430
  296TRP     CA 4726   3.696   6.346   3.289
  296TRP     HA 4727   3.612   6.413   3.276
  296TRP     CB 4728   3.806   6.451   3.306
  296TRP    HB1 4729   3.899   6.403   3.338
  296TRP    HB2 4730   3.780   6.522   3.384
  296TRP     CG 4731   3.828   6.527   3.179
  296TRP    CD1 4732   3.754   6.630   3.134
  296TRP    HD1 4733   3.674   6.678   3.189
  296TRP    NE1 4734   3.813   6.680   3.020
  296TRP    HE1 4735   3.797   6.772   2.981
  296TRP    CE2 4736   3.908   6.593   2.969
  296TRP    CZ2 4737   3.981   6.591   2.850
  296TRP    HZ2 4738   3.956   6.659   2.770
  296TRP    CH2 4739   4.094   6.509   2.842
  296TRP    HH2 4740   4.162   6.523   2.759
  296TRP    CZ3 4741   4.119   6.422   2.949
  296TRP    HZ3 4742   4.199   6.350   2.938
  296TRP    CE3 4743   4.036   6.413   3.061
  296TRP    HE3 4744   4.066   6.354   3.146
  296TRP    CD2 4745   3.928   6.502   3.076
  296TRP      C 4746   3.717   6.268   3.160
  296TRP      O 4747   3.800   6.177   3.168
  297ARG      N 4748   3.644   6.302   3.054
  297ARG      H 4749   3.602   6.394   3.050
  297ARG     CA 4750   3.642   6.213   2.939
  297ARG     HA 4751   3.704   6.127   2.962
  297ARG     CB 4752   3.503   6.155   2.912
  297ARG    HB1 4753   3.513   6.090   2.826
  297ARG    HB2 4754   3.443   6.239   2.878
  297ARG     CG 4755   3.441   6.075   3.027
  297ARG    HG1 4756   3.443   6.138   3.116
  297ARG    HG2 4757   3.501   5.984   3.038
  297ARG     CD 4758   3.297   6.031   3.003
  297ARG    HD1 4759   3.304   5.971   2.912
  297ARG    HD2 4760   3.233   6.118   2.989
  297ARG     NE 4761   3.253   5.951   3.117
  297ARG     HE 4762   3.215   6.001   3.197
  297ARG     CZ 4763   3.263   5.819   3.136
  297ARG    NH1 4764   3.316   5.737   3.045
  297ARG   HH11 4765   3.357   5.776   2.961
  297ARG   HH12 4766   3.314   5.636   3.051
  297ARG    NH2 4767   3.213   5.753   3.241
  297ARG   HH21 4768   3.151   5.801   3.305
  297ARG   HH22 4769   3.233   5.654   3.242
  297ARG      C 4770   3.708   6.259   2.810
  297ARG      O 4771   3.702   6.378   2.779
  298VAL      N 4772   3.770   6.174   2.728
  298VAL      H 4773   3.790   6.080   2.757
  298VAL     CA 4774   3.799   6.210   2.590
  298VAL     HA 4775   3.793   6.318   2.577
  298VAL     CB 4776   3.934   6.158   2.540
  298VAL     HB 4777   3.944   6.051   2.556
  298VAL    CG1 4778   3.950   6.196   2.394
  298VAL   HG11 4779   4.049   6.179   2.350
  298VAL   HG12 4780   3.888   6.143   2.321
  298VAL   HG13 4781   3.922   6.301   2.387
  298VAL    CG2 4782   4.045   6.221   2.623
  298VAL   HG21 4783   4.146   6.188   2.599
  298VAL   HG22 4784   4.037   6.330   2.633
  298VAL   HG23 4785   4.048   6.194   2.729
  298VAL      C 4786   3.687   6.163   2.498
  298VAL      O 4787   3.643   6.249   2.422
  299CYS      N 4788   3.639   6.040   2.515
  299CYS      H 4789   3.681   5.997   2.596
  299CYS     CA 4790   3.529   5.969   2.452
  299CYS     HA 4791   3.522   6.013   2.353
  299CYS     CB 4792   3.557   5.822   2.423
  299CYS    HB1 4793   3.465   5.769   2.401
  299CYS    HB2 4794   3.590   5.778   2.517
  299CYS     SG 4795   3.689   5.810   2.299
  299CYS     HG 4796   3.753   5.917   2.347
  299CYS      C 4797   3.402   6.005   2.528
  299CYS      O 4798   3.361   5.941   2.624
  300ALA      N 4799   3.345   6.118   2.485
  300ALA      H 4800   3.397   6.181   2.425
  300ALA     CA 4801   3.208   6.160   2.505
  300ALA     HA 4802   3.156   6.068   2.531
  300ALA     CB 4803   3.208   6.259   2.622
  300ALA    HB1 4804   3.257   6.345   2.578
  300ALA    HB2 4805   3.103   6.278   2.647
  300ALA    HB3 4806   3.258   6.229   2.714
  300ALA      C 4807   3.139   6.209   2.378
  300ALA      O 4808   3.212   6.275   2.304
  301LEU      N 4809   3.016   6.167   2.349
  301LEU      H 4810   2.963   6.099   2.401
  301LEU     CA 4811   2.961   6.188   2.216
  301LEU     HA 4812   3.033   6.249   2.163
  301LEU     CB 4813   2.955   6.053   2.144
  301LEU    HB1 4814   2.881   5.998   2.203
  301LEU    HB2 4815   3.050   6.001   2.149
  301LEU     CG 4816   2.909   6.068   2.000
  301LEU     HG 4817   2.812   6.117   1.999
  301LEU    CD1 4818   3.019   6.130   1.915
  301LEU   HD11 4819   3.111   6.073   1.926
  301LEU   HD12 4820   2.995   6.133   1.808
  301LEU   HD13 4821   3.035   6.235   1.941
  301LEU    CD2 4822   2.880   5.932   1.935
  301LEU   HD21 4823   2.836   5.933   1.835
  301LEU   HD22 4824   2.978   5.886   1.922
  301LEU   HD23 4825   2.815   5.870   1.997
  301LEU      C 4826   2.837   6.277   2.221
  301LEU      O 4827   2.729   6.228   2.248
  302MET      N 4828   2.855   6.405   2.185
  302MET      H 4829   2.949   6.435   2.161
  302MET     CA 4830   2.759   6.512   2.200
  302MET     HA 4831   2.716   6.505   2.300
  302MET     CB 4832   2.828   6.648   2.213
  302MET    HB1 4833   2.755   6.728   2.208
  302MET    HB2 4834   2.890   6.659   2.124
  302MET     CG 4835   2.917   6.660   2.336
  302MET    HG1 4836   2.978   6.749   2.327
  302MET    HG2 4837   2.986   6.576   2.334
  302MET     SD 4838   2.821   6.670   2.490
  302MET     CE 4839   2.919   6.541   2.571
  302MET    HE1 4840   2.907   6.545   2.679
  302MET    HE2 4841   2.900   6.439   2.538
  302MET    HE3 4842   3.024   6.570   2.561
  302MET      C 4843   2.647   6.510   2.098
  302MET      O 4844   2.553   6.587   2.114
  303SER      N 4845   2.657   6.438   1.986
  303SER      H 4846   2.743   6.388   1.965
  303SER     CA 4847   2.544   6.417   1.898
  303SER     HA 4848   2.497   6.515   1.886
  303SER     CB 4849   2.599   6.380   1.761
  303SER    HB1 4850   2.663   6.459   1.721
  303SER    HB2 4851   2.510   6.379   1.698
  303SER     OG 4852   2.663   6.255   1.756
  303SER     HG 4853   2.734   6.265   1.693
  303SER      C 4854   2.451   6.305   1.946
  303SER      O 4855   2.340   6.286   1.897
  304CYS      N 4856   2.505   6.226   2.039
  304CYS      H 4857   2.597   6.243   2.078
  304CYS     CA 4858   2.445   6.104   2.088
  304CYS     HA 4859   2.352   6.081   2.036
  304CYS     CB 4860   2.553   5.999   2.067
  304CYS    HB1 4861   2.625   6.017   2.147
  304CYS    HB2 4862   2.601   6.012   1.970
  304CYS     SG 4863   2.470   5.839   2.075
  304CYS     HG 4864   2.578   5.770   2.039
  304CYS      C 4865   2.400   6.114   2.233
  304CYS      O 4866   2.327   6.029   2.286
  305THR      N 4867   2.444   6.214   2.310
  305THR      H 4868   2.524   6.264   2.274
  305THR     CA 4869   2.405   6.238   2.447
  305THR     HA 4870   2.439   6.156   2.511
  305THR     CB 4871   2.455   6.366   2.514
  305THR     HB 4872   2.402   6.387   2.606
  305THR    CG2 4873   2.603   6.362   2.554
  305THR   HG21 4874   2.666   6.321   2.476
  305THR   HG22 4875   2.633   6.462   2.584
  305THR   HG23 4876   2.613   6.300   2.643
  305THR    OG1 4877   2.434   6.480   2.435
  305THR    HG1 4878   2.431   6.553   2.496
  305THR      C 4879   2.256   6.248   2.478
  305THR      O 4880   2.217   6.204   2.585
  306SER      N 4881   2.167   6.282   2.385
  306SER      H 4882   2.204   6.313   2.296
  306SER     CA 4883   2.023   6.266   2.387
  306SER     HA 4884   1.991   6.269   2.491
  306SER     CB 4885   1.955   6.392   2.336
  306SER    HB1 4886   2.011   6.479   2.371
  306SER    HB2 4887   1.849   6.390   2.364
  306SER     OG 4888   1.957   6.402   2.196
  306SER     HG 4889   1.916   6.484   2.167
  306SER      C 4890   1.959   6.143   2.325
  306SER      O 4891   1.837   6.131   2.336
  307HIS      N 4892   2.031   6.048   2.264
  307HIS      H 4893   2.130   6.065   2.253
  307HIS     CA 4894   1.985   5.912   2.242
  307HIS     HA 4895   1.894   5.923   2.182
  307HIS     CB 4896   2.091   5.838   2.162
  307HIS    HB1 4897   2.181   5.823   2.221
  307HIS    HB2 4898   2.120   5.899   2.076
  307HIS     CG 4899   2.065   5.696   2.120
  307HIS    ND1 4900   1.994   5.600   2.193
  307HIS    CE1 4901   1.989   5.492   2.114
  307HIS    HE1 4902   1.943   5.399   2.145
  307HIS    NE2 4903   2.063   5.510   2.003
  307HIS    HE2 4904   2.067   5.454   1.920
  307HIS    CD2 4905   2.106   5.642   2.001
  307HIS    HD2 4906   2.148   5.693   1.916
  307HIS      C 4907   1.958   5.846   2.376
  307HIS      O 4908   2.027   5.859   2.477
  308LYS      N 4909   1.844   5.775   2.374
  308LYS      H 4910   1.793   5.751   2.290
  308LYS     CA 4911   1.775   5.723   2.489
  308LYS     HA 4912   1.739   5.791   2.567
  308LYS     CB 4913   1.647   5.658   2.437
  308LYS    HB1 4914   1.679   5.591   2.357
  308LYS    HB2 4915   1.580   5.735   2.400
  308LYS     CG 4916   1.569   5.576   2.539
  308LYS    HG1 4917   1.547   5.649   2.617
  308LYS    HG2 4918   1.638   5.496   2.566
  308LYS     CD 4919   1.440   5.533   2.469
  308LYS    HD1 4920   1.476   5.491   2.375
  308LYS    HD2 4921   1.377   5.618   2.444
  308LYS     CE 4922   1.352   5.443   2.555
  308LYS    HE1 4923   1.351   5.489   2.653
  308LYS    HE2 4924   1.383   5.339   2.571
  308LYS     NZ 4925   1.215   5.439   2.500
  308LYS    HZ1 4926   1.161   5.384   2.565
  308LYS    HZ2 4927   1.169   5.529   2.493
  308LYS    HZ3 4928   1.212   5.386   2.414
  308LYS      C 4929   1.858   5.620   2.566
  308LYS      O 4930   1.834   5.604   2.685
  309ASP      N 4931   1.950   5.546   2.504
  309ASP      H 4932   1.982   5.570   2.411
  309ASP     CA 4933   2.043   5.453   2.564
  309ASP     HA 4934   1.997   5.417   2.656
  309ASP     CB 4935   2.059   5.325   2.482
  309ASP    HB1 4936   2.115   5.255   2.543
  309ASP    HB2 4937   2.120   5.349   2.395
  309ASP     CG 4938   1.924   5.262   2.451
  309ASP    OD1 4939   1.843   5.250   2.546
  309ASP    OD2 4940   1.902   5.223   2.335
  309ASP      C 4941   2.179   5.512   2.600
  309ASP      O 4942   2.267   5.438   2.644
  310TYR      N 4943   2.202   5.642   2.580
  310TYR      H 4944   2.120   5.696   2.558
  310TYR     CA 4945   2.332   5.704   2.596
  310TYR     HA 4946   2.392   5.648   2.524
  310TYR     CB 4947   2.328   5.848   2.547
  310TYR    HB1 4948   2.254   5.899   2.610
  310TYR    HB2 4949   2.293   5.860   2.445
  310TYR     CG 4950   2.467   5.908   2.563
  310TYR    CD1 4951   2.556   5.884   2.458
  310TYR    HD1 4952   2.521   5.830   2.371
  310TYR    CE1 4953   2.684   5.940   2.458
  310TYR    HE1 4954   2.745   5.923   2.370
  310TYR     CZ 4955   2.728   6.015   2.568
  310TYR     OH 4956   2.855   6.066   2.572
  310TYR     HH 4957   2.855   6.125   2.647
  310TYR    CE2 4958   2.638   6.034   2.675
  310TYR    HE2 4959   2.674   6.100   2.753
  310TYR    CD2 4960   2.510   5.978   2.676
  310TYR    HD2 4961   2.442   5.989   2.759
  310TYR      C 4962   2.383   5.690   2.739
  310TYR      O 4963   2.309   5.723   2.831
  311PRO      N 4964   2.501   5.633   2.762
  311PRO     CD 4965   2.594   5.595   2.657
  311PRO    HD1 4966   2.622   5.686   2.605
  311PRO    HD2 4967   2.544   5.532   2.583
  311PRO     CG 4968   2.704   5.517   2.728
  311PRO    HG1 4969   2.782   5.582   2.768
  311PRO    HG2 4970   2.757   5.449   2.660
  311PRO     CB 4971   2.623   5.454   2.841
  311PRO    HB1 4972   2.682   5.410   2.921
  311PRO    HB2 4973   2.556   5.378   2.800
  311PRO     CA 4974   2.537   5.571   2.888
  311PRO     HA 4975   2.442   5.540   2.931
  311PRO      C 4976   2.606   5.663   2.988
  311PRO      O 4977   2.638   5.604   3.091
  312PHE      N 4978   2.636   5.790   2.963
  312PHE      H 4979   2.586   5.835   2.888
  312PHE     CA 4980   2.736   5.872   3.030
  312PHE     HA 4981   2.777   5.815   3.113
  312PHE     CB 4982   2.863   5.891   2.946
  312PHE    HB1 4983   2.929   5.941   3.016
  312PHE    HB2 4984   2.851   5.972   2.873
  312PHE     CG 4985   2.944   5.775   2.895
  312PHE    CD1 4986   2.965   5.657   2.966
  312PHE    HD1 4987   2.928   5.639   3.066
  312PHE    CE1 4988   3.015   5.546   2.896
  312PHE    HE1 4989   3.024   5.458   2.959
  312PHE     CZ 4990   3.059   5.549   2.764
  312PHE     HZ 4991   3.109   5.465   2.718
  312PHE    CE2 4992   3.048   5.674   2.700
  312PHE    HE2 4993   3.093   5.683   2.603
  312PHE    CD2 4994   2.990   5.785   2.763
  312PHE    HD2 4995   2.990   5.878   2.709
  312PHE      C 4996   2.676   6.000   3.084
  312PHE      O 4997   2.620   6.083   3.012
  313HIS      N 4998   2.669   6.012   3.217
  313HIS      H 4999   2.705   5.932   3.268
  313HIS     CA 5000   2.634   6.130   3.293
  313HIS     HA 5001   2.673   6.217   3.241
  313HIS     CB 5002   2.482   6.125   3.303
  313HIS    HB1 5003   2.460   6.045   3.375
  313HIS    HB2 5004   2.433   6.106   3.208
  313HIS     CG 5005   2.420   6.248   3.362
  313HIS    ND1 5006   2.409   6.268   3.500
  313HIS    CE1 5007   2.331   6.376   3.506
  313HIS    HE1 5008   2.297   6.402   3.605
  313HIS    NE2 5009   2.292   6.423   3.387
  313HIS    HE2 5010   2.229   6.499   3.368
  313HIS    CD2 5011   2.357   6.347   3.291
  313HIS    HD2 5012   2.350   6.355   3.184
  313HIS      C 5013   2.709   6.120   3.426
  313HIS      O 5014   2.797   6.202   3.450
  314GLU      N 5015   2.690   6.008   3.496
  314GLU      H 5016   2.635   5.936   3.452
  314GLU     CA 5017   2.735   5.993   3.633
  314GLU     HA 5018   2.726   6.092   3.678
  314GLU     CB 5019   2.639   5.899   3.706
  314GLU    HB1 5020   2.685   5.862   3.797
  314GLU    HB2 5021   2.616   5.810   3.647
  314GLU     CG 5022   2.508   5.970   3.740
  314GLU    HG1 5023   2.466   6.019   3.652
  314GLU    HG2 5024   2.534   6.048   3.811
  314GLU     CD 5025   2.405   5.873   3.796
  314GLU    OE1 5026   2.332   5.815   3.713
  314GLU    OE2 5027   2.384   5.865   3.919
  314GLU      C 5028   2.879   5.944   3.635
  314GLU      O 5029   2.942   5.923   3.532
  315GLU      N 5030   2.940   5.932   3.753
  315GLU      H 5031   2.887   5.945   3.838
  315GLU     CA 5032   3.049   5.839   3.771
  315GLU     HA 5033   3.109   5.847   3.680
  315GLU     CB 5034   3.139   5.888   3.885
  315GLU    HB1 5035   3.081   5.905   3.976
  315GLU    HB2 5036   3.172   5.984   3.844
  315GLU     CG 5037   3.257   5.796   3.916
  315GLU    HG1 5038   3.303   5.758   3.825
  315GLU    HG2 5039   3.208   5.708   3.958
  315GLU     CD 5040   3.358   5.859   4.010
  315GLU    OE1 5041   3.327   5.867   4.131
  315GLU    OE2 5042   3.463   5.906   3.961
  315GLU      C 5043   3.001   5.698   3.801
  315GLU      O 5044   3.056   5.603   3.745
  316PHE      N 5045   2.902   5.681   3.889
  316PHE      H 5046   2.870   5.760   3.943
  316PHE     CA 5047   2.829   5.561   3.925
  316PHE     HA 5048   2.837   5.493   3.840
  316PHE     CB 5049   2.899   5.504   4.048
  316PHE    HB1 5050   2.868   5.569   4.129
  316PHE    HB2 5051   3.008   5.510   4.038
  316PHE     CG 5052   2.871   5.361   4.088
  316PHE    CD1 5053   2.792   5.337   4.200
  316PHE    HD1 5054   2.764   5.410   4.275
  316PHE    CE1 5055   2.747   5.207   4.231
  316PHE    HE1 5056   2.676   5.189   4.310
  316PHE     CZ 5057   2.785   5.098   4.152
  316PHE     HZ 5058   2.756   5.000   4.186
  316PHE    CE2 5059   2.860   5.120   4.036
  316PHE    HE2 5060   2.898   5.040   3.973
  316PHE    CD2 5061   2.902   5.250   4.008
  316PHE    HD2 5062   2.971   5.273   3.927
  316PHE      C 5063   2.682   5.589   3.953
  316PHE    OC1 5064   2.651   5.680   4.034
  316PHE    OC2 5065   2.601   5.533   3.877
  317LIG    C2I 5066   3.529   5.473   1.906
  317LIG     N4 5067   3.394   5.470   1.907
  317LIG     H4 5068   3.339   5.387   1.914
  317LIG     C5 5069   3.340   5.593   1.893
  317LIG    C7I 5070   3.455   5.691   1.890
  317LIG    C12 5071   3.458   5.756   1.753
  317LIG    C13 5072   3.504   5.691   1.640
  317LIG    H13 5073   3.529   5.586   1.636
  317LIG    C14 5074   3.512   5.757   1.518
  317LIG    F17 5075   3.557   5.687   1.412
  317LIG    C15 5076   3.482   5.892   1.510
  317LIG    H15 5077   3.490   5.955   1.421
  317LIG    C16 5078   3.429   5.952   1.623
  317LIG    H16 5079   3.391   6.053   1.614
  317LIG    C11 5080   3.415   5.888   1.746
  317LIG    O10 5081   3.373   5.962   1.853
  317LIG     C9 5082   3.340   5.896   1.977
  317LIG     H9 5083   3.241   5.850   1.967
  317LIG    C19 5084   3.323   5.989   2.095
  317LIG    N21 5085   3.340   6.119   2.066
  317LIG   H211 5086   3.326   6.187   2.139
  317LIG   H212 5087   3.369   6.138   1.971
  317LIG    O20 5088   3.294   5.957   2.208
  317LIG    C8I 5089   3.448   5.792   2.005
  317LIG   H8I1 5090   3.541   5.846   2.025
  317LIG   H8I2 5091   3.416   5.735   2.093
  317LIG    N1I 5092   3.569   5.601   1.905
  317LIG    H1I 5093   3.665   5.631   1.894
  317LIG    O6I 5094   3.222   5.609   1.875
  317LIG    O3I 5095   3.596   5.372   1.909
  318NAP     PA 5096   4.567   5.623   2.318
  318NAP    O2A 5097   4.537   5.663   2.457
  318NAP    O1A 5098   4.609   5.481   2.312
  318NAP    O5B 5099   4.673   5.718   2.245
  318NAP    C5B 5100   4.747   5.694   2.124
  318NAP   H51A 5101   4.674   5.685   2.043
  318NAP   H52A 5102   4.813   5.607   2.123
  318NAP    C4B 5103   4.837   5.813   2.086
  318NAP    H4B 5104   4.778   5.904   2.099
  318NAP    O4B 5105   4.942   5.810   2.185
  318NAP    C3B 5106   4.904   5.781   1.952
  318NAP    H3B 5107   4.851   5.714   1.884
  318NAP    O3B 5108   4.917   5.903   1.879
  318NAP   HO3A 5109   4.995   5.950   1.914
  318NAP    C2B 5110   5.047   5.736   1.989
  318NAP    H2B 5111   5.051   5.627   1.991
  318NAP    O2B 5112   5.150   5.774   1.896
  318NAP    C1B 5113   5.071   5.807   2.123
  318NAP    H1B 5114   5.114   5.905   2.097
  318NAP    N9A 5115   5.164   5.732   2.206
  318NAP    C8A 5116   5.152   5.598   2.232
  318NAP    H8A 5117   5.071   5.538   2.192
  318NAP    N7A 5118   5.256   5.545   2.296
  318NAP    C5A 5119   5.345   5.645   2.294
  318NAP    C6A 5120   5.477   5.647   2.334
  318NAP    N6A 5121   5.549   5.552   2.400
  318NAP   H61A 5122   5.494   5.469   2.419
  318NAP   H62A 5123   5.634   5.572   2.452
  318NAP    N1A 5124   5.547   5.762   2.336
  318NAP    C2A 5125   5.492   5.871   2.280
  318NAP    H2A 5126   5.540   5.968   2.287
  318NAP    N3A 5127   5.367   5.872   2.232
  318NAP    C4A 5128   5.291   5.762   2.243
  318NAP     O3 5129   4.439   5.665   2.230
  318NAP     PN 5130   4.347   5.557   2.154
  318NAP    O1N 5131   4.409   5.524   2.024
  318NAP    O2N 5132   4.218   5.620   2.116
  318NAP    O5D 5133   4.321   5.430   2.248
  318NAP    C5D 5134   4.378   5.300   2.225
  318NAP   H51N 5135   4.381   5.254   2.324
  318NAP   H52N 5136   4.475   5.314   2.178
  318NAP    C4D 5137   4.281   5.216   2.140
  318NAP    H4D 5138   4.333   5.126   2.106
  318NAP    O4D 5139   4.171   5.172   2.221
  318NAP    C3D 5140   4.232   5.271   2.005
  318NAP    H3D 5141   4.192   5.372   2.015
  318NAP    O3D 5142   4.328   5.267   1.899
  318NAP   HO3N 5143   4.375   5.353   1.900
  318NAP    C2D 5144   4.108   5.183   1.990
  318NAP    H2D 5145   4.036   5.224   1.918
  318NAP    O2D 5146   4.156   5.058   1.941
  318NAP   HO2N 5147   4.099   4.983   1.966
  318NAP    C1D 5148   4.057   5.165   2.134
  318NAP    H1D 5149   4.023   5.061   2.141
  318NAP    N1N 5150   3.944   5.249   2.173
  318NAP    C2N 5151   3.818   5.201   2.175
  318NAP    H2N 5152   3.811   5.096   2.146
  318NAP    C3N 5153   3.705   5.279   2.189
  318NAP    C7N 5154   3.569   5.220   2.203
  318NAP    O7N 5155   3.469   5.289   2.213
  318NAP    N7N 5156   3.563   5.089   2.231
  318NAP   H72N 5157   3.482   5.051   2.278
  318NAP   H71N 5158   3.652   5.042   2.242
  318NAP    C4N 5159   3.726   5.414   2.210
  318NAP    H4N 5160   3.639   5.479   2.214
  318NAP    C5N 5161   3.855   5.459   2.236
  318NAP    H5N 5162   3.880   5.559   2.271
  318NAP    C6N 5163   3.963   5.378   2.208
  318NAP    H6N 5164   4.062   5.424   2.205
  318NAP    P2B 5165   5.162   5.702   1.753
  318NAP    O1X 5166   5.255   5.588   1.769
  318NAP    O2X 5167   5.035   5.648   1.698
  318NAP    O3X 5168   5.220   5.779   1.641
  319SOL     OW 5169   8.320   6.897   0.921
  319SOL    HW1 5170   8.265   6.819   0.926
  319SOL    HW2 5171   8.383   6.887   0.992
  320SOL     OW 5172   2.011   3.295   2.057
  320SOL    HW1 5173   2.089   3.250   2.088
  320SOL    HW2 5174   2.041   3.383   2.035
  321SOL     OW 5175   3.818   8.219   5.914
  321SOL    HW1 5176   3.807   8.258   5.827
  321SOL    HW2 5177   3.738   8.167   5.927
  322SOL     OW 5178   7.219   9.377   5.230
  322SOL    HW1 5179   7.216   9.457   5.178
  322SOL    HW2 5180   7.297   9.331   5.199
  323SOL     OW 5181   3.802   1.955   3.039
  323SOL    HW1 5182   3.874   1.958   2.977
  323SOL    HW2 5183   3.830   2.010   3.112
  324SOL     OW 5184   1.532   3.245   2.123
  324SOL    HW1 5185   1.599   3.176   2.120
  324SOL    HW2 5186   1.494   3.245   2.036
  325SOL     OW 5187   5.599   7.508   6.076
  325SOL    HW1 5188   5.510   7.477   6.058
  325SOL    HW2 5189   5.613   7.578   6.012
  326SOL     OW 5190   1.883   8.770   5.633
  326SOL    HW1 5191   1.858   8.721   5.712
  326SOL    HW2 5192   1.914   8.703   5.572
  327SOL     OW 5193   4.109   2.410   2.530
  327SOL    HW1 5194   4.094   2.463   2.452
  327SOL    HW2 5195   4.178   2.348   2.505
  328SOL     OW 5196   1.072   9.792   5.253
  328SOL    HW1 5197   1.065   9.717   5.312
  328SOL    HW2 5198   0.989   9.793   5.206
  329SOL     OW 5199   0.929   5.716   5.126
  329SOL    HW1 5200   0.933   5.792   5.067
  329SOL    HW2 5201   0.994   5.655   5.090
  330SOL     OW 5202   5.342   5.238   0.545
  330SOL    HW1 5203   5.366   5.219   0.636
  330SOL    HW2 5204   5.254   5.201   0.536
  331SOL     OW 5205   4.076   7.632   2.488
  331SOL    HW1 5206   4.022   7.620   2.566
  331SOL    HW2 5207   4.150   7.684   2.518
  332SOL     OW 5208  -0.121   2.765   4.314
  332SOL    HW1 5209  -0.125   2.779   4.409
  332SOL    HW2 5210  -0.095   2.850   4.279
  333SOL     OW 5211  -0.505   3.673   4.174
  333SOL    HW1 5212  -0.489   3.761   4.209
  333SOL    HW2 5213  -0.600   3.665   4.172
  334SOL     OW 5214   1.166   6.271   5.812
  334SOL    HW1 5215   1.171   6.340   5.879
  334SOL    HW2 5216   1.072   6.254   5.803
  335SOL     OW 5217   6.215   2.978   3.486
  335SOL    HW1 5218   6.125   2.989   3.455
  335SOL    HW2 5219   6.215   3.014   3.575
  336SOL     OW 5220   0.229   4.019   6.055
  336SOL    HW1 5221   0.209   4.108   6.086
  336SOL    HW2 5222   0.144   3.975   6.053
  337SOL     OW 5223   6.906   6.479   1.153
  337SOL    HW1 5224   6.897   6.438   1.067
  337SOL    HW2 5225   6.825   6.529   1.164
  338SOL     OW 5226   1.749   8.121   3.277
  338SOL    HW1 5227   1.768   8.153   3.365
  338SOL    HW2 5228   1.816   8.055   3.260
  339SOL     OW 5229   3.057   6.409   4.142
  339SOL    HW1 5230   3.038   6.472   4.072
  339SOL    HW2 5231   3.086   6.463   4.216
  340SOL     OW 5232   6.035   9.619   4.870
  340SOL    HW1 5233   6.075   9.704   4.852
  340SOL    HW2 5234   5.957   9.640   4.923
  341SOL     OW 5235   2.654   6.449   4.937
  341SOL    HW1 5236   2.654   6.403   5.021
  341SOL    HW2 5237   2.743   6.441   4.905
  342SOL     OW 5238   0.869   7.996   4.804
  342SOL    HW1 5239   0.874   8.049   4.724
  342SOL    HW2 5240   0.912   7.914   4.782
  343SOL     OW 5241   0.913   9.224   4.002
  343SOL    HW1 5242   0.994   9.258   4.040
  343SOL    HW2 5243   0.843   9.260   4.057
  344SOL     OW 5244   7.448   7.986   2.663
  344SOL    HW1 5245   7.439   8.029   2.578
  344SOL    HW2 5246   7.531   8.018   2.698
  345SOL     OW 5247   9.183   7.952   1.502
  345SOL    HW1 5248   9.187   7.858   1.518
  345SOL    HW2 5249   9.124   7.962   1.428
  346SOL     OW 5250   7.564   7.269   2.350
  346SOL    HW1 5251   7.583   7.353   2.390
  346SOL    HW2 5252   7.474   7.249   2.377
  347SOL     OW 5253   5.152   9.867   5.591
  347SOL    HW1 5254   5.115   9.781   5.613
  347SOL    HW2 5255   5.237   9.847   5.552
  348SOL     OW 5256   2.035   7.226   3.366
  348SOL    HW1 5257   1.956   7.172   3.364
  348SOL    HW2 5258   2.106   7.163   3.355
  349SOL     OW 5259   4.477   1.858   1.441
  349SOL    HW1 5260   4.520   1.773   1.436
  349SOL    HW2 5261   4.433   1.868   1.356
  350SOL     OW 5262   7.519   3.541   2.069
  350SOL    HW1 5263   7.525   3.590   2.151
  350SOL    HW2 5264   7.449   3.477   2.084
  351SOL     OW 5265   2.375   3.777   5.074
  351SOL    HW1 5266   2.315   3.736   5.012
  351SOL    HW2 5267   2.382   3.868   5.045
  352SOL     OW 5268   5.755   2.326   3.269
  352SOL    HW1 5269   5.775   2.286   3.354
  352SOL    HW2 5270   5.711   2.258   3.219
  353SOL     OW 5271   7.191   5.927   2.792
  353SOL    HW1 5272   7.220   6.011   2.758
  353SOL    HW2 5273   7.098   5.922   2.768
  354SOL     OW 5274   8.028   7.643   3.430
  354SOL    HW1 5275   8.032   7.642   3.526
  354SOL    HW2 5276   7.937   7.619   3.410
  355SOL     OW 5277  -0.002   3.440   5.864
  355SOL    HW1 5278  -0.032   3.417   5.776
  355SOL    HW2 5279  -0.018   3.534   5.871
  356SOL     OW 5280   5.264   6.641   2.452
  356SOL    HW1 5281   5.252   6.679   2.539
  356SOL    HW2 5282   5.209   6.695   2.395
  357SOL     OW 5283   4.088   7.200   1.790
  357SOL    HW1 5284   4.177   7.166   1.801
  357SOL    HW2 5285   4.036   7.122   1.768
  358SOL     OW 5286   1.149   0.974   1.200
  358SOL    HW1 5287   1.199   0.896   1.224
  358SOL    HW2 5288   1.058   0.947   1.205
  359SOL     OW 5289   4.603   3.360   3.377
  359SOL    HW1 5290   4.647   3.384   3.458
  359SOL    HW2 5291   4.593   3.442   3.330
  360SOL     OW 5292   7.380   7.840   2.955
  360SOL    HW1 5293   7.344   7.800   3.034
  360SOL    HW2 5294   7.455   7.891   2.985
  361SOL     OW 5295  -0.811   4.114   5.988
  361SOL    HW1 5296  -0.801   4.025   6.021
  361SOL    HW2 5297  -0.778   4.170   6.058
  362SOL     OW 5298   6.000   7.635   3.712
  362SOL    HW1 5299   6.046   7.680   3.783
  362SOL    HW2 5300   6.058   7.562   3.689
  363SOL     OW 5301   8.860   7.905   1.410
  363SOL    HW1 5302   8.904   7.821   1.427
  363SOL    HW2 5303   8.895   7.934   1.326
  364SOL     OW 5304   0.507   6.434   6.113
  364SOL    HW1 5305   0.508   6.406   6.205
  364SOL    HW2 5306   0.530   6.356   6.064
  365SOL     OW 5307   3.670   7.967   2.867
  365SOL    HW1 5308   3.668   7.903   2.938
  365SOL    HW2 5309   3.756   8.009   2.875
  366SOL     OW 5310   3.065   2.515   0.219
  366SOL    HW1 5311   3.138   2.577   0.211
  366SOL    HW2 5312   3.083   2.449   0.152
  367SOL     OW 5313  -0.485   7.596   5.980
  367SOL    HW1 5314  -0.531   7.670   6.019
  367SOL    HW2 5315  -0.404   7.589   6.032
  368SOL     OW 5316   3.443   6.927   1.309
  368SOL    HW1 5317   3.411   6.968   1.229
  368SOL    HW2 5318   3.481   6.999   1.360
  369SOL     OW 5319   0.589   2.883   2.194
  369SOL    HW1 5320   0.649   2.809   2.207
  369SOL    HW2 5321   0.604   2.910   2.104
  370SOL     OW 5322  -1.221   3.889   4.451
  370SOL    HW1 5323  -1.237   3.822   4.518
  370SOL    HW2 5324  -1.224   3.972   4.499
  371SOL     OW 5325  -0.645   3.550   5.505
  371SOL    HW1 5326  -0.671   3.458   5.517
  371SOL    HW2 5327  -0.559   3.545   5.463
  372SOL     OW 5328   5.889   7.322   2.646
  372SOL    HW1 5329   5.962   7.382   2.626
  372SOL    HW2 5330   5.813   7.362   2.604
  373SOL     OW 5331   6.385   8.562   2.515
  373SOL    HW1 5332   6.392   8.474   2.478
  373SOL    HW2 5333   6.371   8.619   2.439
  374SOL     OW 5334   4.504   3.112   4.326
  374SOL    HW1 5335   4.504   3.107   4.422
  374SOL    HW2 5336   4.434   3.173   4.305
  375SOL     OW 5337   7.255   5.001   2.753
  375SOL    HW1 5338   7.326   4.955   2.798
  375SOL    HW2 5339   7.202   5.038   2.823
  376SOL     OW 5340   1.833   1.529   2.595
  376SOL    HW1 5341   1.808   1.439   2.613
  376SOL    HW2 5342   1.800   1.579   2.670
  377SOL     OW 5343   3.285   7.607   0.748
  377SOL    HW1 5344   3.196   7.604   0.784
  377SOL    HW2 5345   3.293   7.695   0.712
  378SOL     OW 5346   7.299   3.631   2.551
  378SOL    HW1 5347   7.347   3.579   2.486
  378SOL    HW2 5348   7.221   3.579   2.571
  379SOL     OW 5349   6.736   4.380   2.505
  379SOL    HW1 5350   6.809   4.441   2.516
  379SOL    HW2 5351   6.761   4.303   2.557
  380SOL     OW 5352  -0.035   4.609   6.117
  380SOL    HW1 5353  -0.007   4.679   6.175
  380SOL    HW2 5354  -0.027   4.645   6.029
  381SOL     OW 5355   0.938   4.566   3.102
  381SOL    HW1 5356   1.025   4.605   3.108
  381SOL    HW2 5357   0.928   4.516   3.183
  382SOL     OW 5358   1.179   7.127   3.045
  382SOL    HW1 5359   1.184   7.044   3.092
  382SOL    HW2 5360   1.098   7.120   2.994
  383SOL     OW 5361   4.481   2.484   4.128
  383SOL    HW1 5362   4.543   2.554   4.147
  383SOL    HW2 5363   4.408   2.528   4.084
  384SOL     OW 5364   5.076   8.278   2.008
  384SOL    HW1 5365   5.146   8.280   2.074
  384SOL    HW2 5366   5.119   8.245   1.929
  385SOL     OW 5367   3.847   7.041   3.961
  385SOL    HW1 5368   3.906   7.094   4.015
  385SOL    HW2 5369   3.798   7.104   3.909
  386SOL     OW 5370   3.080   8.179   1.581
  386SOL    HW1 5371   2.997   8.133   1.568
  386SOL    HW2 5372   3.056   8.271   1.585
  387SOL     OW 5373   0.789   5.648   3.951
  387SOL    HW1 5374   0.776   5.556   3.972
  387SOL    HW2 5375   0.862   5.675   4.006
  388SOL     OW 5376   6.468   1.021   0.960
  388SOL    HW1 5377   6.533   0.966   1.004
  388SOL    HW2 5378   6.436   0.966   0.888
  389SOL     OW 5379   3.979   6.879   5.643
  389SOL    HW1 5380   3.978   6.862   5.548
  389SOL    HW2 5381   3.898   6.840   5.675
  390SOL     OW 5382   3.155   4.394   5.482
  390SOL    HW1 5383   3.110   4.471   5.516
  390SOL    HW2 5384   3.192   4.422   5.398
  391SOL     OW 5385   6.896   9.550   4.908
  391SOL    HW1 5386   6.920   9.465   4.870
  391SOL    HW2 5387   6.803   9.560   4.885
  392SOL     OW 5388   6.875   6.531   4.108
  392SOL    HW1 5389   6.946   6.571   4.059
  392SOL    HW2 5390   6.850   6.455   4.055
  393SOL     OW 5391  -0.947   7.405   6.005
  393SOL    HW1 5392  -0.982   7.442   5.924
  393SOL    HW2 5393  -0.973   7.313   6.002
  394SOL     OW 5394   5.250   4.360   4.900
  394SOL    HW1 5395   5.191   4.425   4.938
  394SOL    HW2 5396   5.314   4.342   4.969
  395SOL     OW 5397   4.322   3.420   4.805
  395SOL    HW1 5398   4.360   3.391   4.888
  395SOL    HW2 5399   4.390   3.475   4.765
  396SOL     OW 5400   2.420   1.929   2.305
  396SOL    HW1 5401   2.384   1.871   2.372
  396SOL    HW2 5402   2.508   1.896   2.289
  397SOL     OW 5403   6.392   2.639   0.171
  397SOL    HW1 5404   6.395   2.578   0.097
  397SOL    HW2 5405   6.348   2.590   0.241
  398SOL     OW 5406   4.333   7.701   2.922
  398SOL    HW1 5407   4.242   7.728   2.935
  398SOL    HW2 5408   4.384   7.781   2.935
  399SOL     OW 5409   3.677   2.157   2.691
  399SOL    HW1 5410   3.665   2.142   2.785
  399SOL    HW2 5411   3.715   2.075   2.658
  400SOL     OW 5412   1.566   9.281   3.861
  400SOL    HW1 5413   1.631   9.211   3.870
  400SOL    HW2 5414   1.488   9.237   3.827
  401SOL     OW 5415   5.544   7.451   3.641
  401SOL    HW1 5416   5.519   7.450   3.549
  401SOL    HW2 5417   5.525   7.362   3.672
  402SOL     OW 5418   1.581   8.363   3.395
  402SOL    HW1 5419   1.581   8.354   3.490
  402SOL    HW2 5420   1.659   8.415   3.375
  403SOL     OW 5421   1.369   9.325   3.574
  403SOL    HW1 5422   1.344   9.411   3.605
  403SOL    HW2 5423   1.464   9.321   3.585
  404SOL     OW 5424   2.238   7.446   5.902
  404SOL    HW1 5425   2.200   7.426   5.987
  404SOL    HW2 5426   2.239   7.362   5.855
  405SOL     OW 5427   2.396   6.190   5.164
  405SOL    HW1 5428   2.356   6.109   5.132
  405SOL    HW2 5429   2.361   6.258   5.107
  406SOL     OW 5430   5.472   5.803   0.810
  406SOL    HW1 5431   5.419   5.796   0.889
  406SOL    HW2 5432   5.424   5.865   0.754
  407SOL     OW 5433   6.735   4.284   1.949
  407SOL    HW1 5434   6.735   4.236   2.032
  407SOL    HW2 5435   6.770   4.371   1.971
  408SOL     OW 5436   3.768   8.243   5.310
  408SOL    HW1 5437   3.710   8.294   5.367
  408SOL    HW2 5438   3.750   8.152   5.334
  409SOL     OW 5439   4.491   6.080   1.114
  409SOL    HW1 5440   4.412   6.087   1.168
  409SOL    HW2 5441   4.549   6.023   1.164
  410SOL     OW 5442   1.592  10.554   5.946
  410SOL    HW1 5443   1.582  10.471   5.993
  410SOL    HW2 5444   1.556  10.536   5.859
  411SOL     OW 5445   4.332   7.201   5.300
  411SOL    HW1 5446   4.253   7.156   5.269
  411SOL    HW2 5447   4.300   7.281   5.341
  412SOL     OW 5448   2.526   5.250   5.876
  412SOL    HW1 5449   2.488   5.216   5.796
  412SOL    HW2 5450   2.619   5.260   5.857
  413SOL     OW 5451   5.445   7.841   1.515
  413SOL    HW1 5452   5.391   7.918   1.528
  413SOL    HW2 5453   5.449   7.829   1.420
  414SOL     OW 5454   7.576   0.396   0.047
  414SOL    HW1 5455   7.553   0.489   0.052
  414SOL    HW2 5456   7.669   0.394   0.068
  415SOL     OW 5457   0.049   7.254   4.130
  415SOL    HW1 5458   0.136   7.278   4.162
  415SOL    HW2 5459   0.058   7.254   4.035
  416SOL     OW 5460   4.276   7.653   4.476
  416SOL    HW1 5461   4.264   7.748   4.470
  416SOL    HW2 5462   4.239   7.619   4.395
  417SOL     OW 5463   3.272   4.462   4.989
  417SOL    HW1 5464   3.205   4.469   4.921
  417SOL    HW2 5465   3.307   4.373   4.980
  418SOL     OW 5466   1.334   9.093   3.830
  418SOL    HW1 5467   1.360   9.026   3.767
  418SOL    HW2 5468   1.335   9.048   3.914
  419SOL     OW 5469   6.625   6.317   3.214
  419SOL    HW1 5470   6.689   6.361   3.269
  419SOL    HW2 5471   6.675   6.251   3.167
  420SOL     OW 5472   1.853   7.099   2.410
  420SOL    HW1 5473   1.898   7.020   2.380
  420SOL    HW2 5474   1.768   7.068   2.441
  421SOL     OW 5475   7.907   5.996   0.380
  421SOL    HW1 5476   7.897   5.923   0.441
  421SOL    HW2 5477   7.857   6.067   0.420
  422SOL     OW 5478   5.946   3.635   2.125
  422SOL    HW1 5479   5.913   3.693   2.057
  422SOL    HW2 5480   5.873   3.575   2.143
  423SOL     OW 5481   5.548   9.239   3.428
  423SOL    HW1 5482   5.544   9.332   3.408
  423SOL    HW2 5483   5.476   9.200   3.379
  424SOL     OW 5484   7.433   2.550   0.284
  424SOL    HW1 5485   7.389   2.484   0.231
  424SOL    HW2 5486   7.403   2.633   0.249
  425SOL     OW 5487   3.804   1.665   0.330
  425SOL    HW1 5488   3.716   1.628   0.327
  425SOL    HW2 5489   3.798   1.735   0.395
  426SOL     OW 5490   7.188   4.353   1.307
  426SOL    HW1 5491   7.114   4.293   1.316
  426SOL    HW2 5492   7.263   4.296   1.288
  427SOL     OW 5493   0.639   3.913   2.317
  427SOL    HW1 5494   0.665   3.918   2.225
  427SOL    HW2 5495   0.709   3.862   2.359
  428SOL     OW 5496   0.637   4.370   1.719
  428SOL    HW1 5497   0.694   4.328   1.655
  428SOL    HW2 5498   0.593   4.440   1.670
  429SOL     OW 5499  -0.195   9.031   5.701
  429SOL    HW1 5500  -0.164   9.002   5.615
  429SOL    HW2 5501  -0.208   8.951   5.751
  430SOL     OW 5502   2.276   5.778   4.219
  430SOL    HW1 5503   2.339   5.850   4.220
  430SOL    HW2 5504   2.196   5.816   4.256
  431SOL     OW 5505   1.152   7.933   3.583
  431SOL    HW1 5506   1.113   7.853   3.546
  431SOL    HW2 5507   1.088   7.965   3.645
  432SOL     OW 5508   2.739   3.232   3.408
  432SOL    HW1 5509   2.793   3.267   3.479
  432SOL    HW2 5510   2.703   3.151   3.442
  433SOL     OW 5511   2.830   7.793   4.053
  433SOL    HW1 5512   2.839   7.888   4.054
  433SOL    HW2 5513   2.902   7.762   3.997
  434SOL     OW 5514  -0.198   6.897   4.771
  434SOL    HW1 5515  -0.268   6.960   4.756
  434SOL    HW2 5516  -0.117   6.946   4.755
  435SOL     OW 5517   4.391   2.660   0.068
  435SOL    HW1 5518   4.334   2.643   0.143
  435SOL    HW2 5519   4.346   2.727   0.018
  436SOL     OW 5520   6.396   8.993   3.630
  436SOL    HW1 5521   6.424   8.924   3.569
  436SOL    HW2 5522   6.326   8.953   3.680
  437SOL     OW 5523   7.442   0.546   0.396
  437SOL    HW1 5524   7.402   0.459   0.400
  437SOL    HW2 5525   7.426   0.584   0.483
  438SOL     OW 5526   1.835   7.927   5.260
  438SOL    HW1 5527   1.885   7.856   5.220
  438SOL    HW2 5528   1.750   7.924   5.215
  439SOL     OW 5529   1.551   1.410   1.436
  439SOL    HW1 5530   1.482   1.410   1.369
  439SOL    HW2 5531   1.505   1.387   1.517
  440SOL     OW 5532   1.042   7.709   3.456
  440SOL    HW1 5533   1.051   7.625   3.499
  440SOL    HW2 5534   0.950   7.713   3.429
  441SOL     OW 5535   2.153   5.947   5.756
  441SOL    HW1 5536   2.144   5.930   5.850
  441SOL    HW2 5537   2.176   6.039   5.750
  442SOL     OW 5538   7.025   5.236   2.240
  442SOL    HW1 5539   6.930   5.225   2.243
  442SOL    HW2 5540   7.041   5.313   2.295
  443SOL     OW 5541   7.895   7.779   2.693
  443SOL    HW1 5542   7.903   7.757   2.786
  443SOL    HW2 5543   7.940   7.863   2.684
  444SOL     OW 5544   1.459   4.342   1.587
  444SOL    HW1 5545   1.498   4.430   1.581
  444SOL    HW2 5546   1.470   4.318   1.679
  445SOL     OW 5547   0.766   9.941   4.740
  445SOL    HW1 5548   0.711   9.985   4.806
  445SOL    HW2 5549   0.849   9.989   4.743
  446SOL     OW 5550   0.319   6.086   3.568
  446SOL    HW1 5551   0.304   6.180   3.568
  446SOL    HW2 5552   0.412   6.076   3.591
  447SOL     OW 5553   2.956   6.289   0.773
  447SOL    HW1 5554   2.913   6.219   0.822
  447SOL    HW2 5555   2.960   6.362   0.834
  448SOL     OW 5556   4.229   0.965   0.726
  448SOL    HW1 5557   4.225   0.921   0.811
  448SOL    HW2 5558   4.299   1.030   0.736
  449SOL     OW 5559   6.587   6.300   4.370
  449SOL    HW1 5560   6.508   6.322   4.419
  449SOL    HW2 5561   6.635   6.383   4.365
  450SOL     OW 5562   6.831   2.811   1.026
  450SOL    HW1 5563   6.756   2.815   0.967
  450SOL    HW2 5564   6.872   2.727   1.007
  451SOL     OW 5565   6.441   9.351   4.041
  451SOL    HW1 5566   6.501   9.425   4.039
  451SOL    HW2 5567   6.426   9.335   4.134
  452SOL     OW 5568   5.602   6.093   5.444
  452SOL    HW1 5569   5.534   6.030   5.469
  452SOL    HW2 5570   5.558   6.151   5.382
  453SOL     OW 5571   6.416   6.801   4.176
  453SOL    HW1 5572   6.395   6.848   4.095
  453SOL    HW2 5573   6.500   6.758   4.157
  454SOL     OW 5574   3.630   1.412   0.874
  454SOL    HW1 5575   3.587   1.354   0.811
  454SOL    HW2 5576   3.669   1.353   0.938
  455SOL     OW 5577   0.474   3.792   5.176
  455SOL    HW1 5578   0.488   3.860   5.243
  455SOL    HW2 5579   0.513   3.829   5.097
  456SOL     OW 5580   0.985   6.732   3.028
  456SOL    HW1 5581   1.032   6.772   2.955
  456SOL    HW2 5582   1.044   6.742   3.103
  457SOL     OW 5583   4.027  10.048   4.838
  457SOL    HW1 5584   4.030  10.113   4.769
  457SOL    HW2 5585   4.085  10.082   4.906
  458SOL     OW 5586   4.563   2.763   0.415
  458SOL    HW1 5587   4.590   2.825   0.347
  458SOL    HW2 5588   4.644   2.720   0.442
  459SOL     OW 5589   0.842   3.472   1.743
  459SOL    HW1 5590   0.837   3.413   1.667
  459SOL    HW2 5591   0.931   3.506   1.740
  460SOL     OW 5592   3.156   4.414   0.920
  460SOL    HW1 5593   3.183   4.351   0.987
  460SOL    HW2 5594   3.237   4.438   0.875
  461SOL     OW 5595   4.153   8.720   2.744
  461SOL    HW1 5596   4.203   8.658   2.692
  461SOL    HW2 5597   4.068   8.678   2.759
  462SOL     OW 5598   6.239   3.346   1.323
  462SOL    HW1 5599   6.191   3.321   1.244
  462SOL    HW2 5600   6.174   3.340   1.393
  463SOL     OW 5601   3.055   7.939   1.362
  463SOL    HW1 5602   2.989   8.007   1.372
  463SOL    HW2 5603   3.121   7.959   1.429
  464SOL     OW 5604   2.749   7.808   1.506
  464SOL    HW1 5605   2.744   7.847   1.418
  464SOL    HW2 5606   2.740   7.714   1.491
  465SOL     OW 5607   6.836   8.688   4.125
  465SOL    HW1 5608   6.859   8.630   4.052
  465SOL    HW2 5609   6.740   8.684   4.129
  466SOL     OW 5610   6.828   4.570   3.741
  466SOL    HW1 5611   6.770   4.494   3.738
  466SOL    HW2 5612   6.902   4.545   3.686
  467SOL     OW 5613   3.996  10.169   5.203
  467SOL    HW1 5614   3.954  10.253   5.218
  467SOL    HW2 5615   3.923  10.110   5.182
  468SOL     OW 5616   2.278   0.340   0.224
  468SOL    HW1 5617   2.285   0.251   0.192
  468SOL    HW2 5618   2.320   0.339   0.309
  469SOL     OW 5619   2.701   7.461   5.133
  469SOL    HW1 5620   2.647   7.486   5.058
  469SOL    HW2 5621   2.752   7.386   5.103
  470SOL     OW 5622  -0.321   8.211   5.398
  470SOL    HW1 5623  -0.354   8.245   5.481
  470SOL    HW2 5624  -0.376   8.252   5.332
  471SOL     OW 5625   6.648   6.674   4.047
  471SOL    HW1 5626   6.743   6.666   4.060
  471SOL    HW2 5627   6.617   6.584   4.041
  472SOL     OW 5628   1.544   6.540   1.628
  472SOL    HW1 5629   1.622   6.488   1.608
  472SOL    HW2 5630   1.523   6.585   1.546
  473SOL     OW 5631   1.989   1.782   0.476
  473SOL    HW1 5632   1.966   1.689   0.486
  473SOL    HW2 5633   1.974   1.819   0.563
  474SOL     OW 5634   1.583   6.369   3.949
  474SOL    HW1 5635   1.655   6.419   3.988
  474SOL    HW2 5636   1.560   6.419   3.870
  475SOL     OW 5637   5.154   2.281   3.790
  475SOL    HW1 5638   5.154   2.217   3.718
  475SOL    HW2 5639   5.194   2.359   3.752
  476SOL     OW 5640   6.323   7.520   2.305
  476SOL    HW1 5641   6.239   7.557   2.279
  476SOL    HW2 5642   6.377   7.525   2.226
  477SOL     OW 5643   3.033   2.020   1.611
  477SOL    HW1 5644   3.016   1.946   1.669
  477SOL    HW2 5645   3.089   1.983   1.542
  478SOL     OW 5646   3.718   3.829   3.563
  478SOL    HW1 5647   3.792   3.786   3.520
  478SOL    HW2 5648   3.664   3.757   3.595
  479SOL     OW 5649   3.443   1.965   3.237
  479SOL    HW1 5650   3.428   1.999   3.149
  479SOL    HW2 5651   3.375   1.898   3.249
  480SOL     OW 5652   5.004   8.833   3.523
  480SOL    HW1 5653   5.038   8.903   3.579
  480SOL    HW2 5654   5.028   8.752   3.568
  481SOL     OW 5655   3.610   2.034   2.037
  481SOL    HW1 5656   3.637   1.955   1.989
  481SOL    HW2 5657   3.518   2.020   2.057
  482SOL     OW 5658   4.928   8.247   2.326
  482SOL    HW1 5659   4.972   8.271   2.407
  482SOL    HW2 5660   4.991   8.192   2.279
  483SOL     OW 5661   2.549   8.273   5.006
  483SOL    HW1 5662   2.542   8.273   5.102
  483SOL    HW2 5663   2.470   8.317   4.976
  484SOL     OW 5664  -0.952   3.250   5.323
  484SOL    HW1 5665  -0.865   3.226   5.354
  484SOL    HW2 5666  -0.936   3.299   5.242
  485SOL     OW 5667   1.597   3.672   5.113
  485SOL    HW1 5668   1.610   3.761   5.146
  485SOL    HW2 5669   1.515   3.643   5.153
  486SOL     OW 5670   4.553   8.800   3.986
  486SOL    HW1 5671   4.555   8.737   3.913
  486SOL    HW2 5672   4.591   8.880   3.949
  487SOL     OW 5673   8.361   8.784   2.703
  487SOL    HW1 5674   8.424   8.836   2.654
  487SOL    HW2 5675   8.365   8.818   2.792
  488SOL     OW 5676   5.466   4.103   4.652
  488SOL    HW1 5677   5.483   4.168   4.720
  488SOL    HW2 5678   5.527   4.125   4.582
  489SOL     OW 5679   5.676   9.789   5.343
  489SOL    HW1 5680   5.660   9.743   5.261
  489SOL    HW2 5681   5.737   9.734   5.391
  490SOL     OW 5682   4.156   6.525   1.228
  490SOL    HW1 5683   4.201   6.543   1.146
  490SOL    HW2 5684   4.223   6.532   1.295
  491SOL     OW 5685   3.003   3.007   0.361
  491SOL    HW1 5686   3.082   2.960   0.387
  491SOL    HW2 5687   3.035   3.078   0.306
  492SOL     OW 5688   6.621   4.698   1.778
  492SOL    HW1 5689   6.554   4.667   1.717
  492SOL    HW2 5690   6.685   4.742   1.723
  493SOL     OW 5691   7.599   8.861   5.048
  493SOL    HW1 5692   7.608   8.933   4.985
  493SOL    HW2 5693   7.688   8.828   5.059
  494SOL     OW 5694   1.622   2.005   3.354
  494SOL    HW1 5695   1.668   2.077   3.312
  494SOL    HW2 5696   1.649   2.009   3.445
  495SOL     OW 5697  -1.773   4.111   5.519
  495SOL    HW1 5698  -1.715   4.071   5.454
  495SOL    HW2 5699  -1.718   4.123   5.596
  496SOL     OW 5700   2.574   4.249   4.176
  496SOL    HW1 5701   2.486   4.244   4.214
  496SOL    HW2 5702   2.624   4.305   4.235
  497SOL     OW 5703   6.668   4.899   0.507
  497SOL    HW1 5704   6.651   4.955   0.583
  497SOL    HW2 5705   6.756   4.925   0.478
  498SOL     OW 5706   7.584   7.040   3.444
  498SOL    HW1 5707   7.553   7.116   3.394
  498SOL    HW2 5708   7.527   7.037   3.520
  499SOL     OW 5709   8.328   8.311   3.121
  499SOL    HW1 5710   8.307   8.290   3.212
  499SOL    HW2 5711   8.328   8.226   3.077
  500SOL     OW 5712   6.307   6.833   3.534
  500SOL    HW1 5713   6.388   6.849   3.487
  500SOL    HW2 5714   6.319   6.748   3.575
  501SOL     OW 5715   6.075   7.587   1.340
  501SOL    HW1 5716   6.071   7.492   1.346
  501SOL    HW2 5717   6.168   7.607   1.339
  502SOL     OW 5718   2.098   4.903   1.353
  502SOL    HW1 5719   2.004   4.917   1.336
  502SOL    HW2 5720   2.133   4.991   1.367
  503SOL     OW 5721   3.951   2.090   2.232
  503SOL    HW1 5722   3.990   2.125   2.152
  503SOL    HW2 5723   3.904   2.164   2.271
  504SOL     OW 5724   6.752   8.148   5.226
  504SOL    HW1 5725   6.793   8.073   5.182
  504SOL    HW2 5726   6.661   8.121   5.241
  505SOL     OW 5727   3.005   6.313   3.591
  505SOL    HW1 5728   2.937   6.266   3.543
  505SOL    HW2 5729   3.082   6.256   3.584
  506SOL     OW 5730   4.205   8.243   2.173
  506SOL    HW1 5731   4.201   8.324   2.225
  506SOL    HW2 5732   4.236   8.271   2.087
  507SOL     OW 5733   2.584   4.530   0.625
  507SOL    HW1 5734   2.516   4.468   0.600
  507SOL    HW2 5735   2.611   4.502   0.713
  508SOL     OW 5736   2.472   6.659   2.639
  508SOL    HW1 5737   2.399   6.706   2.681
  508SOL    HW2 5738   2.549   6.713   2.657
  509SOL     OW 5739   5.133   7.949   2.451
  509SOL    HW1 5740   5.197   7.881   2.472
  509SOL    HW2 5741   5.132   7.952   2.355
  510SOL     OW 5742   1.464   8.865   4.013
  510SOL    HW1 5743   1.530   8.843   4.080
  510SOL    HW2 5744   1.483   8.805   3.941
  511SOL     OW 5745  -0.559   4.551   4.198
  511SOL    HW1 5746  -0.476   4.540   4.152
  511SOL    HW2 5747  -0.622   4.572   4.129
  512SOL     OW 5748   2.887   4.514   0.518
  512SOL    HW1 5749   2.885   4.483   0.608
  512SOL    HW2 5750   2.819   4.581   0.514
  513SOL     OW 5751   6.799   3.196   1.969
  513SOL    HW1 5752   6.821   3.182   1.876
  513SOL    HW2 5753   6.724   3.254   1.967
  514SOL     OW 5754   1.442   6.288   2.265
  514SOL    HW1 5755   1.469   6.273   2.175
  514SOL    HW2 5756   1.367   6.229   2.278
  515SOL     OW 5757   0.135   4.908   4.571
  515SOL    HW1 5758   0.125   4.997   4.537
  515SOL    HW2 5759   0.078   4.855   4.515
  516SOL     OW 5760   8.651   4.796   0.717
  516SOL    HW1 5761   8.627   4.794   0.810
  516SOL    HW2 5762   8.569   4.784   0.670
  517SOL     OW 5763   3.955   6.620   4.608
  517SOL    HW1 5764   4.022   6.688   4.610
  517SOL    HW2 5765   3.951   6.588   4.698
  518SOL     OW 5766   2.669   7.348   2.491
  518SOL    HW1 5767   2.739   7.407   2.519
  518SOL    HW2 5768   2.595   7.369   2.547
  519SOL     OW 5769   1.655   2.242   0.019
  519SOL    HW1 5770   1.725   2.191  -0.023
  519SOL    HW2 5771   1.652   2.208   0.109
  520SOL     OW 5772   3.562   3.610   3.703
  520SOL    HW1 5773   3.645   3.572   3.732
  520SOL    HW2 5774   3.522   3.541   3.651
  521SOL     OW 5775   8.276   8.306   1.913
  521SOL    HW1 5776   8.206   8.257   1.869
  521SOL    HW2 5777   8.256   8.397   1.894
  522SOL     OW 5778  -0.170   4.054   5.609
  522SOL    HW1 5779  -0.176   4.134   5.661
  522SOL    HW2 5780  -0.258   4.018   5.611
  523SOL     OW 5781   9.168   6.331   1.241
  523SOL    HW1 5782   9.201   6.266   1.302
  523SOL    HW2 5783   9.219   6.410   1.260
  524SOL     OW 5784   6.916   9.606   5.831
  524SOL    HW1 5785   6.959   9.521   5.840
  524SOL    HW2 5786   6.895   9.631   5.921
  525SOL     OW 5787   3.808   7.653   5.729
  525SOL    HW1 5788   3.786   7.595   5.802
  525SOL    HW2 5789   3.825   7.594   5.655
  526SOL     OW 5790   1.328   3.442   4.515
  526SOL    HW1 5791   1.234   3.426   4.524
  526SOL    HW2 5792   1.341   3.452   4.421
  527SOL     OW 5793   3.489   8.058   4.667
  527SOL    HW1 5794   3.538   7.984   4.631
  527SOL    HW2 5795   3.398   8.031   4.665
  528SOL     OW 5796   1.080   4.671   5.647
  528SOL    HW1 5797   1.118   4.598   5.598
  528SOL    HW2 5798   1.004   4.698   5.595
  529SOL     OW 5799   8.523   7.180   2.146
  529SOL    HW1 5800   8.614   7.168   2.175
  529SOL    HW2 5801   8.478   7.216   2.223
  530SOL     OW 5802   5.681   5.976   2.720
  530SOL    HW1 5803   5.631   5.959   2.799
  530SOL    HW2 5804   5.669   5.898   2.666
  531SOL     OW 5805   4.267   9.460   5.328
  531SOL    HW1 5806   4.252   9.403   5.404
  531SOL    HW2 5807   4.321   9.407   5.269
  532SOL     OW 5808   0.371   7.023   4.414
  532SOL    HW1 5809   0.322   7.023   4.497
  532SOL    HW2 5810   0.442   6.960   4.429
  533SOL     OW 5811   6.303   7.033   3.719
  533SOL    HW1 5812   6.365   7.087   3.672
  533SOL    HW2 5813   6.293   6.955   3.665
  534SOL     OW 5814   7.277   7.245   3.894
  534SOL    HW1 5815   7.210   7.200   3.842
  534SOL    HW2 5816   7.339   7.176   3.917
  535SOL     OW 5817   5.998   1.376   0.128
  535SOL    HW1 5818   5.922   1.394   0.183
  535SOL    HW2 5819   6.073   1.386   0.186
  536SOL     OW 5820   8.340   8.310   3.588
  536SOL    HW1 5821   8.284   8.241   3.623
  536SOL    HW2 5822   8.380   8.350   3.665
  537SOL     OW 5823   0.648   6.418   5.675
  537SOL    HW1 5824   0.688   6.347   5.624
  537SOL    HW2 5825   0.673   6.399   5.765
  538SOL     OW 5826   1.595   6.762   3.475
  538SOL    HW1 5827   1.591   6.808   3.392
  538SOL    HW2 5828   1.532   6.690   3.466
  539SOL     OW 5829   6.397   4.609   2.184
  539SOL    HW1 5830   6.383   4.668   2.110
  539SOL    HW2 5831   6.314   4.561   2.192
  540SOL     OW 5832   3.989   2.869   3.659
  540SOL    HW1 5833   3.962   2.826   3.740
  540SOL    HW2 5834   3.908   2.900   3.620
  541SOL     OW 5835   3.227   9.063   4.189
  541SOL    HW1 5836   3.131   9.060   4.195
  541SOL    HW2 5837   3.256   8.988   4.242
  542SOL     OW 5838   4.174   1.738   1.507
  542SOL    HW1 5839   4.129   1.662   1.468
  542SOL    HW2 5840   4.250   1.753   1.452
  543SOL     OW 5841   6.451   1.661   0.470
  543SOL    HW1 5842   6.399   1.606   0.529
  543SOL    HW2 5843   6.526   1.606   0.447
  544SOL     OW 5844   3.377   3.493   3.948
  544SOL    HW1 5845   3.324   3.415   3.932
  544SOL    HW2 5846   3.314   3.566   3.944
  545SOL     OW 5847   3.454   2.269   2.642
  545SOL    HW1 5848   3.479   2.298   2.554
  545SOL    HW2 5849   3.528   2.216   2.672
  546SOL     OW 5850   8.023   5.676   0.932
  546SOL    HW1 5851   7.974   5.749   0.894
  546SOL    HW2 5852   8.000   5.678   1.025
  547SOL     OW 5853   0.889   7.712   4.481
  547SOL    HW1 5854   0.918   7.633   4.436
  547SOL    HW2 5855   0.865   7.682   4.569
  548SOL     OW 5856   7.052   6.401   3.703
  548SOL    HW1 5857   7.089   6.400   3.614
  548SOL    HW2 5858   7.044   6.308   3.726
  549SOL     OW 5859   2.681   7.045   2.170
  549SOL    HW1 5860   2.709   7.131   2.139
  549SOL    HW2 5861   2.585   7.051   2.176
  550SOL     OW 5862   7.933   8.447   3.308
  550SOL    HW1 5863   7.902   8.537   3.313
  550SOL    HW2 5864   8.025   8.451   3.336
  551SOL     OW 5865   3.041   6.144   6.161
  551SOL    HW1 5866   2.964   6.087   6.154
  551SOL    HW2 5867   3.115   6.083   6.161
  552SOL     OW 5868   8.384   8.313   2.415
  552SOL    HW1 5869   8.325   8.333   2.343
  552SOL    HW2 5870   8.407   8.399   2.451
  553SOL     OW 5871   7.625   2.821   1.396
  553SOL    HW1 5872   7.703   2.864   1.431
  553SOL    HW2 5873   7.658   2.764   1.326
  554SOL     OW 5874   0.166   8.373   5.650
  554SOL    HW1 5875   0.078   8.368   5.612
  554SOL    HW2 5876   0.167   8.455   5.698
  555SOL     OW 5877   2.520   3.632   4.718
  555SOL    HW1 5878   2.512   3.607   4.626
  555SOL    HW2 5879   2.461   3.707   4.728
  556SOL     OW 5880   2.161   7.909   4.920
  556SOL    HW1 5881   2.137   7.827   4.878
  556SOL    HW2 5882   2.079   7.958   4.926
  557SOL     OW 5883   4.202   2.854   1.030
  557SOL    HW1 5884   4.293   2.829   1.042
  557SOL    HW2 5885   4.189   2.851   0.935
  558SOL     OW 5886   5.174   7.960   5.403
  558SOL    HW1 5887   5.218   8.021   5.344
  558SOL    HW2 5888   5.212   7.979   5.489
  559SOL     OW 5889   2.148   3.424   5.594
  559SOL    HW1 5890   2.136   3.332   5.617
  559SOL    HW2 5891   2.153   3.469   5.678
  560SOL     OW 5892   1.489   7.609   4.038
  560SOL    HW1 5893   1.429   7.586   3.967
  560SOL    HW2 5894   1.476   7.542   4.104
  561SOL     OW 5895   0.159   3.673   6.269
  561SOL    HW1 5896   0.188   3.683   6.359
  561SOL    HW2 5897   0.082   3.616   6.274
  562SOL     OW 5898   5.795   5.022   5.920
  562SOL    HW1 5899   5.859   4.972   5.870
  562SOL    HW2 5900   5.819   5.114   5.907
  563SOL     OW 5901   2.117   5.846   3.973
  563SOL    HW1 5902   2.105   5.769   3.918
  563SOL    HW2 5903   2.211   5.863   3.970
  564SOL     OW 5904   1.997   8.838   5.159
  564SOL    HW1 5905   2.029   8.750   5.143
  564SOL    HW2 5906   1.974   8.872   5.073
  565SOL     OW 5907   8.276   3.348   0.991
  565SOL    HW1 5908   8.337   3.374   0.922
  565SOL    HW2 5909   8.229   3.428   1.014
  566SOL     OW 5910   5.963   6.109   6.022
  566SOL    HW1 5911   6.022   6.068   6.084
  566SOL    HW2 5912   5.908   6.167   6.076
  567SOL     OW 5913   3.238   2.917   1.144
  567SOL    HW1 5914   3.232   2.908   1.239
  567SOL    HW2 5915   3.278   2.835   1.115
  568SOL     OW 5916   7.861   3.648   0.820
  568SOL    HW1 5917   7.908   3.581   0.769
  568SOL    HW2 5918   7.804   3.690   0.756
  569SOL     OW 5919   5.298   4.343   6.165
  569SOL    HW1 5920   5.222   4.366   6.112
  569SOL    HW2 5921   5.371   4.388   6.124
  570SOL     OW 5922   3.898   3.800   5.887
  570SOL    HW1 5923   3.924   3.892   5.896
  570SOL    HW2 5924   3.963   3.762   5.829
  571SOL     OW 5925   1.638   6.242   2.549
  571SOL    HW1 5926   1.645   6.336   2.530
  571SOL    HW2 5927   1.685   6.200   2.477
  572SOL     OW 5928   8.431   6.133   1.630
  572SOL    HW1 5929   8.412   6.054   1.682
  572SOL    HW2 5930   8.383   6.203   1.674
  573SOL     OW 5931   4.693   5.106   6.049
  573SOL    HW1 5932   4.765   5.063   6.094
  573SOL    HW2 5933   4.691   5.065   5.962
  574SOL     OW 5934   6.134   5.870   5.876
  574SOL    HW1 5935   6.080   5.944   5.848
  574SOL    HW2 5936   6.205   5.866   5.811
  575SOL     OW 5937   7.545   1.648   0.887
  575SOL    HW1 5938   7.465   1.595   0.882
  575SOL    HW2 5939   7.556   1.665   0.981
  576SOL     OW 5940  -1.455   2.780   4.362
  576SOL    HW1 5941  -1.513   2.722   4.413
  576SOL    HW2 5942  -1.403   2.826   4.428
  577SOL     OW 5943   7.713   5.145   1.585
  577SOL    HW1 5944   7.804   5.165   1.564
  577SOL    HW2 5945   7.683   5.090   1.513
  578SOL     OW 5946   1.811   6.134   3.837
  578SOL    HW1 5947   1.888   6.190   3.829
  578SOL    HW2 5948   1.845   6.053   3.876
  579SOL     OW 5949   7.699   8.730   4.158
  579SOL    HW1 5950   7.619   8.681   4.176
  579SOL    HW2 5951   7.762   8.696   4.222
  580SOL     OW 5952   0.659   3.400   1.937
  580SOL    HW1 5953   0.723   3.394   2.007
  580SOL    HW2 5954   0.710   3.421   1.859
  581SOL     OW 5955   7.802   7.101   3.624
  581SOL    HW1 5956   7.729   7.080   3.565
  581SOL    HW2 5957   7.877   7.056   3.585
  582SOL     OW 5958   6.708   7.095   3.309
  582SOL    HW1 5959   6.762   7.045   3.370
  582SOL    HW2 5960   6.756   7.176   3.294
  583SOL     OW 5961   3.080   8.670   5.212
  583SOL    HW1 5962   3.079   8.579   5.241
  583SOL    HW2 5963   3.112   8.666   5.122
  584SOL     OW 5964  -0.900   4.456   6.113
  584SOL    HW1 5965  -0.812   4.488   6.136
  584SOL    HW2 5966  -0.949   4.536   6.093
  585SOL     OW 5967   0.510   2.632   0.851
  585SOL    HW1 5968   0.553   2.621   0.766
  585SOL    HW2 5969   0.581   2.647   0.913
  586SOL     OW 5970   7.998   7.322   1.983
  586SOL    HW1 5971   7.938   7.326   2.058
  586SOL    HW2 5972   8.076   7.279   2.018
  587SOL     OW 5973  -0.613   3.267   5.606
  587SOL    HW1 5974  -0.689   3.275   5.664
  587SOL    HW2 5975  -0.599   3.173   5.599
  588SOL     OW 5976   0.361   6.715   6.245
  588SOL    HW1 5977   0.319   6.630   6.261
  588SOL    HW2 5978   0.304   6.758   6.181
  589SOL     OW 5979   2.806   6.827   6.100
  589SOL    HW1 5980   2.861   6.856   6.173
  589SOL    HW2 5981   2.790   6.734   6.117
  590SOL     OW 5982   2.705   2.569   1.083
  590SOL    HW1 5983   2.678   2.480   1.059
  590SOL    HW2 5984   2.663   2.584   1.168
  591SOL     OW 5985   3.059   2.139   0.479
  591SOL    HW1 5986   3.045   2.210   0.541
  591SOL    HW2 5987   3.065   2.060   0.534
  592SOL     OW 5988   2.351   6.991   5.682
  592SOL    HW1 5989   2.368   7.036   5.599
  592SOL    HW2 5990   2.346   6.898   5.657
  593SOL     OW 5991   2.451   6.947   3.065
  593SOL    HW1 5992   2.403   6.955   2.983
  593SOL    HW2 5993   2.533   6.994   3.050
  594SOL     OW 5994   7.902   3.449   1.363
  594SOL    HW1 5995   7.955   3.480   1.289
  594SOL    HW2 5996   7.956   3.465   1.440
  595SOL     OW 5997   8.091   6.091   2.032
  595SOL    HW1 5998   8.079   6.077   2.126
  595SOL    HW2 5999   8.003   6.078   1.994
  596SOL     OW 6000   3.837   9.818   4.754
  596SOL    HW1 6001   3.884   9.768   4.687
  596SOL    HW2 6002   3.888   9.899   4.764
  597SOL     OW 6003   0.482   6.111   5.263
  597SOL    HW1 6004   0.489   6.091   5.169
  597SOL    HW2 6005   0.508   6.202   5.270
  598SOL     OW 6006   6.677   9.921   5.541
  598SOL    HW1 6007   6.750   9.866   5.568
  598SOL    HW2 6008   6.672   9.989   5.609
  599SOL     OW 6009   3.488   1.920   0.165
  599SOL    HW1 6010   3.576   1.941   0.133
  599SOL    HW2 6011   3.463   1.996   0.217
  600SOL     OW 6012   6.346   5.140   0.018
  600SOL    HW1 6013   6.319   5.143   0.110
  600SOL    HW2 6014   6.353   5.046  -0.001
  601SOL     OW 6015   6.576   8.486   3.066
  601SOL    HW1 6016   6.558   8.417   3.003
  601SOL    HW2 6017   6.536   8.564   3.028
  602SOL     OW 6018   4.457   5.828   4.618
  602SOL    HW1 6019   4.520   5.822   4.546
  602SOL    HW2 6020   4.483   5.905   4.667
  603SOL     OW 6021   5.267   5.767   5.775
  603SOL    HW1 6022   5.199   5.741   5.714
  603SOL    HW2 6023   5.220   5.791   5.855
  604SOL     OW 6024   1.990   3.366   4.726
  604SOL    HW1 6025   1.978   3.461   4.734
  604SOL    HW2 6026   1.996   3.351   4.632
  605SOL     OW 6027   3.371   8.823   4.661
  605SOL    HW1 6028   3.395   8.768   4.736
  605SOL    HW2 6029   3.420   8.904   4.673
  606SOL     OW 6030   4.068   0.531   0.589
  606SOL    HW1 6031   3.987   0.541   0.540
  606SOL    HW2 6032   4.136   0.567   0.533
  607SOL     OW 6033   6.028   4.977   4.309
  607SOL    HW1 6034   6.083   4.938   4.242
  607SOL    HW2 6035   5.961   4.911   4.328
  608SOL     OW 6036   1.392   3.491   1.325
  608SOL    HW1 6037   1.347   3.503   1.242
  608SOL    HW2 6038   1.485   3.499   1.303
  609SOL     OW 6039   1.190   7.810   2.584
  609SOL    HW1 6040   1.255   7.746   2.557
  609SOL    HW2 6041   1.112   7.787   2.535
  610SOL     OW 6042   5.559   2.270   0.615
  610SOL    HW1 6043   5.588   2.190   0.659
  610SOL    HW2 6044   5.464   2.262   0.611
  611SOL     OW 6045   0.763   1.339   1.547
  611SOL    HW1 6046   0.781   1.432   1.563
  611SOL    HW2 6047   0.686   1.339   1.490
  612SOL     OW 6048   0.171   2.962   3.093
  612SOL    HW1 6049   0.195   2.913   3.172
  612SOL    HW2 6050   0.077   2.977   3.101
  613SOL     OW 6051   0.602   9.678   4.668
  613SOL    HW1 6052   0.598   9.709   4.759
  613SOL    HW2 6053   0.660   9.741   4.624
  614SOL     OW 6054   4.326   1.103   1.217
  614SOL    HW1 6055   4.415   1.120   1.188
  614SOL    HW2 6056   4.285   1.190   1.223
  615SOL     OW 6057   2.945  10.009   4.947
  615SOL    HW1 6058   2.913  10.082   4.894
  615SOL    HW2 6059   2.978   9.946   4.883
  616SOL     OW 6060   5.294   7.589   0.889
  616SOL    HW1 6061   5.383   7.614   0.865
  616SOL    HW2 6062   5.239   7.661   0.857
  617SOL     OW 6063   6.843   9.047   6.250
  617SOL    HW1 6064   6.809   8.975   6.198
  617SOL    HW2 6065   6.771   9.071   6.308
  618SOL     OW 6066   3.405   5.398   4.762
  618SOL    HW1 6067   3.411   5.429   4.672
  618SOL    HW2 6068   3.495   5.385   4.790
  619SOL     OW 6069   7.342   8.549   3.867
  619SOL    HW1 6070   7.366   8.560   3.775
  619SOL    HW2 6071   7.247   8.565   3.868
  620SOL     OW 6072   3.260   7.582   1.865
  620SOL    HW1 6073   3.322   7.558   1.934
  620SOL    HW2 6074   3.304   7.559   1.784
  621SOL     OW 6075   4.436   7.477   3.069
  621SOL    HW1 6076   4.434   7.572   3.060
  621SOL    HW2 6077   4.434   7.444   2.979
  622SOL     OW 6078   7.621   9.210   3.665
  622SOL    HW1 6079   7.551   9.182   3.723
  622SOL    HW2 6080   7.588   9.192   3.577
  623SOL     OW 6081   1.805   7.092   5.292
  623SOL    HW1 6082   1.831   7.122   5.205
  623SOL    HW2 6083   1.822   7.166   5.350
  624SOL     OW 6084   1.801   3.180   0.060
  624SOL    HW1 6085   1.840   3.263   0.086
  624SOL    HW2 6086   1.752   3.151   0.137
  625SOL     OW 6087   7.093   6.793   3.092
  625SOL    HW1 6088   7.185   6.802   3.118
  625SOL    HW2 6089   7.092   6.718   3.033
  626SOL     OW 6090   7.599   4.688   0.459
  626SOL    HW1 6091   7.523   4.746   0.471
  626SOL    HW2 6092   7.650   4.729   0.390
  627SOL     OW 6093   0.808   2.274   2.670
  627SOL    HW1 6094   0.723   2.297   2.633
  627SOL    HW2 6095   0.833   2.193   2.625
  628SOL     OW 6096   7.726   6.073   2.797
  628SOL    HW1 6097   7.742   6.127   2.720
  628SOL    HW2 6098   7.710   6.136   2.868
  629SOL     OW 6099   7.320   2.248   1.850
  629SOL    HW1 6100   7.257   2.177   1.836
  629SOL    HW2 6101   7.312   2.269   1.943
  630SOL     OW 6102   6.175   1.056   0.752
  630SOL    HW1 6103   6.158   1.133   0.806
  630SOL    HW2 6104   6.219   1.089   0.674
  631SOL     OW 6105   1.122   2.244   0.047
  631SOL    HW1 6106   1.086   2.233   0.135
  631SOL    HW2 6107   1.086   2.171  -0.003
  632SOL     OW 6108   3.627   2.516   1.327
  632SOL    HW1 6109   3.624   2.508   1.232
  632SOL    HW2 6110   3.701   2.575   1.344
  633SOL     OW 6111   6.942   2.490   0.354
  633SOL    HW1 6112   7.012   2.427   0.371
  633SOL    HW2 6113   6.988   2.572   0.333
  634SOL     OW 6114   7.642   6.885   1.117
  634SOL    HW1 6115   7.679   6.871   1.204
  634SOL    HW2 6116   7.715   6.871   1.056
  635SOL     OW 6117   0.662   3.735   4.709
  635SOL    HW1 6118   0.609   3.666   4.748
  635SOL    HW2 6119   0.737   3.689   4.670
  636SOL     OW 6120   7.495   1.212   0.557
  636SOL    HW1 6121   7.517   1.157   0.482
  636SOL    HW2 6122   7.405   1.187   0.579
  637SOL     OW 6123   0.565   2.156   1.246
  637SOL    HW1 6124   0.475   2.178   1.222
  637SOL    HW2 6125   0.617   2.187   1.172
  638SOL     OW 6126   3.952   5.561   0.486
  638SOL    HW1 6127   3.887   5.631   0.474
  638SOL    HW2 6128   3.994   5.581   0.570
  639SOL     OW 6129   0.340   8.341   4.851
  639SOL    HW1 6130   0.330   8.405   4.781
  639SOL    HW2 6131   0.416   8.372   4.901
  640SOL     OW 6132   8.132   5.527   2.447
  640SOL    HW1 6133   8.098   5.582   2.377
  640SOL    HW2 6134   8.218   5.565   2.466
  641SOL     OW 6135   4.813   8.830   5.770
  641SOL    HW1 6136   4.908   8.844   5.778
  641SOL    HW2 6137   4.781   8.832   5.860
  642SOL     OW 6138   3.920   7.497   0.534
  642SOL    HW1 6139   3.830   7.472   0.512
  642SOL    HW2 6140   3.912   7.559   0.606
  643SOL     OW 6141   8.125   7.780   1.325
  643SOL    HW1 6142   8.055   7.766   1.261
  643SOL    HW2 6143   8.117   7.872   1.349
  644SOL     OW 6144   1.740   8.608   3.397
  644SOL    HW1 6145   1.835   8.613   3.393
  644SOL    HW2 6146   1.710   8.683   3.346
  645SOL     OW 6147   2.308   8.500   4.026
  645SOL    HW1 6148   2.390   8.497   3.976
  645SOL    HW2 6149   2.305   8.589   4.062
  646SOL     OW 6150   5.878   0.838   0.063
  646SOL    HW1 6151   5.873   0.744   0.081
  646SOL    HW2 6152   5.808   0.876   0.115
  647SOL     OW 6153   0.605   2.979   2.581
  647SOL    HW1 6154   0.597   3.074   2.579
  647SOL    HW2 6155   0.547   2.952   2.652
  648SOL     OW 6156   1.041   5.051   3.424
  648SOL    HW1 6157   1.085   5.116   3.479
  648SOL    HW2 6158   0.996   4.994   3.486
  649SOL     OW 6159   1.300   6.253   3.491
  649SOL    HW1 6160   1.209   6.282   3.500
  649SOL    HW2 6161   1.294   6.157   3.493
  650SOL     OW 6162   6.212   4.688   1.126
  650SOL    HW1 6163   6.272   4.760   1.145
  650SOL    HW2 6164   6.175   4.709   1.040
  651SOL     OW 6165   3.665   7.492   1.137
  651SOL    HW1 6166   3.590   7.483   1.079
  651SOL    HW2 6167   3.631   7.473   1.225
  652SOL     OW 6168   3.705   3.270   5.331
  652SOL    HW1 6169   3.647   3.294   5.403
  652SOL    HW2 6170   3.748   3.353   5.306
  653SOL     OW 6171   6.820   7.062   2.612
  653SOL    HW1 6172   6.891   6.997   2.614
  653SOL    HW2 6173   6.766   7.041   2.688
  654SOL     OW 6174  -1.122   3.661   5.316
  654SOL    HW1 6175  -1.192   3.669   5.381
  654SOL    HW2 6176  -1.080   3.747   5.316
  655SOL     OW 6177   6.174   8.306   4.674
  655SOL    HW1 6178   6.137   8.377   4.621
  655SOL    HW2 6179   6.100   8.248   4.692
  656SOL     OW 6180   2.084   2.440   1.906
  656SOL    HW1 6181   2.010   2.495   1.930
  656SOL    HW2 6182   2.122   2.482   1.829
  657SOL     OW 6183   4.153   3.457   5.990
  657SOL    HW1 6184   4.189   3.540   5.960
  657SOL    HW2 6185   4.063   3.456   5.957
  658SOL     OW 6186   6.729  10.247   5.257
  658SOL    HW1 6187   6.743  10.158   5.289
  658SOL    HW2 6188   6.635  10.252   5.243
  659SOL     OW 6189   8.289   8.111   2.549
  659SOL    HW1 6190   8.329   8.189   2.510
  659SOL    HW2 6191   8.332   8.101   2.634
  660SOL     OW 6192   0.855  10.149   5.725
  660SOL    HW1 6193   0.798  10.148   5.649
  660SOL    HW2 6194   0.907  10.069   5.717
  661SOL     OW 6195   0.579   5.393   2.934
  661SOL    HW1 6196   0.673   5.381   2.922
  661SOL    HW2 6197   0.554   5.456   2.866
  662SOL     OW 6198   4.298   3.397   4.274
  662SOL    HW1 6199   4.315   3.344   4.196
  662SOL    HW2 6200   4.205   3.415   4.271
  663SOL     OW 6201   8.651   6.573   1.672
  663SOL    HW1 6202   8.622   6.542   1.586
  663SOL    HW2 6203   8.740   6.605   1.657
  664SOL     OW 6204   5.305  10.831   6.172
  664SOL    HW1 6205   5.376  10.864   6.227
  664SOL    HW2 6206   5.332  10.853   6.082
  665SOL     OW 6207   6.974   6.449   1.665
  665SOL    HW1 6208   6.888   6.438   1.625
  665SOL    HW2 6209   7.017   6.364   1.655
  666SOL     OW 6210   5.237   9.247   3.545
  666SOL    HW1 6211   5.286   9.170   3.516
  666SOL    HW2 6212   5.242   9.307   3.470
  667SOL     OW 6213   2.682   3.773   3.996
  667SOL    HW1 6214   2.640   3.729   3.922
  667SOL    HW2 6215   2.671   3.712   4.069
  668SOL     OW 6216   1.382   6.368   1.787
  668SOL    HW1 6217   1.451   6.409   1.735
  668SOL    HW2 6218   1.331   6.317   1.725
  669SOL     OW 6219   4.316   4.505   5.999
  669SOL    HW1 6220   4.342   4.429   5.947
  669SOL    HW2 6221   4.264   4.559   5.938
  670SOL     OW 6222   0.041   4.398   4.961
  670SOL    HW1 6223  -0.049   4.366   4.965
  670SOL    HW2 6224   0.090   4.335   5.015
  671SOL     OW 6225   8.642   6.256   0.325
  671SOL    HW1 6226   8.603   6.303   0.251
  671SOL    HW2 6227   8.641   6.164   0.297
  672SOL     OW 6228  -0.626   4.913   5.781
  672SOL    HW1 6229  -0.608   4.943   5.692
  672SOL    HW2 6230  -0.553   4.945   5.833
  673SOL     OW 6231   4.281   7.839   0.996
  673SOL    HW1 6232   4.298   7.791   1.077
  673SOL    HW2 6233   4.195   7.878   1.010
  674SOL     OW 6234   1.838   4.596   5.091
  674SOL    HW1 6235   1.897   4.631   5.024
  674SOL    HW2 6236   1.877   4.513   5.116
  675SOL     OW 6237  -0.036   7.870   5.942
  675SOL    HW1 6238  -0.077   7.886   6.027
  675SOL    HW2 6239  -0.034   7.775   5.933
  676SOL     OW 6240   3.913   3.403   0.342
  676SOL    HW1 6241   3.856   3.378   0.415
  676SOL    HW2 6242   3.996   3.359   0.361
  677SOL     OW 6243  -0.443   3.422   5.169
  677SOL    HW1 6244  -0.480   3.506   5.142
  677SOL    HW2 6245  -0.488   3.357   5.114
  678SOL     OW 6246   3.731   4.002   5.165
  678SOL    HW1 6247   3.697   3.936   5.225
  678SOL    HW2 6248   3.683   4.082   5.189
  679SOL     OW 6249   6.566   7.518   2.157
  679SOL    HW1 6250   6.607   7.597   2.192
  679SOL    HW2 6251   6.635   7.452   2.159
  680SOL     OW 6252   4.780   6.297   2.717
  680SOL    HW1 6253   4.685   6.309   2.723
  680SOL    HW2 6254   4.792   6.205   2.694
  681SOL     OW 6255   2.363   6.936   2.339
  681SOL    HW1 6256   2.368   6.841   2.333
  681SOL    HW2 6257   2.407   6.956   2.422
  682SOL     OW 6258   1.750   3.154   3.642
  682SOL    HW1 6259   1.736   3.105   3.723
  682SOL    HW2 6260   1.665   3.150   3.597
  683SOL     OW 6261   3.571   3.562   5.406
  683SOL    HW1 6262   3.507   3.570   5.477
  683SOL    HW2 6263   3.531   3.501   5.345
  684SOL     OW 6264   6.268   5.861   1.209
  684SOL    HW1 6265   6.193   5.849   1.267
  684SOL    HW2 6266   6.342   5.876   1.268
  685SOL     OW 6267   6.733   4.087   3.104
  685SOL    HW1 6268   6.666   4.082   3.172
  685SOL    HW2 6269   6.697   4.035   3.032
  686SOL     OW 6270   7.033   5.266   0.004
  686SOL    HW1 6271   7.010   5.284  -0.087
  686SOL    HW2 6272   6.970   5.200   0.032
  687SOL     OW 6273   0.698   3.489   2.505
  687SOL    HW1 6274   0.735   3.574   2.532
  687SOL    HW2 6275   0.678   3.501   2.412
  688SOL     OW 6276   0.040   1.656   1.605
  688SOL    HW1 6277   0.053   1.670   1.699
  688SOL    HW2 6278  -0.019   1.581   1.600
  689SOL     OW 6279  -0.763   5.421   4.847
  689SOL    HW1 6280  -0.815   5.374   4.912
  689SOL    HW2 6281  -0.732   5.354   4.787
  690SOL     OW 6282   6.429   5.942   0.995
  690SOL    HW1 6283   6.371   5.974   0.926
  690SOL    HW2 6284   6.370   5.920   1.067
  691SOL     OW 6285   4.261   7.076   4.417
  691SOL    HW1 6286   4.333   7.134   4.442
  691SOL    HW2 6287   4.211   7.126   4.353
  692SOL     OW 6288   2.326   4.776   3.803
  692SOL    HW1 6289   2.358   4.862   3.777
  692SOL    HW2 6290   2.325   4.726   3.721
  693SOL     OW 6291   7.380   0.637   0.639
  693SOL    HW1 6292   7.422   0.622   0.724
  693SOL    HW2 6293   7.296   0.590   0.646
  694SOL     OW 6294   6.613   4.727   2.397
  694SOL    HW1 6295   6.693   4.772   2.370
  694SOL    HW2 6296   6.550   4.797   2.410
  695SOL     OW 6297   2.600   8.082   6.305
  695SOL    HW1 6298   2.689   8.093   6.270
  695SOL    HW2 6299   2.593   7.990   6.327
  696SOL     OW 6300   7.879   9.318   3.550
  696SOL    HW1 6301   7.910   9.252   3.488
  696SOL    HW2 6302   7.798   9.282   3.586
  697SOL     OW 6303   1.809   1.378   1.610
  697SOL    HW1 6304   1.763   1.297   1.592
  697SOL    HW2 6305   1.881   1.352   1.667
  698SOL     OW 6306   0.452   3.252   3.866
  698SOL    HW1 6307   0.416   3.184   3.924
  698SOL    HW2 6308   0.542   3.262   3.895
  699SOL     OW 6309   6.718   7.144   1.967
  699SOL    HW1 6310   6.810   7.118   1.958
  699SOL    HW2 6311   6.720   7.215   2.031
  700SOL     OW 6312   1.072   5.195   5.081
  700SOL    HW1 6313   1.153   5.152   5.052
  700SOL    HW2 6314   1.003   5.154   5.030
  701SOL     OW 6315   2.383   5.472   4.133
  701SOL    HW1 6316   2.420   5.384   4.125
  701SOL    HW2 6317   2.313   5.463   4.198
  702SOL     OW 6318   2.230   6.959   4.869
  702SOL    HW1 6319   2.197   6.960   4.779
  702SOL    HW2 6320   2.302   6.896   4.868
  703SOL     OW 6321   3.222   3.888   0.306
  703SOL    HW1 6322   3.309   3.921   0.285
  703SOL    HW2 6323   3.225   3.795   0.283
  704SOL     OW 6324   6.744   6.194   0.219
  704SOL    HW1 6325   6.790   6.260   0.271
  704SOL    HW2 6326   6.779   6.111   0.249
  705SOL     OW 6327   8.000   3.205   1.069
  705SOL    HW1 6328   8.071   3.212   1.006
  705SOL    HW2 6329   8.042   3.183   1.152
  706SOL     OW 6330   6.757   9.563   4.104
  706SOL    HW1 6331   6.685   9.625   4.110
  706SOL    HW2 6332   6.813   9.583   4.179
  707SOL     OW 6333   0.333   7.421   6.099
  707SOL    HW1 6334   0.286   7.503   6.087
  707SOL    HW2 6335   0.414   7.446   6.143
  708SOL     OW 6336   0.826   6.526   2.572
  708SOL    HW1 6337   0.886   6.593   2.605
  708SOL    HW2 6338   0.883   6.461   2.532
  709SOL     OW 6339   5.961   3.951   3.992
  709SOL    HW1 6340   6.046   3.992   4.006
  709SOL    HW2 6341   5.968   3.865   4.034
  710SOL     OW 6342   5.994   6.159   5.526
  710SOL    HW1 6343   6.027   6.168   5.615
  710SOL    HW2 6344   5.960   6.246   5.504
  711SOL     OW 6345   4.841   7.449   1.803
  711SOL    HW1 6346   4.813   7.381   1.742
  711SOL    HW2 6347   4.916   7.411   1.848
  712SOL     OW 6348  -0.157   4.677   4.795
  712SOL    HW1 6349  -0.146   4.600   4.740
  712SOL    HW2 6350  -0.251   4.695   4.793
  713SOL     OW 6351   0.224   5.684   3.533
  713SOL    HW1 6352   0.247   5.746   3.464
  713SOL    HW2 6353   0.244   5.598   3.495
  714SOL     OW 6354   0.979   7.212   5.700
  714SOL    HW1 6355   1.002   7.166   5.780
  714SOL    HW2 6356   0.939   7.144   5.645
  715SOL     OW 6357   4.101   5.630   0.715
  715SOL    HW1 6358   4.132   5.544   0.743
  715SOL    HW2 6359   4.055   5.665   0.791
  716SOL     OW 6360   5.014   4.169   5.344
  716SOL    HW1 6361   5.034   4.232   5.276
  716SOL    HW2 6362   4.988   4.089   5.297
  717SOL     OW 6363   7.598   7.126   1.519
  717SOL    HW1 6364   7.633   7.213   1.496
  717SOL    HW2 6365   7.593   7.128   1.615
  718SOL     OW 6366   1.669   6.262   5.681
  718SOL    HW1 6367   1.703   6.173   5.673
  718SOL    HW2 6368   1.682   6.285   5.773
  719SOL     OW 6369   6.529   2.468   2.493
  719SOL    HW1 6370   6.543   2.547   2.440
  719SOL    HW2 6371   6.505   2.502   2.580
  720SOL     OW 6372   5.074   3.451   2.997
  720SOL    HW1 6373   5.075   3.361   3.030
  720SOL    HW2 6374   5.091   3.443   2.903
  721SOL     OW 6375   7.260   7.316   3.132
  721SOL    HW1 6376   7.238   7.272   3.214
  721SOL    HW2 6377   7.320   7.255   3.088
  722SOL     OW 6378   4.420   4.346   4.977
  722SOL    HW1 6379   4.487   4.413   4.992
  722SOL    HW2 6380   4.338   4.388   5.004
  723SOL     OW 6381  -0.238   4.559   4.523
  723SOL    HW1 6382  -0.263   4.633   4.468
  723SOL    HW2 6383  -0.300   4.490   4.501
  724SOL     OW 6384   2.395   0.588   0.021
  724SOL    HW1 6385   2.341   0.526   0.069
  724SOL    HW2 6386   2.444   0.634   0.088
  725SOL     OW 6387   4.909   5.674   5.950
  725SOL    HW1 6388   4.818   5.647   5.963
  725SOL    HW2 6389   4.928   5.654   5.858
  726SOL     OW 6390   0.478   2.203   2.744
  726SOL    HW1 6391   0.508   2.248   2.665
  726SOL    HW2 6392   0.428   2.268   2.792
  727SOL     OW 6393   7.060   7.127   3.031
  727SOL    HW1 6394   6.984   7.159   2.982
  727SOL    HW2 6395   7.118   7.202   3.038
  728SOL     OW 6396   5.441   6.656   5.814
  728SOL    HW1 6397   5.375   6.588   5.804
  728SOL    HW2 6398   5.514   6.613   5.858
  729SOL     OW 6399   1.246   8.751   5.282
  729SOL    HW1 6400   1.316   8.809   5.250
  729SOL    HW2 6401   1.272   8.664   5.252
  730SOL     OW 6402   0.491   8.658   6.262
  730SOL    HW1 6403   0.433   8.588   6.233
  730SOL    HW2 6404   0.495   8.718   6.188
  731SOL     OW 6405   6.288   2.496   0.437
  731SOL    HW1 6406   6.222   2.518   0.503
  731SOL    HW2 6407   6.335   2.421   0.474
  732SOL     OW 6408   6.055   8.706   5.472
  732SOL    HW1 6409   6.139   8.718   5.515
  732SOL    HW2 6410   6.056   8.765   5.397
  733SOL     OW 6411   8.226   3.266   0.680
  733SOL    HW1 6412   8.271   3.196   0.633
  733SOL    HW2 6413   8.287   3.292   0.749
  734SOL     OW 6414   0.775   7.070   4.890
  734SOL    HW1 6415   0.828   6.996   4.857
  734SOL    HW2 6416   0.707   7.029   4.943
  735SOL     OW 6417   1.000   6.564   3.585
  735SOL    HW1 6418   1.079   6.617   3.577
  735SOL    HW2 6419   0.928   6.627   3.580
  736SOL     OW 6420   0.492   1.960   1.043
  736SOL    HW1 6421   0.420   1.941   1.103
  736SOL    HW2 6422   0.564   1.987   1.101
  737SOL     OW 6423   1.245   8.140   4.626
  737SOL    HW1 6424   1.187   8.168   4.697
  737SOL    HW2 6425   1.199   8.066   4.586
  738SOL     OW 6426   6.173   5.016   3.613
  738SOL    HW1 6427   6.199   5.108   3.612
  738SOL    HW2 6428   6.235   4.973   3.554
  739SOL     OW 6429   4.885   6.921   5.096
  739SOL    HW1 6430   4.820   6.974   5.141
  739SOL    HW2 6431   4.902   6.966   5.014
  740SOL     OW 6432  -0.253   0.854   1.198
  740SOL    HW1 6433  -0.322   0.787   1.199
  740SOL    HW2 6434  -0.277   0.912   1.270
  741SOL     OW 6435   7.393   8.704   4.318
  741SOL    HW1 6436   7.467   8.678   4.372
  741SOL    HW2 6437   7.325   8.729   4.380
  742SOL     OW 6438   1.915   8.031   4.570
  742SOL    HW1 6439   1.892   7.945   4.605
  742SOL    HW2 6440   1.986   8.013   4.508
  743SOL     OW 6441  -0.853   3.477   4.089
  743SOL    HW1 6442  -0.846   3.540   4.017
  743SOL    HW2 6443  -0.934   3.430   4.072
  744SOL     OW 6444   3.031   7.912   5.772
  744SOL    HW1 6445   2.949   7.939   5.814
  744SOL    HW2 6446   3.099   7.945   5.831
  745SOL     OW 6447   0.081   7.152   4.937
  745SOL    HW1 6448  -0.002   7.152   4.983
  745SOL    HW2 6449   0.144   7.114   4.999
  746SOL     OW 6450   2.989   3.179   5.408
  746SOL    HW1 6451   2.970   3.227   5.488
  746SOL    HW2 6452   2.936   3.100   5.414
  747SOL     OW 6453   0.399   5.311   5.799
  747SOL    HW1 6454   0.467   5.255   5.835
  747SOL    HW2 6455   0.317   5.264   5.816
  748SOL     OW 6456   0.687   6.024   5.818
  748SOL    HW1 6457   0.609   6.003   5.766
  748SOL    HW2 6458   0.722   5.940   5.844
  749SOL     OW 6459   5.300   3.168   3.659
  749SOL    HW1 6460   5.328   3.256   3.633
  749SOL    HW2 6461   5.269   3.128   3.577
  750SOL     OW 6462   5.269   7.576   6.084
  750SOL    HW1 6463   5.239   7.548   6.170
  750SOL    HW2 6464   5.230   7.662   6.072
  751SOL     OW 6465   7.161   9.344   4.840
  751SOL    HW1 6466   7.075   9.307   4.821
  751SOL    HW2 6467   7.216   9.314   4.768
  752SOL     OW 6468   4.655   6.975   3.459
  752SOL    HW1 6469   4.689   6.894   3.420
  752SOL    HW2 6470   4.719   7.042   3.433
  753SOL     OW 6471  -0.561   3.087   4.414
  753SOL    HW1 6472  -0.472   3.069   4.383
  753SOL    HW2 6473  -0.559   3.178   4.441
  754SOL     OW 6474   1.953   8.208   1.937
  754SOL    HW1 6475   1.996   8.272   1.993
  754SOL    HW2 6476   1.892   8.163   1.994
  755SOL     OW 6477   7.510   9.517   4.316
  755SOL    HW1 6478   7.496   9.539   4.224
  755SOL    HW2 6479   7.495   9.423   4.320
  756SOL     OW 6480   2.065   2.558   2.548
  756SOL    HW1 6481   2.026   2.483   2.593
  756SOL    HW2 6482   1.991   2.613   2.525
  757SOL     OW 6483  -0.661   4.579   6.296
  757SOL    HW1 6484  -0.587   4.546   6.245
  757SOL    HW2 6485  -0.628   4.660   6.336
  758SOL     OW 6486   3.503   8.032   4.170
  758SOL    HW1 6487   3.421   8.072   4.201
  758SOL    HW2 6488   3.558   8.106   4.145
  759SOL     OW 6489   4.448   7.262   4.488
  759SOL    HW1 6490   4.418   7.327   4.551
  759SOL    HW2 6491   4.532   7.231   4.523
  760SOL     OW 6492   5.674   6.567   5.529
  760SOL    HW1 6493   5.630   6.651   5.539
  760SOL    HW2 6494   5.694   6.539   5.619
  761SOL     OW 6495   8.358   7.943   1.986
  761SOL    HW1 6496   8.267   7.970   1.977
  761SOL    HW2 6497   8.406   8.025   1.998
  762SOL     OW 6498   3.101   5.959   4.280
  762SOL    HW1 6499   3.045   6.024   4.239
  762SOL    HW2 6500   3.167   5.939   4.214
  763SOL     OW 6501   8.104   3.555   1.200
  763SOL    HW1 6502   8.111   3.581   1.292
  763SOL    HW2 6503   8.042   3.618   1.162
  764SOL     OW 6504   5.818   7.070   4.273
  764SOL    HW1 6505   5.798   7.047   4.182
  764SOL    HW2 6506   5.758   7.016   4.325
  765SOL     OW 6507   0.691   5.623   3.704
  765SOL    HW1 6508   0.737   5.633   3.788
  765SOL    HW2 6509   0.599   5.639   3.726
  766SOL     OW 6510   6.289   3.973   3.786
  766SOL    HW1 6511   6.244   3.997   3.868
  766SOL    HW2 6512   6.339   4.052   3.763
  767SOL     OW 6513   6.991   1.075   1.241
  767SOL    HW1 6514   6.985   1.094   1.335
  767SOL    HW2 6515   7.064   1.128   1.210
  768SOL     OW 6516  -0.637   5.232   4.644
  768SOL    HW1 6517  -0.565   5.191   4.692
  768SOL    HW2 6518  -0.639   5.187   4.560
  769SOL     OW 6519   1.770   5.190   0.199
  769SOL    HW1 6520   1.690   5.214   0.246
  769SOL    HW2 6521   1.741   5.127   0.133
  770SOL     OW 6522   7.903   7.740   2.964
  770SOL    HW1 6523   7.984   7.763   3.010
  770SOL    HW2 6524   7.838   7.733   3.034
  771SOL     OW 6525   3.495   9.165   4.335
  771SOL    HW1 6526   3.433   9.151   4.263
  771SOL    HW2 6527   3.483   9.257   4.360
  772SOL     OW 6528   7.261   1.109   0.859
  772SOL    HW1 6529   7.292   1.019   0.853
  772SOL    HW2 6530   7.226   1.128   0.772
  773SOL     OW 6531   4.762   9.649   4.322
  773SOL    HW1 6532   4.696   9.689   4.265
  773SOL    HW2 6533   4.835   9.630   4.264
  774SOL     OW 6534   3.834   6.295   0.253
  774SOL    HW1 6535   3.751   6.329   0.286
  774SOL    HW2 6536   3.893   6.371   0.253
  775SOL     OW 6537   6.599   9.835   4.912
  775SOL    HW1 6538   6.680   9.867   4.871
  775SOL    HW2 6539   6.601   9.741   4.897
  776SOL     OW 6540   5.442   6.946   3.958
  776SOL    HW1 6541   5.513   6.883   3.948
  776SOL    HW2 6542   5.440   6.966   4.051
  777SOL     OW 6543   5.768   5.978   2.117
  777SOL    HW1 6544   5.803   6.062   2.146
  777SOL    HW2 6545   5.840   5.916   2.130
  778SOL     OW 6546   2.919   6.710   3.517
  778SOL    HW1 6547   2.910   6.639   3.454
  778SOL    HW2 6548   2.829   6.736   3.537
  779SOL     OW 6549   3.113   6.960   5.118
  779SOL    HW1 6550   3.085   6.876   5.081
  779SOL    HW2 6551   3.194   6.939   5.166
  780SOL     OW 6552   6.787   8.209   3.545
  780SOL    HW1 6553   6.763   8.300   3.530
  780SOL    HW2 6554   6.754   8.189   3.632
  781SOL     OW 6555   3.261   6.086   0.388
  781SOL    HW1 6556   3.275   6.167   0.437
  781SOL    HW2 6557   3.233   6.022   0.455
  782SOL     OW 6558   3.511   5.800   6.254
  782SOL    HW1 6559   3.460   5.754   6.320
  782SOL    HW2 6560   3.597   5.758   6.256
  783SOL     OW 6561   7.501   7.633   4.701
  783SOL    HW1 6562   7.522   7.562   4.641
  783SOL    HW2 6563   7.429   7.600   4.754
  784SOL     OW 6564   4.264   7.706   3.479
  784SOL    HW1 6565   4.342   7.655   3.499
  784SOL    HW2 6566   4.197   7.641   3.455
  785SOL     OW 6567   3.968   5.495   6.004
  785SOL    HW1 6568   3.900   5.561   5.994
  785SOL    HW2 6569   4.035   5.519   5.941
  786SOL     OW 6570   7.629   2.424   0.503
  786SOL    HW1 6571   7.704   2.371   0.532
  786SOL    HW2 6572   7.573   2.362   0.456
  787SOL     OW 6573   3.019   7.952   1.941
  787SOL    HW1 6574   2.935   7.957   1.897
  787SOL    HW2 6575   3.033   7.858   1.956
  788SOL     OW 6576   0.641   5.171   1.952
  788SOL    HW1 6577   0.706   5.189   2.020
  788SOL    HW2 6578   0.693   5.144   1.876
  789SOL     OW 6579   0.721   8.531   4.840
  789SOL    HW1 6580   0.813   8.504   4.845
  789SOL    HW2 6581   0.703   8.568   4.926
  790SOL     OW 6582   6.621   4.457   0.214
  790SOL    HW1 6583   6.613   4.551   0.232
  790SOL    HW2 6584   6.639   4.418   0.299
  791SOL     OW 6585   2.135   8.202   2.583
  791SOL    HW1 6586   2.220   8.245   2.588
  791SOL    HW2 6587   2.071   8.273   2.590
  792SOL     OW 6588   6.467   0.607   0.094
  792SOL    HW1 6589   6.421   0.687   0.072
  792SOL    HW2 6590   6.559   0.627   0.077
  793SOL     OW 6591   2.405   8.035   4.069
  793SOL    HW1 6592   2.327   7.984   4.048
  793SOL    HW2 6593   2.370   8.119   4.099
  794SOL     OW 6594   0.751  10.088   5.261
  794SOL    HW1 6595   0.733  10.020   5.326
  794SOL    HW2 6596   0.837  10.122   5.284
  795SOL     OW 6597   3.625   2.111   2.375
  795SOL    HW1 6598   3.626   2.090   2.468
  795SOL    HW2 6599   3.686   2.185   2.366
  796SOL     OW 6600   7.372   9.717   5.712
  796SOL    HW1 6601   7.291   9.766   5.696
  796SOL    HW2 6602   7.371   9.699   5.806
  797SOL     OW 6603   4.958   6.832   5.581
  797SOL    HW1 6604   4.886   6.800   5.526
  797SOL    HW2 6605   5.020   6.759   5.584
  798SOL     OW 6606   0.628   3.995   4.996
  798SOL    HW1 6607   0.708   4.048   4.991
  798SOL    HW2 6608   0.600   4.004   5.087
  799SOL     OW 6609  -0.020   6.876   4.452
  799SOL    HW1 6610   0.002   6.969   4.457
  799SOL    HW2 6611  -0.116   6.873   4.453
  800SOL     OW 6612   2.490   7.590   5.910
  800SOL    HW1 6613   2.407   7.546   5.893
  800SOL    HW2 6614   2.466   7.667   5.963
  801SOL     OW 6615   1.991   4.431   5.371
  801SOL    HW1 6616   1.942   4.465   5.446
  801SOL    HW2 6617   1.953   4.344   5.355
  802SOL     OW 6618   0.442   6.586   5.660
  802SOL    HW1 6619   0.523   6.535   5.657
  802SOL    HW2 6620   0.420   6.592   5.753
  803SOL     OW 6621   1.487   4.392   0.726
  803SOL    HW1 6622   1.552   4.350   0.670
  803SOL    HW2 6623   1.439   4.320   0.767
  804SOL     OW 6624   5.750   8.309   5.496
  804SOL    HW1 6625   5.780   8.296   5.406
  804SOL    HW2 6626   5.800   8.385   5.526
  805SOL     OW 6627   1.478   5.477   1.278
  805SOL    HW1 6628   1.388   5.446   1.284
  805SOL    HW2 6629   1.520   5.446   1.359
  806SOL     OW 6630   9.955   6.832   0.015
  806SOL    HW1 6631   9.883   6.839  -0.047
  806SOL    HW2 6632   9.913   6.822   0.100
  807SOL     OW 6633   6.413   5.601   1.236
  807SOL    HW1 6634   6.378   5.646   1.159
  807SOL    HW2 6635   6.481   5.543   1.202
  808SOL     OW 6636   4.769   3.483   4.007
  808SOL    HW1 6637   4.707   3.421   4.045
  808SOL    HW2 6638   4.814   3.522   4.082
  809SOL     OW 6639   0.364   5.208   4.135
  809SOL    HW1 6640   0.421   5.132   4.120
  809SOL    HW2 6641   0.327   5.194   4.222
  810SOL     OW 6642   5.276   7.666   3.144
  810SOL    HW1 6643   5.258   7.739   3.086
  810SOL    HW2 6644   5.214   7.676   3.216
  811SOL     OW 6645   7.162   8.971   3.924
  811SOL    HW1 6646   7.226   8.926   3.978
  811SOL    HW2 6647   7.080   8.965   3.973
  812SOL     OW 6648   5.532   8.157   2.946
  812SOL    HW1 6649   5.536   8.252   2.957
  812SOL    HW2 6650   5.441   8.134   2.968
  813SOL     OW 6651   3.200   7.157   0.027
  813SOL    HW1 6652   3.139   7.226   0.004
  813SOL    HW2 6653   3.170   7.081  -0.023
  814SOL     OW 6654   4.823   6.656   2.220
  814SOL    HW1 6655   4.816   6.583   2.281
  814SOL    HW2 6656   4.821   6.734   2.276
  815SOL     OW 6657   4.853   3.069   0.221
  815SOL    HW1 6658   4.788   3.071   0.151
  815SOL    HW2 6659   4.937   3.081   0.177
  816SOL     OW 6660  -0.776   2.921   3.768
  816SOL    HW1 6661  -0.750   2.898   3.679
  816SOL    HW2 6662  -0.754   2.844   3.821
  817SOL     OW 6663   1.266   3.580   5.423
  817SOL    HW1 6664   1.347   3.550   5.465
  817SOL    HW2 6665   1.197   3.556   5.484
  818SOL     OW 6666   1.374   4.122   0.823
  818SOL    HW1 6667   1.321   4.140   0.745
  818SOL    HW2 6668   1.310   4.113   0.893
  819SOL     OW 6669   7.169   7.891   3.783
  819SOL    HW1 6670   7.260   7.899   3.813
  819SOL    HW2 6671   7.136   7.980   3.781
  820SOL     OW 6672   4.050   9.370   4.157
  820SOL    HW1 6673   3.972   9.350   4.209
  820SOL    HW2 6674   4.123   9.335   4.209
  821SOL     OW 6675   6.531   4.994   4.425
  821SOL    HW1 6676   6.466   4.997   4.496
  821SOL    HW2 6677   6.490   4.940   4.358
  822SOL     OW 6678   5.112   3.771   4.498
  822SOL    HW1 6679   5.139   3.696   4.552
  822SOL    HW2 6680   5.070   3.831   4.560
  823SOL     OW 6681   8.056   5.183   2.035
  823SOL    HW1 6682   8.147   5.182   2.006
  823SOL    HW2 6683   8.039   5.092   2.062
  824SOL     OW 6684   7.615   4.422   0.368
  824SOL    HW1 6685   7.687   4.451   0.313
  824SOL    HW2 6686   7.581   4.502   0.408
  825SOL     OW 6687   8.563   7.118   0.142
  825SOL    HW1 6688   8.626   7.158   0.082
  825SOL    HW2 6689   8.508   7.063   0.086
  826SOL     OW 6690   3.210   2.369   2.320
  826SOL    HW1 6691   3.140   2.430   2.299
  826SOL    HW2 6692   3.167   2.283   2.321
  827SOL     OW 6693   3.104   7.369   5.705
  827SOL    HW1 6694   3.121   7.403   5.617
  827SOL    HW2 6695   3.015   7.395   5.725
  828SOL     OW 6696   6.003   9.149   5.571
  828SOL    HW1 6697   6.087   9.171   5.611
  828SOL    HW2 6698   5.979   9.065   5.610
  829SOL     OW 6699   6.271   7.147   1.659
  829SOL    HW1 6700   6.274   7.119   1.568
  829SOL    HW2 6701   6.363   7.159   1.683
  830SOL     OW 6702   6.423   4.438   0.021
  830SOL    HW1 6703   6.483   4.482  -0.038
  830SOL    HW2 6704   6.463   4.447   0.107
  831SOL     OW 6705   5.933   4.140   3.662
  831SOL    HW1 6706   5.895   4.164   3.746
  831SOL    HW2 6707   5.864   4.157   3.598
  832SOL     OW 6708   6.203   1.151   1.600
  832SOL    HW1 6709   6.243   1.082   1.653
  832SOL    HW2 6710   6.273   1.178   1.540
  833SOL     OW 6711   8.535   2.385   0.007
  833SOL    HW1 6712   8.501   2.474  -0.001
  833SOL    HW2 6713   8.569   2.381   0.097
  834SOL     OW 6714   1.028   6.381   4.142
  834SOL    HW1 6715   1.058   6.360   4.231
  834SOL    HW2 6716   0.947   6.331   4.133
  835SOL     OW 6717   6.684   9.532   4.473
  835SOL    HW1 6718   6.751   9.596   4.448
  835SOL    HW2 6719   6.621   9.583   4.525
  836SOL     OW 6720  -1.028   6.506   6.284
  836SOL    HW1 6721  -0.952   6.545   6.326
  836SOL    HW2 6722  -0.992   6.441   6.224
  837SOL     OW 6723   7.252   7.602   2.206
  837SOL    HW1 6724   7.319   7.577   2.143
  837SOL    HW2 6725   7.292   7.586   2.291
  838SOL     OW 6726   2.970   4.627   1.301
  838SOL    HW1 6727   3.052   4.578   1.304
  838SOL    HW2 6728   2.931   4.603   1.217
  839SOL     OW 6729   2.766   3.224   0.481
  839SOL    HW1 6730   2.685   3.256   0.520
  839SOL    HW2 6731   2.835   3.255   0.540
  840SOL     OW 6732   7.860   6.888   0.199
  840SOL    HW1 6733   7.930   6.823   0.195
  840SOL    HW2 6734   7.905   6.973   0.197
  841SOL     OW 6735   4.180   4.998   4.165
  841SOL    HW1 6736   4.139   5.021   4.248
  841SOL    HW2 6737   4.110   4.955   4.116
  842SOL     OW 6738   3.257   6.279   3.218
  842SOL    HW1 6739   3.199   6.213   3.257
  842SOL    HW2 6740   3.340   6.268   3.265
  843SOL     OW 6741   1.978   8.019   5.469
  843SOL    HW1 6742   1.934   7.966   5.402
  843SOL    HW2 6743   2.066   8.032   5.436
  844SOL     OW 6744   3.016   5.449   3.361
  844SOL    HW1 6745   2.987   5.536   3.331
  844SOL    HW2 6746   3.102   5.437   3.321
  845SOL     OW 6747   3.054   4.604   0.304
  845SOL    HW1 6748   3.004   4.587   0.384
  845SOL    HW2 6749   2.988   4.631   0.240
  846SOL     OW 6750   5.813   6.576   6.064
  846SOL    HW1 6751   5.741   6.563   6.127
  846SOL    HW2 6752   5.858   6.654   6.095
  847SOL     OW 6753   2.242   3.800   5.315
  847SOL    HW1 6754   2.266   3.815   5.223
  847SOL    HW2 6755   2.273   3.711   5.333
  848SOL     OW 6756   5.021   2.580   3.673
  848SOL    HW1 6757   5.099   2.536   3.638
  848SOL    HW2 6758   5.010   2.657   3.617
  849SOL     OW 6759   2.855   6.484   0.952
  849SOL    HW1 6760   2.802   6.563   0.946
  849SOL    HW2 6761   2.930   6.509   1.006
  850SOL     OW 6762   0.743   2.245   1.032
  850SOL    HW1 6763   0.777   2.334   1.029
  850SOL    HW2 6764   0.673   2.243   0.966
  851SOL     OW 6765   8.078   5.109   0.547
  851SOL    HW1 6766   8.125   5.168   0.606
  851SOL    HW2 6767   8.001   5.160   0.519
  852SOL     OW 6768   2.505   3.363   0.559
  852SOL    HW1 6769   2.419   3.348   0.599
  852SOL    HW2 6770   2.497   3.448   0.516
  853SOL     OW 6771   7.322   5.628   2.395
  853SOL    HW1 6772   7.308   5.539   2.427
  853SOL    HW2 6773   7.370   5.617   2.313
  854SOL     OW 6774   8.715   5.822   0.085
  854SOL    HW1 6775   8.667   5.748   0.046
  854SOL    HW2 6776   8.785   5.780   0.136
  855SOL     OW 6777   0.828   7.654   5.882
  855SOL    HW1 6778   0.869   7.739   5.894
  855SOL    HW2 6779   0.901   7.594   5.869
  856SOL     OW 6780   7.337   6.699   2.104
  856SOL    HW1 6781   7.394   6.732   2.173
  856SOL    HW2 6782   7.275   6.770   2.088
  857SOL     OW 6783  -0.825   3.213   3.740
  857SOL    HW1 6784  -0.877   3.274   3.687
  857SOL    HW2 6785  -0.859   3.127   3.717
  858SOL     OW 6786   2.773   8.941   3.296
  858SOL    HW1 6787   2.741   8.925   3.208
  858SOL    HW2 6788   2.851   8.885   3.304
  859SOL     OW 6789   7.154   7.034   4.902
  859SOL    HW1 6790   7.151   6.938   4.903
  859SOL    HW2 6791   7.223   7.056   4.965
  860SOL     OW 6792   2.742   6.780   4.274
  860SOL    HW1 6793   2.828   6.807   4.244
  860SOL    HW2 6794   2.752   6.686   4.294
  861SOL     OW 6795   0.475   6.696   3.857
  861SOL    HW1 6796   0.556   6.727   3.818
  861SOL    HW2 6797   0.408   6.712   3.790
  862SOL     OW 6798   6.065   4.675   4.347
  862SOL    HW1 6799   6.081   4.583   4.324
  862SOL    HW2 6800   5.973   4.690   4.326
  863SOL     OW 6801   2.115   8.576   2.850
  863SOL    HW1 6802   2.043   8.619   2.803
  863SOL    HW2 6803   2.084   8.487   2.864
  864SOL     OW 6804   1.110   6.040   5.501
  864SOL    HW1 6805   1.121   5.998   5.416
  864SOL    HW2 6806   1.053   5.980   5.550
  865SOL     OW 6807   1.292   6.100   4.150
  865SOL    HW1 6808   1.352   6.102   4.224
  865SOL    HW2 6809   1.344   6.067   4.077
  866SOL     OW 6810   5.533   9.970   4.877
  866SOL    HW1 6811   5.501   9.891   4.920
  866SOL    HW2 6812   5.616   9.989   4.921
  867SOL     OW 6813   5.203   4.965   0.132
  867SOL    HW1 6814   5.263   4.942   0.203
  867SOL    HW2 6815   5.125   4.999   0.175
  868SOL     OW 6816   6.180   9.841   5.184
  868SOL    HW1 6817   6.104   9.825   5.128
  868SOL    HW2 6818   6.215   9.754   5.203
  869SOL     OW 6819   6.628   4.733   3.170
  869SOL    HW1 6820   6.675   4.693   3.243
  869SOL    HW2 6821   6.633   4.669   3.099
  870SOL     OW 6822   5.893   3.434   2.818
  870SOL    HW1 6823   5.945   3.507   2.852
  870SOL    HW2 6824   5.957   3.366   2.799
  871SOL     OW 6825   5.711   7.512   4.241
  871SOL    HW1 6826   5.713   7.568   4.164
  871SOL    HW2 6827   5.757   7.432   4.214
  872SOL     OW 6828   3.707   2.556   0.228
  872SOL    HW1 6829   3.713   2.651   0.236
  872SOL    HW2 6830   3.616   2.540   0.201
  873SOL     OW 6831   7.162   7.993   2.674
  873SOL    HW1 6832   7.200   8.027   2.593
  873SOL    HW2 6833   7.173   8.065   2.737
  874SOL     OW 6834   4.204   4.913   5.461
  874SOL    HW1 6835   4.226   4.827   5.425
  874SOL    HW2 6836   4.285   4.964   5.452
  875SOL     OW 6837   2.257   8.606   3.421
  875SOL    HW1 6838   2.347   8.593   3.392
  875SOL    HW2 6839   2.229   8.520   3.454
  876SOL     OW 6840   4.377   7.111   1.824
  876SOL    HW1 6841   4.341   7.089   1.909
  876SOL    HW2 6842   4.435   7.038   1.802
  877SOL     OW 6843   2.761   8.730   4.766
  877SOL    HW1 6844   2.793   8.722   4.677
  877SOL    HW2 6845   2.712   8.812   4.767
  878SOL     OW 6846   6.355   4.796   4.293
  878SOL    HW1 6847   6.261   4.788   4.308
  878SOL    HW2 6848   6.364   4.798   4.198
  879SOL     OW 6849   6.339   4.005   3.433
  879SOL    HW1 6850   6.307   4.090   3.463
  879SOL    HW2 6851   6.280   3.942   3.474
  880SOL     OW 6852   7.789   4.624   1.730
  880SOL    HW1 6853   7.724   4.684   1.693
  880SOL    HW2 6854   7.837   4.590   1.654
  881SOL     OW 6855  -0.621   4.296   4.262
  881SOL    HW1 6856  -0.584   4.248   4.335
  881SOL    HW2 6857  -0.593   4.387   4.275
  882SOL     OW 6858   1.580   4.492   1.005
  882SOL    HW1 6859   1.586   4.400   1.029
  882SOL    HW2 6860   1.581   4.492   0.909
  883SOL     OW 6861   4.454   0.556   0.362
  883SOL    HW1 6862   4.369   0.542   0.322
  883SOL    HW2 6863   4.435   0.569   0.455
  884SOL     OW 6864   4.464   2.083   0.996
  884SOL    HW1 6865   4.387   2.029   0.977
  884SOL    HW2 6866   4.539   2.029   0.971
  885SOL     OW 6867   5.192   1.413   0.160
  885SOL    HW1 6868   5.188   1.339   0.221
  885SOL    HW2 6869   5.284   1.417   0.134
  886SOL     OW 6870   3.960   2.694   3.867
  886SOL    HW1 6871   3.909   2.634   3.813
  886SOL    HW2 6872   3.938   2.671   3.957
  887SOL     OW 6873   5.843   7.559   5.043
  887SOL    HW1 6874   5.896   7.483   5.018
  887SOL    HW2 6875   5.779   7.567   4.972
  888SOL     OW 6876   0.789   3.761   1.728
  888SOL    HW1 6877   0.797   3.802   1.642
  888SOL    HW2 6878   0.807   3.668   1.712
  889SOL     OW 6879   4.347   4.700   5.287
  889SOL    HW1 6880   4.337   4.723   5.195
  889SOL    HW2 6881   4.358   4.604   5.286
  890SOL     OW 6882   8.595   4.498   0.073
  890SOL    HW1 6883   8.519   4.440   0.062
  890SOL    HW2 6884   8.671   4.441   0.058
  891SOL     OW 6885   4.584   2.584   2.004
  891SOL    HW1 6886   4.677   2.602   1.990
  891SOL    HW2 6887   4.575   2.490   1.990
  892SOL     OW 6888   7.012   8.755   2.749
  892SOL    HW1 6889   6.976   8.719   2.830
  892SOL    HW2 6890   7.004   8.683   2.686
  893SOL     OW 6891   8.099   9.121   3.396
  893SOL    HW1 6892   8.040   9.142   3.324
  893SOL    HW2 6893   8.050   9.058   3.449
  894SOL     OW 6894   1.598   4.503   3.184
  894SOL    HW1 6895   1.631   4.416   3.163
  894SOL    HW2 6896   1.522   4.487   3.240
  895SOL     OW 6897   0.923   8.748   4.887
  895SOL    HW1 6898   0.955   8.657   4.887
  895SOL    HW2 6899   0.883   8.759   4.973
  896SOL     OW 6900   9.135   5.846   0.530
  896SOL    HW1 6901   9.122   5.791   0.607
  896SOL    HW2 6902   9.047   5.861   0.496
  897SOL     OW 6903   7.257   5.528   0.616
  897SOL    HW1 6904   7.172   5.553   0.654
  897SOL    HW2 6905   7.238   5.451   0.564
  898SOL     OW 6906   3.758   5.413   6.252
  898SOL    HW1 6907   3.776   5.384   6.341
  898SOL    HW2 6908   3.782   5.339   6.197
  899SOL     OW 6909   8.026   1.869   0.310
  899SOL    HW1 6910   8.008   1.798   0.371
  899SOL    HW2 6911   8.119   1.860   0.289
  900SOL     OW 6912   2.339   6.195   0.318
  900SOL    HW1 6913   2.311   6.277   0.277
  900SOL    HW2 6914   2.425   6.215   0.354
  901SOL     OW 6915   8.131   6.158   1.266
  901SOL    HW1 6916   8.165   6.236   1.221
  901SOL    HW2 6917   8.039   6.178   1.283
  902SOL     OW 6918   6.028   3.447   0.472
  902SOL    HW1 6919   6.003   3.414   0.386
  902SOL    HW2 6920   6.039   3.541   0.459
  903SOL     OW 6921   6.239   5.209   1.074
  903SOL    HW1 6922   6.226   5.241   1.163
  903SOL    HW2 6923   6.323   5.247   1.047
  904SOL     OW 6924  -1.675   4.485   5.467
  904SOL    HW1 6925  -1.747   4.511   5.410
  904SOL    HW2 6926  -1.719   4.449   5.545
  905SOL     OW 6927   2.009   3.599   4.361
  905SOL    HW1 6928   1.953   3.590   4.283
  905SOL    HW2 6929   2.022   3.693   4.371
  906SOL     OW 6930   4.920   2.567   2.110
  906SOL    HW1 6931   4.885   2.547   2.023
  906SOL    HW2 6932   5.002   2.614   2.092
  907SOL     OW 6933   1.519   1.246   0.651
  907SOL    HW1 6934   1.576   1.174   0.626
  907SOL    HW2 6935   1.443   1.204   0.691
  908SOL     OW 6936   8.749   4.221   0.485
  908SOL    HW1 6937   8.740   4.153   0.418
  908SOL    HW2 6938   8.700   4.295   0.450
  909SOL     OW 6939   5.547   4.061   5.678
  909SOL    HW1 6940   5.561   3.988   5.618
  909SOL    HW2 6941   5.454   4.082   5.669
  910SOL     OW 6942   6.676   5.944   3.989
  910SOL    HW1 6943   6.674   5.978   4.078
  910SOL    HW2 6944   6.598   5.980   3.947
  911SOL     OW 6945   4.689   6.684   6.176
  911SOL    HW1 6946   4.607   6.725   6.204
  911SOL    HW2 6947   4.667   6.638   6.095
  912SOL     OW 6948   2.723   7.523   1.494
  912SOL    HW1 6949   2.638   7.479   1.495
  912SOL    HW2 6950   2.769   7.488   1.570
  913SOL     OW 6951   1.256   8.489   2.945
  913SOL    HW1 6952   1.184   8.540   2.982
  913SOL    HW2 6953   1.321   8.486   3.015
  914SOL     OW 6954   4.518   0.802   0.265
  914SOL    HW1 6955   4.597   0.819   0.316
  914SOL    HW2 6956   4.502   0.708   0.277
  915SOL     OW 6957   3.698   8.881   5.604
  915SOL    HW1 6958   3.777   8.906   5.652
  915SOL    HW2 6959   3.682   8.790   5.630
  916SOL     OW 6960   4.461   0.572   0.969
  916SOL    HW1 6961   4.522   0.586   1.041
  916SOL    HW2 6962   4.450   0.477   0.964
  917SOL     OW 6963  -1.053   4.570   5.143
  917SOL    HW1 6964  -0.958   4.568   5.157
  917SOL    HW2 6965  -1.087   4.499   5.198
  918SOL     OW 6966   5.269  10.041   6.198
  918SOL    HW1 6967   5.287  10.135   6.211
  918SOL    HW2 6968   5.305  10.000   6.277
  919SOL     OW 6969   3.110   2.309   3.794
  919SOL    HW1 6970   3.014   2.311   3.790
  919SOL    HW2 6971   3.135   2.231   3.744
  920SOL     OW 6972   3.164   2.671   0.934
  920SOL    HW1 6973   3.084   2.692   0.981
  920SOL    HW2 6974   3.230   2.655   1.002
  921SOL     OW 6975   6.462   0.179   0.008
  921SOL    HW1 6976   6.512   0.255  -0.019
  921SOL    HW2 6977   6.526   0.122   0.051
  922SOL     OW 6978   3.460   2.902   1.583
  922SOL    HW1 6979   3.395   2.926   1.517
  922SOL    HW2 6980   3.412   2.851   1.648
  923SOL     OW 6981   6.489   4.704   4.018
  923SOL    HW1 6982   6.500   4.720   3.925
  923SOL    HW2 6983   6.531   4.779   4.060
  924SOL     OW 6984   6.190   4.696   3.884
  924SOL    HW1 6985   6.219   4.684   3.793
  924SOL    HW2 6986   6.249   4.642   3.936
  925SOL     OW 6987   3.226   2.853   0.459
  925SOL    HW1 6988   3.156   2.796   0.490
  925SOL    HW2 6989   3.263   2.892   0.538
  926SOL     OW 6990   1.813   4.032   5.743
  926SOL    HW1 6991   1.905   4.049   5.721
  926SOL    HW2 6992   1.775   4.119   5.757
  927SOL     OW 6993   6.656   0.789   1.107
  927SOL    HW1 6994   6.609   0.758   1.184
  927SOL    HW2 6995   6.661   0.712   1.050
  928SOL     OW 6996   4.104   6.863   6.002
  928SOL    HW1 6997   4.195   6.836   5.991
  928SOL    HW2 6998   4.105   6.922   6.077
  929SOL     OW 6999   8.310   6.322   1.105
  929SOL    HW1 7000   8.318   6.412   1.075
  929SOL    HW2 7001   8.399   6.298   1.132
  930SOL     OW 7002   8.598   7.950   1.466
  930SOL    HW1 7003   8.554   7.874   1.427
  930SOL    HW2 7004   8.690   7.938   1.442
  931SOL     OW 7005   1.911   6.754   2.952
  931SOL    HW1 7006   1.946   6.810   2.883
  931SOL    HW2 7007   1.988   6.714   2.993
  932SOL     OW 7008   5.644   7.549   4.839
  932SOL    HW1 7009   5.596   7.513   4.913
  932SOL    HW2 7010   5.628   7.487   4.768
  933SOL     OW 7011   2.009   6.372   5.228
  933SOL    HW1 7012   1.948   6.307   5.193
  933SOL    HW2 7013   1.954   6.448   5.248
  934SOL     OW 7014   8.888   6.240   0.197
  934SOL    HW1 7015   8.866   6.332   0.211
  934SOL    HW2 7016   8.844   6.193   0.268
  935SOL     OW 7017   4.592   6.241   5.651
  935SOL    HW1 7018   4.537   6.205   5.582
  935SOL    HW2 7019   4.543   6.225   5.732
  936SOL     OW 7020   3.597   6.790   5.906
  936SOL    HW1 7021   3.597   6.719   5.971
  936SOL    HW2 7022   3.511   6.830   5.914
  937SOL     OW 7023   7.691   7.247   0.272
  937SOL    HW1 7024   7.625   7.181   0.251
  937SOL    HW2 7025   7.670   7.273   0.362
  938SOL     OW 7026   3.650   7.015   5.225
  938SOL    HW1 7027   3.604   7.099   5.231
  938SOL    HW2 7028   3.678   6.997   5.315
  939SOL     OW 7029   1.883   9.681   6.294
  939SOL    HW1 7030   1.800   9.657   6.252
  939SOL    HW2 7031   1.867   9.666   6.387
  940SOL     OW 7032  -1.426   3.764   4.931
  940SOL    HW1 7033  -1.421   3.788   5.024
  940SOL    HW2 7034  -1.512   3.797   4.903
  941SOL     OW 7035   5.788   3.955   2.607
  941SOL    HW1 7036   5.878   3.932   2.582
  941SOL    HW2 7037   5.749   3.872   2.633
  942SOL     OW 7038   1.275   4.860   4.383
  942SOL    HW1 7039   1.188   4.864   4.423
  942SOL    HW2 7040   1.288   4.947   4.346
  943SOL     OW 7041   4.759   0.940   1.295
  943SOL    HW1 7042   4.735   0.968   1.384
  943SOL    HW2 7043   4.675   0.926   1.251
  944SOL     OW 7044   6.505   9.210   5.007
  944SOL    HW1 7045   6.411   9.193   5.020
  944SOL    HW2 7046   6.513   9.226   4.913
  945SOL     OW 7047   5.455   2.246   0.143
  945SOL    HW1 7048   5.536   2.296   0.152
  945SOL    HW2 7049   5.394   2.288   0.203
  946SOL     OW 7050  -0.125   2.733   4.589
  946SOL    HW1 7051  -0.146   2.781   4.669
  946SOL    HW2 7052  -0.084   2.652   4.620
  947SOL     OW 7053   0.833   5.047   5.741
  947SOL    HW1 7054   0.928   5.043   5.737
  947SOL    HW2 7055   0.813   5.137   5.763
  948SOL     OW 7056   1.644   5.200   3.548
  948SOL    HW1 7057   1.666   5.154   3.467
  948SOL    HW2 7058   1.550   5.217   3.541
  949SOL     OW 7059   2.676   7.974   4.451
  949SOL    HW1 7060   2.640   7.947   4.366
  949SOL    HW2 7061   2.603   7.962   4.512
  950SOL     OW 7062  -1.152   3.852   4.831
  950SOL    HW1 7063  -1.216   3.799   4.783
  950SOL    HW2 7064  -1.185   3.942   4.824
  951SOL     OW 7065   6.119   6.320   3.319
  951SOL    HW1 7066   6.075   6.380   3.379
  951SOL    HW2 7067   6.212   6.327   3.343
  952SOL     OW 7068   6.116   6.163   0.972
  952SOL    HW1 7069   6.031   6.146   0.931
  952SOL    HW2 7070   6.095   6.195   1.059
  953SOL     OW 7071   4.376   8.503   3.324
  953SOL    HW1 7072   4.471   8.496   3.318
  953SOL    HW2 7073   4.343   8.443   3.257
  954SOL     OW 7074   3.803   7.334   5.908
  954SOL    HW1 7075   3.795   7.283   5.988
  954SOL    HW2 7076   3.827   7.422   5.937
  955SOL     OW 7077   5.055   1.937   2.291
  955SOL    HW1 7078   5.139   1.982   2.292
  955SOL    HW2 7079   5.011   1.967   2.370
  956SOL     OW 7080   3.103   3.077   3.616
  956SOL    HW1 7081   3.156   3.129   3.555
  956SOL    HW2 7082   3.062   3.011   3.560
  957SOL     OW 7083   7.629   0.707   0.297
  957SOL    HW1 7084   7.554   0.650   0.316
  957SOL    HW2 7085   7.621   0.779   0.359
  958SOL     OW 7086   8.381   6.696   2.098
  958SOL    HW1 7087   8.395   6.639   2.174
  958SOL    HW2 7088   8.461   6.687   2.046
  959SOL     OW 7089   5.720   5.133   0.195
  959SOL    HW1 7090   5.627   5.108   0.190
  959SOL    HW2 7091   5.726   5.188   0.273
  960SOL     OW 7092   2.289   4.011   5.491
  960SOL    HW1 7093   2.287   3.934   5.434
  960SOL    HW2 7094   2.368   4.000   5.543
  961SOL     OW 7095   1.404   5.919   1.239
  961SOL    HW1 7096   1.476   5.959   1.287
  961SOL    HW2 7097   1.328   5.927   1.298
  962SOL     OW 7098   2.945   7.018   2.152
  962SOL    HW1 7099   2.854   7.000   2.131
  962SOL    HW2 7100   2.975   7.077   2.083
  963SOL     OW 7101   3.992   6.323   4.871
  963SOL    HW1 7102   4.069   6.369   4.905
  963SOL    HW2 7103   3.991   6.344   4.778
  964SOL     OW 7104   1.705   3.421   2.243
  964SOL    HW1 7105   1.684   3.391   2.155
  964SOL    HW2 7106   1.677   3.350   2.301
  965SOL     OW 7107   5.304   4.816   5.174
  965SOL    HW1 7108   5.334   4.825   5.265
  965SOL    HW2 7109   5.359   4.877   5.125
  966SOL     OW 7110   8.811   7.476   0.818
  966SOL    HW1 7111   8.737   7.528   0.787
  966SOL    HW2 7112   8.771   7.408   0.873
  967SOL     OW 7113   7.108   5.123   3.814
  967SOL    HW1 7114   7.051   5.184   3.861
  967SOL    HW2 7115   7.062   5.039   3.818
  968SOL     OW 7116   7.701   9.964   5.541
  968SOL    HW1 7117   7.688  10.013   5.460
  968SOL    HW2 7118   7.783   9.998   5.577
  969SOL     OW 7119   1.569   2.446   2.944
  969SOL    HW1 7120   1.565   2.414   2.854
  969SOL    HW2 7121   1.618   2.379   2.992
  970SOL     OW 7122   6.184   7.431   1.079
  970SOL    HW1 7123   6.111   7.370   1.067
  970SOL    HW2 7124   6.254   7.378   1.117
  971SOL     OW 7125   6.215   7.287   5.592
  971SOL    HW1 7126   6.152   7.351   5.626
  971SOL    HW2 7127   6.169   7.204   5.594
  972SOL     OW 7128   1.176   1.228   1.305
  972SOL    HW1 7129   1.135   1.191   1.384
  972SOL    HW2 7130   1.161   1.162   1.237
  973SOL     OW 7131  -0.084   4.035   3.524
  973SOL    HW1 7132  -0.032   3.982   3.585
  973SOL    HW2 7133  -0.023   4.056   3.453
  974SOL     OW 7134   5.126   7.884   2.168
  974SOL    HW1 7135   5.039   7.915   2.142
  974SOL    HW2 7136   5.168   7.859   2.086
  975SOL     OW 7137   0.751   4.453   5.706
  975SOL    HW1 7138   0.676   4.463   5.765
  975SOL    HW2 7139   0.827   4.473   5.760
  976SOL     OW 7140   3.964   8.360   2.855
  976SOL    HW1 7141   4.034   8.310   2.813
  976SOL    HW2 7142   3.883   8.317   2.827
  977SOL     OW 7143   4.586   6.933   1.791
  977SOL    HW1 7144   4.661   6.987   1.818
  977SOL    HW2 7145   4.590   6.856   1.848
  978SOL     OW 7146   4.435   8.312   5.945
  978SOL    HW1 7147   4.428   8.403   5.974
  978SOL    HW2 7148   4.373   8.264   6.001
  979SOL     OW 7149   4.134   2.044   2.610
  979SOL    HW1 7150   4.183   2.126   2.606
  979SOL    HW2 7151   4.156   1.999   2.529
  980SOL     OW 7152   2.283   3.648   6.247
  980SOL    HW1 7153   2.216   3.711   6.274
  980SOL    HW2 7154   2.302   3.597   6.325
  981SOL     OW 7155   6.776   4.480   2.201
  981SOL    HW1 7156   6.850   4.425   2.227
  981SOL    HW2 7157   6.815   4.568   2.192
  982SOL     OW 7158   4.109   1.273   0.945
  982SOL    HW1 7159   4.081   1.330   1.016
  982SOL    HW2 7160   4.072   1.187   0.967
  983SOL     OW 7161   4.709   4.394   4.358
  983SOL    HW1 7162   4.758   4.448   4.296
  983SOL    HW2 7163   4.773   4.372   4.426
  984SOL     OW 7164   4.913   4.279   4.529
  984SOL    HW1 7165   4.985   4.220   4.506
  984SOL    HW2 7166   4.957   4.359   4.559
  985SOL     OW 7167   6.323   4.509   4.112
  985SOL    HW1 7168   6.373   4.444   4.160
  985SOL    HW2 7169   6.383   4.584   4.104
  986SOL     OW 7170   1.355   2.786   4.422
  986SOL    HW1 7171   1.337   2.820   4.335
  986SOL    HW2 7172   1.366   2.691   4.409
  987SOL     OW 7173   6.467   7.400   2.614
  987SOL    HW1 7174   6.402   7.384   2.683
  987SOL    HW2 7175   6.440   7.345   2.541
  988SOL     OW 7176  -0.535   3.665   5.059
  988SOL    HW1 7177  -0.596   3.631   4.994
  988SOL    HW2 7178  -0.589   3.715   5.119
  989SOL     OW 7179   4.248   8.209   6.097
  989SOL    HW1 7180   4.178   8.146   6.082
  989SOL    HW2 7181   4.206   8.294   6.092
  990SOL     OW 7182   5.921   7.830   3.502
  990SOL    HW1 7183   5.923   7.784   3.586
  990SOL    HW2 7184   5.934   7.761   3.437
  991SOL     OW 7185  -0.172   1.882   1.487
  991SOL    HW1 7186  -0.138   1.949   1.546
  991SOL    HW2 7187  -0.113   1.885   1.412
  992SOL     OW 7188   3.320   7.690   3.039
  992SOL    HW1 7189   3.309   7.658   3.128
  992SOL    HW2 7190   3.390   7.755   3.045
  993SOL     OW 7191   5.877   4.852   5.515
  993SOL    HW1 7192   5.866   4.771   5.565
  993SOL    HW2 7193   5.910   4.823   5.429
  994SOL     OW 7194   6.021   7.695   4.007
  994SOL    HW1 7195   6.021   7.791   4.013
  994SOL    HW2 7196   5.931   7.670   4.030
  995SOL     OW 7197   0.029   7.694   5.401
  995SOL    HW1 7198  -0.006   7.769   5.353
  995SOL    HW2 7199   0.119   7.719   5.421
  996SOL     OW 7200   5.916   7.303   4.745
  996SOL    HW1 7201   5.899   7.285   4.652
  996SOL    HW2 7202   5.839   7.267   4.790
  997SOL     OW 7203   0.665   8.668   5.975
  997SOL    HW1 7204   0.590   8.708   6.019
  997SOL    HW2 7205   0.657   8.698   5.884
  998SOL     OW 7206   7.509   5.752   1.726
  998SOL    HW1 7207   7.597   5.753   1.765
  998SOL    HW2 7208   7.468   5.832   1.758
  999SOL     OW 7209  -0.075   8.341   5.529
  999SOL    HW1 7210  -0.059   8.254   5.492
  999SOL    HW2 7211  -0.155   8.370   5.486
 1000SOL     OW 7212   1.558   5.019   2.844
 1000SOL    HW1 7213   1.605   5.101   2.831
 1000SOL    HW2 7214   1.566   4.973   2.761
 1001SOL     OW 7215   2.892   7.850   2.957
 1001SOL    HW1 7216   2.944   7.785   2.911
 1001SOL    HW2 7217   2.848   7.899   2.887
 1002SOL     OW 7218   4.464   8.897   3.571
 1002SOL    HW1 7219   4.376   8.931   3.588
 1002SOL    HW2 7220   4.515   8.974   3.546
 1003SOL     OW 7221   1.475   7.230   3.282
 1003SOL    HW1 7222   1.430   7.305   3.242
 1003SOL    HW2 7223   1.427   7.214   3.364
 1004SOL     OW 7224   6.981   6.974   3.266
 1004SOL    HW1 7225   7.024   6.901   3.221
 1004SOL    HW2 7226   7.009   7.052   3.218
 1005SOL     OW 7227   4.054   2.378   0.062
 1005SOL    HW1 7228   4.124   2.428   0.103
 1005SOL    HW2 7229   4.035   2.424  -0.019
 1006SOL     OW 7230   2.338   2.511   3.014
 1006SOL    HW1 7231   2.374   2.466   2.938
 1006SOL    HW2 7232   2.243   2.514   2.998
 1007SOL     OW 7233   5.530   9.215   3.819
 1007SOL    HW1 7234   5.572   9.182   3.899
 1007SOL    HW2 7235   5.454   9.263   3.849
 1008SOL     OW 7236   5.520   6.515   1.713
 1008SOL    HW1 7237   5.569   6.445   1.756
 1008SOL    HW2 7238   5.434   6.477   1.695
 1009SOL     OW 7239   1.351  10.012   6.132
 1009SOL    HW1 7240   1.440   9.986   6.111
 1009SOL    HW2 7241   1.361  10.076   6.203
 1010SOL     OW 7242   0.688   5.318   3.912
 1010SOL    HW1 7243   0.639   5.335   3.832
 1010SOL    HW2 7244   0.730   5.233   3.897
 1011SOL     OW 7245   6.204   8.491   3.812
 1011SOL    HW1 7246   6.113   8.463   3.803
 1011SOL    HW2 7247   6.209   8.529   3.899
 1012SOL     OW 7248   0.022   7.052   4.704
 1012SOL    HW1 7249   0.034   7.122   4.641
 1012SOL    HW2 7250   0.061   7.085   4.785
 1013SOL     OW 7251   6.493  10.459   5.550
 1013SOL    HW1 7252   6.572  10.500   5.515
 1013SOL    HW2 7253   6.440  10.532   5.581
 1014SOL     OW 7254   1.663   7.726   5.505
 1014SOL    HW1 7255   1.698   7.684   5.427
 1014SOL    HW2 7256   1.716   7.691   5.577
 1015SOL     OW 7257   4.466   7.863   2.022
 1015SOL    HW1 7258   4.473   7.955   1.994
 1015SOL    HW2 7259   4.524   7.857   2.098
 1016SOL     OW 7260   5.894   2.859   3.388
 1016SOL    HW1 7261   5.873   2.768   3.410
 1016SOL    HW2 7262   5.873   2.866   3.294
 1017SOL     OW 7263   3.554   1.622   1.092
 1017SOL    HW1 7264   3.550   1.572   1.011
 1017SOL    HW2 7265   3.620   1.689   1.076
 1018SOL     OW 7266   7.477   7.734   3.841
 1018SOL    HW1 7267   7.523   7.683   3.908
 1018SOL    HW2 7268   7.453   7.669   3.775
 1019SOL     OW 7269   5.607   5.410   6.009
 1019SOL    HW1 7270   5.631   5.495   5.974
 1019SOL    HW2 7271   5.530   5.384   5.958
 1020SOL     OW 7272   5.443   2.502   2.029
 1020SOL    HW1 7273   5.460   2.530   2.119
 1020SOL    HW2 7274   5.522   2.528   1.981
 1021SOL     OW 7275   5.088   7.920   3.034
 1021SOL    HW1 7276   5.072   7.887   2.945
 1021SOL    HW2 7277   5.011   7.893   3.084
 1022SOL     OW 7278   3.470   8.548   2.751
 1022SOL    HW1 7279   3.401   8.488   2.725
 1022SOL    HW2 7280   3.491   8.523   2.841
 1023SOL     OW 7281   5.605   5.256   0.466
 1023SOL    HW1 7282   5.610   5.343   0.427
 1023SOL    HW2 7283   5.518   5.252   0.505
 1024SOL     OW 7284   1.872   4.739   5.328
 1024SOL    HW1 7285   1.845   4.675   5.262
 1024SOL    HW2 7286   1.968   4.735   5.328
 1025SOL     OW 7287   2.011   4.514   0.394
 1025SOL    HW1 7288   2.060   4.435   0.416
 1025SOL    HW2 7289   1.945   4.521   0.463
 1026SOL     OW 7290   1.158   1.834   0.649
 1026SOL    HW1 7291   1.083   1.888   0.676
 1026SOL    HW2 7292   1.128   1.744   0.663
 1027SOL     OW 7293   6.941   7.920   3.638
 1027SOL    HW1 7294   6.992   7.988   3.593
 1027SOL    HW2 7295   7.007   7.862   3.676
 1028SOL     OW 7296   4.971   5.902   1.257
 1028SOL    HW1 7297   4.911   5.950   1.314
 1028SOL    HW2 7298   5.048   5.885   1.312
 1029SOL     OW 7299   4.272   8.437   6.247
 1029SOL    HW1 7300   4.213   8.480   6.309
 1029SOL    HW2 7301   4.267   8.344   6.268
 1030SOL     OW 7302   3.323   9.364   5.598
 1030SOL    HW1 7303   3.393   9.344   5.536
 1030SOL    HW2 7304   3.339   9.307   5.673
 1031SOL     OW 7305   3.143  10.042   6.003
 1031SOL    HW1 7306   3.195  10.055   5.923
 1031SOL    HW2 7307   3.208  10.030   6.072
 1032SOL     OW 7308   3.932   1.122   1.145
 1032SOL    HW1 7309   3.921   1.089   1.235
 1032SOL    HW2 7310   3.843   1.132   1.112
 1033SOL     OW 7311   5.084   7.338   1.842
 1033SOL    HW1 7312   5.147   7.267   1.826
 1033SOL    HW2 7313   5.092   7.356   1.936
 1034SOL     OW 7314   7.686   2.778   0.250
 1034SOL    HW1 7315   7.658   2.687   0.242
 1034SOL    HW2 7316   7.706   2.788   0.343
 1035SOL     OW 7317   0.586   7.448   3.815
 1035SOL    HW1 7318   0.582   7.366   3.765
 1035SOL    HW2 7319   0.598   7.419   3.906
 1036SOL     OW 7320  -0.988   5.934   5.062
 1036SOL    HW1 7321  -1.045   5.958   4.989
 1036SOL    HW2 7322  -0.948   5.851   5.034
 1037SOL     OW 7323   0.413   6.541   4.088
 1037SOL    HW1 7324   0.403   6.452   4.120
 1037SOL    HW2 7325   0.473   6.583   4.150
 1038SOL     OW 7326   0.632   6.775   4.744
 1038SOL    HW1 7327   0.542   6.784   4.776
 1038SOL    HW2 7328   0.680   6.738   4.817
 1039SOL     OW 7329   2.403   7.278   1.793
 1039SOL    HW1 7330   2.325   7.282   1.849
 1039SOL    HW2 7331   2.382   7.212   1.727
 1040SOL     OW 7332   4.811   6.886   4.583
 1040SOL    HW1 7333   4.723   6.890   4.620
 1040SOL    HW2 7334   4.810   6.807   4.528
 1041SOL     OW 7335   4.177   3.439   5.245
 1041SOL    HW1 7336   4.127   3.401   5.172
 1041SOL    HW2 7337   4.177   3.371   5.311
 1042SOL     OW 7338   8.400   6.553   2.329
 1042SOL    HW1 7339   8.461   6.556   2.403
 1042SOL    HW2 7340   8.326   6.606   2.358
 1043SOL     OW 7341  -0.763   3.891   6.116
 1043SOL    HW1 7342  -0.702   3.893   6.189
 1043SOL    HW2 7343  -0.730   3.823   6.058
 1044SOL     OW 7344   1.152   4.583   3.582
 1044SOL    HW1 7345   1.152   4.666   3.630
 1044SOL    HW2 7346   1.125   4.517   3.646
 1045SOL     OW 7347   4.587   7.745   3.126
 1045SOL    HW1 7348   4.626   7.751   3.213
 1045SOL    HW2 7349   4.529   7.821   3.120
 1046SOL     OW 7350   1.270   3.054   3.377
 1046SOL    HW1 7351   1.324   3.051   3.298
 1046SOL    HW2 7352   1.244   2.963   3.392
 1047SOL     OW 7353   6.531   1.347   0.503
 1047SOL    HW1 7354   6.540   1.252   0.502
 1047SOL    HW2 7355   6.613   1.379   0.541
 1048SOL     OW 7356   0.941   6.080   6.093
 1048SOL    HW1 7357   1.029   6.115   6.109
 1048SOL    HW2 7358   0.939   5.998   6.143
 1049SOL     OW 7359  -0.384   2.046   3.000
 1049SOL    HW1 7360  -0.292   2.020   2.993
 1049SOL    HW2 7361  -0.400   2.050   3.095
 1050SOL     OW 7362   2.945   2.485   1.411
 1050SOL    HW1 7363   2.985   2.521   1.332
 1050SOL    HW2 7364   2.852   2.505   1.403
 1051SOL     OW 7365   8.141   4.688   1.344
 1051SOL    HW1 7366   8.223   4.728   1.315
 1051SOL    HW2 7367   8.156   4.594   1.335
 1052SOL     OW 7368   8.585   4.994   1.402
 1052SOL    HW1 7369   8.646   4.986   1.329
 1052SOL    HW2 7370   8.598   5.083   1.435
 1053SOL     OW 7371   2.867   6.754   1.141
 1053SOL    HW1 7372   2.930   6.693   1.179
 1053SOL    HW2 7373   2.906   6.779   1.057
 1054SOL     OW 7374   0.269   3.198   1.955
 1054SOL    HW1 7375   0.246   3.105   1.960
 1054SOL    HW2 7376   0.334   3.202   1.885
 1055SOL     OW 7377   1.846   4.033   3.995
 1055SOL    HW1 7378   1.862   4.127   4.001
 1055SOL    HW2 7379   1.799   4.010   4.075
 1056SOL     OW 7380   7.427   1.560   1.140
 1056SOL    HW1 7381   7.512   1.525   1.170
 1056SOL    HW2 7382   7.365   1.532   1.208
 1057SOL     OW 7383  -0.681   2.958   3.485
 1057SOL    HW1 7384  -0.593   2.992   3.476
 1057SOL    HW2 7385  -0.737   3.024   3.445
 1058SOL     OW 7386   6.191   7.519   6.061
 1058SOL    HW1 7387   6.284   7.538   6.059
 1058SOL    HW2 7388   6.184   7.436   6.107
 1059SOL     OW 7389   0.637   7.657   4.089
 1059SOL    HW1 7390   0.609   7.658   3.998
 1059SOL    HW2 7391   0.557   7.670   4.140
 1060SOL     OW 7392   8.006   8.204   2.261
 1060SOL    HW1 7393   8.086   8.159   2.236
 1060SOL    HW2 7394   8.026   8.297   2.249
 1061SOL     OW 7395   5.989   7.998   4.479
 1061SOL    HW1 7396   6.005   8.003   4.573
 1061SOL    HW2 7397   5.899   7.967   4.471
 1062SOL     OW 7398   1.142   5.818   1.494
 1062SOL    HW1 7399   1.065   5.763   1.505
 1062SOL    HW2 7400   1.183   5.820   1.581
 1063SOL     OW 7401   6.538   7.197   5.335
 1063SOL    HW1 7402   6.549   7.106   5.305
 1063SOL    HW2 7403   6.595   7.248   5.278
 1064SOL     OW 7404   7.540   7.397   0.808
 1064SOL    HW1 7405   7.548   7.443   0.891
 1064SOL    HW2 7406   7.514   7.308   0.832
 1065SOL     OW 7407   6.262   7.720   6.267
 1065SOL    HW1 7408   6.168   7.728   6.283
 1065SOL    HW2 7409   6.269   7.715   6.172
 1066SOL     OW 7410   0.686   3.017   2.983
 1066SOL    HW1 7411   0.596   3.049   2.984
 1066SOL    HW2 7412   0.698   2.976   3.069
 1067SOL     OW 7413   1.299   3.207   5.512
 1067SOL    HW1 7414   1.394   3.201   5.522
 1067SOL    HW2 7415   1.286   3.216   5.418
 1068SOL     OW 7416   2.599   6.310   5.934
 1068SOL    HW1 7417   2.635   6.295   6.021
 1068SOL    HW2 7418   2.655   6.378   5.896
 1069SOL     OW 7419   2.608   6.641   4.080
 1069SOL    HW1 7420   2.667   6.705   4.120
 1069SOL    HW2 7421   2.543   6.693   4.033
 1070SOL     OW 7422   2.796   6.183   3.912
 1070SOL    HW1 7423   2.742   6.230   3.976
 1070SOL    HW2 7424   2.826   6.105   3.958
 1071SOL     OW 7425   5.634   6.836   3.106
 1071SOL    HW1 7426   5.655   6.778   3.032
 1071SOL    HW2 7427   5.542   6.820   3.124
 1072SOL     OW 7428   1.811   1.963   2.782
 1072SOL    HW1 7429   1.870   2.006   2.843
 1072SOL    HW2 7430   1.848   1.982   2.696
 1073SOL     OW 7431   2.878   3.214   2.885
 1073SOL    HW1 7432   2.836   3.175   2.962
 1073SOL    HW2 7433   2.956   3.160   2.870
 1074SOL     OW 7434   1.381   8.929   4.874
 1074SOL    HW1 7435   1.308   8.970   4.922
 1074SOL    HW2 7436   1.348   8.919   4.784
 1075SOL     OW 7437   0.219   8.277   5.924
 1075SOL    HW1 7438   0.310   8.254   5.944
 1075SOL    HW2 7439   0.223   8.367   5.892
 1076SOL     OW 7440   4.851   6.188   5.264
 1076SOL    HW1 7441   4.848   6.170   5.170
 1076SOL    HW2 7442   4.824   6.279   5.273
 1077SOL     OW 7443   2.503   8.976   3.997
 1077SOL    HW1 7444   2.411   9.000   3.984
 1077SOL    HW2 7445   2.529   8.935   3.915
 1078SOL     OW 7446   1.983   6.858   2.724
 1078SOL    HW1 7447   1.993   6.793   2.655
 1078SOL    HW2 7448   2.028   6.936   2.691
 1079SOL     OW 7449   2.755   4.114   0.166
 1079SOL    HW1 7450   2.692   4.053   0.205
 1079SOL    HW2 7451   2.807   4.060   0.106
 1080SOL     OW 7452   7.027   3.914   2.560
 1080SOL    HW1 7453   6.984   3.875   2.636
 1080SOL    HW2 7454   6.968   3.894   2.487
 1081SOL     OW 7455   0.640   7.188   5.149
 1081SOL    HW1 7456   0.636   7.229   5.235
 1081SOL    HW2 7457   0.568   7.229   5.100
 1082SOL     OW 7458   5.324   0.601   0.405
 1082SOL    HW1 7459   5.416   0.630   0.407
 1082SOL    HW2 7460   5.322   0.525   0.463
 1083SOL     OW 7461   2.588   7.152   6.019
 1083SOL    HW1 7462   2.506   7.201   6.012
 1083SOL    HW2 7463   2.644   7.206   6.076
 1084SOL     OW 7464   2.883   8.257   5.841
 1084SOL    HW1 7465   2.830   8.285   5.916
 1084SOL    HW2 7466   2.948   8.198   5.879
 1085SOL     OW 7467   0.439   3.359   2.911
 1085SOL    HW1 7468   0.368   3.422   2.924
 1085SOL    HW2 7469   0.503   3.406   2.858
 1086SOL     OW 7470   3.858   4.484   5.303
 1086SOL    HW1 7471   3.881   4.577   5.305
 1086SOL    HW2 7472   3.792   4.474   5.371
 1087SOL     OW 7473   6.715   8.065   5.695
 1087SOL    HW1 7474   6.644   8.127   5.679
 1087SOL    HW2 7475   6.702   8.036   5.785
 1088SOL     OW 7476  -1.911   4.339   5.617
 1088SOL    HW1 7477  -1.873   4.319   5.702
 1088SOL    HW2 7478  -1.888   4.264   5.562
 1089SOL     OW 7479   2.699   4.943   6.195
 1089SOL    HW1 7480   2.722   5.035   6.206
 1089SOL    HW2 7481   2.612   4.935   6.235
 1090SOL     OW 7482   3.437   7.508   0.953
 1090SOL    HW1 7483   3.404   7.418   0.953
 1090SOL    HW2 7484   3.406   7.545   0.871
 1091SOL     OW 7485   3.965   7.910   5.621
 1091SOL    HW1 7486   4.041   7.871   5.578
 1091SOL    HW2 7487   3.933   7.841   5.680
 1092SOL     OW 7488   0.916   8.646   3.611
 1092SOL    HW1 7489   0.904   8.694   3.528
 1092SOL    HW2 7490   0.912   8.714   3.678
 1093SOL     OW 7491   0.964   5.417   4.142
 1093SOL    HW1 7492   0.937   5.451   4.228
 1093SOL    HW2 7493   0.956   5.322   4.151
 1094SOL     OW 7494   2.229   3.333   3.545
 1094SOL    HW1 7495   2.135   3.326   3.555
 1094SOL    HW2 7496   2.264   3.255   3.589
 1095SOL     OW 7497   5.373   4.274   5.396
 1095SOL    HW1 7498   5.462   4.291   5.366
 1095SOL    HW2 7499   5.321   4.345   5.359
 1096SOL     OW 7500   8.145   5.848   0.498
 1096SOL    HW1 7501   8.240   5.853   0.509
 1096SOL    HW2 7502   8.133   5.790   0.422
 1097SOL     OW 7503  -0.496   6.250   5.821
 1097SOL    HW1 7504  -0.530   6.324   5.871
 1097SOL    HW2 7505  -0.420   6.286   5.774
 1098SOL     OW 7506   8.091   7.576   1.743
 1098SOL    HW1 7507   8.054   7.664   1.732
 1098SOL    HW2 7508   8.100   7.543   1.653
 1099SOL     OW 7509   7.171   4.248   1.613
 1099SOL    HW1 7510   7.116   4.180   1.651
 1099SOL    HW2 7511   7.128   4.330   1.638
 1100SOL     OW 7512   6.856   5.560   3.619
 1100SOL    HW1 7513   6.917   5.585   3.550
 1100SOL    HW2 7514   6.887   5.475   3.649
 1101SOL     OW 7515   6.267   9.650   5.805
 1101SOL    HW1 7516   6.185   9.692   5.779
 1101SOL    HW2 7517   6.334   9.695   5.754
 1102SOL     OW 7518   3.560   9.994   4.722
 1102SOL    HW1 7519   3.543  10.000   4.816
 1102SOL    HW2 7520   3.540   9.903   4.701
 1103SOL     OW 7521   2.916   1.774   2.702
 1103SOL    HW1 7522   2.895   1.742   2.615
 1103SOL    HW2 7523   3.011   1.778   2.704
 1104SOL     OW 7524   2.214   1.494   0.487
 1104SOL    HW1 7525   2.250   1.560   0.427
 1104SOL    HW2 7526   2.264   1.505   0.568
 1105SOL     OW 7527   1.915   9.521   3.956
 1105SOL    HW1 7528   1.977   9.520   4.030
 1105SOL    HW2 7529   1.836   9.560   3.992
 1106SOL     OW 7530   7.922   6.271   0.095
 1106SOL    HW1 7531   7.985   6.328   0.139
 1106SOL    HW2 7532   7.953   6.182   0.114
 1107SOL     OW 7533   3.107   1.538   1.632
 1107SOL    HW1 7534   3.187   1.544   1.685
 1107SOL    HW2 7535   3.067   1.455   1.660
 1108SOL     OW 7536   1.081   8.713   4.556
 1108SOL    HW1 7537   1.085   8.619   4.575
 1108SOL    HW2 7538   1.100   8.756   4.639
 1109SOL     OW 7539   7.153   5.220   1.286
 1109SOL    HW1 7540   7.108   5.137   1.266
 1109SOL    HW2 7541   7.203   5.239   1.207
 1110SOL     OW 7542   2.693   4.981   0.485
 1110SOL    HW1 7543   2.628   5.017   0.547
 1110SOL    HW2 7544   2.703   5.050   0.419
 1111SOL     OW 7545   7.499   5.377   1.179
 1111SOL    HW1 7546   7.469   5.445   1.239
 1111SOL    HW2 7547   7.567   5.419   1.127
 1112SOL     OW 7548   9.066   5.756   0.762
 1112SOL    HW1 7549   9.106   5.787   0.843
 1112SOL    HW2 7550   8.988   5.811   0.750
 1113SOL     OW 7551   7.475   7.060   3.906
 1113SOL    HW1 7552   7.559   7.105   3.902
 1113SOL    HW2 7553   7.495   6.977   3.951
 1114SOL     OW 7554   2.696   6.529   4.432
 1114SOL    HW1 7555   2.637   6.457   4.453
 1114SOL    HW2 7556   2.674   6.597   4.496
 1115SOL     OW 7557   0.626   9.462   4.820
 1115SOL    HW1 7558   0.635   9.496   4.909
 1115SOL    HW2 7559   0.599   9.538   4.769
 1116SOL     OW 7560   5.519   7.386   5.035
 1116SOL    HW1 7561   5.515   7.406   5.128
 1116SOL    HW2 7562   5.429   7.362   5.011
 1117SOL     OW 7563   2.882   2.916   3.733
 1117SOL    HW1 7564   2.873   3.010   3.750
 1117SOL    HW2 7565   2.952   2.910   3.668
 1118SOL     OW 7566   6.239   3.773   1.514
 1118SOL    HW1 7567   6.278   3.695   1.473
 1118SOL    HW2 7568   6.304   3.801   1.578
 1119SOL     OW 7569   4.951   7.479   1.485
 1119SOL    HW1 7570   4.996   7.398   1.509
 1119SOL    HW2 7571   5.006   7.518   1.417
 1120SOL     OW 7572   0.429   7.684   4.356
 1120SOL    HW1 7573   0.467   7.684   4.444
 1120SOL    HW2 7574   0.410   7.592   4.338
 1121SOL     OW 7575   3.410   6.781   1.930
 1121SOL    HW1 7576   3.391   6.875   1.928
 1121SOL    HW2 7577   3.462   6.770   2.010
 1122SOL     OW 7578   3.858   8.821   6.071
 1122SOL    HW1 7579   3.805   8.791   6.144
 1122SOL    HW2 7580   3.926   8.876   6.111
 1123SOL     OW 7581   5.986   2.215   0.309
 1123SOL    HW1 7582   6.068   2.176   0.341
 1123SOL    HW2 7583   5.923   2.198   0.378
 1124SOL     OW 7584   2.277   5.743   0.504
 1124SOL    HW1 7585   2.339   5.815   0.519
 1124SOL    HW2 7586   2.222   5.743   0.583
 1125SOL     OW 7587   1.795   2.176   1.451
 1125SOL    HW1 7588   1.758   2.093   1.480
 1125SOL    HW2 7589   1.803   2.227   1.532
 1126SOL     OW 7590   2.087   0.557   0.286
 1126SOL    HW1 7591   2.042   0.479   0.254
 1126SOL    HW2 7592   2.179   0.543   0.262
 1127SOL     OW 7593   4.968  10.052   6.232
 1127SOL    HW1 7594   5.054  10.023   6.200
 1127SOL    HW2 7595   4.952  10.134   6.185
 1128SOL     OW 7596   0.880   5.113   4.921
 1128SOL    HW1 7597   0.920   5.188   4.878
 1128SOL    HW2 7598   0.827   5.072   4.852
 1129SOL     OW 7599   6.416   6.589   5.085
 1129SOL    HW1 7600   6.346   6.537   5.047
 1129SOL    HW2 7601   6.478   6.602   5.013
 1130SOL     OW 7602  -0.605   3.850   5.732
 1130SOL    HW1 7603  -0.620   3.775   5.790
 1130SOL    HW2 7604  -0.687   3.859   5.684
 1131SOL     OW 7605   3.457   2.939   0.281
 1131SOL    HW1 7606   3.397   2.872   0.313
 1131SOL    HW2 7607   3.498   2.976   0.359
 1132SOL     OW 7608   4.134   1.776   2.020
 1132SOL    HW1 7609   4.196   1.834   2.065
 1132SOL    HW2 7610   4.166   1.772   1.930
 1133SOL     OW 7611   5.303   0.989   1.384
 1133SOL    HW1 7612   5.380   0.966   1.436
 1133SOL    HW2 7613   5.229   0.974   1.444
 1134SOL     OW 7614   5.595   9.208   5.904
 1134SOL    HW1 7615   5.568   9.128   5.950
 1134SOL    HW2 7616   5.523   9.227   5.844
 1135SOL     OW 7617   6.773   5.721   4.570
 1135SOL    HW1 7618   6.846   5.703   4.629
 1135SOL    HW2 7619   6.740   5.806   4.598
 1136SOL     OW 7620   9.341   7.171   1.393
 1136SOL    HW1 7621   9.373   7.132   1.311
 1136SOL    HW2 7622   9.251   7.141   1.401
 1137SOL     OW 7623   5.672   7.028   0.537
 1137SOL    HW1 7624   5.647   6.938   0.518
 1137SOL    HW2 7625   5.593   7.080   0.521
 1138SOL     OW 7626   6.188   4.083   4.425
 1138SOL    HW1 7627   6.096   4.079   4.398
 1138SOL    HW2 7628   6.187   4.054   4.516
 1139SOL     OW 7629   0.939   7.422   6.273
 1139SOL    HW1 7630   0.905   7.512   6.272
 1139SOL    HW2 7631   0.871   7.371   6.229
 1140SOL     OW 7632   1.578   4.698   5.203
 1140SOL    HW1 7633   1.531   4.763   5.151
 1140SOL    HW2 7634   1.662   4.687   5.159
 1141SOL     OW 7635   4.143   6.487   5.019
 1141SOL    HW1 7636   4.141   6.418   5.085
 1141SOL    HW2 7637   4.198   6.555   5.057
 1142SOL     OW 7638   4.603   6.741   2.719
 1142SOL    HW1 7639   4.601   6.835   2.701
 1142SOL    HW2 7640   4.540   6.729   2.790
 1143SOL     OW 7641  -0.667   6.401   5.452
 1143SOL    HW1 7642  -0.574   6.399   5.430
 1143SOL    HW2 7643  -0.669   6.401   5.547
 1144SOL     OW 7644   2.707   6.162   0.896
 1144SOL    HW1 7645   2.683   6.113   0.818
 1144SOL    HW2 7646   2.671   6.112   0.969
 1145SOL     OW 7647   3.187   3.601   0.201
 1145SOL    HW1 7648   3.276   3.567   0.210
 1145SOL    HW2 7649   3.146   3.584   0.286
 1146SOL     OW 7650   6.988   5.582   0.658
 1146SOL    HW1 7651   6.931   5.654   0.631
 1146SOL    HW2 7652   6.934   5.503   0.649
 1147SOL     OW 7653   5.061   3.432   3.941
 1147SOL    HW1 7654   4.972   3.408   3.914
 1147SOL    HW2 7655   5.107   3.349   3.946
 1148SOL     OW 7656   7.873   7.271   3.273
 1148SOL    HW1 7657   7.912   7.342   3.222
 1148SOL    HW2 7658   7.948   7.226   3.312
 1149SOL     OW 7659   6.935   3.038   1.159
 1149SOL    HW1 7660   6.856   3.092   1.160
 1149SOL    HW2 7661   6.908   2.957   1.114
 1150SOL     OW 7662   3.130   6.651   5.810
 1150SOL    HW1 7663   3.154   6.625   5.721
 1150SOL    HW2 7664   3.206   6.628   5.864
 1151SOL     OW 7665   0.566   8.407   4.646
 1151SOL    HW1 7666   0.642   8.350   4.637
 1151SOL    HW2 7667   0.592   8.471   4.712
 1152SOL     OW 7668   7.259   2.056   1.139
 1152SOL    HW1 7669   7.287   2.144   1.113
 1152SOL    HW2 7670   7.177   2.041   1.092
 1153SOL     OW 7671  -0.321   4.874   5.273
 1153SOL    HW1 7672  -0.246   4.814   5.272
 1153SOL    HW2 7673  -0.282   4.961   5.280
 1154SOL     OW 7674   3.863   2.457   0.405
 1154SOL    HW1 7675   3.857   2.365   0.378
 1154SOL    HW2 7676   3.806   2.504   0.344
 1155SOL     OW 7677   1.417   7.602   5.526
 1155SOL    HW1 7678   1.419   7.587   5.620
 1155SOL    HW2 7679   1.495   7.656   5.508
 1156SOL     OW 7680   4.541   5.410   5.668
 1156SOL    HW1 7681   4.629   5.413   5.630
 1156SOL    HW2 7682   4.549   5.347   5.740
 1157SOL     OW 7683   0.629   5.106   2.789
 1157SOL    HW1 7684   0.604   5.140   2.875
 1157SOL    HW2 7685   0.712   5.150   2.769
 1158SOL     OW 7686   1.912   6.212   1.985
 1158SOL    HW1 7687   1.844   6.259   1.936
 1158SOL    HW2 7688   1.917   6.257   2.069
 1159SOL     OW 7689   7.099   7.870   2.383
 1159SOL    HW1 7690   7.162   7.940   2.369
 1159SOL    HW2 7691   7.150   7.799   2.421
 1160SOL     OW 7692   1.490   1.463   0.475
 1160SOL    HW1 7693   1.410   1.412   0.479
 1160SOL    HW2 7694   1.558   1.403   0.505
 1161SOL     OW 7695   5.025   3.503   5.749
 1161SOL    HW1 7696   5.089   3.437   5.721
 1161SOL    HW2 7697   4.995   3.472   5.835
 1162SOL     OW 7698   2.770   9.799   6.305
 1162SOL    HW1 7699   2.855   9.759   6.288
 1162SOL    HW2 7700   2.789   9.878   6.356
 1163SOL     OW 7701   2.773   7.365   4.819
 1163SOL    HW1 7702   2.716   7.441   4.831
 1163SOL    HW2 7703   2.861   7.401   4.824
 1164SOL     OW 7704   5.509   1.977   1.713
 1164SOL    HW1 7705   5.595   1.966   1.754
 1164SOL    HW2 7706   5.526   1.971   1.619
 1165SOL     OW 7707   5.125   1.708   2.482
 1165SOL    HW1 7708   5.157   1.695   2.393
 1165SOL    HW2 7709   5.039   1.666   2.483
 1166SOL     OW 7710   2.773   1.968   1.965
 1166SOL    HW1 7711   2.679   1.948   1.963
 1166SOL    HW2 7712   2.808   1.924   1.887
 1167SOL     OW 7713   0.766   5.654   5.321
 1167SOL    HW1 7714   0.840   5.666   5.262
 1167SOL    HW2 7715   0.689   5.677   5.269
 1168SOL     OW 7716   1.578   1.675   2.242
 1168SOL    HW1 7717   1.596   1.670   2.336
 1168SOL    HW2 7718   1.482   1.679   2.237
 1169SOL     OW 7719   1.530   3.702   0.969
 1169SOL    HW1 7720   1.582   3.749   1.034
 1169SOL    HW2 7721   1.483   3.771   0.922
 1170SOL     OW 7722  -0.226   5.146   5.248
 1170SOL    HW1 7723  -0.151   5.195   5.281
 1170SOL    HW2 7724  -0.216   5.148   5.153
 1171SOL     OW 7725   6.213   6.597   0.399
 1171SOL    HW1 7726   6.148   6.565   0.461
 1171SOL    HW2 7727   6.245   6.518   0.354
 1172SOL     OW 7728   5.227   4.810   6.236
 1172SOL    HW1 7729   5.210   4.870   6.309
 1172SOL    HW2 7730   5.241   4.725   6.278
 1173SOL     OW 7731   1.437   5.092   0.880
 1173SOL    HW1 7732   1.426   5.129   0.967
 1173SOL    HW2 7733   1.438   5.168   0.822
 1174SOL     OW 7734  -0.048   4.016   6.158
 1174SOL    HW1 7735  -0.121   3.956   6.141
 1174SOL    HW2 7736  -0.087   4.103   6.157
 1175SOL     OW 7737  -0.734   4.291   5.797
 1175SOL    HW1 7738  -0.648   4.248   5.792
 1175SOL    HW2 7739  -0.768   4.266   5.883
 1176SOL     OW 7740  -0.064   4.689   5.871
 1176SOL    HW1 7741  -0.097   4.654   5.789
 1176SOL    HW2 7742  -0.140   4.731   5.912
 1177SOL     OW 7743   3.994   6.049   4.732
 1177SOL    HW1 7744   4.020   6.130   4.687
 1177SOL    HW2 7745   3.985   6.075   4.823
 1178SOL     OW 7746   6.683   4.517   1.221
 1178SOL    HW1 7747   6.638   4.448   1.173
 1178SOL    HW2 7748   6.688   4.590   1.159
 1179SOL     OW 7749   6.541   7.193   6.088
 1179SOL    HW1 7750   6.499   7.233   6.012
 1179SOL    HW2 7751   6.513   7.101   6.085
 1180SOL     OW 7752   4.506   4.689   6.035
 1180SOL    HW1 7753   4.417   4.713   6.009
 1180SOL    HW2 7754   4.497   4.602   6.075
 1181SOL     OW 7755   6.192   7.706   1.049
 1181SOL    HW1 7756   6.280   7.729   1.079
 1181SOL    HW2 7757   6.192   7.610   1.045
 1182SOL     OW 7758  -0.086   4.127   4.393
 1182SOL    HW1 7759  -0.083   4.069   4.469
 1182SOL    HW2 7760  -0.130   4.077   4.325
 1183SOL     OW 7761   6.003   6.105   2.833
 1183SOL    HW1 7762   6.037   6.135   2.917
 1183SOL    HW2 7763   6.037   6.167   2.769
 1184SOL     OW 7764   7.884   4.538   1.000
 1184SOL    HW1 7765   7.912   4.522   0.910
 1184SOL    HW2 7766   7.883   4.452   1.041
 1185SOL     OW 7767   5.943  10.269   5.929
 1185SOL    HW1 7768   6.032  10.292   5.901
 1185SOL    HW2 7769   5.896  10.250   5.848
 1186SOL     OW 7770   5.477   3.856   4.351
 1186SOL    HW1 7771   5.394   3.870   4.397
 1186SOL    HW2 7772   5.502   3.943   4.321
 1187SOL     OW 7773   2.235   7.009   3.767
 1187SOL    HW1 7774   2.260   7.021   3.676
 1187SOL    HW2 7775   2.234   7.097   3.804
 1188SOL     OW 7776   6.151   1.685   1.301
 1188SOL    HW1 7777   6.149   1.662   1.208
 1188SOL    HW2 7778   6.169   1.603   1.346
 1189SOL     OW 7779   5.723   3.879   3.888
 1189SOL    HW1 7780   5.737   3.867   3.795
 1189SOL    HW2 7781   5.805   3.918   3.920
 1190SOL     OW 7782  -0.030   5.286   3.534
 1190SOL    HW1 7783  -0.054   5.344   3.461
 1190SOL    HW2 7784  -0.012   5.346   3.607
 1191SOL     OW 7785   5.613   5.365   4.918
 1191SOL    HW1 7786   5.656   5.286   4.886
 1191SOL    HW2 7787   5.525   5.336   4.942
 1192SOL     OW 7788   1.135   6.133   1.975
 1192SOL    HW1 7789   1.215   6.084   1.956
 1192SOL    HW2 7790   1.086   6.133   1.893
 1193SOL     OW 7791   1.723   1.628   1.613
 1193SOL    HW1 7792   1.756   1.539   1.605
 1193SOL    HW2 7793   1.762   1.661   1.694
 1194SOL     OW 7794   6.574   4.984   4.121
 1194SOL    HW1 7795   6.608   5.051   4.179
 1194SOL    HW2 7796   6.532   5.032   4.050
 1195SOL     OW 7797   7.087   6.690   4.332
 1195SOL    HW1 7798   6.995   6.695   4.306
 1195SOL    HW2 7799   7.121   6.615   4.283
 1196SOL     OW 7800  -0.074   5.719   5.327
 1196SOL    HW1 7801  -0.099   5.810   5.307
 1196SOL    HW2 7802  -0.051   5.720   5.420
 1197SOL     OW 7803   0.306   1.920   1.228
 1197SOL    HW1 7804   0.252   1.933   1.306
 1197SOL    HW2 7805   0.319   1.825   1.223
 1198SOL     OW 7806   5.272   0.757   0.123
 1198SOL    HW1 7807   5.344   0.694   0.127
 1198SOL    HW2 7808   5.227   0.747   0.207
 1199SOL     OW 7809   4.135   1.923   2.345
 1199SOL    HW1 7810   4.214   1.937   2.294
 1199SOL    HW2 7811   4.069   1.979   2.305
 1200SOL     OW 7812   0.813   6.709   4.939
 1200SOL    HW1 7813   0.905   6.723   4.917
 1200SOL    HW2 7814   0.806   6.738   5.030
 1201SOL     OW 7815   1.336   5.957   1.904
 1201SOL    HW1 7816   1.364   5.920   1.988
 1201SOL    HW2 7817   1.418   5.978   1.859
 1202SOL     OW 7818  -0.153   4.517   3.340
 1202SOL    HW1 7819  -0.165   4.585   3.406
 1202SOL    HW2 7820  -0.079   4.465   3.371
 1203SOL     OW 7821   5.697   6.294   1.791
 1203SOL    HW1 7822   5.677   6.349   1.867
 1203SOL    HW2 7823   5.792   6.293   1.786
 1204SOL     OW 7824  -0.906   6.593   5.572
 1204SOL    HW1 7825  -0.854   6.553   5.641
 1204SOL    HW2 7826  -0.974   6.642   5.618
 1205SOL     OW 7827   6.520   2.837   3.614
 1205SOL    HW1 7828   6.528   2.914   3.557
 1205SOL    HW2 7829   6.426   2.829   3.631
 1206SOL     OW 7830   2.501   5.528   4.841
 1206SOL    HW1 7831   2.413   5.562   4.828
 1206SOL    HW2 7832   2.555   5.606   4.856
 1207SOL     OW 7833   4.703   2.778   1.459
 1207SOL    HW1 7834   4.780   2.796   1.404
 1207SOL    HW2 7835   4.730   2.706   1.515
 1208SOL     OW 7836   4.730   5.518   0.494
 1208SOL    HW1 7837   4.664   5.546   0.430
 1208SOL    HW2 7838   4.809   5.566   0.470
 1209SOL     OW 7839  -0.096   2.161   2.063
 1209SOL    HW1 7840  -0.170   2.201   2.017
 1209SOL    HW2 7841  -0.105   2.067   2.048
 1210SOL     OW 7842   4.248   3.964   6.094
 1210SOL    HW1 7843   4.210   3.917   6.019
 1210SOL    HW2 7844   4.284   4.044   6.056
 1211SOL     OW 7845   1.768   4.960   0.072
 1211SOL    HW1 7846   1.857   4.930   0.051
 1211SOL    HW2 7847   1.712   4.886   0.052
 1212SOL     OW 7848   0.803   3.047   1.611
 1212SOL    HW1 7849   0.710   3.051   1.634
 1212SOL    HW2 7850   0.804   3.050   1.515
 1213SOL     OW 7851   6.760   7.051   0.561
 1213SOL    HW1 7852   6.744   7.123   0.500
 1213SOL    HW2 7853   6.674   7.028   0.595
 1214SOL     OW 7854   7.795   6.668   2.659
 1214SOL    HW1 7855   7.847   6.737   2.699
 1214SOL    HW2 7856   7.727   6.649   2.723
 1215SOL     OW 7857   6.180   5.051   1.884
 1215SOL    HW1 7858   6.274   5.036   1.873
 1215SOL    HW2 7859   6.140   5.010   1.808
 1216SOL     OW 7860  -1.942   3.701   5.588
 1216SOL    HW1 7861  -1.851   3.729   5.596
 1216SOL    HW2 7862  -1.943   3.613   5.624
 1217SOL     OW 7863   3.237   8.539   3.074
 1217SOL    HW1 7864   3.212   8.448   3.092
 1217SOL    HW2 7865   3.164   8.573   3.022
 1218SOL     OW 7866   4.011   8.742   5.755
 1218SOL    HW1 7867   3.992   8.721   5.663
 1218SOL    HW2 7868   4.101   8.774   5.755
 1219SOL     OW 7869   7.384   7.303   3.446
 1219SOL    HW1 7870   7.438   7.295   3.367
 1219SOL    HW2 7871   7.295   7.282   3.416
 1220SOL     OW 7872   1.793   2.703   4.633
 1220SOL    HW1 7873   1.768   2.693   4.542
 1220SOL    HW2 7874   1.781   2.617   4.672
 1221SOL     OW 7875   1.540   7.619   5.789
 1221SOL    HW1 7876   1.626   7.595   5.754
 1221SOL    HW2 7877   1.536   7.576   5.874
 1222SOL     OW 7878   1.725   2.327   3.665
 1222SOL    HW1 7879   1.785   2.377   3.720
 1222SOL    HW2 7880   1.638   2.349   3.697
 1223SOL     OW 7881   3.258   2.414   1.296
 1223SOL    HW1 7882   3.206   2.359   1.238
 1223SOL    HW2 7883   3.264   2.364   1.378
 1224SOL     OW 7884   4.831   5.674   5.676
 1224SOL    HW1 7885   4.847   5.769   5.675
 1224SOL    HW2 7886   4.763   5.660   5.610
 1225SOL     OW 7887   6.598   3.620   1.922
 1225SOL    HW1 7888   6.691   3.619   1.901
 1225SOL    HW2 7889   6.578   3.531   1.950
 1226SOL     OW 7890   1.711   6.020   4.082
 1226SOL    HW1 7891   1.710   6.113   4.057
 1226SOL    HW2 7892   1.668   6.018   4.167
 1227SOL     OW 7893   7.311   7.879   4.323
 1227SOL    HW1 7894   7.276   7.948   4.266
 1227SOL    HW2 7895   7.303   7.799   4.270
 1228SOL     OW 7896   7.399   9.574   4.047
 1228SOL    HW1 7897   7.446   9.633   3.988
 1228SOL    HW2 7898   7.309   9.573   4.015
 1229SOL     OW 7899   2.560   2.612   0.182
 1229SOL    HW1 7900   2.649   2.615   0.217
 1229SOL    HW2 7901   2.512   2.677   0.233
 1230SOL     OW 7902   5.536   4.117   4.275
 1230SOL    HW1 7903   5.559   4.188   4.334
 1230SOL    HW2 7904   5.505   4.160   4.196
 1231SOL     OW 7905   1.025   7.596   3.855
 1231SOL    HW1 7906   0.978   7.563   3.932
 1231SOL    HW2 7907   1.010   7.531   3.787
 1232SOL     OW 7908   8.481   3.910   0.231
 1232SOL    HW1 7909   8.446   3.916   0.142
 1232SOL    HW2 7910   8.564   3.862   0.220
 1233SOL     OW 7911   7.370   4.221   1.135
 1233SOL    HW1 7912   7.459   4.252   1.119
 1233SOL    HW2 7913   7.366   4.136   1.092
 1234SOL     OW 7914   1.776   7.317   5.414
 1234SOL    HW1 7915   1.779   7.299   5.508
 1234SOL    HW2 7916   1.683   7.321   5.394
 1235SOL     OW 7917   5.780   5.867   1.003
 1235SOL    HW1 7918   5.756   5.959   0.997
 1235SOL    HW2 7919   5.876   5.867   0.998
 1236SOL     OW 7920   4.499   7.605   4.626
 1236SOL    HW1 7921   4.469   7.600   4.717
 1236SOL    HW2 7922   4.420   7.625   4.576
 1237SOL     OW 7923   8.856   7.511   2.203
 1237SOL    HW1 7924   8.787   7.494   2.140
 1237SOL    HW2 7925   8.822   7.475   2.286
 1238SOL     OW 7926   7.089   8.987   5.330
 1238SOL    HW1 7927   7.113   8.938   5.251
 1238SOL    HW2 7928   7.173   9.006   5.372
 1239SOL     OW 7929   0.917   4.087   4.974
 1239SOL    HW1 7930   0.945   4.029   4.904
 1239SOL    HW2 7931   0.969   4.061   5.050
 1240SOL     OW 7932   7.699   9.350   3.961
 1240SOL    HW1 7933   7.604   9.341   3.964
 1240SOL    HW2 7934   7.715   9.414   3.892
 1241SOL     OW 7935   2.516   1.188   1.734
 1241SOL    HW1 7936   2.550   1.205   1.646
 1241SOL    HW2 7937   2.536   1.267   1.783
 1242SOL     OW 7938   6.938   9.048   5.881
 1242SOL    HW1 7939   6.863   8.988   5.887
 1242SOL    HW2 7940   7.010   9.000   5.922
 1243SOL     OW 7941  -0.863   2.623   4.025
 1243SOL    HW1 7942  -0.878   2.669   4.107
 1243SOL    HW2 7943  -0.949   2.589   4.000
 1244SOL     OW 7944   0.004   6.176   5.065
 1244SOL    HW1 7945  -0.062   6.196   4.998
 1244SOL    HW2 7946   0.064   6.114   5.021
 1245SOL     OW 7947   5.762   6.176   1.229
 1245SOL    HW1 7948   5.715   6.101   1.265
 1245SOL    HW2 7949   5.841   6.184   1.283
 1246SOL     OW 7950   5.976   8.593   5.859
 1246SOL    HW1 7951   5.989   8.564   5.949
 1246SOL    HW2 7952   5.899   8.649   5.862
 1247SOL     OW 7953   1.070   3.883   2.520
 1247SOL    HW1 7954   1.093   3.958   2.576
 1247SOL    HW2 7955   1.069   3.920   2.431
 1248SOL     OW 7956   5.749   1.464   1.711
 1248SOL    HW1 7957   5.684   1.520   1.753
 1248SOL    HW2 7958   5.793   1.419   1.783
 1249SOL     OW 7959   3.843   7.651   4.981
 1249SOL    HW1 7960   3.925   7.608   4.959
 1249SOL    HW2 7961   3.850   7.739   4.945
 1250SOL     OW 7962   5.897   5.951   1.632
 1250SOL    HW1 7963   5.896   5.906   1.717
 1250SOL    HW2 7964   5.812   5.995   1.627
 1251SOL     OW 7965   6.647   6.317   0.728
 1251SOL    HW1 7966   6.577   6.345   0.670
 1251SOL    HW2 7967   6.603   6.273   0.800
 1252SOL     OW 7968   5.594   1.756   2.154
 1252SOL    HW1 7969   5.625   1.846   2.146
 1252SOL    HW2 7970   5.533   1.745   2.080
 1253SOL     OW 7971   2.969   7.175   5.970
 1253SOL    HW1 7972   2.974   7.249   5.909
 1253SOL    HW2 7973   2.879   7.177   6.003
 1254SOL     OW 7974  -0.478   3.997   4.866
 1254SOL    HW1 7975  -0.453   3.934   4.798
 1254SOL    HW2 7976  -0.573   4.000   4.861
 1255SOL     OW 7977   5.079   8.335   3.680
 1255SOL    HW1 7978   5.039   8.414   3.716
 1255SOL    HW2 7979   5.063   8.267   3.746
 1256SOL     OW 7980   2.287   2.736   1.382
 1256SOL    HW1 7981   2.261   2.827   1.372
 1256SOL    HW2 7982   2.338   2.717   1.303
 1257SOL     OW 7983   5.350   3.727   3.408
 1257SOL    HW1 7984   5.387   3.714   3.495
 1257SOL    HW2 7985   5.422   3.768   3.359
 1258SOL     OW 7986   6.440   5.546   0.433
 1258SOL    HW1 7987   6.440   5.451   0.428
 1258SOL    HW2 7988   6.456   5.565   0.526
 1259SOL     OW 7989   3.686  10.561   6.071
 1259SOL    HW1 7990   3.776  10.529   6.084
 1259SOL    HW2 7991   3.646  10.554   6.158
 1260SOL     OW 7992   1.678   7.431   4.388
 1260SOL    HW1 7993   1.746   7.367   4.409
 1260SOL    HW2 7994   1.702   7.464   4.301
 1261SOL     OW 7995   3.358   4.240   4.861
 1261SOL    HW1 7996   3.419   4.166   4.866
 1261SOL    HW2 7997   3.316   4.230   4.775
 1262SOL     OW 7998   3.867   1.361   2.245
 1262SOL    HW1 7999   3.840   1.311   2.168
 1262SOL    HW2 8000   3.949   1.403   2.219
 1263SOL     OW 8001   0.215   6.499   6.301
 1263SOL    HW1 8002   0.204   6.406   6.282
 1263SOL    HW2 8003   0.128   6.529   6.329
 1264SOL     OW 8004   6.117   0.966   1.080
 1264SOL    HW1 8005   6.148   0.883   1.115
 1264SOL    HW2 8006   6.190   0.998   1.026
 1265SOL     OW 8007   0.282   7.327   5.260
 1265SOL    HW1 8008   0.198   7.311   5.304
 1265SOL    HW2 8009   0.347   7.317   5.329
 1266SOL     OW 8010   2.202  10.085   6.171
 1266SOL    HW1 8011   2.247  10.063   6.090
 1266SOL    HW2 8012   2.222  10.178   6.185
 1267SOL     OW 8013   2.790   5.946   0.279
 1267SOL    HW1 8014   2.842   6.002   0.221
 1267SOL    HW2 8015   2.842   5.867   0.289
 1268SOL     OW 8016   0.499   5.956   4.794
 1268SOL    HW1 8017   0.574   5.917   4.750
 1268SOL    HW2 8018   0.440   5.883   4.812
 1269SOL     OW 8019   1.118   2.795   1.757
 1269SOL    HW1 8020   1.048   2.857   1.780
 1269SOL    HW2 8021   1.169   2.840   1.690
 1270SOL     OW 8022  -1.093   5.950   5.615
 1270SOL    HW1 8023  -1.036   5.960   5.691
 1270SOL    HW2 8024  -1.033   5.923   5.545
 1271SOL     OW 8025   0.999   2.832   2.305
 1271SOL    HW1 8026   0.999   2.899   2.373
 1271SOL    HW2 8027   1.067   2.859   2.244
 1272SOL     OW 8028   8.374   5.162   1.128
 1272SOL    HW1 8029   8.360   5.254   1.148
 1272SOL    HW2 8030   8.286   5.124   1.128
 1273SOL     OW 8031   5.895   4.130   0.859
 1273SOL    HW1 8032   5.967   4.138   0.921
 1273SOL    HW2 8033   5.890   4.036   0.839
 1274SOL     OW 8034   0.713   1.253   0.187
 1274SOL    HW1 8035   0.763   1.203   0.251
 1274SOL    HW2 8036   0.621   1.232   0.205
 1275SOL     OW 8037   4.808   4.806   4.402
 1275SOL    HW1 8038   4.746   4.759   4.458
 1275SOL    HW2 8039   4.847   4.872   4.459
 1276SOL     OW 8040   5.029   7.036   6.088
 1276SOL    HW1 8041   4.966   7.074   6.026
 1276SOL    HW2 8042   4.977   6.975   6.140
 1277SOL     OW 8043   4.290   7.786   1.781
 1277SOL    HW1 8044   4.375   7.763   1.819
 1277SOL    HW2 8045   4.226   7.734   1.829
 1278SOL     OW 8046   1.059   6.213   2.540
 1278SOL    HW1 8047   1.085   6.305   2.550
 1278SOL    HW2 8048   1.070   6.195   2.447
 1279SOL     OW 8049   1.831   9.126   3.303
 1279SOL    HW1 8050   1.844   9.188   3.231
 1279SOL    HW2 8051   1.902   9.063   3.292
 1280SOL     OW 8052   1.140   4.344   1.820
 1280SOL    HW1 8053   1.098   4.316   1.738
 1280SOL    HW2 8054   1.147   4.264   1.871
 1281SOL     OW 8055   5.523   6.321   1.117
 1281SOL    HW1 8056   5.549   6.233   1.091
 1281SOL    HW2 8057   5.513   6.317   1.212
 1282SOL     OW 8058   8.318   7.463   1.167
 1282SOL    HW1 8059   8.275   7.532   1.117
 1282SOL    HW2 8060   8.267   7.384   1.149
 1283SOL     OW 8061   0.276   6.504   3.810
 1283SOL    HW1 8062   0.228   6.471   3.886
 1283SOL    HW2 8063   0.366   6.515   3.841
 1284SOL     OW 8064   0.380   3.788   2.480
 1284SOL    HW1 8065   0.452   3.838   2.440
 1284SOL    HW2 8066   0.421   3.742   2.553
 1285SOL     OW 8067   6.524   8.482   4.366
 1285SOL    HW1 8068   6.526   8.518   4.277
 1285SOL    HW2 8069   6.462   8.409   4.361
 1286SOL     OW 8070   4.596   7.371   4.849
 1286SOL    HW1 8071   4.521   7.335   4.897
 1286SOL    HW2 8072   4.599   7.463   4.875
 1287SOL     OW 8073   7.320   6.538   2.446
 1287SOL    HW1 8074   7.288   6.472   2.384
 1287SOL    HW2 8075   7.391   6.582   2.399
 1288SOL     OW 8076   4.115   2.606   1.121
 1288SOL    HW1 8077   4.135   2.699   1.114
 1288SOL    HW2 8078   4.174   2.564   1.058
 1289SOL     OW 8079   1.364   5.785   4.257
 1289SOL    HW1 8080   1.290   5.811   4.202
 1289SOL    HW2 8081   1.379   5.693   4.236
 1290SOL     OW 8082  -0.696   3.549   4.867
 1290SOL    HW1 8083  -0.760   3.479   4.872
 1290SOL    HW2 8084  -0.616   3.507   4.834
 1291SOL     OW 8085   3.679   8.281   3.561
 1291SOL    HW1 8086   3.682   8.185   3.554
 1291SOL    HW2 8087   3.623   8.309   3.489
 1292SOL     OW 8088   2.576  10.064   5.417
 1292SOL    HW1 8089   2.571  10.124   5.342
 1292SOL    HW2 8090   2.588  10.122   5.492
 1293SOL     OW 8091   2.402   5.397   5.498
 1293SOL    HW1 8092   2.341   5.393   5.572
 1293SOL    HW2 8093   2.379   5.321   5.445
 1294SOL     OW 8094   3.031   4.114   4.571
 1294SOL    HW1 8095   2.949   4.065   4.575
 1294SOL    HW2 8096   3.037   4.143   4.480
 1295SOL     OW 8097   4.983   7.916   5.225
 1295SOL    HW1 8098   4.921   7.876   5.286
 1295SOL    HW2 8099   5.036   7.974   5.280
 1296SOL     OW 8100   5.129   6.716   4.861
 1296SOL    HW1 8101   5.053   6.703   4.804
 1296SOL    HW2 8102   5.159   6.627   4.882
 1297SOL     OW 8103   1.850   2.736   1.086
 1297SOL    HW1 8104   1.764   2.701   1.107
 1297SOL    HW2 8105   1.905   2.713   1.161
 1298SOL     OW 8106  -0.168   8.459   5.291
 1298SOL    HW1 8107  -0.233   8.454   5.222
 1298SOL    HW2 8108  -0.119   8.377   5.284
 1299SOL     OW 8109   1.313   8.886   6.095
 1299SOL    HW1 8110   1.264   8.812   6.059
 1299SOL    HW2 8111   1.313   8.871   6.190
 1300SOL     OW 8112   0.162   4.442   6.019
 1300SOL    HW1 8113   0.096   4.499   6.058
 1300SOL    HW2 8114   0.165   4.365   6.075
 1301SOL     OW 8115  -0.135   1.534   2.093
 1301SOL    HW1 8116  -0.084   1.563   2.169
 1301SOL    HW2 8117  -0.076   1.476   2.046
 1302SOL     OW 8118   0.148   7.501   4.310
 1302SOL    HW1 8119   0.055   7.494   4.289
 1302SOL    HW2 8120   0.154   7.479   4.403
 1303SOL     OW 8121   2.284   7.979   2.030
 1303SOL    HW1 8122   2.279   7.890   2.063
 1303SOL    HW2 8123   2.240   8.032   2.097
 1304SOL     OW 8124   7.029   6.407   1.381
 1304SOL    HW1 8125   6.967   6.438   1.447
 1304SOL    HW2 8126   6.982   6.415   1.298
 1305SOL     OW 8127   1.144   6.239   4.399
 1305SOL    HW1 8128   1.205   6.247   4.473
 1305SOL    HW2 8129   1.064   6.204   4.438
 1306SOL     OW 8130   4.500   9.016   5.597
 1306SOL    HW1 8131   4.521   9.068   5.520
 1306SOL    HW2 8132   4.471   9.080   5.662
 1307SOL     OW 8133   4.494   9.904   5.794
 1307SOL    HW1 8134   4.431   9.947   5.736
 1307SOL    HW2 8135   4.573   9.958   5.786
 1308SOL     OW 8136   3.602   5.408   5.809
 1308SOL    HW1 8137   3.579   5.321   5.843
 1308SOL    HW2 8138   3.617   5.461   5.887
 1309SOL     OW 8139   6.182   4.774   0.866
 1309SOL    HW1 8140   6.142   4.859   0.885
 1309SOL    HW2 8141   6.155   4.755   0.776
 1310SOL     OW 8142   0.422   8.159   4.624
 1310SOL    HW1 8143   0.432   8.071   4.661
 1310SOL    HW2 8144   0.432   8.218   4.698
 1311SOL     OW 8145   2.988   6.984   0.605
 1311SOL    HW1 8146   3.056   6.922   0.578
 1311SOL    HW2 8147   2.907   6.948   0.569
 1312SOL     OW 8148   0.538  10.420   5.465
 1312SOL    HW1 8149   0.483  10.451   5.537
 1312SOL    HW2 8150   0.477  10.404   5.393
 1313SOL     OW 8151   4.545   6.918   3.706
 1313SOL    HW1 8152   4.599   6.922   3.627
 1313SOL    HW2 8153   4.529   7.010   3.728
 1314SOL     OW 8154   0.370   8.353   4.432
 1314SOL    HW1 8155   0.372   8.262   4.462
 1314SOL    HW2 8156   0.417   8.402   4.499
 1315SOL     OW 8157   8.165   7.889   3.484
 1315SOL    HW1 8158   8.101   7.941   3.532
 1315SOL    HW2 8159   8.113   7.829   3.431
 1316SOL     OW 8160   6.369   7.328   4.100
 1316SOL    HW1 8161   6.446   7.375   4.067
 1316SOL    HW2 8162   6.301   7.345   4.034
 1317SOL     OW 8163   0.819   8.458   3.766
 1317SOL    HW1 8164   0.863   8.528   3.717
 1317SOL    HW2 8165   0.891   8.412   3.810
 1318SOL     OW 8166   7.614   4.368   1.159
 1318SOL    HW1 8167   7.680   4.327   1.214
 1318SOL    HW2 8168   7.642   4.350   1.069
 1319SOL     OW 8169   2.572   8.977   4.630
 1319SOL    HW1 8170   2.515   8.993   4.705
 1319SOL    HW2 8171   2.659   9.002   4.661
 1320SOL     OW 8172   6.657   3.679   1.479
 1320SOL    HW1 8173   6.582   3.706   1.531
 1320SOL    HW2 8174   6.733   3.712   1.527
 1321SOL     OW 8175   4.297  10.158   5.701
 1321SOL    HW1 8176   4.321  10.191   5.787
 1321SOL    HW2 8177   4.286  10.236   5.648
 1322SOL     OW 8178  -0.072   3.344   4.057
 1322SOL    HW1 8179  -0.121   3.305   3.985
 1322SOL    HW2 8180  -0.020   3.414   4.016
 1323SOL     OW 8181   2.860   3.599   5.310
 1323SOL    HW1 8182   2.777   3.601   5.262
 1323SOL    HW2 8183   2.890   3.689   5.310
 1324SOL     OW 8184   3.759   8.074   2.445
 1324SOL    HW1 8185   3.677   8.036   2.412
 1324SOL    HW2 8186   3.790   8.012   2.511
 1325SOL     OW 8187   1.411   9.690   5.196
 1325SOL    HW1 8188   1.464   9.624   5.151
 1325SOL    HW2 8189   1.331   9.695   5.145
 1326SOL     OW 8190   2.122   5.922   6.030
 1326SOL    HW1 8191   2.066   5.846   6.050
 1326SOL    HW2 8192   2.061   5.995   6.021
 1327SOL     OW 8193   6.633  10.448   5.774
 1327SOL    HW1 8194   6.571  10.455   5.701
 1327SOL    HW2 8195   6.716  10.423   5.732
 1328SOL     OW 8196   5.940   4.973   0.199
 1328SOL    HW1 8197   5.873   5.036   0.175
 1328SOL    HW2 8198   5.900   4.888   0.183
 1329SOL     OW 8199   4.844   2.085   0.615
 1329SOL    HW1 8200   4.935   2.094   0.586
 1329SOL    HW2 8201   4.794   2.067   0.535
 1330SOL     OW 8202   1.158   6.171   6.241
 1330SOL    HW1 8203   1.251   6.189   6.226
 1330SOL    HW2 8204   1.151   6.165   6.336
 1331SOL     OW 8205   6.576   5.918   2.538
 1331SOL    HW1 8206   6.579   6.011   2.559
 1331SOL    HW2 8207   6.507   5.911   2.473
 1332SOL     OW 8208   7.137   8.174   3.724
 1332SOL    HW1 8209   7.173   8.226   3.651
 1332SOL    HW2 8210   7.113   8.239   3.790
 1333SOL     OW 8211   5.527   9.337   4.856
 1333SOL    HW1 8212   5.555   9.427   4.839
 1333SOL    HW2 8213   5.566   9.285   4.785
 1334SOL     OW 8214   4.052   7.767   2.976
 1334SOL    HW1 8215   3.977   7.715   2.947
 1334SOL    HW2 8216   4.054   7.842   2.916
 1335SOL     OW 8217   4.765   9.518   6.036
 1335SOL    HW1 8218   4.725   9.592   6.081
 1335SOL    HW2 8219   4.691   9.462   6.011
 1336SOL     OW 8220   6.800   8.259   2.005
 1336SOL    HW1 8221   6.780   8.353   2.008
 1336SOL    HW2 8222   6.791   8.235   1.913
 1337SOL     OW 8223   5.597   8.058   5.486
 1337SOL    HW1 8224   5.641   8.143   5.489
 1337SOL    HW2 8225   5.617   8.024   5.399
 1338SOL     OW 8226   1.838   5.346   5.397
 1338SOL    HW1 8227   1.893   5.279   5.357
 1338SOL    HW2 8228   1.816   5.406   5.325
 1339SOL     OW 8229   8.250   6.655   0.507
 1339SOL    HW1 8230   8.284   6.735   0.546
 1339SOL    HW2 8231   8.305   6.641   0.430
 1340SOL     OW 8232   5.518   3.164   3.426
 1340SOL    HW1 8233   5.528   3.103   3.500
 1340SOL    HW2 8234   5.582   3.233   3.444
 1341SOL     OW 8235   4.322   1.087   1.510
 1341SOL    HW1 8236   4.318   1.132   1.425
 1341SOL    HW2 8237   4.397   1.126   1.555
 1342SOL     OW 8238   3.518   4.786   0.404
 1342SOL    HW1 8239   3.540   4.744   0.487
 1342SOL    HW2 8240   3.458   4.725   0.361
 1343SOL     OW 8241   3.201   7.360   3.070
 1343SOL    HW1 8242   3.214   7.346   2.977
 1343SOL    HW2 8243   3.253   7.291   3.112
 1344SOL     OW 8244   1.353   4.031   2.337
 1344SOL    HW1 8245   1.315   4.024   2.425
 1344SOL    HW2 8246   1.445   4.007   2.349
 1345SOL     OW 8247   0.052   5.511   4.428
 1345SOL    HW1 8248   0.064   5.457   4.350
 1345SOL    HW2 8249  -0.043   5.527   4.432
 1346SOL     OW 8250   4.229   2.302   2.888
 1346SOL    HW1 8251   4.246   2.340   2.974
 1346SOL    HW2 8252   4.138   2.324   2.869
 1347SOL     OW 8253   6.139   4.416   2.852
 1347SOL    HW1 8254   6.153   4.465   2.933
 1347SOL    HW2 8255   6.227   4.399   2.819
 1348SOL     OW 8256   3.231   1.921   1.442
 1348SOL    HW1 8257   3.264   1.847   1.393
 1348SOL    HW2 8258   3.284   1.923   1.522
 1349SOL     OW 8259   6.010   9.731   5.755
 1349SOL    HW1 8260   5.973   9.804   5.705
 1349SOL    HW2 8261   5.955   9.656   5.731
 1350SOL     OW 8262  -0.017   6.920   4.047
 1350SOL    HW1 8263   0.033   6.878   4.116
 1350SOL    HW2 8264  -0.102   6.939   4.087
 1351SOL     OW 8265   7.482   4.858   2.828
 1351SOL    HW1 8266   7.508   4.790   2.765
 1351SOL    HW2 8267   7.565   4.891   2.862
 1352SOL     OW 8268   3.862   6.844   2.435
 1352SOL    HW1 8269   3.911   6.844   2.353
 1352SOL    HW2 8270   3.928   6.863   2.502
 1353SOL     OW 8271  -0.111   3.906   4.574
 1353SOL    HW1 8272  -0.183   3.912   4.636
 1353SOL    HW2 8273  -0.039   3.869   4.624
 1354SOL     OW 8274   3.372   2.916   3.654
 1354SOL    HW1 8275   3.293   2.916   3.600
 1354SOL    HW2 8276   3.375   2.828   3.693
 1355SOL     OW 8277   5.198   1.932   1.989
 1355SOL    HW1 8278   5.196   2.003   1.925
 1355SOL    HW2 8279   5.129   1.953   2.051
 1356SOL     OW 8280   1.572   8.788   5.180
 1356SOL    HW1 8281   1.531   8.733   5.113
 1356SOL    HW2 8282   1.612   8.726   5.241
 1357SOL     OW 8283   2.830   7.708   1.805
 1357SOL    HW1 8284   2.744   7.670   1.821
 1357SOL    HW2 8285   2.815   7.802   1.804
 1358SOL     OW 8286   4.288   2.640   4.014
 1358SOL    HW1 8287   4.278   2.734   4.031
 1358SOL    HW2 8288   4.279   2.632   3.919
 1359SOL     OW 8289   1.007   9.577   4.604
 1359SOL    HW1 8290   0.944   9.506   4.615
 1359SOL    HW2 8291   1.016   9.586   4.509
 1360SOL     OW 8292   6.124   2.983   4.222
 1360SOL    HW1 8293   6.172   2.907   4.255
 1360SOL    HW2 8294   6.036   2.973   4.258
 1361SOL     OW 8295   4.849   4.088   5.959
 1361SOL    HW1 8296   4.928   4.042   5.988
 1361SOL    HW2 8297   4.879   4.150   5.893
 1362SOL     OW 8298   7.292   7.698   4.105
 1362SOL    HW1 8299   7.249   7.630   4.052
 1362SOL    HW2 8300   7.313   7.767   4.043
 1363SOL     OW 8301   7.979   3.754   1.071
 1363SOL    HW1 8302   8.048   3.814   1.041
 1363SOL    HW2 8303   7.933   3.728   0.991
 1364SOL     OW 8304   7.054   5.072   2.564
 1364SOL    HW1 8305   7.121   5.056   2.630
 1364SOL    HW2 8306   7.064   5.164   2.539
 1365SOL     OW 8307   5.665   5.226   0.827
 1365SOL    HW1 8308   5.701   5.287   0.891
 1365SOL    HW2 8309   5.713   5.246   0.746
 1366SOL     OW 8310   4.915   7.077   0.761
 1366SOL    HW1 8311   4.989   7.120   0.805
 1366SOL    HW2 8312   4.913   6.989   0.798
 1367SOL     OW 8313   2.113   1.907   2.643
 1367SOL    HW1 8314   2.067   1.829   2.672
 1367SOL    HW2 8315   2.197   1.875   2.611
 1368SOL     OW 8316   0.259   3.273   2.221
 1368SOL    HW1 8317   0.307   3.221   2.285
 1368SOL    HW2 8318   0.282   3.235   2.136
 1369SOL     OW 8319   4.278   6.140   1.258
 1369SOL    HW1 8320   4.200   6.167   1.210
 1369SOL    HW2 8321   4.281   6.198   1.334
 1370SOL     OW 8322  -0.243   3.584   2.849
 1370SOL    HW1 8323  -0.321   3.628   2.815
 1370SOL    HW2 8324  -0.226   3.629   2.932
 1371SOL     OW 8325   7.835   8.695   3.364
 1371SOL    HW1 8326   7.745   8.689   3.332
 1371SOL    HW2 8327   7.827   8.731   3.452
 1372SOL     OW 8328   8.498   7.834   0.951
 1372SOL    HW1 8329   8.554   7.826   1.028
 1372SOL    HW2 8330   8.409   7.831   0.985
 1373SOL     OW 8331   4.775   7.560   5.511
 1373SOL    HW1 8332   4.860   7.598   5.488
 1373SOL    HW2 8333   4.719   7.581   5.437
 1374SOL     OW 8334   2.123   6.990   1.858
 1374SOL    HW1 8335   2.184   6.934   1.810
 1374SOL    HW2 8336   2.070   7.033   1.791
 1375SOL     OW 8337   6.289   7.973   2.077
 1375SOL    HW1 8338   6.216   7.912   2.068
 1375SOL    HW2 8339   6.367   7.917   2.068
 1376SOL     OW 8340   7.013   3.654   1.201
 1376SOL    HW1 8341   6.964   3.665   1.120
 1376SOL    HW2 8342   7.078   3.586   1.181
 1377SOL     OW 8343  -0.862   7.744   5.927
 1377SOL    HW1 8344  -0.914   7.824   5.928
 1377SOL    HW2 8345  -0.912   7.682   5.875
 1378SOL     OW 8346   1.606   8.421   4.952
 1378SOL    HW1 8347   1.669   8.446   5.019
 1378SOL    HW2 8348   1.613   8.326   4.945
 1379SOL     OW 8349   3.875   1.224   2.005
 1379SOL    HW1 8350   3.952   1.256   1.958
 1379SOL    HW2 8351   3.906   1.146   2.051
 1380SOL     OW 8352   0.895   0.875   1.219
 1380SOL    HW1 8353   0.838   0.799   1.230
 1380SOL    HW2 8354   0.860   0.940   1.280
 1381SOL     OW 8355  -0.065   3.071   4.236
 1381SOL    HW1 8356  -0.023   3.009   4.177
 1381SOL    HW2 8357  -0.047   3.157   4.198
 1382SOL     OW 8358   1.344   4.392   4.188
 1382SOL    HW1 8359   1.399   4.401   4.110
 1382SOL    HW2 8360   1.318   4.299   4.188
 1383SOL     OW 8361   2.022   3.062   0.847
 1383SOL    HW1 8362   1.960   3.054   0.920
 1383SOL    HW2 8363   2.108   3.052   0.888
 1384SOL     OW 8364   5.872   3.855   0.974
 1384SOL    HW1 8365   5.867   3.780   0.915
 1384SOL    HW2 8366   5.896   3.817   1.059
 1385SOL     OW 8367   0.208   2.290   3.155
 1385SOL    HW1 8368   0.227   2.232   3.229
 1385SOL    HW2 8369   0.227   2.238   3.077
 1386SOL     OW 8370   0.176   0.393   0.278
 1386SOL    HW1 8371   0.182   0.465   0.340
 1386SOL    HW2 8372   0.150   0.434   0.196
 1387SOL     OW 8373   3.312   2.811   3.968
 1387SOL    HW1 8374   3.271   2.888   3.929
 1387SOL    HW2 8375   3.377   2.847   4.029
 1388SOL     OW 8376   8.545   5.319   0.075
 1388SOL    HW1 8377   8.562   5.285   0.162
 1388SOL    HW2 8378   8.449   5.314   0.065
 1389SOL     OW 8379   6.921   2.170   2.034
 1389SOL    HW1 8380   6.913   2.096   2.095
 1389SOL    HW2 8381   6.834   2.176   1.993
 1390SOL     OW 8382   7.072   5.725   2.992
 1390SOL    HW1 8383   7.166   5.733   3.011
 1390SOL    HW2 8384   7.038   5.813   3.002
 1391SOL     OW 8385   6.258   5.906   0.763
 1391SOL    HW1 8386   6.306   5.950   0.692
 1391SOL    HW2 8387   6.226   5.825   0.724
 1392SOL     OW 8388  -0.011   1.332   0.989
 1392SOL    HW1 8389  -0.096   1.339   0.945
 1392SOL    HW2 8390   0.050   1.380   0.934
 1393SOL     OW 8391   5.881   6.567   1.364
 1393SOL    HW1 8392   5.825   6.567   1.441
 1393SOL    HW2 8393   5.820   6.577   1.290
 1394SOL     OW 8394  -0.172   5.314   4.576
 1394SOL    HW1 8395  -0.206   5.245   4.633
 1394SOL    HW2 8396  -0.224   5.308   4.497
 1395SOL     OW 8397   7.605   4.395   2.589
 1395SOL    HW1 8398   7.665   4.373   2.517
 1395SOL    HW2 8399   7.519   4.365   2.558
 1396SOL     OW 8400   1.513   1.934   0.168
 1396SOL    HW1 8401   1.532   1.876   0.242
 1396SOL    HW2 8402   1.577   2.004   0.175
 1397SOL     OW 8403   3.197   6.997   4.455
 1397SOL    HW1 8404   3.177   6.907   4.430
 1397SOL    HW2 8405   3.228   7.037   4.374
 1398SOL     OW 8406   4.980   6.906   2.577
 1398SOL    HW1 8407   5.075   6.903   2.566
 1398SOL    HW2 8408   4.967   6.952   2.660
 1399SOL     OW 8409   0.397   5.579   6.084
 1399SOL    HW1 8410   0.425   5.608   5.997
 1399SOL    HW2 8411   0.450   5.632   6.145
 1400SOL     OW 8412   6.479   7.398   0.736
 1400SOL    HW1 8413   6.459   7.335   0.806
 1400SOL    HW2 8414   6.562   7.437   0.763
 1401SOL     OW 8415   1.124   5.209   2.628
 1401SOL    HW1 8416   1.192   5.166   2.576
 1401SOL    HW2 8417   1.147   5.188   2.719
 1402SOL     OW 8418   1.618   8.307   2.755
 1402SOL    HW1 8419   1.599   8.304   2.849
 1402SOL    HW2 8420   1.661   8.223   2.737
 1403SOL     OW 8421   1.091   9.605   5.445
 1403SOL    HW1 8422   1.048   9.563   5.519
 1403SOL    HW2 8423   1.157   9.543   5.416
 1404SOL     OW 8424   4.240   7.958   4.274
 1404SOL    HW1 8425   4.199   8.044   4.263
 1404SOL    HW2 8426   4.201   7.924   4.354
 1405SOL     OW 8427   7.298   4.812   1.570
 1405SOL    HW1 8428   7.393   4.801   1.575
 1405SOL    HW2 8429   7.265   4.727   1.540
 1406SOL     OW 8430   2.297   9.022   3.573
 1406SOL    HW1 8431   2.373   9.071   3.606
 1406SOL    HW2 8432   2.264   8.975   3.650
 1407SOL     OW 8433  -0.284   7.527   5.091
 1407SOL    HW1 8434  -0.327   7.520   5.005
 1407SOL    HW2 8435  -0.299   7.617   5.119
 1408SOL     OW 8436   5.595   8.779   4.725
 1408SOL    HW1 8437   5.588   8.788   4.820
 1408SOL    HW2 8438   5.567   8.689   4.708
 1409SOL     OW 8439   6.740   3.242   1.105
 1409SOL    HW1 8440   6.738   3.325   1.152
 1409SOL    HW2 8441   6.648   3.214   1.102
 1410SOL     OW 8442   7.390   0.621   0.126
 1410SOL    HW1 8443   7.345   0.701   0.154
 1410SOL    HW2 8444   7.405   0.571   0.206
 1411SOL     OW 8445   3.547   6.951   3.309
 1411SOL    HW1 8446   3.594   7.020   3.354
 1411SOL    HW2 8447   3.485   6.917   3.373
 1412SOL     OW 8448   3.410   2.709   1.767
 1412SOL    HW1 8449   3.410   2.656   1.687
 1412SOL    HW2 8450   3.361   2.657   1.830
 1413SOL     OW 8451   2.255   6.008   0.152
 1413SOL    HW1 8452   2.272   6.076   0.217
 1413SOL    HW2 8453   2.161   5.988   0.162
 1414SOL     OW 8454   6.597   4.547   2.914
 1414SOL    HW1 8455   6.652   4.475   2.884
 1414SOL    HW2 8456   6.598   4.610   2.842
 1415SOL     OW 8457   0.939   1.654   0.735
 1415SOL    HW1 8458   0.875   1.707   0.688
 1415SOL    HW2 8459   0.952   1.700   0.818
 1416SOL     OW 8460   3.165   3.922   6.303
 1416SOL    HW1 8461   3.071   3.905   6.302
 1416SOL    HW2 8462   3.182   3.954   6.391
 1417SOL     OW 8463   1.167   6.967   3.731
 1417SOL    HW1 8464   1.151   7.059   3.712
 1417SOL    HW2 8465   1.192   6.965   3.823
 1418SOL     OW 8466   0.410   7.056   4.836
 1418SOL    HW1 8467   0.454   7.002   4.902
 1418SOL    HW2 8468   0.380   7.133   4.885
 1419SOL     OW 8469   0.429   4.999   5.477
 1419SOL    HW1 8470   0.408   5.088   5.504
 1419SOL    HW2 8471   0.524   4.998   5.467
 1420SOL     OW 8472   7.231   5.670   2.698
 1420SOL    HW1 8473   7.326   5.662   2.698
 1420SOL    HW2 8474   7.214   5.757   2.735
 1421SOL     OW 8475   1.090   3.204   0.688
 1421SOL    HW1 8476   1.119   3.115   0.705
 1421SOL    HW2 8477   1.153   3.239   0.626
 1422SOL     OW 8478   4.961   4.292   5.806
 1422SOL    HW1 8479   4.996   4.272   5.719
 1422SOL    HW2 8480   5.009   4.371   5.833
 1423SOL     OW 8481   4.005   4.273   3.425
 1423SOL    HW1 8482   4.085   4.289   3.476
 1423SOL    HW2 8483   3.936   4.266   3.492
 1424SOL     OW 8484   0.307   4.391   4.008
 1424SOL    HW1 8485   0.252   4.413   4.083
 1424SOL    HW2 8486   0.309   4.295   4.007
 1425SOL     OW 8487   3.056  10.207   6.271
 1425SOL    HW1 8488   3.004  10.267   6.217
 1425SOL    HW2 8489   3.126  10.178   6.212
 1426SOL     OW 8490   6.543   5.472   0.154
 1426SOL    HW1 8491   6.638   5.480   0.143
 1426SOL    HW2 8492   6.524   5.520   0.235
 1427SOL     OW 8493   4.335   7.089   4.731
 1427SOL    HW1 8494   4.258   7.135   4.764
 1427SOL    HW2 8495   4.360   7.138   4.653
 1428SOL     OW 8496   5.382   4.849   4.703
 1428SOL    HW1 8497   5.293   4.865   4.733
 1428SOL    HW2 8498   5.435   4.915   4.747
 1429SOL     OW 8499   2.856   4.423   0.157
 1429SOL    HW1 8500   2.895   4.359   0.216
 1429SOL    HW2 8501   2.783   4.460   0.207
 1430SOL     OW 8502   1.157   8.510   3.255
 1430SOL    HW1 8503   1.119   8.575   3.195
 1430SOL    HW2 8504   1.190   8.441   3.198
 1431SOL     OW 8505   5.151   7.853   4.594
 1431SOL    HW1 8506   5.189   7.766   4.608
 1431SOL    HW2 8507   5.061   7.836   4.566
 1432SOL     OW 8508   3.188   7.086   3.560
 1432SOL    HW1 8509   3.113   7.078   3.618
 1432SOL    HW2 8510   3.264   7.095   3.618
 1433SOL     OW 8511   3.065   2.836   0.100
 1433SOL    HW1 8512   2.979   2.875   0.113
 1433SOL    HW2 8513   3.125   2.910   0.102
 1434SOL     OW 8514   5.855   5.990   3.021
 1434SOL    HW1 8515   5.909   5.998   2.943
 1434SOL    HW2 8516   5.897   6.048   3.085
 1435SOL     OW 8517   6.975   5.927   1.354
 1435SOL    HW1 8518   6.930   5.909   1.272
 1435SOL    HW2 8519   6.927   5.877   1.420
 1436SOL     OW 8520   8.190   2.919   0.663
 1436SOL    HW1 8521   8.259   2.975   0.698
 1436SOL    HW2 8522   8.208   2.832   0.699
 1437SOL     OW 8523   1.331   2.989   4.692
 1437SOL    HW1 8524   1.338   3.084   4.696
 1437SOL    HW2 8525   1.335   2.968   4.599
 1438SOL     OW 8526   1.369   1.975   0.719
 1438SOL    HW1 8527   1.445   1.919   0.738
 1438SOL    HW2 8528   1.294   1.920   0.740
 1439SOL     OW 8529   1.369   7.317   2.588
 1439SOL    HW1 8530   1.362   7.287   2.678
 1439SOL    HW2 8531   1.285   7.292   2.548
 1440SOL     OW 8532   4.640   2.195   1.321
 1440SOL    HW1 8533   4.547   2.182   1.302
 1440SOL    HW2 8534   4.686   2.147   1.252
 1441SOL     OW 8535   5.134   6.371   4.204
 1441SOL    HW1 8536   5.215   6.420   4.193
 1441SOL    HW2 8537   5.092   6.411   4.281
 1442SOL     OW 8538   6.145   6.582   4.622
 1442SOL    HW1 8539   6.160   6.675   4.602
 1442SOL    HW2 8540   6.050   6.572   4.617
 1443SOL     OW 8541   2.348   3.104   0.157
 1443SOL    HW1 8542   2.291   3.141   0.090
 1443SOL    HW2 8543   2.352   3.011   0.136
 1444SOL     OW 8544   1.193   7.986   3.930
 1444SOL    HW1 8545   1.228   7.933   3.858
 1444SOL    HW2 8546   1.185   8.074   3.893
 1445SOL     OW 8547   0.767   5.537   2.222
 1445SOL    HW1 8548   0.686   5.588   2.231
 1445SOL    HW2 8549   0.753   5.484   2.144
 1446SOL     OW 8550   1.624   2.934   3.377
 1446SOL    HW1 8551   1.707   2.982   3.370
 1446SOL    HW2 8552   1.578   2.954   3.296
 1447SOL     OW 8553   5.053   4.907   5.889
 1447SOL    HW1 8554   4.984   4.856   5.933
 1447SOL    HW2 8555   5.005   4.971   5.837
 1448SOL     OW 8556   1.933   5.701   0.672
 1448SOL    HW1 8557   2.015   5.655   0.691
 1448SOL    HW2 8558   1.958   5.794   0.667
 1449SOL     OW 8559   2.431   7.210   0.289
 1449SOL    HW1 8560   2.418   7.254   0.373
 1449SOL    HW2 8561   2.432   7.280   0.225
 1450SOL     OW 8562   4.291   9.698   5.179
 1450SOL    HW1 8563   4.277   9.618   5.229
 1450SOL    HW2 8564   4.211   9.710   5.129
 1451SOL     OW 8565   9.048   5.041   0.078
 1451SOL    HW1 8566   9.006   5.080   0.154
 1451SOL    HW2 8567   9.090   5.114   0.032
 1452SOL     OW 8568   2.893   7.536   0.967
 1452SOL    HW1 8569   2.942   7.512   0.888
 1452SOL    HW2 8570   2.829   7.599   0.936
 1453SOL     OW 8571   3.045   1.879   0.750
 1453SOL    HW1 8572   2.969   1.931   0.777
 1453SOL    HW2 8573   3.013   1.789   0.745
 1454SOL     OW 8574   3.683   9.085   4.938
 1454SOL    HW1 8575   3.756   9.121   4.988
 1454SOL    HW2 8576   3.724   9.045   4.862
 1455SOL     OW 8577   8.246   8.351   2.191
 1455SOL    HW1 8578   8.254   8.317   2.102
 1455SOL    HW2 8579   8.179   8.419   2.185
 1456SOL     OW 8580   6.012   0.327   0.441
 1456SOL    HW1 8581   6.045   0.257   0.497
 1456SOL    HW2 8582   5.993   0.285   0.357
 1457SOL     OW 8583   5.319   5.899   1.025
 1457SOL    HW1 8584   5.367   5.982   1.020
 1457SOL    HW2 8585   5.228   5.923   1.004
 1458SOL     OW 8586   1.063   4.564   3.999
 1458SOL    HW1 8587   1.101   4.490   3.953
 1458SOL    HW2 8588   1.108   4.566   4.084
 1459SOL     OW 8589   2.444   2.782   0.355
 1459SOL    HW1 8590   2.471   2.762   0.445
 1459SOL    HW2 8591   2.355   2.818   0.364
 1460SOL     OW 8592   5.032   1.073   0.026
 1460SOL    HW1 8593   5.017   1.021  -0.053
 1460SOL    HW2 8594   5.001   1.161   0.004
 1461SOL     OW 8595   1.286   2.228   3.299
 1461SOL    HW1 8596   1.360   2.240   3.358
 1461SOL    HW2 8597   1.217   2.285   3.335
 1462SOL     OW 8598   6.542   3.833   3.788
 1462SOL    HW1 8599   6.453   3.849   3.756
 1462SOL    HW2 8600   6.556   3.899   3.856
 1463SOL     OW 8601   5.156   2.118   0.212
 1463SOL    HW1 8602   5.208   2.057   0.265
 1463SOL    HW2 8603   5.149   2.196   0.266
 1464SOL     OW 8604   6.484   5.332   3.944
 1464SOL    HW1 8605   6.436   5.402   3.988
 1464SOL    HW2 8606   6.572   5.369   3.931
 1465SOL     OW 8607   2.385   6.887   0.787
 1465SOL    HW1 8608   2.455   6.898   0.851
 1465SOL    HW2 8609   2.350   6.800   0.804
 1466SOL     OW 8610  -0.327   4.980   4.145
 1466SOL    HW1 8611  -0.380   5.047   4.188
 1466SOL    HW2 8612  -0.378   4.955   4.068
 1467SOL     OW 8613   3.382   9.219   4.609
 1467SOL    HW1 8614   3.473   9.230   4.583
 1467SOL    HW2 8615   3.376   9.260   4.696
 1468SOL     OW 8616  -0.037   2.425   1.555
 1468SOL    HW1 8617   0.006   2.349   1.593
 1468SOL    HW2 8618  -0.050   2.485   1.629
 1469SOL     OW 8619   7.954   8.349   3.912
 1469SOL    HW1 8620   8.007   8.429   3.909
 1469SOL    HW2 8621   7.924   8.343   4.002
 1470SOL     OW 8622   1.337   5.357   3.280
 1470SOL    HW1 8623   1.373   5.292   3.219
 1470SOL    HW2 8624   1.377   5.334   3.364
 1471SOL     OW 8625   1.672   8.755   4.168
 1471SOL    HW1 8626   1.764   8.739   4.190
 1471SOL    HW2 8627   1.641   8.813   4.238
 1472SOL     OW 8628   4.599   6.217   0.877
 1472SOL    HW1 8629   4.559   6.168   0.806
 1472SOL    HW2 8630   4.572   6.171   0.956
 1473SOL     OW 8631   6.182   1.435   0.336
 1473SOL    HW1 8632   6.172   1.361   0.396
 1473SOL    HW2 8633   6.271   1.426   0.302
 1474SOL     OW 8634   7.022   6.866   2.456
 1474SOL    HW1 8635   7.070   6.933   2.407
 1474SOL    HW2 8636   6.989   6.806   2.388
 1475SOL     OW 8637   4.874   7.067   3.241
 1475SOL    HW1 8638   4.830   7.048   3.159
 1475SOL    HW2 8639   4.847   7.156   3.264
 1476SOL     OW 8640   1.313   8.419   5.630
 1476SOL    HW1 8641   1.402   8.449   5.616
 1476SOL    HW2 8642   1.320   8.355   5.701
 1477SOL     OW 8643   4.616   7.078   4.944
 1477SOL    HW1 8644   4.535   7.116   4.910
 1477SOL    HW2 8645   4.619   7.105   5.035
 1478SOL     OW 8646   0.567   1.079   1.169
 1478SOL    HW1 8647   0.619   1.030   1.105
 1478SOL    HW2 8648   0.485   1.097   1.124
 1479SOL     OW 8649   5.044   9.486   5.395
 1479SOL    HW1 8650   5.107   9.422   5.362
 1479SOL    HW2 8651   4.965   9.471   5.343
 1480SOL     OW 8652   1.730   6.290   5.419
 1480SOL    HW1 8653   1.679   6.299   5.499
 1480SOL    HW2 8654   1.814   6.332   5.439
 1481SOL     OW 8655   5.317   5.188   0.053
 1481SOL    HW1 8656   5.342   5.242   0.128
 1481SOL    HW2 8657   5.328   5.098   0.084
 1482SOL     OW 8658   5.553   6.948   1.850
 1482SOL    HW1 8659   5.530   6.935   1.942
 1482SOL    HW2 8660   5.634   6.899   1.838
 1483SOL     OW 8661   7.188   2.355   0.451
 1483SOL    HW1 8662   7.281   2.334   0.443
 1483SOL    HW2 8663   7.177   2.376   0.544
 1484SOL     OW 8664   4.427   3.463   0.707
 1484SOL    HW1 8665   4.332   3.466   0.721
 1484SOL    HW2 8666   4.460   3.542   0.750
 1485SOL     OW 8667  -0.294   5.690   6.162
 1485SOL    HW1 8668  -0.274   5.754   6.231
 1485SOL    HW2 8669  -0.232   5.620   6.176
 1486SOL     OW 8670   1.490   1.226   1.983
 1486SOL    HW1 8671   1.512   1.310   2.024
 1486SOL    HW2 8672   1.572   1.177   1.984
 1487SOL     OW 8673   5.379   8.364   1.921
 1487SOL    HW1 8674   5.318   8.333   1.855
 1487SOL    HW2 8675   5.463   8.323   1.898
 1488SOL     OW 8676   6.981   2.593   1.042
 1488SOL    HW1 8677   7.070   2.620   1.065
 1488SOL    HW2 8678   6.972   2.506   1.081
 1489SOL     OW 8679   5.694   8.502   3.921
 1489SOL    HW1 8680   5.686   8.596   3.935
 1489SOL    HW2 8681   5.777   8.491   3.874
 1490SOL     OW 8682   3.729   7.800   3.383
 1490SOL    HW1 8683   3.692   7.727   3.434
 1490SOL    HW2 8684   3.809   7.764   3.345
 1491SOL     OW 8685   7.123   5.055   3.053
 1491SOL    HW1 8686   7.084   4.968   3.052
 1491SOL    HW2 8687   7.181   5.056   3.129
 1492SOL     OW 8688   7.958   7.913   2.293
 1492SOL    HW1 8689   7.909   7.972   2.235
 1492SOL    HW2 8690   8.038   7.960   2.314
 1493SOL     OW 8691   4.567   7.935   4.294
 1493SOL    HW1 8692   4.504   7.916   4.224
 1493SOL    HW2 8693   4.592   8.026   4.280
 1494SOL     OW 8694  -0.271   1.816   2.138
 1494SOL    HW1 8695  -0.239   1.774   2.058
 1494SOL    HW2 8696  -0.278   1.744   2.202
 1495SOL     OW 8697   3.476   8.092   2.424
 1495SOL    HW1 8698   3.416   8.162   2.449
 1495SOL    HW2 8699   3.515   8.123   2.341
 1496SOL     OW 8700   5.856   8.798   3.731
 1496SOL    HW1 8701   5.776   8.850   3.727
 1496SOL    HW2 8702   5.868   8.765   3.642
 1497SOL     OW 8703   4.294   1.973   2.123
 1497SOL    HW1 8704   4.370   1.956   2.066
 1497SOL    HW2 8705   4.305   2.064   2.150
 1498SOL     OW 8706   6.116   1.898   0.103
 1498SOL    HW1 8707   6.187   1.857   0.053
 1498SOL    HW2 8708   6.086   1.829   0.163
 1499SOL     OW 8709   5.825   1.652   1.135
 1499SOL    HW1 8710   5.846   1.559   1.130
 1499SOL    HW2 8711   5.824   1.671   1.229
 1500SOL     OW 8712   6.611   3.923   2.850
 1500SOL    HW1 8713   6.599   3.828   2.845
 1500SOL    HW2 8714   6.522   3.958   2.851
 1501SOL     OW 8715  -0.095   5.333   5.569
 1501SOL    HW1 8716  -0.162   5.352   5.504
 1501SOL    HW2 8717  -0.130   5.369   5.651
 1502SOL     OW 8718   5.040   8.739   2.563
 1502SOL    HW1 8719   4.970   8.724   2.626
 1502SOL    HW2 8720   5.119   8.707   2.606
 1503SOL     OW 8721   3.985   2.575   2.338
 1503SOL    HW1 8722   3.985   2.667   2.362
 1503SOL    HW2 8723   3.936   2.572   2.256
 1504SOL     OW 8724   6.619   7.309   0.152
 1504SOL    HW1 8725   6.596   7.273   0.067
 1504SOL    HW2 8726   6.541   7.295   0.206
 1505SOL     OW 8727   4.964   6.553   0.729
 1505SOL    HW1 8728   5.049   6.558   0.774
 1505SOL    HW2 8729   4.961   6.464   0.694
 1506SOL     OW 8730   8.412   5.574   0.176
 1506SOL    HW1 8731   8.480   5.508   0.160
 1506SOL    HW2 8732   8.333   5.535   0.138
 1507SOL     OW 8733   6.170   6.978   4.931
 1507SOL    HW1 8734   6.179   6.996   4.838
 1507SOL    HW2 8735   6.075   6.971   4.946
 1508SOL     OW 8736   6.188   4.205   3.600
 1508SOL    HW1 8737   6.181   4.295   3.569
 1508SOL    HW2 8738   6.103   4.187   3.640
 1509SOL     OW 8739   5.395   6.320   4.543
 1509SOL    HW1 8740   5.365   6.230   4.534
 1509SOL    HW2 8741   5.336   6.358   4.608
 1510SOL     OW 8742  -1.085   6.809   5.749
 1510SOL    HW1 8743  -1.156   6.746   5.763
 1510SOL    HW2 8744  -1.126   6.880   5.700
 1511SOL     OW 8745  -0.031   1.165   1.499
 1511SOL    HW1 8746  -0.028   1.189   1.592
 1511SOL    HW2 8747   0.032   1.223   1.457
 1512SOL     OW 8748   4.105   6.412   4.293
 1512SOL    HW1 8749   4.081   6.360   4.216
 1512SOL    HW2 8750   4.175   6.362   4.334
 1513SOL     OW 8751   6.536   7.972   2.386
 1513SOL    HW1 8752   6.458   8.026   2.373
 1513SOL    HW2 8753   6.567   7.995   2.473
 1514SOL     OW 8754   8.017   4.098   1.464
 1514SOL    HW1 8755   8.107   4.068   1.449
 1514SOL    HW2 8756   7.963   4.034   1.419
 1515SOL     OW 8757   0.210  10.541   6.148
 1515SOL    HW1 8758   0.177  10.464   6.194
 1515SOL    HW2 8759   0.132  10.584   6.112
 1516SOL     OW 8760   4.352   6.291   0.218
 1516SOL    HW1 8761   4.341   6.202   0.184
 1516SOL    HW2 8762   4.411   6.333   0.155
 1517SOL     OW 8763   2.906   6.248   3.160
 1517SOL    HW1 8764   2.945   6.335   3.154
 1517SOL    HW2 8765   2.857   6.237   3.079
 1518SOL     OW 8766   3.591   6.394   0.329
 1518SOL    HW1 8767   3.518   6.419   0.385
 1518SOL    HW2 8768   3.584   6.452   0.254
 1519SOL     OW 8769   6.223   5.467   4.854
 1519SOL    HW1 8770   6.187   5.422   4.778
 1519SOL    HW2 8771   6.174   5.549   4.860
 1520SOL     OW 8772   5.901   7.317   4.167
 1520SOL    HW1 8773   5.923   7.269   4.087
 1520SOL    HW2 8774   5.880   7.248   4.230
 1521SOL     OW 8775   2.910   8.540   3.998
 1521SOL    HW1 8776   2.874   8.628   4.007
 1521SOL    HW2 8777   2.957   8.541   3.914
 1522SOL     OW 8778   6.799   5.556   1.357
 1522SOL    HW1 8779   6.870   5.588   1.412
 1522SOL    HW2 8780   6.731   5.527   1.419
 1523SOL     OW 8781   1.222   9.503   4.269
 1523SOL    HW1 8782   1.177   9.420   4.252
 1523SOL    HW2 8783   1.310   9.477   4.296
 1524SOL     OW 8784  -0.146   1.490   1.535
 1524SOL    HW1 8785  -0.138   1.512   1.442
 1524SOL    HW2 8786  -0.164   1.396   1.536
 1525SOL     OW 8787   1.308   2.406   3.697
 1525SOL    HW1 8788   1.378   2.408   3.762
 1525SOL    HW2 8789   1.270   2.318   3.705
 1526SOL     OW 8790   1.152   5.235   1.528
 1526SOL    HW1 8791   1.143   5.329   1.537
 1526SOL    HW2 8792   1.203   5.223   1.448
 1527SOL     OW 8793   0.333   8.772   5.467
 1527SOL    HW1 8794   0.401   8.772   5.399
 1527SOL    HW2 8795   0.286   8.854   5.453
 1528SOL     OW 8796   5.511   6.070   0.929
 1528SOL    HW1 8797   5.498   6.151   0.881
 1528SOL    HW2 8798   5.563   6.015   0.870
 1529SOL     OW 8799   4.739   7.426   2.933
 1529SOL    HW1 8800   4.799   7.378   2.876
 1529SOL    HW2 8801   4.668   7.364   2.951
 1530SOL     OW 8802  -0.661   3.898   4.002
 1530SOL    HW1 8803  -0.674   3.987   3.969
 1530SOL    HW2 8804  -0.637   3.910   4.094
 1531SOL     OW 8805   1.841   3.302   3.935
 1531SOL    HW1 8806   1.782   3.227   3.937
 1531SOL    HW2 8807   1.787   3.373   3.899
 1532SOL     OW 8808   5.372   7.986   3.322
 1532SOL    HW1 8809   5.351   7.969   3.414
 1532SOL    HW2 8810   5.457   7.944   3.308
 1533SOL     OW 8811   5.855   6.644   1.710
 1533SOL    HW1 8812   5.919   6.573   1.701
 1533SOL    HW2 8813   5.821   6.635   1.799
 1534SOL     OW 8814   6.105   3.793   2.287
 1534SOL    HW1 8815   6.062   3.729   2.231
 1534SOL    HW2 8816   6.100   3.875   2.237
 1535SOL     OW 8817   2.788   4.655   5.699
 1535SOL    HW1 8818   2.844   4.619   5.768
 1535SOL    HW2 8819   2.736   4.581   5.670
 1536SOL     OW 8820   0.955   6.204   4.602
 1536SOL    HW1 8821   0.954   6.281   4.659
 1536SOL    HW2 8822   0.888   6.222   4.536
 1537SOL     OW 8823   0.410   4.019   1.869
 1537SOL    HW1 8824   0.379   4.109   1.865
 1537SOL    HW2 8825   0.336   3.969   1.903
 1538SOL     OW 8826   5.792   3.982   3.295
 1538SOL    HW1 8827   5.831   4.035   3.226
 1538SOL    HW2 8828   5.793   4.039   3.372
 1539SOL     OW 8829   7.733   8.170   4.426
 1539SOL    HW1 8830   7.667   8.151   4.359
 1539SOL    HW2 8831   7.686   8.166   4.509
 1540SOL     OW 8832   0.220   2.767   4.314
 1540SOL    HW1 8833   0.191   2.678   4.294
 1540SOL    HW2 8834   0.295   2.755   4.372
 1541SOL     OW 8835   5.449   1.595   1.057
 1541SOL    HW1 8836   5.441   1.551   1.141
 1541SOL    HW2 8837   5.513   1.542   1.008
 1542SOL     OW 8838   6.237   7.996   6.305
 1542SOL    HW1 8839   6.210   7.904   6.306
 1542SOL    HW2 8840   6.300   8.003   6.377
 1543SOL     OW 8841   6.131   4.272   2.375
 1543SOL    HW1 8842   6.141   4.182   2.407
 1543SOL    HW2 8843   6.098   4.321   2.450
 1544SOL     OW 8844   0.096   4.187   4.139
 1544SOL    HW1 8845   0.064   4.184   4.229
 1544SOL    HW2 8846   0.156   4.113   4.132
 1545SOL     OW 8847   2.121   5.445   4.244
 1545SOL    HW1 8848   2.116   5.395   4.326
 1545SOL    HW2 8849   2.050   5.509   4.251
 1546SOL     OW 8850   2.213   0.460   0.541
 1546SOL    HW1 8851   2.161   0.510   0.479
 1546SOL    HW2 8852   2.172   0.373   0.542
 1547SOL     OW 8853   2.513   5.224   4.757
 1547SOL    HW1 8854   2.560   5.256   4.680
 1547SOL    HW2 8855   2.449   5.293   4.776
 1548SOL     OW 8856   2.369   1.361   1.022
 1548SOL    HW1 8857   2.437   1.403   0.969
 1548SOL    HW2 8858   2.386   1.267   1.012
 1549SOL     OW 8859   1.132   2.089   1.259
 1549SOL    HW1 8860   1.153   2.000   1.286
 1549SOL    HW2 8861   1.088   2.128   1.334
 1550SOL     OW 8862   2.671   1.473   0.475
 1550SOL    HW1 8863   2.667   1.399   0.414
 1550SOL    HW2 8864   2.735   1.447   0.541
 1551SOL     OW 8865   2.579   8.541   6.190
 1551SOL    HW1 8866   2.625   8.610   6.142
 1551SOL    HW2 8867   2.582   8.569   6.282
 1552SOL     OW 8868   5.102   7.496   5.286
 1552SOL    HW1 8869   5.133   7.513   5.198
 1552SOL    HW2 8870   5.080   7.582   5.321
 1553SOL     OW 8871   6.090   4.109   0.289
 1553SOL    HW1 8872   6.013   4.164   0.308
 1553SOL    HW2 8873   6.056   4.020   0.291
 1554SOL     OW 8874   4.485   7.314   0.653
 1554SOL    HW1 8875   4.504   7.221   0.640
 1554SOL    HW2 8876   4.398   7.315   0.693
 1555SOL     OW 8877   7.667   8.356   2.682
 1555SOL    HW1 8878   7.747   8.355   2.629
 1555SOL    HW2 8879   7.677   8.432   2.739
 1556SOL     OW 8880   3.964   4.743   5.258
 1556SOL    HW1 8881   4.048   4.698   5.266
 1556SOL    HW2 8882   3.988   4.836   5.251
 1557SOL     OW 8883   1.955   9.554   4.690
 1557SOL    HW1 8884   2.045   9.522   4.692
 1557SOL    HW2 8885   1.914   9.515   4.767
 1558SOL     OW 8886   5.368   9.550   5.224
 1558SOL    HW1 8887   5.364   9.466   5.178
[truncated: 1,215,362 more chars]
