# Supplementary material for: Improvement in predicting drug sensitivity changes associated with protein mutations using a molecular dynamics based alchemical mutation method
Source: Sci Rep. 2020 Feb 7;10:2161. doi: 10.1038/s41598-020-58877-9 (PMC7005789; doi:10.1038/s41598-020-58877-9)
Supplement: Supplementary file 2 — Supplementary Information. [file 41598_2020_58877_MOESM2_ESM.zip › S1_input/MP-CAFEE/ALR2/FID/S302R_C303D_FID/complex_gpu/md_fin.gro]

Generated by trjconv : OXIDOREDUCTASE in water t= 50000.00000
35897
    1MET      N    1   3.939   3.930   7.674
    1MET     H1    2   4.013   3.867   7.647
    1MET     H2    3   3.952   3.978   7.761
    1MET     H3    4   3.857   3.876   7.696
    1MET     CA    5   3.915   4.030   7.568
    1MET     HA    6   3.844   4.099   7.614
    1MET     CB    7   4.037   4.109   7.523
    1MET    HB1    8   4.111   4.056   7.462
    1MET    HB2    9   4.093   4.136   7.613
    1MET     CG   10   4.010   4.247   7.463
    1MET    HG1   11   4.094   4.310   7.490
    1MET    HG2   12   3.912   4.276   7.502
    1MET     SD   13   4.009   4.222   7.284
    1MET     CE   14   3.916   4.371   7.237
    1MET    HE1   15   3.927   4.389   7.130
    1MET    HE2   16   3.813   4.366   7.272
    1MET    HE3   17   3.966   4.450   7.294
    1MET      C   18   3.843   3.966   7.450
    1MET      O   19   3.880   3.855   7.414
    2ALA      N   20   3.739   4.036   7.402
    2ALA      H   21   3.717   4.124   7.447
    2ALA     CA   22   3.666   3.989   7.286
    2ALA     HA   23   3.728   3.916   7.234
    2ALA     CB   24   3.532   3.934   7.334
    2ALA    HB1   25   3.460   4.005   7.375
    2ALA    HB2   26   3.497   3.875   7.249
    2ALA    HB3   27   3.542   3.849   7.401
    2ALA      C   28   3.644   4.100   7.185
    2ALA      O   29   3.587   4.202   7.223
    3SER      N   30   3.680   4.080   7.058
    3SER      H   31   3.743   4.003   7.039
    3SER     CA   32   3.668   4.180   6.954
    3SER     HA   33   3.636   4.274   6.999
    3SER     CB   34   3.807   4.213   6.901
    3SER    HB1   35   3.869   4.254   6.981
    3SER    HB2   36   3.799   4.288   6.823
    3SER     OG   37   3.871   4.098   6.849
    3SER     HG   38   3.961   4.098   6.884
    3SER      C   39   3.571   4.152   6.840
    3SER      O   40   3.561   4.234   6.749
    4ARG      N   41   3.490   4.046   6.854
    4ARG      H   42   3.523   3.987   6.929
    4ARG     CA   43   3.389   3.995   6.764
    4ARG     HA   44   3.346   4.076   6.705
    4ARG     CB   45   3.444   3.895   6.662
    4ARG    HB1   46   3.380   3.895   6.574
    4ARG    HB2   47   3.459   3.799   6.711
    4ARG     CG   48   3.577   3.940   6.601
    4ARG    HG1   49   3.651   3.941   6.681
    4ARG    HG2   50   3.564   4.042   6.565
    4ARG     CD   51   3.617   3.853   6.482
    4ARG    HD1   52   3.550   3.875   6.399
    4ARG    HD2   53   3.598   3.749   6.509
    4ARG     NE   54   3.757   3.874   6.445
    4ARG     HE   55   3.805   3.922   6.520
    4ARG     CZ   56   3.819   3.838   6.332
    4ARG    NH1   57   3.763   3.792   6.219
    4ARG   HH11   58   3.664   3.772   6.214
    4ARG   HH12   59   3.823   3.771   6.140
    4ARG    NH2   60   3.953   3.840   6.327
    4ARG   HH21   61   3.996   3.838   6.418
    4ARG   HH22   62   4.005   3.845   6.241
    4ARG      C   63   3.276   3.925   6.836
    4ARG      O   64   3.285   3.903   6.956
    5ILE      N   65   3.157   3.926   6.775
    5ILE      H   66   3.142   3.958   6.680
    5ILE     CA   67   3.032   3.880   6.832
    5ILE     HA   68   3.055   3.823   6.923
    5ILE     CB   69   2.928   3.987   6.866
    5ILE     HB   70   2.894   4.034   6.774
    5ILE    CG2   71   2.812   3.913   6.931
    5ILE   HG21   72   2.727   3.979   6.949
    5ILE   HG22   73   2.776   3.827   6.875
    5ILE   HG23   74   2.847   3.889   7.032
    5ILE    CG1   75   2.981   4.097   6.958
    5ILE   HG11   76   3.055   4.153   6.902
    5ILE   HG12   77   3.035   4.040   7.035
    5ILE     CD   78   2.876   4.196   7.008
    5ILE    HD1   79   2.920   4.265   7.080
    5ILE    HD2   80   2.812   4.240   6.932
    5ILE    HD3   81   2.806   4.144   7.074
    5ILE      C   82   2.975   3.776   6.737
    5ILE      O   83   2.968   3.794   6.615
    6LEU      N   84   2.945   3.662   6.799
    6LEU      H   85   2.959   3.651   6.898
    6LEU     CA   86   2.887   3.543   6.738
    6LEU     HA   87   2.948   3.505   6.656
    6LEU     CB   88   2.897   3.428   6.837
    6LEU    HB1   89   2.832   3.461   6.919
    6LEU    HB2   90   3.003   3.419   6.862
    6LEU     CG   91   2.848   3.294   6.783
    6LEU     HG   92   2.742   3.301   6.757
    6LEU    CD1   93   2.927   3.250   6.660
    6LEU   HD11   94   3.034   3.250   6.679
    6LEU   HD12   95   2.887   3.153   6.633
    6LEU   HD13   96   2.895   3.314   6.577
    6LEU    CD2   97   2.862   3.177   6.881
    6LEU   HD21   98   2.820   3.084   6.843
    6LEU   HD22   99   2.969   3.164   6.899
    6LEU   HD23  100   2.812   3.194   6.975
    6LEU      C  101   2.750   3.563   6.675
    6LEU      O  102   2.666   3.613   6.750
    7LEU      N  103   2.718   3.523   6.552
    7LEU      H  104   2.791   3.477   6.499
    7LEU     CA  105   2.586   3.525   6.492
    7LEU     HA  106   2.517   3.580   6.556
    7LEU     CB  107   2.589   3.598   6.358
    7LEU    HB1  108   2.486   3.604   6.325
    7LEU    HB2  109   2.627   3.533   6.280
    7LEU     CG  110   2.658   3.734   6.347
    7LEU     HG  111   2.763   3.731   6.376
    7LEU    CD1  112   2.651   3.801   6.211
    7LEU   HD11  113   2.621   3.728   6.136
    7LEU   HD12  114   2.591   3.891   6.211
    7LEU   HD13  115   2.755   3.817   6.184
    7LEU    CD2  116   2.596   3.834   6.444
    7LEU   HD21  117   2.620   3.936   6.414
    7LEU   HD22  118   2.487   3.824   6.438
    7LEU   HD23  119   2.628   3.816   6.546
    7LEU      C  120   2.522   3.390   6.465
    7LEU      O  121   2.592   3.289   6.468
    8ASN      N  122   2.389   3.388   6.459
    8ASN      H  123   2.342   3.477   6.457
    8ASN     CA  124   2.303   3.272   6.440
    8ASN     HA  125   2.330   3.218   6.530
    8ASN     CB  126   2.159   3.319   6.454
    8ASN    HB1  127   2.151   3.375   6.547
    8ASN    HB2  128   2.098   3.229   6.455
    8ASN     CG  129   2.112   3.405   6.337
    8ASN    OD1  130   2.181   3.429   6.239
    8ASN    ND2  131   1.981   3.431   6.338
    8ASN   HD21  132   1.930   3.419   6.424
    8ASN   HD22  133   1.945   3.476   6.255
    8ASN      C  134   2.322   3.181   6.319
    8ASN      O  135   2.249   3.084   6.300
    9ASN      N  136   2.425   3.208   6.241
    9ASN      H  137   2.469   3.297   6.261
    9ASN     CA  138   2.474   3.135   6.126
    9ASN     HA  139   2.426   3.037   6.134
    9ASN     CB  140   2.428   3.218   6.006
    9ASN    HB1  141   2.319   3.227   6.000
    9ASN    HB2  142   2.460   3.155   5.924
    9ASN     CG  143   2.486   3.359   6.013
    9ASN    OD1  144   2.605   3.369   5.985
    9ASN    ND2  145   2.422   3.462   6.069
    9ASN   HD21  146   2.337   3.436   6.118
    9ASN   HD22  147   2.454   3.556   6.051
    9ASN      C  148   2.624   3.109   6.133
    9ASN      O  149   2.692   3.076   6.037
   10GLY      N  150   2.684   3.128   6.251
   10GLY      H  151   2.618   3.167   6.316
   10GLY     CA  152   2.821   3.102   6.290
   10GLY    HA1  153   2.840   3.000   6.256
   10GLY    HA2  154   2.823   3.110   6.398
   10GLY      C  155   2.920   3.194   6.219
   10GLY      O  156   3.037   3.156   6.225
   11ALA      N  157   2.879   3.306   6.161
   11ALA      H  158   2.781   3.328   6.171
   11ALA     CA  159   2.970   3.417   6.136
   11ALA     HA  160   3.061   3.384   6.086
   11ALA     CB  161   2.904   3.503   6.029
   11ALA    HB1  162   2.802   3.535   6.050
   11ALA    HB2  163   2.956   3.588   5.985
   11ALA    HB3  164   2.894   3.436   5.944
   11ALA      C  165   3.007   3.490   6.264
   11ALA      O  166   2.934   3.493   6.362
   12LYS      N  167   3.111   3.573   6.263
   12LYS      H  168   3.169   3.579   6.181
   12LYS     CA  169   3.139   3.671   6.366
   12LYS     HA  170   3.056   3.677   6.436
   12LYS     CB  171   3.264   3.637   6.447
   12LYS    HB1  172   3.283   3.714   6.522
   12LYS    HB2  173   3.344   3.639   6.373
   12LYS     CG  174   3.265   3.504   6.521
   12LYS    HG1  175   3.249   3.411   6.466
   12LYS    HG2  176   3.188   3.516   6.597
   12LYS     CD  177   3.403   3.489   6.582
   12LYS    HD1  178   3.418   3.581   6.641
   12LYS    HD2  179   3.483   3.475   6.510
   12LYS     CE  180   3.428   3.374   6.679
   12LYS    HE1  181   3.355   3.384   6.759
   12LYS    HE2  182   3.525   3.395   6.723
   12LYS     NZ  183   3.412   3.246   6.608
   12LYS    HZ1  184   3.317   3.229   6.577
   12LYS    HZ2  185   3.471   3.250   6.526
   12LYS    HZ3  186   3.436   3.167   6.666
   12LYS      C  187   3.155   3.811   6.307
   12LYS      O  188   3.224   3.827   6.207
   13MET      N  189   3.098   3.911   6.375
   13MET      H  190   3.059   3.874   6.460
   13MET     CA  191   3.102   4.048   6.331
   13MET     HA  192   3.137   4.056   6.228
   13MET     CB  193   2.962   4.107   6.341
   13MET    HB1  194   2.922   4.111   6.442
   13MET    HB2  195   2.905   4.038   6.279
   13MET     CG  196   2.950   4.246   6.278
   13MET    HG1  197   2.999   4.230   6.182
   13MET    HG2  198   3.003   4.325   6.331
   13MET     SD  199   2.782   4.304   6.246
   13MET     CE  200   2.686   4.288   6.399
   13MET    HE1  201   2.675   4.181   6.416
   13MET    HE2  202   2.727   4.343   6.484
   13MET    HE3  203   2.586   4.323   6.376
   13MET      C  204   3.194   4.132   6.418
   13MET      O  205   3.170   4.135   6.539
   14PRO      N  206   3.298   4.203   6.373
   14PRO     CD  207   3.348   4.204   6.237
   14PRO    HD1  208   3.297   4.289   6.191
   14PRO    HD2  209   3.335   4.102   6.201
   14PRO     CG  210   3.498   4.224   6.256
   14PRO    HG1  211   3.551   4.262   6.169
   14PRO    HG2  212   3.548   4.136   6.297
   14PRO     CB  213   3.497   4.328   6.368
   14PRO    HB1  214   3.474   4.428   6.329
   14PRO    HB2  215   3.584   4.326   6.434
   14PRO     CA  216   3.385   4.281   6.459
   14PRO     HA  217   3.423   4.212   6.534
   14PRO      C  218   3.307   4.392   6.528
   14PRO      O  219   3.224   4.461   6.469
   15ILE      N  220   3.343   4.418   6.654
   15ILE      H  221   3.409   4.354   6.696
   15ILE     CA  222   3.273   4.507   6.743
   15ILE     HA  223   3.165   4.494   6.736
   15ILE     CB  224   3.304   4.495   6.892
   15ILE     HB  225   3.248   4.573   6.943
   15ILE    CG2  226   3.251   4.359   6.937
   15ILE   HG21  227   3.255   4.347   7.046
   15ILE   HG22  228   3.145   4.351   6.912
   15ILE   HG23  229   3.301   4.276   6.888
   15ILE    CG1  230   3.452   4.513   6.927
   15ILE   HG11  231   3.476   4.619   6.915
   15ILE   HG12  232   3.520   4.447   6.874
   15ILE     CD  233   3.497   4.487   7.070
   15ILE    HD1  234   3.433   4.523   7.151
   15ILE    HD2  235   3.503   4.379   7.077
   15ILE    HD3  236   3.595   4.534   7.076
   15ILE      C  237   3.294   4.654   6.711
   15ILE      O  238   3.205   4.734   6.738
   16LEU      N  239   3.400   4.687   6.637
   16LEU      H  240   3.464   4.612   6.616
   16LEU     CA  241   3.429   4.817   6.578
   16LEU     HA  242   3.348   4.886   6.599
   16LEU     CB  243   3.547   4.874   6.656
   16LEU    HB1  244   3.626   4.800   6.657
   16LEU    HB2  245   3.516   4.901   6.757
   16LEU     CG  246   3.597   5.004   6.593
   16LEU     HG  247   3.623   4.991   6.488
   16LEU    CD1  248   3.499   5.121   6.589
   16LEU   HD11  249   3.545   5.205   6.537
   16LEU   HD12  250   3.399   5.089   6.562
   16LEU   HD13  251   3.486   5.149   6.694
   16LEU    CD2  252   3.728   5.042   6.661
   16LEU   HD21  253   3.727   5.036   6.770
   16LEU   HD22  254   3.806   4.972   6.629
   16LEU   HD23  255   3.759   5.139   6.623
   16LEU      C  256   3.442   4.812   6.427
   16LEU      O  257   3.476   4.707   6.371
   17GLY      N  258   3.402   4.916   6.354
   17GLY      H  259   3.351   4.989   6.402
   17GLY     CA  260   3.410   4.927   6.210
   17GLY    HA1  261   3.335   4.864   6.162
   17GLY    HA2  262   3.504   4.901   6.162
   17GLY      C  263   3.387   5.071   6.165
   17GLY      O  264   3.379   5.162   6.248
   18LEU      N  265   3.368   5.096   6.036
   18LEU      H  266   3.380   5.013   5.979
   18LEU     CA  267   3.379   5.221   5.964
   18LEU     HA  268   3.406   5.297   6.038
   18LEU     CB  269   3.489   5.205   5.859
   18LEU    HB1  270   3.480   5.120   5.792
   18LEU    HB2  271   3.579   5.171   5.911
   18LEU     CG  272   3.526   5.329   5.779
   18LEU     HG  273   3.440   5.359   5.719
   18LEU    CD1  274   3.558   5.452   5.863
   18LEU   HD11  275   3.629   5.425   5.941
   18LEU   HD12  276   3.601   5.529   5.800
   18LEU   HD13  277   3.468   5.490   5.912
   18LEU    CD2  278   3.654   5.299   5.701
   18LEU   HD21  279   3.695   5.367   5.627
   18LEU   HD22  280   3.732   5.277   5.774
   18LEU   HD23  281   3.634   5.210   5.641
   18LEU      C  282   3.249   5.258   5.894
   18LEU      O  283   3.205   5.204   5.793
   19GLY      N  284   3.185   5.366   5.940
   19GLY      H  285   3.223   5.409   6.023
   19GLY     CA  286   3.084   5.440   5.867
   19GLY    HA1  287   3.038   5.509   5.939
   19GLY    HA2  288   3.006   5.382   5.820
   19GLY      C  289   3.140   5.514   5.746
   19GLY      O  290   3.253   5.563   5.745
   20THR      N  291   3.057   5.521   5.642
   20THR      H  292   2.968   5.473   5.647
   20THR     CA  293   3.083   5.578   5.512
   20THR     HA  294   3.170   5.641   5.531
   20THR     CB  295   3.113   5.463   5.417
   20THR     HB  296   3.146   5.507   5.323
   20THR    CG2  297   3.216   5.361   5.466
   20THR   HG21  298   3.239   5.290   5.386
   20THR   HG22  299   3.306   5.418   5.492
   20THR   HG23  300   3.183   5.299   5.549
   20THR    OG1  301   3.003   5.379   5.388
   20THR    HG1  302   2.991   5.319   5.461
   20THR      C  303   2.981   5.678   5.460
   20THR      O  304   3.002   5.737   5.353
   21TRP      N  305   2.872   5.713   5.529
   21TRP      H  306   2.854   5.665   5.616
   21TRP     CA  307   2.769   5.809   5.495
   21TRP     HA  308   2.744   5.806   5.389
   21TRP     CB  309   2.643   5.763   5.567
   21TRP    HB1  310   2.663   5.761   5.674
   21TRP    HB2  311   2.615   5.661   5.539
   21TRP     CG  312   2.525   5.853   5.548
   21TRP    CD1  313   2.496   5.926   5.438
   21TRP    HD1  314   2.543   5.924   5.341
   21TRP    NE1  315   2.372   5.985   5.453
   21TRP    HE1  316   2.325   6.024   5.372
   21TRP    CE2  317   2.322   5.961   5.579
   21TRP    CZ2  318   2.212   6.013   5.648
   21TRP    HZ2  319   2.133   6.070   5.600
   21TRP    CH2  320   2.186   5.972   5.779
   21TRP    HH2  321   2.094   5.990   5.833
   21TRP    CZ3  322   2.279   5.889   5.843
   21TRP    HZ3  323   2.279   5.869   5.949
   21TRP    CE3  324   2.394   5.842   5.777
   21TRP    HE3  325   2.469   5.786   5.831
   21TRP    CD2  326   2.418   5.879   5.644
   21TRP      C  327   2.822   5.947   5.528
   21TRP      O  328   2.866   5.982   5.638
   22LYS      N  329   2.793   6.040   5.437
   22LYS      H  330   2.740   6.003   5.359
   22LYS     CA  331   2.843   6.176   5.436
   22LYS     HA  332   2.799   6.233   5.354
   22LYS     CB  333   2.779   6.253   5.552
   22LYS    HB1  334   2.808   6.356   5.534
   22LYS    HB2  335   2.820   6.212   5.644
   22LYS     CG  336   2.628   6.252   5.569
   22LYS    HG1  337   2.574   6.171   5.519
   22LYS    HG2  338   2.594   6.336   5.508
   22LYS     CD  339   2.572   6.273   5.709
   22LYS    HD1  340   2.466   6.296   5.702
   22LYS    HD2  341   2.617   6.361   5.755
   22LYS     CE  342   2.583   6.148   5.796
   22LYS    HE1  343   2.536   6.061   5.750
   22LYS    HE2  344   2.520   6.169   5.882
   22LYS     NZ  345   2.719   6.120   5.846
   22LYS    HZ1  346   2.778   6.100   5.767
   22LYS    HZ2  347   2.761   6.201   5.888
   22LYS    HZ3  348   2.718   6.046   5.915
   22LYS      C  349   2.995   6.186   5.428
   22LYS      O  350   3.049   6.293   5.455
   23SER      N  351   3.067   6.081   5.387
   23SER      H  352   3.019   5.992   5.384
   23SER     CA  353   3.205   6.096   5.347
   23SER     HA  354   3.252   6.176   5.404
   23SER     CB  355   3.282   5.969   5.382
   23SER    HB1  356   3.387   5.992   5.366
   23SER    HB2  357   3.243   5.890   5.317
   23SER     OG  358   3.250   5.933   5.515
   23SER     HG  359   3.310   5.873   5.559
   23SER      C  360   3.220   6.113   5.196
   23SER      O  361   3.203   6.017   5.121
   24PRO      N  362   3.248   6.232   5.145
   24PRO     CD  363   3.294   6.348   5.219
   24PRO    HD1  364   3.403   6.342   5.225
   24PRO    HD2  365   3.254   6.367   5.319
   24PRO     CG  366   3.248   6.465   5.133
   24PRO    HG1  367   3.305   6.555   5.156
   24PRO    HG2  368   3.139   6.477   5.137
   24PRO     CB  369   3.294   6.409   4.999
   24PRO    HB1  370   3.403   6.411   4.992
   24PRO    HB2  371   3.249   6.465   4.917
   24PRO     CA  372   3.244   6.265   5.004
   24PRO     HA  373   3.141   6.269   4.968
   24PRO      C  374   3.331   6.179   4.912
   24PRO      O  375   3.431   6.121   4.951
   25PRO      N  376   3.288   6.162   4.787
   25PRO     CD  377   3.175   6.220   4.719
   25PRO    HD1  378   3.164   6.328   4.732
   25PRO    HD2  379   3.084   6.171   4.755
   25PRO     CG  380   3.203   6.188   4.573
   25PRO    HG1  381   3.286   6.250   4.537
   25PRO    HG2  382   3.117   6.197   4.507
   25PRO     CB  383   3.258   6.046   4.584
   25PRO    HB1  384   3.310   6.004   4.498
   25PRO    HB2  385   3.176   5.977   4.608
   25PRO     CA  386   3.343   6.052   4.710
   25PRO     HA  387   3.314   5.962   4.766
   25PRO      C  388   3.491   6.070   4.679
   25PRO      O  389   3.565   5.972   4.689
   26GLY      N  390   3.537   6.192   4.651
   26GLY      H  391   3.468   6.266   4.654
   26GLY     CA  392   3.675   6.232   4.632
   26GLY    HA1  393   3.674   6.336   4.599
   26GLY    HA2  394   3.729   6.172   4.559
   26GLY      C  395   3.756   6.237   4.761
   26GLY      O  396   3.852   6.314   4.766
   27GLN      N  397   3.714   6.166   4.865
   27GLN      H  398   3.640   6.098   4.853
   27GLN     CA  399   3.783   6.160   4.993
   27GLN     HA  400   3.888   6.177   4.972
   27GLN     CB  401   3.718   6.261   5.087
   27GLN    HB1  402   3.760   6.251   5.187
   27GLN    HB2  403   3.610   6.250   5.089
   27GLN     CG  404   3.752   6.407   5.059
   27GLN    HG1  405   3.717   6.432   4.959
   27GLN    HG2  406   3.861   6.419   5.058
   27GLN     CD  407   3.693   6.498   5.166
   27GLN    OE1  408   3.593   6.567   5.145
   27GLN    NE2  409   3.756   6.499   5.284
   27GLN   HE21  410   3.816   6.425   5.317
   27GLN   HE22  411   3.713   6.555   5.357
   27GLN      C  412   3.767   6.020   5.050
   27GLN      O  413   3.855   5.969   5.120
   28VAL      N  414   3.657   5.947   5.029
   28VAL      H  415   3.583   5.991   4.975
   28VAL     CA  416   3.631   5.818   5.089
   28VAL     HA  417   3.652   5.830   5.195
   28VAL     CB  418   3.481   5.789   5.081
   28VAL     HB  419   3.433   5.886   5.097
   28VAL    CG1  420   3.426   5.746   4.945
   28VAL   HG11  421   3.318   5.732   4.951
   28VAL   HG12  422   3.435   5.832   4.878
   28VAL   HG13  423   3.475   5.660   4.900
   28VAL    CG2  424   3.434   5.699   5.195
   28VAL   HG21  425   3.454   5.747   5.291
   28VAL   HG22  426   3.329   5.678   5.178
   28VAL   HG23  427   3.481   5.601   5.187
   28VAL      C  428   3.708   5.701   5.030
   28VAL      O  429   3.727   5.608   5.108
   29THR      N  430   3.755   5.705   4.905
   29THR      H  431   3.738   5.787   4.848
   29THR     CA  432   3.850   5.606   4.859
   29THR     HA  433   3.804   5.511   4.886
   29THR     CB  434   3.872   5.602   4.709
   29THR     HB  435   3.895   5.706   4.684
   29THR    CG2  436   3.984   5.512   4.658
   29THR   HG21  437   3.999   5.530   4.552
   29THR   HG22  438   4.085   5.529   4.694
   29THR   HG23  439   3.953   5.407   4.661
   29THR    OG1  440   3.752   5.574   4.639
   29THR    HG1  441   3.710   5.493   4.669
   29THR      C  442   3.986   5.606   4.927
   29THR      O  443   4.035   5.498   4.958
   30GLU      N  444   4.037   5.726   4.958
   30GLU      H  445   3.992   5.811   4.929
   30GLU     CA  446   4.156   5.743   5.038
   30GLU     HA  447   4.231   5.669   5.012
   30GLU     CB  448   4.211   5.885   5.023
   30GLU    HB1  449   4.296   5.898   5.089
   30GLU    HB2  450   4.136   5.958   5.054
   30GLU     CG  451   4.262   5.916   4.882
   30GLU    HG1  452   4.282   6.023   4.881
   30GLU    HG2  453   4.180   5.896   4.813
   30GLU     CD  454   4.391   5.838   4.860
   30GLU    OE1  455   4.483   5.869   4.938
   30GLU    OE2  456   4.406   5.751   4.771
   30GLU      C  457   4.134   5.715   5.186
   30GLU      O  458   4.216   5.653   5.254
   31ALA      N  459   4.018   5.753   5.241
   31ALA      H  460   3.961   5.802   5.174
   31ALA     CA  461   3.978   5.741   5.380
   31ALA     HA  462   4.054   5.784   5.445
   31ALA     CB  463   3.844   5.811   5.400
   31ALA    HB1  464   3.838   5.831   5.507
   31ALA    HB2  465   3.840   5.910   5.353
   31ALA    HB3  466   3.760   5.749   5.370
   31ALA      C  467   3.979   5.593   5.415
   31ALA      O  468   4.047   5.560   5.512
   32VAL      N  469   3.922   5.506   5.332
   32VAL      H  470   3.884   5.537   5.244
   32VAL     CA  471   3.904   5.366   5.364
   32VAL     HA  472   3.862   5.364   5.465
   32VAL     CB  473   3.801   5.303   5.272
   32VAL     HB  474   3.825   5.338   5.171
   32VAL    CG1  475   3.809   5.151   5.256
   32VAL   HG11  476   3.724   5.117   5.196
   32VAL   HG12  477   3.903   5.111   5.218
   32VAL   HG13  478   3.796   5.102   5.353
   32VAL    CG2  479   3.655   5.344   5.290
   32VAL   HG21  480   3.604   5.317   5.197
   32VAL   HG22  481   3.614   5.301   5.381
   32VAL   HG23  482   3.643   5.453   5.292
   32VAL      C  483   4.038   5.294   5.370
   32VAL      O  484   4.057   5.215   5.462
   33LYS      N  485   4.122   5.327   5.272
   33LYS      H  486   4.087   5.394   5.205
   33LYS     CA  487   4.262   5.289   5.262
   33LYS     HA  488   4.259   5.180   5.263
   33LYS     CB  489   4.322   5.334   5.129
   33LYS    HB1  490   4.427   5.306   5.131
   33LYS    HB2  491   4.315   5.442   5.113
   33LYS     CG  492   4.260   5.265   5.008
   33LYS    HG1  493   4.154   5.285   4.994
   33LYS    HG2  494   4.285   5.161   5.024
   33LYS     CD  495   4.334   5.308   4.882
   33LYS    HD1  496   4.280   5.273   4.794
   33LYS    HD2  497   4.431   5.259   4.893
   33LYS     CE  498   4.359   5.455   4.849
   33LYS    HE1  499   4.427   5.492   4.925
   33LYS    HE2  500   4.262   5.505   4.853
   33LYS     NZ  501   4.423   5.479   4.719
   33LYS    HZ1  502   4.490   5.405   4.702
   33LYS    HZ2  503   4.350   5.475   4.650
   33LYS    HZ3  504   4.470   5.568   4.719
   33LYS      C  505   4.343   5.321   5.387
   33LYS      O  506   4.412   5.235   5.442
   34VAL      N  507   4.328   5.445   5.433
   34VAL      H  508   4.268   5.507   5.381
   34VAL     CA  509   4.389   5.490   5.557
   34VAL     HA  510   4.494   5.463   5.544
   34VAL     CB  511   4.374   5.640   5.581
   34VAL     HB  512   4.274   5.676   5.558
   34VAL    CG1  513   4.417   5.678   5.722
   34VAL   HG11  514   4.437   5.786   5.723
   34VAL   HG12  515   4.333   5.679   5.792
   34VAL   HG13  516   4.503   5.622   5.759
   34VAL    CG2  517   4.477   5.713   5.495
   34VAL   HG21  518   4.576   5.670   5.512
   34VAL   HG22  519   4.440   5.710   5.393
   34VAL   HG23  520   4.491   5.818   5.520
   34VAL      C  521   4.341   5.407   5.675
   34VAL      O  522   4.416   5.379   5.768
   35ALA      N  523   4.209   5.389   5.682
   35ALA      H  524   4.143   5.439   5.624
   35ALA     CA  525   4.141   5.313   5.785
   35ALA     HA  526   4.169   5.355   5.881
   35ALA     CB  527   3.990   5.327   5.772
   35ALA    HB1  528   3.958   5.269   5.685
   35ALA    HB2  529   3.936   5.289   5.858
   35ALA    HB3  530   3.969   5.433   5.757
   35ALA      C  531   4.191   5.169   5.789
   35ALA      O  532   4.212   5.116   5.898
   36ILE      N  533   4.211   5.106   5.673
   36ILE      H  534   4.190   5.141   5.581
   36ILE     CA  535   4.262   4.970   5.672
   36ILE     HA  536   4.209   4.911   5.746
   36ILE     CB  537   4.249   4.903   5.535
   36ILE     HB  538   4.289   4.969   5.458
   36ILE    CG2  539   4.335   4.777   5.531
   36ILE   HG21  540   4.302   4.706   5.607
   36ILE   HG22  541   4.324   4.726   5.436
   36ILE   HG23  542   4.440   4.792   5.554
   36ILE    CG1  543   4.100   4.881   5.508
   36ILE   HG11  544   4.049   4.977   5.514
   36ILE   HG12  545   4.082   4.807   5.585
   36ILE     CD  546   4.066   4.815   5.374
   36ILE    HD1  547   3.959   4.793   5.373
   36ILE    HD2  548   4.095   4.880   5.292
   36ILE    HD3  549   4.119   4.721   5.360
   36ILE      C  550   4.408   4.965   5.714
   36ILE      O  551   4.449   4.885   5.797
   37ASP      N  552   4.486   5.069   5.684
   37ASP      H  553   4.465   5.134   5.610
   37ASP     CA  554   4.622   5.077   5.734
   37ASP     HA  555   4.669   4.980   5.714
   37ASP     CB  556   4.702   5.184   5.660
   37ASP    HB1  557   4.796   5.185   5.715
   37ASP    HB2  558   4.661   5.285   5.668
   37ASP     CG  559   4.739   5.155   5.515
   37ASP    OD1  560   4.754   5.258   5.446
   37ASP    OD2  561   4.751   5.039   5.471
   37ASP      C  562   4.628   5.095   5.885
   37ASP      O  563   4.715   5.030   5.943
   38VAL      N  564   4.540   5.170   5.951
   38VAL      H  565   4.472   5.216   5.892
   38VAL     CA  566   4.531   5.192   6.094
   38VAL     HA  567   4.627   5.224   6.134
   38VAL     CB  568   4.438   5.312   6.107
   38VAL     HB  569   4.364   5.306   6.027
   38VAL    CG1  570   4.372   5.328   6.244
   38VAL   HG11  571   4.305   5.246   6.268
   38VAL   HG12  572   4.456   5.323   6.313
   38VAL   HG13  573   4.312   5.417   6.256
   38VAL    CG2  574   4.507   5.442   6.068
   38VAL   HG21  575   4.437   5.520   6.035
   38VAL   HG22  576   4.564   5.481   6.152
   38VAL   HG23  577   4.553   5.429   5.970
   38VAL      C  578   4.489   5.068   6.172
   38VAL      O  579   4.533   5.048   6.285
   39GLY      N  580   4.406   4.986   6.108
   39GLY      H  581   4.390   5.011   6.011
   39GLY     CA  582   4.339   4.873   6.168
   39GLY    HA1  583   4.359   4.874   6.275
   39GLY    HA2  584   4.385   4.784   6.124
   39GLY      C  585   4.191   4.842   6.148
   39GLY      O  586   4.137   4.739   6.189
   40TYR      N  587   4.111   4.923   6.080
   40TYR      H  588   4.142   5.001   6.023
   40TYR     CA  589   3.972   4.893   6.050
   40TYR     HA  590   3.915   4.861   6.138
   40TYR     CB  591   3.901   5.013   5.989
   40TYR    HB1  592   3.806   4.971   5.957
   40TYR    HB2  593   3.953   5.046   5.899
   40TYR     CG  594   3.880   5.126   6.088
   40TYR    CD1  595   3.980   5.220   6.114
   40TYR    HD1  596   4.073   5.209   6.060
   40TYR    CE1  597   3.959   5.322   6.208
   40TYR    HE1  598   4.041   5.391   6.227
   40TYR     CZ  599   3.828   5.345   6.254
   40TYR     OH  600   3.810   5.442   6.348
   40TYR     HH  601   3.888   5.489   6.378
   40TYR    CE2  602   3.728   5.248   6.236
   40TYR    HE2  603   3.628   5.256   6.275
   40TYR    CD2  604   3.755   5.141   6.149
   40TYR    HD2  605   3.674   5.076   6.120
   40TYR      C  606   3.968   4.771   5.959
   40TYR      O  607   4.056   4.748   5.877
   41ARG      N  608   3.866   4.687   5.978
   41ARG      H  609   3.805   4.699   6.057
   41ARG     CA  610   3.837   4.574   5.892
   41ARG     HA  611   3.887   4.587   5.796
   41ARG     CB  612   3.873   4.448   5.969
   41ARG    HB1  613   3.861   4.361   5.904
   41ARG    HB2  614   3.802   4.421   6.048
   41ARG     CG  615   4.012   4.429   6.029
   41ARG    HG1  616   4.023   4.330   6.074
   41ARG    HG2  617   4.025   4.507   6.105
   41ARG     CD  618   4.123   4.451   5.927
   41ARG    HD1  619   4.102   4.536   5.863
   41ARG    HD2  620   4.126   4.358   5.871
   41ARG     NE  621   4.248   4.467   6.001
   41ARG     HE  622   4.275   4.394   6.066
   41ARG     CZ  623   4.338   4.562   5.969
   41ARG    NH1  624   4.323   4.667   5.888
   41ARG   HH11  625   4.228   4.699   5.876
   41ARG   HH12  626   4.399   4.733   5.875
   41ARG    NH2  627   4.461   4.528   6.009
   41ARG   HH21  628   4.465   4.448   6.071
   41ARG   HH22  629   4.541   4.586   5.988
   41ARG      C  630   3.690   4.569   5.852
   41ARG      O  631   3.660   4.494   5.759
   42HIS      N  632   3.603   4.623   5.938
   42HIS      H  633   3.644   4.683   6.009
   42HIS     CA  634   3.459   4.613   5.930
   42HIS     HA  635   3.439   4.530   5.862
   42HIS     CB  636   3.414   4.578   6.072
   42HIS    HB1  637   3.476   4.645   6.133
   42HIS    HB2  638   3.444   4.476   6.094
   42HIS     CG  639   3.267   4.577   6.102
   42HIS    ND1  640   3.209   4.603   6.226
   42HIS    HD1  641   3.256   4.586   6.313
   42HIS    CE1  642   3.077   4.596   6.205
   42HIS    HE1  643   3.011   4.582   6.289
   42HIS    NE2  644   3.047   4.567   6.078
   42HIS    CD2  645   3.168   4.564   6.007
   42HIS    HD2  646   3.174   4.548   5.901
   42HIS      C  647   3.407   4.743   5.871
   42HIS      O  648   3.447   4.852   5.913
   43ILE      N  649   3.317   4.734   5.773
   43ILE      H  650   3.287   4.641   5.749
   43ILE     CA  651   3.263   4.844   5.695
   43ILE     HA  652   3.293   4.940   5.737
   43ILE     CB  653   3.316   4.836   5.552
   43ILE     HB  654   3.275   4.742   5.516
   43ILE    CG2  655   3.258   4.939   5.456
   43ILE   HG21  656   3.293   4.941   5.352
   43ILE   HG22  657   3.156   4.909   5.435
   43ILE   HG23  658   3.279   5.036   5.501
   43ILE    CG1  659   3.466   4.825   5.526
   43ILE   HG11  660   3.476   4.828   5.418
   43ILE   HG12  661   3.498   4.729   5.568
   43ILE     CD  662   3.546   4.944   5.577
   43ILE    HD1  663   3.491   5.038   5.564
   43ILE    HD2  664   3.564   4.926   5.683
   43ILE    HD3  665   3.636   4.944   5.516
   43ILE      C  666   3.111   4.853   5.698
   43ILE      O  667   3.047   4.748   5.695
   44ASP      N  668   3.053   4.973   5.694
   44ASP      H  669   3.112   5.054   5.706
   44ASP     CA  670   2.913   4.991   5.661
   44ASP     HA  671   2.861   4.896   5.651
   44ASP     CB  672   2.840   5.051   5.781
   44ASP    HB1  673   2.878   5.146   5.820
   44ASP    HB2  674   2.853   4.974   5.857
   44ASP     CG  675   2.689   5.056   5.762
   44ASP    OD1  676   2.620   4.956   5.794
   44ASP    OD2  677   2.632   5.154   5.710
   44ASP      C  678   2.894   5.081   5.539
   44ASP      O  679   2.905   5.203   5.548
   45CYS      N  680   2.870   5.021   5.422
   45CYS      H  681   2.867   4.920   5.418
   45CYS     CA  682   2.842   5.092   5.299
   45CYS     HA  683   2.873   5.196   5.311
   45CYS     CB  684   2.930   5.039   5.186
   45CYS    HB1  685   3.034   5.053   5.215
   45CYS    HB2  686   2.926   5.088   5.089
   45CYS     SG  687   2.914   4.859   5.172
   45CYS     HG  688   2.814   4.859   5.083
   45CYS      C  689   2.694   5.089   5.262
   45CYS      O  690   2.623   5.009   5.321
   46ALA      N  691   2.651   5.165   5.161
   46ALA      H  692   2.717   5.225   5.114
   46ALA     CA  693   2.521   5.159   5.097
   46ALA     HA  694   2.500   5.054   5.077
   46ALA     CB  695   2.414   5.212   5.192
   46ALA    HB1  696   2.425   5.319   5.210
   46ALA    HB2  697   2.318   5.177   5.154
   46ALA    HB3  698   2.423   5.175   5.294
   46ALA      C  699   2.515   5.235   4.965
   46ALA      O  700   2.573   5.342   4.945
   47HIS      N  701   2.428   5.185   4.877
   47HIS      H  702   2.382   5.097   4.896
   47HIS     CA  703   2.412   5.245   4.746
   47HIS     HA  704   2.504   5.257   4.689
   47HIS     CB  705   2.331   5.153   4.654
   47HIS    HB1  706   2.238   5.117   4.700
   47HIS    HB2  707   2.381   5.062   4.622
   47HIS     CG  708   2.289   5.214   4.524
   47HIS    ND1  709   2.378   5.271   4.432
   47HIS    CE1  710   2.305   5.306   4.326
   47HIS    HE1  711   2.351   5.349   4.239
   47HIS    NE2  712   2.176   5.270   4.340
   47HIS    HE2  713   2.105   5.278   4.268
   47HIS    CD2  714   2.165   5.211   4.464
   47HIS    HD2  715   2.075   5.175   4.510
   47HIS      C  716   2.349   5.382   4.766
   47HIS      O  717   2.396   5.478   4.705
   48VAL      N  718   2.248   5.389   4.853
   48VAL      H  719   2.216   5.307   4.902
   48VAL     CA  720   2.189   5.512   4.903
   48VAL     HA  721   2.150   5.557   4.812
   48VAL     CB  722   2.067   5.479   4.990
   48VAL     HB  723   2.002   5.425   4.922
   48VAL    CG1  724   2.102   5.404   5.118
   48VAL   HG11  725   2.028   5.410   5.197
   48VAL   HG12  726   2.098   5.298   5.093
   48VAL   HG13  727   2.195   5.439   5.162
   48VAL    CG2  728   1.992   5.606   5.029
   48VAL   HG21  729   2.024   5.654   5.121
   48VAL   HG22  730   1.987   5.679   4.948
   48VAL   HG23  731   1.887   5.576   5.030
   48VAL      C  732   2.284   5.616   4.960
   48VAL      O  733   2.250   5.734   4.965
   49TYR      N  734   2.397   5.573   5.016
   49TYR      H  735   2.417   5.476   5.035
   49TYR     CA  736   2.499   5.669   5.056
   49TYR     HA  737   2.436   5.741   5.109
   49TYR     CB  738   2.600   5.621   5.160
   49TYR    HB1  739   2.650   5.709   5.199
   49TYR    HB2  740   2.676   5.564   5.106
   49TYR     CG  741   2.560   5.549   5.286
   49TYR    CD1  742   2.431   5.567   5.338
   49TYR    HD1  743   2.357   5.629   5.289
   49TYR    CE1  744   2.392   5.502   5.456
   49TYR    HE1  745   2.295   5.521   5.498
   49TYR     CZ  746   2.486   5.416   5.516
   49TYR     OH  747   2.452   5.339   5.624
   49TYR     HH  748   2.526   5.284   5.649
   49TYR    CE2  749   2.617   5.399   5.469
   49TYR    HE2  750   2.689   5.335   5.519
   49TYR    CD2  751   2.654   5.472   5.356
   49TYR    HD2  752   2.748   5.470   5.302
   49TYR      C  753   2.563   5.743   4.940
   49TYR      O  754   2.642   5.835   4.965
   50GLN      N  755   2.547   5.696   4.816
   50GLN      H  756   2.482   5.619   4.809
   50GLN     CA  757   2.597   5.755   4.694
   50GLN     HA  758   2.563   5.692   4.611
   50GLN     CB  759   2.525   5.888   4.674
   50GLN    HB1  760   2.568   5.953   4.751
   50GLN    HB2  761   2.420   5.879   4.701
   50GLN     CG  762   2.551   5.931   4.530
   50GLN    HG1  763   2.511   5.861   4.457
   50GLN    HG2  764   2.658   5.946   4.515
   50GLN     CD  765   2.479   6.061   4.496
   50GLN    OE1  766   2.431   6.138   4.579
   50GLN    NE2  767   2.474   6.102   4.370
   50GLN   HE21  768   2.525   6.045   4.304
   50GLN   HE22  769   2.435   6.191   4.341
   50GLN      C  770   2.749   5.757   4.695
   50GLN      O  771   2.821   5.833   4.630
   51ASN      N  772   2.812   5.660   4.761
   51ASN      H  773   2.754   5.590   4.807
   51ASN     CA  774   2.954   5.633   4.757
   51ASN     HA  775   2.994   5.667   4.662
   51ASN     CB  776   3.023   5.726   4.857
   51ASN    HB1  777   3.000   5.830   4.838
   51ASN    HB2  778   3.131   5.719   4.844
   51ASN     CG  779   2.986   5.704   5.003
   51ASN    OD1  780   2.920   5.611   5.048
   51ASN    ND2  781   3.040   5.796   5.083
   51ASN   HD21  782   3.100   5.871   5.053
   51ASN   HD22  783   3.014   5.789   5.181
   51ASN      C  784   3.009   5.491   4.767
   51ASN      O  785   3.129   5.470   4.781
   52GLU      N  786   2.931   5.385   4.742
   52GLU      H  787   2.833   5.410   4.732
   52GLU     CA  788   2.964   5.245   4.758
   52GLU     HA  789   3.023   5.237   4.849
   52GLU     CB  790   2.843   5.156   4.789
   52GLU    HB1  791   2.771   5.175   4.709
   52GLU    HB2  792   2.803   5.189   4.884
   52GLU     CG  793   2.870   5.006   4.797
   52GLU    HG1  794   2.942   4.995   4.878
   52GLU    HG2  795   2.914   4.957   4.710
   52GLU     CD  796   2.736   4.943   4.833
   52GLU    OE1  797   2.663   4.914   4.736
   52GLU    OE2  798   2.710   4.908   4.950
   52GLU      C  799   3.056   5.193   4.649
   52GLU      O  800   3.146   5.112   4.669
   53ASN      N  801   3.058   5.261   4.534
   53ASN      H  802   2.976   5.317   4.513
   53ASN     CA  803   3.152   5.229   4.429
   53ASN     HA  804   3.151   5.120   4.422
   53ASN     CB  805   3.093   5.294   4.304
   53ASN    HB1  806   3.087   5.403   4.314
   53ASN    HB2  807   2.991   5.260   4.284
   53ASN     CG  808   3.176   5.267   4.180
   53ASN    OD1  809   3.132   5.181   4.103
   53ASN    ND2  810   3.289   5.334   4.161
   53ASN   HD21  811   3.326   5.400   4.229
   53ASN   HD22  812   3.351   5.331   4.082
   53ASN      C  813   3.293   5.274   4.465
   53ASN      O  814   3.386   5.201   4.431
   54GLU      N  815   3.305   5.381   4.544
   54GLU      H  816   3.221   5.410   4.592
   54GLU     CA  817   3.427   5.446   4.588
   54GLU     HA  818   3.492   5.454   4.501
   54GLU     CB  819   3.393   5.593   4.612
   54GLU    HB1  820   3.485   5.643   4.644
   54GLU    HB2  821   3.327   5.602   4.699
   54GLU     CG  822   3.337   5.665   4.491
   54GLU    HG1  823   3.331   5.773   4.503
   54GLU    HG2  824   3.237   5.623   4.476
   54GLU     CD  825   3.416   5.645   4.362
   54GLU    OE1  826   3.371   5.577   4.267
   54GLU    OE2  827   3.526   5.702   4.349
   54GLU      C  828   3.497   5.374   4.702
   54GLU      O  829   3.617   5.353   4.688
   55VAL      N  830   3.422   5.319   4.798
   55VAL      H  831   3.325   5.347   4.805
   55VAL     CA  832   3.465   5.213   4.887
   55VAL     HA  833   3.551   5.248   4.945
   55VAL     CB  834   3.352   5.178   4.982
   55VAL     HB  835   3.264   5.134   4.935
   55VAL    CG1  836   3.397   5.071   5.081
   55VAL   HG11  837   3.428   4.980   5.030
   55VAL   HG12  838   3.479   5.108   5.144
   55VAL   HG13  839   3.315   5.047   5.148
   55VAL    CG2  840   3.302   5.302   5.056
   55VAL   HG21  841   3.348   5.397   5.029
   55VAL   HG22  842   3.193   5.303   5.048
   55VAL   HG23  843   3.319   5.292   5.163
   55VAL      C  844   3.504   5.091   4.804
   55VAL      O  845   3.607   5.032   4.838
   56GLY      N  846   3.435   5.054   4.696
   56GLY      H  847   3.371   5.118   4.652
   56GLY     CA  848   3.467   4.930   4.627
   56GLY    HA1  849   3.385   4.905   4.559
   56GLY    HA2  850   3.472   4.854   4.705
   56GLY      C  851   3.597   4.938   4.548
   56GLY      O  852   3.671   4.841   4.558
   57VAL      N  853   3.637   5.049   4.486
   57VAL      H  854   3.571   5.126   4.481
   57VAL     CA  855   3.772   5.063   4.435
   57VAL     HA  856   3.788   4.972   4.378
   57VAL     CB  857   3.787   5.189   4.350
   57VAL     HB  858   3.893   5.214   4.350
   57VAL    CG1  859   3.747   5.137   4.213
   57VAL   HG11  860   3.754   5.224   4.149
   57VAL   HG12  861   3.804   5.050   4.180
   57VAL   HG13  862   3.639   5.121   4.208
   57VAL    CG2  863   3.715   5.320   4.381
   57VAL   HG21  864   3.728   5.384   4.293
   57VAL   HG22  865   3.607   5.311   4.396
   57VAL   HG23  866   3.765   5.368   4.465
   57VAL      C  867   3.876   5.059   4.546
   57VAL      O  868   3.987   5.013   4.524
   58ALA      N  869   3.842   5.096   4.670
   58ALA      H  870   3.760   5.152   4.688
   58ALA     CA  871   3.937   5.096   4.779
   58ALA     HA  872   4.036   5.129   4.749
   58ALA     CB  873   3.886   5.192   4.887
   58ALA    HB1  874   3.886   5.295   4.852
   58ALA    HB2  875   3.786   5.160   4.916
   58ALA    HB3  876   3.942   5.199   4.979
   58ALA      C  877   3.951   4.959   4.844
   58ALA      O  878   4.054   4.929   4.903
   59ILE      N  879   3.846   4.876   4.838
   59ILE      H  880   3.759   4.913   4.805
   59ILE     CA  881   3.852   4.738   4.882
   59ILE     HA  882   3.916   4.726   4.970
   59ILE     CB  883   3.712   4.689   4.919
   59ILE     HB  884   3.646   4.722   4.839
   59ILE    CG2  885   3.702   4.539   4.944
   59ILE   HG21  886   3.597   4.512   4.951
   59ILE   HG22  887   3.744   4.486   4.858
   59ILE   HG23  888   3.761   4.504   5.029
   59ILE    CG1  889   3.656   4.744   5.049
   59ILE   HG11  890   3.556   4.704   5.068
   59ILE   HG12  891   3.638   4.850   5.030
   59ILE     CD  892   3.744   4.728   5.173
   59ILE    HD1  893   3.785   4.628   5.189
   59ILE    HD2  894   3.832   4.791   5.163
   59ILE    HD3  895   3.702   4.755   5.270
   59ILE      C  896   3.927   4.659   4.776
   59ILE      O  897   4.008   4.575   4.813
   60GLN      N  898   3.905   4.684   4.646
   60GLN      H  899   3.839   4.758   4.630
   60GLN     CA  900   3.991   4.642   4.537
   60GLN     HA  901   3.998   4.533   4.535
   60GLN     CB  902   3.934   4.693   4.405
   60GLN    HB1  903   4.009   4.666   4.331
   60GLN    HB2  904   3.925   4.801   4.411
   60GLN     CG  905   3.814   4.612   4.354
   60GLN    HG1  906   3.735   4.579   4.422
   60GLN    HG2  907   3.859   4.532   4.296
   60GLN     CD  908   3.742   4.703   4.256
   60GLN    OE1  909   3.792   4.736   4.149
   60GLN    NE2  910   3.625   4.761   4.284
   60GLN   HE21  911   3.586   4.763   4.377
   60GLN   HE22  912   3.597   4.827   4.212
   60GLN      C  913   4.138   4.677   4.554
   60GLN      O  914   4.219   4.586   4.541
   61GLU      N  915   4.174   4.802   4.584
   61GLU      H  916   4.103   4.875   4.583
   61GLU     CA  917   4.311   4.840   4.612
   61GLU     HA  918   4.358   4.813   4.518
   61GLU     CB  919   4.338   4.990   4.622
   61GLU    HB1  920   4.433   5.008   4.673
   61GLU    HB2  921   4.258   5.031   4.684
   61GLU     CG  922   4.337   5.065   4.489
   61GLU    HG1  923   4.339   5.173   4.498
   61GLU    HG2  924   4.240   5.044   4.445
   61GLU     CD  925   4.450   5.020   4.397
   61GLU    OE1  926   4.436   4.934   4.308
   61GLU    OE2  927   4.559   5.082   4.400
   61GLU      C  928   4.375   4.757   4.722
   61GLU      O  929   4.488   4.712   4.705
   62LYS      N  930   4.312   4.753   4.840
   62LYS      H  931   4.224   4.803   4.845
   62LYS     CA  932   4.375   4.700   4.959
   62LYS     HA  933   4.480   4.727   4.953
   62LYS     CB  934   4.322   4.759   5.090
   62LYS    HB1  935   4.372   4.700   5.167
   62LYS    HB2  936   4.215   4.739   5.091
   62LYS     CG  937   4.360   4.906   5.101
   62LYS    HG1  938   4.296   4.948   5.178
   62LYS    HG2  939   4.346   4.958   5.006
   62LYS     CD  940   4.501   4.916   5.157
   62LYS    HD1  941   4.569   4.865   5.089
   62LYS    HD2  942   4.496   4.877   5.258
   62LYS     CE  943   4.556   5.059   5.160
   62LYS    HE1  944   4.495   5.114   5.232
   62LYS    HE2  945   4.555   5.113   5.066
   62LYS     NZ  946   4.696   5.065   5.203
   62LYS    HZ1  947   4.716   5.164   5.200
   62LYS    HZ2  948   4.716   5.021   5.291
   62LYS    HZ3  949   4.756   5.021   5.134
   62LYS      C  950   4.383   4.548   4.952
   62LYS      O  951   4.479   4.491   5.004
   63LEU      N  952   4.294   4.477   4.883
   63LEU      H  953   4.201   4.515   4.870
   63LEU     CA  954   4.309   4.336   4.854
   63LEU     HA  955   4.332   4.288   4.949
   63LEU     CB  956   4.174   4.280   4.809
   63LEU    HB1  957   4.193   4.194   4.745
   63LEU    HB2  958   4.121   4.350   4.744
   63LEU     CG  959   4.076   4.249   4.922
   63LEU     HG  960   4.069   4.333   4.990
   63LEU    CD1  961   3.936   4.218   4.869
   63LEU   HD11  962   3.872   4.186   4.952
   63LEU   HD12  963   3.897   4.312   4.831
   63LEU   HD13  964   3.934   4.130   4.804
   63LEU    CD2  965   4.114   4.120   4.995
   63LEU   HD21  966   4.201   4.141   5.057
   63LEU   HD22  967   4.036   4.088   5.064
   63LEU   HD23  968   4.140   4.035   4.932
   63LEU      C  969   4.420   4.307   4.755
   63LEU      O  970   4.484   4.203   4.769
   64ARG      N  971   4.452   4.390   4.655
   64ARG      H  972   4.403   4.478   4.650
   64ARG     CA  973   4.574   4.368   4.580
   64ARG     HA  974   4.574   4.263   4.552
   64ARG     CB  975   4.575   4.450   4.451
   64ARG    HB1  976   4.486   4.414   4.399
   64ARG    HB2  977   4.661   4.412   4.397
   64ARG     CG  978   4.581   4.603   4.445
   64ARG    HG1  979   4.648   4.643   4.521
   64ARG    HG2  980   4.479   4.641   4.457
   64ARG     CD  981   4.635   4.637   4.307
   64ARG    HD1  982   4.566   4.588   4.238
   64ARG    HD2  983   4.729   4.582   4.296
   64ARG     NE  984   4.656   4.780   4.285
   64ARG     HE  985   4.578   4.843   4.301
   64ARG     CZ  986   4.772   4.844   4.267
   64ARG    NH1  987   4.882   4.774   4.235
   64ARG   HH11  988   4.869   4.678   4.209
   64ARG   HH12  989   4.973   4.816   4.245
   64ARG    NH2  990   4.786   4.977   4.273
   64ARG   HH21  991   4.703   5.030   4.298
   64ARG   HH22  992   4.874   5.028   4.270
   64ARG      C  993   4.700   4.390   4.663
   64ARG      O  994   4.796   4.316   4.644
   65GLU      N  995   4.704   4.497   4.742
   65GLU      H  996   4.631   4.567   4.737
   65GLU     CA  997   4.805   4.518   4.843
   65GLU     HA  998   4.902   4.535   4.797
   65GLU     CB  999   4.773   4.653   4.906
   65GLU    HB1 1000   4.691   4.645   4.978
   65GLU    HB2 1001   4.756   4.729   4.830
   65GLU     CG 1002   4.890   4.709   4.987
   65GLU    HG1 1003   4.986   4.715   4.935
   65GLU    HG2 1004   4.911   4.636   5.066
   65GLU     CD 1005   4.865   4.846   5.047
   65GLU    OE1 1006   4.822   4.938   4.974
   65GLU    OE2 1007   4.903   4.860   5.165
   65GLU      C 1008   4.817   4.409   4.949
   65GLU      O 1009   4.923   4.392   5.009
   66GLN      N 1010   4.711   4.331   4.966
   66GLN      H 1011   4.625   4.368   4.927
   66GLN     CA 1012   4.694   4.202   5.032
   66GLN     HA 1013   4.587   4.186   5.031
   66GLN     CB 1014   4.744   4.077   4.960
   66GLN    HB1 1015   4.851   4.058   4.972
   66GLN    HB2 1016   4.724   4.092   4.854
   66GLN     CG 1017   4.662   3.953   4.996
   66GLN    HG1 1018   4.588   3.936   4.918
   66GLN    HG2 1019   4.608   3.959   5.090
   66GLN     CD 1020   4.735   3.819   5.001
   66GLN    OE1 1021   4.857   3.805   5.010
   66GLN    NE2 1022   4.663   3.708   5.012
   66GLN   HE21 1023   4.562   3.712   5.011
   66GLN   HE22 1024   4.706   3.617   5.016
   66GLN      C 1025   4.728   4.204   5.180
   66GLN      O 1026   4.730   4.100   5.245
   67VAL      N 1027   4.759   4.318   5.244
   67VAL      H 1028   4.759   4.399   5.184
   67VAL     CA 1029   4.763   4.342   5.387
   67VAL     HA 1030   4.836   4.277   5.434
   67VAL     CB 1031   4.807   4.484   5.419
   67VAL     HB 1032   4.802   4.494   5.527
   67VAL    CG1 1033   4.953   4.506   5.379
   67VAL   HG11 1034   5.002   4.572   5.451
   67VAL   HG12 1035   5.004   4.410   5.384
   67VAL   HG13 1036   4.958   4.538   5.275
   67VAL    CG2 1037   4.715   4.595   5.369
   67VAL   HG21 1038   4.618   4.579   5.416
   67VAL   HG22 1039   4.745   4.698   5.392
   67VAL   HG23 1040   4.696   4.586   5.262
   67VAL      C 1041   4.632   4.311   5.458
   67VAL      O 1042   4.631   4.308   5.581
   68VAL      N 1043   4.521   4.290   5.388
   68VAL      H 1044   4.533   4.295   5.288
   68VAL     CA 1045   4.404   4.217   5.433
   68VAL     HA 1046   4.421   4.176   5.533
   68VAL     CB 1047   4.287   4.312   5.457
   68VAL     HB 1048   4.198   4.250   5.457
   68VAL    CG1 1049   4.306   4.392   5.585
   68VAL   HG11 1050   4.327   4.319   5.663
   68VAL   HG12 1051   4.390   4.460   5.568
   68VAL   HG13 1052   4.214   4.444   5.613
   68VAL    CG2 1053   4.271   4.420   5.351
   68VAL   HG21 1054   4.169   4.458   5.359
   68VAL   HG22 1055   4.340   4.504   5.361
   68VAL   HG23 1056   4.273   4.372   5.253
   68VAL      C 1057   4.363   4.106   5.337
   68VAL      O 1058   4.381   4.115   5.216
   69LYS      N 1059   4.311   3.993   5.386
   69LYS      H 1060   4.289   3.997   5.485
   69LYS     CA 1061   4.255   3.887   5.305
   69LYS     HA 1062   4.274   3.908   5.200
   69LYS     CB 1063   4.326   3.757   5.341
   69LYS    HB1 1064   4.289   3.671   5.286
   69LYS    HB2 1065   4.307   3.741   5.447
   69LYS     CG 1066   4.478   3.771   5.336
   69LYS    HG1 1067   4.510   3.859   5.391
   69LYS    HG2 1068   4.512   3.783   5.233
   69LYS     CD 1069   4.546   3.657   5.411
   69LYS    HD1 1070   4.517   3.564   5.362
   69LYS    HD2 1071   4.530   3.657   5.518
   69LYS     CE 1072   4.697   3.666   5.389
   69LYS    HE1 1073   4.746   3.758   5.422
   69LYS    HE2 1074   4.707   3.649   5.282
   69LYS     NZ 1075   4.768   3.555   5.455
   69LYS    HZ1 1076   4.754   3.540   5.554
   69LYS    HZ2 1077   4.745   3.467   5.412
   69LYS    HZ3 1078   4.867   3.575   5.452
   69LYS      C 1079   4.103   3.877   5.315
   69LYS      O 1080   4.046   3.951   5.395
   70ARG      N 1081   4.035   3.803   5.227
   70ARG      H 1082   4.090   3.732   5.181
   70ARG     CA 1083   3.892   3.818   5.213
   70ARG     HA 1084   3.868   3.924   5.198
   70ARG     CB 1085   3.840   3.744   5.090
   70ARG    HB1 1086   3.864   3.638   5.095
   70ARG    HB2 1087   3.891   3.781   5.001
   70ARG     CG 1088   3.688   3.753   5.080
   70ARG    HG1 1089   3.641   3.715   5.171
   70ARG    HG2 1090   3.647   3.696   4.997
   70ARG     CD 1091   3.643   3.896   5.051
   70ARG    HD1 1092   3.670   3.923   4.948
   70ARG    HD2 1093   3.686   3.977   5.110
   70ARG     NE 1094   3.497   3.895   5.056
   70ARG     HE 1095   3.446   3.878   4.971
   70ARG     CZ 1096   3.426   3.913   5.168
   70ARG    NH1 1097   3.479   3.913   5.291
   70ARG   HH11 1098   3.578   3.893   5.292
   70ARG   HH12 1099   3.413   3.909   5.368
   70ARG    NH2 1100   3.295   3.940   5.153
   70ARG   HH21 1101   3.258   3.936   5.060
   70ARG   HH22 1102   3.245   3.976   5.233
   70ARG      C 1103   3.822   3.778   5.342
   70ARG      O 1104   3.733   3.853   5.382
   71GLU      N 1105   3.874   3.673   5.405
   71GLU      H 1106   3.958   3.633   5.368
   71GLU     CA 1107   3.829   3.615   5.530
   71GLU     HA 1108   3.721   3.598   5.528
   71GLU     CB 1109   3.883   3.473   5.543
   71GLU    HB1 1110   3.866   3.416   5.452
   71GLU    HB2 1111   3.834   3.423   5.627
   71GLU     CG 1112   4.030   3.467   5.584
   71GLU    HG1 1113   4.048   3.559   5.640
   71GLU    HG2 1114   4.090   3.469   5.493
   71GLU     CD 1115   4.069   3.347   5.670
   71GLU    OE1 1116   4.166   3.278   5.634
   71GLU    OE2 1117   4.009   3.324   5.777
   71GLU      C 1118   3.846   3.701   5.654
   71GLU      O 1119   3.823   3.656   5.766
   72GLU      N 1120   3.912   3.816   5.639
   72GLU      H 1121   3.960   3.834   5.552
   72GLU     CA 1122   3.943   3.906   5.749
   72GLU     HA 1123   3.919   3.859   5.844
   72GLU     CB 1124   4.094   3.926   5.762
   72GLU    HB1 1125   4.144   3.925   5.666
   72GLU    HB2 1126   4.134   3.846   5.824
   72GLU     CG 1127   4.143   4.051   5.836
   72GLU    HG1 1128   4.068   4.060   5.915
   72GLU    HG2 1129   4.148   4.135   5.767
   72GLU     CD 1130   4.284   4.020   5.883
   72GLU    OE1 1131   4.303   3.997   6.004
   72GLU    OE2 1132   4.378   4.007   5.801
   72GLU      C 1133   3.857   4.031   5.740
   72GLU      O 1134   3.825   4.097   5.839
   73LEU      N 1135   3.814   4.069   5.619
   73LEU      H 1136   3.853   4.013   5.545
   73LEU     CA 1137   3.726   4.178   5.581
   73LEU     HA 1138   3.754   4.264   5.641
   73LEU     CB 1139   3.746   4.228   5.438
   73LEU    HB1 1140   3.665   4.299   5.423
   73LEU    HB2 1141   3.741   4.143   5.370
   73LEU     CG 1142   3.878   4.302   5.414
   73LEU     HG 1143   3.951   4.256   5.481
   73LEU    CD1 1144   3.924   4.291   5.269
   73LEU   HD11 1145   4.009   4.356   5.249
   73LEU   HD12 1146   3.949   4.186   5.257
   73LEU   HD13 1147   3.845   4.315   5.197
   73LEU    CD2 1148   3.871   4.450   5.450
   73LEU   HD21 1149   3.797   4.507   5.394
   73LEU   HD22 1150   3.834   4.453   5.553
   73LEU   HD23 1151   3.967   4.501   5.439
   73LEU      C 1152   3.581   4.147   5.614
   73LEU      O 1153   3.536   4.033   5.601
   74PHE      N 1154   3.500   4.243   5.659
   74PHE      H 1155   3.538   4.336   5.668
   74PHE     CA 1156   3.360   4.224   5.691
   74PHE     HA 1157   3.332   4.134   5.637
   74PHE     CB 1158   3.333   4.183   5.836
   74PHE    HB1 1159   3.350   4.275   5.892
   74PHE    HB2 1160   3.410   4.113   5.867
   74PHE     CG 1161   3.198   4.121   5.861
   74PHE    CD1 1162   3.081   4.194   5.879
   74PHE    HD1 1163   3.080   4.302   5.876
   74PHE    CE1 1164   2.961   4.131   5.918
   74PHE    HE1 1165   2.880   4.197   5.947
   74PHE     CZ 1166   2.956   3.992   5.931
   74PHE     HZ 1167   2.869   3.940   5.969
   74PHE    CE2 1168   3.075   3.921   5.908
   74PHE    HE2 1169   3.072   3.813   5.907
   74PHE    CD2 1170   3.198   3.982   5.879
   74PHE    HD2 1171   3.285   3.919   5.869
   74PHE      C 1172   3.272   4.343   5.652
   74PHE      O 1173   3.296   4.446   5.715
   75ILE      N 1174   3.213   4.327   5.534
   75ILE      H 1175   3.231   4.238   5.490
   75ILE     CA 1176   3.156   4.443   5.467
   75ILE     HA 1177   3.171   4.531   5.529
   75ILE     CB 1178   3.223   4.462   5.331
   75ILE     HB 1179   3.223   4.370   5.272
   75ILE    CG2 1180   3.153   4.579   5.263
   75ILE   HG21 1181   3.053   4.551   5.229
   75ILE   HG22 1182   3.147   4.659   5.337
   75ILE   HG23 1183   3.207   4.611   5.175
   75ILE    CG1 1184   3.371   4.496   5.343
   75ILE   HG11 1185   3.420   4.452   5.430
   75ILE   HG12 1186   3.382   4.604   5.354
   75ILE     CD 1187   3.456   4.457   5.222
   75ILE    HD1 1188   3.433   4.525   5.140
   75ILE    HD2 1189   3.562   4.459   5.247
   75ILE    HD3 1190   3.432   4.353   5.198
   75ILE      C 1191   3.006   4.417   5.467
   75ILE      O 1192   2.958   4.317   5.413
   76VAL      N 1193   2.936   4.517   5.522
   76VAL      H 1194   2.984   4.598   5.559
   76VAL     CA 1195   2.793   4.522   5.540
   76VAL     HA 1196   2.755   4.424   5.511
   76VAL     CB 1197   2.747   4.549   5.683
   76VAL     HB 1198   2.763   4.653   5.714
   76VAL    CG1 1199   2.601   4.507   5.703
   76VAL   HG11 1200   2.587   4.511   5.811
   76VAL   HG12 1201   2.523   4.566   5.655
   76VAL   HG13 1202   2.583   4.404   5.675
   76VAL    CG2 1203   2.825   4.478   5.793
   76VAL   HG21 1204   2.923   4.525   5.807
   76VAL   HG22 1205   2.775   4.467   5.889
   76VAL   HG23 1206   2.845   4.378   5.755
   76VAL      C 1207   2.729   4.631   5.455
   76VAL      O 1208   2.775   4.744   5.466
   77SER      N 1209   2.624   4.591   5.383
   77SER      H 1210   2.593   4.495   5.380
   77SER     CA 1211   2.546   4.680   5.299
   77SER     HA 1212   2.583   4.779   5.323
   77SER     CB 1213   2.578   4.652   5.152
   77SER    HB1 1214   2.527   4.557   5.138
   77SER    HB2 1215   2.680   4.640   5.117
   77SER     OG 1216   2.518   4.749   5.070
   77SER     HG 1217   2.587   4.804   5.032
   77SER      C 1218   2.397   4.675   5.329
   77SER      O 1219   2.362   4.589   5.410
   78LYS      N 1220   2.316   4.760   5.265
   78LYS      H 1221   2.359   4.814   5.192
   78LYS     CA 1222   2.171   4.759   5.277
   78LYS     HA 1223   2.145   4.673   5.339
   78LYS     CB 1224   2.120   4.885   5.345
   78LYS    HB1 1225   2.015   4.897   5.318
   78LYS    HB2 1226   2.184   4.966   5.311
   78LYS     CG 1227   2.117   4.897   5.497
   78LYS    HG1 1228   2.049   4.820   5.535
   78LYS    HG2 1229   2.062   4.988   5.522
   78LYS     CD 1230   2.250   4.906   5.570
   78LYS    HD1 1231   2.304   4.812   5.558
   78LYS    HD2 1232   2.218   4.914   5.674
   78LYS     CE 1233   2.334   5.028   5.533
   78LYS    HE1 1234   2.299   5.111   5.594
   78LYS    HE2 1235   2.311   5.056   5.431
   78LYS     NZ 1236   2.476   4.994   5.553
   78LYS    HZ1 1237   2.493   4.897   5.528
   78LYS    HZ2 1238   2.533   5.047   5.489
   78LYS    HZ3 1239   2.507   5.004   5.649
   78LYS      C 1240   2.093   4.754   5.147
   78LYS      O 1241   2.120   4.817   5.045
   79LEU      N 1242   1.985   4.675   5.149
   79LEU      H 1243   1.975   4.624   5.236
   79LEU     CA 1244   1.872   4.681   5.059
   79LEU     HA 1245   1.904   4.687   4.955
   79LEU     CB 1246   1.790   4.553   5.067
   79LEU    HB1 1247   1.771   4.517   5.168
   79LEU    HB2 1248   1.847   4.470   5.024
   79LEU     CG 1249   1.651   4.556   5.005
   79LEU     HG 1250   1.581   4.616   5.063
   79LEU    CD1 1251   1.652   4.608   4.862
   79LEU   HD11 1252   1.672   4.715   4.857
   79LEU   HD12 1253   1.727   4.561   4.799
   79LEU   HD13 1254   1.555   4.593   4.815
   79LEU    CD2 1255   1.578   4.421   5.006
   79LEU   HD21 1256   1.596   4.371   5.102
   79LEU   HD22 1257   1.472   4.436   4.984
   79LEU   HD23 1258   1.613   4.351   4.932
   79LEU      C 1259   1.799   4.809   5.097
   79LEU      O 1260   1.749   4.827   5.208
   80TRP      N 1261   1.791   4.900   5.000
   80TRP      H 1262   1.837   4.874   4.913
   80TRP     CA 1263   1.721   5.026   5.012
   80TRP     HA 1264   1.741   5.051   5.116
   80TRP     CB 1265   1.798   5.135   4.938
   80TRP    HB1 1266   1.826   5.116   4.834
   80TRP    HB2 1267   1.892   5.147   4.992
   80TRP     CG 1268   1.728   5.267   4.946
   80TRP    CD1 1269   1.669   5.329   4.842
   80TRP    HD1 1270   1.679   5.295   4.740
   80TRP    NE1 1271   1.614   5.450   4.880
   80TRP    HE1 1272   1.552   5.509   4.826
   80TRP    CE2 1273   1.628   5.465   5.016
   80TRP    CZ2 1274   1.583   5.562   5.107
   80TRP    HZ2 1275   1.500   5.623   5.073
   80TRP    CH2 1276   1.609   5.551   5.244
   80TRP    HH2 1277   1.556   5.608   5.319
   80TRP    CZ3 1278   1.692   5.448   5.291
   80TRP    HZ3 1279   1.708   5.438   5.397
   80TRP    CE3 1280   1.739   5.357   5.196
   80TRP    HE3 1281   1.804   5.277   5.230
   80TRP    CD2 1282   1.710   5.358   5.059
   80TRP      C 1283   1.570   5.026   4.992
   80TRP      O 1284   1.511   4.951   4.915
   81CYS      N 1285   1.497   5.108   5.068
   81CYS      H 1286   1.553   5.165   5.130
   81CYS     CA 1287   1.354   5.127   5.083
   81CYS     HA 1288   1.330   5.038   5.142
   81CYS     CB 1289   1.323   5.258   5.155
   81CYS    HB1 1290   1.215   5.264   5.164
   81CYS    HB2 1291   1.370   5.340   5.101
   81CYS     SG 1292   1.388   5.253   5.324
   81CYS     HG 1293   1.318   5.359   5.363
   81CYS      C 1294   1.274   5.125   4.954
   81CYS      O 1295   1.164   5.070   4.951
   82THR      N 1296   1.333   5.182   4.849
   82THR      H 1297   1.429   5.213   4.851
   82THR     CA 1298   1.268   5.184   4.719
   82THR     HA 1299   1.162   5.198   4.739
   82THR     CB 1300   1.318   5.305   4.641
   82THR     HB 1301   1.272   5.326   4.544
   82THR    CG2 1302   1.299   5.436   4.717
   82THR   HG21 1303   1.347   5.428   4.814
   82THR   HG22 1304   1.341   5.516   4.655
   82THR   HG23 1305   1.196   5.467   4.732
   82THR    OG1 1306   1.456   5.291   4.617
   82THR    HG1 1307   1.472   5.322   4.527
   82THR      C 1308   1.273   5.057   4.636
   82THR      O 1309   1.184   5.037   4.553
   83TYR      N 1310   1.362   4.962   4.666
   83TYR      H 1311   1.428   4.989   4.738
   83TYR     CA 1312   1.382   4.837   4.596
   83TYR     HA 1313   1.338   4.835   4.496
   83TYR     CB 1314   1.531   4.817   4.569
   83TYR    HB1 1315   1.546   4.724   4.514
   83TYR    HB2 1316   1.574   4.797   4.667
   83TYR     CG 1317   1.609   4.927   4.501
   83TYR    CD1 1318   1.586   4.969   4.369
   83TYR    HD1 1319   1.509   4.921   4.310
   83TYR    CE1 1320   1.661   5.075   4.316
   83TYR    HE1 1321   1.632   5.108   4.218
   83TYR     CZ 1322   1.753   5.143   4.398
   83TYR     OH 1323   1.828   5.246   4.347
   83TYR     HH 1324   1.811   5.275   4.257
   83TYR    CE2 1325   1.772   5.101   4.531
   83TYR    HE2 1326   1.845   5.146   4.596
   83TYR    CD2 1327   1.708   4.986   4.580
   83TYR    HD2 1328   1.719   4.962   4.684
   83TYR      C 1329   1.318   4.713   4.656
   83TYR      O 1330   1.346   4.599   4.621
   84HIS      N 1331   1.244   4.737   4.764
   84HIS      H 1332   1.229   4.832   4.795
   84HIS     CA 1333   1.194   4.629   4.847
   84HIS     HA 1334   1.279   4.585   4.899
   84HIS     CB 1335   1.117   4.684   4.967
   84HIS    HB1 1336   1.053   4.602   4.997
   84HIS    HB2 1337   1.046   4.758   4.931
   84HIS     CG 1338   1.192   4.735   5.087
   84HIS    ND1 1339   1.331   4.737   5.103
   84HIS    CE1 1340   1.347   4.786   5.226
   84HIS    HE1 1341   1.446   4.793   5.269
   84HIS    NE2 1342   1.231   4.812   5.288
   84HIS    HE2 1343   1.225   4.854   5.380
   84HIS    CD2 1344   1.131   4.795   5.194
   84HIS    HD2 1345   1.028   4.820   5.213
   84HIS      C 1346   1.115   4.516   4.784
   84HIS      O 1347   1.090   4.405   4.831
   85GLU      N 1348   1.064   4.548   4.665
   85GLU      H 1349   1.117   4.618   4.613
   85GLU     CA 1350   0.985   4.456   4.586
   85GLU     HA 1351   0.914   4.409   4.653
   85GLU     CB 1352   0.908   4.539   4.483
   85GLU    HB1 1353   0.976   4.594   4.418
   85GLU    HB2 1354   0.846   4.597   4.551
   85GLU     CG 1355   0.803   4.466   4.400
   85GLU    HG1 1356   0.734   4.406   4.461
   85GLU    HG2 1357   0.861   4.400   4.336
   85GLU     CD 1358   0.740   4.572   4.311
   85GLU    OE1 1359   0.764   4.562   4.188
   85GLU    OE2 1360   0.669   4.664   4.357
   85GLU      C 1361   1.075   4.347   4.529
   85GLU      O 1362   1.179   4.374   4.468
   86LYS      N 1363   1.030   4.222   4.534
   86LYS      H 1364   0.937   4.214   4.573
   86LYS     CA 1365   1.108   4.111   4.484
   86LYS     HA 1366   1.206   4.120   4.532
   86LYS     CB 1367   1.042   3.978   4.520
   86LYS    HB1 1368   1.007   3.990   4.623
   86LYS    HB2 1369   1.108   3.892   4.523
   86LYS     CG 1370   0.919   3.945   4.435
   86LYS    HG1 1371   0.960   3.915   4.339
   86LYS    HG2 1372   0.854   4.030   4.413
   86LYS     CD 1373   0.842   3.824   4.487
   86LYS    HD1 1374   0.916   3.763   4.538
   86LYS    HD2 1375   0.801   3.766   4.404
   86LYS     CE 1376   0.738   3.877   4.586
   86LYS    HE1 1377   0.663   3.935   4.533
   86LYS    HE2 1378   0.795   3.942   4.652
   86LYS     NZ 1379   0.663   3.777   4.663
   86LYS    HZ1 1380   0.629   3.698   4.610
   86LYS    HZ2 1381   0.718   3.734   4.736
   86LYS    HZ3 1382   0.584   3.824   4.705
   86LYS      C 1383   1.146   4.110   4.337
   86LYS      O 1384   1.238   4.039   4.295
   87GLY      N 1385   1.083   4.187   4.248
   87GLY      H 1386   1.000   4.239   4.274
   87GLY     CA 1387   1.125   4.213   4.112
   87GLY    HA1 1388   1.058   4.287   4.067
   87GLY    HA2 1389   1.137   4.120   4.056
   87GLY      C 1390   1.261   4.281   4.115
   87GLY      O 1391   1.325   4.269   4.011
   88LEU      N 1392   1.310   4.340   4.224
   88LEU      H 1393   1.254   4.346   4.308
   88LEU     CA 1394   1.433   4.417   4.222
   88LEU     HA 1395   1.473   4.419   4.121
   88LEU     CB 1396   1.387   4.560   4.250
   88LEU    HB1 1397   1.476   4.624   4.251
   88LEU    HB2 1398   1.344   4.560   4.350
   88LEU     CG 1399   1.282   4.627   4.162
   88LEU     HG 1400   1.192   4.565   4.161
   88LEU    CD1 1401   1.248   4.770   4.202
   88LEU   HD11 1402   1.338   4.829   4.185
   88LEU   HD12 1403   1.171   4.813   4.138
   88LEU   HD13 1404   1.223   4.783   4.308
   88LEU    CD2 1405   1.330   4.633   4.017
   88LEU   HD21 1406   1.324   4.532   3.976
   88LEU   HD22 1407   1.266   4.696   3.956
   88LEU   HD23 1408   1.436   4.659   4.012
   88LEU      C 1409   1.543   4.373   4.316
   88LEU      O 1410   1.658   4.413   4.298
   89VAL      N 1411   1.514   4.281   4.408
   89VAL      H 1412   1.419   4.247   4.416
   89VAL     CA 1413   1.607   4.257   4.516
   89VAL     HA 1414   1.640   4.354   4.551
   89VAL     CB 1415   1.546   4.189   4.638
   89VAL     HB 1416   1.627   4.181   4.710
   89VAL    CG1 1417   1.434   4.272   4.702
   89VAL   HG11 1418   1.408   4.221   4.794
   89VAL   HG12 1419   1.470   4.371   4.728
   89VAL   HG13 1420   1.346   4.282   4.638
   89VAL    CG2 1421   1.496   4.049   4.607
   89VAL   HG21 1422   1.573   3.993   4.553
   89VAL   HG22 1423   1.475   3.993   4.699
   89VAL   HG23 1424   1.404   4.049   4.549
   89VAL      C 1425   1.737   4.185   4.479
   89VAL      O 1426   1.842   4.217   4.534
   90LYS      N 1427   1.747   4.108   4.371
   90LYS      H 1428   1.658   4.093   4.327
   90LYS     CA 1429   1.865   4.038   4.324
   90LYS     HA 1430   1.926   4.017   4.413
   90LYS     CB 1431   1.839   3.909   4.247
   90LYS    HB1 1432   1.936   3.863   4.232
   90LYS    HB2 1433   1.798   3.929   4.148
   90LYS     CG 1434   1.739   3.814   4.313
   90LYS    HG1 1435   1.655   3.877   4.341
   90LYS    HG2 1436   1.781   3.773   4.405
   90LYS     CD 1437   1.689   3.709   4.214
   90LYS    HD1 1438   1.784   3.668   4.180
   90LYS    HD2 1439   1.634   3.760   4.135
   90LYS     CE 1440   1.605   3.598   4.277
   90LYS    HE1 1441   1.511   3.635   4.319
   90LYS    HE2 1442   1.671   3.555   4.353
   90LYS     NZ 1443   1.558   3.499   4.179
   90LYS    HZ1 1444   1.633   3.438   4.148
   90LYS    HZ2 1445   1.485   3.445   4.222
   90LYS    HZ3 1446   1.528   3.540   4.092
   90LYS      C 1447   1.960   4.128   4.246
   90LYS      O 1448   2.080   4.122   4.273
   91GLY      N 1449   1.906   4.215   4.160
   91GLY      H 1450   1.805   4.212   4.155
   91GLY     CA 1451   1.986   4.307   4.081
   91GLY    HA1 1452   1.911   4.347   4.013
   91GLY    HA2 1453   2.069   4.257   4.031
   91GLY      C 1454   2.045   4.414   4.172
   91GLY      O 1455   2.157   4.454   4.143
   92ALA      N 1456   1.970   4.452   4.276
   92ALA      H 1457   1.879   4.410   4.286
   92ALA     CA 1458   2.010   4.546   4.379
   92ALA     HA 1459   2.026   4.647   4.341
   92ALA     CB 1460   1.892   4.550   4.475
   92ALA    HB1 1461   1.906   4.628   4.550
   92ALA    HB2 1462   1.796   4.576   4.430
   92ALA    HB3 1463   1.864   4.453   4.517
   92ALA      C 1464   2.131   4.504   4.460
   92ALA      O 1465   2.231   4.575   4.467
   93CYS      N 1466   2.130   4.375   4.494
   93CYS      H 1467   2.039   4.333   4.485
   93CYS     CA 1468   2.238   4.312   4.567
   93CYS     HA 1469   2.280   4.377   4.643
   93CYS     CB 1470   2.188   4.189   4.642
   93CYS    HB1 1471   2.150   4.110   4.577
   93CYS    HB2 1472   2.114   4.219   4.716
   93CYS     SG 1473   2.319   4.114   4.743
   93CYS     HG 1474   2.357   4.226   4.805
   93CYS      C 1475   2.355   4.278   4.475
   93CYS      O 1476   2.471   4.307   4.502
   94GLN      N 1477   2.325   4.227   4.355
   94GLN      H 1478   2.228   4.206   4.335
   94GLN     CA 1479   2.427   4.214   4.253
   94GLN     HA 1480   2.507   4.149   4.290
   94GLN     CB 1481   2.371   4.150   4.126
   94GLN    HB1 1482   2.442   4.167   4.046
   94GLN    HB2 1483   2.278   4.203   4.105
   94GLN     CG 1484   2.337   4.002   4.137
   94GLN    HG1 1485   2.338   3.973   4.243
   94GLN    HG2 1486   2.426   3.946   4.107
   94GLN     CD 1487   2.205   3.950   4.082
   94GLN    OE1 1488   2.142   4.017   4.002
   94GLN    NE2 1489   2.163   3.825   4.104
   94GLN   HE21 1490   2.227   3.756   4.141
   94GLN   HE22 1491   2.075   3.805   4.058
   94GLN      C 1492   2.506   4.340   4.221
   94GLN      O 1493   2.625   4.335   4.190
   95LYS      N 1494   2.447   4.459   4.225
   95LYS      H 1495   2.347   4.462   4.239
   95LYS     CA 1496   2.521   4.581   4.199
   95LYS     HA 1497   2.577   4.563   4.107
   95LYS     CB 1498   2.427   4.700   4.179
   95LYS    HB1 1499   2.365   4.705   4.269
   95LYS    HB2 1500   2.363   4.687   4.092
   95LYS     CG 1501   2.488   4.838   4.153
   95LYS    HG1 1502   2.538   4.835   4.057
   95LYS    HG2 1503   2.562   4.846   4.233
   95LYS     CD 1504   2.393   4.957   4.151
   95LYS    HD1 1505   2.357   4.962   4.254
   95LYS    HD2 1506   2.307   4.942   4.086
   95LYS     CE 1507   2.450   5.096   4.123
   95LYS    HE1 1508   2.375   5.175   4.129
   95LYS    HE2 1509   2.486   5.093   4.020
   95LYS     NZ 1510   2.558   5.129   4.218
   95LYS    HZ1 1511   2.623   5.055   4.237
   95LYS    HZ2 1512   2.611   5.207   4.182
   95LYS    HZ3 1513   2.525   5.164   4.307
   95LYS      C 1514   2.624   4.604   4.308
   95LYS      O 1515   2.741   4.630   4.279
   96THR      N 1516   2.597   4.578   4.436
   96THR      H 1517   2.501   4.558   4.461
   96THR     CA 1518   2.695   4.579   4.544
   96THR     HA 1519   2.750   4.673   4.532
   96THR     CB 1520   2.626   4.568   4.679
   96THR     HB 1521   2.568   4.476   4.686
   96THR    CG2 1522   2.726   4.581   4.794
   96THR   HG21 1523   2.787   4.665   4.762
   96THR   HG22 1524   2.670   4.604   4.885
   96THR   HG23 1525   2.781   4.487   4.799
   96THR    OG1 1526   2.540   4.679   4.690
   96THR    HG1 1527   2.593   4.754   4.719
   96THR      C 1528   2.799   4.469   4.536
   96THR      O 1529   2.917   4.496   4.558
   97LEU      N 1530   2.767   4.343   4.502
   97LEU      H 1531   2.672   4.331   4.471
   97LEU     CA 1532   2.872   4.251   4.463
   97LEU     HA 1533   2.940   4.236   4.547
   97LEU     CB 1534   2.803   4.118   4.431
   97LEU    HB1 1535   2.891   4.073   4.385
   97LEU    HB2 1536   2.717   4.137   4.367
   97LEU     CG 1537   2.762   4.031   4.550
   97LEU     HG 1538   2.847   4.038   4.617
   97LEU    CD1 1539   2.630   4.058   4.621
   97LEU   HD11 1540   2.629   4.160   4.659
   97LEU   HD12 1541   2.546   4.051   4.552
   97LEU   HD13 1542   2.622   3.972   4.688
   97LEU    CD2 1543   2.783   3.885   4.511
   97LEU   HD21 1544   2.887   3.856   4.505
   97LEU   HD22 1545   2.737   3.821   4.587
   97LEU   HD23 1546   2.742   3.862   4.412
   97LEU      C 1547   2.966   4.298   4.353
   97LEU      O 1548   3.085   4.268   4.349
   98SER      N 1549   2.912   4.379   4.262
   98SER      H 1550   2.824   4.427   4.276
   98SER     CA 1551   2.986   4.414   4.143
   98SER     HA 1552   3.050   4.334   4.105
   98SER     CB 1553   2.897   4.434   4.021
   98SER    HB1 1554   2.962   4.447   3.934
   98SER    HB2 1555   2.830   4.519   4.031
   98SER     OG 1556   2.827   4.313   4.007
   98SER     HG 1557   2.758   4.317   4.074
   98SER      C 1558   3.069   4.540   4.162
   98SER      O 1559   3.190   4.533   4.136
   99ASP      N 1560   3.009   4.641   4.224
   99ASP      H 1561   2.909   4.638   4.240
   99ASP     CA 1562   3.083   4.756   4.272
   99ASP     HA 1563   3.134   4.803   4.188
   99ASP     CB 1564   2.995   4.862   4.336
   99ASP    HB1 1565   3.059   4.942   4.374
   99ASP    HB2 1566   2.943   4.812   4.418
   99ASP     CG 1567   2.882   4.914   4.248
   99ASP    OD1 1568   2.869   4.879   4.129
   99ASP    OD2 1569   2.801   5.000   4.289
   99ASP      C 1570   3.200   4.725   4.364
   99ASP      O 1571   3.304   4.790   4.356
  100LEU      N 1572   3.179   4.632   4.457
  100LEU      H 1573   3.087   4.591   4.462
  100LEU     CA 1574   3.286   4.586   4.543
  100LEU     HA 1575   3.346   4.675   4.564
  100LEU     CB 1576   3.228   4.545   4.678
  100LEU    HB1 1577   3.315   4.519   4.738
  100LEU    HB2 1578   3.176   4.452   4.651
  100LEU     CG 1579   3.135   4.639   4.754
  100LEU     HG 1580   3.055   4.670   4.687
  100LEU    CD1 1581   3.073   4.579   4.880
  100LEU   HD11 1582   2.983   4.632   4.908
  100LEU   HD12 1583   3.046   4.478   4.849
  100LEU   HD13 1584   3.143   4.567   4.963
  100LEU    CD2 1585   3.199   4.772   4.791
  100LEU   HD21 1586   3.219   4.830   4.701
  100LEU   HD22 1587   3.126   4.837   4.840
  100LEU   HD23 1588   3.289   4.765   4.853
  100LEU      C 1589   3.383   4.484   4.484
  100LEU      O 1590   3.483   4.452   4.549
  101LYS      N 1591   3.357   4.430   4.365
  101LYS      H 1592   3.267   4.448   4.323
  101LYS     CA 1593   3.426   4.316   4.307
  101LYS     HA 1594   3.358   4.282   4.228
  101LYS     CB 1595   3.554   4.364   4.240
  101LYS    HB1 1596   3.612   4.278   4.205
  101LYS    HB2 1597   3.618   4.402   4.320
  101LYS     CG 1598   3.536   4.460   4.124
  101LYS    HG1 1599   3.539   4.559   4.169
  101LYS    HG2 1600   3.435   4.446   4.083
  101LYS     CD 1601   3.643   4.438   4.018
  101LYS    HD1 1602   3.629   4.346   3.960
  101LYS    HD2 1603   3.741   4.438   4.067
  101LYS     CE 1604   3.637   4.554   3.919
  101LYS    HE1 1605   3.644   4.644   3.979
  101LYS    HE2 1606   3.544   4.551   3.862
  101LYS     NZ 1607   3.744   4.557   3.818
  101LYS    HZ1 1608   3.725   4.616   3.738
  101LYS    HZ2 1609   3.827   4.602   3.855
  101LYS    HZ3 1610   3.772   4.469   3.776
  101LYS      C 1611   3.438   4.195   4.399
  101LYS      O 1612   3.552   4.150   4.414
  102LEU      N 1613   3.330   4.145   4.458
  102LEU      H 1614   3.243   4.176   4.417
  102LEU     CA 1615   3.320   4.032   4.548
  102LEU     HA 1616   3.416   3.983   4.558
  102LEU     CB 1617   3.264   4.092   4.677
  102LEU    HB1 1618   3.260   4.016   4.755
  102LEU    HB2 1619   3.159   4.121   4.666
  102LEU     CG 1620   3.345   4.199   4.750
  102LEU     HG 1621   3.356   4.285   4.684
  102LEU    CD1 1622   3.282   4.235   4.884
  102LEU   HD11 1623   3.342   4.298   4.951
  102LEU   HD12 1624   3.196   4.296   4.857
  102LEU   HD13 1625   3.241   4.150   4.938
  102LEU    CD2 1626   3.488   4.149   4.766
  102LEU   HD21 1627   3.540   4.234   4.810
  102LEU   HD22 1628   3.488   4.067   4.837
  102LEU   HD23 1629   3.543   4.121   4.676
  102LEU      C 1630   3.223   3.931   4.489
  102LEU      O 1631   3.139   3.962   4.405
  103ASP      N 1632   3.237   3.806   4.534
  103ASP      H 1633   3.310   3.793   4.602
  103ASP     CA 1634   3.152   3.691   4.509
  103ASP     HA 1635   3.104   3.715   4.414
  103ASP     CB 1636   3.234   3.565   4.480
  103ASP    HB1 1637   3.271   3.567   4.377
  103ASP    HB2 1638   3.156   3.490   4.476
  103ASP     CG 1639   3.336   3.524   4.586
  103ASP    OD1 1640   3.372   3.612   4.667
  103ASP    OD2 1641   3.388   3.411   4.587
  103ASP      C 1642   3.049   3.673   4.620
  103ASP      O 1643   2.960   3.591   4.598
  104TYR      N 1644   3.050   3.752   4.728
  104TYR      H 1645   3.124   3.820   4.734
  104TYR     CA 1646   2.947   3.765   4.828
  104TYR     HA 1647   2.849   3.773   4.780
  104TYR     CB 1648   2.943   3.640   4.916
  104TYR    HB1 1649   2.921   3.554   4.852
  104TYR    HB2 1650   2.863   3.651   4.988
  104TYR     CG 1651   3.069   3.608   4.993
  104TYR    CD1 1652   3.091   3.648   5.125
  104TYR    HD1 1653   3.026   3.724   5.166
  104TYR    CE1 1654   3.207   3.612   5.195
  104TYR    HE1 1655   3.226   3.645   5.296
  104TYR     CZ 1656   3.310   3.539   5.133
  104TYR     OH 1657   3.425   3.504   5.199
  104TYR     HH 1658   3.486   3.468   5.134
  104TYR    CE2 1659   3.286   3.498   5.001
  104TYR    HE2 1660   3.363   3.460   4.935
  104TYR    CD2 1661   3.174   3.541   4.929
  104TYR    HD2 1662   3.173   3.521   4.823
  104TYR      C 1663   2.963   3.882   4.925
  104TYR      O 1664   3.073   3.937   4.932
  105LEU      N 1665   2.858   3.922   4.997
  105LEU      H 1666   2.772   3.873   4.979
  105LEU     CA 1667   2.864   4.002   5.118
  105LEU     HA 1668   2.959   4.055   5.124
  105LEU     CB 1669   2.761   4.113   5.133
  105LEU    HB1 1670   2.766   4.157   5.233
  105LEU    HB2 1671   2.664   4.064   5.146
  105LEU     CG 1672   2.761   4.218   5.022
  105LEU     HG 1673   2.782   4.172   4.926
  105LEU    CD1 1674   2.626   4.290   5.017
  105LEU   HD11 1675   2.541   4.221   5.021
  105LEU   HD12 1676   2.626   4.356   5.103
  105LEU   HD13 1677   2.625   4.353   4.928
  105LEU    CD2 1678   2.876   4.311   5.058
  105LEU   HD21 1679   2.864   4.353   5.158
  105LEU   HD22 1680   2.974   4.265   5.046
  105LEU   HD23 1681   2.869   4.406   5.004
  105LEU      C 1682   2.854   3.912   5.240
  105LEU      O 1683   2.773   3.820   5.247
  106ASP      N 1684   2.934   3.956   5.337
  106ASP      H 1685   3.004   4.027   5.321
  106ASP     CA 1686   2.939   3.896   5.470
  106ASP     HA 1687   2.944   3.788   5.459
  106ASP     CB 1688   3.059   3.942   5.551
  106ASP    HB1 1689   3.067   3.869   5.633
  106ASP    HB2 1690   3.044   4.044   5.586
  106ASP     CG 1691   3.185   3.945   5.466
  106ASP    OD1 1692   3.255   3.841   5.461
  106ASP    OD2 1693   3.217   4.044   5.398
  106ASP      C 1694   2.806   3.916   5.542
  106ASP      O 1695   2.764   3.831   5.620
  107LEU      N 1696   2.747   4.034   5.525
  107LEU      H 1697   2.785   4.099   5.458
  107LEU     CA 1698   2.617   4.068   5.580
  107LEU     HA 1699   2.551   3.981   5.587
  107LEU     CB 1700   2.629   4.122   5.722
  107LEU    HB1 1701   2.695   4.209   5.716
  107LEU    HB2 1702   2.688   4.053   5.781
  107LEU     CG 1703   2.508   4.169   5.804
  107LEU     HG 1704   2.444   4.245   5.760
  107LEU    CD1 1705   2.412   4.057   5.841
  107LEU   HD11 1706   2.318   4.095   5.880
  107LEU   HD12 1707   2.400   3.995   5.751
  107LEU   HD13 1708   2.451   3.988   5.916
  107LEU    CD2 1709   2.556   4.232   5.934
  107LEU   HD21 1710   2.470   4.264   5.993
  107LEU   HD22 1711   2.609   4.162   6.000
  107LEU   HD23 1712   2.617   4.320   5.915
  107LEU      C 1713   2.540   4.172   5.500
  107LEU      O 1714   2.599   4.267   5.451
  108TYR      N 1715   2.407   4.161   5.488
  108TYR      H 1716   2.347   4.086   5.519
  108TYR     CA 1717   2.327   4.254   5.411
  108TYR     HA 1718   2.382   4.346   5.390
  108TYR     CB 1719   2.284   4.187   5.281
  108TYR    HB1 1720   2.225   4.098   5.303
  108TYR    HB2 1721   2.374   4.145   5.236
  108TYR     CG 1722   2.215   4.268   5.174
  108TYR    CD1 1723   2.270   4.390   5.133
  108TYR    HD1 1724   2.358   4.428   5.184
  108TYR    CE1 1725   2.217   4.461   5.025
  108TYR    HE1 1726   2.255   4.558   4.997
  108TYR     CZ 1727   2.102   4.409   4.963
  108TYR     OH 1728   2.056   4.465   4.847
  108TYR     HH 1729   2.114   4.538   4.826
  108TYR    CE2 1730   2.044   4.290   5.010
  108TYR    HE2 1731   1.961   4.244   4.957
  108TYR    CD2 1732   2.097   4.217   5.117
  108TYR    HD2 1733   2.049   4.128   5.153
  108TYR      C 1734   2.204   4.284   5.494
  108TYR      O 1735   2.148   4.203   5.568
  109LEU      N 1736   2.150   4.406   5.486
  109LEU      H 1737   2.194   4.478   5.430
  109LEU     CA 1738   2.043   4.449   5.573
  109LEU     HA 1739   2.001   4.366   5.630
  109LEU     CB 1740   2.107   4.543   5.675
  109LEU    HB1 1741   2.029   4.584   5.739
  109LEU    HB2 1742   2.153   4.621   5.615
  109LEU     CG 1743   2.213   4.496   5.774
  109LEU     HG 1744   2.296   4.448   5.721
  109LEU    CD1 1745   2.272   4.612   5.853
  109LEU   HD11 1746   2.184   4.651   5.904
  109LEU   HD12 1747   2.351   4.583   5.921
  109LEU   HD13 1748   2.314   4.691   5.790
  109LEU    CD2 1749   2.158   4.405   5.883
  109LEU   HD21 1750   2.241   4.378   5.950
  109LEU   HD22 1751   2.078   4.455   5.937
  109LEU   HD23 1752   2.112   4.313   5.847
  109LEU      C 1753   1.923   4.514   5.504
  109LEU      O 1754   1.941   4.585   5.406
  110ILE      N 1755   1.801   4.502   5.557
  110ILE      H 1756   1.788   4.439   5.635
  110ILE     CA 1757   1.690   4.584   5.514
  110ILE     HA 1758   1.693   4.592   5.406
  110ILE     CB 1759   1.561   4.512   5.553
  110ILE     HB 1760   1.572   4.508   5.661
  110ILE    CG2 1761   1.441   4.599   5.515
  110ILE   HG21 1762   1.432   4.597   5.407
  110ILE   HG22 1763   1.350   4.564   5.563
  110ILE   HG23 1764   1.452   4.701   5.553
  110ILE    CG1 1765   1.544   4.374   5.489
  110ILE   HG11 1766   1.637   4.325   5.516
  110ILE   HG12 1767   1.544   4.387   5.380
  110ILE     CD 1768   1.442   4.274   5.541
  110ILE    HD1 1769   1.341   4.300   5.510
  110ILE    HD2 1770   1.475   4.179   5.501
  110ILE    HD3 1771   1.430   4.273   5.650
  110ILE      C 1772   1.699   4.720   5.581
  110ILE      O 1773   1.716   4.723   5.702
  111HIS      N 1774   1.699   4.831   5.506
  111HIS      H 1775   1.701   4.814   5.406
  111HIS     CA 1776   1.742   4.961   5.555
  111HIS     HA 1777   1.834   4.949   5.612
  111HIS     CB 1778   1.763   5.055   5.436
  111HIS    HB1 1779   1.677   5.117   5.412
  111HIS    HB2 1780   1.794   4.996   5.350
  111HIS     CG 1781   1.875   5.153   5.454
  111HIS    ND1 1782   1.981   5.170   5.365
  111HIS    CE1 1783   2.068   5.255   5.421
  111HIS    HE1 1784   2.163   5.280   5.375
  111HIS    NE2 1785   2.025   5.299   5.540
  111HIS    HE2 1786   2.066   5.363   5.607
  111HIS    CD2 1787   1.907   5.231   5.563
  111HIS    HD2 1788   1.850   5.247   5.653
  111HIS      C 1789   1.646   5.026   5.653
  111HIS      O 1790   1.688   5.091   5.748
  112TRP      N 1791   1.515   5.007   5.632
  112TRP      H 1792   1.489   4.967   5.543
  112TRP     CA 1793   1.406   5.043   5.720
  112TRP     HA 1794   1.435   5.042   5.825
  112TRP     CB 1795   1.351   5.181   5.685
  112TRP    HB1 1796   1.257   5.182   5.740
  112TRP    HB2 1797   1.319   5.187   5.581
  112TRP     CG 1798   1.425   5.307   5.718
  112TRP    CD1 1799   1.511   5.377   5.641
  112TRP    HD1 1800   1.550   5.346   5.545
  112TRP    NE1 1801   1.534   5.499   5.702
  112TRP    HE1 1802   1.573   5.574   5.647
  112TRP    CE2 1803   1.476   5.508   5.827
  112TRP    CZ2 1804   1.470   5.611   5.922
  112TRP    HZ2 1805   1.510   5.707   5.894
  112TRP    CH2 1806   1.404   5.584   6.043
  112TRP    HH2 1807   1.387   5.663   6.115
  112TRP    CZ3 1808   1.331   5.465   6.055
  112TRP    HZ3 1809   1.270   5.455   6.143
  112TRP    CE3 1810   1.335   5.364   5.958
  112TRP    HE3 1811   1.275   5.274   5.961
  112TRP    CD2 1812   1.409   5.384   5.841
  112TRP      C 1813   1.294   4.942   5.701
  112TRP      O 1814   1.275   4.893   5.590
  113PRO      N 1815   1.205   4.923   5.798
  113PRO     CD 1816   1.212   4.971   5.935
  113PRO    HD1 1817   1.243   5.075   5.944
  113PRO    HD2 1818   1.273   4.903   5.995
  113PRO     CG 1819   1.066   4.970   5.980
  113PRO    HG1 1820   1.007   5.057   5.951
  113PRO    HG2 1821   1.058   4.963   6.088
  113PRO     CB 1822   1.012   4.845   5.910
  113PRO    HB1 1823   0.905   4.840   5.890
  113PRO    HB2 1824   1.046   4.755   5.962
  113PRO     CA 1825   1.081   4.850   5.774
  113PRO     HA 1826   1.104   4.748   5.744
  113PRO      C 1827   0.982   4.916   5.679
  113PRO      O 1828   0.890   4.854   5.627
  114THR      N 1829   0.986   5.048   5.659
  114THR      H 1830   1.051   5.104   5.713
  114THR     CA 1831   0.901   5.121   5.567
  114THR     HA 1832   0.796   5.091   5.571
  114THR     CB 1833   0.900   5.269   5.605
  114THR     HB 1834   0.838   5.337   5.546
  114THR    CG2 1835   0.846   5.296   5.745
  114THR   HG21 1836   0.915   5.249   5.814
  114THR   HG22 1837   0.847   5.403   5.765
  114THR   HG23 1838   0.743   5.260   5.745
  114THR    OG1 1839   1.034   5.311   5.605
  114THR    HG1 1840   1.069   5.313   5.515
  114THR      C 1841   0.943   5.114   5.421
  114THR      O 1842   1.055   5.151   5.386
  115GLY      N 1843   0.849   5.077   5.333
  115GLY      H 1844   0.763   5.037   5.367
  115GLY     CA 1845   0.874   5.077   5.190
  115GLY    HA1 1846   0.818   4.997   5.142
  115GLY    HA2 1847   0.979   5.057   5.170
  115GLY      C 1848   0.825   5.196   5.109
  115GLY      O 1849   0.708   5.231   5.125
  116PHE      N 1850   0.910   5.245   5.019
  116PHE      H 1851   0.997   5.200   4.995
  116PHE     CA 1852   0.884   5.364   4.940
  116PHE     HA 1853   0.787   5.404   4.967
  116PHE     CB 1854   1.000   5.462   4.961
  116PHE    HB1 1855   0.979   5.552   4.904
  116PHE    HB2 1856   1.087   5.402   4.935
  116PHE     CG 1857   1.033   5.509   5.100
  116PHE    CD1 1858   0.934   5.516   5.200
  116PHE    HD1 1859   0.830   5.491   5.188
  116PHE    CE1 1860   0.973   5.546   5.331
  116PHE    HE1 1861   0.896   5.538   5.407
  116PHE     CZ 1862   1.107   5.571   5.362
  116PHE     HZ 1863   1.134   5.586   5.465
  116PHE    CE2 1864   1.198   5.582   5.256
  116PHE    HE2 1865   1.302   5.605   5.272
  116PHE    CD2 1866   1.165   5.550   5.124
  116PHE    HD2 1867   1.244   5.543   5.050
  116PHE      C 1868   0.896   5.323   4.794
  116PHE      O 1869   0.942   5.213   4.763
  117LYS      N 1870   0.856   5.408   4.700
  117LYS      H 1871   0.805   5.490   4.730
  117LYS     CA 1872   0.841   5.381   4.558
  117LYS     HA 1873   0.779   5.292   4.562
  117LYS     CB 1874   0.756   5.491   4.494
  117LYS    HB1 1875   0.830   5.567   4.468
  117LYS    HB2 1876   0.679   5.530   4.560
  117LYS     CG 1877   0.688   5.455   4.363
  117LYS    HG1 1878   0.638   5.359   4.375
  117LYS    HG2 1879   0.765   5.455   4.285
  117LYS     CD 1880   0.591   5.565   4.320
  117LYS    HD1 1881   0.640   5.663   4.317
  117LYS    HD2 1882   0.519   5.581   4.400
  117LYS     CE 1883   0.524   5.536   4.186
  117LYS    HE1 1884   0.461   5.449   4.203
  117LYS    HE2 1885   0.596   5.497   4.114
  117LYS     NZ 1886   0.453   5.653   4.133
  117LYS    HZ1 1887   0.397   5.682   4.213
  117LYS    HZ2 1888   0.520   5.721   4.100
  117LYS    HZ3 1889   0.385   5.628   4.062
  117LYS      C 1890   0.968   5.347   4.483
  117LYS      O 1891   1.062   5.426   4.497
  118PRO      N 1892   0.978   5.237   4.408
  118PRO     CD 1893   0.876   5.139   4.375
  118PRO    HD1 1894   0.777   5.179   4.353
  118PRO    HD2 1895   0.862   5.060   4.449
  118PRO     CG 1896   0.915   5.082   4.239
  118PRO    HG1 1897   0.879   5.149   4.161
  118PRO    HG2 1898   0.884   4.978   4.231
  118PRO     CB 1899   1.067   5.097   4.240
  118PRO    HB1 1900   1.107   5.092   4.139
  118PRO    HB2 1901   1.097   5.017   4.307
  118PRO     CA 1902   1.088   5.229   4.314
  118PRO     HA 1903   1.179   5.229   4.374
  118PRO      C 1904   1.108   5.345   4.217
  118PRO      O 1905   1.020   5.425   4.188
  119GLY      N 1906   1.223   5.350   4.149
  119GLY      H 1907   1.295   5.288   4.183
  119GLY     CA 1908   1.248   5.427   4.030
  119GLY    HA1 1909   1.160   5.489   4.009
  119GLY    HA2 1910   1.255   5.354   3.950
  119GLY      C 1911   1.377   5.508   4.037
  119GLY      O 1912   1.475   5.466   4.097
  120LYS      N 1913   1.377   5.622   3.967
  120LYS      H 1914   1.295   5.651   3.915
  120LYS     CA 1915   1.494   5.701   3.938
  120LYS     HA 1916   1.569   5.633   3.896
  120LYS     CB 1917   1.454   5.808   3.836
  120LYS    HB1 1918   1.551   5.847   3.803
  120LYS    HB2 1919   1.391   5.886   3.880
  120LYS     CG 1920   1.390   5.777   3.701
  120LYS    HG1 1921   1.427   5.855   3.634
  120LYS    HG2 1922   1.281   5.778   3.697
  120LYS     CD 1923   1.446   5.647   3.645
  120LYS    HD1 1924   1.406   5.558   3.694
  120LYS    HD2 1925   1.555   5.643   3.657
  120LYS     CE 1926   1.423   5.656   3.495
  120LYS    HE1 1927   1.467   5.748   3.454
  120LYS    HE2 1928   1.315   5.658   3.482
  120LYS     NZ 1929   1.471   5.535   3.426
  120LYS    HZ1 1930   1.445   5.452   3.475
  120LYS    HZ2 1931   1.425   5.540   3.336
  120LYS    HZ3 1932   1.572   5.532   3.421
  120LYS      C 1933   1.561   5.769   4.056
  120LYS      O 1934   1.668   5.825   4.035
  121GLU      N 1935   1.506   5.766   4.178
  121GLU      H 1936   1.424   5.707   4.185
  121GLU     CA 1937   1.543   5.842   4.296
  121GLU     HA 1938   1.640   5.885   4.274
  121GLU     CB 1939   1.441   5.954   4.315
  121GLU    HB1 1940   1.455   5.987   4.418
  121GLU    HB2 1941   1.340   5.912   4.310
  121GLU     CG 1942   1.450   6.071   4.219
  121GLU    HG1 1943   1.426   6.036   4.119
  121GLU    HG2 1944   1.554   6.105   4.217
  121GLU     CD 1945   1.360   6.187   4.259
  121GLU    OE1 1946   1.411   6.285   4.318
  121GLU    OE2 1947   1.236   6.174   4.252
  121GLU      C 1948   1.552   5.759   4.423
  121GLU      O 1949   1.497   5.649   4.421
  122PHE      N 1950   1.628   5.799   4.526
  122PHE      H 1951   1.672   5.889   4.520
  122PHE     CA 1952   1.628   5.732   4.654
  122PHE     HA 1953   1.608   5.626   4.641
  122PHE     CB 1954   1.766   5.757   4.716
  122PHE    HB1 1955   1.767   5.739   4.824
  122PHE    HB2 1956   1.782   5.864   4.699
  122PHE     CG 1957   1.881   5.684   4.652
  122PHE    CD1 1958   2.009   5.740   4.645
  122PHE    HD1 1959   2.022   5.845   4.667
  122PHE    CE1 1960   2.123   5.675   4.596
  122PHE    HE1 1961   2.213   5.726   4.565
  122PHE     CZ 1962   2.104   5.539   4.568
  122PHE     HZ 1963   2.186   5.486   4.521
  122PHE    CE2 1964   1.987   5.467   4.592
  122PHE    HE2 1965   1.964   5.366   4.563
  122PHE    CD2 1966   1.878   5.546   4.631
  122PHE    HD2 1967   1.783   5.495   4.636
  122PHE      C 1968   1.514   5.772   4.747
  122PHE      O 1969   1.466   5.688   4.823
  123PHE      N 1970   1.473   5.899   4.746
  123PHE      H 1971   1.517   5.959   4.678
  123PHE     CA 1972   1.367   5.954   4.827
  123PHE     HA 1973   1.323   5.877   4.889
  123PHE     CB 1974   1.437   6.059   4.913
  123PHE    HB1 1975   1.354   6.096   4.973
  123PHE    HB2 1976   1.476   6.137   4.847
  123PHE     CG 1977   1.540   5.999   5.006
  123PHE    CD1 1978   1.501   5.957   5.134
  123PHE    HD1 1979   1.405   5.975   5.178
  123PHE    CE1 1980   1.582   5.886   5.223
  123PHE    HE1 1981   1.543   5.842   5.314
  123PHE     CZ 1982   1.712   5.861   5.177
  123PHE     HZ 1983   1.774   5.795   5.237
  123PHE    CE2 1984   1.764   5.912   5.057
  123PHE    HE2 1985   1.870   5.901   5.043
  123PHE    CD2 1986   1.675   5.979   4.972
  123PHE    HD2 1987   1.712   6.026   4.883
  123PHE      C 1988   1.260   6.000   4.729
  123PHE      O 1989   1.271   6.113   4.682
  124PRO      N 1990   1.153   5.924   4.707
  124PRO     CD 1991   1.151   5.780   4.725
  124PRO    HD1 1992   1.170   5.747   4.828
  124PRO    HD2 1993   1.222   5.724   4.664
  124PRO     CG 1994   1.006   5.746   4.691
  124PRO    HG1 1995   0.938   5.746   4.775
  124PRO    HG2 1996   1.002   5.646   4.649
  124PRO     CB 1997   0.974   5.843   4.577
  124PRO    HB1 1998   0.866   5.846   4.566
  124PRO    HB2 1999   1.013   5.801   4.485
  124PRO     CA 2000   1.039   5.971   4.631
  124PRO     HA 2001   1.064   6.039   4.550
  124PRO      C 2002   0.947   6.040   4.731
  124PRO      O 2003   0.913   5.989   4.837
  125LEU      N 2004   0.905   6.160   4.691
  125LEU      H 2005   0.953   6.207   4.616
  125LEU     CA 2006   0.829   6.252   4.774
  125LEU     HA 2007   0.797   6.208   4.868
  125LEU     CB 2008   0.917   6.370   4.813
  125LEU    HB1 2009   0.860   6.436   4.878
  125LEU    HB2 2010   0.955   6.418   4.723
  125LEU     CG 2011   1.048   6.338   4.884
  125LEU     HG 2012   1.114   6.277   4.821
  125LEU    CD1 2013   1.115   6.471   4.917
  125LEU   HD11 2014   1.118   6.538   4.832
  125LEU   HD12 2015   1.058   6.520   4.997
  125LEU   HD13 2016   1.218   6.455   4.950
  125LEU    CD2 2017   1.028   6.260   5.014
  125LEU   HD21 2018   1.108   6.285   5.084
  125LEU   HD22 2019   0.936   6.286   5.065
  125LEU   HD23 2020   1.036   6.153   4.994
  125LEU      C 2021   0.702   6.307   4.710
  125LEU      O 2022   0.694   6.341   4.593
  126ASP      N 2023   0.599   6.329   4.792
  126ASP      H 2024   0.606   6.304   4.890
  126ASP     CA 2025   0.486   6.418   4.772
  126ASP     HA 2026   0.428   6.391   4.684
  126ASP     CB 2027   0.390   6.391   4.887
  126ASP    HB1 2028   0.447   6.413   4.977
  126ASP    HB2 2029   0.370   6.284   4.890
  126ASP     CG 2030   0.260   6.470   4.882
  126ASP    OD1 2031   0.192   6.477   4.777
  126ASP    OD2 2032   0.215   6.527   4.984
  126ASP      C 2033   0.518   6.566   4.758
  126ASP      O 2034   0.621   6.609   4.811
  127GLU      N 2035   0.421   6.641   4.705
  127GLU      H 2036   0.362   6.580   4.650
  127GLU     CA 2037   0.426   6.783   4.677
  127GLU     HA 2038   0.513   6.794   4.612
  127GLU     CB 2039   0.296   6.831   4.612
  127GLU    HB1 2040   0.212   6.837   4.682
  127GLU    HB2 2041   0.278   6.763   4.529
  127GLU     CG 2042   0.325   6.966   4.547
  127GLU    HG1 2043   0.427   6.981   4.512
  127GLU    HG2 2044   0.308   7.047   4.617
  127GLU     CD 2045   0.245   6.984   4.418
  127GLU    OE1 2046   0.268   6.922   4.312
  127GLU    OE2 2047   0.157   7.073   4.422
  127GLU      C 2048   0.449   6.864   4.803
  127GLU      O 2049   0.495   6.978   4.799
  128SER      N 2050   0.426   6.803   4.920
  128SER      H 2051   0.409   6.704   4.916
  128SER     CA 2052   0.453   6.861   5.049
  128SER     HA 2053   0.442   6.969   5.061
  128SER     CB 2054   0.355   6.796   5.147
  128SER    HB1 2055   0.251   6.807   5.119
  128SER    HB2 2056   0.375   6.833   5.248
  128SER     OG 2057   0.383   6.658   5.147
  128SER     HG 2058   0.311   6.606   5.113
  128SER      C 2059   0.591   6.831   5.105
  128SER      O 2060   0.641   6.911   5.184
  129GLY      N 2061   0.652   6.718   5.069
  129GLY      H 2062   0.619   6.676   4.983
  129GLY     CA 2063   0.779   6.671   5.121
  129GLY    HA1 2064   0.825   6.747   5.185
  129GLY    HA2 2065   0.843   6.646   5.036
  129GLY      C 2066   0.764   6.548   5.209
  129GLY      O 2067   0.863   6.505   5.267
  130ASN      N 2068   0.645   6.488   5.214
  130ASN      H 2069   0.575   6.526   5.152
  130ASN     CA 2070   0.622   6.364   5.285
  130ASN     HA 2071   0.677   6.349   5.377
  130ASN     CB 2072   0.481   6.349   5.342
  130ASN    HB1 2073   0.488   6.252   5.390
  130ASN    HB2 2074   0.411   6.360   5.260
  130ASN     CG 2075   0.443   6.448   5.452
  130ASN    OD1 2076   0.531   6.503   5.518
  130ASN    ND2 2077   0.316   6.481   5.473
  130ASN   HD21 2078   0.248   6.461   5.401
  130ASN   HD22 2079   0.293   6.546   5.547
  130ASN      C 2080   0.661   6.252   5.189
  130ASN      O 2081   0.635   6.253   5.069
  131VAL      N 2082   0.716   6.147   5.250
  131VAL      H 2083   0.746   6.155   5.346
  131VAL     CA 2084   0.763   6.034   5.172
  131VAL     HA 2085   0.805   6.078   5.081
  131VAL     CB 2086   0.872   5.959   5.249
  131VAL     HB 2087   0.927   6.039   5.299
  131VAL    CG1 2088   0.826   5.868   5.363
  131VAL   HG11 2089   0.907   5.823   5.420
  131VAL   HG12 2090   0.759   5.932   5.420
  131VAL   HG13 2091   0.759   5.788   5.331
  131VAL    CG2 2092   0.967   5.877   5.163
  131VAL   HG21 2093   1.052   5.834   5.215
  131VAL   HG22 2094   0.905   5.799   5.118
  131VAL   HG23 2095   1.005   5.932   5.077
  131VAL      C 2096   0.652   5.944   5.118
  131VAL      O 2097   0.557   5.911   5.188
  132VAL      N 2098   0.659   5.903   4.991
  132VAL      H 2099   0.741   5.920   4.935
  132VAL     CA 2100   0.566   5.814   4.925
  132VAL     HA 2101   0.466   5.851   4.947
  132VAL     CB 2102   0.577   5.828   4.773
  132VAL     HB 2103   0.679   5.810   4.739
  132VAL    CG1 2104   0.485   5.733   4.697
  132VAL   HG11 2105   0.494   5.741   4.589
  132VAL   HG12 2106   0.485   5.627   4.725
  132VAL   HG13 2107   0.383   5.763   4.718
  132VAL    CG2 2108   0.540   5.969   4.727
  132VAL   HG21 2109   0.441   6.002   4.758
  132VAL   HG22 2110   0.597   6.052   4.770
  132VAL   HG23 2111   0.553   5.975   4.619
  132VAL      C 2112   0.583   5.670   4.971
  132VAL      O 2113   0.693   5.618   4.957
  133PRO      N 2114   0.476   5.600   5.009
  133PRO     CD 2115   0.350   5.663   5.043
  133PRO    HD1 2116   0.301   5.697   4.951
  133PRO    HD2 2117   0.361   5.737   5.122
  133PRO     CG 2118   0.260   5.548   5.089
  133PRO    HG1 2119   0.202   5.505   5.008
  133PRO    HG2 2120   0.191   5.576   5.169
  133PRO     CB 2121   0.360   5.443   5.137
  133PRO    HB1 2122   0.317   5.343   5.141
  133PRO    HB2 2123   0.397   5.467   5.236
  133PRO     CA 2124   0.470   5.457   5.033
  133PRO     HA 2125   0.566   5.426   5.074
  133PRO      C 2126   0.442   5.379   4.905
  133PRO      O 2127   0.366   5.422   4.818
  134SER      N 2128   0.479   5.251   4.898
  134SER      H 2129   0.534   5.219   4.977
  134SER     CA 2130   0.455   5.146   4.802
  134SER     HA 2131   0.416   5.177   4.705
  134SER     CB 2132   0.586   5.072   4.774
  134SER    HB1 2133   0.648   5.129   4.704
  134SER    HB2 2134   0.564   4.975   4.729
  134SER     OG 2135   0.658   5.051   4.893
  134SER     HG 2136   0.748   5.022   4.876
  134SER      C 2137   0.363   5.042   4.865
  134SER      O 2138   0.339   5.041   4.986
  135ASP      N 2139   0.293   4.957   4.789
  135ASP      H 2140   0.326   4.955   4.694
  135ASP     CA 2141   0.218   4.845   4.841
  135ASP     HA 2142   0.150   4.884   4.917
  135ASP     CB 2143   0.136   4.788   4.726
  135ASP    HB1 2144   0.065   4.711   4.757
  135ASP    HB2 2145   0.202   4.729   4.662
  135ASP     CG 2146   0.045   4.885   4.650
  135ASP    OD1 2147  -0.045   4.953   4.703
  135ASP    OD2 2148   0.059   4.892   4.526
  135ASP      C 2149   0.282   4.721   4.902
  135ASP      O 2150   0.214   4.628   4.945
  136THR      N 2151   0.416   4.723   4.902
  136THR      H 2152   0.459   4.812   4.881
  136THR     CA 2153   0.499   4.623   4.966
  136THR     HA 2154   0.472   4.530   4.916
  136THR     CB 2155   0.646   4.642   4.932
  136THR     HB 2156   0.707   4.562   4.976
  136THR    CG2 2157   0.672   4.655   4.782
  136THR   HG21 2158   0.663   4.561   4.727
  136THR   HG22 2159   0.618   4.740   4.742
  136THR   HG23 2160   0.778   4.679   4.778
  136THR    OG1 2161   0.683   4.765   4.989
  136THR    HG1 2162   0.757   4.796   4.937
  136THR      C 2163   0.470   4.592   5.112
  136THR      O 2164   0.412   4.677   5.180
  137ASN      N 2165   0.508   4.478   5.171
  137ASN      H 2166   0.562   4.412   5.118
  137ASN     CA 2167   0.475   4.434   5.305
  137ASN     HA 2168   0.466   4.523   5.368
  137ASN     CB 2169   0.343   4.357   5.298
  137ASN    HB1 2170   0.339   4.283   5.218
  137ASN    HB2 2171   0.258   4.423   5.281
  137ASN     CG 2172   0.313   4.282   5.426
  137ASN    OD1 2173   0.328   4.160   5.435
  137ASN    ND2 2174   0.298   4.339   5.546
  137ASN   HD21 2175   0.306   4.439   5.563
  137ASN   HD22 2176   0.281   4.276   5.623
  137ASN      C 2177   0.587   4.348   5.362
  137ASN      O 2178   0.636   4.253   5.301
  138ILE      N 2179   0.622   4.372   5.488
  138ILE      H 2180   0.572   4.449   5.532
  138ILE     CA 2181   0.744   4.330   5.553
  138ILE     HA 2182   0.825   4.358   5.486
  138ILE     CB 2183   0.757   4.404   5.686
  138ILE     HB 2184   0.851   4.361   5.722
  138ILE    CG2 2185   0.783   4.553   5.664
  138ILE   HG21 2186   0.796   4.602   5.761
  138ILE   HG22 2187   0.870   4.573   5.603
  138ILE   HG23 2188   0.701   4.608   5.617
  138ILE    CG1 2189   0.657   4.374   5.797
  138ILE   HG11 2190   0.640   4.267   5.811
  138ILE   HG12 2191   0.561   4.420   5.775
  138ILE     CD 2192   0.679   4.442   5.931
  138ILE    HD1 2193   0.781   4.437   5.970
  138ILE    HD2 2194   0.654   4.548   5.924
  138ILE    HD3 2195   0.609   4.399   6.003
  138ILE      C 2196   0.765   4.182   5.582
  138ILE      O 2197   0.881   4.140   5.586
  139LEU      N 2198   0.658   4.104   5.593
  139LEU      H 2199   0.568   4.150   5.586
  139LEU     CA 2200   0.665   3.960   5.581
  139LEU     HA 2201   0.737   3.921   5.652
  139LEU     CB 2202   0.538   3.882   5.614
  139LEU    HB1 2203   0.559   3.775   5.618
  139LEU    HB2 2204   0.460   3.900   5.540
  139LEU     CG 2205   0.465   3.906   5.746
  139LEU     HG 2206   0.450   4.014   5.753
  139LEU    CD1 2207   0.336   3.825   5.754
  139LEU   HD11 2208   0.292   3.857   5.849
  139LEU   HD12 2209   0.264   3.860   5.679
  139LEU   HD13 2210   0.354   3.718   5.744
  139LEU    CD2 2211   0.544   3.871   5.872
  139LEU   HD21 2212   0.477   3.853   5.955
  139LEU   HD22 2213   0.604   3.782   5.852
  139LEU   HD23 2214   0.611   3.953   5.898
  139LEU      C 2215   0.720   3.908   5.448
  139LEU      O 2216   0.803   3.818   5.446
  140ASP      N 2217   0.672   3.968   5.339
  140ASP      H 2218   0.611   4.048   5.344
  140ASP     CA 2219   0.704   3.930   5.203
  140ASP     HA 2220   0.719   3.822   5.203
  140ASP     CB 2221   0.590   3.962   5.107
  140ASP    HB1 2222   0.557   4.066   5.103
  140ASP    HB2 2223   0.507   3.893   5.121
  140ASP     CG 2224   0.631   3.923   4.965
  140ASP    OD1 2225   0.658   3.803   4.943
  140ASP    OD2 2226   0.617   4.015   4.882
  140ASP      C 2227   0.839   3.982   5.156
  140ASP      O 2228   0.920   3.916   5.091
  141THR      N 2229   0.868   4.102   5.206
  141THR      H 2230   0.787   4.157   5.232
  141THR     CA 2231   0.996   4.168   5.193
  141THR     HA 2232   1.029   4.171   5.089
  141THR     CB 2233   0.993   4.312   5.244
  141THR     HB 2234   0.994   4.301   5.353
  141THR    CG2 2235   1.107   4.398   5.192
  141THR   HG21 2236   1.090   4.412   5.085
  141THR   HG22 2237   1.088   4.495   5.237
  141THR   HG23 2238   1.200   4.352   5.226
  141THR    OG1 2239   0.878   4.384   5.206
  141THR    HG1 2240   0.873   4.472   5.244
  141THR      C 2241   1.104   4.093   5.269
  141THR      O 2242   1.220   4.099   5.228
  142TRP      N 2243   1.070   4.029   5.381
  142TRP      H 2244   0.976   4.040   5.415
  142TRP     CA 2245   1.160   3.933   5.443
  142TRP     HA 2246   1.257   3.982   5.455
  142TRP     CB 2247   1.113   3.900   5.585
  142TRP    HB1 2248   1.014   3.853   5.586
  142TRP    HB2 2249   1.104   3.995   5.638
  142TRP     CG 2250   1.207   3.814   5.662
  142TRP    CD1 2251   1.210   3.679   5.673
  142TRP    HD1 2252   1.136   3.624   5.617
  142TRP    NE1 2253   1.334   3.638   5.718
  142TRP    HE1 2254   1.349   3.538   5.724
  142TRP    CE2 2255   1.421   3.744   5.732
  142TRP    CZ2 2256   1.553   3.756   5.776
  142TRP    HZ2 2257   1.613   3.667   5.789
  142TRP    CH2 2258   1.613   3.882   5.765
  142TRP    HH2 2259   1.716   3.894   5.794
  142TRP    CZ3 2260   1.535   3.993   5.731
  142TRP    HZ3 2261   1.587   4.088   5.729
  142TRP    CE3 2262   1.397   3.984   5.713
  142TRP    HE3 2263   1.333   4.068   5.693
  142TRP    CD2 2264   1.337   3.857   5.713
  142TRP      C 2265   1.171   3.811   5.354
  142TRP      O 2266   1.287   3.776   5.335
  143ALA      N 2267   1.064   3.747   5.304
  143ALA      H 2268   0.972   3.786   5.321
  143ALA     CA 2269   1.076   3.635   5.213
  143ALA     HA 2270   1.128   3.552   5.262
  143ALA     CB 2271   0.934   3.587   5.186
  143ALA    HB1 2272   0.885   3.640   5.104
  143ALA    HB2 2273   0.946   3.481   5.164
  143ALA    HB3 2274   0.884   3.592   5.282
  143ALA      C 2275   1.165   3.662   5.092
  143ALA      O 2276   1.228   3.567   5.045
  144ALA      N 2277   1.166   3.784   5.038
  144ALA      H 2278   1.087   3.839   5.068
  144ALA     CA 2279   1.246   3.829   4.927
  144ALA     HA 2280   1.248   3.752   4.850
  144ALA     CB 2281   1.187   3.958   4.869
  144ALA    HB1 2282   1.201   4.042   4.937
  144ALA    HB2 2283   1.247   3.985   4.783
  144ALA    HB3 2284   1.084   3.952   4.834
  144ALA      C 2285   1.395   3.838   4.958
  144ALA      O 2286   1.479   3.797   4.879
  145MET      N 2287   1.427   3.886   5.079
  145MET      H 2288   1.355   3.920   5.141
  145MET     CA 2289   1.563   3.877   5.127
  145MET     HA 2290   1.631   3.924   5.055
  145MET     CB 2291   1.569   3.955   5.258
  145MET    HB1 2292   1.655   3.916   5.312
  145MET    HB2 2293   1.477   3.939   5.314
  145MET     CG 2294   1.585   4.101   5.219
  145MET    HG1 2295   1.539   4.159   5.299
  145MET    HG2 2296   1.527   4.128   5.130
  145MET     SD 2297   1.754   4.155   5.184
  145MET     CE 2298   1.837   4.141   5.344
  145MET    HE1 2299   1.905   4.056   5.339
  145MET    HE2 2300   1.875   4.239   5.373
  145MET    HE3 2301   1.765   4.109   5.419
  145MET      C 2302   1.606   3.734   5.155
  145MET      O 2303   1.712   3.698   5.103
  146GLU      N 2304   1.515   3.650   5.204
  146GLU      H 2305   1.428   3.688   5.239
  146GLU     CA 2306   1.541   3.510   5.232
  146GLU     HA 2307   1.627   3.507   5.298
  146GLU     CB 2308   1.423   3.436   5.294
  146GLU    HB1 2309   1.459   3.333   5.285
  146GLU    HB2 2310   1.334   3.452   5.232
  146GLU     CG 2311   1.384   3.470   5.437
  146GLU    HG1 2312   1.349   3.573   5.428
  146GLU    HG2 2313   1.472   3.468   5.501
  146GLU     CD 2314   1.276   3.379   5.496
  146GLU    OE1 2315   1.163   3.386   5.444
  146GLU    OE2 2316   1.313   3.298   5.584
  146GLU      C 2317   1.603   3.429   5.119
  146GLU      O 2318   1.680   3.335   5.140
  147GLU      N 2319   1.586   3.473   4.994
  147GLU      H 2320   1.533   3.558   4.986
  147GLU     CA 2321   1.631   3.404   4.875
  147GLU     HA 2322   1.623   3.296   4.889
  147GLU     CB 2323   1.551   3.443   4.751
  147GLU    HB1 2324   1.584   3.373   4.675
  147GLU    HB2 2325   1.575   3.549   4.738
  147GLU     CG 2326   1.399   3.435   4.768
  147GLU    HG1 2327   1.357   3.525   4.812
  147GLU    HG2 2328   1.377   3.350   4.832
  147GLU     CD 2329   1.337   3.407   4.632
  147GLU    OE1 2330   1.335   3.503   4.552
  147GLU    OE2 2331   1.271   3.303   4.609
  147GLU      C 2332   1.779   3.428   4.847
  147GLU      O 2333   1.852   3.341   4.799
  148LEU      N 2334   1.827   3.549   4.875
  148LEU      H 2335   1.768   3.621   4.914
  148LEU     CA 2336   1.964   3.593   4.854
  148LEU     HA 2337   1.980   3.588   4.746
  148LEU     CB 2338   1.974   3.740   4.896
  148LEU    HB1 2339   2.079   3.768   4.890
  148LEU    HB2 2340   1.953   3.736   5.003
  148LEU     CG 2341   1.882   3.843   4.831
  148LEU     HG 2342   1.782   3.833   4.873
  148LEU    CD1 2343   1.933   3.981   4.871
  148LEU   HD11 2344   1.885   4.063   4.816
  148LEU   HD12 2345   1.916   3.994   4.978
  148LEU   HD13 2346   2.040   3.988   4.857
  148LEU    CD2 2347   1.901   3.842   4.680
  148LEU   HD21 2348   1.895   3.747   4.627
  148LEU   HD22 2349   1.825   3.912   4.645
  148LEU   HD23 2350   1.995   3.892   4.656
  148LEU      C 2351   2.067   3.508   4.926
  148LEU      O 2352   2.180   3.501   4.879
  149VAL      N 2353   2.027   3.431   5.029
  149VAL      H 2354   1.931   3.433   5.058
  149VAL     CA 2355   2.126   3.352   5.099
  149VAL     HA 2356   2.225   3.398   5.101
  149VAL     CB 2357   2.085   3.326   5.244
  149VAL     HB 2358   1.999   3.260   5.233
  149VAL    CG1 2359   2.189   3.252   5.328
  149VAL   HG11 2360   2.208   3.156   5.279
  149VAL   HG12 2361   2.285   3.303   5.327
  149VAL   HG13 2362   2.156   3.230   5.430
  149VAL    CG2 2363   2.040   3.444   5.329
  149VAL   HG21 2364   1.983   3.401   5.412
  149VAL   HG22 2365   2.119   3.508   5.368
  149VAL   HG23 2366   1.969   3.506   5.274
  149VAL      C 2367   2.141   3.216   5.033
  149VAL      O 2368   2.250   3.158   5.034
  150ASP      N 2369   2.035   3.173   4.965
  150ASP      H 2370   1.964   3.245   4.959
  150ASP     CA 2371   2.012   3.048   4.896
  150ASP     HA 2372   2.078   2.969   4.934
  150ASP     CB 2373   1.868   3.000   4.914
  150ASP    HB1 2374   1.859   2.918   4.843
  150ASP    HB2 2375   1.798   3.083   4.907
  150ASP     CG 2376   1.829   2.949   5.052
  150ASP    OD1 2377   1.917   2.917   5.134
  150ASP    OD2 2378   1.709   2.919   5.071
  150ASP      C 2379   2.058   3.060   4.751
  150ASP      O 2380   2.090   2.958   4.692
  151GLU      N 2381   2.069   3.184   4.703
  151GLU      H 2382   2.015   3.258   4.745
  151GLU     CA 2383   2.147   3.217   4.585
  151GLU     HA 2384   2.136   3.135   4.514
  151GLU     CB 2385   2.111   3.354   4.527
  151GLU    HB1 2386   2.177   3.398   4.452
  151GLU    HB2 2387   2.116   3.421   4.614
  151GLU     CG 2388   1.972   3.378   4.471
  151GLU    HG1 2389   1.952   3.483   4.450
  151GLU    HG2 2390   1.903   3.353   4.552
  151GLU     CD 2391   1.944   3.291   4.349
  151GLU    OE1 2392   1.995   3.325   4.239
  151GLU    OE2 2393   1.878   3.185   4.349
  151GLU      C 2394   2.295   3.227   4.616
  151GLU      O 2395   2.373   3.205   4.523
  152GLY      N 2396   2.335   3.251   4.741
  152GLY      H 2397   2.262   3.242   4.810
  152GLY     CA 2398   2.474   3.259   4.782
  152GLY    HA1 2399   2.534   3.175   4.749
  152GLY    HA2 2400   2.459   3.265   4.890
  152GLY      C 2401   2.532   3.398   4.757
  152GLY      O 2402   2.652   3.417   4.780
  153LEU      N 2403   2.452   3.500   4.727
  153LEU      H 2404   2.352   3.483   4.723
  153LEU     CA 2405   2.497   3.637   4.718
  153LEU     HA 2406   2.571   3.649   4.639
  153LEU     CB 2407   2.379   3.716   4.660
  153LEU    HB1 2408   2.402   3.821   4.674
  153LEU    HB2 2409   2.291   3.689   4.719
  153LEU     CG 2410   2.346   3.682   4.515
  153LEU     HG 2411   2.325   3.577   4.494
  153LEU    CD1 2412   2.216   3.746   4.467
  153LEU   HD11 2413   2.226   3.854   4.456
  153LEU   HD12 2414   2.182   3.691   4.380
  153LEU   HD13 2415   2.142   3.731   4.546
  153LEU    CD2 2416   2.452   3.728   4.417
  153LEU   HD21 2417   2.539   3.663   4.413
  153LEU   HD22 2418   2.417   3.735   4.314
  153LEU   HD23 2419   2.479   3.826   4.456
  153LEU      C 2420   2.540   3.701   4.849
  153LEU      O 2421   2.625   3.789   4.851
  154VAL      N 2422   2.483   3.649   4.958
  154VAL      H 2423   2.403   3.587   4.949
  154VAL     CA 2424   2.505   3.690   5.095
  154VAL     HA 2425   2.598   3.747   5.102
  154VAL     CB 2426   2.393   3.782   5.141
  154VAL     HB 2427   2.412   3.807   5.246
  154VAL    CG1 2428   2.395   3.920   5.076
  154VAL   HG11 2429   2.301   3.975   5.087
  154VAL   HG12 2430   2.478   3.977   5.116
  154VAL   HG13 2431   2.423   3.913   4.971
  154VAL    CG2 2432   2.253   3.722   5.136
  154VAL   HG21 2433   2.253   3.627   5.190
  154VAL   HG22 2434   2.189   3.798   5.180
  154VAL   HG23 2435   2.216   3.709   5.034
  154VAL      C 2436   2.522   3.565   5.181
  154VAL      O 2437   2.441   3.474   5.166
  155LYS      N 2438   2.611   3.575   5.280
  155LYS      H 2439   2.672   3.655   5.276
  155LYS     CA 2440   2.621   3.479   5.388
  155LYS     HA 2441   2.576   3.390   5.344
  155LYS     CB 2442   2.763   3.439   5.425
  155LYS    HB1 2443   2.754   3.356   5.495
  155LYS    HB2 2444   2.811   3.523   5.476
  155LYS     CG 2445   2.836   3.378   5.306
  155LYS    HG1 2446   2.866   3.463   5.244
  155LYS    HG2 2447   2.765   3.315   5.251
  155LYS     CD 2448   2.965   3.306   5.342
  155LYS    HD1 2449   2.946   3.205   5.376
  155LYS    HD2 2450   3.018   3.360   5.421
  155LYS     CE 2451   3.067   3.290   5.229
  155LYS    HE1 2452   3.166   3.261   5.263
  155LYS    HE2 2453   3.074   3.380   5.168
  155LYS     NZ 2454   3.034   3.183   5.134
  155LYS    HZ1 2455   3.105   3.173   5.062
  155LYS    HZ2 2456   3.029   3.097   5.186
  155LYS    HZ3 2457   2.952   3.210   5.082
  155LYS      C 2458   2.538   3.516   5.511
  155LYS      O 2459   2.505   3.423   5.583
  156ALA      N 2460   2.487   3.638   5.531
  156ALA      H 2461   2.510   3.717   5.473
  156ALA     CA 2462   2.385   3.668   5.630
  156ALA     HA 2463   2.319   3.582   5.639
  156ALA     CB 2464   2.453   3.682   5.766
  156ALA    HB1 2465   2.500   3.586   5.788
  156ALA    HB2 2466   2.520   3.767   5.776
  156ALA    HB3 2467   2.376   3.703   5.841
  156ALA      C 2468   2.296   3.787   5.599
  156ALA      O 2469   2.343   3.886   5.542
  157ILE      N 2470   2.172   3.783   5.648
  157ILE      H 2471   2.144   3.697   5.693
  157ILE     CA 2472   2.067   3.880   5.628
  157ILE     HA 2473   2.116   3.968   5.585
  157ILE     CB 2474   1.960   3.832   5.531
  157ILE     HB 2475   1.892   3.917   5.524
  157ILE    CG2 2476   2.021   3.814   5.392
  157ILE   HG21 2477   2.083   3.899   5.364
  157ILE   HG22 2478   2.095   3.734   5.392
  157ILE   HG23 2479   1.950   3.789   5.313
  157ILE    CG1 2480   1.876   3.713   5.576
  157ILE   HG11 2481   1.850   3.718   5.681
  157ILE   HG12 2482   1.933   3.622   5.558
  157ILE     CD 2483   1.748   3.697   5.494
  157ILE    HD1 2484   1.691   3.784   5.527
  157ILE    HD2 2485   1.764   3.701   5.387
  157ILE    HD3 2486   1.690   3.608   5.520
  157ILE      C 2487   2.001   3.928   5.757
  157ILE      O 2488   1.999   3.870   5.866
  158GLY      N 2489   1.944   4.048   5.747
  158GLY      H 2490   1.948   4.095   5.658
  158GLY     CA 2491   1.901   4.120   5.865
  158GLY    HA1 2492   1.984   4.143   5.932
  158GLY    HA2 2493   1.834   4.060   5.928
  158GLY      C 2494   1.826   4.250   5.841
  158GLY      O 2495   1.770   4.271   5.734
  159ILE      N 2496   1.823   4.322   5.954
  159ILE      H 2497   1.877   4.294   6.034
  159ILE     CA 2498   1.725   4.426   5.979
  159ILE     HA 2499   1.680   4.454   5.884
  159ILE     CB 2500   1.604   4.388   6.064
  159ILE     HB 2501   1.554   4.481   6.091
  159ILE    CG2 2502   1.507   4.298   5.988
  159ILE   HG21 2503   1.554   4.200   5.979
  159ILE   HG22 2504   1.416   4.288   6.047
  159ILE   HG23 2505   1.488   4.344   5.891
  159ILE    CG1 2506   1.651   4.322   6.193
  159ILE   HG11 2507   1.706   4.392   6.256
  159ILE   HG12 2508   1.717   4.239   6.167
  159ILE     CD 2509   1.537   4.263   6.275
  159ILE    HD1 2510   1.571   4.225   6.371
  159ILE    HD2 2511   1.465   4.342   6.299
  159ILE    HD3 2512   1.495   4.179   6.220
  159ILE      C 2513   1.791   4.555   6.025
  159ILE      O 2514   1.895   4.550   6.091
  160SER      N 2515   1.726   4.667   5.994
  160SER      H 2516   1.648   4.661   5.930
  160SER     CA 2517   1.766   4.800   6.035
  160SER     HA 2518   1.825   4.788   6.127
  160SER     CB 2519   1.852   4.873   5.933
  160SER    HB1 2520   1.788   4.901   5.849
  160SER    HB2 2521   1.935   4.810   5.902
  160SER     OG 2522   1.917   4.988   5.984
  160SER     HG 2523   1.941   4.972   6.075
  160SER      C 2524   1.643   4.883   6.067
  160SER      O 2525   1.557   4.906   5.983
  161ASN      N 2526   1.639   4.960   6.177
  161ASN      H 2527   1.725   4.961   6.230
  161ASN     CA 2528   1.523   5.033   6.224
  161ASN     HA 2529   1.554   5.058   6.325
  161ASN     CB 2530   1.513   5.164   6.147
  161ASN    HB1 2531   1.455   5.244   6.193
  161ASN    HB2 2532   1.454   5.145   6.056
  161ASN     CG 2533   1.649   5.224   6.117
  161ASN    OD1 2534   1.722   5.265   6.206
  161ASN    ND2 2535   1.692   5.216   5.990
  161ASN   HD21 2536   1.643   5.172   5.913
  161ASN   HD22 2537   1.792   5.219   5.980
  161ASN      C 2538   1.393   4.962   6.258
  161ASN      O 2539   1.291   5.031   6.269
  162PHE      N 2540   1.396   4.832   6.286
  162PHE      H 2541   1.491   4.799   6.283
  162PHE     CA 2542   1.284   4.745   6.322
  162PHE     HA 2543   1.195   4.785   6.274
  162PHE     CB 2544   1.301   4.605   6.265
  162PHE    HB1 2545   1.236   4.540   6.324
  162PHE    HB2 2546   1.401   4.577   6.298
  162PHE     CG 2547   1.277   4.581   6.117
  162PHE    CD1 2548   1.168   4.501   6.082
  162PHE    HD1 2549   1.114   4.459   6.166
  162PHE    CE1 2550   1.142   4.474   5.948
  162PHE    HE1 2551   1.065   4.407   5.911
  162PHE     CZ 2552   1.223   4.526   5.846
  162PHE     HZ 2553   1.190   4.520   5.743
  162PHE    CE2 2554   1.331   4.609   5.878
  162PHE    HE2 2555   1.397   4.665   5.814
  162PHE    CD2 2556   1.357   4.631   6.014
  162PHE    HD2 2557   1.444   4.689   6.042
  162PHE      C 2558   1.257   4.745   6.471
  162PHE      O 2559   1.352   4.735   6.549
  163ASN      N 2560   1.130   4.747   6.512
  163ASN      H 2561   1.064   4.782   6.445
  163ASN     CA 2562   1.084   4.751   6.650
  163ASN     HA 2563   1.168   4.790   6.707
  163ASN     CB 2564   0.970   4.851   6.665
  163ASN    HB1 2565   0.998   4.942   6.613
  163ASN    HB2 2566   0.963   4.883   6.768
  163ASN     CG 2567   0.835   4.811   6.605
  163ASN    OD1 2568   0.805   4.693   6.586
  163ASN    ND2 2569   0.743   4.908   6.604
  163ASN   HD21 2570   0.765   5.003   6.630
  163ASN   HD22 2571   0.650   4.897   6.567
  163ASN      C 2572   1.048   4.615   6.708
  163ASN      O 2573   1.050   4.513   6.641
  164HIS      N 2574   1.013   4.601   6.836
  164HIS      H 2575   1.035   4.685   6.887
  164HIS     CA 2576   0.998   4.472   6.902
  164HIS     HA 2577   1.093   4.421   6.889
  164HIS     CB 2578   0.984   4.492   7.053
  164HIS    HB1 2579   1.065   4.559   7.081
  164HIS    HB2 2580   0.991   4.392   7.096
  164HIS     CG 2581   0.854   4.547   7.104
  164HIS    ND1 2582   0.772   4.475   7.191
  164HIS    CE1 2583   0.672   4.558   7.218
  164HIS    HE1 2584   0.590   4.537   7.286
  164HIS    NE2 2585   0.693   4.676   7.157
  164HIS    HE2 2586   0.638   4.758   7.176
  164HIS    CD2 2587   0.801   4.669   7.071
  164HIS    HD2 2588   0.860   4.743   7.018
  164HIS      C 2589   0.882   4.391   6.847
  164HIS      O 2590   0.880   4.271   6.871
  165LEU      N 2591   0.790   4.458   6.776
  165LEU      H 2592   0.804   4.558   6.775
  165LEU     CA 2593   0.666   4.405   6.723
  165LEU     HA 2594   0.632   4.318   6.780
  165LEU     CB 2595   0.563   4.515   6.745
  165LEU    HB1 2596   0.612   4.610   6.727
  165LEU    HB2 2597   0.530   4.511   6.849
  165LEU     CG 2598   0.437   4.511   6.659
  165LEU     HG 2599   0.467   4.541   6.559
  165LEU    CD1 2600   0.352   4.384   6.651
  165LEU   HD11 2601   0.266   4.405   6.588
  165LEU   HD12 2602   0.403   4.298   6.610
  165LEU   HD13 2603   0.323   4.358   6.753
  165LEU    CD2 2604   0.334   4.608   6.716
  165LEU   HD21 2605   0.245   4.605   6.653
  165LEU   HD22 2606   0.315   4.587   6.821
  165LEU   HD23 2607   0.374   4.709   6.710
  165LEU      C 2608   0.689   4.351   6.582
  165LEU      O 2609   0.652   4.237   6.557
  166GLN      N 2610   0.742   4.443   6.502
  166GLN      H 2611   0.781   4.528   6.541
  166GLN     CA 2612   0.773   4.415   6.363
  166GLN     HA 2613   0.681   4.387   6.313
  166GLN     CB 2614   0.845   4.530   6.292
  166GLN    HB1 2615   0.886   4.496   6.197
  166GLN    HB2 2616   0.929   4.569   6.349
  166GLN     CG 2617   0.747   4.645   6.268
  166GLN    HG1 2618   0.687   4.677   6.353
  166GLN    HG2 2619   0.689   4.622   6.179
  166GLN     CD 2620   0.821   4.773   6.230
  166GLN    OE1 2621   0.919   4.816   6.290
  166GLN    NE2 2622   0.783   4.834   6.117
  166GLN   HE21 2623   0.692   4.819   6.076
  166GLN   HE22 2624   0.823   4.921   6.085
  166GLN      C 2625   0.862   4.293   6.344
  166GLN      O 2626   0.831   4.210   6.260
  167VAL      N 2627   0.953   4.266   6.437
  167VAL      H 2628   0.967   4.333   6.511
  167VAL     CA 2629   1.044   4.153   6.423
  167VAL     HA 2630   1.079   4.152   6.320
  167VAL     CB 2631   1.168   4.165   6.510
  167VAL     HB 2632   1.139   4.174   6.615
  167VAL    CG1 2633   1.263   4.045   6.505
  167VAL   HG11 2634   1.354   4.075   6.558
  167VAL   HG12 2635   1.216   3.969   6.567
  167VAL   HG13 2636   1.278   4.009   6.404
  167VAL    CG2 2637   1.247   4.290   6.473
  167VAL   HG21 2638   1.337   4.303   6.534
  167VAL   HG22 2639   1.278   4.302   6.369
  167VAL   HG23 2640   1.185   4.374   6.504
  167VAL      C 2641   0.978   4.020   6.454
  167VAL      O 2642   0.998   3.914   6.395
  168GLU      N 2643   0.901   4.027   6.563
  168GLU      H 2644   0.900   4.124   6.592
  168GLU     CA 2645   0.823   3.916   6.614
  168GLU     HA 2646   0.889   3.832   6.636
  168GLU     CB 2647   0.749   3.954   6.742
  168GLU    HB1 2648   0.661   4.014   6.719
  168GLU    HB2 2649   0.806   4.026   6.800
  168GLU     CG 2650   0.708   3.835   6.828
  168GLU    HG1 2651   0.660   3.756   6.770
  168GLU    HG2 2652   0.641   3.880   6.901
  168GLU     CD 2653   0.827   3.773   6.900
  168GLU    OE1 2654   0.910   3.841   6.963
  168GLU    OE2 2655   0.846   3.650   6.888
  168GLU      C 2656   0.727   3.872   6.505
  168GLU      O 2657   0.706   3.751   6.493
  169MET      N 2658   0.664   3.966   6.435
  169MET      H 2659   0.668   4.062   6.467
  169MET     CA 2660   0.583   3.925   6.321
  169MET     HA 2661   0.511   3.853   6.360
  169MET     CB 2662   0.505   4.043   6.265
  169MET    HB1 2663   0.451   4.012   6.175
  169MET    HB2 2664   0.580   4.120   6.247
  169MET     CG 2665   0.403   4.097   6.364
  169MET    HG1 2666   0.352   4.186   6.329
  169MET    HG2 2667   0.463   4.137   6.447
  169MET     SD 2668   0.279   3.983   6.430
  169MET     CE 2669   0.169   4.076   6.539
  169MET    HE1 2670   0.083   4.014   6.565
  169MET    HE2 2671   0.223   4.098   6.631
  169MET    HE3 2672   0.127   4.164   6.490
  169MET      C 2673   0.659   3.848   6.215
  169MET      O 2674   0.602   3.744   6.183
  170ILE      N 2675   0.778   3.893   6.172
  170ILE      H 2676   0.805   3.982   6.211
  170ILE     CA 2677   0.860   3.813   6.084
  170ILE     HA 2678   0.797   3.800   5.996
  170ILE     CB 2679   0.987   3.887   6.044
  170ILE     HB 2680   1.040   3.926   6.131
  170ILE    CG2 2681   1.067   3.787   5.961
  170ILE   HG21 2682   1.156   3.833   5.916
  170ILE   HG22 2683   1.109   3.703   6.016
  170ILE   HG23 2684   1.016   3.741   5.877
  170ILE    CG1 2685   0.951   4.008   5.959
  170ILE   HG11 2686   0.872   4.064   6.008
  170ILE   HG12 2687   0.908   3.978   5.863
  170ILE     CD 2688   1.058   4.116   5.938
  170ILE    HD1 2689   1.155   4.073   5.916
  170ILE    HD2 2690   1.029   4.192   5.867
  170ILE    HD3 2691   1.068   4.164   6.035
  170ILE      C 2692   0.886   3.674   6.142
  170ILE      O 2693   0.871   3.574   6.072
  171LEU      N 2694   0.921   3.666   6.271
  171LEU      H 2695   0.926   3.747   6.330
  171LEU     CA 2696   0.971   3.546   6.334
  171LEU     HA 2697   1.056   3.520   6.272
  171LEU     CB 2698   1.027   3.580   6.471
  171LEU    HB1 2699   1.036   3.487   6.527
  171LEU    HB2 2700   0.951   3.632   6.529
  171LEU     CG 2701   1.161   3.654   6.466
  171LEU     HG 2702   1.166   3.749   6.413
  171LEU    CD1 2703   1.190   3.687   6.612
  171LEU   HD11 2704   1.104   3.734   6.658
  171LEU   HD12 2705   1.210   3.599   6.673
  171LEU   HD13 2706   1.270   3.761   6.619
  171LEU    CD2 2707   1.260   3.557   6.403
  171LEU   HD21 2708   1.356   3.580   6.450
  171LEU   HD22 2709   1.231   3.457   6.434
  171LEU   HD23 2710   1.258   3.574   6.296
  171LEU      C 2711   0.869   3.432   6.332
  171LEU      O 2712   0.912   3.317   6.340
  172ASN      N 2713   0.739   3.459   6.322
  172ASN      H 2714   0.709   3.554   6.303
  172ASN     CA 2715   0.636   3.360   6.343
  172ASN     HA 2716   0.688   3.270   6.376
  172ASN     CB 2717   0.541   3.395   6.457
  172ASN    HB1 2718   0.467   3.315   6.467
  172ASN    HB2 2719   0.489   3.490   6.443
  172ASN     CG 2720   0.597   3.399   6.598
  172ASN    OD1 2721   0.588   3.305   6.677
  172ASN    ND2 2722   0.681   3.499   6.629
  172ASN   HD21 2723   0.691   3.579   6.568
  172ASN   HD22 2724   0.717   3.506   6.723
  172ASN      C 2725   0.559   3.324   6.216
  172ASN      O 2726   0.463   3.247   6.211
  173LYS      N 2727   0.615   3.373   6.105
  173LYS      H 2728   0.700   3.428   6.113
  173LYS     CA 2729   0.565   3.366   5.969
  173LYS     HA 2730   0.465   3.410   5.972
  173LYS     CB 2731   0.654   3.454   5.881
  173LYS    HB1 2732   0.756   3.416   5.879
  173LYS    HB2 2733   0.653   3.547   5.938
  173LYS     CG 2734   0.611   3.494   5.740
  173LYS    HG1 2735   0.552   3.585   5.745
  173LYS    HG2 2736   0.560   3.415   5.686
  173LYS     CD 2737   0.728   3.532   5.650
  173LYS    HD1 2738   0.801   3.452   5.658
  173LYS    HD2 2739   0.769   3.629   5.678
  173LYS     CE 2740   0.690   3.556   5.504
  173LYS    HE1 2741   0.778   3.594   5.453
  173LYS    HE2 2742   0.613   3.633   5.502
  173LYS     NZ 2743   0.636   3.441   5.430
  173LYS    HZ1 2744   0.713   3.378   5.417
  173LYS    HZ2 2745   0.562   3.397   5.482
  173LYS    HZ3 2746   0.591   3.471   5.344
  173LYS      C 2747   0.558   3.228   5.906
  173LYS      O 2748   0.658   3.158   5.914
  174PRO      N 2749   0.455   3.196   5.827
  174PRO     CD 2750   0.329   3.266   5.811
  174PRO    HD1 2751   0.362   3.369   5.795
  174PRO    HD2 2752   0.268   3.265   5.902
  174PRO     CG 2753   0.261   3.209   5.687
  174PRO    HG1 2754   0.297   3.249   5.592
  174PRO    HG2 2755   0.155   3.220   5.708
  174PRO     CB 2756   0.307   3.064   5.697
  174PRO    HB1 2757   0.302   3.033   5.593
  174PRO    HB2 2758   0.239   3.021   5.771
  174PRO     CA 2759   0.450   3.073   5.751
  174PRO     HA 2760   0.468   2.988   5.818
  174PRO      C 2761   0.545   3.081   5.633
  174PRO      O 2762   0.544   3.186   5.567
  175GLY      N 2763   0.629   2.978   5.624
  175GLY      H 2764   0.615   2.900   5.686
  175GLY     CA 2765   0.728   2.966   5.518
  175GLY    HA1 2766   0.695   3.027   5.434
  175GLY    HA2 2767   0.742   2.863   5.485
  175GLY      C 2768   0.864   3.020   5.559
  175GLY      O 2769   0.963   2.998   5.490
  176LEU      N 2770   0.874   3.079   5.679
  176LEU      H 2771   0.789   3.114   5.721
  176LEU     CA 2772   1.001   3.135   5.718
  176LEU     HA 2773   1.029   3.216   5.651
  176LEU     CB 2774   0.982   3.197   5.857
  176LEU    HB1 2775   0.940   3.121   5.921
  176LEU    HB2 2776   0.907   3.275   5.845
  176LEU     CG 2777   1.107   3.250   5.926
  176LEU     HG 2778   1.197   3.197   5.897
  176LEU    CD1 2779   1.124   3.399   5.894
  176LEU   HD11 2780   1.045   3.460   5.936
  176LEU   HD12 2781   1.221   3.440   5.921
  176LEU   HD13 2782   1.113   3.410   5.786
  176LEU    CD2 2783   1.084   3.232   6.076
  176LEU   HD21 2784   0.992   3.283   6.104
  176LEU   HD22 2785   1.072   3.125   6.094
  176LEU   HD23 2786   1.161   3.278   6.139
  176LEU      C 2787   1.110   3.030   5.720
  176LEU      O 2788   1.086   2.922   5.774
  177LYS      N 2789   1.233   3.064   5.680
  177LYS      H 2790   1.245   3.157   5.643
  177LYS     CA 2791   1.353   2.982   5.689
  177LYS     HA 2792   1.318   2.886   5.728
  177LYS     CB 2793   1.414   2.958   5.551
  177LYS    HB1 2794   1.420   3.058   5.508
  177LYS    HB2 2795   1.345   2.899   5.491
  177LYS     CG 2796   1.542   2.875   5.552
  177LYS    HG1 2797   1.508   2.779   5.591
  177LYS    HG2 2798   1.617   2.917   5.620
  177LYS     CD 2799   1.580   2.851   5.406
  177LYS    HD1 2800   1.598   2.946   5.356
  177LYS    HD2 2801   1.501   2.802   5.350
  177LYS     CE 2802   1.700   2.757   5.410
  177LYS    HE1 2803   1.662   2.666   5.457
  177LYS    HE2 2804   1.778   2.804   5.470
  177LYS     NZ 2805   1.742   2.724   5.273
  177LYS    HZ1 2806   1.685   2.655   5.228
  177LYS    HZ2 2807   1.754   2.805   5.213
  177LYS    HZ3 2808   1.829   2.672   5.277
  177LYS      C 2809   1.458   3.037   5.784
  177LYS      O 2810   1.506   2.967   5.873
  178TYR      N 2811   1.494   3.163   5.762
  178TYR      H 2812   1.443   3.222   5.697
  178TYR     CA 2813   1.599   3.230   5.835
  178TYR     HA 2814   1.656   3.166   5.903
  178TYR     CB 2815   1.698   3.283   5.731
  178TYR    HB1 2816   1.773   3.346   5.780
  178TYR    HB2 2817   1.648   3.356   5.667
  178TYR     CG 2818   1.755   3.176   5.642
  178TYR    CD1 2819   1.842   3.082   5.699
  178TYR    HD1 2820   1.845   3.070   5.807
  178TYR    CE1 2821   1.917   2.999   5.615
  178TYR    HE1 2822   1.982   2.925   5.659
  178TYR     CZ 2823   1.901   3.014   5.476
  178TYR     OH 2824   1.981   2.938   5.395
  178TYR     HH 2825   1.961   2.948   5.302
  178TYR    CE2 2826   1.816   3.111   5.420
  178TYR    HE2 2827   1.808   3.119   5.313
  178TYR    CD2 2828   1.743   3.196   5.504
  178TYR    HD2 2829   1.696   3.283   5.461
  178TYR      C 2830   1.554   3.346   5.923
  178TYR      O 2831   1.490   3.436   5.870
  179LYS      N 2832   1.595   3.343   6.050
  179LYS      H 2833   1.655   3.265   6.072
  179LYS     CA 2834   1.565   3.444   6.149
  179LYS     HA 2835   1.468   3.484   6.120
  179LYS     CB 2836   1.554   3.383   6.289
  179LYS    HB1 2837   1.522   3.465   6.353
  179LYS    HB2 2838   1.654   3.358   6.327
  179LYS     CG 2839   1.462   3.263   6.308
  179LYS    HG1 2840   1.487   3.190   6.232
  179LYS    HG2 2841   1.362   3.305   6.292
  179LYS     CD 2842   1.466   3.200   6.446
  179LYS    HD1 2843   1.419   3.275   6.510
  179LYS    HD2 2844   1.566   3.193   6.490
  179LYS     CE 2845   1.402   3.062   6.453
  179LYS    HE1 2846   1.317   3.058   6.385
  179LYS    HE2 2847   1.370   3.043   6.556
  179LYS     NZ 2848   1.493   2.952   6.419
  179LYS    HZ1 2849   1.586   2.967   6.454
  179LYS    HZ2 2850   1.464   2.862   6.454
  179LYS    HZ3 2851   1.508   2.951   6.319
  179LYS      C 2852   1.673   3.551   6.142
  179LYS      O 2853   1.788   3.509   6.132
  180PRO      N 2854   1.646   3.682   6.146
  180PRO     CD 2855   1.513   3.738   6.159
  180PRO    HD1 2856   1.456   3.697   6.243
  180PRO    HD2 2857   1.449   3.725   6.072
  180PRO     CG 2858   1.531   3.887   6.183
  180PRO    HG1 2859   1.522   3.904   6.291
  180PRO    HG2 2860   1.452   3.936   6.126
  180PRO     CB 2861   1.672   3.925   6.140
  180PRO    HB1 2862   1.727   3.977   6.217
  180PRO    HB2 2863   1.665   3.982   6.047
  180PRO     CA 2864   1.742   3.789   6.135
  180PRO     HA 2865   1.787   3.788   6.036
  180PRO      C 2866   1.860   3.775   6.231
  180PRO      O 2867   1.841   3.740   6.347
  181ALA      N 2868   1.980   3.796   6.175
  181ALA      H 2869   1.971   3.810   6.076
  181ALA     CA 2870   2.104   3.779   6.247
  181ALA     HA 2871   2.099   3.694   6.315
  181ALA     CB 2872   2.205   3.749   6.137
  181ALA    HB1 2873   2.304   3.730   6.178
  181ALA    HB2 2874   2.184   3.661   6.076
  181ALA    HB3 2875   2.228   3.840   6.081
  181ALA      C 2876   2.148   3.906   6.319
  181ALA      O 2877   2.187   3.903   6.436
  182VAL      N 2878   2.119   4.024   6.265
  182VAL      H 2879   2.087   4.020   6.170
  182VAL     CA 2880   2.159   4.155   6.314
  182VAL     HA 2881   2.178   4.147   6.421
  182VAL     CB 2882   2.275   4.213   6.235
  182VAL     HB 2883   2.254   4.198   6.129
  182VAL    CG1 2884   2.317   4.359   6.254
  182VAL   HG11 2885   2.398   4.380   6.184
  182VAL   HG12 2886   2.232   4.419   6.221
  182VAL   HG13 2887   2.342   4.398   6.352
  182VAL    CG2 2888   2.396   4.125   6.266
  182VAL   HG21 2889   2.411   4.133   6.373
  182VAL   HG22 2890   2.369   4.021   6.247
  182VAL   HG23 2891   2.479   4.174   6.215
  182VAL      C 2892   2.037   4.246   6.309
  182VAL      O 2893   1.967   4.244   6.209
  183ASN      N 2894   2.024   4.343   6.401
  183ASN      H 2895   2.101   4.354   6.465
  183ASN     CA 2896   1.949   4.466   6.393
  183ASN     HA 2897   1.891   4.473   6.302
  183ASN     CB 2898   1.854   4.475   6.512
  183ASN    HB1 2899   1.913   4.492   6.602
  183ASN    HB2 2900   1.807   4.377   6.526
  183ASN     CG 2901   1.734   4.566   6.489
  183ASN    OD1 2902   1.718   4.634   6.388
  183ASN    ND2 2903   1.654   4.576   6.595
  183ASN   HD21 2904   1.672   4.531   6.684
  183ASN   HD22 2905   1.562   4.617   6.584
  183ASN      C 2906   2.042   4.587   6.395
  183ASN      O 2907   2.124   4.598   6.485
  184GLN      N 2908   2.028   4.684   6.304
  184GLN      H 2909   1.955   4.658   6.239
  184GLN     CA 2910   2.105   4.806   6.302
  184GLN     HA 2911   2.185   4.807   6.375
  184GLN     CB 2912   2.186   4.800   6.174
  184GLN    HB1 2913   2.118   4.799   6.089
  184GLN    HB2 2914   2.247   4.709   6.175
  184GLN     CG 2915   2.283   4.918   6.161
  184GLN    HG1 2916   2.342   4.939   6.250
  184GLN    HG2 2917   2.214   5.000   6.141
  184GLN     CD 2918   2.377   4.899   6.043
  184GLN    OE1 2919   2.476   4.828   6.062
  184GLN    NE2 2920   2.372   4.956   5.922
  184GLN   HE21 2921   2.302   5.022   5.892
  184GLN   HE22 2922   2.451   4.942   5.861
  184GLN      C 2923   2.016   4.928   6.328
  184GLN      O 2924   1.925   4.953   6.250
  185ILE      N 2925   2.043   4.996   6.439
  185ILE      H 2926   2.127   4.973   6.491
  185ILE     CA 2927   1.960   5.095   6.504
  185ILE     HA 2928   1.891   5.141   6.433
  185ILE     CB 2929   1.882   5.037   6.621
  185ILE     HB 2930   1.813   5.111   6.662
  185ILE    CG2 2931   1.782   4.935   6.567
  185ILE   HG21 2932   1.714   4.906   6.647
  185ILE   HG22 2933   1.718   4.980   6.491
  185ILE   HG23 2934   1.830   4.849   6.521
  185ILE    CG1 2935   1.969   4.974   6.730
  185ILE   HG11 2936   2.042   5.047   6.762
  185ILE   HG12 2937   2.014   4.882   6.691
  185ILE     CD 2938   1.902   4.937   6.862
  185ILE    HD1 2939   1.976   4.920   6.941
  185ILE    HD2 2940   1.828   5.011   6.894
  185ILE    HD3 2941   1.862   4.836   6.857
  185ILE      C 2942   2.043   5.210   6.560
  185ILE      O 2943   2.158   5.192   6.598
  186GLU      N 2944   1.992   5.333   6.560
  186GLU      H 2945   1.906   5.344   6.507
  186GLU     CA 2946   2.053   5.448   6.623
  186GLU     HA 2947   2.152   5.465   6.579
  186GLU     CB 2948   1.963   5.568   6.597
  186GLU    HB1 2949   1.888   5.581   6.675
  186GLU    HB2 2950   1.904   5.549   6.507
  186GLU     CG 2951   2.047   5.695   6.586
  186GLU    HG1 2952   2.110   5.690   6.498
  186GLU    HG2 2953   2.129   5.705   6.657
  186GLU     CD 2954   1.973   5.828   6.585
  186GLU    OE1 2955   2.025   5.923   6.647
  186GLU    OE2 2956   1.867   5.846   6.520
  186GLU      C 2957   2.066   5.419   6.772
  186GLU      O 2958   1.963   5.388   6.832
  187CYS      N 2959   2.181   5.441   6.836
  187CYS      H 2960   2.263   5.468   6.784
  187CYS     CA 2961   2.183   5.434   6.981
  187CYS     HA 2962   2.092   5.482   7.017
  187CYS     CB 2963   2.174   5.289   7.029
  187CYS    HB1 2964   2.252   5.224   6.990
  187CYS    HB2 2965   2.077   5.251   6.995
  187CYS     SG 2966   2.172   5.293   7.210
  187CYS     HG 2967   2.039   5.303   7.213
  187CYS      C 2968   2.303   5.512   7.032
  187CYS      O 2969   2.416   5.484   6.994
  188HIS      N 2970   2.278   5.606   7.125
  188HIS      H 2971   2.184   5.612   7.159
  188HIS     CA 2972   2.376   5.690   7.190
  188HIS     HA 2973   2.471   5.640   7.208
  188HIS     CB 2974   2.406   5.802   7.091
  188HIS    HB1 2975   2.450   5.765   6.998
  188HIS    HB2 2976   2.481   5.871   7.131
  188HIS     CG 2977   2.293   5.888   7.042
  188HIS    ND1 2978   2.208   5.966   7.121
  188HIS    CE1 2979   2.114   6.011   7.038
  188HIS    HE1 2980   2.034   6.076   7.067
  188HIS    NE2 2981   2.139   5.973   6.911
  188HIS    HE2 2982   2.079   5.990   6.832
  188HIS    CD2 2983   2.253   5.894   6.911
  188HIS    HD2 2984   2.299   5.849   6.825
  188HIS      C 2985   2.320   5.740   7.323
  188HIS      O 2986   2.215   5.692   7.363
  189PRO      N 2987   2.391   5.819   7.404
  189PRO     CD 2988   2.525   5.871   7.386
  189PRO    HD1 2989   2.523   5.971   7.343
  189PRO    HD2 2990   2.594   5.812   7.325
  189PRO     CG 2991   2.583   5.883   7.526
  189PRO    HG1 2992   2.668   5.950   7.543
  189PRO    HG2 2993   2.601   5.786   7.574
  189PRO     CB 2994   2.464   5.937   7.604
  189PRO    HB1 2995   2.449   6.045   7.598
  189PRO    HB2 2996   2.486   5.907   7.707
  189PRO     CA 2997   2.354   5.853   7.540
  189PRO     HA 2998   2.352   5.760   7.596
  189PRO      C 2999   2.215   5.913   7.554
  189PRO      O 3000   2.151   5.896   7.658
  190TYR      N 3001   2.166   5.992   7.458
  190TYR      H 3002   2.226   6.015   7.380
  190TYR     CA 3003   2.039   6.062   7.453
  190TYR     HA 3004   1.994   6.084   7.550
  190TYR     CB 3005   2.059   6.189   7.371
  190TYR    HB1 3006   1.967   6.241   7.345
  190TYR    HB2 3007   2.087   6.161   7.270
  190TYR     CG 3008   2.161   6.292   7.413
  190TYR    CD1 3009   2.206   6.286   7.545
  190TYR    HD1 3010   2.166   6.216   7.616
  190TYR    CE1 3011   2.297   6.382   7.592
  190TYR    HE1 3012   2.343   6.372   7.689
  190TYR     CZ 3013   2.341   6.483   7.504
  190TYR     OH 3014   2.446   6.563   7.538
  190TYR     HH 3015   2.465   6.631   7.473
  190TYR    CE2 3016   2.284   6.494   7.376
  190TYR    HE2 3017   2.306   6.583   7.319
  190TYR    CD2 3018   2.191   6.400   7.328
  190TYR    HD2 3019   2.145   6.417   7.232
  190TYR      C 3020   1.932   5.977   7.388
  190TYR      O 3021   1.818   6.025   7.392
  191LEU      N 3022   1.965   5.857   7.341
  191LEU      H 3023   2.057   5.820   7.359
  191LEU     CA 3024   1.873   5.760   7.286
  191LEU     HA 3025   1.771   5.758   7.326
  191LEU     CB 3026   1.857   5.787   7.137
  191LEU    HB1 3027   1.952   5.783   7.085
  191LEU    HB2 3028   1.826   5.891   7.121
  191LEU     CG 3029   1.770   5.688   7.059
  191LEU     HG 3030   1.819   5.591   7.070
  191LEU    CD1 3031   1.626   5.687   7.109
  191LEU   HD11 3032   1.623   5.659   7.214
  191LEU   HD12 3033   1.573   5.782   7.106
  191LEU   HD13 3034   1.564   5.619   7.051
  191LEU    CD2 3035   1.765   5.728   6.912
  191LEU   HD21 3036   1.711   5.822   6.900
  191LEU   HD22 3037   1.868   5.746   6.881
  191LEU   HD23 3038   1.724   5.646   6.853
  191LEU      C 3039   1.928   5.621   7.318
  191LEU      O 3040   1.997   5.563   7.234
  192THR      N 3041   1.882   5.560   7.427
  192THR      H 3042   1.817   5.606   7.490
  192THR     CA 3043   1.949   5.443   7.479
  192THR     HA 3044   2.049   5.442   7.436
  192THR     CB 3045   1.970   5.448   7.630
  192THR     HB 3046   2.021   5.356   7.660
  192THR    CG2 3047   2.048   5.574   7.667
  192THR   HG21 3048   1.999   5.664   7.629
  192THR   HG22 3049   2.050   5.588   7.775
  192THR   HG23 3050   2.145   5.580   7.618
  192THR    OG1 3051   1.846   5.443   7.697
  192THR    HG1 3052   1.865   5.438   7.791
  192THR      C 3053   1.884   5.313   7.434
  192THR      O 3054   1.954   5.212   7.427
  193GLN      N 3055   1.756   5.312   7.397
  193GLN      H 3056   1.708   5.400   7.411
  193GLN     CA 3057   1.684   5.200   7.340
  193GLN     HA 3058   1.580   5.228   7.356
  193GLN     CB 3059   1.697   5.189   7.188
  193GLN    HB1 3060   1.640   5.103   7.153
  193GLN    HB2 3061   1.802   5.173   7.165
  193GLN     CG 3062   1.664   5.308   7.098
  193GLN    HG1 3063   1.755   5.367   7.087
  193GLN    HG2 3064   1.583   5.363   7.145
  193GLN     CD 3065   1.618   5.267   6.959
  193GLN    OE1 3066   1.508   5.213   6.947
  193GLN    NE2 3067   1.696   5.291   6.853
  193GLN   HE21 3068   1.789   5.325   6.871
  193GLN   HE22 3069   1.658   5.277   6.760
  193GLN      C 3070   1.698   5.065   7.408
  193GLN      O 3071   1.715   4.959   7.347
  194GLU      N 3072   1.683   5.064   7.540
  194GLU      H 3073   1.660   5.150   7.588
  194GLU     CA 3074   1.711   4.946   7.620
  194GLU     HA 3075   1.806   4.895   7.606
  194GLU     CB 3076   1.698   4.975   7.769
  194GLU    HB1 3077   1.679   4.883   7.826
  194GLU    HB2 3078   1.605   5.028   7.794
  194GLU     CG 3079   1.817   5.051   7.827
  194GLU    HG1 3080   1.814   5.150   7.783
  194GLU    HG2 3081   1.909   4.996   7.808
  194GLU     CD 3082   1.806   5.063   7.978
  194GLU    OE1 3083   1.811   5.174   8.036
  194GLU    OE2 3084   1.817   4.955   8.040
  194GLU      C 3085   1.616   4.831   7.588
  194GLU      O 3086   1.663   4.717   7.583
  195LYS      N 3087   1.488   4.860   7.566
  195LYS      H 3088   1.447   4.951   7.579
  195LYS     CA 3089   1.384   4.760   7.551
  195LYS     HA 3090   1.398   4.683   7.627
  195LYS     CB 3091   1.243   4.820   7.556
  195LYS    HB1 3092   1.172   4.747   7.518
  195LYS    HB2 3093   1.235   4.899   7.482
  195LYS     CG 3094   1.210   4.872   7.696
  195LYS    HG1 3095   1.288   4.937   7.735
  195LYS    HG2 3096   1.216   4.793   7.770
  195LYS     CD 3097   1.071   4.934   7.700
  195LYS    HD1 3098   1.074   5.023   7.637
  195LYS    HD2 3099   1.053   4.956   7.806
  195LYS     CE 3100   0.961   4.841   7.649
  195LYS    HE1 3101   0.958   4.745   7.701
  195LYS    HE2 3102   0.985   4.816   7.546
  195LYS     NZ 3103   0.821   4.881   7.667
  195LYS    HZ1 3104   0.764   4.813   7.619
  195LYS    HZ2 3105   0.796   4.883   7.765
  195LYS    HZ3 3106   0.798   4.973   7.632
  195LYS      C 3107   1.411   4.680   7.425
  195LYS      O 3108   1.413   4.557   7.431
  196LEU      N 3109   1.456   4.746   7.318
  196LEU      H 3110   1.440   4.845   7.318
  196LEU     CA 3111   1.492   4.686   7.191
  196LEU     HA 3112   1.417   4.608   7.179
  196LEU     CB 3113   1.477   4.793   7.083
  196LEU    HB1 3114   1.545   4.877   7.092
  196LEU    HB2 3115   1.378   4.836   7.100
  196LEU     CG 3116   1.499   4.737   6.943
  196LEU     HG 3117   1.593   4.683   6.938
  196LEU    CD1 3118   1.396   4.635   6.894
  196LEU   HD11 3119   1.426   4.579   6.806
  196LEU   HD12 3120   1.392   4.558   6.970
  196LEU   HD13 3121   1.295   4.675   6.888
  196LEU    CD2 3122   1.493   4.854   6.845
  196LEU   HD21 3123   1.494   4.830   6.739
  196LEU   HD22 3124   1.406   4.919   6.858
  196LEU   HD23 3125   1.581   4.915   6.864
  196LEU      C 3126   1.628   4.619   7.187
  196LEU      O 3127   1.638   4.516   7.121
  197ILE      N 3128   1.724   4.658   7.271
  197ILE      H 3129   1.719   4.736   7.336
  197ILE     CA 3130   1.855   4.597   7.269
  197ILE     HA 3131   1.878   4.568   7.166
  197ILE     CB 3132   1.952   4.704   7.319
  197ILE     HB 3133   1.912   4.756   7.406
  197ILE    CG2 3134   2.084   4.640   7.361
  197ILE   HG21 3135   2.162   4.710   7.390
  197ILE   HG22 3136   2.058   4.586   7.453
  197ILE   HG23 3137   2.125   4.574   7.285
  197ILE    CG1 3138   1.973   4.807   7.208
  197ILE   HG11 3139   1.882   4.854   7.172
  197ILE   HG12 3140   2.012   4.755   7.120
  197ILE     CD 3141   2.075   4.919   7.230
  197ILE    HD1 3142   2.171   4.875   7.256
  197ILE    HD2 3143   2.098   4.983   7.145
  197ILE    HD3 3144   2.042   4.974   7.318
  197ILE      C 3145   1.844   4.467   7.347
  197ILE      O 3146   1.898   4.362   7.310
  198GLN      N 3147   1.766   4.471   7.455
  198GLN      H 3148   1.731   4.562   7.481
  198GLN     CA 3149   1.745   4.348   7.529
  198GLN     HA 3150   1.835   4.287   7.524
  198GLN     CB 3151   1.710   4.386   7.673
  198GLN    HB1 3152   1.673   4.296   7.722
  198GLN    HB2 3153   1.620   4.448   7.668
  198GLN     CG 3154   1.822   4.460   7.746
  198GLN    HG1 3155   1.864   4.536   7.681
  198GLN    HG2 3156   1.902   4.388   7.766
  198GLN     CD 3157   1.777   4.525   7.876
  198GLN    OE1 3158   1.798   4.477   7.987
  198GLN    NE2 3159   1.700   4.634   7.864
  198GLN   HE21 3160   1.678   4.657   7.768
  198GLN   HE22 3161   1.672   4.690   7.943
  198GLN      C 3162   1.648   4.249   7.468
  198GLN      O 3163   1.676   4.130   7.480
  199TYR      N 3164   1.542   4.288   7.395
  199TYR      H 3165   1.523   4.387   7.396
  199TYR     CA 3166   1.467   4.208   7.301
  199TYR     HA 3167   1.416   4.122   7.346
  199TYR     CB 3168   1.370   4.299   7.226
  199TYR    HB1 3169   1.428   4.381   7.183
  199TYR    HB2 3170   1.302   4.340   7.300
  199TYR     CG 3171   1.288   4.234   7.117
  199TYR    CD1 3172   1.166   4.170   7.143
  199TYR    HD1 3173   1.130   4.159   7.244
  199TYR    CE1 3174   1.096   4.098   7.045
  199TYR    HE1 3175   1.003   4.048   7.065
  199TYR     CZ 3176   1.149   4.088   6.915
  199TYR     OH 3177   1.090   4.007   6.823
  199TYR     HH 3178   1.021   3.953   6.862
  199TYR    CE2 3179   1.273   4.149   6.887
  199TYR    HE2 3180   1.322   4.125   6.794
  199TYR    CD2 3181   1.339   4.221   6.988
  199TYR    HD2 3182   1.438   4.255   6.964
  199TYR      C 3183   1.559   4.155   7.193
  199TYR      O 3184   1.570   4.033   7.177
  200CYS      N 3185   1.648   4.231   7.130
  200CYS      H 3186   1.648   4.332   7.141
  200CYS     CA 3187   1.752   4.178   7.044
  200CYS     HA 3188   1.698   4.125   6.966
  200CYS     CB 3189   1.844   4.283   6.984
  200CYS    HB1 3190   1.926   4.238   6.928
  200CYS    HB2 3191   1.883   4.342   7.067
  200CYS     SG 3192   1.753   4.380   6.861
  200CYS     HG 3193   1.692   4.458   6.951
  200CYS      C 3194   1.841   4.069   7.105
  200CYS      O 3195   1.850   3.956   7.058
  201GLN      N 3196   1.892   4.092   7.226
  201GLN      H 3197   1.891   4.184   7.268
  201GLN     CA 3198   1.960   3.994   7.307
  201GLN     HA 3199   2.044   3.965   7.245
  201GLN     CB 3200   2.023   4.061   7.429
  201GLN    HB1 3201   2.074   3.983   7.486
  201GLN    HB2 3202   1.945   4.105   7.492
  201GLN     CG 3203   2.139   4.154   7.395
  201GLN    HG1 3204   2.106   4.221   7.316
  201GLN    HG2 3205   2.216   4.090   7.352
  201GLN     CD 3206   2.197   4.222   7.518
  201GLN    OE1 3207   2.128   4.247   7.616
  201GLN    NE2 3208   2.318   4.278   7.515
  201GLN   HE21 3209   2.367   4.261   7.428
  201GLN   HE22 3210   2.352   4.330   7.595
  201GLN      C 3211   1.883   3.870   7.351
  201GLN      O 3212   1.938   3.762   7.375
  202SER      N 3213   1.751   3.876   7.368
  202SER      H 3214   1.709   3.967   7.360
  202SER     CA 3215   1.659   3.768   7.400
  202SER     HA 3216   1.688   3.702   7.482
  202SER     CB 3217   1.528   3.829   7.447
  202SER    HB1 3218   1.473   3.742   7.483
  202SER    HB2 3219   1.475   3.880   7.366
  202SER     OG 3220   1.541   3.917   7.556
  202SER     HG 3221   1.589   3.994   7.525
  202SER      C 3222   1.628   3.682   7.279
  202SER      O 3223   1.610   3.561   7.295
  203LYS      N 3224   1.632   3.740   7.159
  203LYS      H 3225   1.651   3.839   7.158
  203LYS     CA 3226   1.590   3.674   7.037
  203LYS     HA 3227   1.536   3.585   7.070
  203LYS     CB 3228   1.499   3.775   6.966
  203LYS    HB1 3229   1.485   3.738   6.864
  203LYS    HB2 3230   1.556   3.867   6.953
  203LYS     CG 3231   1.371   3.801   7.044
  203LYS    HG1 3232   1.331   3.894   7.005
  203LYS    HG2 3233   1.385   3.818   7.151
  203LYS     CD 3234   1.264   3.695   7.015
  203LYS    HD1 3235   1.296   3.594   7.041
  203LYS    HD2 3236   1.241   3.705   6.909
  203LYS     CE 3237   1.144   3.722   7.105
  203LYS    HE1 3238   1.105   3.824   7.108
  203LYS    HE2 3239   1.177   3.710   7.209
  203LYS     NZ 3240   1.038   3.626   7.069
  203LYS    HZ1 3241   0.958   3.648   7.127
  203LYS    HZ2 3242   1.005   3.642   6.975
  203LYS    HZ3 3243   1.062   3.529   7.082
  203LYS      C 3244   1.700   3.621   6.946
  203LYS      O 3245   1.669   3.587   6.832
  204GLY      N 3246   1.829   3.621   6.982
  204GLY      H 3247   1.853   3.656   7.074
  204GLY     CA 3248   1.944   3.575   6.907
  204GLY    HA1 3249   1.943   3.471   6.876
  204GLY    HA2 3250   2.019   3.574   6.986
  204GLY      C 3251   2.008   3.664   6.801
  204GLY      O 3252   2.069   3.621   6.703
  205ILE      N 3253   1.993   3.795   6.822
  205ILE      H 3254   1.971   3.826   6.915
  205ILE     CA 3255   2.013   3.904   6.729
  205ILE     HA 3256   2.053   3.867   6.635
  205ILE     CB 3257   1.878   3.968   6.696
  205ILE     HB 3258   1.841   4.031   6.777
  205ILE    CG2 3259   1.888   4.067   6.580
  205ILE   HG21 3260   1.950   4.150   6.613
  205ILE   HG22 3261   1.921   4.006   6.496
  205ILE   HG23 3262   1.797   4.118   6.549
  205ILE    CG1 3263   1.775   3.862   6.660
  205ILE   HG11 3264   1.757   3.799   6.747
  205ILE   HG12 3265   1.823   3.794   6.591
  205ILE     CD 3266   1.639   3.903   6.603
  205ILE    HD1 3267   1.579   3.813   6.591
  205ILE    HD2 3268   1.581   3.972   6.664
  205ILE    HD3 3269   1.648   3.945   6.503
  205ILE      C 3270   2.108   4.006   6.791
  205ILE      O 3271   2.072   4.072   6.888
  206VAL      N 3272   2.224   4.032   6.729
  206VAL      H 3273   2.232   3.987   6.639
  206VAL     CA 3274   2.332   4.119   6.769
  206VAL     HA 3275   2.343   4.119   6.877
  206VAL     CB 3276   2.471   4.074   6.724
  206VAL     HB 3277   2.467   4.046   6.619
  206VAL    CG1 3278   2.582   4.174   6.755
  206VAL   HG11 3279   2.574   4.254   6.682
  206VAL   HG12 3280   2.579   4.221   6.854
  206VAL   HG13 3281   2.681   4.129   6.748
  206VAL    CG2 3282   2.493   3.942   6.799
  206VAL   HG21 3283   2.583   3.901   6.755
  206VAL   HG22 3284   2.504   3.974   6.903
  206VAL   HG23 3285   2.411   3.871   6.797
  206VAL      C 3286   2.298   4.261   6.724
  206VAL      O 3287   2.252   4.277   6.611
  207VAL      N 3288   2.312   4.365   6.805
  207VAL      H 3289   2.331   4.349   6.903
  207VAL     CA 3290   2.295   4.507   6.779
  207VAL     HA 3291   2.213   4.525   6.710
  207VAL     CB 3292   2.247   4.582   6.903
  207VAL     HB 3293   2.319   4.573   6.984
  207VAL    CG1 3294   2.216   4.730   6.879
  207VAL   HG11 3295   2.157   4.737   6.787
  207VAL   HG12 3296   2.154   4.765   6.962
  207VAL   HG13 3297   2.308   4.784   6.860
  207VAL    CG2 3298   2.115   4.524   6.954
  207VAL   HG21 3299   2.102   4.550   7.059
  207VAL   HG22 3300   2.032   4.557   6.891
  207VAL   HG23 3301   2.118   4.415   6.958
  207VAL      C 3302   2.416   4.571   6.713
  207VAL      O 3303   2.530   4.547   6.751
  208THR      N 3304   2.383   4.648   6.609
  208THR      H 3305   2.288   4.666   6.580
  208THR     CA 3306   2.485   4.741   6.562
  208THR     HA 3307   2.574   4.737   6.625
  208THR     CB 3308   2.523   4.717   6.416
  208THR     HB 3309   2.429   4.726   6.361
  208THR    CG2 3310   2.620   4.821   6.362
  208THR   HG21 3311   2.588   4.925   6.367
  208THR   HG22 3312   2.721   4.809   6.401
  208THR   HG23 3313   2.649   4.796   6.260
  208THR    OG1 3314   2.580   4.589   6.406
  208THR    HG1 3315   2.543   4.530   6.472
  208THR      C 3316   2.429   4.880   6.584
  208THR      O 3317   2.332   4.921   6.521
  209ALA      N 3318   2.495   4.958   6.671
  209ALA      H 3319   2.578   4.931   6.721
  209ALA     CA 3320   2.451   5.093   6.701
  209ALA     HA 3321   2.343   5.101   6.696
  209ALA     CB 3322   2.493   5.132   6.842
  209ALA    HB1 3323   2.442   5.068   6.915
  209ALA    HB2 3324   2.601   5.132   6.856
  209ALA    HB3 3325   2.472   5.235   6.869
  209ALA      C 3326   2.511   5.180   6.591
  209ALA      O 3327   2.633   5.195   6.581
  210TYR      N 3328   2.430   5.254   6.516
  210TYR      H 3329   2.331   5.249   6.536
  210TYR     CA 3330   2.481   5.354   6.423
  210TYR     HA 3331   2.586   5.328   6.406
  210TYR     CB 3332   2.417   5.334   6.287
  210TYR    HB1 3333   2.436   5.232   6.253
  210TYR    HB2 3334   2.464   5.404   6.218
  210TYR     CG 3335   2.269   5.363   6.278
  210TYR    CD1 3336   2.228   5.493   6.310
  210TYR    HD1 3337   2.298   5.571   6.336
  210TYR    CE1 3338   2.096   5.530   6.285
  210TYR    HE1 3339   2.053   5.627   6.306
  210TYR     CZ 3340   2.009   5.432   6.234
  210TYR     OH 3341   1.884   5.473   6.200
  210TYR     HH 3342   1.827   5.396   6.194
  210TYR    CE2 3343   2.047   5.296   6.227
  210TYR    HE2 3344   1.970   5.222   6.207
  210TYR    CD2 3345   2.181   5.260   6.241
  210TYR    HD2 3346   2.210   5.158   6.257
  210TYR      C 3347   2.485   5.497   6.473
  210TYR      O 3348   2.420   5.529   6.572
  211SER      N 3349   2.563   5.580   6.402
  211SER      H 3350   2.596   5.558   6.309
  211SER     CA 3351   2.573   5.719   6.441
  211SER     HA 3352   2.666   5.762   6.404
  211SER     CB 3353   2.454   5.804   6.395
  211SER    HB1 3354   2.476   5.909   6.412
  211SER    HB2 3355   2.366   5.775   6.452
  211SER     OG 3356   2.415   5.793   6.261
  211SER     HG 3357   2.482   5.834   6.205
  211SER      C 3358   2.592   5.739   6.590
  211SER      O 3359   2.518   5.818   6.650
  212PRO      N 3360   2.690   5.680   6.659
  212PRO     CD 3361   2.796   5.602   6.598
  212PRO    HD1 3362   2.829   5.654   6.508
  212PRO    HD2 3363   2.759   5.503   6.573
  212PRO     CG 3364   2.903   5.594   6.708
  212PRO    HG1 3365   2.972   5.677   6.696
  212PRO    HG2 3366   2.953   5.497   6.699
  212PRO     CB 3367   2.815   5.596   6.833
  212PRO    HB1 3368   2.883   5.629   6.911
  212PRO    HB2 3369   2.770   5.500   6.856
  212PRO     CA 3370   2.704   5.696   6.802
  212PRO     HA 3371   2.620   5.660   6.861
  212PRO      C 3372   2.738   5.836   6.851
  212PRO      O 3373   2.733   5.858   6.972
  213LEU      N 3374   2.776   5.932   6.766
  213LEU      H 3375   2.763   5.920   6.667
  213LEU     CA 3376   2.817   6.066   6.804
  213LEU     HA 3377   2.841   6.069   6.910
  213LEU     CB 3378   2.943   6.110   6.729
  213LEU    HB1 3379   2.975   6.202   6.779
  213LEU    HB2 3380   2.912   6.128   6.626
  213LEU     CG 3381   3.062   6.015   6.722
  213LEU     HG 3382   3.027   5.929   6.665
  213LEU    CD1 3383   3.182   6.088   6.663
  213LEU   HD11 3384   3.163   6.120   6.560
  213LEU   HD12 3385   3.210   6.177   6.719
  213LEU   HD13 3386   3.264   6.017   6.663
  213LEU    CD2 3387   3.098   5.969   6.863
  213LEU   HD21 3388   3.196   5.922   6.860
  213LEU   HD22 3389   3.107   6.060   6.922
  213LEU   HD23 3390   3.027   5.896   6.903
  213LEU      C 3391   2.699   6.161   6.782
  213LEU      O 3392   2.715   6.278   6.813
  214GLY      N 3393   2.587   6.117   6.724
  214GLY      H 3394   2.577   6.019   6.702
  214GLY     CA 3395   2.476   6.202   6.687
  214GLY    HA1 3396   2.480   6.289   6.753
  214GLY    HA2 3397   2.378   6.156   6.697
  214GLY      C 3398   2.485   6.251   6.543
  214GLY      O 3399   2.396   6.327   6.506
  215SER      N 3400   2.582   6.215   6.459
  215SER      H 3401   2.646   6.144   6.492
  215SER     CA 3402   2.602   6.273   6.328
  215SER     HA 3403   2.704   6.244   6.300
  215SER     CB 3404   2.511   6.208   6.226
  215SER    HB1 3405   2.411   6.246   6.246
  215SER    HB2 3406   2.517   6.099   6.231
  215SER     OG 3407   2.536   6.253   6.094
  215SER     HG 3408   2.629   6.268   6.079
  215SER      C 3409   2.609   6.425   6.322
  215SER      O 3410   2.517   6.490   6.274
  216PRO      N 3411   2.714   6.492   6.371
  216PRO     CD 3412   2.817   6.439   6.458
  216PRO    HD1 3413   2.857   6.346   6.416
  216PRO    HD2 3414   2.780   6.426   6.559
  216PRO     CG 3415   2.927   6.543   6.469
  216PRO    HG1 3416   2.991   6.547   6.381
  216PRO    HG2 3417   2.993   6.541   6.556
  216PRO     CB 3418   2.837   6.666   6.466
  216PRO    HB1 3419   2.895   6.753   6.435
  216PRO    HB2 3420   2.798   6.679   6.567
  216PRO     CA 3421   2.727   6.636   6.365
  216PRO     HA 3422   2.654   6.705   6.406
  216PRO      C 3423   2.755   6.691   6.226
  216PRO      O 3424   2.759   6.812   6.207
  217ASP      N 3425   2.776   6.600   6.131
  217ASP      H 3426   2.764   6.504   6.162
  217ASP     CA 3427   2.795   6.627   5.990
  217ASP     HA 3428   2.842   6.725   5.982
  217ASP     CB 3429   2.895   6.530   5.928
  217ASP    HB1 3430   2.991   6.547   5.977
  217ASP    HB2 3431   2.907   6.540   5.821
  217ASP     CG 3432   2.860   6.383   5.952
  217ASP    OD1 3433   2.756   6.357   6.015
  217ASP    OD2 3434   2.930   6.299   5.891
  217ASP      C 3435   2.665   6.626   5.911
  217ASP      O 3436   2.670   6.643   5.790
  218ARG      N 3437   2.552   6.600   5.977
  218ARG      H 3438   2.557   6.585   6.077
  218ARG     CA 3439   2.422   6.593   5.913
  218ARG     HA 3440   2.436   6.512   5.841
  218ARG     CB 3441   2.322   6.537   6.014
  218ARG    HB1 3442   2.357   6.448   6.066
  218ARG    HB2 3443   2.232   6.506   5.960
  218ARG     CG 3444   2.287   6.640   6.121
  218ARG    HG1 3445   2.231   6.720   6.072
  218ARG    HG2 3446   2.381   6.676   6.163
  218ARG     CD 3447   2.200   6.575   6.228
  218ARG    HD1 3448   2.249   6.491   6.278
  218ARG    HD2 3449   2.105   6.544   6.185
  218ARG     NE 3450   2.164   6.682   6.322
  218ARG     HE 3451   2.067   6.706   6.329
  218ARG     CZ 3452   2.239   6.723   6.425
  218ARG    NH1 3453   2.357   6.665   6.451
  218ARG   HH11 3454   2.386   6.581   6.402
  218ARG   HH12 3455   2.415   6.700   6.526
  218ARG    NH2 3456   2.204   6.825   6.505
  218ARG   HH21 3457   2.136   6.893   6.475
  218ARG   HH22 3458   2.268   6.861   6.574
  218ARG      C 3459   2.388   6.722   5.841
  218ARG      O 3460   2.419   6.831   5.889
  219PRO      N 3461   2.324   6.718   5.724
  219PRO     CD 3462   2.302   6.595   5.650
  219PRO    HD1 3463   2.229   6.531   5.700
  219PRO    HD2 3464   2.394   6.540   5.631
  219PRO     CG 3465   2.246   6.638   5.514
  219PRO    HG1 3466   2.140   6.659   5.529
  219PRO    HG2 3467   2.274   6.572   5.432
  219PRO     CB 3468   2.310   6.776   5.497
  219PRO    HB1 3469   2.254   6.834   5.424
  219PRO    HB2 3470   2.416   6.766   5.470
  219PRO     CA 3471   2.308   6.833   5.638
  219PRO     HA 3472   2.394   6.899   5.648
  219PRO      C 3473   2.189   6.925   5.662
  219PRO      O 3474   2.173   7.021   5.587
  220TRP      N 3475   2.103   6.887   5.757
  220TRP      H 3476   2.127   6.805   5.810
  220TRP     CA 3477   1.986   6.964   5.794
  220TRP     HA 3478   1.973   7.052   5.731
  220TRP     CB 3479   1.863   6.878   5.768
  220TRP    HB1 3480   1.864   6.833   5.669
  220TRP    HB2 3481   1.770   6.934   5.777
  220TRP     CG 3482   1.856   6.755   5.853
  220TRP    CD1 3483   1.824   6.743   5.983
  220TRP    HD1 3484   1.784   6.821   6.047
  220TRP    NE1 3485   1.840   6.612   6.024
  220TRP    HE1 3486   1.806   6.575   6.112
  220TRP    CE2 3487   1.885   6.530   5.923
  220TRP    CZ2 3488   1.926   6.396   5.921
  220TRP    HZ2 3489   1.913   6.332   6.007
  220TRP    CH2 3490   1.958   6.347   5.794
  220TRP    HH2 3491   1.970   6.241   5.777
  220TRP    CZ3 3492   1.950   6.426   5.679
  220TRP    HZ3 3493   1.968   6.381   5.583
  220TRP    CE3 3494   1.915   6.562   5.686
  220TRP    HE3 3495   1.918   6.613   5.591
  220TRP    CD2 3496   1.886   6.618   5.812
  220TRP      C 3497   1.979   7.021   5.935
  220TRP      O 3498   1.874   7.062   5.984
  221ALA      N 3499   2.095   7.026   6.001
  221ALA      H 3500   2.182   7.022   5.949
  221ALA     CA 3501   2.103   7.055   6.143
  221ALA     HA 3502   2.019   7.003   6.189
  221ALA     CB 3503   2.235   7.017   6.208
  221ALA    HB1 3504   2.233   6.908   6.207
  221ALA    HB2 3505   2.323   7.045   6.149
  221ALA    HB3 3506   2.237   7.044   6.313
  221ALA      C 3507   2.081   7.203   6.172
  221ALA      O 3508   2.092   7.287   6.083
  222LYS      N 3509   2.045   7.239   6.295
  222LYS      H 3510   2.029   7.176   6.372
  222LYS     CA 3511   2.004   7.372   6.336
  222LYS     HA 3512   2.033   7.442   6.258
  222LYS     CB 3513   1.851   7.369   6.345
  222LYS    HB1 3514   1.815   7.465   6.379
  222LYS    HB2 3515   1.827   7.300   6.426
  222LYS     CG 3516   1.760   7.331   6.229
  222LYS    HG1 3517   1.656   7.329   6.261
  222LYS    HG2 3518   1.786   7.244   6.168
  222LYS     CD 3519   1.765   7.442   6.125
  222LYS    HD1 3520   1.863   7.447   6.077
  222LYS    HD2 3521   1.740   7.540   6.166
  222LYS     CE 3522   1.666   7.404   6.016
  222LYS    HE1 3523   1.566   7.413   6.059
  222LYS    HE2 3524   1.670   7.302   5.978
  222LYS     NZ 3525   1.681   7.499   5.904
  222LYS    HZ1 3526   1.774   7.511   5.867
  222LYS    HZ2 3527   1.624   7.466   5.828
  222LYS    HZ3 3528   1.642   7.591   5.915
  222LYS      C 3529   2.071   7.436   6.457
  222LYS      O 3530   2.115   7.360   6.543
  223PRO      N 3531   2.063   7.568   6.477
  223PRO     CD 3532   2.026   7.664   6.375
  223PRO    HD1 3533   1.924   7.654   6.337
  223PRO    HD2 3534   2.093   7.654   6.290
  223PRO     CG 3535   2.040   7.805   6.432
  223PRO    HG1 3536   1.959   7.838   6.497
  223PRO    HG2 3537   2.070   7.880   6.360
  223PRO     CB 3538   2.148   7.771   6.535
  223PRO    HB1 3539   2.163   7.843   6.616
  223PRO    HB2 3540   2.245   7.766   6.485
  223PRO     CA 3541   2.125   7.632   6.591
  223PRO     HA 3542   2.227   7.603   6.618
  223PRO      C 3543   2.052   7.625   6.725
  223PRO      O 3544   2.080   7.704   6.814
  224GLU      N 3545   1.952   7.538   6.739
  224GLU      H 3546   1.923   7.486   6.657
  224GLU     CA 3547   1.886   7.494   6.861
  224GLU     HA 3548   1.926   7.550   6.945
  224GLU     CB 3549   1.736   7.520   6.856
  224GLU    HB1 3550   1.689   7.497   6.951
  224GLU    HB2 3551   1.688   7.454   6.783
  224GLU     CG 3552   1.695   7.665   6.830
  224GLU    HG1 3553   1.729   7.681   6.727
  224GLU    HG2 3554   1.747   7.729   6.901
  224GLU     CD 3555   1.545   7.685   6.846
  224GLU    OE1 3556   1.504   7.733   6.954
  224GLU    OE2 3557   1.470   7.645   6.754
  224GLU      C 3558   1.896   7.344   6.889
  224GLU      O 3559   1.849   7.295   6.992
  225ASP      N 3560   1.975   7.269   6.813
  225ASP      H 3561   2.036   7.316   6.747
  225ASP     CA 3562   2.006   7.129   6.833
  225ASP     HA 3563   1.912   7.080   6.855
  225ASP     CB 3564   2.053   7.064   6.703
  225ASP    HB1 3565   2.091   6.963   6.722
  225ASP    HB2 3566   2.142   7.120   6.673
  225ASP     CG 3567   1.957   7.059   6.585
  225ASP    OD1 3568   2.004   7.028   6.474
  225ASP    OD2 3569   1.834   7.065   6.604
  225ASP      C 3570   2.109   7.107   6.943
  225ASP      O 3571   2.211   7.175   6.946
  226PRO      N 3572   2.083   7.022   7.043
  226PRO     CD 3573   1.975   6.928   7.061
  226PRO    HD1 3574   1.965   6.866   6.972
  226PRO    HD2 3575   1.884   6.987   7.073
  226PRO     CG 3576   2.010   6.832   7.175
  226PRO    HG1 3577   2.067   6.745   7.143
  226PRO    HG2 3578   1.927   6.800   7.238
  226PRO     CB 3579   2.101   6.920   7.260
  226PRO    HB1 3580   2.168   6.862   7.324
  226PRO    HB2 3581   2.041   6.980   7.328
  226PRO     CA 3582   2.175   6.998   7.152
  226PRO     HA 3583   2.203   7.097   7.190
  226PRO      C 3584   2.302   6.922   7.119
  226PRO      O 3585   2.295   6.842   7.025
  227SER      N 3586   2.413   6.956   7.186
  227SER      H 3587   2.403   7.028   7.255
  227SER     CA 3588   2.545   6.900   7.169
  227SER     HA 3589   2.587   6.886   7.069
  227SER     CB 3590   2.647   6.990   7.237
  227SER    HB1 3591   2.736   6.929   7.255
  227SER    HB2 3592   2.597   7.023   7.328
  227SER     OG 3593   2.691   7.097   7.156
  227SER     HG 3594   2.619   7.150   7.121
  227SER      C 3595   2.554   6.763   7.235
  227SER      O 3596   2.483   6.742   7.334
  228LEU      N 3597   2.647   6.679   7.187
  228LEU      H 3598   2.704   6.714   7.112
  228LEU     CA 3599   2.675   6.547   7.239
  228LEU     HA 3600   2.640   6.533   7.342
  228LEU     CB 3601   2.591   6.450   7.157
  228LEU    HB1 3602   2.613   6.462   7.050
  228LEU    HB2 3603   2.488   6.482   7.165
  228LEU     CG 3604   2.610   6.302   7.190
  228LEU     HG 3605   2.710   6.265   7.167
  228LEU    CD1 3606   2.583   6.266   7.336
  228LEU   HD11 3607   2.611   6.165   7.367
  228LEU   HD12 3608   2.648   6.326   7.400
  228LEU   HD13 3609   2.477   6.278   7.357
  228LEU    CD2 3610   2.509   6.224   7.106
  228LEU   HD21 3611   2.526   6.118   7.125
  228LEU   HD22 3612   2.409   6.248   7.140
  228LEU   HD23 3613   2.514   6.251   7.000
  228LEU      C 3614   2.825   6.521   7.245
  228LEU      O 3615   2.875   6.504   7.356
  229LEU      N 3616   2.893   6.541   7.132
  229LEU      H 3617   2.831   6.554   7.054
  229LEU     CA 3618   3.037   6.535   7.114
  229LEU     HA 3619   3.070   6.444   7.163
  229LEU     CB 3620   3.062   6.525   6.964
  229LEU    HB1 3621   3.036   6.622   6.920
  229LEU    HB2 3622   2.991   6.450   6.927
  229LEU     CG 3623   3.201   6.496   6.908
  229LEU     HG 3624   3.267   6.576   6.942
  229LEU    CD1 3625   3.260   6.363   6.954
  229LEU   HD11 3626   3.191   6.281   6.934
  229LEU   HD12 3627   3.352   6.346   6.899
  229LEU   HD13 3628   3.276   6.363   7.062
  229LEU    CD2 3629   3.208   6.508   6.756
  229LEU   HD21 3630   3.306   6.487   6.714
  229LEU   HD22 3631   3.131   6.437   6.726
  229LEU   HD23 3632   3.170   6.607   6.730
  229LEU      C 3633   3.110   6.646   7.189
  229LEU      O 3634   3.232   6.635   7.199
  230GLU      N 3635   3.041   6.752   7.230
  230GLU      H 3636   2.946   6.752   7.195
  230GLU     CA 3637   3.094   6.872   7.292
  230GLU     HA 3638   3.202   6.869   7.306
  230GLU     CB 3639   3.074   6.999   7.210
  230GLU    HB1 3640   3.124   7.084   7.257
  230GLU    HB2 3641   2.967   7.019   7.210
  230GLU     CG 3642   3.118   6.980   7.065
  230GLU    HG1 3643   3.042   6.920   7.015
  230GLU    HG2 3644   3.213   6.927   7.059
  230GLU     CD 3645   3.130   7.114   6.994
  230GLU    OE1 3646   3.222   7.191   7.029
  230GLU    OE2 3647   3.056   7.128   6.894
  230GLU      C 3648   3.045   6.894   7.434
  230GLU      O 3649   3.078   6.995   7.495
  231ASP      N 3650   2.966   6.802   7.490
  231ASP      H 3651   2.955   6.711   7.448
  231ASP     CA 3652   2.878   6.847   7.597
  231ASP     HA 3653   2.866   6.955   7.585
  231ASP     CB 3654   2.739   6.789   7.572
  231ASP    HB1 3655   2.732   6.680   7.575
  231ASP    HB2 3656   2.706   6.816   7.472
  231ASP     CG 3657   2.633   6.841   7.667
  231ASP    OD1 3658   2.546   6.917   7.618
  231ASP    OD2 3659   2.642   6.807   7.787
  231ASP      C 3660   2.932   6.809   7.734
  231ASP      O 3661   2.984   6.698   7.741
  232PRO      N 3662   2.935   6.894   7.836
  232PRO     CD 3663   2.903   7.035   7.824
  232PRO    HD1 3664   2.797   7.038   7.800
  232PRO    HD2 3665   2.964   7.086   7.750
  232PRO     CG 3666   2.932   7.092   7.963
  232PRO    HG1 3667   2.863   7.172   7.989
  232PRO    HG2 3668   3.033   7.132   7.964
  232PRO     CB 3669   2.917   6.971   8.054
  232PRO    HB1 3670   2.811   6.949   8.065
  232PRO    HB2 3671   2.964   6.988   8.151
  232PRO     CA 3672   2.977   6.858   7.970
  232PRO     HA 3673   3.085   6.871   7.963
  232PRO      C 3674   2.929   6.725   8.025
  232PRO      O 3675   3.004   6.659   8.096
  233ARG      N 3676   2.809   6.678   7.990
  233ARG      H 3677   2.751   6.741   7.936
  233ARG     CA 3678   2.759   6.543   8.010
  233ARG     HA 3679   2.745   6.534   8.118
  233ARG     CB 3680   2.629   6.527   7.932
  233ARG    HB1 3681   2.601   6.422   7.922
  233ARG    HB2 3682   2.623   6.562   7.829
  233ARG     CG 3683   2.520   6.597   8.013
  233ARG    HG1 3684   2.552   6.699   8.034
  233ARG    HG2 3685   2.498   6.541   8.104
  233ARG     CD 3686   2.385   6.607   7.942
  233ARG    HD1 3687   2.319   6.655   8.014
  233ARG    HD2 3688   2.339   6.510   7.923
  233ARG     NE 3689   2.388   6.683   7.817
  233ARG     HE 3690   2.484   6.698   7.789
  233ARG     CZ 3691   2.282   6.741   7.760
  233ARG    NH1 3692   2.155   6.711   7.792
  233ARG   HH11 3693   2.131   6.636   7.854
  233ARG   HH12 3694   2.080   6.745   7.733
  233ARG    NH2 3695   2.297   6.824   7.656
  233ARG   HH21 3696   2.394   6.854   7.654
  233ARG   HH22 3697   2.229   6.894   7.632
  233ARG      C 3698   2.861   6.436   7.973
  233ARG      O 3699   2.867   6.334   8.042
  234ILE      N 3700   2.931   6.461   7.862
  234ILE      H 3701   2.919   6.535   7.795
  234ILE     CA 3702   3.026   6.361   7.819
  234ILE     HA 3703   3.007   6.267   7.871
  234ILE     CB 3704   3.008   6.339   7.669
  234ILE     HB 3705   3.029   6.434   7.620
  234ILE    CG2 3706   3.101   6.229   7.617
  234ILE   HG21 3707   3.087   6.213   7.510
  234ILE   HG22 3708   3.204   6.260   7.638
  234ILE   HG23 3709   3.074   6.136   7.667
  234ILE    CG1 3710   2.865   6.310   7.626
  234ILE   HG11 3711   2.871   6.291   7.519
  234ILE   HG12 3712   2.799   6.396   7.625
  234ILE     CD 3713   2.796   6.184   7.678
  234ILE    HD1 3714   2.697   6.178   7.633
  234ILE    HD2 3715   2.847   6.096   7.638
  234ILE    HD3 3716   2.803   6.175   7.786
  234ILE      C 3717   3.168   6.406   7.853
  234ILE      O 3718   3.256   6.322   7.870
  235LYS      N 3719   3.202   6.534   7.868
  235LYS      H 3720   3.129   6.602   7.855
  235LYS     CA 3721   3.336   6.586   7.884
  235LYS     HA 3722   3.401   6.537   7.812
  235LYS     CB 3723   3.343   6.735   7.851
  235LYS    HB1 3724   3.443   6.774   7.872
  235LYS    HB2 3725   3.265   6.791   7.902
  235LYS     CG 3726   3.322   6.763   7.703
  235LYS    HG1 3727   3.234   6.728   7.648
  235LYS    HG2 3728   3.407   6.711   7.658
  235LYS     CD 3729   3.355   6.910   7.676
  235LYS    HD1 3730   3.329   6.935   7.573
  235LYS    HD2 3731   3.462   6.920   7.693
  235LYS     CE 3732   3.282   7.014   7.761
  235LYS    HE1 3733   3.309   7.005   7.866
  235LYS    HE2 3734   3.175   6.998   7.748
  235LYS     NZ 3735   3.314   7.148   7.710
  235LYS    HZ1 3736   3.301   7.165   7.612
  235LYS    HZ2 3737   3.265   7.225   7.754
  235LYS    HZ3 3738   3.413   7.166   7.724
  235LYS      C 3739   3.401   6.560   8.020
  235LYS      O 3740   3.523   6.560   8.034
  236ALA      N 3741   3.318   6.531   8.120
  236ALA      H 3742   3.220   6.552   8.105
  236ALA     CA 3743   3.353   6.494   8.256
  236ALA     HA 3744   3.428   6.566   8.290
  236ALA     CB 3745   3.239   6.523   8.353
  236ALA    HB1 3746   3.148   6.467   8.335
  236ALA    HB2 3747   3.266   6.511   8.458
  236ALA    HB3 3748   3.209   6.628   8.343
  236ALA      C 3749   3.414   6.355   8.265
  236ALA      O 3750   3.518   6.338   8.328
  237ILE      N 3751   3.347   6.259   8.202
  237ILE      H 3752   3.263   6.285   8.153
  237ILE     CA 3753   3.389   6.121   8.191
  237ILE     HA 3754   3.416   6.087   8.291
  237ILE     CB 3755   3.275   6.034   8.139
  237ILE     HB 3756   3.229   6.088   8.056
  237ILE    CG2 3757   3.312   5.892   8.098
  237ILE   HG21 3758   3.226   5.827   8.077
  237ILE   HG22 3759   3.368   5.899   8.006
  237ILE   HG23 3760   3.362   5.851   8.186
  237ILE    CG1 3761   3.173   6.016   8.251
  237ILE   HG11 3762   3.149   6.114   8.291
  237ILE   HG12 3763   3.220   5.962   8.334
  237ILE     CD 3764   3.035   5.974   8.202
  237ILE    HD1 3765   3.018   6.021   8.105
  237ILE    HD2 3766   3.036   5.867   8.181
  237ILE    HD3 3767   2.957   6.003   8.273
  237ILE      C 3768   3.517   6.106   8.110
  237ILE      O 3769   3.606   6.027   8.139
  238ALA      N 3770   3.526   6.189   8.005
  238ALA      H 3771   3.448   6.251   7.989
  238ALA     CA 3772   3.638   6.196   7.914
  238ALA     HA 3773   3.655   6.097   7.871
  238ALA     CB 3774   3.590   6.292   7.806
  238ALA    HB1 3775   3.659   6.287   7.721
  238ALA    HB2 3776   3.493   6.261   7.768
  238ALA    HB3 3777   3.587   6.388   7.858
  238ALA      C 3778   3.756   6.250   7.994
  238ALA      O 3779   3.866   6.194   7.982
  239ALA      N 3780   3.736   6.351   8.078
  239ALA      H 3781   3.648   6.399   8.077
  239ALA     CA 3782   3.835   6.409   8.167
  239ALA     HA 3783   3.930   6.424   8.115
  239ALA     CB 3784   3.793   6.544   8.223
  239ALA    HB1 3785   3.848   6.558   8.316
  239ALA    HB2 3786   3.822   6.620   8.150
  239ALA    HB3 3787   3.686   6.547   8.243
  239ALA      C 3788   3.873   6.310   8.276
  239ALA      O 3789   3.992   6.307   8.306
  240LYS      N 3790   3.777   6.232   8.327
  240LYS      H 3791   3.683   6.253   8.296
  240LYS     CA 3792   3.796   6.116   8.411
  240LYS     HA 3793   3.840   6.160   8.500
  240LYS     CB 3794   3.663   6.059   8.461
  240LYS    HB1 3795   3.604   6.018   8.379
  240LYS    HB2 3796   3.598   6.138   8.495
  240LYS     CG 3797   3.681   5.942   8.558
  240LYS    HG1 3798   3.742   5.979   8.641
  240LYS    HG2 3799   3.736   5.859   8.514
  240LYS     CD 3800   3.540   5.907   8.603
  240LYS    HD1 3801   3.475   5.892   8.516
  240LYS    HD2 3802   3.514   5.992   8.666
  240LYS     CE 3803   3.528   5.781   8.688
  240LYS    HE1 3804   3.606   5.787   8.764
  240LYS    HE2 3805   3.552   5.689   8.636
  240LYS     NZ 3806   3.397   5.773   8.755
  240LYS    HZ1 3807   3.330   5.750   8.682
  240LYS    HZ2 3808   3.386   5.717   8.838
  240LYS    HZ3 3809   3.376   5.867   8.783
  240LYS      C 3810   3.889   6.005   8.363
  240LYS      O 3811   3.968   5.951   8.440
  241HIS      N 3812   3.878   5.973   8.234
  241HIS      H 3813   3.805   6.018   8.181
  241HIS     CA 3814   3.949   5.862   8.173
  241HIS     HA 3815   3.985   5.794   8.251
  241HIS     CB 3816   3.851   5.767   8.106
  241HIS    HB1 3817   3.907   5.692   8.050
  241HIS    HB2 3818   3.777   5.821   8.048
  241HIS     CG 3819   3.764   5.684   8.197
  241HIS    ND1 3820   3.811   5.582   8.279
  241HIS    CE1 3821   3.705   5.534   8.345
  241HIS    HE1 3822   3.707   5.460   8.423
  241HIS    NE2 3823   3.596   5.607   8.315
  241HIS    HE2 3824   3.504   5.599   8.356
  241HIS    CD2 3825   3.629   5.696   8.214
  241HIS    HD2 3826   3.569   5.767   8.159
  241HIS      C 3827   4.065   5.902   8.082
  241HIS      O 3828   4.134   5.814   8.031
  242ASN      N 3829   4.082   6.032   8.057
  242ASN      H 3830   4.009   6.089   8.097
  242ASN     CA 3831   4.184   6.092   7.973
  242ASN     HA 3832   4.158   6.198   7.975
  242ASN     CB 3833   4.323   6.087   8.036
  242ASN    HB1 3834   4.398   6.132   7.972
  242ASN    HB2 3835   4.345   5.982   8.055
  242ASN     CG 3836   4.323   6.165   8.167
  242ASN    OD1 3837   4.332   6.113   8.279
  242ASN    ND2 3838   4.289   6.293   8.169
  242ASN   HD21 3839   4.280   6.347   8.084
  242ASN   HD22 3840   4.281   6.336   8.261
  242ASN      C 3841   4.174   6.044   7.829
  242ASN      O 3842   4.275   6.023   7.763
  243LYS      N 3843   4.052   6.031   7.777
  243LYS      H 3844   3.976   6.073   7.829
  243LYS     CA 3845   4.016   5.992   7.642
  243LYS     HA 3846   4.096   5.998   7.568
  243LYS     CB 3847   3.961   5.850   7.647
  243LYS    HB1 3848   3.903   5.834   7.556
  243LYS    HB2 3849   3.887   5.849   7.727
  243LYS     CG 3850   4.063   5.740   7.674
  243LYS    HG1 3851   4.010   5.662   7.728
  243LYS    HG2 3852   4.144   5.781   7.735
  243LYS     CD 3853   4.125   5.685   7.546
  243LYS    HD1 3854   4.184   5.767   7.504
  243LYS    HD2 3855   4.051   5.652   7.473
  243LYS     CE 3856   4.211   5.561   7.564
  243LYS    HE1 3857   4.151   5.479   7.602
  243LYS    HE2 3858   4.288   5.576   7.641
  243LYS     NZ 3859   4.282   5.520   7.441
  243LYS    HZ1 3860   4.215   5.518   7.365
  243LYS    HZ2 3861   4.356   5.584   7.417
  243LYS    HZ3 3862   4.317   5.426   7.438
  243LYS      C 3863   3.915   6.094   7.590
  243LYS      O 3864   3.854   6.158   7.674
  244THR      N 3865   3.904   6.117   7.459
  244THR      H 3866   3.950   6.059   7.389
  244THR     CA 3867   3.821   6.223   7.407
  244THR     HA 3868   3.839   6.315   7.464
  244THR     CB 3869   3.847   6.245   7.258
  244THR     HB 3870   3.785   6.329   7.226
  244THR    CG2 3871   3.994   6.273   7.226
  244THR   HG21 3872   4.045   6.177   7.213
  244THR   HG22 3873   3.995   6.326   7.131
  244THR   HG23 3874   4.043   6.339   7.296
  244THR    OG1 3875   3.810   6.137   7.175
  244THR    HG1 3876   3.829   6.165   7.085
  244THR      C 3877   3.673   6.188   7.415
  244THR      O 3878   3.642   6.072   7.439
  245THR      N 3879   3.584   6.283   7.384
  245THR      H 3880   3.610   6.380   7.369
  245THR     CA 3881   3.443   6.258   7.365
  245THR     HA 3882   3.411   6.223   7.463
  245THR     CB 3883   3.371   6.387   7.328
  245THR     HB 3884   3.269   6.366   7.295
  245THR    CG2 3885   3.361   6.482   7.447
  245THR   HG21 3886   3.452   6.537   7.474
  245THR   HG22 3887   3.284   6.558   7.433
  245THR   HG23 3888   3.329   6.437   7.540
  245THR    OG1 3889   3.449   6.453   7.231
  245THR    HG1 3890   3.390   6.525   7.206
  245THR      C 3891   3.404   6.150   7.266
  245THR      O 3892   3.317   6.071   7.303
  246ALA      N 3893   3.463   6.141   7.147
  246ALA      H 3894   3.539   6.205   7.125
  246ALA     CA 3895   3.434   6.038   7.051
  246ALA     HA 3896   3.325   6.038   7.047
  246ALA     CB 3897   3.499   6.060   6.915
  246ALA    HB1 3898   3.607   6.061   6.933
  246ALA    HB2 3899   3.469   5.980   6.848
  246ALA    HB3 3900   3.474   6.157   6.871
  246ALA      C 3901   3.476   5.900   7.100
  246ALA      O 3902   3.398   5.806   7.091
  247GLN      N 3903   3.589   5.892   7.172
  247GLN      H 3904   3.642   5.978   7.168
  247GLN     CA 3905   3.638   5.778   7.246
  247GLN     HA 3906   3.642   5.693   7.178
  247GLN     CB 3907   3.782   5.790   7.296
  247GLN    HB1 3908   3.818   5.710   7.360
  247GLN    HB2 3909   3.778   5.877   7.361
  247GLN     CG 3910   3.880   5.802   7.180
  247GLN    HG1 3911   3.844   5.883   7.116
  247GLN    HG2 3912   3.863   5.714   7.120
  247GLN     CD 3913   4.025   5.827   7.220
  247GLN    OE1 3914   4.054   5.886   7.324
  247GLN    NE2 3915   4.124   5.784   7.142
  247GLN   HE21 3916   4.104   5.738   7.055
  247GLN   HE22 3917   4.216   5.824   7.158
  247GLN      C 3918   3.544   5.734   7.358
  247GLN      O 3919   3.519   5.615   7.374
  248VAL      N 3920   3.497   5.824   7.444
  248VAL      H 3921   3.529   5.920   7.444
  248VAL     CA 3922   3.391   5.792   7.538
  248VAL     HA 3923   3.424   5.705   7.595
  248VAL     CB 3924   3.367   5.914   7.627
  248VAL     HB 3925   3.366   5.993   7.552
  248VAL    CG1 3926   3.242   5.906   7.714
  248VAL   HG11 3927   3.154   5.921   7.652
  248VAL   HG12 3928   3.246   5.818   7.779
  248VAL   HG13 3929   3.240   5.990   7.783
  248VAL    CG2 3930   3.484   5.931   7.722
  248VAL   HG21 3931   3.465   6.014   7.790
  248VAL   HG22 3932   3.504   5.838   7.776
  248VAL   HG23 3933   3.583   5.957   7.684
  248VAL      C 3934   3.265   5.742   7.468
  248VAL      O 3935   3.203   5.644   7.509
  249LEU      N 3936   3.217   5.811   7.364
  249LEU      H 3937   3.257   5.902   7.346
  249LEU     CA 3938   3.090   5.784   7.300
  249LEU     HA 3939   3.016   5.770   7.379
  249LEU     CB 3940   3.062   5.898   7.202
  249LEU    HB1 3941   2.999   5.862   7.120
  249LEU    HB2 3942   3.155   5.926   7.151
  249LEU     CG 3943   2.989   6.017   7.263
  249LEU     HG 3944   3.052   6.049   7.347
  249LEU    CD1 3945   2.985   6.138   7.171
  249LEU   HD11 3946   2.924   6.107   7.086
  249LEU   HD12 3947   2.955   6.232   7.217
  249LEU   HD13 3948   3.086   6.160   7.136
  249LEU    CD2 3949   2.845   5.996   7.309
  249LEU   HD21 3950   2.787   5.986   7.217
  249LEU   HD22 3951   2.830   5.904   7.366
  249LEU   HD23 3952   2.812   6.080   7.369
  249LEU      C 3953   3.096   5.655   7.220
  249LEU      O 3954   2.993   5.589   7.207
  250ILE      N 3955   3.212   5.613   7.169
  250ILE      H 3956   3.293   5.672   7.161
  250ILE     CA 3957   3.233   5.484   7.106
  250ILE     HA 3958   3.156   5.457   7.034
  250ILE     CB 3959   3.359   5.489   7.021
  250ILE     HB 3960   3.436   5.542   7.077
  250ILE    CG2 3961   3.410   5.351   6.982
  250ILE   HG21 3962   3.495   5.362   6.915
  250ILE   HG22 3963   3.445   5.290   7.065
  250ILE   HG23 3964   3.340   5.291   6.923
  250ILE    CG1 3965   3.331   5.574   6.897
  250ILE   HG11 3966   3.267   5.658   6.923
  250ILE   HG12 3967   3.271   5.509   6.834
  250ILE     CD 3968   3.452   5.616   6.814
  250ILE    HD1 3969   3.534   5.658   6.872
  250ILE    HD2 3970   3.490   5.530   6.759
  250ILE    HD3 3971   3.422   5.697   6.747
  250ILE      C 3972   3.249   5.380   7.217
  250ILE      O 3973   3.199   5.268   7.211
  251ARG      N 3974   3.315   5.411   7.328
  251ARG      H 3975   3.364   5.499   7.334
  251ARG     CA 3976   3.334   5.311   7.431
  251ARG     HA 3977   3.360   5.215   7.386
  251ARG     CB 3978   3.444   5.354   7.528
  251ARG    HB1 3979   3.409   5.448   7.569
  251ARG    HB2 3980   3.536   5.362   7.469
  251ARG     CG 3981   3.488   5.250   7.630
  251ARG    HG1 3982   3.396   5.212   7.675
  251ARG    HG2 3983   3.553   5.298   7.703
  251ARG     CD 3984   3.545   5.125   7.563
  251ARG    HD1 3985   3.646   5.152   7.533
  251ARG    HD2 3986   3.502   5.102   7.465
  251ARG     NE 3987   3.534   5.004   7.644
  251ARG     HE 3988   3.464   4.991   7.716
  251ARG     CZ 3989   3.619   4.901   7.631
  251ARG    NH1 3990   3.703   4.886   7.528
  251ARG   HH11 3991   3.707   4.955   7.455
  251ARG   HH12 3992   3.750   4.797   7.516
  251ARG    NH2 3993   3.596   4.798   7.714
  251ARG   HH21 3994   3.533   4.815   7.792
  251ARG   HH22 3995   3.640   4.708   7.703
  251ARG      C 3996   3.214   5.264   7.513
  251ARG      O 3997   3.208   5.150   7.558
  252PHE      N 3998   3.110   5.347   7.522
  252PHE      H 3999   3.127   5.443   7.495
  252PHE     CA 4000   2.985   5.319   7.589
  252PHE     HA 4001   2.998   5.300   7.695
  252PHE     CB 4002   2.903   5.447   7.572
  252PHE    HB1 4003   2.916   5.489   7.473
  252PHE    HB2 4004   2.946   5.530   7.629
  252PHE     CG 4005   2.758   5.433   7.614
  252PHE    CD1 4006   2.736   5.404   7.748
  252PHE    HD1 4007   2.822   5.382   7.810
  252PHE    CE1 4008   2.609   5.415   7.806
  252PHE    HE1 4009   2.599   5.394   7.911
  252PHE     CZ 4010   2.505   5.461   7.724
  252PHE     HZ 4011   2.403   5.471   7.760
  252PHE    CE2 4012   2.527   5.490   7.589
  252PHE    HE2 4013   2.447   5.526   7.527
  252PHE    CD2 4014   2.651   5.465   7.529
  252PHE    HD2 4015   2.672   5.505   7.431
  252PHE      C 4016   2.913   5.198   7.530
  252PHE      O 4017   2.896   5.105   7.608
  253PRO      N 4018   2.883   5.192   7.400
  253PRO     CD 4019   2.895   5.289   7.293
  253PRO    HD1 4020   2.989   5.343   7.288
  253PRO    HD2 4021   2.811   5.357   7.301
  253PRO     CG 4022   2.881   5.218   7.158
  253PRO    HG1 4023   2.980   5.178   7.137
  253PRO    HG2 4024   2.850   5.285   7.078
  253PRO     CB 4025   2.789   5.101   7.190
  253PRO    HB1 4026   2.813   5.014   7.129
  253PRO    HB2 4027   2.689   5.144   7.186
  253PRO     CA 4028   2.828   5.074   7.335
  253PRO     HA 4029   2.735   5.050   7.386
  253PRO      C 4030   2.916   4.949   7.340
  253PRO      O 4031   2.872   4.835   7.353
  254MET      N 4032   3.048   4.968   7.329
  254MET      H 4033   3.085   5.061   7.318
  254MET     CA 4034   3.148   4.865   7.348
  254MET     HA 4035   3.111   4.790   7.278
  254MET     CB 4036   3.284   4.920   7.306
  254MET    HB1 4037   3.318   4.996   7.376
  254MET    HB2 4038   3.264   4.981   7.217
  254MET     CG 4039   3.396   4.817   7.301
  254MET    HG1 4040   3.363   4.740   7.232
  254MET    HG2 4041   3.420   4.781   7.401
  254MET     SD 4042   3.554   4.883   7.244
  254MET     CE 4043   3.516   4.936   7.076
  254MET    HE1 4044   3.425   4.885   7.044
  254MET    HE2 4045   3.482   5.040   7.083
  254MET    HE3 4046   3.597   4.931   7.003
  254MET      C 4047   3.144   4.812   7.490
  254MET      O 4048   3.174   4.695   7.517
  255GLN      N 4049   3.128   4.895   7.593
  255GLN      H 4050   3.128   4.993   7.566
  255GLN     CA 4051   3.120   4.852   7.731
  255GLN     HA 4052   3.201   4.781   7.749
  255GLN     CB 4053   3.127   4.980   7.814
  255GLN    HB1 4054   3.040   5.044   7.824
  255GLN    HB2 4055   3.200   5.053   7.777
  255GLN     CG 4056   3.180   4.946   7.953
  255GLN    HG1 4057   3.113   4.871   7.996
  255GLN    HG2 4058   3.183   5.043   8.004
  255GLN     CD 4059   3.319   4.885   7.957
  255GLN    OE1 4060   3.413   4.915   7.883
  255GLN    NE2 4061   3.346   4.798   8.055
  255GLN   HE21 4062   3.283   4.790   8.133
  255GLN   HE22 4063   3.433   4.752   8.073
  255GLN      C 4064   2.990   4.778   7.759
  255GLN      O 4065   2.984   4.676   7.827
  256ARG      N 4066   2.884   4.825   7.692
  256ARG      H 4067   2.897   4.923   7.671
  256ARG     CA 4068   2.754   4.761   7.682
  256ARG     HA 4069   2.726   4.735   7.784
  256ARG     CB 4070   2.651   4.856   7.621
  256ARG    HB1 4071   2.673   4.862   7.514
  256ARG    HB2 4072   2.674   4.956   7.657
  256ARG     CG 4073   2.506   4.837   7.662
  256ARG    HG1 4074   2.485   4.832   7.769
  256ARG    HG2 4075   2.465   4.746   7.617
  256ARG     CD 4076   2.433   4.966   7.625
  256ARG    HD1 4077   2.454   4.996   7.523
  256ARG    HD2 4078   2.468   5.040   7.696
  256ARG     NE 4079   2.288   4.960   7.646
  256ARG     HE 4080   2.249   4.900   7.717
  256ARG     CZ 4081   2.205   5.020   7.559
  256ARG    NH1 4082   2.245   5.108   7.467
  256ARG   HH11 4083   2.341   5.120   7.440
  256ARG   HH12 4084   2.176   5.172   7.428
  256ARG    NH2 4085   2.075   5.002   7.584
  256ARG   HH21 4086   2.045   4.927   7.645
  256ARG   HH22 4087   2.008   5.061   7.537
  256ARG      C 4088   2.751   4.632   7.600
  256ARG      O 4089   2.649   4.563   7.599
  257ASN      N 4090   2.858   4.604   7.526
  257ASN      H 4091   2.943   4.655   7.544
  257ASN     CA 4092   2.868   4.481   7.450
  257ASN     HA 4093   2.966   4.473   7.405
  257ASN     CB 4094   2.875   4.361   7.544
  257ASN    HB1 4095   2.775   4.322   7.564
  257ASN    HB2 4096   2.910   4.388   7.644
  257ASN     CG 4097   2.960   4.242   7.501
  257ASN    OD1 4098   3.038   4.194   7.583
  257ASN    ND2 4099   2.965   4.204   7.373
  257ASN   HD21 4100   2.891   4.237   7.312
  257ASN   HD22 4101   3.021   4.122   7.356
  257ASN      C 4102   2.787   4.469   7.321
  257ASN      O 4103   2.759   4.358   7.277
  258LEU      N 4104   2.756   4.582   7.258
  258LEU      H 4105   2.785   4.668   7.303
  258LEU     CA 4106   2.699   4.605   7.126
  258LEU     HA 4107   2.654   4.508   7.105
  258LEU     CB 4108   2.598   4.719   7.124
  258LEU    HB1 4109   2.534   4.702   7.038
  258LEU    HB2 4110   2.648   4.813   7.100
  258LEU     CG 4111   2.520   4.745   7.252
  258LEU     HG 4112   2.578   4.763   7.342
  258LEU    CD1 4113   2.438   4.873   7.241
  258LEU   HD11 4114   2.378   4.875   7.149
  258LEU   HD12 4115   2.376   4.895   7.328
  258LEU   HD13 4116   2.511   4.952   7.228
  258LEU    CD2 4117   2.429   4.628   7.289
  258LEU   HD21 4118   2.338   4.634   7.229
  258LEU   HD22 4119   2.468   4.526   7.287
  258LEU   HD23 4120   2.397   4.659   7.389
  258LEU      C 4121   2.806   4.627   7.020
  258LEU      O 4122   2.918   4.663   7.058
  259VAL      N 4123   2.778   4.598   6.893
  259VAL      H 4124   2.683   4.581   6.864
  259VAL     CA 4125   2.866   4.643   6.787
  259VAL     HA 4126   2.971   4.637   6.817
  259VAL     CB 4127   2.851   4.543   6.672
  259VAL     HB 4128   2.745   4.540   6.647
  259VAL    CG1 4129   2.932   4.593   6.553
  259VAL   HG11 4130   2.938   4.510   6.482
  259VAL   HG12 4131   2.885   4.681   6.509
  259VAL   HG13 4132   3.036   4.618   6.578
  259VAL    CG2 4133   2.898   4.405   6.714
  259VAL   HG21 4134   2.974   4.414   6.792
  259VAL   HG22 4135   2.812   4.356   6.760
  259VAL   HG23 4136   2.933   4.349   6.628
  259VAL      C 4137   2.840   4.790   6.759
  259VAL      O 4138   2.729   4.835   6.786
  260VAL      N 4139   2.935   4.869   6.708
  260VAL      H 4140   3.027   4.829   6.707
  260VAL     CA 4141   2.920   5.009   6.672
  260VAL     HA 4142   2.815   5.021   6.648
  260VAL     CB 4143   2.961   5.102   6.786
  260VAL     HB 4144   2.919   5.073   6.882
  260VAL    CG1 4145   3.112   5.096   6.807
  260VAL   HG11 4146   3.164   5.125   6.716
  260VAL   HG12 4147   3.136   5.162   6.890
  260VAL   HG13 4148   3.143   4.993   6.827
  260VAL    CG2 4149   2.916   5.246   6.761
  260VAL   HG21 4150   2.940   5.311   6.845
  260VAL   HG22 4151   2.963   5.284   6.671
  260VAL   HG23 4152   2.807   5.253   6.752
  260VAL      C 4153   2.994   5.029   6.540
  260VAL      O 4154   3.104   4.979   6.522
  261ILE      N 4155   2.953   5.133   6.467
  261ILE      H 4156   2.871   5.185   6.494
  261ILE     CA 4157   3.014   5.180   6.344
  261ILE     HA 4158   3.115   5.145   6.319
  261ILE     CB 4159   2.941   5.116   6.227
  261ILE     HB 4160   2.974   5.170   6.138
  261ILE    CG2 4161   2.972   4.967   6.220
  261ILE   HG21 4162   2.922   4.910   6.298
  261ILE   HG22 4163   2.950   4.918   6.125
  261ILE   HG23 4164   3.081   4.964   6.226
  261ILE    CG1 4165   2.791   5.137   6.238
  261ILE   HG11 4166   2.772   5.244   6.251
  261ILE   HG12 4167   2.749   5.076   6.317
  261ILE     CD 4168   2.716   5.096   6.111
  261ILE    HD1 4169   2.726   4.994   6.074
  261ILE    HD2 4170   2.612   5.109   6.141
  261ILE    HD3 4171   2.730   5.168   6.031
  261ILE      C 4172   3.020   5.332   6.344
  261ILE      O 4173   2.946   5.396   6.270
  262PRO      N 4174   3.115   5.396   6.412
  262PRO     CD 4175   3.212   5.337   6.503
  262PRO    HD1 4176   3.253   5.238   6.482
  262PRO    HD2 4177   3.159   5.333   6.598
  262PRO     CG 4178   3.328   5.434   6.516
  262PRO    HG1 4179   3.399   5.415   6.435
  262PRO    HG2 4180   3.383   5.427   6.611
  262PRO     CB 4181   3.260   5.569   6.493
  262PRO    HB1 4182   3.343   5.631   6.458
  262PRO    HB2 4183   3.211   5.611   6.581
  262PRO     CA 4184   3.155   5.533   6.389
  262PRO     HA 4185   3.070   5.600   6.403
  262PRO      C 4186   3.199   5.566   6.247
  262PRO      O 4187   3.286   5.500   6.191
  263LYS      N 4188   3.154   5.679   6.192
  263LYS      H 4189   3.085   5.733   6.242
  263LYS     CA 4190   3.202   5.740   6.070
  263LYS     HA 4191   3.237   5.660   6.004
  263LYS     CB 4192   3.087   5.805   5.993
  263LYS    HB1 4193   3.049   5.877   6.065
  263LYS    HB2 4194   3.007   5.734   5.973
  263LYS     CG 4195   3.119   5.868   5.858
  263LYS    HG1 4196   3.033   5.844   5.796
  263LYS    HG2 4197   3.215   5.839   5.814
  263LYS     CD 4198   3.128   6.019   5.880
  263LYS    HD1 4199   3.210   6.045   5.947
  263LYS    HD2 4200   3.032   6.051   5.920
  263LYS     CE 4201   3.158   6.092   5.749
  263LYS    HE1 4202   3.078   6.069   5.678
  263LYS    HE2 4203   3.255   6.058   5.712
  263LYS     NZ 4204   3.162   6.236   5.777
  263LYS    HZ1 4205   3.185   6.287   5.693
  263LYS    HZ2 4206   3.077   6.269   5.821
  263LYS    HZ3 4207   3.238   6.260   5.838
  263LYS      C 4208   3.312   5.843   6.087
  263LYS      O 4209   3.302   5.930   6.174
  264SER      N 4210   3.415   5.831   6.003
  264SER      H 4211   3.422   5.757   5.934
  264SER     CA 4212   3.496   5.950   5.993
  264SER     HA 4213   3.435   6.040   5.999
  264SER     CB 4214   3.588   5.956   6.115
  264SER    HB1 4215   3.534   5.984   6.205
  264SER    HB2 4216   3.670   6.028   6.113
  264SER     OG 4217   3.659   5.836   6.132
  264SER     HG 4218   3.614   5.751   6.126
  264SER      C 4219   3.568   5.949   5.859
  264SER      O 4220   3.601   5.841   5.812
  265VAL      N 4221   3.592   6.067   5.801
  265VAL      H 4222   3.542   6.139   5.851
  265VAL     CA 4223   3.665   6.086   5.677
  265VAL     HA 4224   3.697   5.990   5.638
  265VAL     CB 4225   3.566   6.144   5.577
  265VAL     HB 4226   3.473   6.090   5.597
  265VAL    CG1 4227   3.539   6.292   5.601
  265VAL   HG11 4228   3.498   6.310   5.701
  265VAL   HG12 4229   3.629   6.351   5.584
  265VAL   HG13 4230   3.469   6.333   5.529
  265VAL    CG2 4231   3.623   6.114   5.438
  265VAL   HG21 4232   3.633   6.007   5.420
  265VAL   HG22 4233   3.546   6.153   5.372
  265VAL   HG23 4234   3.716   6.165   5.417
  265VAL      C 4235   3.790   6.173   5.690
  265VAL      O 4236   3.885   6.150   5.615
  266THR      N 4237   3.801   6.258   5.792
  266THR      H 4238   3.735   6.262   5.868
  266THR     CA 4239   3.923   6.326   5.833
  266THR     HA 4240   3.970   6.375   5.748
  266THR     CB 4241   3.897   6.440   5.930
  266THR     HB 4242   3.860   6.392   6.020
  266THR    CG2 4243   4.026   6.515   5.963
  266THR   HG21 4244   3.994   6.601   6.021
  266THR   HG22 4245   4.095   6.449   6.018
  266THR   HG23 4246   4.078   6.543   5.871
  266THR    OG1 4247   3.800   6.531   5.885
  266THR    HG1 4248   3.717   6.488   5.906
  266THR      C 4249   4.010   6.217   5.895
  266THR      O 4250   3.965   6.167   5.998
  267PRO      N 4251   4.131   6.194   5.844
  267PRO     CD 4252   4.182   6.250   5.720
  267PRO    HD1 4253   4.246   6.335   5.743
  267PRO    HD2 4254   4.108   6.271   5.644
  267PRO     CG 4255   4.279   6.143   5.669
  267PRO    HG1 4256   4.341   6.203   5.602
  267PRO    HG2 4257   4.237   6.060   5.612
  267PRO     CB 4258   4.340   6.097   5.801
  267PRO    HB1 4259   4.412   6.172   5.833
  267PRO    HB2 4260   4.395   6.003   5.791
  267PRO     CA 4261   4.216   6.086   5.889
  267PRO     HA 4262   4.172   5.989   5.868
  267PRO      C 4263   4.260   6.084   6.035
  267PRO      O 4264   4.265   5.978   6.096
  268GLU      N 4265   4.279   6.203   6.093
  268GLU      H 4266   4.264   6.284   6.035
  268GLU     CA 4267   4.300   6.217   6.236
  268GLU     HA 4268   4.395   6.167   6.256
  268GLU     CB 4269   4.335   6.358   6.281
  268GLU    HB1 4270   4.245   6.413   6.252
  268GLU    HB2 4271   4.402   6.400   6.206
  268GLU     CG 4272   4.390   6.385   6.420
  268GLU    HG1 4273   4.479   6.323   6.430
  268GLU    HG2 4274   4.310   6.358   6.490
  268GLU     CD 4275   4.417   6.533   6.439
  268GLU    OE1 4276   4.316   6.601   6.467
  268GLU    OE2 4277   4.531   6.583   6.422
  268GLU      C 4278   4.198   6.158   6.333
  268GLU      O 4279   4.221   6.134   6.451
  269ARG      N 4280   4.074   6.152   6.285
  269ARG      H 4281   4.054   6.194   6.196
  269ARG     CA 4282   3.959   6.103   6.359
  269ARG     HA 4283   3.964   6.122   6.466
  269ARG     CB 4284   3.833   6.168   6.305
  269ARG    HB1 4285   3.745   6.138   6.362
  269ARG    HB2 4286   3.826   6.135   6.201
  269ARG     CG 4287   3.833   6.320   6.309
  269ARG    HG1 4288   3.918   6.365   6.259
  269ARG    HG2 4289   3.848   6.348   6.414
  269ARG     CD 4290   3.704   6.386   6.260
  269ARG    HD1 4291   3.615   6.356   6.316
  269ARG    HD2 4292   3.681   6.335   6.167
  269ARG     NE 4293   3.708   6.532   6.249
  269ARG     HE 4294   3.800   6.573   6.242
  269ARG     CZ 4295   3.616   6.625   6.223
  269ARG    NH1 4296   3.484   6.604   6.211
  269ARG   HH11 4297   3.450   6.509   6.211
  269ARG   HH12 4298   3.426   6.680   6.179
  269ARG    NH2 4299   3.657   6.753   6.216
  269ARG   HH21 4300   3.755   6.777   6.216
  269ARG   HH22 4301   3.592   6.827   6.194
  269ARG      C 4302   3.943   5.952   6.342
  269ARG      O 4303   3.913   5.878   6.435
  270ILE      N 4304   3.985   5.899   6.228
  270ILE      H 4305   4.007   5.961   6.150
  270ILE     CA 4306   4.008   5.761   6.192
  270ILE     HA 4307   3.909   5.718   6.211
  270ILE     CB 4308   4.049   5.736   6.047
  270ILE     HB 4309   4.140   5.793   6.024
  270ILE    CG2 4310   4.072   5.589   6.015
  270ILE   HG21 4311   3.977   5.537   6.030
  270ILE   HG22 4312   4.093   5.585   5.908
  270ILE   HG23 4313   4.149   5.540   6.076
  270ILE    CG1 4314   3.954   5.800   5.947
  270ILE   HG11 4315   3.952   5.909   5.960
  270ILE   HG12 4316   3.855   5.756   5.961
  270ILE     CD 4317   3.986   5.793   5.798
  270ILE    HD1 4318   3.955   5.698   5.755
  270ILE    HD2 4319   3.931   5.868   5.741
  270ILE    HD3 4320   4.093   5.793   5.777
  270ILE      C 4321   4.091   5.694   6.300
  270ILE      O 4322   4.052   5.585   6.342
  271ALA      N 4323   4.208   5.748   6.335
  271ALA      H 4324   4.227   5.837   6.291
  271ALA     CA 4325   4.299   5.690   6.432
  271ALA     HA 4326   4.333   5.592   6.401
  271ALA     CB 4327   4.427   5.772   6.425
  271ALA    HB1 4328   4.414   5.880   6.436
  271ALA    HB2 4329   4.486   5.746   6.513
  271ALA    HB3 4330   4.494   5.747   6.342
  271ALA      C 4331   4.231   5.697   6.568
  271ALA      O 4332   4.233   5.597   6.640
  272GLU      N 4333   4.172   5.811   6.605
  272GLU      H 4334   4.171   5.881   6.533
  272GLU     CA 4335   4.132   5.841   6.741
  272GLU     HA 4336   4.216   5.823   6.808
  272GLU     CB 4337   4.088   5.987   6.741
  272GLU    HB1 4338   4.011   6.015   6.668
  272GLU    HB2 4339   4.175   6.047   6.714
  272GLU     CG 4340   4.048   6.019   6.884
  272GLU    HG1 4341   4.120   5.981   6.957
  272GLU    HG2 4342   3.956   5.966   6.911
  272GLU     CD 4343   4.024   6.166   6.914
  272GLU    OE1 4344   4.113   6.251   6.890
  272GLU    OE2 4345   3.909   6.205   6.944
  272GLU      C 4346   4.012   5.757   6.785
  272GLU      O 4347   4.011   5.703   6.895
  273ASN      N 4348   3.919   5.731   6.693
  273ASN      H 4349   3.911   5.799   6.618
  273ASN     CA 4350   3.811   5.635   6.698
  273ASN     HA 4351   3.752   5.652   6.789
  273ASN     CB 4352   3.718   5.650   6.578
  273ASN    HB1 4353   3.636   5.579   6.570
  273ASN    HB2 4354   3.782   5.628   6.492
  273ASN     CG 4355   3.654   5.788   6.562
  273ASN    OD1 4356   3.678   5.882   6.636
  273ASN    ND2 4357   3.578   5.800   6.453
  273ASN   HD21 4358   3.574   5.725   6.385
  273ASN   HD22 4359   3.534   5.890   6.443
  273ASN      C 4360   3.856   5.490   6.707
  273ASN      O 4361   3.781   5.403   6.753
  274PHE      N 4362   3.976   5.456   6.659
  274PHE      H 4363   4.035   5.528   6.622
  274PHE     CA 4364   4.035   5.325   6.677
  274PHE     HA 4365   3.954   5.251   6.680
  274PHE     CB 4366   4.122   5.307   6.553
  274PHE    HB1 4367   4.209   5.372   6.565
  274PHE    HB2 4368   4.073   5.347   6.464
  274PHE     CG 4369   4.160   5.162   6.535
  274PHE    CD1 4370   4.062   5.078   6.480
  274PHE    HD1 4371   3.967   5.122   6.454
  274PHE    CE1 4372   4.103   4.948   6.447
  274PHE    HE1 4373   4.033   4.885   6.395
  274PHE     CZ 4374   4.232   4.901   6.475
  274PHE     HZ 4375   4.261   4.798   6.460
  274PHE    CE2 4376   4.329   4.988   6.525
  274PHE    HE2 4377   4.428   4.955   6.553
  274PHE    CD2 4378   4.293   5.121   6.550
  274PHE    HD2 4379   4.375   5.180   6.587
  274PHE      C 4380   4.112   5.300   6.805
  274PHE      O 4381   4.154   5.189   6.838
  275LYS      N 4382   4.138   5.400   6.891
  275LYS      H 4383   4.102   5.491   6.868
  275LYS     CA 4384   4.206   5.396   7.018
  275LYS     HA 4385   4.255   5.299   7.018
  275LYS     CB 4386   4.321   5.496   7.018
  275LYS    HB1 4387   4.375   5.477   7.111
  275LYS    HB2 4388   4.283   5.598   7.022
  275LYS     CG 4389   4.418   5.482   6.901
  275LYS    HG1 4390   4.364   5.467   6.807
  275LYS    HG2 4391   4.489   5.405   6.932
  275LYS     CD 4392   4.513   5.599   6.877
  275LYS    HD1 4393   4.577   5.618   6.964
  275LYS    HD2 4394   4.444   5.683   6.866
  275LYS     CE 4395   4.593   5.579   6.749
  275LYS    HE1 4396   4.518   5.549   6.676
  275LYS    HE2 4397   4.676   5.508   6.750
  275LYS     NZ 4398   4.654   5.709   6.715
  275LYS    HZ1 4399   4.726   5.742   6.779
  275LYS    HZ2 4400   4.689   5.714   6.621
  275LYS    HZ3 4401   4.587   5.783   6.729
  275LYS      C 4402   4.115   5.396   7.140
  275LYS      O 4403   4.125   5.477   7.231
  276VAL      N 4404   4.034   5.290   7.135
  276VAL      H 4405   4.046   5.253   7.042
  276VAL     CA 4406   3.920   5.259   7.220
  276VAL     HA 4407   3.928   5.332   7.300
  276VAL     CB 4408   3.796   5.278   7.134
  276VAL     HB 4409   3.707   5.251   7.190
  276VAL    CG1 4410   3.777   5.416   7.072
  276VAL   HG11 4411   3.802   5.493   7.145
  276VAL   HG12 4412   3.841   5.436   6.986
  276VAL   HG13 4413   3.675   5.423   7.035
  276VAL    CG2 4414   3.794   5.179   7.017
  276VAL   HG21 4415   3.704   5.185   6.957
  276VAL   HG22 4416   3.879   5.193   6.949
  276VAL   HG23 4417   3.815   5.083   7.063
  276VAL      C 4418   3.922   5.123   7.288
  276VAL      O 4419   3.828   5.090   7.361
  277PHE      N 4420   4.024   5.038   7.273
  277PHE      H 4421   4.106   5.070   7.223
  277PHE     CA 4422   4.032   4.907   7.334
  277PHE     HA 4423   3.933   4.876   7.369
  277PHE     CB 4424   4.091   4.804   7.239
  277PHE    HB1 4425   4.077   4.710   7.293
  277PHE    HB2 4426   4.196   4.822   7.216
  277PHE     CG 4427   4.022   4.792   7.105
  277PHE    CD1 4428   3.924   4.694   7.084
  277PHE    HD1 4429   3.905   4.618   7.159
  277PHE    CE1 4430   3.861   4.687   6.959
  277PHE    HE1 4431   3.786   4.610   6.951
  277PHE     CZ 4432   3.886   4.783   6.861
  277PHE     HZ 4433   3.817   4.782   6.778
  277PHE    CE2 4434   3.981   4.884   6.882
  277PHE    HE2 4435   4.014   4.954   6.807
  277PHE    CD2 4436   4.056   4.878   7.000
  277PHE    HD2 4437   4.131   4.956   7.003
  277PHE      C 4438   4.108   4.910   7.466
  277PHE      O 4439   4.081   4.822   7.547
  278ASP      N 4440   4.194   5.009   7.492
  278ASP      H 4441   4.203   5.081   7.422
  278ASP     CA 4442   4.284   4.990   7.604
  278ASP     HA 4443   4.301   4.883   7.618
  278ASP     CB 4444   4.418   5.057   7.577
  278ASP    HB1 4445   4.480   4.991   7.517
  278ASP    HB2 4446   4.474   5.068   7.670
  278ASP     CG 4447   4.420   5.186   7.496
  278ASP    OD1 4448   4.520   5.214   7.427
  278ASP    OD2 4449   4.316   5.255   7.481
  278ASP      C 4450   4.223   5.035   7.736
  278ASP      O 4451   4.262   4.977   7.837
  279PHE      N 4452   4.130   5.130   7.738
  279PHE      H 4453   4.102   5.168   7.648
  279PHE     CA 4454   4.062   5.187   7.852
  279PHE     HA 4455   4.114   5.149   7.940
  279PHE     CB 4456   4.062   5.340   7.847
  279PHE    HB1 4457   4.145   5.391   7.799
  279PHE    HB2 4458   4.051   5.376   7.949
  279PHE     CG 4459   3.935   5.397   7.787
  279PHE    CD1 4460   3.916   5.386   7.649
  279PHE    HD1 4461   3.985   5.323   7.594
  279PHE    CE1 4462   3.808   5.449   7.586
  279PHE    HE1 4463   3.803   5.442   7.478
  279PHE     CZ 4464   3.716   5.521   7.663
  279PHE     HZ 4465   3.633   5.571   7.615
  279PHE    CE2 4466   3.728   5.526   7.803
  279PHE    HE2 4467   3.669   5.586   7.870
  279PHE    CD2 4468   3.835   5.459   7.863
  279PHE    HD2 4469   3.842   5.469   7.970
  279PHE      C 4470   3.925   5.124   7.871
  279PHE      O 4471   3.874   5.068   7.774
  280GLU      N 4472   3.864   5.140   7.989
  280GLU      H 4473   3.900   5.204   8.058
  280GLU     CA 4474   3.735   5.093   8.036
  280GLU     HA 4475   3.682   5.041   7.956
  280GLU     CB 4476   3.773   4.990   8.142
  280GLU    HB1 4477   3.822   5.052   8.218
  280GLU    HB2 4478   3.844   4.925   8.092
  280GLU     CG 4479   3.655   4.912   8.199
  280GLU    HG1 4480   3.618   4.856   8.113
  280GLU    HG2 4481   3.570   4.975   8.226
  280GLU     CD 4482   3.687   4.821   8.316
  280GLU    OE1 4483   3.678   4.863   8.434
  280GLU    OE2 4484   3.732   4.706   8.292
  280GLU      C 4485   3.658   5.208   8.100
  280GLU      O 4486   3.720   5.295   8.161
  281LEU      N 4487   3.525   5.206   8.088
  281LEU      H 4488   3.483   5.137   8.027
  281LEU     CA 4489   3.437   5.298   8.157
  281LEU     HA 4490   3.484   5.393   8.182
  281LEU     CB 4491   3.318   5.332   8.068
  281LEU    HB1 4492   3.231   5.364   8.124
  281LEU    HB2 4493   3.277   5.242   8.020
  281LEU     CG 4494   3.354   5.430   7.957
  281LEU     HG 4495   3.442   5.393   7.905
  281LEU    CD1 4496   3.252   5.442   7.845
  281LEU   HD11 4497   3.245   5.344   7.799
  281LEU   HD12 4498   3.152   5.460   7.884
  281LEU   HD13 4499   3.274   5.524   7.776
  281LEU    CD2 4500   3.388   5.567   8.016
  281LEU   HD21 4501   3.479   5.560   8.076
  281LEU   HD22 4502   3.414   5.637   7.937
  281LEU   HD23 4503   3.299   5.593   8.075
  281LEU      C 4504   3.384   5.245   8.290
  281LEU      O 4505   3.327   5.136   8.292
  282SER      N 4506   3.401   5.319   8.400
  282SER      H 4507   3.447   5.408   8.391
  282SER     CA 4508   3.355   5.265   8.526
  282SER     HA 4509   3.398   5.165   8.535
  282SER     CB 4510   3.428   5.341   8.637
  282SER    HB1 4511   3.534   5.351   8.613
  282SER    HB2 4512   3.420   5.284   8.729
  282SER     OG 4513   3.365   5.466   8.658
  282SER     HG 4514   3.392   5.531   8.593
  282SER      C 4515   3.204   5.252   8.542
  282SER      O 4516   3.132   5.322   8.471
  283SER      N 4517   3.154   5.169   8.633
  283SER      H 4518   3.217   5.119   8.695
  283SER     CA 4519   3.013   5.140   8.645
  283SER     HA 4520   2.980   5.091   8.553
  283SER     CB 4521   2.991   5.046   8.763
  283SER    HB1 4522   2.891   5.002   8.753
  283SER    HB2 4523   3.003   5.097   8.858
  283SER     OG 4524   3.075   4.933   8.766
  283SER     HG 4525   3.040   4.856   8.813
  283SER      C 4526   2.937   5.269   8.673
  283SER      O 4527   2.830   5.291   8.617
  284GLN      N 4528   2.989   5.365   8.749
  284GLN      H 4529   3.071   5.344   8.805
  284GLN     CA 4530   2.929   5.494   8.773
  284GLN     HA 4531   2.828   5.481   8.812
  284GLN     CB 4532   3.012   5.581   8.867
  284GLN    HB1 4533   3.105   5.597   8.812
  284GLN    HB2 4534   3.021   5.536   8.966
  284GLN     CG 4535   2.955   5.722   8.883
  284GLN    HG1 4536   2.956   5.771   8.786
  284GLN    HG2 4537   3.025   5.777   8.946
  284GLN     CD 4538   2.814   5.727   8.941
  284GLN    OE1 4539   2.764   5.638   9.010
  284GLN    NE2 4540   2.739   5.832   8.906
  284GLN   HE21 4541   2.776   5.902   8.843
  284GLN   HE22 4542   2.646   5.837   8.947
  284GLN      C 4543   2.902   5.557   8.637
  284GLN      O 4544   2.796   5.613   8.611
  285ASP      N 4545   3.000   5.557   8.546
  285ASP      H 4546   3.065   5.483   8.568
  285ASP     CA 4547   2.995   5.624   8.418
  285ASP     HA 4548   2.963   5.728   8.426
  285ASP     CB 4549   3.133   5.623   8.354
  285ASP    HB1 4550   3.129   5.693   8.270
  285ASP    HB2 4551   3.162   5.523   8.322
  285ASP     CG 4552   3.239   5.675   8.451
  285ASP    OD1 4553   3.354   5.626   8.451
  285ASP    OD2 4554   3.220   5.771   8.529
  285ASP      C 4555   2.891   5.556   8.331
  285ASP      O 4556   2.806   5.626   8.277
  286MET      N 4557   2.895   5.422   8.327
  286MET      H 4558   2.960   5.371   8.385
  286MET     CA 4559   2.802   5.343   8.249
  286MET     HA 4560   2.790   5.376   8.146
  286MET     CB 4561   2.839   5.196   8.263
  286MET    HB1 4562   2.758   5.131   8.230
  286MET    HB2 4563   2.864   5.175   8.367
  286MET     CG 4564   2.957   5.165   8.171
  286MET    HG1 4565   2.958   5.057   8.162
  286MET    HG2 4566   3.046   5.213   8.212
  286MET     SD 4567   2.936   5.213   7.998
  286MET     CE 4568   2.804   5.097   7.958
  286MET    HE1 4569   2.717   5.127   8.017
  286MET    HE2 4570   2.782   5.103   7.851
  286MET    HE3 4571   2.829   4.992   7.974
  286MET      C 4572   2.660   5.370   8.296
  286MET      O 4573   2.567   5.375   8.215
  287THR      N 4574   2.631   5.393   8.425
  287THR      H 4575   2.707   5.385   8.491
  287THR     CA 4576   2.501   5.441   8.468
  287THR     HA 4577   2.430   5.377   8.415
  287THR     CB 4578   2.489   5.423   8.619
  287THR     HB 4579   2.545   5.494   8.680
  287THR    CG2 4580   2.345   5.431   8.669
  287THR   HG21 4581   2.271   5.388   8.601
  287THR   HG22 4582   2.330   5.375   8.761
  287THR   HG23 4583   2.325   5.536   8.689
  287THR    OG1 4584   2.520   5.290   8.653
  287THR    HG1 4585   2.615   5.281   8.641
  287THR      C 4586   2.470   5.585   8.432
  287THR      O 4587   2.358   5.622   8.396
  288THR      N 4588   2.570   5.673   8.438
  288THR      H 4589   2.663   5.637   8.455
  288THR     CA 4590   2.546   5.811   8.401
  288THR     HA 4591   2.452   5.845   8.445
  288THR     CB 4592   2.663   5.905   8.432
  288THR     HB 4593   2.755   5.882   8.380
  288THR    CG2 4594   2.640   6.056   8.438
  288THR   HG21 4595   2.587   6.088   8.528
  288THR   HG22 4596   2.738   6.101   8.446
  288THR   HG23 4597   2.562   6.084   8.367
  288THR    OG1 4598   2.692   5.877   8.567
  288THR    HG1 4599   2.739   5.793   8.566
  288THR      C 4600   2.518   5.831   8.252
  288THR      O 4601   2.434   5.910   8.213
  289LEU      N 4602   2.596   5.766   8.165
  289LEU      H 4603   2.674   5.712   8.201
  289LEU     CA 4604   2.565   5.767   8.024
  289LEU     HA 4605   2.568   5.871   7.993
  289LEU     CB 4606   2.681   5.700   7.951
  289LEU    HB1 4607   2.653   5.686   7.847
  289LEU    HB2 4608   2.690   5.600   7.994
  289LEU     CG 4609   2.818   5.767   7.956
  289LEU     HG 4610   2.842   5.779   8.062
  289LEU    CD1 4611   2.924   5.670   7.905
  289LEU   HD11 4612   2.899   5.573   7.950
  289LEU   HD12 4613   2.917   5.661   7.797
  289LEU   HD13 4614   3.020   5.707   7.942
  289LEU    CD2 4615   2.836   5.900   7.884
  289LEU   HD21 4616   2.778   5.887   7.793
  289LEU   HD22 4617   2.786   5.972   7.949
  289LEU   HD23 4618   2.939   5.933   7.865
  289LEU      C 4619   2.426   5.712   7.993
  289LEU      O 4620   2.361   5.772   7.908
  290LEU      N 4621   2.375   5.608   8.059
  290LEU      H 4622   2.420   5.578   8.145
  290LEU     CA 4623   2.238   5.565   8.038
  290LEU     HA 4624   2.208   5.555   7.934
  290LEU     CB 4625   2.217   5.428   8.103
  290LEU    HB1 4626   2.111   5.403   8.100
  290LEU    HB2 4627   2.239   5.422   8.209
  290LEU     CG 4628   2.285   5.311   8.032
  290LEU     HG 4629   2.390   5.336   8.020
  290LEU    CD1 4630   2.279   5.188   8.121
  290LEU   HD11 4631   2.309   5.102   8.062
  290LEU   HD12 4632   2.340   5.204   8.210
  290LEU   HD13 4633   2.173   5.185   8.148
  290LEU    CD2 4634   2.221   5.267   7.900
  290LEU   HD21 4635   2.210   5.348   7.828
  290LEU   HD22 4636   2.284   5.186   7.864
  290LEU   HD23 4637   2.124   5.221   7.922
  290LEU      C 4638   2.134   5.659   8.097
  290LEU      O 4639   2.025   5.671   8.042
  291SER      N 4640   2.165   5.743   8.196
  291SER      H 4641   2.262   5.745   8.223
  291SER     CA 4642   2.073   5.833   8.262
  291SER     HA 4643   1.983   5.775   8.286
  291SER     CB 4644   2.124   5.879   8.398
  291SER    HB1 4645   2.163   5.791   8.450
  291SER    HB2 4646   2.052   5.944   8.447
  291SER     OG 4647   2.230   5.971   8.384
  291SER     HG 4648   2.286   5.949   8.309
  291SER      C 4649   2.034   5.953   8.177
  291SER      O 4650   1.930   6.015   8.200
  292TYR      N 4651   2.110   5.987   8.073
  292TYR      H 4652   2.193   5.932   8.054
  292TYR     CA 4653   2.084   6.100   7.987
  292TYR     HA 4654   2.039   6.174   8.053
  292TYR     CB 4655   2.222   6.145   7.939
  292TYR    HB1 4656   2.210   6.232   7.874
  292TYR    HB2 4657   2.267   6.060   7.886
  292TYR     CG 4658   2.307   6.201   8.050
  292TYR    CD1 4659   2.262   6.295   8.143
  292TYR    HD1 4660   2.160   6.331   8.142
  292TYR    CE1 4661   2.346   6.346   8.242
  292TYR    HE1 4662   2.302   6.397   8.327
  292TYR     CZ 4663   2.483   6.312   8.239
  292TYR     OH 4664   2.570   6.370   8.326
  292TYR     HH 4665   2.663   6.354   8.309
  292TYR    CE2 4666   2.536   6.218   8.149
  292TYR    HE2 4667   2.642   6.201   8.142
  292TYR    CD2 4668   2.445   6.174   8.052
  292TYR    HD2 4669   2.491   6.129   7.965
  292TYR      C 4670   1.991   6.085   7.867
  292TYR      O 4671   1.966   6.179   7.792
  293ASN      N 4672   1.925   5.970   7.859
  293ASN      H 4673   1.958   5.894   7.916
  293ASN     CA 4674   1.820   5.943   7.762
  293ASN     HA 4675   1.855   5.943   7.659
  293ASN     CB 4676   1.768   5.805   7.802
  293ASN    HB1 4677   1.727   5.804   7.902
  293ASN    HB2 4678   1.850   5.734   7.790
  293ASN     CG 4679   1.660   5.767   7.702
  293ASN    OD1 4680   1.680   5.785   7.583
  293ASN    ND2 4681   1.543   5.716   7.743
  293ASN   HD21 4682   1.529   5.705   7.843
  293ASN   HD22 4683   1.465   5.690   7.684
  293ASN      C 4684   1.711   6.050   7.759
  293ASN      O 4685   1.659   6.086   7.864
  294ARG      N 4686   1.686   6.109   7.642
  294ARG      H 4687   1.748   6.079   7.568
  294ARG     CA 4688   1.569   6.192   7.617
  294ARG     HA 4689   1.492   6.169   7.691
  294ARG     CB 4690   1.611   6.338   7.627
  294ARG    HB1 4691   1.538   6.410   7.589
  294ARG    HB2 4692   1.693   6.341   7.555
  294ARG     CG 4693   1.678   6.394   7.753
  294ARG    HG1 4694   1.718   6.494   7.738
  294ARG    HG2 4695   1.749   6.323   7.795
  294ARG     CD 4696   1.567   6.401   7.856
  294ARG    HD1 4697   1.522   6.306   7.887
  294ARG    HD2 4698   1.482   6.462   7.825
  294ARG     NE 4699   1.619   6.468   7.976
  294ARG     HE 4700   1.625   6.568   7.974
  294ARG     CZ 4701   1.677   6.408   8.081
  294ARG    NH1 4702   1.722   6.478   8.186
  294ARG   HH11 4703   1.711   6.578   8.190
  294ARG   HH12 4704   1.755   6.426   8.266
  294ARG    NH2 4705   1.698   6.276   8.074
  294ARG   HH21 4706   1.667   6.211   8.003
  294ARG   HH22 4707   1.756   6.226   8.139
  294ARG      C 4708   1.502   6.159   7.484
  294ARG      O 4709   1.421   6.241   7.442
  295ASN      N 4710   1.527   6.042   7.425
  295ASN      H 4711   1.601   5.999   7.478
  295ASN     CA 4712   1.482   5.993   7.296
  295ASN     HA 4713   1.548   5.911   7.268
  295ASN     CB 4714   1.345   5.927   7.314
  295ASN    HB1 4715   1.268   6.005   7.319
  295ASN    HB2 4716   1.356   5.872   7.408
  295ASN     CG 4717   1.297   5.824   7.214
  295ASN    OD1 4718   1.280   5.706   7.245
  295ASN    ND2 4719   1.291   5.872   7.090
  295ASN   HD21 4720   1.333   5.959   7.060
  295ASN   HD22 4721   1.238   5.822   7.019
  295ASN      C 4722   1.502   6.092   7.182
  295ASN      O 4723   1.416   6.130   7.103
  296TRP      N 4724   1.626   6.138   7.164
  296TRP      H 4725   1.698   6.089   7.215
  296TRP     CA 4726   1.665   6.229   7.059
  296TRP     HA 4727   1.588   6.295   7.019
  296TRP     CB 4728   1.775   6.317   7.117
  296TRP    HB1 4729   1.858   6.258   7.155
  296TRP    HB2 4730   1.737   6.356   7.211
  296TRP     CG 4731   1.815   6.429   7.026
  296TRP    CD1 4732   1.740   6.538   6.996
  296TRP    HD1 4733   1.639   6.552   7.033
  296TRP    NE1 4734   1.815   6.626   6.922
  296TRP    HE1 4735   1.788   6.722   6.912
  296TRP    CE2 4736   1.937   6.575   6.882
  296TRP    CZ2 4737   2.038   6.626   6.800
  296TRP    HZ2 4738   2.029   6.725   6.758
  296TRP    CH2 4739   2.140   6.535   6.768
  296TRP    HH2 4740   2.217   6.561   6.697
  296TRP    CZ3 4741   2.145   6.410   6.829
  296TRP    HZ3 4742   2.227   6.350   6.793
  296TRP    CE3 4743   2.044   6.364   6.915
  296TRP    HE3 4744   2.060   6.272   6.970
  296TRP    CD2 4745   1.931   6.444   6.939
  296TRP      C 4746   1.723   6.150   6.942
  296TRP      O 4747   1.828   6.087   6.951
  297ARG      N 4748   1.634   6.131   6.845
  297ARG      H 4749   1.550   6.186   6.846
  297ARG     CA 4750   1.651   6.065   6.717
  297ARG     HA 4751   1.731   5.992   6.728
  297ARG     CB 4752   1.523   5.994   6.673
  297ARG    HB1 4753   1.534   5.965   6.569
  297ARG    HB2 4754   1.439   6.062   6.659
  297ARG     CG 4755   1.492   5.863   6.744
  297ARG    HG1 4756   1.480   5.866   6.852
  297ARG    HG2 4757   1.583   5.806   6.723
  297ARG     CD 4758   1.379   5.786   6.676
  297ARG    HD1 4759   1.402   5.757   6.573
  297ARG    HD2 4760   1.297   5.857   6.674
  297ARG     NE 4761   1.346   5.663   6.749
  297ARG     HE 4762   1.258   5.658   6.798
  297ARG     CZ 4763   1.419   5.551   6.760
  297ARG    NH1 4764   1.527   5.530   6.683
  297ARG   HH11 4765   1.533   5.596   6.607
  297ARG   HH12 4766   1.575   5.441   6.684
  297ARG    NH2 4767   1.390   5.451   6.844
  297ARG   HH21 4768   1.301   5.453   6.892
  297ARG   HH22 4769   1.440   5.363   6.840
  297ARG      C 4770   1.701   6.162   6.611
  297ARG      O 4771   1.673   6.282   6.620
  298VAL      N 4772   1.777   6.111   6.514
  298VAL      H 4773   1.810   6.015   6.518
  298VAL     CA 4774   1.821   6.186   6.398
  298VAL     HA 4775   1.765   6.279   6.393
  298VAL     CB 4776   1.971   6.211   6.390
  298VAL     HB 4777   2.022   6.114   6.399
  298VAL    CG1 4778   2.021   6.279   6.263
  298VAL   HG11 4779   2.127   6.304   6.267
  298VAL   HG12 4780   2.011   6.208   6.180
  298VAL   HG13 4781   1.964   6.371   6.248
  298VAL    CG2 4782   2.015   6.293   6.511
  298VAL   HG21 4783   2.122   6.304   6.501
  298VAL   HG22 4784   1.972   6.393   6.511
  298VAL   HG23 4785   1.980   6.241   6.601
  298VAL      C 4786   1.784   6.101   6.278
  298VAL      O 4787   1.748   6.154   6.173
  299CYS      N 4788   1.770   5.969   6.285
  299CYS      H 4789   1.795   5.911   6.364
  299CYS     CA 4790   1.699   5.894   6.183
  299CYS     HA 4791   1.694   5.936   6.083
  299CYS     CB 4792   1.780   5.765   6.167
  299CYS    HB1 4793   1.721   5.684   6.124
  299CYS    HB2 4794   1.803   5.729   6.267
  299CYS     SG 4795   1.938   5.803   6.087
  299CYS     HG 4796   2.002   5.844   6.197
  299CYS      C 4797   1.551   5.882   6.219
  299CYS      O 4798   1.510   5.806   6.306
  300ALA      N 4799   1.475   5.973   6.157
  300ALA      H 4800   1.511   6.036   6.086
  300ALA     CA 4801   1.334   5.986   6.189
  300ALA     HA 4802   1.295   5.892   6.226
  300ALA     CB 4803   1.328   6.087   6.303
  300ALA    HB1 4804   1.224   6.097   6.334
  300ALA    HB2 4805   1.390   6.065   6.389
  300ALA    HB3 4806   1.367   6.183   6.266
  300ALA      C 4807   1.248   6.037   6.074
  300ALA      O 4808   1.143   6.097   6.096
  301LEU      N 4809   1.289   6.006   5.950
  301LEU      H 4810   1.369   5.945   5.947
  301LEU     CA 4811   1.214   6.033   5.829
  301LEU     HA 4812   1.286   6.023   5.747
  301LEU     CB 4813   1.112   5.923   5.803
  301LEU    HB1 4814   1.065   5.932   5.705
  301LEU    HB2 4815   1.040   5.931   5.885
  301LEU     CG 4816   1.161   5.779   5.805
  301LEU     HG 4817   1.208   5.759   5.901
  301LEU    CD1 4818   1.044   5.683   5.782
  301LEU   HD11 4819   1.015   5.687   5.677
  301LEU   HD12 4820   1.078   5.580   5.797
  301LEU   HD13 4821   0.959   5.706   5.846
  301LEU    CD2 4822   1.258   5.745   5.692
  301LEU   HD21 4823   1.355   5.790   5.711
  301LEU   HD22 4824   1.276   5.638   5.696
  301LEU   HD23 4825   1.222   5.771   5.592
  301LEU      C 4826   1.173   6.177   5.804
  301LEU      O 4827   1.080   6.203   5.727
  302LEU      N 4828   1.241   6.275   5.864
  302LEU      H 4829   1.309   6.235   5.927
  302LEU     CA 4830   1.228   6.419   5.854
  302LEU     HA 4831   1.288   6.463   5.934
  302LEU     CB 4832   1.300   6.468   5.729
  302LEU    HB1 4833   1.281   6.573   5.704
  302LEU    HB2 4834   1.249   6.416   5.647
  302LEU     CG 4835   1.447   6.431   5.712
  302LEU     HG 4836   1.453   6.325   5.736
  302LEU    CD1 4837   1.478   6.448   5.563
  302LEU   HD11 4838   1.582   6.422   5.547
  302LEU   HD12 4839   1.415   6.373   5.514
  302LEU   HD13 4840   1.452   6.545   5.519
  302LEU    CD2 4841   1.550   6.518   5.783
  302LEU   HD21 4842   1.519   6.538   5.886
  302LEU   HD22 4843   1.638   6.454   5.790
  302LEU   HD23 4844   1.575   6.613   5.735
  302LEU      C 4845   1.086   6.470   5.875
  302LEU      O 4846   1.050   6.507   5.987
  303ARG      N 4847   1.006   6.475   5.768
  303ARG      H 4848   1.050   6.433   5.688
  303ARG     CA 4849   0.880   6.545   5.757
  303ARG     HA 4850   0.888   6.625   5.832
  303ARG     CB 4851   0.865   6.614   5.622
  303ARG    HB1 4852   0.797   6.546   5.570
  303ARG    HB2 4853   0.956   6.634   5.565
  303ARG     CG 4854   0.782   6.742   5.631
  303ARG    HG1 4855   0.828   6.821   5.690
  303ARG    HG2 4856   0.697   6.718   5.694
  303ARG     CD 4857   0.737   6.798   5.497
  303ARG    HD1 4858   0.694   6.716   5.441
  303ARG    HD2 4859   0.826   6.833   5.445
  303ARG     NE 4860   0.647   6.914   5.501
  303ARG     HE 4861   0.685   7.007   5.493
  303ARG     CZ 4862   0.514   6.906   5.504
  303ARG    NH1 4863   0.442   6.793   5.521
  303ARG   HH11 4864   0.496   6.709   5.539
  303ARG   HH12 4865   0.343   6.784   5.510
  303ARG    NH2 4866   0.439   7.016   5.489
  303ARG   HH21 4867   0.487   7.104   5.501
  303ARG   HH22 4868   0.341   7.000   5.471
  303ARG      C 4869   0.763   6.459   5.802
  303ARG      O 4870   0.662   6.508   5.852
  304ASP      N 4871   0.768   6.326   5.786
  304ASP      H 4872   0.855   6.281   5.762
  304ASP     CA 4873   0.654   6.236   5.784
  304ASP     HA 4874   0.566   6.299   5.792
  304ASP     CB 4875   0.637   6.183   5.642
  304ASP    HB1 4876   0.730   6.134   5.612
  304ASP    HB2 4877   0.631   6.262   5.567
  304ASP     CG 4878   0.518   6.088   5.629
  304ASP    OD1 4879   0.403   6.136   5.640
  304ASP    OD2 4880   0.543   5.966   5.633
  304ASP      C 4881   0.647   6.128   5.891
  304ASP      O 4882   0.747   6.060   5.911
  305THR      N 4883   0.529   6.113   5.951
  305THR      H 4884   0.448   6.163   5.916
  305THR     CA 4885   0.506   6.014   6.054
  305THR     HA 4886   0.594   5.959   6.088
  305THR     CB 4887   0.450   6.084   6.178
  305THR     HB 4888   0.430   6.006   6.253
  305THR    CG2 4889   0.539   6.193   6.237
  305THR   HG21 4890   0.550   6.276   6.168
  305THR   HG22 4891   0.485   6.216   6.329
  305THR   HG23 4892   0.631   6.142   6.262
  305THR    OG1 4893   0.331   6.146   6.133
  305THR    HG1 4894   0.267   6.137   6.204
  305THR      C 4895   0.408   5.909   6.005
  305THR      O 4896   0.394   5.804   6.068
  306SER      N 4897   0.345   5.928   5.888
  306SER      H 4898   0.361   6.017   5.843
  306SER     CA 4899   0.229   5.849   5.852
  306SER     HA 4900   0.178   5.822   5.944
  306SER     CB 4901   0.154   5.938   5.753
  306SER    HB1 4902   0.150   6.039   5.795
  306SER    HB2 4903   0.055   5.894   5.740
  306SER     OG 4904   0.215   5.943   5.626
  306SER     HG 4905   0.297   5.991   5.641
  306SER      C 4906   0.245   5.707   5.801
  306SER      O 4907   0.145   5.638   5.785
  307HIS      N 4908   0.366   5.658   5.771
  307HIS      H 4909   0.441   5.726   5.769
  307HIS     CA 4910   0.382   5.538   5.692
  307HIS     HA 4911   0.322   5.547   5.602
  307HIS     CB 4912   0.528   5.507   5.656
  307HIS    HB1 4913   0.584   5.468   5.741
  307HIS    HB2 4914   0.577   5.602   5.634
  307HIS     CG 4915   0.552   5.402   5.552
  307HIS    ND1 4916   0.528   5.265   5.566
  307HIS    CE1 4917   0.566   5.216   5.447
  307HIS    HE1 4918   0.552   5.113   5.419
  307HIS    NE2 4919   0.597   5.310   5.356
  307HIS    HE2 4920   0.631   5.298   5.262
  307HIS    CD2 4921   0.584   5.430   5.422
  307HIS    HD2 4922   0.595   5.531   5.383
  307HIS      C 4923   0.320   5.417   5.760
  307HIS      O 4924   0.332   5.404   5.882
  308LYS      N 4925   0.251   5.325   5.692
  308LYS      H 4926   0.260   5.334   5.592
  308LYS     CA 4927   0.182   5.211   5.749
  308LYS     HA 4928   0.101   5.255   5.809
  308LYS     CB 4929   0.112   5.130   5.640
  308LYS    HB1 4930   0.036   5.192   5.592
  308LYS    HB2 4931   0.051   5.049   5.679
  308LYS     CG 4932   0.199   5.071   5.529
  308LYS    HG1 4933   0.281   5.016   5.574
  308LYS    HG2 4934   0.252   5.157   5.488
  308LYS     CD 4935   0.132   4.979   5.428
  308LYS    HD1 4936   0.043   5.019   5.379
  308LYS    HD2 4937   0.107   4.888   5.482
  308LYS     CE 4938   0.230   4.943   5.316
  308LYS    HE1 4939   0.284   5.036   5.296
  308LYS    HE2 4940   0.173   4.919   5.227
  308LYS     NZ 4941   0.313   4.834   5.372
  308LYS    HZ1 4942   0.365   4.868   5.451
  308LYS    HZ2 4943   0.261   4.757   5.410
  308LYS    HZ3 4944   0.379   4.794   5.307
  308LYS      C 4945   0.269   5.125   5.839
  308LYS      O 4946   0.214   5.068   5.933
  309ASP      N 4947   0.399   5.121   5.810
  309ASP      H 4948   0.422   5.174   5.726
  309ASP     CA 4949   0.503   5.051   5.883
  309ASP     HA 4950   0.453   4.983   5.951
  309ASP     CB 4951   0.582   4.955   5.794
  309ASP    HB1 4952   0.635   4.879   5.850
  309ASP    HB2 4953   0.656   5.007   5.733
  309ASP     CG 4954   0.488   4.871   5.708
  309ASP    OD1 4955   0.411   4.789   5.762
  309ASP    OD2 4956   0.509   4.876   5.585
  309ASP      C 4957   0.596   5.134   5.970
  309ASP      O 4958   0.710   5.101   6.003
  310TYR      N 4959   0.552   5.252   6.014
  310TYR      H 4960   0.460   5.283   5.985
  310TYR     CA 4961   0.629   5.346   6.092
  310TYR     HA 4962   0.724   5.364   6.042
  310TYR     CB 4963   0.550   5.476   6.109
  310TYR    HB1 4964   0.455   5.442   6.150
  310TYR    HB2 4965   0.541   5.532   6.016
  310TYR     CG 4966   0.613   5.579   6.200
  310TYR    CD1 4967   0.702   5.676   6.152
  310TYR    HD1 4968   0.745   5.654   6.055
  310TYR    CE1 4969   0.758   5.775   6.234
  310TYR    HE1 4970   0.834   5.844   6.203
  310TYR     CZ 4971   0.716   5.783   6.368
  310TYR     OH 4972   0.777   5.869   6.455
  310TYR     HH 4973   0.751   5.859   6.546
  310TYR    CE2 4974   0.618   5.694   6.416
  310TYR    HE2 4975   0.591   5.683   6.520
  310TYR    CD2 4976   0.576   5.587   6.335
  310TYR    HD2 4977   0.505   5.515   6.371
  310TYR      C 4978   0.654   5.281   6.227
  310TYR      O 4979   0.558   5.246   6.296
  311PRO      N 4980   0.779   5.262   6.269
  311PRO     CD 4981   0.902   5.297   6.200
  311PRO    HD1 4982   0.912   5.403   6.178
  311PRO    HD2 4983   0.926   5.246   6.107
  311PRO     CG 4984   1.013   5.270   6.301
  311PRO    HG1 4985   1.039   5.356   6.361
  311PRO    HG2 4986   1.111   5.247   6.260
  311PRO     CB 4987   0.961   5.157   6.389
  311PRO    HB1 4988   0.997   5.164   6.491
  311PRO    HB2 4989   0.979   5.066   6.331
  311PRO     CA 4990   0.811   5.184   6.387
  311PRO     HA 4991   0.759   5.088   6.388
  311PRO      C 4992   0.772   5.257   6.515
  311PRO      O 4993   0.712   5.196   6.603
  312PHE      N 4994   0.810   5.383   6.537
  312PHE      H 4995   0.865   5.428   6.466
  312PHE     CA 4996   0.812   5.452   6.665
  312PHE     HA 4997   0.849   5.375   6.733
  312PHE     CB 4998   0.913   5.566   6.666
  312PHE    HB1 4999   0.935   5.592   6.769
  312PHE    HB2 5000   0.863   5.647   6.613
  312PHE     CG 5001   1.040   5.551   6.585
  312PHE    CD1 5002   1.135   5.451   6.606
  312PHE    HD1 5003   1.110   5.382   6.686
  312PHE    CE1 5004   1.250   5.436   6.528
  312PHE    HE1 5005   1.315   5.352   6.546
  312PHE     CZ 5006   1.272   5.526   6.423
  312PHE     HZ 5007   1.364   5.509   6.369
  312PHE    CE2 5008   1.184   5.633   6.405
  312PHE    HE2 5009   1.204   5.699   6.321
  312PHE    CD2 5010   1.065   5.639   6.479
  312PHE    HD2 5011   1.000   5.722   6.457
  312PHE      C 5012   0.680   5.503   6.721
  312PHE      O 5013   0.666   5.602   6.792
  313HIS      N 5014   0.573   5.427   6.697
  313HIS      H 5015   0.590   5.334   6.664
  313HIS     CA 5016   0.432   5.455   6.715
  313HIS     HA 5017   0.411   5.552   6.670
  313HIS     CB 5018   0.356   5.351   6.633
  313HIS    HB1 5019   0.390   5.344   6.530
  313HIS    HB2 5020   0.255   5.392   6.624
  313HIS     CG 5021   0.342   5.216   6.697
  313HIS    ND1 5022   0.449   5.131   6.723
  313HIS    CE1 5023   0.392   5.034   6.794
  313HIS    HE1 5024   0.452   4.951   6.830
  313HIS    NE2 5025   0.261   5.053   6.815
  313HIS    HE2 5026   0.204   4.978   6.852
  313HIS    CD2 5027   0.226   5.174   6.758
  313HIS    HD2 5028   0.128   5.218   6.750
  313HIS      C 5029   0.381   5.470   6.858
  313HIS      O 5030   0.281   5.537   6.880
  314GLU      N 5031   0.448   5.407   6.955
  314GLU      H 5032   0.530   5.358   6.920
  314GLU     CA 5033   0.429   5.401   7.098
  314GLU     HA 5034   0.334   5.449   7.122
  314GLU     CB 5035   0.407   5.256   7.141
  314GLU    HB1 5036   0.329   5.215   7.078
  314GLU    HB2 5037   0.369   5.268   7.243
  314GLU     CG 5038   0.525   5.159   7.136
  314GLU    HG1 5039   0.610   5.217   7.171
  314GLU    HG2 5040   0.539   5.133   7.031
  314GLU     CD 5041   0.512   5.023   7.204
  314GLU    OE1 5042   0.610   4.946   7.204
  314GLU    OE2 5043   0.409   4.989   7.266
  314GLU      C 5044   0.539   5.476   7.171
  314GLU      O 5045   0.544   5.459   7.292
  315GLU      N 5046   0.629   5.550   7.106
  315GLU      H 5047   0.625   5.550   7.005
  315GLU     CA 5048   0.751   5.597   7.169
  315GLU     HA 5049   0.802   5.519   7.225
  315GLU     CB 5050   0.850   5.614   7.054
  315GLU    HB1 5051   0.823   5.705   7.000
  315GLU    HB2 5052   0.852   5.523   6.994
  315GLU     CG 5053   0.995   5.623   7.100
  315GLU    HG1 5054   1.000   5.528   7.154
  315GLU    HG2 5055   1.016   5.710   7.162
  315GLU     CD 5056   1.099   5.622   6.989
  315GLU    OE1 5057   1.170   5.520   6.973
  315GLU    OE2 5058   1.118   5.726   6.922
  315GLU      C 5059   0.741   5.720   7.258
  315GLU      O 5060   0.824   5.741   7.346
  316PHE      N 5061   0.638   5.802   7.233
  316PHE      H 5062   0.584   5.757   7.161
  316PHE     CA 5063   0.594   5.930   7.284
  316PHE     HA 5064   0.668   5.965   7.356
  316PHE     CB 5065   0.584   6.036   7.175
  316PHE    HB1 5066   0.525   6.120   7.212
  316PHE    HB2 5067   0.539   5.993   7.085
  316PHE     CG 5068   0.723   6.088   7.146
  316PHE    CD1 5069   0.783   6.191   7.219
  316PHE    HD1 5070   0.726   6.245   7.294
  316PHE    CE1 5071   0.917   6.222   7.195
  316PHE    HE1 5072   0.962   6.303   7.252
  316PHE     CZ 5073   0.987   6.158   7.092
  316PHE     HZ 5074   1.079   6.206   7.062
  316PHE    CE2 5075   0.921   6.068   7.008
  316PHE    HE2 5076   0.971   6.025   6.923
  316PHE    CD2 5077   0.798   6.016   7.052
  316PHE    HD2 5078   0.762   5.925   7.008
  316PHE      C 5079   0.476   5.914   7.379
  316PHE    OC1 5080   0.364   5.934   7.327
  316PHE    OC2 5081   0.500   5.875   7.496
  317LIG    C2I 5082   1.989   5.611   5.641
  317LIG     N4 5083   1.873   5.594   5.575
  317LIG     H4 5084   1.839   5.502   5.553
  317LIG     C5 5085   1.790   5.699   5.574
  317LIG    C7I 5086   1.876   5.814   5.621
  317LIG    C12 5087   1.904   5.915   5.512
  317LIG    C13 5088   1.995   5.883   5.412
  317LIG    H13 5089   2.054   5.792   5.410
  317LIG    C14 5090   2.015   5.973   5.308
  317LIG    F17 5091   2.112   5.953   5.217
  317LIG    C15 5092   1.950   6.095   5.302
  317LIG    H15 5093   1.964   6.163   5.219
  317LIG    C16 5094   1.865   6.130   5.407
  317LIG    H16 5095   1.822   6.230   5.407
  317LIG    C11 5096   1.840   6.038   5.507
  317LIG    O10 5097   1.757   6.071   5.611
  317LIG     C9 5098   1.703   5.972   5.700
  317LIG     H9 5099   1.623   5.924   5.643
  317LIG    C19 5100   1.632   6.032   5.820
  317LIG    N21 5101   1.644   6.162   5.852
  317LIG   H211 5102   1.588   6.190   5.932
  317LIG   H212 5103   1.694   6.231   5.799
  317LIG    O20 5104   1.559   5.965   5.889
  317LIG    C8I 5105   1.811   5.874   5.746
  317LIG   H8I1 5106   1.890   5.920   5.806
  317LIG   H8I2 5107   1.761   5.795   5.803
  317LIG    N1I 5108   1.998   5.744   5.661
  317LIG    H1I 5109   2.081   5.790   5.694
  317LIG    O6I 5110   1.678   5.693   5.528
  317LIG    O3I 5111   2.070   5.530   5.681
  318NAP     PA 5112   2.851   5.974   6.328
  318NAP    O2A 5113   2.783   5.957   6.458
  318NAP    O1A 5114   2.955   5.870   6.314
  318NAP    O5B 5115   2.910   6.121   6.301
  318NAP    C5B 5116   3.042   6.144   6.250
  318NAP   H51A 5117   3.048   6.111   6.146
  318NAP   H52A 5118   3.113   6.092   6.313
  318NAP    C4B 5119   3.072   6.294   6.256
  318NAP    H4B 5120   2.984   6.357   6.242
  318NAP    O4B 5121   3.143   6.321   6.377
  318NAP    C3B 5122   3.165   6.335   6.141
  318NAP    H3B 5123   3.146   6.278   6.050
  318NAP    O3B 5124   3.164   6.476   6.118
  318NAP   HO3A 5125   3.241   6.479   6.058
  318NAP    C2B 5126   3.300   6.294   6.201
  318NAP    H2B 5127   3.321   6.188   6.192
  318NAP    O2B 5128   3.416   6.355   6.142
  318NAP    C1B 5129   3.284   6.332   6.349
  318NAP    H1B 5130   3.295   6.440   6.366
  318NAP    N9A 5131   3.371   6.261   6.441
  318NAP    C8A 5132   3.408   6.129   6.434
  318NAP    H8A 5133   3.351   6.066   6.368
  318NAP    N7A 5134   3.513   6.095   6.509
  318NAP    C5A 5135   3.555   6.212   6.559
  318NAP    C6A 5136   3.658   6.244   6.646
  318NAP    N6A 5137   3.719   6.148   6.722
  318NAP   H61A 5138   3.788   6.176   6.790
  318NAP   H62A 5139   3.696   6.051   6.701
  318NAP    N1A 5140   3.686   6.369   6.684
  318NAP    C2A 5141   3.606   6.460   6.626
  318NAP    H2A 5142   3.620   6.562   6.660
  318NAP    N3A 5143   3.498   6.440   6.549
  318NAP    C4A 5144   3.466   6.312   6.523
  318NAP     O3 5145   2.748   5.978   6.206
  318NAP     PN 5146   2.704   5.872   6.094
  318NAP    O1N 5147   2.792   5.860   5.976
  318NAP    O2N 5148   2.565   5.897   6.050
  318NAP    O5D 5149   2.701   5.736   6.180
  318NAP    C5D 5150   2.786   5.623   6.153
  318NAP   H51N 5151   2.779   5.559   6.242
  318NAP   H52N 5152   2.892   5.652   6.151
  318NAP    C4D 5153   2.760   5.527   6.036
  318NAP    H4D 5154   2.851   5.474   6.005
  318NAP    O4D 5155   2.649   5.439   6.057
  318NAP    C3D 5156   2.713   5.595   5.907
  318NAP    H3D 5157   2.635   5.672   5.912
  318NAP    O3D 5158   2.826   5.648   5.837
  318NAP   HO3N 5159   2.820   5.743   5.856
  318NAP    C2D 5160   2.648   5.481   5.828
  318NAP    H2D 5161   2.584   5.509   5.744
  318NAP    O2D 5162   2.746   5.392   5.773
  318NAP   HO2N 5163   2.706   5.308   5.744
  318NAP    C1D 5164   2.577   5.401   5.938
  318NAP    H1D 5165   2.594   5.294   5.918
  318NAP    N1N 5166   2.435   5.432   5.951
  318NAP    C2N 5167   2.350   5.330   5.929
  318NAP    H2N 5168   2.395   5.231   5.915
  318NAP    C3N 5169   2.215   5.351   5.909
  318NAP    C7N 5170   2.124   5.246   5.858
  318NAP    O7N 5171   2.164   5.148   5.799
  318NAP    N7N 5172   1.992   5.248   5.884
  318NAP   H72N 5173   1.947   5.158   5.871
  318NAP   H71N 5174   1.942   5.330   5.914
  318NAP    C4N 5175   2.166   5.475   5.949
  318NAP    H4N 5176   2.062   5.508   5.949
  318NAP    C5N 5177   2.253   5.570   5.999
  318NAP    H5N 5178   2.219   5.667   6.036
  318NAP    C6N 5179   2.390   5.549   6.000
  318NAP    H6N 5180   2.453   5.617   6.058
  318NAP    P2B 5181   3.437   6.366   5.983
  318NAP    O1X 5182   3.357   6.478   5.930
  318NAP    O2X 5183   3.578   6.387   5.944
  318NAP    O3X 5184   3.393   6.243   5.913
  319SOL     OW 5185   0.684   2.656   2.886
  319SOL    HW1 5186   0.661   2.568   2.856
  319SOL    HW2 5187   0.697   2.705   2.805
  320SOL     OW 5188   8.195   5.092   0.118
  320SOL    HW1 5189   8.135   5.047   0.058
  320SOL    HW2 5190   8.279   5.047   0.104
  321SOL     OW 5191   2.034   1.836   2.578
  321SOL    HW1 5192   2.126   1.853   2.600
  321SOL    HW2 5193   1.985   1.902   2.627
  322SOL     OW 5194   8.468   7.232   0.933
  322SOL    HW1 5195   8.452   7.157   0.875
  322SOL    HW2 5196   8.563   7.241   0.935
  323SOL     OW 5197   8.322   8.634   2.942
  323SOL    HW1 5198   8.382   8.581   2.889
  323SOL    HW2 5199   8.287   8.699   2.882
  324SOL     OW 5200   7.907   8.337   2.289
  324SOL    HW1 5201   7.964   8.385   2.350
  324SOL    HW2 5202   7.941   8.248   2.291
  325SOL     OW 5203   2.464   8.721   3.527
  325SOL    HW1 5204   2.414   8.744   3.449
  325SOL    HW2 5205   2.547   8.768   3.516
  326SOL     OW 5206   4.186   5.842   2.656
  326SOL    HW1 5207   4.268   5.793   2.647
  326SOL    HW2 5208   4.172   5.848   2.750
  327SOL     OW 5209  -0.015   7.542   6.046
  327SOL    HW1 5210  -0.086   7.543   6.110
  327SOL    HW2 5211   0.019   7.631   6.047
  328SOL     OW 5212   8.186   3.263   0.433
  328SOL    HW1 5213   8.249   3.200   0.469
  328SOL    HW2 5214   8.141   3.297   0.510
  329SOL     OW 5215   5.665   4.873   3.250
  329SOL    HW1 5216   5.759   4.873   3.265
  329SOL    HW2 5217   5.635   4.790   3.287
  330SOL     OW 5218   1.844   2.924   1.062
  330SOL    HW1 5219   1.826   2.835   1.091
  330SOL    HW2 5220   1.763   2.972   1.077
  331SOL     OW 5221   2.298   2.659   0.983
  331SOL    HW1 5222   2.280   2.599   0.911
  331SOL    HW2 5223   2.266   2.614   1.061
  332SOL     OW 5224   2.851   5.675   4.256
  332SOL    HW1 5225   2.935   5.694   4.216
  332SOL    HW2 5226   2.795   5.646   4.184
  333SOL     OW 5227   3.868   7.761   5.599
  333SOL    HW1 5228   3.856   7.680   5.650
  333SOL    HW2 5229   3.867   7.732   5.508
  334SOL     OW 5230   4.107   8.187   4.957
  334SOL    HW1 5231   4.065   8.232   5.030
  334SOL    HW2 5232   4.038   8.173   4.893
  335SOL     OW 5233   1.781   5.780   1.321
  335SOL    HW1 5234   1.861   5.819   1.357
  335SOL    HW2 5235   1.778   5.692   1.358
  336SOL     OW 5236   3.256  10.174   5.999
  336SOL    HW1 5237   3.336  10.151   6.047
  336SOL    HW2 5238   3.270  10.264   5.969
  337SOL     OW 5239   6.572  10.089   5.609
  337SOL    HW1 5240   6.578  10.180   5.579
  337SOL    HW2 5241   6.658  10.052   5.588
  338SOL     OW 5242   2.099   4.295   1.695
  338SOL    HW1 5243   2.158   4.225   1.722
  338SOL    HW2 5244   2.012   4.257   1.704
  339SOL     OW 5245   6.109   8.320   3.300
  339SOL    HW1 5246   6.075   8.311   3.388
  339SOL    HW2 5247   6.188   8.374   3.310
  340SOL     OW 5248   4.806   5.221   3.648
  340SOL    HW1 5249   4.746   5.267   3.588
  340SOL    HW2 5250   4.751   5.153   3.688
  341SOL     OW 5251   1.821   1.702   1.616
  341SOL    HW1 5252   1.877   1.626   1.632
  341SOL    HW2 5253   1.778   1.683   1.533
  342SOL     OW 5254   0.403   5.926   4.272
  342SOL    HW1 5255   0.491   5.964   4.280
  342SOL    HW2 5256   0.345   6.002   4.268
  343SOL     OW 5257   1.461   7.897   3.500
  343SOL    HW1 5258   1.520   7.846   3.556
  343SOL    HW2 5259   1.380   7.846   3.498
  344SOL     OW 5260   1.382   3.615   3.499
  344SOL    HW1 5261   1.309   3.673   3.479
  344SOL    HW2 5262   1.426   3.601   3.415
  345SOL     OW 5263   7.893   1.520   0.090
  345SOL    HW1 5264   7.916   1.430   0.070
  345SOL    HW2 5265   7.903   1.527   0.185
  346SOL     OW 5266   2.301   8.782   3.312
  346SOL    HW1 5267   2.262   8.760   3.228
  346SOL    HW2 5268   2.321   8.876   3.306
  347SOL     OW 5269   2.630   2.289   3.844
  347SOL    HW1 5270   2.654   2.245   3.762
  347SOL    HW2 5271   2.640   2.382   3.825
  348SOL     OW 5272   4.407   4.411   1.618
  348SOL    HW1 5273   4.396   4.335   1.675
  348SOL    HW2 5274   4.322   4.421   1.575
  349SOL     OW 5275   7.414   2.129   0.624
  349SOL    HW1 5276   7.435   2.192   0.693
  349SOL    HW2 5277   7.499   2.098   0.593
  350SOL     OW 5278   4.523   5.803   3.866
  350SOL    HW1 5279   4.453   5.842   3.918
  350SOL    HW2 5280   4.576   5.878   3.838
  351SOL     OW 5281   4.898   2.651   4.415
  351SOL    HW1 5282   4.968   2.593   4.445
  351SOL    HW2 5283   4.847   2.597   4.354
  352SOL     OW 5284   3.531   7.697   0.987
  352SOL    HW1 5285   3.482   7.756   0.929
  352SOL    HW2 5286   3.508   7.726   1.075
  353SOL     OW 5287   0.805   0.732   0.948
  353SOL    HW1 5288   0.788   0.815   0.904
  353SOL    HW2 5289   0.801   0.667   0.877
  354SOL     OW 5290   1.654   4.329   3.413
  354SOL    HW1 5291   1.748   4.348   3.417
  354SOL    HW2 5292   1.612   4.415   3.420
  355SOL     OW 5293   2.751   2.739   4.328
  355SOL    HW1 5294   2.669   2.760   4.374
  355SOL    HW2 5295   2.723   2.719   4.239
  356SOL     OW 5296  -0.246   4.810   3.974
  356SOL    HW1 5297  -0.179   4.807   4.042
  356SOL    HW2 5298  -0.219   4.882   3.916
  357SOL     OW 5299   1.762   3.270   0.686
  357SOL    HW1 5300   1.786   3.199   0.746
  357SOL    HW2 5301   1.810   3.346   0.718
  358SOL     OW 5302   7.016   3.238   2.108
  358SOL    HW1 5303   7.009   3.208   2.198
  358SOL    HW2 5304   7.039   3.160   2.058
  359SOL     OW 5305   3.968   5.112   1.050
  359SOL    HW1 5306   3.963   5.204   1.023
  359SOL    HW2 5307   3.881   5.094   1.087
  360SOL     OW 5308   5.351   5.319   3.239
  360SOL    HW1 5309   5.398   5.262   3.300
  360SOL    HW2 5310   5.393   5.405   3.248
  361SOL     OW 5311   3.405   7.211   0.567
  361SOL    HW1 5312   3.463   7.138   0.591
  361SOL    HW2 5313   3.460   7.269   0.514
  362SOL     OW 5314   5.325   5.611   3.090
  362SOL    HW1 5315   5.253   5.548   3.092
  362SOL    HW2 5316   5.393   5.569   3.039
  363SOL     OW 5317   1.641   1.688   1.137
  363SOL    HW1 5318   1.560   1.738   1.133
  363SOL    HW2 5319   1.696   1.726   1.070
  364SOL     OW 5320  -0.960   3.711   5.524
  364SOL    HW1 5321  -0.991   3.636   5.473
  364SOL    HW2 5322  -0.875   3.733   5.486
  365SOL     OW 5323   7.646   6.941   0.713
  365SOL    HW1 5324   7.725   6.935   0.766
  365SOL    HW2 5325   7.577   6.904   0.767
  366SOL     OW 5326   1.342   7.033   4.244
  366SOL    HW1 5327   1.340   7.053   4.150
  366SOL    HW2 5328   1.312   6.942   4.250
  367SOL     OW 5329   4.036   8.014   5.590
  367SOL    HW1 5330   3.985   7.934   5.603
  367SOL    HW2 5331   4.117   7.999   5.639
  368SOL     OW 5332   4.857   6.494   0.688
  368SOL    HW1 5333   4.780   6.456   0.647
  368SOL    HW2 5334   4.899   6.544   0.618
  369SOL     OW 5335   4.010   7.822   2.179
  369SOL    HW1 5336   4.050   7.805   2.264
  369SOL    HW2 5337   4.016   7.738   2.133
  370SOL     OW 5338   5.569   6.172   5.610
  370SOL    HW1 5339   5.554   6.109   5.539
  370SOL    HW2 5340   5.665   6.172   5.622
  371SOL     OW 5341   2.529   4.536   2.986
  371SOL    HW1 5342   2.598   4.582   2.938
  371SOL    HW2 5343   2.537   4.567   3.076
  372SOL     OW 5344   5.507   2.566   3.895
  372SOL    HW1 5345   5.452   2.489   3.877
  372SOL    HW2 5346   5.456   2.640   3.861
  373SOL     OW 5347   5.568   7.485   1.643
  373SOL    HW1 5348   5.655   7.494   1.680
  373SOL    HW2 5349   5.516   7.553   1.686
  374SOL     OW 5350   3.570   6.183   1.131
  374SOL    HW1 5351   3.519   6.264   1.131
  374SOL    HW2 5352   3.523   6.125   1.072
  375SOL     OW 5353   2.800   4.309   2.893
  375SOL    HW1 5354   2.736   4.288   2.961
  375SOL    HW2 5355   2.830   4.397   2.914
  376SOL     OW 5356   2.388   4.542   2.558
  376SOL    HW1 5357   2.357   4.626   2.525
  376SOL    HW2 5358   2.340   4.477   2.507
  377SOL     OW 5359   3.543   3.280   4.395
  377SOL    HW1 5360   3.490   3.339   4.448
  377SOL    HW2 5361   3.543   3.319   4.307
  378SOL     OW 5362   6.908   6.235   4.205
  378SOL    HW1 5363   6.940   6.204   4.290
  378SOL    HW2 5364   6.815   6.211   4.204
  379SOL     OW 5365   4.935   9.355   6.286
  379SOL    HW1 5366   4.945   9.261   6.269
  379SOL    HW2 5367   5.018   9.393   6.258
  380SOL     OW 5368   6.935   5.528   0.588
  380SOL    HW1 5369   6.955   5.604   0.643
  380SOL    HW2 5370   6.988   5.541   0.509
  381SOL     OW 5371   5.256   9.722   6.138
  381SOL    HW1 5372   5.268   9.773   6.218
  381SOL    HW2 5373   5.345   9.702   6.108
  382SOL     OW 5374   3.351   9.002   4.967
  382SOL    HW1 5375   3.399   9.074   5.008
  382SOL    HW2 5376   3.343   8.935   5.035
  383SOL     OW 5377   4.032   7.010   0.235
  383SOL    HW1 5378   4.113   6.960   0.244
  383SOL    HW2 5379   4.033   7.071   0.309
  384SOL     OW 5380   4.103   3.647   4.028
  384SOL    HW1 5381   4.119   3.723   3.973
  384SOL    HW2 5382   4.188   3.601   4.030
  385SOL     OW 5383   0.647   6.181   2.997
  385SOL    HW1 5384   0.699   6.232   2.935
  385SOL    HW2 5385   0.597   6.246   3.045
  386SOL     OW 5386   0.334   3.668   5.311
  386SOL    HW1 5387   0.430   3.667   5.307
  386SOL    HW2 5388   0.311   3.760   5.295
  387SOL     OW 5389   0.141   3.103   3.477
  387SOL    HW1 5390   0.164   3.028   3.532
  387SOL    HW2 5391   0.171   3.079   3.390
  388SOL     OW 5392   3.551   6.655   4.887
  388SOL    HW1 5393   3.562   6.638   4.981
  388SOL    HW2 5394   3.639   6.675   4.855
  389SOL     OW 5395   5.400   5.413   4.852
  389SOL    HW1 5396   5.320   5.442   4.809
  389SOL    HW2 5397   5.450   5.494   4.869
  390SOL     OW 5398   4.556   3.827   1.506
  390SOL    HW1 5399   4.471   3.783   1.501
  390SOL    HW2 5400   4.596   3.794   1.586
  391SOL     OW 5401   1.265   9.528   4.731
  391SOL    HW1 5402   1.169   9.536   4.733
  391SOL    HW2 5403   1.289   9.503   4.820
  392SOL     OW 5404   6.714   4.002   1.494
  392SOL    HW1 5405   6.793   4.008   1.441
  392SOL    HW2 5406   6.667   3.927   1.459
  393SOL     OW 5407   5.452   4.730   2.189
  393SOL    HW1 5408   5.529   4.676   2.171
  393SOL    HW2 5409   5.486   4.819   2.196
  394SOL     OW 5410   5.977   5.348   0.934
  394SOL    HW1 5411   5.990   5.293   1.011
  394SOL    HW2 5412   5.985   5.438   0.967
  395SOL     OW 5413   4.018   7.651   3.117
  395SOL    HW1 5414   4.027   7.611   3.203
  395SOL    HW2 5415   3.982   7.581   3.062
  396SOL     OW 5416   1.228   3.867   2.850
  396SOL    HW1 5417   1.156   3.911   2.897
  396SOL    HW2 5418   1.296   3.856   2.916
  397SOL     OW 5419   5.627   5.320   2.313
  397SOL    HW1 5420   5.539   5.312   2.350
  397SOL    HW2 5421   5.680   5.259   2.364
  398SOL     OW 5422   2.046   3.089   2.536
  398SOL    HW1 5423   1.988   3.085   2.460
  398SOL    HW2 5424   2.134   3.086   2.498
  399SOL     OW 5425   2.324   7.623   2.595
  399SOL    HW1 5426   2.392   7.590   2.535
  399SOL    HW2 5427   2.245   7.575   2.571
  400SOL     OW 5428   0.231   3.893   2.513
  400SOL    HW1 5429   0.241   3.815   2.459
  400SOL    HW2 5430   0.218   3.859   2.602
  401SOL     OW 5431   7.678   5.930   0.390
  401SOL    HW1 5432   7.626   5.876   0.331
  401SOL    HW2 5433   7.625   5.937   0.469
  402SOL     OW 5434   1.143   6.581   5.298
  402SOL    HW1 5435   1.069   6.523   5.316
  402SOL    HW2 5436   1.109   6.642   5.232
  403SOL     OW 5437   3.351   3.568   0.099
  403SOL    HW1 5438   3.333   3.521   0.017
  403SOL    HW2 5439   3.291   3.529   0.162
  404SOL     OW 5440   1.294   5.237   3.723
  404SOL    HW1 5441   1.388   5.243   3.739
  404SOL    HW2 5442   1.286   5.207   3.633
  405SOL     OW 5443   5.930   5.152   0.254
  405SOL    HW1 5444   5.944   5.125   0.345
  405SOL    HW2 5445   5.836   5.168   0.247
  406SOL     OW 5446   2.010   6.440   2.820
  406SOL    HW1 5447   1.915   6.438   2.832
  406SOL    HW2 5448   2.045   6.436   2.909
  407SOL     OW 5449   3.079   7.654   6.288
  407SOL    HW1 5450   3.106   7.626   6.200
  407SOL    HW2 5451   3.088   7.575   6.342
  408SOL     OW 5452   5.995   3.574   0.913
  408SOL    HW1 5453   5.931   3.573   0.842
  408SOL    HW2 5454   6.046   3.654   0.899
  409SOL     OW 5455   2.285   1.232   0.636
  409SOL    HW1 5456   2.244   1.152   0.603
  409SOL    HW2 5457   2.302   1.285   0.557
  410SOL     OW 5458   5.443   9.136   5.527
  410SOL    HW1 5459   5.359   9.092   5.542
  410SOL    HW2 5460   5.418   9.226   5.502
  411SOL     OW 5461   3.470   1.756   2.367
  411SOL    HW1 5462   3.530   1.766   2.441
  411SOL    HW2 5463   3.410   1.687   2.394
  412SOL     OW 5464   3.570   3.332   2.072
  412SOL    HW1 5465   3.596   3.424   2.064
  412SOL    HW2 5466   3.534   3.326   2.161
  413SOL     OW 5467   7.035   3.896   2.164
  413SOL    HW1 5468   6.980   3.975   2.157
  413SOL    HW2 5469   7.077   3.904   2.249
  414SOL     OW 5470   0.975   4.562   1.321
  414SOL    HW1 5471   1.048   4.621   1.339
  414SOL    HW2 5472   0.926   4.559   1.402
  415SOL     OW 5473   0.642   1.762   2.984
  415SOL    HW1 5474   0.631   1.704   3.059
  415SOL    HW2 5475   0.560   1.811   2.980
  416SOL     OW 5476   5.966   3.562   3.423
  416SOL    HW1 5477   6.017   3.512   3.487
  416SOL    HW2 5478   5.885   3.512   3.412
  417SOL     OW 5479   2.464   8.928   4.796
  417SOL    HW1 5480   2.509   8.926   4.712
  417SOL    HW2 5481   2.387   8.872   4.784
  418SOL     OW 5482   7.066   5.662   1.457
  418SOL    HW1 5483   7.153   5.623   1.467
  418SOL    HW2 5484   7.007   5.587   1.447
  419SOL     OW 5485   4.956  10.284   5.204
  419SOL    HW1 5486   4.929  10.193   5.188
  419SOL    HW2 5487   4.910  10.335   5.138
  420SOL     OW 5488   3.910   3.175   4.749
  420SOL    HW1 5489   3.916   3.164   4.654
  420SOL    HW2 5490   3.969   3.109   4.785
  421SOL     OW 5491   3.501   2.666   4.315
  421SOL    HW1 5492   3.471   2.740   4.367
  421SOL    HW2 5493   3.584   2.640   4.355
  422SOL     OW 5494   0.893   5.371   1.923
  422SOL    HW1 5495   0.848   5.287   1.912
  422SOL    HW2 5496   0.979   5.349   1.959
  423SOL     OW 5497   5.167   4.662   1.003
  423SOL    HW1 5498   5.152   4.678   1.096
  423SOL    HW2 5499   5.114   4.728   0.958
  424SOL     OW 5500   0.546   3.577   4.886
  424SOL    HW1 5501   0.586   3.661   4.905
  424SOL    HW2 5502   0.452   3.594   4.888
  425SOL     OW 5503   1.440   4.275   2.176
  425SOL    HW1 5504   1.370   4.249   2.236
  425SOL    HW2 5505   1.398   4.338   2.117
  426SOL     OW 5506   4.955   4.510   3.070
  426SOL    HW1 5507   4.971   4.425   3.029
  426SOL    HW2 5508   4.965   4.494   3.164
  427SOL     OW 5509   8.036   9.312   4.045
  427SOL    HW1 5510   8.009   9.318   4.137
  427SOL    HW2 5511   7.965   9.266   4.002
  428SOL     OW 5512   1.565   7.479   4.931
  428SOL    HW1 5513   1.597   7.514   5.014
  428SOL    HW2 5514   1.552   7.556   4.876
  429SOL     OW 5515   4.753   3.867   3.804
  429SOL    HW1 5516   4.714   3.782   3.822
  429SOL    HW2 5517   4.841   3.862   3.839
  430SOL     OW 5518   5.680   7.887   1.501
  430SOL    HW1 5519   5.646   7.859   1.587
  430SOL    HW2 5520   5.631   7.966   1.480
  431SOL     OW 5521   2.172   5.938   3.007
  431SOL    HW1 5522   2.256   5.898   3.030
  431SOL    HW2 5523   2.122   5.935   3.089
  432SOL     OW 5524   5.447   6.241   1.447
  432SOL    HW1 5525   5.482   6.292   1.374
  432SOL    HW2 5526   5.376   6.295   1.482
  433SOL     OW 5527   4.632   3.636   4.540
  433SOL    HW1 5528   4.655   3.547   4.514
  433SOL    HW2 5529   4.567   3.624   4.609
  434SOL     OW 5530   6.664   7.136   2.455
  434SOL    HW1 5531   6.703   7.135   2.542
  434SOL    HW2 5532   6.571   7.119   2.469
  435SOL     OW 5533   5.474   6.176   0.743
  435SOL    HW1 5534   5.552   6.186   0.796
  435SOL    HW2 5535   5.402   6.175   0.806
  436SOL     OW 5536   6.750   9.485   5.394
  436SOL    HW1 5537   6.719   9.494   5.484
  436SOL    HW2 5538   6.729   9.394   5.371
  437SOL     OW 5539   3.738   8.782   3.076
  437SOL    HW1 5540   3.767   8.758   3.164
  437SOL    HW2 5541   3.704   8.700   3.039
  438SOL     OW 5542   0.897   3.165   2.363
  438SOL    HW1 5543   0.815   3.213   2.352
  438SOL    HW2 5544   0.952   3.222   2.416
  439SOL     OW 5545   4.590   4.764   1.929
  439SOL    HW1 5546   4.564   4.715   1.851
  439SOL    HW2 5547   4.670   4.721   1.959
  440SOL     OW 5548   4.388   9.347   5.452
  440SOL    HW1 5549   4.447   9.333   5.525
  440SOL    HW2 5550   4.428   9.300   5.379
  441SOL     OW 5551   4.642   8.199   4.343
  441SOL    HW1 5552   4.570   8.238   4.393
  441SOL    HW2 5553   4.626   8.105   4.347
  442SOL     OW 5554   1.744   5.027   2.873
  442SOL    HW1 5555   1.837   5.050   2.870
  442SOL    HW2 5556   1.698   5.109   2.859
  443SOL     OW 5557   3.132   8.390   5.498
  443SOL    HW1 5558   3.051   8.441   5.504
  443SOL    HW2 5559   3.185   8.421   5.572
  444SOL     OW 5560   7.639   4.206   1.815
  444SOL    HW1 5561   7.713   4.265   1.827
  444SOL    HW2 5562   7.606   4.189   1.903
  445SOL     OW 5563   4.823   3.760   3.301
  445SOL    HW1 5564   4.787   3.724   3.381
  445SOL    HW2 5565   4.912   3.724   3.295
  446SOL     OW 5566   2.801   5.817   0.422
  446SOL    HW1 5567   2.835   5.797   0.334
  446SOL    HW2 5568   2.750   5.897   0.411
  447SOL     OW 5569   3.167   3.011   1.404
  447SOL    HW1 5570   3.191   3.001   1.496
  447SOL    HW2 5571   3.115   3.092   1.401
  448SOL     OW 5572   7.606   5.605   0.689
  448SOL    HW1 5573   7.572   5.535   0.744
  448SOL    HW2 5574   7.696   5.580   0.670
  449SOL     OW 5575   4.614   7.151   2.146
  449SOL    HW1 5576   4.659   7.219   2.096
  449SOL    HW2 5577   4.621   7.073   2.091
  450SOL     OW 5578   2.066   7.184   1.609
  450SOL    HW1 5579   2.026   7.188   1.523
  450SOL    HW2 5580   2.134   7.117   1.600
  451SOL     OW 5581   4.705   8.834   4.616
  451SOL    HW1 5582   4.698   8.791   4.531
  451SOL    HW2 5583   4.779   8.893   4.607
  452SOL     OW 5584  -0.703   3.787   5.464
  452SOL    HW1 5585  -0.645   3.789   5.388
  452SOL    HW2 5586  -0.652   3.828   5.534
  453SOL     OW 5587   3.240   3.169   2.739
  453SOL    HW1 5588   3.250   3.084   2.782
  453SOL    HW2 5589   3.213   3.147   2.649
  454SOL     OW 5590   7.281   4.399   2.401
  454SOL    HW1 5591   7.337   4.330   2.365
  454SOL    HW2 5592   7.244   4.443   2.325
  455SOL     OW 5593   4.315   4.024   3.404
  455SOL    HW1 5594   4.376   4.046   3.333
  455SOL    HW2 5595   4.244   3.977   3.360
  456SOL     OW 5596   6.891   4.788   2.578
  456SOL    HW1 5597   6.881   4.757   2.488
  456SOL    HW2 5598   6.801   4.804   2.607
  457SOL     OW 5599   6.966   8.242   5.672
  457SOL    HW1 5600   6.953   8.333   5.699
  457SOL    HW2 5601   6.912   8.232   5.594
  458SOL     OW 5602   2.689   7.742   2.749
  458SOL    HW1 5603   2.769   7.701   2.718
  458SOL    HW2 5604   2.628   7.735   2.676
  459SOL     OW 5605   2.475   7.684   3.744
  459SOL    HW1 5606   2.389   7.690   3.702
  459SOL    HW2 5607   2.505   7.595   3.725
  460SOL     OW 5608   2.364   2.942   4.866
  460SOL    HW1 5609   2.290   2.931   4.807
  460SOL    HW2 5610   2.343   3.020   4.918
  461SOL     OW 5611   4.128   8.607   2.575
  461SOL    HW1 5612   4.217   8.638   2.593
  461SOL    HW2 5613   4.088   8.678   2.524
  462SOL     OW 5614   7.432   7.562   3.796
  462SOL    HW1 5615   7.396   7.589   3.880
  462SOL    HW2 5616   7.526   7.580   3.803
  463SOL     OW 5617   5.913   4.447   0.991
  463SOL    HW1 5618   5.832   4.460   0.942
  463SOL    HW2 5619   5.978   4.426   0.925
  464SOL     OW 5620   6.731   3.528   1.861
  464SOL    HW1 5621   6.775   3.605   1.896
  464SOL    HW2 5622   6.714   3.550   1.769
  465SOL     OW 5623   1.761   7.165   5.293
  465SOL    HW1 5624   1.730   7.117   5.370
  465SOL    HW2 5625   1.755   7.257   5.318
  466SOL     OW 5626   7.593   6.699   1.176
  466SOL    HW1 5627   7.622   6.608   1.180
  466SOL    HW2 5628   7.553   6.716   1.261
  467SOL     OW 5629   2.035   2.849   4.184
  467SOL    HW1 5630   2.087   2.885   4.112
  467SOL    HW2 5631   1.962   2.910   4.194
  468SOL     OW 5632   7.621   0.987   0.351
  468SOL    HW1 5633   7.656   1.067   0.313
  468SOL    HW2 5634   7.578   0.942   0.278
  469SOL     OW 5635  -0.031   3.546   4.790
  469SOL    HW1 5636  -0.091   3.541   4.716
  469SOL    HW2 5637  -0.029   3.456   4.825
  470SOL     OW 5638   2.891   3.322   0.426
  470SOL    HW1 5639   2.951   3.312   0.500
  470SOL    HW2 5640   2.928   3.266   0.358
  471SOL     OW 5641   1.145   8.199   4.760
  471SOL    HW1 5642   1.077   8.236   4.704
  471SOL    HW2 5643   1.221   8.256   4.747
  472SOL     OW 5644   6.247   2.706   0.657
  472SOL    HW1 5645   6.243   2.747   0.571
  472SOL    HW2 5646   6.315   2.639   0.648
  473SOL     OW 5647   1.962   8.822   3.632
  473SOL    HW1 5648   1.987   8.820   3.540
  473SOL    HW2 5649   1.985   8.911   3.661
  474SOL     OW 5650   3.788   4.058   0.525
  474SOL    HW1 5651   3.789   4.133   0.466
  474SOL    HW2 5652   3.878   4.024   0.521
  475SOL     OW 5653   2.832   5.990   3.061
  475SOL    HW1 5654   2.915   5.963   3.100
  475SOL    HW2 5655   2.810   6.072   3.107
  476SOL     OW 5656   4.017   1.756   1.567
  476SOL    HW1 5657   3.928   1.733   1.596
  476SOL    HW2 5658   4.075   1.708   1.626
  477SOL     OW 5659   2.953   6.639   1.731
  477SOL    HW1 5660   2.933   6.619   1.822
  477SOL    HW2 5661   3.028   6.698   1.735
  478SOL     OW 5662   0.175   6.656   3.638
  478SOL    HW1 5663   0.100   6.635   3.582
  478SOL    HW2 5664   0.245   6.598   3.609
  479SOL     OW 5665   2.838   8.582   4.763
  479SOL    HW1 5666   2.744   8.573   4.751
  479SOL    HW2 5667   2.872   8.603   4.676
  480SOL     OW 5668   4.002   4.206   1.671
  480SOL    HW1 5669   4.028   4.230   1.582
  480SOL    HW2 5670   4.046   4.122   1.687
  481SOL     OW 5671   0.956   4.627   4.002
  481SOL    HW1 5672   0.908   4.591   4.077
  481SOL    HW2 5673   0.908   4.706   3.978
  482SOL     OW 5674   0.510   2.563   3.614
  482SOL    HW1 5675   0.603   2.584   3.620
  482SOL    HW2 5676   0.472   2.597   3.695
  483SOL     OW 5677   6.927   6.608   3.387
  483SOL    HW1 5678   6.975   6.530   3.361
  483SOL    HW2 5679   6.977   6.681   3.350
  484SOL     OW 5680   0.785   8.533   4.775
  484SOL    HW1 5681   0.745   8.478   4.708
  484SOL    HW2 5682   0.851   8.477   4.816
  485SOL     OW 5683   2.000   6.920   3.852
  485SOL    HW1 5684   2.076   6.974   3.831
  485SOL    HW2 5685   2.017   6.836   3.808
  486SOL     OW 5686   1.636   1.647   2.765
  486SOL    HW1 5687   1.598   1.651   2.853
  486SOL    HW2 5688   1.674   1.733   2.752
  487SOL     OW 5689   4.659   4.168   4.242
  487SOL    HW1 5690   4.717   4.141   4.313
  487SOL    HW2 5691   4.574   4.182   4.285
  488SOL     OW 5692   2.364   2.704   4.067
  488SOL    HW1 5693   2.349   2.783   4.118
  488SOL    HW2 5694   2.288   2.698   4.009
  489SOL     OW 5695   3.984   8.116   5.841
  489SOL    HW1 5696   4.001   8.087   5.752
  489SOL    HW2 5697   3.909   8.176   5.832
  490SOL     OW 5698  -0.512   4.204   4.370
  490SOL    HW1 5699  -0.588   4.262   4.372
  490SOL    HW2 5700  -0.473   4.213   4.457
  491SOL     OW 5701   5.951   5.944   2.286
  491SOL    HW1 5702   5.945   5.902   2.200
  491SOL    HW2 5703   5.891   6.018   2.280
  492SOL     OW 5704   3.713   3.886   2.818
  492SOL    HW1 5705   3.801   3.854   2.840
  492SOL    HW2 5706   3.654   3.836   2.875
  493SOL     OW 5707   3.488   9.216   5.043
  493SOL    HW1 5708   3.566   9.258   5.007
  493SOL    HW2 5709   3.475   9.259   5.128
  494SOL     OW 5710   5.264   6.527   1.373
  494SOL    HW1 5711   5.206   6.463   1.331
  494SOL    HW2 5712   5.282   6.489   1.459
  495SOL     OW 5713   3.345   8.490   5.077
  495SOL    HW1 5714   3.299   8.421   5.030
  495SOL    HW2 5715   3.404   8.528   5.011
  496SOL     OW 5716   3.627   4.722   0.201
  496SOL    HW1 5717   3.722   4.722   0.188
  496SOL    HW2 5718   3.604   4.815   0.211
  497SOL     OW 5719   4.412   2.023   2.985
  497SOL    HW1 5720   4.324   2.012   2.950
  497SOL    HW2 5721   4.401   2.018   3.079
  498SOL     OW 5722   6.189   6.327   4.079
  498SOL    HW1 5723   6.108   6.344   4.033
  498SOL    HW2 5724   6.194   6.231   4.084
  499SOL     OW 5725   6.465   8.138   5.474
  499SOL    HW1 5726   6.421   8.074   5.418
  499SOL    HW2 5727   6.476   8.093   5.558
  500SOL     OW 5728   3.934   7.394   2.976
  500SOL    HW1 5729   3.900   7.383   3.065
  500SOL    HW2 5730   3.895   7.322   2.926
  501SOL     OW 5731   4.665   8.531   3.027
  501SOL    HW1 5732   4.673   8.489   3.113
  501SOL    HW2 5733   4.608   8.606   3.043
  502SOL     OW 5734   9.016   6.446   0.452
  502SOL    HW1 5735   8.997   6.540   0.458
  502SOL    HW2 5736   8.930   6.405   0.444
  503SOL     OW 5737   3.443   4.521   0.144
  503SOL    HW1 5738   3.406   4.572   0.071
  503SOL    HW2 5739   3.499   4.583   0.191
  504SOL     OW 5740   2.431   2.479   0.181
  504SOL    HW1 5741   2.353   2.528   0.158
  504SOL    HW2 5742   2.495   2.546   0.206
  505SOL     OW 5743   7.396   7.397   4.174
  505SOL    HW1 5744   7.432   7.324   4.122
  505SOL    HW2 5745   7.321   7.359   4.220
  506SOL     OW 5746   5.491   7.698   2.706
  506SOL    HW1 5747   5.514   7.725   2.795
  506SOL    HW2 5748   5.438   7.619   2.717
  507SOL     OW 5749   2.800   8.674   4.481
  507SOL    HW1 5750   2.814   8.762   4.444
  507SOL    HW2 5751   2.822   8.615   4.410
  508SOL     OW 5752   8.108   3.361   1.073
  508SOL    HW1 5753   8.098   3.369   1.168
  508SOL    HW2 5754   8.173   3.427   1.050
  509SOL     OW 5755   7.466  10.277   5.756
  509SOL    HW1 5756   7.436  10.350   5.702
  509SOL    HW2 5757   7.560  10.293   5.767
  510SOL     OW 5758   0.850   5.822   2.788
  510SOL    HW1 5759   0.912   5.878   2.742
  510SOL    HW2 5760   0.843   5.859   2.876
  511SOL     OW 5761   5.127   3.514   2.209
  511SOL    HW1 5762   5.139   3.479   2.121
  511SOL    HW2 5763   5.067   3.588   2.197
  512SOL     OW 5764   0.153   4.621   5.473
  512SOL    HW1 5765   0.111   4.622   5.559
  512SOL    HW2 5766   0.103   4.557   5.423
  513SOL     OW 5767   5.417   7.492   5.988
  513SOL    HW1 5768   5.407   7.463   6.078
  513SOL    HW2 5769   5.463   7.421   5.945
  514SOL     OW 5770   7.437   4.589   0.682
  514SOL    HW1 5771   7.514   4.606   0.628
  514SOL    HW2 5772   7.363   4.617   0.629
  515SOL     OW 5773   7.206   8.405   2.519
  515SOL    HW1 5774   7.189   8.466   2.447
  515SOL    HW2 5775   7.170   8.321   2.489
  516SOL     OW 5776   5.849   4.200   0.496
  516SOL    HW1 5777   5.817   4.116   0.528
  516SOL    HW2 5778   5.772   4.243   0.459
  517SOL     OW 5779   2.039   5.827   1.095
  517SOL    HW1 5780   2.001   5.903   1.138
  517SOL    HW2 5781   1.985   5.813   1.017
  518SOL     OW 5782   5.736   8.955   3.604
  518SOL    HW1 5783   5.813   9.008   3.583
  518SOL    HW2 5784   5.770   8.886   3.661
  519SOL     OW 5785   7.795   7.424   2.248
  519SOL    HW1 5786   7.725   7.485   2.223
  519SOL    HW2 5787   7.818   7.449   2.337
  520SOL     OW 5788   8.036   8.927   4.295
  520SOL    HW1 5789   8.036   8.869   4.219
  520SOL    HW2 5790   8.087   9.003   4.267
  521SOL     OW 5791   5.918   3.797   2.226
  521SOL    HW1 5792   5.878   3.826   2.145
  521SOL    HW2 5793   5.978   3.727   2.199
  522SOL     OW 5794   6.547   4.270   2.812
  522SOL    HW1 5795   6.508   4.292   2.728
  522SOL    HW2 5796   6.494   4.198   2.845
  523SOL     OW 5797   1.770   5.208   3.482
  523SOL    HW1 5798   1.848   5.249   3.446
  523SOL    HW2 5799   1.797   5.118   3.500
  524SOL     OW 5800   5.018   8.076   2.420
  524SOL    HW1 5801   4.969   8.017   2.478
  524SOL    HW2 5802   5.032   8.024   2.341
  525SOL     OW 5803   5.446   5.843   6.019
  525SOL    HW1 5804   5.465   5.855   5.925
  525SOL    HW2 5805   5.532   5.828   6.058
  526SOL     OW 5806   4.254   4.225   2.368
  526SOL    HW1 5807   4.196   4.149   2.376
  526SOL    HW2 5808   4.324   4.196   2.310
  527SOL     OW 5809   5.870   7.763   1.339
  527SOL    HW1 5810   5.826   7.684   1.306
  527SOL    HW2 5811   5.802   7.810   1.386
  528SOL     OW 5812   5.744   8.905   4.426
  528SOL    HW1 5813   5.790   8.986   4.447
  528SOL    HW2 5814   5.782   8.876   4.343
  529SOL     OW 5815   4.621   7.108   3.333
  529SOL    HW1 5816   4.707   7.137   3.362
  529SOL    HW2 5817   4.625   7.012   3.341
  530SOL     OW 5818   6.069   5.967   3.593
  530SOL    HW1 5819   6.127   5.981   3.667
  530SOL    HW2 5820   6.126   5.938   3.522
  531SOL     OW 5821   0.593   2.130   0.496
  531SOL    HW1 5822   0.674   2.099   0.457
  531SOL    HW2 5823   0.600   2.226   0.493
  532SOL     OW 5824   7.391   5.085   2.042
  532SOL    HW1 5825   7.344   5.169   2.043
  532SOL    HW2 5826   7.324   5.021   2.019
  533SOL     OW 5827   7.720   2.837   0.563
  533SOL    HW1 5828   7.651   2.776   0.536
  533SOL    HW2 5829   7.718   2.834   0.658
  534SOL     OW 5830   4.823   6.963   0.125
  534SOL    HW1 5831   4.862   6.997   0.045
  534SOL    HW2 5832   4.752   6.906   0.096
  535SOL     OW 5833   5.059   4.061   5.309
  535SOL    HW1 5834   4.996   4.068   5.381
  535SOL    HW2 5835   5.065   3.968   5.290
  536SOL     OW 5836   3.087   7.135   3.890
  536SOL    HW1 5837   3.097   7.045   3.922
  536SOL    HW2 5838   3.162   7.148   3.831
  537SOL     OW 5839   0.714   7.428   4.531
  537SOL    HW1 5840   0.713   7.334   4.548
  537SOL    HW2 5841   0.713   7.468   4.618
  538SOL     OW 5842   3.490   3.210   0.884
  538SOL    HW1 5843   3.547   3.277   0.846
  538SOL    HW2 5844   3.525   3.128   0.851
  539SOL     OW 5845   1.494   2.136   0.420
  539SOL    HW1 5846   1.535   2.183   0.493
  539SOL    HW2 5847   1.507   2.043   0.441
  540SOL     OW 5848   6.819   5.575   4.326
  540SOL    HW1 5849   6.788   5.495   4.283
  540SOL    HW2 5850   6.742   5.609   4.371
  541SOL     OW 5851   6.418   5.195   2.286
  541SOL    HW1 5852   6.399   5.210   2.379
  541SOL    HW2 5853   6.514   5.194   2.282
  542SOL     OW 5854   0.407   6.605   5.804
  542SOL    HW1 5855   0.498   6.586   5.826
  542SOL    HW2 5856   0.367   6.519   5.790
  543SOL     OW 5857   0.777   0.515   0.791
  543SOL    HW1 5858   0.749   0.539   0.702
  543SOL    HW2 5859   0.783   0.420   0.789
  544SOL     OW 5860   2.537   2.037   3.266
  544SOL    HW1 5861   2.493   2.060   3.185
  544SOL    HW2 5862   2.612   2.096   3.271
  545SOL     OW 5863   6.044   7.865   3.277
  545SOL    HW1 5864   6.120   7.810   3.296
  545SOL    HW2 5865   6.082   7.943   3.236
  546SOL     OW 5866   0.571   7.190   3.619
  546SOL    HW1 5867   0.600   7.281   3.624
  546SOL    HW2 5868   0.501   7.183   3.684
  547SOL     OW 5869   1.370   9.459   3.880
  547SOL    HW1 5870   1.458   9.425   3.872
  547SOL    HW2 5871   1.358   9.514   3.803
  548SOL     OW 5872   5.694   3.583   2.570
  548SOL    HW1 5873   5.703   3.579   2.665
  548SOL    HW2 5874   5.749   3.657   2.544
  549SOL     OW 5875   6.665   7.360   5.978
  549SOL    HW1 5876   6.655   7.418   6.053
  549SOL    HW2 5877   6.709   7.413   5.912
  550SOL     OW 5878   5.017   8.289   2.758
  550SOL    HW1 5879   5.058   8.204   2.744
  550SOL    HW2 5880   4.952   8.274   2.827
  551SOL     OW 5881   2.871   9.862   4.639
  551SOL    HW1 5882   2.923   9.865   4.719
  551SOL    HW2 5883   2.781   9.850   4.670
  552SOL     OW 5884   2.523   5.950   2.300
  552SOL    HW1 5885   2.494   5.859   2.298
  552SOL    HW2 5886   2.542   5.968   2.392
  553SOL     OW 5887   6.164   3.184   2.766
  553SOL    HW1 5888   6.150   3.120   2.696
  553SOL    HW2 5889   6.078   3.223   2.780
  554SOL     OW 5890   1.105   1.706   0.061
  554SOL    HW1 5891   1.198   1.699   0.039
  554SOL    HW2 5892   1.080   1.793   0.028
  555SOL     OW 5893   5.026   3.760   5.217
  555SOL    HW1 5894   5.094   3.707   5.176
  555SOL    HW2 5895   4.962   3.776   5.147
  556SOL     OW 5896   5.020   3.563   4.988
  556SOL    HW1 5897   4.981   3.482   4.955
  556SOL    HW2 5898   4.950   3.627   4.983
  557SOL     OW 5899   8.828   8.165   2.465
  557SOL    HW1 5900   8.756   8.127   2.516
  557SOL    HW2 5901   8.800   8.157   2.374
  558SOL     OW 5902   1.617   9.611   6.219
  558SOL    HW1 5903   1.615   9.705   6.238
  558SOL    HW2 5904   1.646   9.606   6.128
  559SOL     OW 5905   6.983   3.650   2.420
  559SOL    HW1 5906   6.903   3.648   2.367
  559SOL    HW2 5907   6.978   3.571   2.474
  560SOL     OW 5908   3.997   7.432   1.646
  560SOL    HW1 5909   4.042   7.365   1.595
  560SOL    HW2 5910   4.060   7.457   1.714
  561SOL     OW 5911   2.074   7.538   2.512
  561SOL    HW1 5912   2.052   7.455   2.553
  561SOL    HW2 5913   2.054   7.526   2.420
  562SOL     OW 5914   2.633   3.563   3.104
  562SOL    HW1 5915   2.655   3.644   3.058
  562SOL    HW2 5916   2.605   3.502   3.035
  563SOL     OW 5917   4.264   5.993   0.409
  563SOL    HW1 5918   4.294   6.003   0.319
  563SOL    HW2 5919   4.343   6.007   0.462
  564SOL     OW 5920   4.638   1.874   2.573
  564SOL    HW1 5921   4.651   1.786   2.610
  564SOL    HW2 5922   4.716   1.923   2.601
  565SOL     OW 5923   1.638  10.413   6.071
  565SOL    HW1 5924   1.711  10.423   6.132
  565SOL    HW2 5925   1.562  10.401   6.127
  566SOL     OW 5926   5.854   6.172   3.829
  566SOL    HW1 5927   5.795   6.102   3.855
  566SOL    HW2 5928   5.865   6.161   3.734
  567SOL     OW 5929   7.182   5.850   0.584
  567SOL    HW1 5930   7.235   5.924   0.554
  567SOL    HW2 5931   7.235   5.773   0.562
  568SOL     OW 5932   1.397   7.543   3.332
  568SOL    HW1 5933   1.335   7.484   3.375
  568SOL    HW2 5934   1.343   7.617   3.303
  569SOL     OW 5935   2.402   2.274   0.556
  569SOL    HW1 5936   2.428   2.355   0.600
  569SOL    HW2 5937   2.359   2.222   0.624
  570SOL     OW 5938   3.023   7.037   2.321
  570SOL    HW1 5939   3.070   6.994   2.393
  570SOL    HW2 5940   3.048   7.129   2.329
  571SOL     OW 5941   3.069   1.614   1.346
  571SOL    HW1 5942   3.141   1.671   1.319
  571SOL    HW2 5943   2.991   1.656   1.311
  572SOL     OW 5944   4.345   8.954   6.140
  572SOL    HW1 5945   4.275   9.011   6.110
  572SOL    HW2 5946   4.364   8.897   6.066
  573SOL     OW 5947  -0.531   4.332   5.285
  573SOL    HW1 5948  -0.564   4.246   5.312
  573SOL    HW2 5949  -0.468   4.355   5.352
  574SOL     OW 5950   6.181   8.011   2.897
  574SOL    HW1 5951   6.240   7.995   2.822
  574SOL    HW2 5952   6.096   8.026   2.857
  575SOL     OW 5953   4.314   3.130   1.621
  575SOL    HW1 5954   4.393   3.180   1.638
  575SOL    HW2 5955   4.242   3.190   1.642
  576SOL     OW 5956  -0.663   6.655   5.095
  576SOL    HW1 5957  -0.630   6.595   5.028
  576SOL    HW2 5958  -0.627   6.740   5.070
  577SOL     OW 5959   2.900   8.537   5.532
  577SOL    HW1 5960   2.931   8.627   5.528
  577SOL    HW2 5961   2.805   8.544   5.538
  578SOL     OW 5962   7.817   7.647   3.081
  578SOL    HW1 5963   7.866   7.571   3.048
  578SOL    HW2 5964   7.884   7.709   3.108
  579SOL     OW 5965   7.951   6.570   0.306
  579SOL    HW1 5966   7.865   6.603   0.329
  579SOL    HW2 5967   7.934   6.486   0.262
  580SOL     OW 5968   3.696   2.479   2.988
  580SOL    HW1 5969   3.754   2.493   3.063
  580SOL    HW2 5970   3.733   2.533   2.918
  581SOL     OW 5971   4.941   5.289   4.704
  581SOL    HW1 5972   4.886   5.344   4.760
  581SOL    HW2 5973   4.900   5.296   4.617
  582SOL     OW 5974   0.910   5.503   2.907
  582SOL    HW1 5975   0.820   5.513   2.875
  582SOL    HW2 5976   0.934   5.414   2.885
  583SOL     OW 5977   0.353   4.320   3.630
  583SOL    HW1 5978   0.358   4.225   3.636
  583SOL    HW2 5979   0.306   4.347   3.709
  584SOL     OW 5980   1.962   1.147   0.078
  584SOL    HW1 5981   1.995   1.130  -0.010
  584SOL    HW2 5982   1.868   1.129   0.072
  585SOL     OW 5983   6.828   4.334   1.546
  585SOL    HW1 5984   6.863   4.250   1.578
  585SOL    HW2 5985   6.754   4.309   1.490
  586SOL     OW 5986   2.105   8.000   5.337
  586SOL    HW1 5987   2.094   7.908   5.314
  586SOL    HW2 5988   2.024   8.042   5.306
  587SOL     OW 5989   2.276   7.498   4.493
  587SOL    HW1 5990   2.193   7.546   4.488
  587SOL    HW2 5991   2.330   7.536   4.424
  588SOL     OW 5992   6.018   4.932   4.142
  588SOL    HW1 5993   5.992   4.963   4.229
  588SOL    HW2 5994   5.943   4.950   4.086
  589SOL     OW 5995   8.585   7.130   2.551
  589SOL    HW1 5996   8.642   7.205   2.536
  589SOL    HW2 5997   8.496   7.165   2.543
  590SOL     OW 5998   2.152   0.784   0.715
  590SOL    HW1 5999   2.209   0.830   0.653
  590SOL    HW2 6000   2.213   0.740   0.774
  591SOL     OW 6001   8.461   7.755   1.233
  591SOL    HW1 6002   8.382   7.796   1.268
  591SOL    HW2 6003   8.471   7.792   1.145
  592SOL     OW 6004   6.544   8.188   4.770
  592SOL    HW1 6005   6.552   8.280   4.795
  592SOL    HW2 6006   6.554   8.189   4.675
  593SOL     OW 6007   8.600   6.397   0.143
  593SOL    HW1 6008   8.580   6.310   0.177
  593SOL    HW2 6009   8.606   6.385   0.049
  594SOL     OW 6010   0.835   9.336   5.383
  594SOL    HW1 6011   0.930   9.345   5.382
  594SOL    HW2 6012   0.818   9.270   5.450
  595SOL     OW 6013   5.143   6.971   4.734
  595SOL    HW1 6014   5.109   6.949   4.647
  595SOL    HW2 6015   5.102   7.055   4.756
  596SOL     OW 6016  -0.328   2.209   2.550
  596SOL    HW1 6017  -0.306   2.216   2.644
  596SOL    HW2 6018  -0.423   2.208   2.548
  597SOL     OW 6019   5.031   8.004   2.026
  597SOL    HW1 6020   4.942   8.011   2.060
  597SOL    HW2 6021   5.074   8.085   2.054
  598SOL     OW 6022   4.282   5.154   1.921
  598SOL    HW1 6023   4.210   5.151   1.984
  598SOL    HW2 6024   4.348   5.095   1.957
  599SOL     OW 6025   7.530   4.449   2.076
  599SOL    HW1 6026   7.475   4.519   2.041
  599SOL    HW2 6027   7.589   4.494   2.136
  600SOL     OW 6028   6.500   2.136   2.944
  600SOL    HW1 6029   6.575   2.092   2.984
  600SOL    HW2 6030   6.424   2.089   2.978
  601SOL     OW 6031   3.581   6.444   3.317
  601SOL    HW1 6032   3.606   6.373   3.258
  601SOL    HW2 6033   3.532   6.505   3.262
  602SOL     OW 6034   8.063   8.754   2.826
  602SOL    HW1 6035   8.088   8.713   2.909
  602SOL    HW2 6036   8.048   8.846   2.848
  603SOL     OW 6037  -0.981   2.828   3.485
  603SOL    HW1 6038  -0.931   2.899   3.445
  603SOL    HW2 6039  -1.072   2.845   3.460
  604SOL     OW 6040   8.016   4.085   1.066
  604SOL    HW1 6041   8.059   4.132   1.137
  604SOL    HW2 6042   8.042   3.994   1.078
  605SOL     OW 6043   5.631   5.495   3.706
  605SOL    HW1 6044   5.601   5.581   3.679
  605SOL    HW2 6045   5.667   5.509   3.794
  606SOL     OW 6046   5.072   4.409   4.581
  606SOL    HW1 6047   5.095   4.452   4.664
  606SOL    HW2 6048   5.000   4.350   4.604
  607SOL     OW 6049   8.409   5.502   2.019
  607SOL    HW1 6050   8.486   5.455   1.989
  607SOL    HW2 6051   8.380   5.454   2.096
  608SOL     OW 6052   2.994   6.546   5.536
  608SOL    HW1 6053   3.020   6.479   5.473
  608SOL    HW2 6054   3.059   6.540   5.606
  609SOL     OW 6055   6.620   6.953   1.438
  609SOL    HW1 6056   6.608   6.908   1.355
  609SOL    HW2 6057   6.624   7.046   1.414
  610SOL     OW 6058  -1.300   5.066   5.191
  610SOL    HW1 6059  -1.299   5.027   5.104
  610SOL    HW2 6060  -1.382   5.035   5.230
  611SOL     OW 6061  -0.098   6.996   4.493
  611SOL    HW1 6062  -0.072   6.953   4.575
  611SOL    HW2 6063  -0.015   7.011   4.447
  612SOL     OW 6064   0.253   1.907   2.153
  612SOL    HW1 6065   0.278   1.820   2.120
  612SOL    HW2 6066   0.332   1.960   2.141
  613SOL     OW 6067   3.509   7.581   5.132
  613SOL    HW1 6068   3.421   7.565   5.166
  613SOL    HW2 6069   3.552   7.495   5.135
  614SOL     OW 6070   0.027   9.205   6.279
  614SOL    HW1 6071   0.030   9.273   6.346
  614SOL    HW2 6072   0.002   9.126   6.326
  615SOL     OW 6073   2.184   2.157   3.480
  615SOL    HW1 6074   2.257   2.138   3.540
  615SOL    HW2 6075   2.106   2.147   3.534
  616SOL     OW 6076   6.334   9.204   5.767
  616SOL    HW1 6077   6.332   9.169   5.856
  616SOL    HW2 6078   6.349   9.298   5.778
  617SOL     OW 6079   4.419   7.969   5.929
  617SOL    HW1 6080   4.329   8.000   5.936
  617SOL    HW2 6081   4.417   7.905   5.858
  618SOL     OW 6082   5.616   7.759   3.325
  618SOL    HW1 6083   5.665   7.820   3.270
  618SOL    HW2 6084   5.590   7.811   3.401
  619SOL     OW 6085   6.981   6.117   4.473
  619SOL    HW1 6086   7.037   6.050   4.512
  619SOL    HW2 6087   6.920   6.141   4.543
  620SOL     OW 6088   8.062   5.197   2.105
  620SOL    HW1 6089   8.069   5.134   2.176
  620SOL    HW2 6090   8.016   5.150   2.035
  621SOL     OW 6091   0.269   2.830   1.708
  621SOL    HW1 6092   0.335   2.899   1.717
  621SOL    HW2 6093   0.320   2.752   1.687
  622SOL     OW 6094   6.251   5.948   2.316
  622SOL    HW1 6095   6.155   5.940   2.311
  622SOL    HW2 6096   6.269   5.963   2.409
  623SOL     OW 6097   4.352   6.220   4.661
  623SOL    HW1 6098   4.353   6.296   4.603
  623SOL    HW2 6099   4.414   6.159   4.621
  624SOL     OW 6100   5.097   5.777   1.420
  624SOL    HW1 6101   5.084   5.713   1.490
  624SOL    HW2 6102   5.185   5.758   1.387
  625SOL     OW 6103   2.192   3.798   2.772
  625SOL    HW1 6104   2.262   3.735   2.758
  625SOL    HW2 6105   2.229   3.881   2.741
  626SOL     OW 6106   5.897   5.414   5.194
  626SOL    HW1 6107   5.939   5.371   5.120
  626SOL    HW2 6108   5.814   5.447   5.159
  627SOL     OW 6109   6.205   6.862   5.140
  627SOL    HW1 6110   6.283   6.911   5.114
  627SOL    HW2 6111   6.135   6.927   5.143
  628SOL     OW 6112   0.535   4.809   4.186
  628SOL    HW1 6113   0.580   4.747   4.243
  628SOL    HW2 6114   0.564   4.895   4.216
  629SOL     OW 6115   2.563   5.389   0.177
  629SOL    HW1 6116   2.475   5.423   0.194
  629SOL    HW2 6117   2.598   5.370   0.264
  630SOL     OW 6118   7.421   3.963   2.280
  630SOL    HW1 6119   7.450   3.902   2.348
  630SOL    HW2 6120   7.455   4.048   2.308
  631SOL     OW 6121   3.338   8.072   2.981
  631SOL    HW1 6122   3.357   7.980   2.995
  631SOL    HW2 6123   3.422   8.111   2.957
  632SOL     OW 6124   2.784   2.682   2.562
  632SOL    HW1 6125   2.820   2.677   2.651
  632SOL    HW2 6126   2.691   2.700   2.575
  633SOL     OW 6127   5.698   5.893   0.369
  633SOL    HW1 6128   5.768   5.890   0.303
  633SOL    HW2 6129   5.627   5.941   0.326
  634SOL     OW 6130   7.126   8.128   2.105
  634SOL    HW1 6131   7.068   8.075   2.050
  634SOL    HW2 6132   7.108   8.218   2.079
  635SOL     OW 6133   4.141   3.303   4.250
  635SOL    HW1 6134   4.185   3.218   4.244
  635SOL    HW2 6135   4.212   3.366   4.267
  636SOL     OW 6136   2.893   3.866   1.863
  636SOL    HW1 6137   2.944   3.940   1.830
  636SOL    HW2 6138   2.943   3.834   1.938
  637SOL     OW 6139   6.355   6.951   4.601
  637SOL    HW1 6140   6.390   6.931   4.514
  637SOL    HW2 6141   6.382   7.041   4.618
  638SOL     OW 6142   3.384   3.761   1.839
  638SOL    HW1 6143   3.294   3.739   1.814
  638SOL    HW2 6144   3.384   3.856   1.846
  639SOL     OW 6145   5.945   7.474   1.922
  639SOL    HW1 6146   5.927   7.391   1.966
  639SOL    HW2 6147   5.905   7.541   1.978
  640SOL     OW 6148   1.346   4.499   3.695
  640SOL    HW1 6149   1.423   4.550   3.721
  640SOL    HW2 6150   1.313   4.463   3.777
  641SOL     OW 6151   0.702   3.068   2.747
  641SOL    HW1 6152   0.628   3.093   2.803
  641SOL    HW2 6153   0.759   3.145   2.746
  642SOL     OW 6154   6.064   3.992   2.841
  642SOL    HW1 6155   6.089   4.063   2.783
  642SOL    HW2 6156   6.147   3.959   2.876
  643SOL     OW 6157   5.376   8.869   5.779
  643SOL    HW1 6158   5.358   8.940   5.716
  643SOL    HW2 6159   5.325   8.894   5.857
  644SOL     OW 6160   7.501   7.858   4.193
  644SOL    HW1 6161   7.509   7.954   4.199
  644SOL    HW2 6162   7.497   7.829   4.283
  645SOL     OW 6163   0.325   3.094   4.511
  645SOL    HW1 6164   0.364   3.127   4.592
  645SOL    HW2 6165   0.353   3.002   4.507
  646SOL     OW 6166   4.771   1.220   1.599
  646SOL    HW1 6167   4.701   1.160   1.624
  646SOL    HW2 6168   4.802   1.256   1.682
  647SOL     OW 6169   0.086   8.501   5.427
  647SOL    HW1 6170   0.141   8.552   5.369
  647SOL    HW2 6171   0.147   8.444   5.474
  648SOL     OW 6172   1.509   8.199   4.752
  648SOL    HW1 6173   1.601   8.222   4.762
  648SOL    HW2 6174   1.509   8.109   4.721
  649SOL     OW 6175   2.417   1.318   1.361
  649SOL    HW1 6176   2.364   1.318   1.282
  649SOL    HW2 6177   2.507   1.312   1.330
  650SOL     OW 6178   2.117   7.972   2.031
  650SOL    HW1 6179   2.145   7.890   2.072
  650SOL    HW2 6180   2.067   7.946   1.954
  651SOL     OW 6181   2.261   3.333   5.691
  651SOL    HW1 6182   2.347   3.361   5.660
  651SOL    HW2 6183   2.258   3.239   5.676
  652SOL     OW 6184   0.613   3.248   3.120
  652SOL    HW1 6185   0.685   3.192   3.148
  652SOL    HW2 6186   0.558   3.191   3.066
  653SOL     OW 6187   7.630   4.875   2.875
  653SOL    HW1 6188   7.686   4.836   2.942
  653SOL    HW2 6189   7.565   4.808   2.856
  654SOL     OW 6190   1.360   2.572   0.875
  654SOL    HW1 6191   1.366   2.552   0.968
  654SOL    HW2 6192   1.373   2.667   0.869
  655SOL     OW 6193   4.527   4.316   1.093
  655SOL    HW1 6194   4.571   4.238   1.127
  655SOL    HW2 6195   4.558   4.325   1.004
  656SOL     OW 6196   3.686   7.279   2.522
  656SOL    HW1 6197   3.607   7.280   2.470
  656SOL    HW2 6198   3.685   7.194   2.566
  657SOL     OW 6199   2.311   7.727   2.871
  657SOL    HW1 6200   2.216   7.727   2.883
  657SOL    HW2 6201   2.324   7.701   2.780
  658SOL     OW 6202   6.147   7.648   1.097
  658SOL    HW1 6203   6.085   7.605   1.038
  658SOL    HW2 6204   6.104   7.731   1.120
  659SOL     OW 6205   3.654   4.606   0.486
  659SOL    HW1 6206   3.627   4.653   0.407
  659SOL    HW2 6207   3.750   4.607   0.483
  660SOL     OW 6208   4.921   6.305   4.119
  660SOL    HW1 6209   4.966   6.384   4.148
  660SOL    HW2 6210   4.977   6.233   4.148
  661SOL     OW 6211   4.724   4.756   2.267
  661SOL    HW1 6212   4.815   4.728   2.254
  661SOL    HW2 6213   4.673   4.677   2.250
  662SOL     OW 6214   5.350   8.293   5.117
  662SOL    HW1 6215   5.310   8.216   5.077
  662SOL    HW2 6216   5.442   8.268   5.131
  663SOL     OW 6217   4.746   3.609   3.977
  663SOL    HW1 6218   4.772   3.541   4.038
  663SOL    HW2 6219   4.731   3.686   4.033
  664SOL     OW 6220  -0.016   1.542   1.161
  664SOL    HW1 6221   0.053   1.481   1.190
  664SOL    HW2 6222  -0.097   1.502   1.192
  665SOL     OW 6223   5.355   6.428   1.665
  665SOL    HW1 6224   5.377   6.409   1.756
  665SOL    HW2 6225   5.413   6.499   1.639
  666SOL     OW 6226  -1.534   4.347   5.538
  666SOL    HW1 6227  -1.454   4.328   5.587
  666SOL    HW2 6228  -1.549   4.269   5.485
  667SOL     OW 6229   6.080   3.092   3.037
  667SOL    HW1 6230   6.124   3.078   2.953
  667SOL    HW2 6231   6.121   3.028   3.096
  668SOL     OW 6232   6.714   8.553   4.294
  668SOL    HW1 6233   6.661   8.619   4.250
  668SOL    HW2 6234   6.680   8.470   4.262
  669SOL     OW 6235   2.117   5.136   1.011
  669SOL    HW1 6236   2.061   5.139   1.089
  669SOL    HW2 6237   2.153   5.047   1.010
  670SOL     OW 6238   1.561   9.207   3.595
  670SOL    HW1 6239   1.476   9.166   3.610
  670SOL    HW2 6240   1.573   9.266   3.669
  671SOL     OW 6241   4.857   8.267   3.895
  671SOL    HW1 6242   4.899   8.193   3.850
  671SOL    HW2 6243   4.807   8.312   3.826
  672SOL     OW 6244   0.722   7.881   3.881
  672SOL    HW1 6245   0.702   7.850   3.969
  672SOL    HW2 6246   0.766   7.808   3.839
  673SOL     OW 6247   1.583   2.698   2.258
  673SOL    HW1 6248   1.674   2.698   2.227
  673SOL    HW2 6249   1.579   2.627   2.322
  674SOL     OW 6250   8.042   9.813   4.901
  674SOL    HW1 6251   7.979   9.744   4.878
  674SOL    HW2 6252   8.114   9.801   4.840
  675SOL     OW 6253   0.477   2.130   0.858
  675SOL    HW1 6254   0.515   2.043   0.855
  675SOL    HW2 6255   0.415   2.132   0.785
  676SOL     OW 6256   5.023   2.248   2.395
  676SOL    HW1 6257   5.026   2.343   2.409
  676SOL    HW2 6258   5.105   2.228   2.349
  677SOL     OW 6259   4.712   7.752   3.121
  677SOL    HW1 6260   4.702   7.832   3.173
  677SOL    HW2 6261   4.700   7.681   3.185
  678SOL     OW 6262   8.810   5.513   0.224
  678SOL    HW1 6263   8.714   5.511   0.228
  678SOL    HW2 6264   8.832   5.606   0.230
  679SOL     OW 6265   5.653   2.793   2.690
  679SOL    HW1 6266   5.724   2.739   2.726
  679SOL    HW2 6267   5.591   2.802   2.762
  680SOL     OW 6268   1.539   7.394   3.719
  680SOL    HW1 6269   1.592   7.429   3.648
  680SOL    HW2 6270   1.513   7.471   3.770
  681SOL     OW 6271   6.173   4.263   3.309
  681SOL    HW1 6272   6.121   4.325   3.259
  681SOL    HW2 6273   6.264   4.291   3.295
  682SOL     OW 6274   2.567   8.176   3.704
  682SOL    HW1 6275   2.618   8.226   3.641
  682SOL    HW2 6276   2.530   8.241   3.764
  683SOL     OW 6277   1.258   5.012   3.840
  683SOL    HW1 6278   1.268   5.106   3.829
  683SOL    HW2 6279   1.164   4.996   3.828
  684SOL     OW 6280   5.349   3.751   4.157
  684SOL    HW1 6281   5.338   3.845   4.171
  684SOL    HW2 6282   5.329   3.738   4.064
  685SOL     OW 6283   0.914   9.786   6.294
  685SOL    HW1 6284   0.855   9.830   6.355
  685SOL    HW2 6285   0.909   9.693   6.318
  686SOL     OW 6286   7.705   5.439   1.691
  686SOL    HW1 6287   7.726   5.401   1.776
  686SOL    HW2 6288   7.779   5.497   1.672
  687SOL     OW 6289   1.149   9.248   3.581
  687SOL    HW1 6290   1.206   9.323   3.573
  687SOL    HW2 6291   1.204   9.172   3.562
  688SOL     OW 6292   5.812   7.376   3.777
  688SOL    HW1 6293   5.843   7.457   3.817
  688SOL    HW2 6294   5.731   7.400   3.732
  689SOL     OW 6295   2.501   3.414   0.340
  689SOL    HW1 6296   2.569   3.439   0.403
  689SOL    HW2 6297   2.548   3.404   0.257
  690SOL     OW 6298   2.827   3.159   3.150
  690SOL    HW1 6299   2.874   3.145   3.232
  690SOL    HW2 6300   2.779   3.241   3.163
  691SOL     OW 6301   0.507   2.592   0.799
  691SOL    HW1 6302   0.577   2.625   0.855
  691SOL    HW2 6303   0.543   2.513   0.759
  692SOL     OW 6304   2.342   5.661   0.885
  692SOL    HW1 6305   2.267   5.628   0.934
  692SOL    HW2 6306   2.406   5.589   0.888
  693SOL     OW 6307   7.597   2.705   0.215
  693SOL    HW1 6308   7.504   2.700   0.194
  693SOL    HW2 6309   7.630   2.780   0.165
  694SOL     OW 6310   7.065   8.074   3.833
  694SOL    HW1 6311   6.981   8.119   3.834
  694SOL    HW2 6312   7.125   8.137   3.791
  695SOL     OW 6313  -0.602   4.212   4.065
  695SOL    HW1 6314  -0.571   4.219   4.156
  695SOL    HW2 6315  -0.571   4.126   4.036
  696SOL     OW 6316   1.694   4.282   2.282
  696SOL    HW1 6317   1.687   4.311   2.373
  696SOL    HW2 6318   1.606   4.293   2.247
  697SOL     OW 6319   6.646   2.892   0.163
  697SOL    HW1 6320   6.649   2.845   0.247
  697SOL    HW2 6321   6.738   2.907   0.141
  698SOL     OW 6322   1.640   9.339   3.846
  698SOL    HW1 6323   1.705   9.401   3.880
  698SOL    HW2 6324   1.670   9.254   3.877
  699SOL     OW 6325   5.133   8.397   5.358
  699SOL    HW1 6326   5.170   8.378   5.272
  699SOL    HW2 6327   5.165   8.327   5.414
  700SOL     OW 6328   5.938   9.704   4.488
  700SOL    HW1 6329   5.907   9.638   4.550
  700SOL    HW2 6330   5.882   9.779   4.503
  701SOL     OW 6331   6.687   4.540   2.532
  701SOL    HW1 6332   6.608   4.578   2.494
  701SOL    HW2 6333   6.681   4.560   2.626
  702SOL     OW 6334   5.347   7.969   5.938
  702SOL    HW1 6335   5.356   7.955   6.032
  702SOL    HW2 6336   5.297   8.050   5.931
  703SOL     OW 6337  -0.493   5.288   5.808
  703SOL    HW1 6338  -0.568   5.287   5.867
  703SOL    HW2 6339  -0.531   5.279   5.721
  704SOL     OW 6340   8.542   7.497   1.333
  704SOL    HW1 6341   8.528   7.576   1.281
  704SOL    HW2 6342   8.493   7.429   1.287
  705SOL     OW 6343   6.128   1.838   3.077
  705SOL    HW1 6344   6.068   1.910   3.097
  705SOL    HW2 6345   6.133   1.836   2.982
  706SOL     OW 6346   3.058   2.294   2.372
  706SOL    HW1 6347   2.988   2.302   2.437
  706SOL    HW2 6348   3.048   2.205   2.337
  707SOL     OW 6349   5.380   3.110   4.045
  707SOL    HW1 6350   5.355   3.110   3.953
  707SOL    HW2 6351   5.475   3.117   4.044
  708SOL     OW 6352   6.511   1.536   2.605
  708SOL    HW1 6353   6.569   1.610   2.588
  708SOL    HW2 6354   6.564   1.459   2.582
  709SOL     OW 6355   2.552   6.463   1.538
  709SOL    HW1 6356   2.490   6.524   1.498
  709SOL    HW2 6357   2.568   6.498   1.626
  710SOL     OW 6358  -0.021   8.358   5.784
  710SOL    HW1 6359  -0.054   8.282   5.831
  710SOL    HW2 6360  -0.091   8.381   5.723
  711SOL     OW 6361   1.620   8.508   4.227
  711SOL    HW1 6362   1.702   8.464   4.248
  711SOL    HW2 6363   1.647   8.584   4.175
  712SOL     OW 6364   0.502   4.280   2.729
  712SOL    HW1 6365   0.576   4.236   2.772
  712SOL    HW2 6366   0.461   4.212   2.676
  713SOL     OW 6367   7.332   6.053   0.500
  713SOL    HW1 6368   7.276   6.130   0.489
  713SOL    HW2 6369   7.403   6.065   0.438
  714SOL     OW 6370   3.758   9.157   6.138
  714SOL    HW1 6371   3.844   9.199   6.145
  714SOL    HW2 6372   3.768   9.095   6.066
  715SOL     OW 6373   7.099   6.773   4.176
  715SOL    HW1 6374   7.053   6.690   4.186
  715SOL    HW2 6375   7.164   6.758   4.108
  716SOL     OW 6376  -0.220   4.609   6.003
  716SOL    HW1 6377  -0.254   4.608   6.093
  716SOL    HW2 6378  -0.162   4.685   6.000
  717SOL     OW 6379   6.471   7.454   2.248
  717SOL    HW1 6380   6.468   7.358   2.248
  717SOL    HW2 6381   6.397   7.481   2.303
  718SOL     OW 6382   7.347   8.661   5.022
  718SOL    HW1 6383   7.354   8.715   5.101
  718SOL    HW2 6384   7.422   8.686   4.969
  719SOL     OW 6385   0.437   4.745   6.062
  719SOL    HW1 6386   0.429   4.756   5.968
  719SOL    HW2 6387   0.424   4.833   6.097
  720SOL     OW 6388   1.015   4.471   1.939
  720SOL    HW1 6389   0.943   4.531   1.955
  720SOL    HW2 6390   1.066   4.470   2.020
  721SOL     OW 6391   1.028   4.924   2.298
  721SOL    HW1 6392   1.090   4.908   2.370
  721SOL    HW2 6393   0.944   4.934   2.342
  722SOL     OW 6394   0.228   3.320   1.595
  722SOL    HW1 6395   0.163   3.256   1.625
  722SOL    HW2 6396   0.202   3.402   1.637
  723SOL     OW 6397   7.977   6.429   3.063
  723SOL    HW1 6398   7.915   6.458   3.130
  723SOL    HW2 6399   8.055   6.403   3.112
  724SOL     OW 6400   4.897   7.291   4.219
  724SOL    HW1 6401   4.858   7.379   4.226
  724SOL    HW2 6402   4.840   7.245   4.157
  725SOL     OW 6403   5.068   9.180   3.490
  725SOL    HW1 6404   5.104   9.216   3.409
  725SOL    HW2 6405   5.019   9.252   3.529
  726SOL     OW 6406   2.978   2.309   2.071
  726SOL    HW1 6407   3.036   2.374   2.031
  726SOL    HW2 6408   3.018   2.225   2.048
  727SOL     OW 6409   3.954   2.833   0.593
  727SOL    HW1 6410   3.867   2.795   0.584
  727SOL    HW2 6411   3.981   2.851   0.503
  728SOL     OW 6412   5.608   4.261   2.257
  728SOL    HW1 6413   5.700   4.274   2.238
  728SOL    HW2 6414   5.564   4.268   2.172
  729SOL     OW 6415   4.513   4.287   0.484
  729SOL    HW1 6416   4.478   4.272   0.396
  729SOL    HW2 6417   4.576   4.217   0.497
  730SOL     OW 6418   2.386   2.661   2.518
  730SOL    HW1 6419   2.424   2.575   2.536
  730SOL    HW2 6420   2.306   2.664   2.570
  731SOL     OW 6421   7.259   6.227   2.644
  731SOL    HW1 6422   7.188   6.170   2.616
  731SOL    HW2 6423   7.216   6.304   2.681
  732SOL     OW 6424   5.710   3.425   2.327
  732SOL    HW1 6425   5.650   3.463   2.263
  732SOL    HW2 6426   5.700   3.479   2.406
  733SOL     OW 6427   1.975   8.215   2.073
  733SOL    HW1 6428   1.970   8.237   2.166
  733SOL    HW2 6429   2.047   8.152   2.067
  734SOL     OW 6430   1.302   3.461   2.211
  734SOL    HW1 6431   1.207   3.473   2.206
  734SOL    HW2 6432   1.318   3.429   2.299
  735SOL     OW 6433   7.111   3.020   1.939
  735SOL    HW1 6434   7.087   3.030   1.847
  735SOL    HW2 6435   7.185   2.959   1.937
  736SOL     OW 6436   1.151   6.658   3.949
  736SOL    HW1 6437   1.223   6.710   3.985
  736SOL    HW2 6438   1.115   6.612   4.025
  737SOL     OW 6439   5.244   4.920   1.474
  737SOL    HW1 6440   5.301   4.909   1.398
  737SOL    HW2 6441   5.197   5.002   1.458
  738SOL     OW 6442   2.856   7.533   3.018
  738SOL    HW1 6443   2.911   7.544   3.095
  738SOL    HW2 6444   2.813   7.617   3.007
  739SOL     OW 6445   6.760   6.262   2.792
  739SOL    HW1 6446   6.773   6.287   2.700
  739SOL    HW2 6447   6.830   6.306   2.839
  740SOL     OW 6448   1.223   4.591   2.866
  740SOL    HW1 6449   1.244   4.659   2.931
  740SOL    HW2 6450   1.130   4.603   2.848
  741SOL     OW 6451   3.810   8.391   2.331
  741SOL    HW1 6452   3.760   8.326   2.281
  741SOL    HW2 6453   3.899   8.354   2.335
  742SOL     OW 6454   6.680   4.585   0.351
  742SOL    HW1 6455   6.630   4.526   0.294
  742SOL    HW2 6456   6.771   4.560   0.338
  743SOL     OW 6457   3.283   7.156   3.345
  743SOL    HW1 6458   3.222   7.097   3.389
  743SOL    HW2 6459   3.240   7.178   3.262
  744SOL     OW 6460   1.989   2.596   1.452
  744SOL    HW1 6461   1.942   2.514   1.468
  744SOL    HW2 6462   2.020   2.623   1.538
  745SOL     OW 6463   1.348   4.474   0.694
  745SOL    HW1 6464   1.383   4.414   0.760
  745SOL    HW2 6465   1.319   4.550   0.745
  746SOL     OW 6466   4.118   7.491   0.935
  746SOL    HW1 6467   4.191   7.497   0.874
  746SOL    HW2 6468   4.040   7.489   0.879
  747SOL     OW 6469   0.248   3.080   2.064
  747SOL    HW1 6470   0.288   3.081   2.151
  747SOL    HW2 6471   0.292   3.151   2.017
  748SOL     OW 6472  -0.298   3.995   5.968
  748SOL    HW1 6473  -0.324   4.077   6.010
  748SOL    HW2 6474  -0.373   3.973   5.912
  749SOL     OW 6475   3.218   5.509   2.153
  749SOL    HW1 6476   3.158   5.490   2.081
  749SOL    HW2 6477   3.183   5.588   2.194
  750SOL     OW 6478   5.645   8.265   2.604
  750SOL    HW1 6479   5.729   8.251   2.648
  750SOL    HW2 6480   5.582   8.215   2.656
  751SOL     OW 6481   3.030   7.279   1.206
  751SOL    HW1 6482   2.950   7.332   1.202
  751SOL    HW2 6483   3.081   7.308   1.130
  752SOL     OW 6484   1.773   5.517   2.938
  752SOL    HW1 6485   1.722   5.584   2.893
  752SOL    HW2 6486   1.751   5.527   3.030
  753SOL     OW 6487   7.409   6.987   1.593
  753SOL    HW1 6488   7.326   7.026   1.567
  753SOL    HW2 6489   7.434   7.034   1.673
  754SOL     OW 6490   0.570   4.757   2.284
  754SOL    HW1 6491   0.563   4.726   2.374
  754SOL    HW2 6492   0.483   4.792   2.263
  755SOL     OW 6493   2.366   6.043   1.908
  755SOL    HW1 6494   2.329   5.981   1.970
  755SOL    HW2 6495   2.377   5.993   1.827
  756SOL     OW 6496   0.279   9.780   6.066
  756SOL    HW1 6497   0.217   9.751   6.000
  756SOL    HW2 6498   0.353   9.814   6.017
  757SOL     OW 6499   7.030   3.514   3.162
  757SOL    HW1 6500   6.959   3.517   3.226
  757SOL    HW2 6501   7.004   3.578   3.095
  758SOL     OW 6502   6.287   7.596   3.691
  758SOL    HW1 6503   6.269   7.538   3.764
  758SOL    HW2 6504   6.270   7.543   3.613
  759SOL     OW 6505   6.157   2.181   2.906
  759SOL    HW1 6506   6.072   2.138   2.900
  759SOL    HW2 6507   6.208   2.124   2.964
  760SOL     OW 6508   4.485   3.720   3.337
  760SOL    HW1 6509   4.555   3.763   3.287
  760SOL    HW2 6510   4.481   3.770   3.419
  761SOL     OW 6511   6.161   6.073   4.922
  761SOL    HW1 6512   6.112   6.054   5.002
  761SOL    HW2 6513   6.197   6.161   4.936
  762SOL     OW 6514   4.993   7.859   5.171
  762SOL    HW1 6515   5.067   7.831   5.225
  762SOL    HW2 6516   4.999   7.804   5.093
  763SOL     OW 6517   3.224   2.787   4.009
  763SOL    HW1 6518   3.312   2.753   3.993
  763SOL    HW2 6519   3.205   2.763   4.100
  764SOL     OW 6520   3.687   7.965   2.418
  764SOL    HW1 6521   3.731   7.966   2.333
  764SOL    HW2 6522   3.619   7.899   2.409
  765SOL     OW 6523   3.318   2.291   2.523
  765SOL    HW1 6524   3.351   2.202   2.535
  765SOL    HW2 6525   3.234   2.280   2.479
  766SOL     OW 6526   5.112   5.080   4.549
  766SOL    HW1 6527   5.130   5.015   4.617
  766SOL    HW2 6528   5.051   5.141   4.591
  767SOL     OW 6529   2.489   2.221   0.218
  767SOL    HW1 6530   2.580   2.223   0.190
  767SOL    HW2 6531   2.449   2.296   0.175
  768SOL     OW 6532   5.004   8.425   5.592
  768SOL    HW1 6533   4.986   8.332   5.606
  768SOL    HW2 6534   5.025   8.431   5.499
  769SOL     OW 6535   5.241   4.070   4.714
  769SOL    HW1 6536   5.212   4.066   4.623
  769SOL    HW2 6537   5.183   4.008   4.760
  770SOL     OW 6538   5.115   2.707   3.600
  770SOL    HW1 6539   5.114   2.611   3.606
  770SOL    HW2 6540   5.023   2.731   3.589
  771SOL     OW 6541   1.729   3.551   1.980
  771SOL    HW1 6542   1.641   3.514   1.991
  771SOL    HW2 6543   1.744   3.601   2.060
  772SOL     OW 6544  -0.532   6.498   4.902
  772SOL    HW1 6545  -0.448   6.540   4.924
  772SOL    HW2 6546  -0.507   6.418   4.855
  773SOL     OW 6547   3.005   9.021   5.079
  773SOL    HW1 6548   2.935   8.991   5.136
  773SOL    HW2 6549   3.041   8.941   5.040
  774SOL     OW 6550   5.075   1.915   2.722
  774SOL    HW1 6551   5.002   1.955   2.676
  774SOL    HW2 6552   5.147   1.978   2.712
  775SOL     OW 6553   3.289   9.886   5.735
  775SOL    HW1 6554   3.227   9.897   5.808
  775SOL    HW2 6555   3.375   9.882   5.777
  776SOL     OW 6556   6.510   6.145   2.563
  776SOL    HW1 6557   6.536   6.201   2.490
  776SOL    HW2 6558   6.592   6.121   2.607
  777SOL     OW 6559   2.229   8.625   3.085
  777SOL    HW1 6560   2.159   8.563   3.065
  777SOL    HW2 6561   2.301   8.571   3.117
  778SOL     OW 6562   1.119   9.443   4.972
  778SOL    HW1 6563   1.109   9.353   4.941
  778SOL    HW2 6564   1.033   9.465   5.009
  779SOL     OW 6565   2.973   6.898   5.804
  779SOL    HW1 6566   2.987   6.951   5.882
  779SOL    HW2 6567   2.880   6.876   5.806
  780SOL     OW 6568   2.442   9.630   4.771
  780SOL    HW1 6569   2.419   9.624   4.678
  780SOL    HW2 6570   2.503   9.704   4.776
  781SOL     OW 6571   6.540   5.563   1.337
  781SOL    HW1 6572   6.594   5.503   1.286
  781SOL    HW2 6573   6.476   5.507   1.382
  782SOL     OW 6574   8.698   5.881   0.322
  782SOL    HW1 6575   8.619   5.837   0.292
  782SOL    HW2 6576   8.770   5.827   0.290
  783SOL     OW 6577   1.524   2.492   2.445
  783SOL    HW1 6578   1.574   2.507   2.525
  783SOL    HW2 6579   1.434   2.478   2.474
  784SOL     OW 6580   3.850   6.142   1.988
  784SOL    HW1 6581   3.832   6.052   2.015
  784SOL    HW2 6582   3.923   6.170   2.042
  785SOL     OW 6583   4.637   6.864   2.915
  785SOL    HW1 6584   4.598   6.855   2.828
  785SOL    HW2 6585   4.589   6.800   2.969
  786SOL     OW 6586   2.946   3.165   3.407
  786SOL    HW1 6587   2.986   3.251   3.415
  786SOL    HW2 6588   2.913   3.146   3.495
  787SOL     OW 6589   2.207   6.583   4.671
  787SOL    HW1 6590   2.280   6.626   4.626
  787SOL    HW2 6591   2.129   6.627   4.637
  788SOL     OW 6592   1.638   3.932   2.371
  788SOL    HW1 6593   1.727   3.932   2.407
  788SOL    HW2 6594   1.649   3.965   2.282
  789SOL     OW 6595   0.705   2.944   4.357
  789SOL    HW1 6596   0.735   3.035   4.366
  789SOL    HW2 6597   0.615   2.945   4.390
  790SOL     OW 6598   6.018   4.628   4.174
  790SOL    HW1 6599   6.044   4.717   4.196
  790SOL    HW2 6600   6.081   4.600   4.107
  791SOL     OW 6601   2.558   8.460   2.159
  791SOL    HW1 6602   2.612   8.539   2.148
  791SOL    HW2 6603   2.478   8.480   2.112
  792SOL     OW 6604   4.538   9.292   5.677
  792SOL    HW1 6605   4.500   9.305   5.764
  792SOL    HW2 6606   4.620   9.342   5.680
  793SOL     OW 6607   4.743   6.017   1.724
  793SOL    HW1 6608   4.758   5.926   1.748
  793SOL    HW2 6609   4.665   6.015   1.669
  794SOL     OW 6610   3.950   7.071   1.441
  794SOL    HW1 6611   3.858   7.047   1.435
  794SOL    HW2 6612   3.994   6.990   1.468
  795SOL     OW 6613   7.871   5.537   1.288
  795SOL    HW1 6614   7.866   5.566   1.197
  795SOL    HW2 6615   7.789   5.566   1.327
  796SOL     OW 6616   6.404   2.600   3.026
  796SOL    HW1 6617   6.413   2.507   3.047
  796SOL    HW2 6618   6.348   2.634   3.096
  797SOL     OW 6619  -1.334   2.599   4.076
  797SOL    HW1 6620  -1.282   2.677   4.094
  797SOL    HW2 6621  -1.271   2.527   4.077
  798SOL     OW 6622   6.296   4.167   3.822
  798SOL    HW1 6623   6.382   4.163   3.780
  798SOL    HW2 6624   6.259   4.080   3.809
  799SOL     OW 6625   6.135   5.600   0.970
  799SOL    HW1 6626   6.176   5.624   1.053
  799SOL    HW2 6627   6.050   5.645   0.971
  800SOL     OW 6628   6.281   6.309   1.232
  800SOL    HW1 6629   6.362   6.275   1.270
  800SOL    HW2 6630   6.301   6.400   1.209
  801SOL     OW 6631   2.289   1.602   0.913
  801SOL    HW1 6632   2.258   1.527   0.862
  801SOL    HW2 6633   2.321   1.664   0.847
  802SOL     OW 6634   5.495   9.812   6.032
  802SOL    HW1 6635   5.585   9.803   6.062
  802SOL    HW2 6636   5.496   9.779   5.942
  803SOL     OW 6637   4.450   9.027   5.422
  803SOL    HW1 6638   4.481   9.070   5.342
  803SOL    HW2 6639   4.440   8.935   5.397
  804SOL     OW 6640   5.499   9.855   4.539
  804SOL    HW1 6641   5.503   9.770   4.583
  804SOL    HW2 6642   5.431   9.843   4.472
  805SOL     OW 6643   4.948   4.124   5.600
  805SOL    HW1 6644   4.882   4.059   5.626
  805SOL    HW2 6645   4.918   4.206   5.639
  806SOL     OW 6646   2.779   6.162   4.385
  806SOL    HW1 6647   2.831   6.096   4.431
  806SOL    HW2 6648   2.797   6.146   4.292
  807SOL     OW 6649   3.378   5.491   0.350
  807SOL    HW1 6650   3.355   5.579   0.322
  807SOL    HW2 6651   3.470   5.497   0.376
  808SOL     OW 6652   5.039   8.525   4.759
  808SOL    HW1 6653   5.045   8.438   4.718
  808SOL    HW2 6654   5.101   8.522   4.832
  809SOL     OW 6655   3.462   1.746   3.016
  809SOL    HW1 6656   3.392   1.689   3.047
  809SOL    HW2 6657   3.456   1.741   2.920
  810SOL     OW 6658   2.438   8.107   4.775
  810SOL    HW1 6659   2.396   8.078   4.694
  810SOL    HW2 6660   2.366   8.130   4.833
  811SOL     OW 6661   4.897   3.710   0.490
  811SOL    HW1 6662   4.890   3.774   0.560
  811SOL    HW2 6663   4.861   3.630   0.527
  812SOL     OW 6664   1.361   5.157   2.407
  812SOL    HW1 6665   1.450   5.135   2.434
  812SOL    HW2 6666   1.339   5.092   2.340
  813SOL     OW 6667   7.160   3.691   1.853
  813SOL    HW1 6668   7.084   3.632   1.860
  813SOL    HW2 6669   7.222   3.658   1.917
  814SOL     OW 6670   3.615   3.525   4.823
  814SOL    HW1 6671   3.692   3.529   4.767
  814SOL    HW2 6672   3.541   3.527   4.762
  815SOL     OW 6673   2.689   6.019   3.933
  815SOL    HW1 6674   2.681   6.111   3.958
  815SOL    HW2 6675   2.699   5.972   4.015
  816SOL     OW 6676   6.922   7.845   3.077
  816SOL    HW1 6677   6.835   7.809   3.062
  816SOL    HW2 6678   6.978   7.768   3.087
  817SOL     OW 6679   5.598   8.372   5.479
  817SOL    HW1 6680   5.522   8.317   5.499
  817SOL    HW2 6681   5.583   8.401   5.389
  818SOL     OW 6682   5.657   3.568   4.648
  818SOL    HW1 6683   5.616   3.492   4.606
  818SOL    HW2 6684   5.627   3.565   4.739
  819SOL     OW 6685   6.880   6.681   1.488
  819SOL    HW1 6686   6.858   6.766   1.526
  819SOL    HW2 6687   6.872   6.695   1.394
  820SOL     OW 6688   0.667   9.587   5.398
  820SOL    HW1 6689   0.686   9.618   5.310
  820SOL    HW2 6690   0.750   9.553   5.430
  821SOL     OW 6691   9.324   6.088   0.587
  821SOL    HW1 6692   9.277   6.024   0.640
  821SOL    HW2 6693   9.255   6.136   0.541
  822SOL     OW 6694   2.487   6.389   4.587
  822SOL    HW1 6695   2.451   6.304   4.611
  822SOL    HW2 6696   2.415   6.435   4.544
  823SOL     OW 6697   2.004   4.256   0.897
  823SOL    HW1 6698   1.964   4.343   0.891
  823SOL    HW2 6699   1.976   4.223   0.983
  824SOL     OW 6700  -1.719   4.544   5.515
  824SOL    HW1 6701  -1.661   4.616   5.490
  824SOL    HW2 6702  -1.660   4.477   5.548
  825SOL     OW 6703   2.230   7.377   4.958
  825SOL    HW1 6704   2.300   7.392   4.894
  825SOL    HW2 6705   2.155   7.351   4.905
  826SOL     OW 6706   1.874   7.763   5.985
  826SOL    HW1 6707   1.870   7.783   6.079
  826SOL    HW2 6708   1.958   7.799   5.956
  827SOL     OW 6709   7.707   6.697   0.325
  827SOL    HW1 6710   7.723   6.743   0.242
  827SOL    HW2 6711   7.651   6.756   0.375
  828SOL     OW 6712   4.846   6.642   3.049
  828SOL    HW1 6713   4.888   6.722   3.018
  828SOL    HW2 6714   4.858   6.579   2.978
  829SOL     OW 6715   6.688   8.650   3.779
  829SOL    HW1 6716   6.596   8.664   3.799
  829SOL    HW2 6717   6.720   8.735   3.748
  830SOL     OW 6718  -2.141   4.089   5.990
  830SOL    HW1 6719  -2.197   4.154   5.946
  830SOL    HW2 6720  -2.197   4.054   6.060
  831SOL     OW 6721   1.041   6.196   4.055
  831SOL    HW1 6722   1.108   6.239   4.108
  831SOL    HW2 6723   1.089   6.131   4.004
  832SOL     OW 6724   2.035   7.708   2.900
  832SOL    HW1 6725   1.986   7.778   2.858
  832SOL    HW2 6726   1.984   7.629   2.884
  833SOL     OW 6727   7.451   5.710   1.995
  833SOL    HW1 6728   7.395   5.756   1.932
  833SOL    HW2 6729   7.532   5.762   1.996
  834SOL     OW 6730   2.502   8.326   5.184
  834SOL    HW1 6731   2.418   8.366   5.164
  834SOL    HW2 6732   2.483   8.233   5.198
  835SOL     OW 6733   5.930   5.980   4.747
  835SOL    HW1 6734   5.973   6.032   4.815
  835SOL    HW2 6735   5.911   6.043   4.678
  836SOL     OW 6736   6.962   8.364   2.753
  836SOL    HW1 6737   6.941   8.336   2.664
  836SOL    HW2 6738   6.942   8.287   2.807
  837SOL     OW 6739   1.134   8.372   6.202
  837SOL    HW1 6740   1.043   8.357   6.230
  837SOL    HW2 6741   1.185   8.369   6.282
  838SOL     OW 6742   0.969   6.580   4.159
  838SOL    HW1 6743   0.895   6.531   4.194
  838SOL    HW2 6744   0.947   6.672   4.175
  839SOL     OW 6745   4.892   5.080   1.361
  839SOL    HW1 6746   4.940   5.159   1.390
  839SOL    HW2 6747   4.929   5.009   1.414
  840SOL     OW 6748   6.813   9.107   6.178
  840SOL    HW1 6749   6.898   9.107   6.132
  840SOL    HW2 6750   6.821   9.176   6.243
  841SOL     OW 6751   4.501   5.187   2.189
  841SOL    HW1 6752   4.527   5.136   2.265
  841SOL    HW2 6753   4.471   5.122   2.125
  842SOL     OW 6754   6.424   8.979   3.033
  842SOL    HW1 6755   6.352   8.918   3.047
  842SOL    HW2 6756   6.503   8.929   3.055
  843SOL     OW 6757   6.309   9.201   4.769
  843SOL    HW1 6758   6.272   9.251   4.841
  843SOL    HW2 6759   6.358   9.265   4.717
  844SOL     OW 6760   5.144   8.506   3.102
  844SOL    HW1 6761   5.189   8.492   3.019
  844SOL    HW2 6762   5.089   8.583   3.086
  845SOL     OW 6763   3.964   6.439   2.702
  845SOL    HW1 6764   4.034   6.479   2.650
  845SOL    HW2 6765   3.981   6.468   2.791
  846SOL     OW 6766   1.872   5.181   0.802
  846SOL    HW1 6767   1.831   5.256   0.846
  846SOL    HW2 6768   1.927   5.141   0.869
  847SOL     OW 6769   5.096   7.721   0.876
  847SOL    HW1 6770   5.173   7.771   0.847
  847SOL    HW2 6771   5.073   7.667   0.801
  848SOL     OW 6772   3.425   8.764   5.753
  848SOL    HW1 6773   3.372   8.839   5.726
  848SOL    HW2 6774   3.365   8.690   5.754
  849SOL     OW 6775   4.022   7.213   4.257
  849SOL    HW1 6776   3.953   7.202   4.322
  849SOL    HW2 6777   4.058   7.125   4.246
  850SOL     OW 6778   1.574   3.119   2.797
  850SOL    HW1 6779   1.504   3.089   2.739
  850SOL    HW2 6780   1.652   3.121   2.741
  851SOL     OW 6781   3.112   6.396   2.887
  851SOL    HW1 6782   3.134   6.378   2.979
  851SOL    HW2 6783   3.194   6.426   2.849
  852SOL     OW 6784  -0.245   1.531   1.401
  852SOL    HW1 6785  -0.154   1.558   1.388
  852SOL    HW2 6786  -0.243   1.435   1.395
  853SOL     OW 6787   2.441   6.330   3.856
  853SOL    HW1 6788   2.536   6.326   3.868
  853SOL    HW2 6789   2.420   6.247   3.812
  854SOL     OW 6790   5.094   3.688   4.675
  854SOL    HW1 6791   5.024   3.625   4.691
  854SOL    HW2 6792   5.168   3.634   4.648
  855SOL     OW 6793   7.824   4.726   2.446
  855SOL    HW1 6794   7.836   4.766   2.532
  855SOL    HW2 6795   7.729   4.712   2.439
  856SOL     OW 6796   3.272   5.540   3.002
  856SOL    HW1 6797   3.364   5.546   2.975
  856SOL    HW2 6798   3.228   5.606   2.948
  857SOL     OW 6799   0.894   3.350   1.347
  857SOL    HW1 6800   0.814   3.370   1.395
  857SOL    HW2 6801   0.950   3.427   1.362
  858SOL     OW 6802   4.469   7.129   1.024
  858SOL    HW1 6803   4.491   7.055   0.968
  858SOL    HW2 6804   4.395   7.099   1.077
  859SOL     OW 6805   2.517   5.428   0.913
  859SOL    HW1 6806   2.468   5.346   0.912
  859SOL    HW2 6807   2.596   5.408   0.963
  860SOL     OW 6808   9.770   6.853   0.399
  860SOL    HW1 6809   9.771   6.941   0.437
  860SOL    HW2 6810   9.844   6.852   0.338
  861SOL     OW 6811   7.440   8.263   2.212
  861SOL    HW1 6812   7.512   8.318   2.242
  861SOL    HW2 6813   7.378   8.263   2.284
  862SOL     OW 6814   5.255   8.093   4.596
  862SOL    HW1 6815   5.283   8.008   4.560
  862SOL    HW2 6816   5.326   8.118   4.655
  863SOL     OW 6817   5.780   7.170   3.971
  863SOL    HW1 6818   5.791   7.206   3.883
  863SOL    HW2 6819   5.866   7.135   3.993
  864SOL     OW 6820   8.940   4.806   0.571
  864SOL    HW1 6821   8.856   4.762   0.579
  864SOL    HW2 6822   8.973   4.814   0.661
  865SOL     OW 6823   7.731   8.886   3.528
  865SOL    HW1 6824   7.753   8.978   3.518
  865SOL    HW2 6825   7.667   8.869   3.458
  866SOL     OW 6826   8.039   6.234   1.565
  866SOL    HW1 6827   7.972   6.296   1.535
  866SOL    HW2 6828   7.995   6.149   1.563
  867SOL     OW 6829   5.036   7.555   0.660
  867SOL    HW1 6830   5.020   7.557   0.566
  867SOL    HW2 6831   5.086   7.474   0.674
  868SOL     OW 6832   4.360   7.534   0.836
  868SOL    HW1 6833   4.424   7.488   0.783
  868SOL    HW2 6834   4.408   7.607   0.875
  869SOL     OW 6835   7.043   8.388   2.085
  869SOL    HW1 6836   7.051   8.436   2.167
  869SOL    HW2 6837   6.951   8.361   2.082
  870SOL     OW 6838   3.498   2.227   2.955
  870SOL    HW1 6839   3.513   2.314   2.918
  870SOL    HW2 6840   3.485   2.171   2.879
  871SOL     OW 6841   7.273   7.139   2.783
  871SOL    HW1 6842   7.319   7.128   2.700
  871SOL    HW2 6843   7.204   7.203   2.764
  872SOL     OW 6844   6.040   6.089   3.123
  872SOL    HW1 6845   6.057   6.117   3.033
  872SOL    HW2 6846   6.127   6.076   3.160
  873SOL     OW 6847   5.574   3.529   4.900
  873SOL    HW1 6848   5.484   3.559   4.894
  873SOL    HW2 6849   5.568   3.444   4.944
  874SOL     OW 6850   4.862   3.489   3.762
  874SOL    HW1 6851   4.946   3.458   3.798
  874SOL    HW2 6852   4.819   3.532   3.836
  875SOL     OW 6853  -0.033   2.566   3.720
  875SOL    HW1 6854  -0.078   2.542   3.800
  875SOL    HW2 6855  -0.008   2.658   3.732
  876SOL     OW 6856   5.322   6.286   3.464
  876SOL    HW1 6857   5.401   6.279   3.518
  876SOL    HW2 6858   5.263   6.342   3.515
  877SOL     OW 6859  -0.080   6.306   6.227
  877SOL    HW1 6860  -0.108   6.334   6.140
  877SOL    HW2 6861  -0.155   6.322   6.283
  878SOL     OW 6862   3.991   6.345   5.382
  878SOL    HW1 6863   3.977   6.262   5.427
  878SOL    HW2 6864   4.038   6.399   5.445
  879SOL     OW 6865   3.434   1.521   1.282
  879SOL    HW1 6866   3.439   1.588   1.350
  879SOL    HW2 6867   3.422   1.569   1.201
  880SOL     OW 6868   1.639   1.013   0.281
  880SOL    HW1 6869   1.643   1.071   0.205
  880SOL    HW2 6870   1.594   1.065   0.348
  881SOL     OW 6871   3.659   6.956   3.736
  881SOL    HW1 6872   3.654   6.865   3.766
  881SOL    HW2 6873   3.751   6.969   3.714
  882SOL     OW 6874   0.006   2.742   1.848
  882SOL    HW1 6875  -0.062   2.695   1.798
  882SOL    HW2 6876   0.054   2.791   1.781
  883SOL     OW 6877   1.317   8.569   3.279
  883SOL    HW1 6878   1.351   8.619   3.204
  883SOL    HW2 6879   1.379   8.588   3.349
  884SOL     OW 6880  -0.699   2.055   3.464
  884SOL    HW1 6881  -0.738   2.141   3.451
  884SOL    HW2 6882  -0.694   2.017   3.376
  885SOL     OW 6883   1.103   3.362   0.970
  885SOL    HW1 6884   1.195   3.384   0.956
  885SOL    HW2 6885   1.102   3.266   0.980
  886SOL     OW 6886  -0.081   7.968   6.178
  886SOL    HW1 6887  -0.054   8.034   6.242
  886SOL    HW2 6888  -0.168   7.941   6.206
  887SOL     OW 6889   7.803   9.980   4.910
  887SOL    HW1 6890   7.879   9.922   4.903
  887SOL    HW2 6891   7.838  10.060   4.950
  888SOL     OW 6892   1.592   5.146   1.908
  888SOL    HW1 6893   1.634   5.099   1.836
  888SOL    HW2 6894   1.542   5.216   1.866
  889SOL     OW 6895   3.047   7.660   5.595
  889SOL    HW1 6896   3.097   7.578   5.586
  889SOL    HW2 6897   3.105   7.718   5.644
  890SOL     OW 6898   6.905   9.527   4.284
  890SOL    HW1 6899   6.978   9.570   4.239
  890SOL    HW2 6900   6.908   9.563   4.373
  891SOL     OW 6901   7.231   5.490   0.412
  891SOL    HW1 6902   7.259   5.412   0.460
  891SOL    HW2 6903   7.281   5.562   0.452
  892SOL     OW 6904   7.367   4.508   0.344
  892SOL    HW1 6905   7.298   4.546   0.398
  892SOL    HW2 6906   7.405   4.583   0.297
  893SOL     OW 6907   1.353   8.966   5.970
  893SOL    HW1 6908   1.426   8.906   5.987
  893SOL    HW2 6909   1.308   8.928   5.894
  894SOL     OW 6910  -0.004  10.279   5.945
  894SOL    HW1 6911   0.059  10.269   6.016
  894SOL    HW2 6912  -0.053  10.358   5.967
  895SOL     OW 6913   5.259   5.555   0.970
  895SOL    HW1 6914   5.255   5.469   0.927
  895SOL    HW2 6915   5.184   5.556   1.029
  896SOL     OW 6916   2.159   3.257   2.141
  896SOL    HW1 6917   2.142   3.346   2.109
  896SOL    HW2 6918   2.206   3.215   2.068
  897SOL     OW 6919   0.569   7.766   4.411
  897SOL    HW1 6920   0.581   7.727   4.325
  897SOL    HW2 6921   0.540   7.694   4.466
  898SOL     OW 6922   0.518   8.131   4.538
  898SOL    HW1 6923   0.446   8.182   4.576
  898SOL    HW2 6924   0.507   8.043   4.574
  899SOL     OW 6925   3.369  10.346   6.275
  899SOL    HW1 6926   3.424  10.415   6.310
  899SOL    HW2 6927   3.391  10.341   6.182
  900SOL     OW 6928   5.033   4.758   2.046
  900SOL    HW1 6929   5.112   4.714   2.013
  900SOL    HW2 6930   5.042   4.755   2.141
  901SOL     OW 6931   3.327   4.177   3.471
  901SOL    HW1 6932   3.304   4.085   3.486
  901SOL    HW2 6933   3.290   4.197   3.385
  902SOL     OW 6934   5.330  10.124   5.098
  902SOL    HW1 6935   5.304  10.160   5.182
  902SOL    HW2 6936   5.384  10.048   5.120
  903SOL     OW 6937  -1.459   4.437   5.269
  903SOL    HW1 6938  -1.426   4.522   5.239
  903SOL    HW2 6939  -1.494   4.454   5.356
  904SOL     OW 6940   4.124   5.922   0.634
  904SOL    HW1 6941   4.093   5.971   0.711
  904SOL    HW2 6942   4.149   5.989   0.571
  905SOL     OW 6943   1.882   5.138   2.591
  905SOL    HW1 6944   1.957   5.080   2.588
  905SOL    HW2 6945   1.904   5.208   2.529
  906SOL     OW 6946   2.311   8.526   5.068
  906SOL    HW1 6947   2.280   8.524   4.977
  906SOL    HW2 6948   2.378   8.595   5.069
  907SOL     OW 6949   3.574   6.398   3.590
  907SOL    HW1 6950   3.566   6.445   3.507
  907SOL    HW2 6951   3.485   6.396   3.625
  908SOL     OW 6952   3.954   3.436   4.404
  908SOL    HW1 6953   3.952   3.505   4.338
  908SOL    HW2 6954   4.004   3.365   4.363
  909SOL     OW 6955   1.332   8.116   3.472
  909SOL    HW1 6956   1.344   8.115   3.377
  909SOL    HW2 6957   1.377   8.037   3.502
  910SOL     OW 6958   4.910   6.304   2.323
  910SOL    HW1 6959   4.973   6.242   2.288
  910SOL    HW2 6960   4.825   6.259   2.315
  911SOL     OW 6961   0.138   7.529   5.415
  911SOL    HW1 6962   0.156   7.524   5.321
  911SOL    HW2 6963   0.104   7.618   5.428
  912SOL     OW 6964   6.636   8.313   3.255
  912SOL    HW1 6965   6.589   8.272   3.327
  912SOL    HW2 6966   6.653   8.242   3.193
  913SOL     OW 6967   1.046   3.231   4.460
  913SOL    HW1 6968   0.973   3.254   4.517
  913SOL    HW2 6969   1.124   3.248   4.513
  914SOL     OW 6970   0.189   3.542   3.410
  914SOL    HW1 6971   0.241   3.470   3.447
  914SOL    HW2 6972   0.114   3.550   3.469
  915SOL     OW 6973   1.892   9.238   5.073
  915SOL    HW1 6974   1.831   9.237   4.999
  915SOL    HW2 6975   1.849   9.291   5.139
  916SOL     OW 6976  -1.757   3.730   6.238
  916SOL    HW1 6977  -1.662   3.738   6.232
  916SOL    HW2 6978  -1.776   3.730   6.332
  917SOL     OW 6979   4.293   5.941   2.916
  917SOL    HW1 6980   4.368   5.969   2.863
  917SOL    HW2 6981   4.322   5.859   2.956
  918SOL     OW 6982   3.442   7.663   4.859
  918SOL    HW1 6983   3.499   7.617   4.921
  918SOL    HW2 6984   3.490   7.742   4.836
  919SOL     OW 6985   6.894   2.358   1.087
  919SOL    HW1 6986   6.817   2.327   1.039
  919SOL    HW2 6987   6.864   2.437   1.132
  920SOL     OW 6988   6.217   4.366   1.985
  920SOL    HW1 6989   6.143   4.416   2.020
  920SOL    HW2 6990   6.294   4.402   2.030
  921SOL     OW 6991   5.935   6.256   4.648
  921SOL    HW1 6992   6.016   6.291   4.611
  921SOL    HW2 6993   5.880   6.333   4.664
  922SOL     OW 6994   3.633   2.619   2.079
  922SOL    HW1 6995   3.577   2.570   2.140
  922SOL    HW2 6996   3.719   2.619   2.120
  923SOL     OW 6997   2.221   2.146   0.733
  923SOL    HW1 6998   2.248   2.097   0.810
  923SOL    HW2 6999   2.150   2.202   0.764
  924SOL     OW 7000   5.685   9.277   5.459
  924SOL    HW1 7001   5.713   9.288   5.550
  924SOL    HW2 7002   5.688   9.365   5.422
  925SOL     OW 7003   4.486   6.215   2.387
  925SOL    HW1 7004   4.461   6.282   2.450
  925SOL    HW2 7005   4.487   6.260   2.303
  926SOL     OW 7006   2.049   1.177   1.723
  926SOL    HW1 7007   2.095   1.137   1.650
  926SOL    HW2 7008   2.084   1.132   1.800
  927SOL     OW 7009   3.157   9.452   4.471
  927SOL    HW1 7010   3.133   9.425   4.559
  927SOL    HW2 7011   3.138   9.546   4.468
  928SOL     OW 7012   6.734   5.107   4.332
  928SOL    HW1 7013   6.725   5.046   4.259
  928SOL    HW2 7014   6.739   5.193   4.291
  929SOL     OW 7015   2.254   0.939   0.527
  929SOL    HW1 7016   2.320   0.871   0.517
  929SOL    HW2 7017   2.195   0.928   0.452
  930SOL     OW 7018   1.068   2.727   3.470
  930SOL    HW1 7019   1.097   2.653   3.524
  930SOL    HW2 7020   1.058   2.690   3.382
  931SOL     OW 7021   3.044   7.755   2.460
  931SOL    HW1 7022   2.954   7.745   2.431
  931SOL    HW2 7023   3.086   7.672   2.439
  932SOL     OW 7024  -0.905   3.562   3.897
  932SOL    HW1 7025  -0.964   3.491   3.876
  932SOL    HW2 7026  -0.872   3.542   3.985
  933SOL     OW 7027   2.818   7.541   5.705
  933SOL    HW1 7028   2.894   7.588   5.672
  933SOL    HW2 7029   2.849   7.451   5.718
  934SOL     OW 7030   6.722   7.672   2.001
  934SOL    HW1 7031   6.628   7.655   2.010
  934SOL    HW2 7032   6.756   7.665   2.090
  935SOL     OW 7033   2.819   2.349   2.519
  935SOL    HW1 7034   2.728   2.324   2.502
  935SOL    HW2 7035   2.813   2.423   2.579
  936SOL     OW 7036   1.628   6.262   5.267
  936SOL    HW1 7037   1.544   6.290   5.229
  936SOL    HW2 7038   1.690   6.268   5.194
  937SOL     OW 7039   7.759   3.187   0.440
  937SOL    HW1 7040   7.832   3.131   0.466
  937SOL    HW2 7041   7.692   3.170   0.507
  938SOL     OW 7042   2.606   2.017   2.506
  938SOL    HW1 7043   2.699   1.996   2.493
  938SOL    HW2 7044   2.604   2.063   2.590
  939SOL     OW 7045   5.318   7.285   1.832
  939SOL    HW1 7046   5.309   7.271   1.738
  939SOL    HW2 7047   5.385   7.223   1.860
  940SOL     OW 7048   1.841   2.801   2.602
  940SOL    HW1 7049   1.864   2.795   2.509
  940SOL    HW2 7050   1.923   2.824   2.646
  941SOL     OW 7051   3.374   3.987   0.795
  941SOL    HW1 7052   3.363   4.046   0.870
  941SOL    HW2 7053   3.443   3.926   0.821
  942SOL     OW 7054   5.601   3.902   3.389
  942SOL    HW1 7055   5.649   3.864   3.463
  942SOL    HW2 7056   5.538   3.962   3.429
  943SOL     OW 7057   4.955   6.907   1.092
  943SOL    HW1 7058   4.990   6.873   1.175
  943SOL    HW2 7059   4.914   6.831   1.051
  944SOL     OW 7060   4.180   4.349   4.420
  944SOL    HW1 7061   4.188   4.422   4.481
  944SOL    HW2 7062   4.095   4.309   4.440
  945SOL     OW 7063   5.037   7.469   0.403
  945SOL    HW1 7064   4.977   7.497   0.335
  945SOL    HW2 7065   5.089   7.400   0.363
  946SOL     OW 7066   1.761   6.045   2.678
  946SOL    HW1 7067   1.697   5.991   2.632
  946SOL    HW2 7068   1.780   5.997   2.758
  947SOL     OW 7069   6.664   5.771   3.047
  947SOL    HW1 7070   6.684   5.687   3.006
  947SOL    HW2 7071   6.726   5.776   3.121
  948SOL     OW 7072   4.036   3.798   4.770
  948SOL    HW1 7073   3.953   3.777   4.812
  948SOL    HW2 7074   4.015   3.867   4.707
  949SOL     OW 7075   0.385   2.803   4.450
  949SOL    HW1 7076   0.382   2.746   4.374
  949SOL    HW2 7077   0.363   2.747   4.524
  950SOL     OW 7078   0.855   2.669   3.904
  950SOL    HW1 7079   0.791   2.615   3.951
  950SOL    HW2 7080   0.936   2.659   3.953
  951SOL     OW 7081   1.391   6.804   2.317
  951SOL    HW1 7082   1.306   6.770   2.288
  951SOL    HW2 7083   1.372   6.895   2.343
  952SOL     OW 7084   2.574   7.092   3.982
  952SOL    HW1 7085   2.558   7.184   4.001
  952SOL    HW2 7086   2.661   7.090   3.941
  953SOL     OW 7087   4.141   6.250   4.009
  953SOL    HW1 7088   4.068   6.190   4.016
  953SOL    HW2 7089   4.210   6.211   4.063
  954SOL     OW 7090   7.821   3.195   0.145
  954SOL    HW1 7091   7.790   3.199   0.235
  954SOL    HW2 7092   7.780   3.271   0.102
  955SOL     OW 7093   3.355   2.979   2.337
  955SOL    HW1 7094   3.305   2.904   2.303
  955SOL    HW2 7095   3.393   2.947   2.419
  956SOL     OW 7096   9.387   6.022   0.083
  956SOL    HW1 7097   9.410   5.932   0.105
  956SOL    HW2 7098   9.469   6.064   0.060
  957SOL     OW 7099   0.868   8.604   3.777
  957SOL    HW1 7100   0.928   8.646   3.839
  957SOL    HW2 7101   0.782   8.617   3.815
  958SOL     OW 7102   3.761   2.986   2.676
  958SOL    HW1 7103   3.700   2.918   2.705
  958SOL    HW2 7104   3.846   2.943   2.673
  959SOL     OW 7105   1.806   1.181   0.738
  959SOL    HW1 7106   1.803   1.217   0.650
  959SOL    HW2 7107   1.887   1.130   0.741
  960SOL     OW 7108   1.130   8.872   5.227
  960SOL    HW1 7109   1.052   8.830   5.191
  960SOL    HW2 7110   1.104   8.964   5.238
  961SOL     OW 7111  -0.797   4.089   4.600
  961SOL    HW1 7112  -0.865   4.054   4.658
  961SOL    HW2 7113  -0.845   4.130   4.529
  962SOL     OW 7114   3.216   6.523   5.684
  962SOL    HW1 7115   3.277   6.573   5.630
  962SOL    HW2 7116   3.262   6.509   5.767
  963SOL     OW 7117  -0.254   1.257   1.349
  963SOL    HW1 7118  -0.189   1.265   1.418
  963SOL    HW2 7119  -0.326   1.209   1.390
  964SOL     OW 7120   2.138   8.135   4.848
  964SOL    HW1 7121   2.174   8.122   4.936
  964SOL    HW2 7122   2.102   8.224   4.849
  965SOL     OW 7123   7.443   7.618   1.423
  965SOL    HW1 7124   7.484   7.705   1.419
  965SOL    HW2 7125   7.440   7.598   1.517
  966SOL     OW 7126   6.952   9.618   4.968
  966SOL    HW1 7127   6.876   9.565   4.990
  966SOL    HW2 7128   7.006   9.562   4.913
  967SOL     OW 7129   1.518   3.681   3.721
  967SOL    HW1 7130   1.467   3.762   3.728
  967SOL    HW2 7131   1.475   3.632   3.651
  968SOL     OW 7132   6.362   7.026   4.278
  968SOL    HW1 7133   6.345   7.024   4.183
  968SOL    HW2 7134   6.406   7.110   4.292
  969SOL     OW 7135   6.405   6.230   0.902
  969SOL    HW1 7136   6.381   6.322   0.889
  969SOL    HW2 7137   6.398   6.217   0.997
  970SOL     OW 7138   0.193   2.386   1.298
  970SOL    HW1 7139   0.248   2.365   1.223
  970SOL    HW2 7140   0.241   2.453   1.346
  971SOL     OW 7141   6.086   8.758   3.678
  971SOL    HW1 7142   6.181   8.746   3.686
  971SOL    HW2 7143   6.063   8.714   3.597
  972SOL     OW 7144   1.307   2.513   0.044
  972SOL    HW1 7145   1.313   2.508   0.139
  972SOL    HW2 7146   1.396   2.535   0.015
  973SOL     OW 7147   2.419   3.688   3.981
  973SOL    HW1 7148   2.489   3.641   3.935
  973SOL    HW2 7149   2.389   3.627   4.048
  974SOL     OW 7150   4.191   8.459   5.684
  974SOL    HW1 7151   4.191   8.399   5.610
  974SOL    HW2 7152   4.261   8.522   5.664
  975SOL     OW 7153   5.960   8.465   4.782
  975SOL    HW1 7154   5.961   8.386   4.837
  975SOL    HW2 7155   5.996   8.436   4.698
  976SOL     OW 7156   2.736   7.259   2.332
  976SOL    HW1 7157   2.725   7.168   2.303
  976SOL    HW2 7158   2.830   7.274   2.330
  977SOL     OW 7159   2.571   1.272   0.256
  977SOL    HW1 7160   2.516   1.305   0.326
  977SOL    HW2 7161   2.586   1.348   0.199
  978SOL     OW 7162   1.736   5.769   1.802
  978SOL    HW1 7163   1.705   5.748   1.714
  978SOL    HW2 7164   1.667   5.734   1.860
  979SOL     OW 7165  -0.488   4.714   5.442
  979SOL    HW1 7166  -0.521   4.780   5.382
  979SOL    HW2 7167  -0.397   4.702   5.417
  980SOL     OW 7168   7.025   6.724   0.881
  980SOL    HW1 7169   7.105   6.757   0.843
  980SOL    HW2 7170   7.050   6.695   0.969
  981SOL     OW 7171   8.446   5.622   1.062
  981SOL    HW1 7172   8.451   5.717   1.071
  981SOL    HW2 7173   8.355   5.600   1.081
  982SOL     OW 7174   6.075   3.561   0.379
  982SOL    HW1 7175   6.079   3.512   0.462
  982SOL    HW2 7176   6.154   3.614   0.379
  983SOL     OW 7177   7.229   6.196   4.146
  983SOL    HW1 7178   7.166   6.267   4.132
  983SOL    HW2 7179   7.250   6.201   4.239
  984SOL     OW 7180   4.761   7.957   5.259
  984SOL    HW1 7181   4.840   7.913   5.228
  984SOL    HW2 7182   4.754   7.931   5.351
  985SOL     OW 7183   4.338   4.138   4.058
  985SOL    HW1 7184   4.246   4.151   4.083
  985SOL    HW2 7185   4.388   4.165   4.135
  986SOL     OW 7186   2.676   7.290   0.989
  986SOL    HW1 7187   2.737   7.221   1.011
  986SOL    HW2 7188   2.600   7.275   1.046
  987SOL     OW 7189   0.791   3.032   0.854
  987SOL    HW1 7190   0.750   3.112   0.821
  987SOL    HW2 7191   0.758   2.963   0.796
  988SOL     OW 7192   7.644   5.075   2.146
  988SOL    HW1 7193   7.557   5.083   2.107
  988SOL    HW2 7194   7.630   5.096   2.239
  989SOL     OW 7195   4.421   4.965   2.056
  989SOL    HW1 7196   4.470   4.896   2.011
  989SOL    HW2 7197   4.383   4.921   2.132
  990SOL     OW 7198   6.583   5.721   4.406
  990SOL    HW1 7199   6.488   5.732   4.413
  990SOL    HW2 7200   6.617   5.809   4.391
  991SOL     OW 7201   8.014   8.500   3.540
  991SOL    HW1 7202   8.087   8.525   3.596
  991SOL    HW2 7203   7.947   8.567   3.555
  992SOL     OW 7204  -0.548   5.630   4.971
  992SOL    HW1 7205  -0.533   5.714   5.015
  992SOL    HW2 7206  -0.633   5.639   4.929
  993SOL     OW 7207   5.723   9.267   5.708
  993SOL    HW1 7208   5.710   9.337   5.772
  993SOL    HW2 7209   5.636   9.230   5.695
  994SOL     OW 7210   5.368   8.083   1.885
  994SOL    HW1 7211   5.355   7.991   1.863
  994SOL    HW2 7212   5.438   8.082   1.951
  995SOL     OW 7213   7.210   2.143   0.848
  995SOL    HW1 7214   7.271   2.184   0.910
  995SOL    HW2 7215   7.251   2.059   0.826
  996SOL     OW 7216  -0.501   3.775   4.993
  996SOL    HW1 7217  -0.424   3.718   5.002
  996SOL    HW2 7218  -0.509   3.790   4.898
  997SOL     OW 7219   4.712   4.600   3.625
  997SOL    HW1 7220   4.750   4.681   3.593
  997SOL    HW2 7221   4.787   4.544   3.645
  998SOL     OW 7222   7.579   8.189   4.773
  998SOL    HW1 7223   7.664   8.232   4.777
  998SOL    HW2 7224   7.554   8.175   4.865
  999SOL     OW 7225   3.282   6.102   3.243
  999SOL    HW1 7226   3.266   6.071   3.332
  999SOL    HW2 7227   3.377   6.099   3.234
 1000SOL     OW 7228   3.371   3.393   0.451
 1000SOL    HW1 7229   3.288   3.425   0.416
 1000SOL    HW2 7230   3.417   3.360   0.374
 1001SOL     OW 7231   4.369   6.318   2.647
 1001SOL    HW1 7232   4.461   6.344   2.655
 1001SOL    HW2 7233   4.340   6.302   2.737
 1002SOL     OW 7234   6.605   2.946   1.550
 1002SOL    HW1 7235   6.514   2.945   1.579
 1002SOL    HW2 7236   6.639   3.030   1.580
 1003SOL     OW 7237   7.766   1.775   0.271
 1003SOL    HW1 7238   7.806   1.762   0.356
 1003SOL    HW2 7239   7.711   1.698   0.257
 1004SOL     OW 7240   7.570   6.835   3.311
 1004SOL    HW1 7241   7.626   6.825   3.233
 1004SOL    HW2 7242   7.503   6.767   3.301
 1005SOL     OW 7243   3.768   1.254   2.056
 1005SOL    HW1 7244   3.828   1.197   2.008
 1005SOL    HW2 7245   3.687   1.253   2.005
 1006SOL     OW 7246   2.989   4.795   3.923
 1006SOL    HW1 7247   3.074   4.836   3.936
 1006SOL    HW2 7248   2.942   4.811   4.006
 1007SOL     OW 7249  -0.716   2.540   3.406
 1007SOL    HW1 7250  -0.716   2.545   3.310
 1007SOL    HW2 7251  -0.694   2.628   3.434
 1008SOL     OW 7252   0.194   7.438   4.674
 1008SOL    HW1 7253   0.099   7.437   4.665
 1008SOL    HW2 7254   0.217   7.345   4.687
 1009SOL     OW 7255   0.507   7.282   4.435
 1009SOL    HW1 7256   0.530   7.373   4.456
 1009SOL    HW2 7257   0.419   7.288   4.398
 1010SOL     OW 7258   8.701   7.235   1.252
 1010SOL    HW1 7259   8.702   7.154   1.303
 1010SOL    HW2 7260   8.608   7.257   1.244
 1011SOL     OW 7261   1.853   8.621   3.126
 1011SOL    HW1 7262   1.776   8.565   3.117
 1011SOL    HW2 7263   1.846   8.659   3.213
 1012SOL     OW 7264   5.137   2.245   3.371
 1012SOL    HW1 7265   5.107   2.181   3.306
 1012SOL    HW2 7266   5.218   2.208   3.407
 1013SOL     OW 7267   3.644   1.586   2.189
 1013SOL    HW1 7268   3.610   1.536   2.114
 1013SOL    HW2 7269   3.567   1.606   2.242
 1014SOL     OW 7270   2.076   8.385   3.007
 1014SOL    HW1 7271   2.106   8.295   2.996
 1014SOL    HW2 7272   2.010   8.381   3.075
 1015SOL     OW 7273  -0.583   5.666   4.383
 1015SOL    HW1 7274  -0.602   5.757   4.405
 1015SOL    HW2 7275  -0.652   5.640   4.322
 1016SOL     OW 7276   6.467   9.587   5.188
 1016SOL    HW1 7277   6.394   9.647   5.172
 1016SOL    HW2 7278   6.437   9.532   5.260
 1017SOL     OW 7279   5.021   7.161   1.290
 1017SOL    HW1 7280   5.077   7.230   1.256
 1017SOL    HW2 7281   4.956   7.146   1.221
 1018SOL     OW 7282   3.954   9.339   4.615
 1018SOL    HW1 7283   3.914   9.253   4.627
 1018SOL    HW2 7284   4.044   9.320   4.587
 1019SOL     OW 7285   8.629   4.558   0.154
 1019SOL    HW1 7286   8.664   4.494   0.216
 1019SOL    HW2 7287   8.534   4.541   0.154
 1020SOL     OW 7288   5.170   3.275   5.551
 1020SOL    HW1 7289   5.156   3.308   5.640
 1020SOL    HW2 7290   5.180   3.180   5.562
 1021SOL     OW 7291  -1.098   3.875   5.008
 1021SOL    HW1 7292  -1.178   3.823   5.000
 1021SOL    HW2 7293  -1.089   3.892   5.102
 1022SOL     OW 7294   7.662   6.849   1.910
 1022SOL    HW1 7295   7.571   6.873   1.895
 1022SOL    HW2 7296   7.708   6.879   1.832
 1023SOL     OW 7297  -1.108   3.669   4.581
 1023SOL    HW1 7298  -1.106   3.687   4.487
 1023SOL    HW2 7299  -1.194   3.702   4.610
 1024SOL     OW 7300   0.865   3.575   2.096
 1024SOL    HW1 7301   0.884   3.662   2.062
 1024SOL    HW2 7302   0.780   3.583   2.138
 1025SOL     OW 7303   2.273   4.571   2.834
 1025SOL    HW1 7304   2.295   4.580   2.741
 1025SOL    HW2 7305   2.357   4.556   2.877
 1026SOL     OW 7306   6.761   7.126   5.191
 1026SOL    HW1 7307   6.741   7.190   5.123
 1026SOL    HW2 7308   6.852   7.101   5.175
 1027SOL     OW 7309   1.187   2.428   3.131
 1027SOL    HW1 7310   1.133   2.400   3.205
 1027SOL    HW2 7311   1.127   2.427   3.056
 1028SOL     OW 7312   1.653   7.989   3.856
 1028SOL    HW1 7313   1.561   8.014   3.862
 1028SOL    HW2 7314   1.698   8.070   3.833
 1029SOL     OW 7315   6.166   8.093   4.832
 1029SOL    HW1 7316   6.152   8.009   4.875
 1029SOL    HW2 7317   6.142   8.077   4.740
 1030SOL     OW 7318   6.324   5.942   0.137
 1030SOL    HW1 7319   6.231   5.938   0.114
 1030SOL    HW2 7320   6.334   5.875   0.205
 1031SOL     OW 7321   1.179   3.333   4.011
 1031SOL    HW1 7322   1.215   3.258   3.962
 1031SOL    HW2 7323   1.238   3.343   4.086
 1032SOL     OW 7324   6.389   5.137   1.682
 1032SOL    HW1 7325   6.365   5.060   1.630
 1032SOL    HW2 7326   6.305   5.173   1.711
 1033SOL     OW 7327   5.418   6.566   6.002
 1033SOL    HW1 7328   5.415   6.583   5.908
 1033SOL    HW2 7329   5.362   6.635   6.040
 1034SOL     OW 7330   2.606   4.744   3.766
 1034SOL    HW1 7331   2.538   4.800   3.802
 1034SOL    HW2 7332   2.679   4.803   3.746
 1035SOL     OW 7333   4.354   8.443   5.420
 1035SOL    HW1 7334   4.406   8.421   5.497
 1035SOL    HW2 7335   4.417   8.484   5.360
 1036SOL     OW 7336  -0.643   3.880   4.483
 1036SOL    HW1 7337  -0.715   3.818   4.475
 1036SOL    HW2 7338  -0.680   3.955   4.529
 1037SOL     OW 7339   1.289   7.070   3.533
 1037SOL    HW1 7340   1.322   7.078   3.443
 1037SOL    HW2 7341   1.213   7.012   3.525
 1038SOL     OW 7342   3.670   9.173   4.066
 1038SOL    HW1 7343   3.732   9.101   4.079
 1038SOL    HW2 7344   3.603   9.159   4.132
 1039SOL     OW 7345   6.107   3.224   1.830
 1039SOL    HW1 7346   6.187   3.253   1.786
 1039SOL    HW2 7347   6.126   3.231   1.923
 1040SOL     OW 7348   3.917   8.050   2.786
 1040SOL    HW1 7349   3.833   8.012   2.760
 1040SOL    HW2 7350   3.954   7.986   2.847
 1041SOL     OW 7351   2.560   6.031   0.222
 1041SOL    HW1 7352   2.525   6.117   0.245
 1041SOL    HW2 7353   2.556   5.981   0.304
 1042SOL     OW 7354   1.170   2.082   3.078
 1042SOL    HW1 7355   1.263   2.108   3.080
 1042SOL    HW2 7356   1.140   2.094   3.168
 1043SOL     OW 7357   1.371   2.415   3.996
 1043SOL    HW1 7358   1.438   2.433   4.061
 1043SOL    HW2 7359   1.326   2.499   3.983
 1044SOL     OW 7360   6.287   4.774   2.169
 1044SOL    HW1 7361   6.217   4.816   2.118
 1044SOL    HW2 7362   6.367   4.816   2.140
 1045SOL     OW 7363   7.477   8.112   4.280
 1045SOL    HW1 7364   7.489   8.206   4.291
 1045SOL    HW2 7365   7.505   8.075   4.364
 1046SOL     OW 7366   3.281   3.016   3.048
 1046SOL    HW1 7367   3.208   3.064   3.007
 1046SOL    HW2 7368   3.246   2.984   3.130
 1047SOL     OW 7369   2.375   7.266   3.300
 1047SOL    HW1 7370   2.433   7.340   3.283
 1047SOL    HW2 7371   2.426   7.189   3.275
 1048SOL     OW 7372   1.842   6.808   1.247
 1048SOL    HW1 7373   1.902   6.823   1.320
 1048SOL    HW2 7374   1.900   6.788   1.173
 1049SOL     OW 7375   6.624   5.828   1.962
 1049SOL    HW1 7376   6.636   5.819   1.868
 1049SOL    HW2 7377   6.615   5.738   1.994
 1050SOL     OW 7378   5.381   6.263   0.035
 1050SOL    HW1 7379   5.353   6.255  -0.056
 1050SOL    HW2 7380   5.301   6.285   0.083
 1051SOL     OW 7381   3.830   7.672   2.465
 1051SOL    HW1 7382   3.905   7.666   2.523
 1051SOL    HW2 7383   3.800   7.763   2.474
 1052SOL     OW 7384   4.479   3.012   5.038
 1052SOL    HW1 7385   4.568   3.041   5.059
 1052SOL    HW2 7386   4.465   3.041   4.947
 1053SOL     OW 7387   1.691   6.314   4.765
 1053SOL    HW1 7388   1.748   6.367   4.710
 1053SOL    HW2 7389   1.743   6.237   4.787
 1054SOL     OW 7390   1.622   0.318   0.177
 1054SOL    HW1 7391   1.707   0.333   0.136
 1054SOL    HW2 7392   1.570   0.395   0.155
 1055SOL     OW 7393   4.655   5.795   2.512
 1055SOL    HW1 7394   4.744   5.781   2.545
 1055SOL    HW2 7395   4.667   5.852   2.436
 1056SOL     OW 7396   3.129   5.874   0.165
 1056SOL    HW1 7397   3.079   5.931   0.106
 1056SOL    HW2 7398   3.063   5.814   0.201
 1057SOL     OW 7399   0.338   3.313   1.926
 1057SOL    HW1 7400   0.412   3.281   1.874
 1057SOL    HW2 7401   0.278   3.351   1.862
 1058SOL     OW 7402   2.197   6.010   1.261
 1058SOL    HW1 7403   2.104   6.027   1.245
 1058SOL    HW2 7404   2.235   6.001   1.173
 1059SOL     OW 7405   2.405   4.166   3.251
 1059SOL    HW1 7406   2.348   4.243   3.260
 1059SOL    HW2 7407   2.458   4.167   3.331
 1060SOL     OW 7408   5.856   8.748   5.213
 1060SOL    HW1 7409   5.853   8.686   5.285
 1060SOL    HW2 7410   5.840   8.695   5.135
 1061SOL     OW 7411   8.140   8.833   3.107
 1061SOL    HW1 7412   8.212   8.887   3.139
 1061SOL    HW2 7413   8.089   8.891   3.050
 1062SOL     OW 7414   3.214   3.069   4.027
 1062SOL    HW1 7415   3.222   2.975   4.008
 1062SOL    HW2 7416   3.183   3.108   3.946
 1063SOL     OW 7417   6.725   4.704   2.013
 1063SOL    HW1 7418   6.768   4.676   1.932
 1063SOL    HW2 7419   6.723   4.625   2.068
 1064SOL     OW 7420   7.586   7.626   3.183
 1064SOL    HW1 7421   7.669   7.641   3.137
 1064SOL    HW2 7422   7.597   7.540   3.224
 1065SOL     OW 7423   8.000   5.512   2.638
 1065SOL    HW1 7424   8.029   5.485   2.551
 1065SOL    HW2 7425   8.059   5.584   2.661
 1066SOL     OW 7426   8.359   8.079   1.741
 1066SOL    HW1 7427   8.395   8.126   1.666
 1066SOL    HW2 7428   8.391   8.127   1.817
 1067SOL     OW 7429   0.649   3.370   2.862
 1067SOL    HW1 7430   0.659   3.375   2.957
 1067SOL    HW2 7431   0.555   3.385   2.847
 1068SOL     OW 7432   4.523   8.407   3.276
 1068SOL    HW1 7433   4.460   8.437   3.341
 1068SOL    HW2 7434   4.469   8.366   3.208
 1069SOL     OW 7435   6.659   7.201   2.945
 1069SOL    HW1 7436   6.563   7.199   2.941
 1069SOL    HW2 7437   6.681   7.126   3.001
 1070SOL     OW 7438   2.180   4.925   2.817
 1070SOL    HW1 7439   2.275   4.938   2.822
 1070SOL    HW2 7440   2.155   4.894   2.905
 1071SOL     OW 7441   3.633   3.918   2.579
 1071SOL    HW1 7442   3.542   3.924   2.608
 1071SOL    HW2 7443   3.682   3.899   2.660
 1072SOL     OW 7444   8.328   3.804   0.061
 1072SOL    HW1 7445   8.341   3.793   0.155
 1072SOL    HW2 7446   8.316   3.714   0.029
 1073SOL     OW 7447   3.192   3.710   1.653
 1073SOL    HW1 7448   3.140   3.635   1.625
 1073SOL    HW2 7449   3.274   3.702   1.605
 1074SOL     OW 7450   5.113   1.389   2.058
 1074SOL    HW1 7451   5.066   1.306   2.056
 1074SOL    HW2 7452   5.206   1.364   2.059
 1075SOL     OW 7453   5.634   7.155   1.045
 1075SOL    HW1 7454   5.693   7.217   1.001
 1075SOL    HW2 7455   5.551   7.202   1.052
 1076SOL     OW 7456   0.659   7.732   5.280
 1076SOL    HW1 7457   0.573   7.697   5.299
 1076SOL    HW2 7458   0.708   7.659   5.242
 1077SOL     OW 7459   4.366   5.379   3.972
 1077SOL    HW1 7460   4.321   5.425   3.902
 1077SOL    HW2 7461   4.451   5.423   3.979
 1078SOL     OW 7462   5.354   3.158   3.288
 1078SOL    HW1 7463   5.266   3.190   3.306
 1078SOL    HW2 7464   5.342   3.065   3.269
 1079SOL     OW 7465   6.803   6.093   1.869
 1079SOL    HW1 7466   6.803   6.075   1.776
 1079SOL    HW2 7467   6.808   6.189   1.875
 1080SOL     OW 7468   1.002   4.327   2.332
 1080SOL    HW1 7469   0.964   4.408   2.297
 1080SOL    HW2 7470   0.943   4.302   2.403
 1081SOL     OW 7471   4.586   2.230   2.933
 1081SOL    HW1 7472   4.534   2.305   2.904
 1081SOL    HW2 7473   4.526   2.156   2.928
 1082SOL     OW 7474   3.159   3.097   0.014
 1082SOL    HW1 7475   3.151   3.032  -0.056
 1082SOL    HW2 7476   3.250   3.089   0.042
 1083SOL     OW 7477   3.057   1.313   0.187
 1083SOL    HW1 7478   3.046   1.371   0.263
 1083SOL    HW2 7479   2.975   1.264   0.182
 1084SOL     OW 7480   1.921   2.087   2.749
 1084SOL    HW1 7481   1.888   2.169   2.712
 1084SOL    HW2 7482   1.848   2.053   2.801
 1085SOL     OW 7483   7.165   5.416   2.196
 1085SOL    HW1 7484   7.205   5.386   2.277
 1085SOL    HW2 7485   7.127   5.338   2.156
 1086SOL     OW 7486   0.013   9.624   6.255
 1086SOL    HW1 7487   0.006   9.707   6.208
 1086SOL    HW2 7488   0.019   9.650   6.347
 1087SOL     OW 7489   2.428   2.996   2.093
 1087SOL    HW1 7490   2.372   3.057   2.044
 1087SOL    HW2 7491   2.433   2.918   2.038
 1088SOL     OW 7492   4.185   1.156   1.777
 1088SOL    HW1 7493   4.114   1.221   1.778
 1088SOL    HW2 7494   4.265   1.208   1.767
 1089SOL     OW 7495   8.210   6.596   1.586
 1089SOL    HW1 7496   8.295   6.636   1.604
 1089SOL    HW2 7497   8.206   6.591   1.491
 1090SOL     OW 7498   3.056   3.421   3.471
 1090SOL    HW1 7499   3.068   3.484   3.542
 1090SOL    HW2 7500   2.994   3.463   3.411
 1091SOL     OW 7501   4.263   7.071   5.858
 1091SOL    HW1 7502   4.278   7.156   5.816
 1091SOL    HW2 7503   4.328   7.067   5.928
 1092SOL     OW 7504   6.402   5.556   4.109
 1092SOL    HW1 7505   6.310   5.577   4.096
 1092SOL    HW2 7506   6.445   5.641   4.116
 1093SOL     OW 7507   0.685   7.499   6.165
 1093SOL    HW1 7508   0.606   7.509   6.219
 1093SOL    HW2 7509   0.664   7.428   6.104
 1094SOL     OW 7510   0.939   2.940   2.999
 1094SOL    HW1 7511   1.028   2.919   3.028
 1094SOL    HW2 7512   0.930   2.894   2.916
 1095SOL     OW 7513   5.398   4.374   0.981
 1095SOL    HW1 7514   5.425   4.282   0.980
 1095SOL    HW2 7515   5.428   4.408   0.897
 1096SOL     OW 7516   4.697   6.634   0.313
 1096SOL    HW1 7517   4.660   6.559   0.359
 1096SOL    HW2 7518   4.654   6.633   0.227
 1097SOL     OW 7519   5.428   7.120   0.352
 1097SOL    HW1 7520   5.488   7.090   0.421
 1097SOL    HW2 7521   5.403   7.208   0.380
 1098SOL     OW 7522  -0.515   2.431   2.747
 1098SOL    HW1 7523  -0.439   2.480   2.779
 1098SOL    HW2 7524  -0.562   2.493   2.692
 1099SOL     OW 7525   5.296   5.764   4.597
 1099SOL    HW1 7526   5.391   5.761   4.590
 1099SOL    HW2 7527   5.268   5.675   4.576
 1100SOL     OW 7528   6.800   9.230   4.448
 1100SOL    HW1 7529   6.787   9.298   4.515
 1100SOL    HW2 7530   6.894   9.211   4.452
 1101SOL     OW 7531   2.941   6.507   4.735
 1101SOL    HW1 7532   2.912   6.444   4.801
 1101SOL    HW2 7533   2.922   6.464   4.651
 1102SOL     OW 7534   0.203   4.424   6.148
 1102SOL    HW1 7535   0.276   4.449   6.205
 1102SOL    HW2 7536   0.172   4.507   6.112
 1103SOL     OW 7537   5.649   6.845   0.651
 1103SOL    HW1 7538   5.673   6.904   0.579
 1103SOL    HW2 7539   5.554   6.836   0.643
 1104SOL     OW 7540  -0.128   2.495   1.755
 1104SOL    HW1 7541  -0.110   2.401   1.754
 1104SOL    HW2 7542  -0.188   2.508   1.829
 1105SOL     OW 7543   6.614   6.562   2.291
 1105SOL    HW1 7544   6.559   6.640   2.299
 1105SOL    HW2 7545   6.655   6.571   2.205
 1106SOL     OW 7546   5.205   9.034   5.576
 1106SOL    HW1 7547   5.135   9.099   5.561
 1106SOL    HW2 7548   5.161   8.950   5.570
 1107SOL     OW 7549   0.109   8.016   5.514
 1107SOL    HW1 7550   0.178   8.059   5.464
 1107SOL    HW2 7551   0.153   7.981   5.591
 1108SOL     OW 7552   3.018   8.144   5.501
 1108SOL    HW1 7553   2.997   8.115   5.590
 1108SOL    HW2 7554   3.047   8.235   5.512
 1109SOL     OW 7555   8.577   8.752   2.997
 1109SOL    HW1 7556   8.501   8.717   2.951
 1109SOL    HW2 7557   8.564   8.847   2.994
 1110SOL     OW 7558   5.053   6.216   3.436
 1110SOL    HW1 7559   5.057   6.278   3.508
 1110SOL    HW2 7560   5.138   6.224   3.392
 1111SOL     OW 7561   0.895   6.124   6.163
 1111SOL    HW1 7562   0.988   6.106   6.147
 1111SOL    HW2 7563   0.851   6.097   6.082
 1112SOL     OW 7564   6.894   3.425   0.034
 1112SOL    HW1 7565   6.925   3.369  -0.038
 1112SOL    HW2 7566   6.854   3.365   0.096
 1113SOL     OW 7567   4.330   2.901   0.290
 1113SOL    HW1 7568   4.397   2.918   0.356
 1113SOL    HW2 7569   4.313   2.807   0.297
 1114SOL     OW 7570   2.047   6.658   3.757
 1114SOL    HW1 7571   2.033   6.563   3.760
 1114SOL    HW2 7572   2.047   6.684   3.849
 1115SOL     OW 7573   2.353   5.793   3.156
 1115SOL    HW1 7574   2.358   5.737   3.078
 1115SOL    HW2 7575   2.434   5.776   3.203
 1116SOL     OW 7576   1.266   4.797   3.058
 1116SOL    HW1 7577   1.226   4.742   3.125
 1116SOL    HW2 7578   1.326   4.854   3.106
 1117SOL     OW 7579   7.538   3.911   1.097
 1117SOL    HW1 7580   7.445   3.930   1.109
 1117SOL    HW2 7581   7.572   3.989   1.054
 1118SOL     OW 7582   4.128   5.912   3.563
 1118SOL    HW1 7583   4.186   5.983   3.536
 1118SOL    HW2 7584   4.048   5.956   3.591
 1119SOL     OW 7585   3.096   2.468   3.720
 1119SOL    HW1 7586   3.088   2.556   3.756
 1119SOL    HW2 7587   3.101   2.411   3.797
 1120SOL     OW 7588   7.202   9.219   3.733
 1120SOL    HW1 7589   7.186   9.267   3.651
 1120SOL    HW2 7590   7.219   9.287   3.798
 1121SOL     OW 7591  -0.232   4.479   4.871
 1121SOL    HW1 7592  -0.139   4.471   4.849
 1121SOL    HW2 7593  -0.241   4.570   4.898
 1122SOL     OW 7594   5.088   6.230   1.836
 1122SOL    HW1 7595   5.145   6.160   1.868
 1122SOL    HW2 7596   5.044   6.192   1.760
 1123SOL     OW 7597   5.766   3.350   3.673
 1123SOL    HW1 7598   5.815   3.334   3.592
 1123SOL    HW2 7599   5.747   3.263   3.707
 1124SOL     OW 7600   6.028   3.566   1.662
 1124SOL    HW1 7601   5.959   3.577   1.728
 1124SOL    HW2 7602   6.106   3.543   1.712
 1125SOL     OW 7603   5.980   2.374   3.202
 1125SOL    HW1 7604   5.924   2.427   3.259
 1125SOL    HW2 7605   6.004   2.299   3.256
 1126SOL     OW 7606   1.071   7.384   6.250
 1126SOL    HW1 7607   1.044   7.298   6.215
 1126SOL    HW2 7608   0.993   7.418   6.293
 1127SOL     OW 7609   2.163   5.598   4.146
 1127SOL    HW1 7610   2.082   5.613   4.194
 1127SOL    HW2 7611   2.191   5.685   4.119
 1128SOL     OW 7612   3.258   7.319   5.023
 1128SOL    HW1 7613   3.230   7.227   5.023
 1128SOL    HW2 7614   3.262   7.342   4.930
 1129SOL     OW 7615   6.396   9.497   5.859
 1129SOL    HW1 7616   6.395   9.507   5.764
 1129SOL    HW2 7617   6.487   9.509   5.884
 1130SOL     OW 7618  -0.414   5.321   3.767
 1130SOL    HW1 7619  -0.498   5.275   3.767
 1130SOL    HW2 7620  -0.386   5.319   3.859
 1131SOL     OW 7621   3.225   2.380   1.377
 1131SOL    HW1 7622   3.173   2.338   1.308
 1131SOL    HW2 7623   3.304   2.326   1.383
 1132SOL     OW 7624   3.963   6.254   0.250
 1132SOL    HW1 7625   3.886   6.272   0.197
 1132SOL    HW2 7626   4.014   6.335   0.247
 1133SOL     OW 7627   2.347   3.149   2.682
 1133SOL    HW1 7628   2.346   3.238   2.646
 1133SOL    HW2 7629   2.412   3.103   2.629
 1134SOL     OW 7630   5.278   4.884   5.058
 1134SOL    HW1 7631   5.312   4.927   5.137
 1134SOL    HW2 7632   5.213   4.822   5.090
 1135SOL     OW 7633   5.277   1.104   1.761
 1135SOL    HW1 7634   5.300   1.105   1.854
 1135SOL    HW2 7635   5.182   1.089   1.760
 1136SOL     OW 7636   0.867   8.845   5.834
 1136SOL    HW1 7637   0.809   8.808   5.901
 1136SOL    HW2 7638   0.934   8.779   5.821
 1137SOL     OW 7639   3.291   9.569   5.736
 1137SOL    HW1 7640   3.213   9.602   5.782
 1137SOL    HW2 7641   3.352   9.545   5.805
 1138SOL     OW 7642   2.677   4.799   0.050
 1138SOL    HW1 7643   2.606   4.762  -0.000
 1138SOL    HW2 7644   2.751   4.739   0.034
 1139SOL     OW 7645   3.534   8.491   5.292
 1139SOL    HW1 7646   3.460   8.503   5.233
 1139SOL    HW2 7647   3.552   8.579   5.325
 1140SOL     OW 7648   2.268   8.243   3.208
 1140SOL    HW1 7649   2.184   8.207   3.236
 1140SOL    HW2 7650   2.325   8.232   3.285
 1141SOL     OW 7651   1.474   5.802   1.415
 1141SOL    HW1 7652   1.448   5.815   1.324
 1141SOL    HW2 7653   1.508   5.713   1.418
 1142SOL     OW 7654   3.435   7.875   1.175
 1142SOL    HW1 7655   3.454   7.925   1.254
 1142SOL    HW2 7656   3.418   7.942   1.108
 1143SOL     OW 7657   7.384  10.285   5.341
 1143SOL    HW1 7658   7.393  10.346   5.414
 1143SOL    HW2 7659   7.316  10.224   5.369
 1144SOL     OW 7660   7.268   6.897   0.821
 1144SOL    HW1 7661   7.344   6.892   0.879
 1144SOL    HW2 7662   7.206   6.954   0.867
 1145SOL     OW 7663   7.077   2.708   0.414
 1145SOL    HW1 7664   7.043   2.683   0.500
 1145SOL    HW2 7665   7.075   2.803   0.414
 1146SOL     OW 7666   7.634   6.923   3.851
 1146SOL    HW1 7667   7.705   6.864   3.825
 1146SOL    HW2 7668   7.614   6.898   3.941
 1147SOL     OW 7669   2.027   7.109   4.254
 1147SOL    HW1 7670   1.954   7.065   4.211
 1147SOL    HW2 7671   2.101   7.096   4.194
 1148SOL     OW 7672   8.174   8.698   3.386
 1148SOL    HW1 7673   8.128   8.625   3.344
 1148SOL    HW2 7674   8.157   8.686   3.480
 1149SOL     OW 7675   0.752   3.110   1.247
 1149SOL    HW1 7676   0.703   3.164   1.309
 1149SOL    HW2 7677   0.766   3.027   1.292
 1150SOL     OW 7678  -0.537   6.927   5.004
 1150SOL    HW1 7679  -0.494   6.937   4.919
 1150SOL    HW2 7680  -0.471   6.953   5.068
 1151SOL     OW 7681   5.670   5.890   0.636
 1151SOL    HW1 7682   5.672   5.882   0.540
 1151SOL    HW2 7683   5.736   5.957   0.656
 1152SOL     OW 7684   4.967   4.634   1.669
 1152SOL    HW1 7685   4.987   4.547   1.636
 1152SOL    HW2 7686   4.937   4.619   1.759
 1153SOL     OW 7687   7.185   2.391   1.169
 1153SOL    HW1 7688   7.244   2.383   1.245
 1153SOL    HW2 7689   7.097   2.381   1.206
 1154SOL     OW 7690   2.720   5.623   2.954
 1154SOL    HW1 7691   2.796   5.678   2.938
 1154SOL    HW2 7692   2.753   5.550   3.007
 1155SOL     OW 7693   4.447   5.812   3.299
 1155SOL    HW1 7694   4.490   5.895   3.320
 1155SOL    HW2 7695   4.369   5.837   3.251
 1156SOL     OW 7696   0.708   6.845   3.321
 1156SOL    HW1 7697   0.747   6.922   3.361
 1156SOL    HW2 7698   0.781   6.783   3.313
 1157SOL     OW 7699   4.842   3.342   5.305
 1157SOL    HW1 7700   4.929   3.341   5.267
 1157SOL    HW2 7701   4.783   3.325   5.231
 1158SOL     OW 7702   6.572   5.608   3.853
 1158SOL    HW1 7703   6.648   5.558   3.883
 1158SOL    HW2 7704   6.533   5.642   3.934
 1159SOL     OW 7705   5.804   6.507   4.759
 1159SOL    HW1 7706   5.867   6.571   4.792
 1159SOL    HW2 7707   5.752   6.555   4.695
 1160SOL     OW 7708   7.175   5.588   3.900
 1160SOL    HW1 7709   7.265   5.620   3.906
 1160SOL    HW2 7710   7.121   5.666   3.912
 1161SOL     OW 7711   4.294  10.118   6.272
 1161SOL    HW1 7712   4.305  10.091   6.181
 1161SOL    HW2 7713   4.310  10.038   6.322
 1162SOL     OW 7714   3.636   8.662   3.625
 1162SOL    HW1 7715   3.571   8.666   3.695
 1162SOL    HW2 7716   3.683   8.580   3.641
 1163SOL     OW 7717   2.521   7.607   3.024
 1163SOL    HW1 7718   2.585   7.674   2.997
 1163SOL    HW2 7719   2.436   7.645   3.003
 1164SOL     OW 7720   1.124   3.654   3.121
 1164SOL    HW1 7721   1.085   3.668   3.034
 1164SOL    HW2 7722   1.155   3.740   3.147
 1165SOL     OW 7723   3.125   5.686   4.191
 1165SOL    HW1 7724   3.122   5.780   4.209
 1165SOL    HW2 7725   3.216   5.662   4.211
 1166SOL     OW 7726   7.287  10.250   6.016
 1166SOL    HW1 7727   7.324  10.336   6.034
 1166SOL    HW2 7728   7.288  10.242   5.921
 1167SOL     OW 7729   1.911   3.406   2.440
 1167SOL    HW1 7730   1.874   3.350   2.372
 1167SOL    HW2 7731   1.989   3.445   2.400
 1168SOL     OW 7732   2.853   5.079   2.819
 1168SOL    HW1 7733   2.865   5.000   2.767
 1168SOL    HW2 7734   2.767   5.111   2.794
 1169SOL     OW 7735   7.349   5.291   3.375
 1169SOL    HW1 7736   7.333   5.377   3.414
 1169SOL    HW2 7737   7.394   5.310   3.293
 1170SOL     OW 7738  -0.800   3.944   3.595
 1170SOL    HW1 7739  -0.748   3.929   3.674
 1170SOL    HW2 7740  -0.862   4.014   3.620
 1171SOL     OW 7741   2.851   5.074   1.271
 1171SOL    HW1 7742   2.931   5.023   1.281
 1171SOL    HW2 7743   2.880   5.160   1.241
 1172SOL     OW 7744   3.526   4.605   3.626
 1172SOL    HW1 7745   3.513   4.550   3.549
 1172SOL    HW2 7746   3.439   4.641   3.645
 1173SOL     OW 7747   7.403   7.381   1.302
 1173SOL    HW1 7748   7.448   7.301   1.328
 1173SOL    HW2 7749   7.458   7.452   1.334
 1174SOL     OW 7750   5.459   7.282   4.829
 1174SOL    HW1 7751   5.402   7.320   4.895
 1174SOL    HW2 7752   5.431   7.321   4.746
 1175SOL     OW 7753   1.903   3.113   3.372
 1175SOL    HW1 7754   1.893   3.092   3.279
 1175SOL    HW2 7755   1.982   3.167   3.376
 1176SOL     OW 7756  -0.404   9.579   6.253
 1176SOL    HW1 7757  -0.318   9.537   6.249
 1176SOL    HW2 7758  -0.385   9.670   6.278
 1177SOL     OW 7759   3.893   5.469   4.027
 1177SOL    HW1 7760   3.936   5.541   4.073
 1177SOL    HW2 7761   3.806   5.464   4.067
 1178SOL     OW 7762   0.069   0.773   1.007
 1178SOL    HW1 7763   0.012   0.823   0.949
 1178SOL    HW2 7764   0.071   0.686   0.968
 1179SOL     OW 7765   2.528   5.511   1.972
 1179SOL    HW1 7766   2.439   5.529   2.004
 1179SOL    HW2 7767   2.540   5.417   1.987
 1180SOL     OW 7768   5.119   4.435   5.733
 1180SOL    HW1 7769   5.133   4.518   5.780
 1180SOL    HW2 7770   5.028   4.413   5.753
 1181SOL     OW 7771   5.075   5.678   0.635
 1181SOL    HW1 7772   5.142   5.727   0.587
 1181SOL    HW2 7773   4.995   5.729   0.623
 1182SOL     OW 7774   1.416   7.848   4.223
 1182SOL    HW1 7775   1.398   7.941   4.211
 1182SOL    HW2 7776   1.511   7.840   4.211
 1183SOL     OW 7777   1.427  10.398   5.850
 1183SOL    HW1 7778   1.470  10.449   5.780
 1183SOL    HW2 7779   1.418  10.460   5.922
 1184SOL     OW 7780   1.979   4.709   3.939
 1184SOL    HW1 7781   1.892   4.693   3.976
 1184SOL    HW2 7782   2.003   4.796   3.971
 1185SOL     OW 7783   5.070   3.947   0.117
 1185SOL    HW1 7784   5.014   3.894   0.061
 1185SOL    HW2 7785   5.071   3.901   0.201
 1186SOL     OW 7786   8.787   7.533   1.440
 1186SOL    HW1 7787   8.804   7.443   1.469
 1186SOL    HW2 7788   8.704   7.527   1.392
 1187SOL     OW 7789   4.012   4.414   0.359
 1187SOL    HW1 7790   3.964   4.497   0.349
 1187SOL    HW2 7791   4.086   4.435   0.416
 1188SOL     OW 7792   2.710   7.221   0.519
 1188SOL    HW1 7793   2.671   7.308   0.516
 1188SOL    HW2 7794   2.722   7.197   0.427
 1189SOL     OW 7795   0.111   6.077   6.291
 1189SOL    HW1 7796   0.033   6.131   6.310
 1189SOL    HW2 7797   0.157   6.073   6.374
 1190SOL     OW 7798   4.545   3.842   2.570
 1190SOL    HW1 7799   4.608   3.863   2.501
 1190SOL    HW2 7800   4.556   3.748   2.584
 1191SOL     OW 7801   5.855   2.638   4.145
 1191SOL    HW1 7802   5.798   2.667   4.216
 1191SOL    HW2 7803   5.862   2.714   4.086
 1192SOL     OW 7804   3.707   6.188   1.764
 1192SOL    HW1 7805   3.770   6.164   1.831
 1192SOL    HW2 7806   3.748   6.161   1.682
 1193SOL     OW 7807   6.933   9.112   3.677
 1193SOL    HW1 7808   7.027   9.116   3.691
 1193SOL    HW2 7809   6.898   9.187   3.725
 1194SOL     OW 7810   6.490   3.138   2.243
 1194SOL    HW1 7811   6.567   3.083   2.255
 1194SOL    HW2 7812   6.416   3.080   2.263
 1195SOL     OW 7813   5.108   4.203   0.149
 1195SOL    HW1 7814   5.094   4.109   0.163
 1195SOL    HW2 7815   5.164   4.207   0.071
 1196SOL     OW 7816   3.374   5.023   3.308
 1196SOL    HW1 7817   3.419   5.089   3.360
 1196SOL    HW2 7818   3.444   4.976   3.262
 1197SOL     OW 7819   5.106   6.970   5.153
 1197SOL    HW1 7820   5.162   7.021   5.094
 1197SOL    HW2 7821   5.107   6.881   5.117
 1198SOL     OW 7822   6.595   3.971   2.987
 1198SOL    HW1 7823   6.611   3.883   3.022
 1198SOL    HW2 7824   6.628   3.968   2.898
 1199SOL     OW 7825   4.915   5.559   1.036
 1199SOL    HW1 7826   4.904   5.572   1.130
 1199SOL    HW2 7827   4.858   5.485   1.014
 1200SOL     OW 7828   0.965   2.040   2.876
 1200SOL    HW1 7829   1.040   2.079   2.920
 1200SOL    HW2 7830   0.903   2.112   2.865
 1201SOL     OW 7831   7.498   2.571   0.465
 1201SOL    HW1 7832   7.468   2.651   0.509
 1201SOL    HW2 7833   7.508   2.597   0.373
 1202SOL     OW 7834   2.934   6.024   1.046
 1202SOL    HW1 7835   3.021   6.003   1.081
 1202SOL    HW2 7836   2.874   6.010   1.119
 1203SOL     OW 7837   1.885   4.464   2.516
 1203SOL    HW1 7838   1.892   4.387   2.573
 1203SOL    HW2 7839   1.813   4.514   2.553
 1204SOL     OW 7840   5.130   5.276   2.563
 1204SOL    HW1 7841   5.187   5.235   2.628
 1204SOL    HW2 7842   5.059   5.214   2.550
 1205SOL     OW 7843  -0.053   1.626   2.716
 1205SOL    HW1 7844   0.010   1.556   2.702
 1205SOL    HW2 7845  -0.102   1.599   2.795
 1206SOL     OW 7846   4.723   8.123   2.686
 1206SOL    HW1 7847   4.771   8.139   2.768
 1206SOL    HW2 7848   4.752   8.192   2.627
 1207SOL     OW 7849   4.018   6.104   2.655
 1207SOL    HW1 7850   3.930   6.141   2.650
 1207SOL    HW2 7851   4.008   6.013   2.628
 1208SOL     OW 7852   2.018   1.573   2.147
 1208SOL    HW1 7853   2.046   1.599   2.060
 1208SOL    HW2 7854   1.975   1.489   2.135
 1209SOL     OW 7855   6.265   6.331   4.902
 1209SOL    HW1 7856   6.345   6.368   4.939
 1209SOL    HW2 7857   6.220   6.407   4.864
 1210SOL     OW 7858   2.188   5.325   3.449
 1210SOL    HW1 7859   2.130   5.348   3.377
 1210SOL    HW2 7860   2.165   5.235   3.471
 1211SOL     OW 7861  -1.330   5.345   5.836
 1211SOL    HW1 7862  -1.355   5.265   5.790
 1211SOL    HW2 7863  -1.411   5.375   5.878
 1212SOL     OW 7864   3.332   2.956   1.897
 1212SOL    HW1 7865   3.399   2.916   1.953
 1212SOL    HW2 7866   3.293   3.025   1.951
 1213SOL     OW 7867   1.865   7.888   4.797
 1213SOL    HW1 7868   1.926   7.928   4.859
 1213SOL    HW2 7869   1.862   7.949   4.724
 1214SOL     OW 7870   1.890   2.620   3.910
 1214SOL    HW1 7871   1.869   2.549   3.850
 1214SOL    HW2 7872   1.825   2.687   3.892
 1215SOL     OW 7873   3.717   5.341   1.959
 1215SOL    HW1 7874   3.674   5.405   1.901
 1215SOL    HW2 7875   3.655   5.329   2.031
 1216SOL     OW 7876   2.219   5.162   3.945
 1216SOL    HW1 7877   2.178   5.225   4.004
 1216SOL    HW2 7878   2.225   5.208   3.861
 1217SOL     OW 7879   5.186   9.483   4.846
 1217SOL    HW1 7880   5.207   9.558   4.902
 1217SOL    HW2 7881   5.190   9.518   4.757
 1218SOL     OW 7882   4.367   4.280   2.612
 1218SOL    HW1 7883   4.307   4.345   2.649
 1218SOL    HW2 7884   4.319   4.243   2.537
 1219SOL     OW 7885   5.391   7.441   2.722
 1219SOL    HW1 7886   5.390   7.440   2.626
 1219SOL    HW2 7887   5.310   7.396   2.747
 1220SOL     OW 7888   7.851   4.412   1.530
 1220SOL    HW1 7889   7.810   4.327   1.513
 1220SOL    HW2 7890   7.782   4.475   1.513
 1221SOL     OW 7891   4.231   5.270   0.976
 1221SOL    HW1 7892   4.186   5.238   0.898
 1221SOL    HW2 7893   4.213   5.204   1.043
 1222SOL     OW 7894   2.281   8.896   3.732
 1222SOL    HW1 7895   2.335   8.869   3.658
 1222SOL    HW2 7896   2.226   8.819   3.751
 1223SOL     OW 7897   2.695  10.058   5.802
 1223SOL    HW1 7898   2.718  10.076   5.710
 1223SOL    HW2 7899   2.679   9.964   5.804
 1224SOL     OW 7900   1.417   1.887   2.809
 1224SOL    HW1 7901   1.327   1.856   2.820
 1224SOL    HW2 7902   1.455   1.882   2.896
 1225SOL     OW 7903   2.277   6.958   4.139
 1225SOL    HW1 7904   2.372   6.955   4.152
 1225SOL    HW2 7905   2.257   6.877   4.093
 1226SOL     OW 7906   9.462   6.462   0.086
 1226SOL    HW1 7907   9.482   6.449  -0.006
 1226SOL    HW2 7908   9.400   6.392   0.107
 1227SOL     OW 7909   4.201   4.778   0.043
 1227SOL    HW1 7910   4.248   4.818   0.116
 1227SOL    HW2 7911   4.266   4.773  -0.027
 1228SOL     OW 7912   6.559   9.010   5.779
 1228SOL    HW1 7913   6.481   9.056   5.748
 1228SOL    HW2 7914   6.616   9.004   5.702
 1229SOL     OW 7915   0.438   4.448   4.671
 1229SOL    HW1 7916   0.373   4.396   4.625
 1229SOL    HW2 7917   0.491   4.384   4.718
 1230SOL     OW 7918   5.698   4.042   4.111
 1230SOL    HW1 7919   5.712   3.972   4.048
 1230SOL    HW2 7920   5.645   4.001   4.180
 1231SOL     OW 7921   7.104   3.833   1.218
 1231SOL    HW1 7922   7.188   3.809   1.257
 1231SOL    HW2 7923   7.115   3.818   1.124
 1232SOL     OW 7924   7.246   1.075   0.661
 1232SOL    HW1 7925   7.321   1.088   0.604
 1232SOL    HW2 7926   7.281   1.080   0.749
 1233SOL     OW 7927   0.143   2.171   3.624
 1233SOL    HW1 7928   0.158   2.092   3.676
 1233SOL    HW2 7929   0.161   2.145   3.534
 1234SOL     OW 7930   4.203   7.305   1.170
 1234SOL    HW1 7931   4.243   7.219   1.164
 1234SOL    HW2 7932   4.210   7.341   1.082
 1235SOL     OW 7933   6.105   4.861   4.958
 1235SOL    HW1 7934   6.089   4.901   5.043
 1235SOL    HW2 7935   6.166   4.790   4.977
 1236SOL     OW 7936   1.180   7.383   2.938
 1236SOL    HW1 7937   1.085   7.380   2.949
 1236SOL    HW2 7938   1.214   7.346   3.019
 1237SOL     OW 7939   5.874   8.290   2.279
 1237SOL    HW1 7940   5.916   8.297   2.194
 1237SOL    HW2 7941   5.942   8.256   2.337
 1238SOL     OW 7942   3.790   7.208   5.055
 1238SOL    HW1 7943   3.765   7.211   4.963
 1238SOL    HW2 7944   3.717   7.249   5.101
 1239SOL     OW 7945   7.275   6.630   3.468
 1239SOL    HW1 7946   7.284   6.630   3.563
 1239SOL    HW2 7947   7.215   6.702   3.449
 1240SOL     OW 7948   1.270   4.359   3.483
 1240SOL    HW1 7949   1.306   4.423   3.544
 1240SOL    HW2 7950   1.328   4.283   3.491
 1241SOL     OW 7951   1.206   2.104   0.550
 1241SOL    HW1 7952   1.230   2.119   0.458
 1241SOL    HW2 7953   1.191   2.010   0.555
 1242SOL     OW 7954   4.075   6.748   3.188
 1242SOL    HW1 7955   4.064   6.746   3.093
 1242SOL    HW2 7956   4.169   6.732   3.202
 1243SOL     OW 7957   1.634   8.469   3.114
 1243SOL    HW1 7958   1.658   8.409   3.044
 1243SOL    HW2 7959   1.586   8.416   3.176
 1244SOL     OW 7960   3.288   4.603   0.765
 1244SOL    HW1 7961   3.220   4.623   0.829
 1244SOL    HW2 7962   3.255   4.527   0.717
 1245SOL     OW 7963  -0.403   3.756   3.559
 1245SOL    HW1 7964  -0.489   3.771   3.520
 1245SOL    HW2 7965  -0.355   3.837   3.543
 1246SOL     OW 7966   5.449   4.520   2.570
 1246SOL    HW1 7967   5.370   4.574   2.574
 1246SOL    HW2 7968   5.416   4.433   2.546
 1247SOL     OW 7969   1.011   1.297   1.704
 1247SOL    HW1 7970   1.007   1.245   1.625
 1247SOL    HW2 7971   1.087   1.354   1.692
 1248SOL     OW 7972   1.398   6.947   5.992
 1248SOL    HW1 7973   1.479   6.979   6.032
 1248SOL    HW2 7974   1.366   6.879   6.052
 1249SOL     OW 7975   7.184   4.563   2.211
 1249SOL    HW1 7976   7.245   4.603   2.149
 1249SOL    HW2 7977   7.152   4.636   2.264
 1250SOL     OW 7978   7.742   7.193   3.371
 1250SOL    HW1 7979   7.763   7.157   3.457
 1250SOL    HW2 7980   7.705   7.279   3.390
 1251SOL     OW 7981   5.943   6.704   0.420
 1251SOL    HW1 7982   5.907   6.790   0.401
 1251SOL    HW2 7983   5.955   6.703   0.515
 1252SOL     OW 7984   1.484   7.618   6.253
 1252SOL    HW1 7985   1.388   7.615   6.250
 1252SOL    HW2 7986   1.506   7.586   6.340
 1253SOL     OW 7987   2.715   3.821   1.287
 1253SOL    HW1 7988   2.697   3.867   1.206
 1253SOL    HW2 7989   2.811   3.817   1.291
 1254SOL     OW 7990   5.301   3.358   2.370
 1254SOL    HW1 7991   5.365   3.426   2.390
 1254SOL    HW2 7992   5.231   3.404   2.324
 1255SOL     OW 7993   4.098   6.142   4.703
 1255SOL    HW1 7994   4.049   6.223   4.689
 1255SOL    HW2 7995   4.187   6.171   4.725
 1256SOL     OW 7996   6.129   3.410   4.217
 1256SOL    HW1 7997   6.046   3.436   4.177
 1256SOL    HW2 7998   6.130   3.457   4.300
 1257SOL     OW 7999   1.816   8.843   2.977
 1257SOL    HW1 8000   1.804   8.781   3.049
 1257SOL    HW2 8001   1.847   8.789   2.904
 1258SOL     OW 8002   3.740   2.767   3.849
 1258SOL    HW1 8003   3.690   2.848   3.850
 1258SOL    HW2 8004   3.827   2.793   3.818
 1259SOL     OW 8005   1.247   1.759   3.010
 1259SOL    HW1 8006   1.183   1.697   3.046
 1259SOL    HW2 8007   1.231   1.840   3.057
 1260SOL     OW 8008   6.561   2.945   3.107
 1260SOL    HW1 8009   6.481   2.914   3.149
 1260SOL    HW2 8010   6.533   3.022   3.057
 1261SOL     OW 8011   7.424   7.372   3.600
 1261SOL    HW1 8012   7.414   7.440   3.666
 1261SOL    HW2 8013   7.457   7.296   3.648
 1262SOL     OW 8014   2.512   4.250   1.211
 1262SOL    HW1 8015   2.481   4.326   1.162
 1262SOL    HW2 8016   2.434   4.220   1.259
 1263SOL     OW 8017   6.967   6.105   2.309
 1263SOL    HW1 8018   6.974   6.018   2.269
 1263SOL    HW2 8019   6.982   6.089   2.402
 1264SOL     OW 8020   2.903   4.582   0.612
 1264SOL    HW1 8021   2.990   4.581   0.651
 1264SOL    HW2 8022   2.863   4.663   0.644
 1265SOL     OW 8023   0.950   5.461   2.303
 1265SOL    HW1 8024   1.044   5.456   2.322
 1265SOL    HW2 8025   0.924   5.370   2.287
 1266SOL     OW 8026   8.008   4.743   0.062
 1266SOL    HW1 8027   8.026   4.834   0.039
 1266SOL    HW2 8028   7.927   4.745   0.112
 1267SOL     OW 8029   0.704   4.162   2.871
 1267SOL    HW1 8030   0.795   4.178   2.899
 1267SOL    HW2 8031   0.695   4.067   2.872
 1268SOL     OW 8032   0.240   5.649   4.369
 1268SOL    HW1 8033   0.260   5.720   4.430
 1268SOL    HW2 8034   0.254   5.569   4.420
 1269SOL     OW 8035   0.976   5.625   1.771
 1269SOL    HW1 8036   1.041   5.666   1.828
 1269SOL    HW2 8037   0.955   5.542   1.815
 1270SOL     OW 8038   7.555   7.114   3.196
 1270SOL    HW1 8039   7.639   7.140   3.234
 1270SOL    HW2 8040   7.536   7.029   3.234
 1271SOL     OW 8041   8.401   3.805   0.333
 1271SOL    HW1 8042   8.387   3.740   0.402
 1271SOL    HW2 8043   8.399   3.889   0.379
 1272SOL     OW 8044  -0.205   3.668   3.170
 1272SOL    HW1 8045  -0.218   3.623   3.254
 1272SOL    HW2 8046  -0.119   3.709   3.178
 1273SOL     OW 8047   5.566   6.449   5.631
 1273SOL    HW1 8048   5.574   6.356   5.651
 1273SOL    HW2 8049   5.565   6.492   5.716
 1274SOL     OW 8050   2.684   6.381   2.492
 1274SOL    HW1 8051   2.630   6.335   2.557
 1274SOL    HW2 8052   2.714   6.460   2.538
 1275SOL     OW 8053   1.831   4.170   3.074
 1275SOL    HW1 8054   1.906   4.218   3.109
 1275SOL    HW2 8055   1.870   4.103   3.017
 1276SOL     OW 8056   5.262   6.783   3.032
 1276SOL    HW1 8057   5.170   6.770   3.007
 1276SOL    HW2 8058   5.309   6.782   2.949
 1277SOL     OW 8059   4.008   1.388   1.760
 1277SOL    HW1 8060   3.919   1.422   1.762
 1277SOL    HW2 8061   4.064   1.466   1.755
 1278SOL     OW 8062   4.287   8.978   4.829
 1278SOL    HW1 8063   4.365   8.923   4.834
 1278SOL    HW2 8064   4.242   8.963   4.912
 1279SOL     OW 8065   5.141   4.803   5.290
 1279SOL    HW1 8066   5.137   4.862   5.365
 1279SOL    HW2 8067   5.054   4.808   5.250
 1280SOL     OW 8068   5.236   6.490   2.880
 1280SOL    HW1 8069   5.298   6.525   2.943
 1280SOL    HW2 8070   5.158   6.468   2.932
 1281SOL     OW 8071   1.185   4.768   1.371
 1281SOL    HW1 8072   1.264   4.721   1.398
 1281SOL    HW2 8073   1.149   4.802   1.452
 1282SOL     OW 8074   2.332   2.809   0.345
 1282SOL    HW1 8075   2.337   2.718   0.315
 1282SOL    HW2 8076   2.336   2.862   0.265
 1283SOL     OW 8077   8.301   6.146   1.564
 1283SOL    HW1 8078   8.319   6.052   1.557
 1283SOL    HW2 8079   8.206   6.152   1.573
 1284SOL     OW 8080   2.670   1.252   1.257
 1284SOL    HW1 8081   2.742   1.291   1.307
 1284SOL    HW2 8082   2.698   1.259   1.166
 1285SOL     OW 8083   7.231   2.703   0.917
 1285SOL    HW1 8084   7.209   2.689   1.009
 1285SOL    HW2 8085   7.187   2.631   0.871
 1286SOL     OW 8086   5.403   6.701   5.758
 1286SOL    HW1 8087   5.347   6.779   5.758
 1286SOL    HW2 8088   5.472   6.722   5.695
 1287SOL     OW 8089   0.867   7.385   5.479
 1287SOL    HW1 8090   0.946   7.437   5.462
 1287SOL    HW2 8091   0.894   7.295   5.459
 1288SOL     OW 8092   2.177   3.478   0.787
 1288SOL    HW1 8093   2.227   3.555   0.814
 1288SOL    HW2 8094   2.086   3.505   0.794
 1289SOL     OW 8095   3.286   7.453   4.788
 1289SOL    HW1 8096   3.211   7.494   4.745
 1289SOL    HW2 8097   3.336   7.526   4.824
 1290SOL     OW 8098   4.073   7.856   1.796
 1290SOL    HW1 8099   4.031   7.935   1.830
 1290SOL    HW2 8100   4.127   7.825   1.868
 1291SOL     OW 8101   4.508   6.102   4.452
 1291SOL    HW1 8102   4.540   6.013   4.470
 1291SOL    HW2 8103   4.588   6.153   4.437
 1292SOL     OW 8104   3.335   4.907   1.404
 1292SOL    HW1 8105   3.400   4.844   1.433
 1292SOL    HW2 8106   3.251   4.862   1.413
 1293SOL     OW 8107   4.798   5.275   3.043
 1293SOL    HW1 8108   4.861   5.302   2.976
 1293SOL    HW2 8109   4.820   5.329   3.120
 1294SOL     OW 8110   4.829   5.715   5.716
 1294SOL    HW1 8111   4.800   5.683   5.801
 1294SOL    HW2 8112   4.851   5.636   5.667
 1295SOL     OW 8113   5.641   6.419   2.060
 1295SOL    HW1 8114   5.729   6.415   2.022
 1295SOL    HW2 8115   5.653   6.462   2.144
 1296SOL     OW 8116   5.869   5.199   1.349
 1296SOL    HW1 8117   5.945   5.228   1.299
 1296SOL    HW2 8118   5.820   5.144   1.288
 1297SOL     OW 8119   1.889   7.090   4.571
 1297SOL    HW1 8120   1.899   7.057   4.661
 1297SOL    HW2 8121   1.945   7.033   4.518
 1298SOL     OW 8122   5.854   8.823   3.790
 1298SOL    HW1 8123   5.945   8.818   3.761
 1298SOL    HW2 8124   5.857   8.871   3.873
 1299SOL     OW 8125   6.131   4.712   0.097
 1299SOL    HW1 8126   6.169   4.624   0.104
 1299SOL    HW2 8127   6.101   4.718   0.006
 1300SOL     OW 8128   7.502   4.731   0.927
 1300SOL    HW1 8129   7.433   4.696   0.870
 1300SOL    HW2 8130   7.467   4.814   0.959
 1301SOL     OW 8131   4.732   5.704   0.644
 1301SOL    HW1 8132   4.781   5.626   0.671
 1301SOL    HW2 8133   4.695   5.680   0.559
 1302SOL     OW 8134   5.091  10.043   6.223
 1302SOL    HW1 8135   5.186  10.037   6.229
 1302SOL    HW2 8136   5.071  10.019   6.133
 1303SOL     OW 8137   3.103   4.856   1.048
 1303SOL    HW1 8138   3.141   4.844   1.135
 1303SOL    HW2 8139   3.077   4.768   1.020
 1304SOL     OW 8140   8.223   8.475   3.889
 1304SOL    HW1 8141   8.251   8.416   3.819
 1304SOL    HW2 8142   8.128   8.472   3.886
 1305SOL     OW 8143   3.598   2.965   0.820
 1305SOL    HW1 8144   3.666   3.019   0.781
 1305SOL    HW2 8145   3.579   2.898   0.755
 1306SOL     OW 8146   7.667   8.142   4.537
 1306SOL    HW1 8147   7.625   8.139   4.623
 1306SOL    HW2 8148   7.758   8.116   4.553
 1307SOL     OW 8149   2.686   8.021   2.681
 1307SOL    HW1 8150   2.748   8.062   2.742
 1307SOL    HW2 8151   2.655   7.944   2.727
 1308SOL     OW 8152   5.689   8.883   5.481
 1308SOL    HW1 8153   5.729   8.889   5.568
 1308SOL    HW2 8154   5.694   8.791   5.458
 1309SOL     OW 8155   6.709   4.854   1.607
 1309SOL    HW1 8156   6.631   4.869   1.660
 1309SOL    HW2 8157   6.775   4.822   1.669
 1310SOL     OW 8158   1.131   2.833   0.633
 1310SOL    HW1 8159   1.215   2.865   0.599
 1310SOL    HW2 8160   1.067   2.898   0.605
 1311SOL     OW 8161   2.620   6.654   3.254
 1311SOL    HW1 8162   2.581   6.739   3.234
 1311SOL    HW2 8163   2.625   6.652   3.350
 1312SOL     OW 8164   5.249   9.511   4.566
 1312SOL    HW1 8165   5.244   9.593   4.518
 1312SOL    HW2 8166   5.202   9.448   4.511
 1313SOL     OW 8167   7.033  10.350   5.533
 1313SOL    HW1 8168   7.006  10.361   5.442
 1313SOL    HW2 8169   7.081  10.267   5.534
 1314SOL     OW 8170   1.809   6.191   3.609
 1314SOL    HW1 8171   1.866   6.115   3.596
 1314SOL    HW2 8172   1.785   6.218   3.521
 1315SOL     OW 8173   6.504   5.369   4.319
 1315SOL    HW1 8174   6.517   5.301   4.252
 1315SOL    HW2 8175   6.494   5.450   4.269
 1316SOL     OW 8176   4.006   4.244   3.943
 1316SOL    HW1 8177   4.057   4.325   3.950
 1316SOL    HW2 8178   4.042   4.187   4.011
 1317SOL     OW 8179   5.502   6.170   5.033
 1317SOL    HW1 8180   5.483   6.153   5.125
 1317SOL    HW2 8181   5.416   6.179   4.991
 1318SOL     OW 8182   7.656  10.743   6.209
 1318SOL    HW1 8183   7.608  10.663   6.191
 1318SOL    HW2 8184   7.652  10.754   6.304
 1319SOL     OW 8185   1.914   9.902   4.971
 1319SOL    HW1 8186   1.851   9.952   5.022
 1319SOL    HW2 8187   1.962   9.850   5.035
 1320SOL     OW 8188   3.904   3.603   4.196
 1320SOL    HW1 8189   3.854   3.684   4.203
 1320SOL    HW2 8190   3.968   3.620   4.127
 1321SOL     OW 8191   4.889   2.704   3.019
 1321SOL    HW1 8192   4.898   2.716   2.925
 1321SOL    HW2 8193   4.971   2.665   3.047
 1322SOL     OW 8194   2.827   4.986   3.062
 1322SOL    HW1 8195   2.830   5.022   2.973
 1322SOL    HW2 8196   2.902   5.026   3.106
 1323SOL     OW 8197   4.288   7.849   1.514
 1323SOL    HW1 8198   4.210   7.829   1.567
 1323SOL    HW2 8199   4.340   7.907   1.570
 1324SOL     OW 8200   1.483   7.403   3.114
 1324SOL    HW1 8201   1.454   7.453   3.190
 1324SOL    HW2 8202   1.433   7.322   3.118
 1325SOL     OW 8203  -0.148   2.076   3.283
 1325SOL    HW1 8204  -0.055   2.076   3.305
 1325SOL    HW2 8205  -0.192   2.103   3.364
 1326SOL     OW 8206   6.427   6.689   3.054
 1326SOL    HW1 8207   6.485   6.717   3.125
 1326SOL    HW2 8208   6.465   6.606   3.023
 1327SOL     OW 8209  -1.437   3.340   4.615
 1327SOL    HW1 8210  -1.467   3.416   4.565
 1327SOL    HW2 8211  -1.341   3.349   4.615
 1328SOL     OW 8212   2.638   9.667   6.081
 1328SOL    HW1 8213   2.659   9.586   6.035
 1328SOL    HW2 8214   2.560   9.700   6.038
 1329SOL     OW 8215   2.964   6.132   3.380
 1329SOL    HW1 8216   2.991   6.102   3.294
 1329SOL    HW2 8217   2.909   6.062   3.415
 1330SOL     OW 8218   5.775   5.676   6.120
 1330SOL    HW1 8219   5.738   5.756   6.158
 1330SOL    HW2 8220   5.702   5.613   6.119
 1331SOL     OW 8221  -0.411   4.187   3.732
 1331SOL    HW1 8222  -0.361   4.267   3.718
 1331SOL    HW2 8223  -0.377   4.125   3.667
 1332SOL     OW 8224   6.880   7.361   1.449
 1332SOL    HW1 8225   6.940   7.387   1.380
 1332SOL    HW2 8226   6.856   7.443   1.493
 1333SOL     OW 8227   2.664   3.622   4.144
 1333SOL    HW1 8228   2.702   3.691   4.197
 1333SOL    HW2 8229   2.607   3.667   4.082
 1334SOL     OW 8230   7.518   7.663   0.854
 1334SOL    HW1 8231   7.506   7.583   0.906
 1334SOL    HW2 8232   7.566   7.722   0.913
 1335SOL     OW 8233   7.622   5.988   3.417
 1335SOL    HW1 8234   7.669   5.939   3.349
 1335SOL    HW2 8235   7.537   5.945   3.423
 1336SOL     OW 8236   5.669   6.063   2.787
 1336SOL    HW1 8237   5.649   5.989   2.729
 1336SOL    HW2 8238   5.676   6.023   2.874
 1337SOL     OW 8239   5.996   6.420   3.824
 1337SOL    HW1 8240   5.941   6.345   3.805
 1337SOL    HW2 8241   5.956   6.493   3.776
 1338SOL     OW 8242   6.554   7.168   2.178
 1338SOL    HW1 8243   6.609   7.140   2.105
 1338SOL    HW2 8244   6.608   7.154   2.256
 1339SOL     OW 8245   5.107   5.562   3.499
 1339SOL    HW1 8246   5.097   5.476   3.458
 1339SOL    HW2 8247   5.186   5.555   3.551
 1340SOL     OW 8248  -0.174   2.254   3.075
 1340SOL    HW1 8249  -0.200   2.196   3.147
 1340SOL    HW2 8250  -0.223   2.334   3.091
 1341SOL     OW 8251   4.327   8.773   4.437
 1341SOL    HW1 8252   4.339   8.691   4.484
 1341SOL    HW2 8253   4.350   8.752   4.346
 1342SOL     OW 8254   3.214   6.806   5.384
 1342SOL    HW1 8255   3.176   6.861   5.452
 1342SOL    HW2 8256   3.296   6.774   5.421
 1343SOL     OW 8257   6.191   8.250   2.314
 1343SOL    HW1 8258   6.205   8.238   2.220
 1343SOL    HW2 8259   6.168   8.163   2.346
 1344SOL     OW 8260   7.724   9.149   3.487
 1344SOL    HW1 8261   7.778   9.203   3.430
 1344SOL    HW2 8262   7.645   9.200   3.502
 1345SOL     OW 8263   0.979   7.420   4.853
 1345SOL    HW1 8264   0.998   7.327   4.866
 1345SOL    HW2 8265   1.056   7.465   4.888
 1346SOL     OW 8266   6.976   4.067   1.357
 1346SOL    HW1 8267   7.029   4.005   1.307
 1346SOL    HW2 8268   7.032   4.094   1.429
 1347SOL     OW 8269   6.663   3.861   2.000
 1347SOL    HW1 8270   6.748   3.817   2.012
 1347SOL    HW2 8271   6.622   3.857   2.087
 1348SOL     OW 8272   2.867   4.124   1.073
 1348SOL    HW1 8273   2.840   4.191   1.009
 1348SOL    HW2 8274   2.942   4.081   1.032
 1349SOL     OW 8275   2.333   7.995   5.976
 1349SOL    HW1 8276   2.416   7.985   5.928
 1349SOL    HW2 8277   2.358   7.988   6.068
 1350SOL     OW 8278   3.316   6.324   3.701
 1350SOL    HW1 8279   3.226   6.309   3.672
 1350SOL    HW2 8280   3.315   6.414   3.736
 1351SOL     OW 8281   1.736   1.475   1.001
 1351SOL    HW1 8282   1.696   1.528   1.070
 1351SOL    HW2 8283   1.669   1.468   0.934
 1352SOL     OW 8284   1.905   0.361   0.108
 1352SOL    HW1 8285   1.941   0.294   0.166
 1352SOL    HW2 8286   1.932   0.444   0.147
 1353SOL     OW 8287   5.701   8.104   5.426
 1353SOL    HW1 8288   5.684   8.196   5.447
 1353SOL    HW2 8289   5.769   8.077   5.489
 1354SOL     OW 8290   0.844   8.460   5.953
 1354SOL    HW1 8291   0.761   8.454   5.905
 1354SOL    HW2 8292   0.892   8.530   5.910
 1355SOL     OW 8293   1.863   0.967   1.370
 1355SOL    HW1 8294   1.888   0.895   1.312
 1355SOL    HW2 8295   1.834   1.036   1.311
 1356SOL     OW 8296   7.368   8.916   4.609
 1356SOL    HW1 8297   7.409   8.986   4.661
 1356SOL    HW2 8298   7.428   8.902   4.536
 1357SOL     OW 8299   4.079   7.430   3.876
 1357SOL    HW1 8300   4.103   7.424   3.968
 1357SOL    HW2 8301   4.144   7.376   3.831
 1358SOL     OW 8302   5.102   9.362   5.901
 1358SOL    HW1 8303   5.195   9.337   5.901
 1358SOL    HW2 8304   5.068   9.325   5.820
 1359SOL     OW 8305   1.759   4.588   4.092
 1359SOL    HW1 8306   1.701   4.560   4.163
 1359SOL    HW2 8307   1.729   4.539   4.015
 1360SOL     OW 8308   5.594   8.468   2.079
 1360SOL    HW1 8309   5.660   8.503   2.139
 1360SOL    HW2 8310   5.639   8.398   2.031
 1361SOL     OW 8311   0.049   4.438   4.876
 1361SOL    HW1 8312   0.102   4.384   4.818
 1361SOL    HW2 8313   0.103   4.515   4.893
 1362SOL     OW 8314   4.584   5.567   3.265
 1362SOL    HW1 8315   4.647   5.575   3.192
 1362SOL    HW2 8316   4.545   5.654   3.273
 1363SOL     OW 8317   2.260   5.825   0.685
 1363SOL    HW1 8318   2.317   5.887   0.731
 1363SOL    HW2 8319   2.269   5.743   0.734
 1364SOL     OW 8320   0.944   0.868   1.350
 1364SOL    HW1 8321   1.033   0.874   1.315
 1364SOL    HW2 8322   0.894   0.934   1.302
 1365SOL     OW 8323   6.003   9.158   5.855
 1365SOL    HW1 8324   6.046   9.186   5.936
 1365SOL    HW2 8325   6.058   9.194   5.786
 1366SOL     OW 8326   3.882   5.070   3.463
 1366SOL    HW1 8327   3.885   5.004   3.532
 1366SOL    HW2 8328   3.813   5.040   3.404
 1367SOL     OW 8329   4.756   3.942   4.174
 1367SOL    HW1 8330   4.723   3.860   4.210
 1367SOL    HW2 8331   4.689   4.007   4.193
 1368SOL     OW 8332   7.351   8.034   1.964
 1368SOL    HW1 8333   7.377   7.977   2.036
 1368SOL    HW2 8334   7.295   8.100   2.003
 1369SOL     OW 8335   4.030   9.272   6.261
 1369SOL    HW1 8336   3.978   9.293   6.338
 1369SOL    HW2 8337   4.106   9.330   6.266
 1370SOL     OW 8338  -0.372   6.216   5.141
 1370SOL    HW1 8339  -0.459   6.181   5.120
 1370SOL    HW2 8340  -0.324   6.141   5.177
 1371SOL     OW 8341   4.436   2.762   4.770
 1371SOL    HW1 8342   4.441   2.739   4.863
 1371SOL    HW2 8343   4.379   2.695   4.732
 1372SOL     OW 8344   1.209   2.874   2.009
 1372SOL    HW1 8345   1.304   2.878   2.008
 1372SOL    HW2 8346   1.181   2.961   2.038
 1373SOL     OW 8347   1.579   9.876   6.296
 1373SOL    HW1 8348   1.559   9.947   6.235
 1373SOL    HW2 8349   1.514   9.886   6.366
 1374SOL     OW 8350   0.111   1.790   1.156
 1374SOL    HW1 8351   0.104   1.701   1.122
 1374SOL    HW2 8352   0.043   1.796   1.223
 1375SOL     OW 8353   1.942   9.385   4.673
 1375SOL    HW1 8354   1.989   9.303   4.692
 1375SOL    HW2 8355   1.998   9.430   4.609
 1376SOL     OW 8356   2.984   4.948   0.469
 1376SOL    HW1 8357   2.940   5.021   0.425
 1376SOL    HW2 8358   2.959   4.871   0.418
 1377SOL     OW 8359   1.430   2.100   0.745
 1377SOL    HW1 8360   1.497   2.045   0.705
 1377SOL    HW2 8361   1.369   2.119   0.673
 1378SOL     OW 8362   6.521   8.985   4.963
 1378SOL    HW1 8363   6.446   8.966   5.020
 1378SOL    HW2 8364   6.557   8.899   4.941
 1379SOL     OW 8365   2.791   4.961   1.799
 1379SOL    HW1 8366   2.744   4.960   1.715
 1379SOL    HW2 8367   2.797   4.868   1.823
 1380SOL     OW 8368   7.093   6.424   3.317
 1380SOL    HW1 8369   7.165   6.449   3.375
 1380SOL    HW2 8370   7.130   6.354   3.262
 1381SOL     OW 8371   1.478   6.553   4.238
 1381SOL    HW1 8372   1.567   6.518   4.235
 1381SOL    HW2 8373   1.427   6.485   4.281
 1382SOL     OW 8374   8.959   6.953   0.036
 1382SOL    HW1 8375   8.901   7.024   0.009
 1382SOL    HW2 8376   8.983   6.975   0.126
 1383SOL     OW 8377   1.839   4.633   1.767
 1383SOL    HW1 8378   1.753   4.610   1.731
 1383SOL    HW2 8379   1.837   4.599   1.857
 1384SOL     OW 8380   4.411   2.745   2.625
 1384SOL    HW1 8381   4.485   2.705   2.670
 1384SOL    HW2 8382   4.451   2.805   2.563
 1385SOL     OW 8383   1.439   7.801   2.991
 1385SOL    HW1 8384   1.410   7.738   2.924
 1385SOL    HW2 8385   1.438   7.885   2.946
 1386SOL     OW 8386   0.121   4.085   5.137
 1386SOL    HW1 8387   0.061   4.158   5.119
 1386SOL    HW2 8388   0.178   4.081   5.060
 1387SOL     OW 8389   7.313   5.913   3.414
 1387SOL    HW1 8390   7.261   5.837   3.387
 1387SOL    HW2 8391   7.275   5.940   3.497
 1388SOL     OW 8392   3.142   6.658   0.558
 1388SOL    HW1 8393   3.062   6.671   0.608
 1388SOL    HW2 8394   3.147   6.733   0.499
 1389SOL     OW 8395   3.798   3.114   4.517
 1389SOL    HW1 8396   3.836   3.103   4.430
 1389SOL    HW2 8397   3.726   3.176   4.504
 1390SOL     OW 8398   5.885   4.951   1.485
 1390SOL    HW1 8399   5.904   5.040   1.456
 1390SOL    HW2 8400   5.960   4.899   1.453
 1391SOL     OW 8401   5.751   6.611   1.223
 1391SOL    HW1 8402   5.682   6.669   1.256
 1391SOL    HW2 8403   5.819   6.671   1.191
 1392SOL     OW 8404   2.532   5.354   3.750
 1392SOL    HW1 8405   2.611   5.303   3.736
 1392SOL    HW2 8406   2.558   5.445   3.732
 1393SOL     OW 8407   6.756   3.596   0.382
 1393SOL    HW1 8408   6.759   3.616   0.476
 1393SOL    HW2 8409   6.676   3.638   0.351
 1394SOL     OW 8410   5.411   2.387   2.926
 1394SOL    HW1 8411   5.477   2.413   2.861
 1394SOL    HW2 8412   5.332   2.436   2.901
 1395SOL     OW 8413   2.695   8.309   3.160
 1395SOL    HW1 8414   2.613   8.283   3.118
 1395SOL    HW2 8415   2.756   8.237   3.142
 1396SOL     OW 8416   5.585   6.877   5.275
 1396SOL    HW1 8417   5.644   6.896   5.202
 1396SOL    HW2 8418   5.613   6.791   5.306
 1397SOL     OW 8419   4.409   5.098   0.347
 1397SOL    HW1 8420   4.373   5.175   0.302
 1397SOL    HW2 8421   4.481   5.133   0.399
 1398SOL     OW 8422   3.956   9.650   5.967
 1398SOL    HW1 8423   3.939   9.741   5.992
 1398SOL    HW2 8424   3.873   9.605   5.984
 1399SOL     OW 8425   6.912   3.121   1.494
 1399SOL    HW1 8426   6.922   3.068   1.416
 1399SOL    HW2 8427   6.933   3.210   1.466
 1400SOL     OW 8428   1.579   3.304   0.210
 1400SOL    HW1 8429   1.652   3.298   0.271
 1400SOL    HW2 8430   1.612   3.267   0.128
 1401SOL     OW 8431   4.522   7.013   2.393
 1401SOL    HW1 8432   4.490   7.089   2.344
 1401SOL    HW2 8433   4.593   6.978   2.339
 1402SOL     OW 8434   5.327   7.846   4.560
 1402SOL    HW1 8435   5.291   7.757   4.551
 1402SOL    HW2 8436   5.363   7.848   4.649
 1403SOL     OW 8437   4.477   4.967   2.861
 1403SOL    HW1 8438   4.433   5.028   2.802
 1403SOL    HW2 8439   4.494   5.017   2.940
 1404SOL     OW 8440   4.472   8.625   4.203
 1404SOL    HW1 8441   4.519   8.639   4.286
 1404SOL    HW2 8442   4.515   8.684   4.141
 1405SOL     OW 8443   5.424   5.690   1.744
 1405SOL    HW1 8444   5.418   5.759   1.678
 1405SOL    HW2 8445   5.422   5.737   1.828
 1406SOL     OW 8446   8.073   4.229   0.836
 1406SOL    HW1 8447   8.125   4.291   0.887
 1406SOL    HW2 8448   8.055   4.157   0.896
 1407SOL     OW 8449   6.333   5.315   5.076
 1407SOL    HW1 8450   6.379   5.231   5.072
 1407SOL    HW2 8451   6.403   5.381   5.077
 1408SOL     OW 8452   1.464   3.721   4.554
 1408SOL    HW1 8453   1.480   3.742   4.646
 1408SOL    HW2 8454   1.428   3.633   4.554
 1409SOL     OW 8455   2.895   7.804   4.244
 1409SOL    HW1 8456   2.882   7.798   4.149
 1409SOL    HW2 8457   2.831   7.742   4.281
 1410SOL     OW 8458   6.325   3.108   3.297
 1410SOL    HW1 8459   6.298   3.020   3.270
 1410SOL    HW2 8460   6.245   3.150   3.329
 1411SOL     OW 8461   0.673   8.331   4.582
 1411SOL    HW1 8462   0.632   8.389   4.518
 1411SOL    HW2 8463   0.626   8.248   4.572
 1412SOL     OW 8464   4.672   2.536   3.791
 1412SOL    HW1 8465   4.763   2.521   3.818
 1412SOL    HW2 8466   4.675   2.537   3.696
 1413SOL     OW 8467   0.762   7.374   4.165
 1413SOL    HW1 8468   0.832   7.419   4.213
 1413SOL    HW2 8469   0.694   7.441   4.154
 1414SOL     OW 8470   1.525   2.314   3.801
 1414SOL    HW1 8471   1.491   2.339   3.887
 1414SOL    HW2 8472   1.451   2.324   3.742
 1415SOL     OW 8473   6.369   0.968   1.234
 1415SOL    HW1 8474   6.334   0.899   1.177
 1415SOL    HW2 8475   6.438   0.925   1.285
 1416SOL     OW 8476   6.720   4.541   1.749
 1416SOL    HW1 8477   6.727   4.464   1.692
 1416SOL    HW2 8478   6.643   4.588   1.717
 1417SOL     OW 8479   3.697   3.474   3.703
 1417SOL    HW1 8480   3.685   3.415   3.778
 1417SOL    HW2 8481   3.770   3.530   3.728
 1418SOL     OW 8482   8.269   4.515   0.758
 1418SOL    HW1 8483   8.204   4.576   0.723
 1418SOL    HW2 8484   8.269   4.531   0.852
 1419SOL     OW 8485   2.772   9.216   4.751
 1419SOL    HW1 8486   2.702   9.225   4.687
 1419SOL    HW2 8487   2.728   9.204   4.835
 1420SOL     OW 8488   2.410   5.700   2.313
 1420SOL    HW1 8489   2.375   5.720   2.227
 1420SOL    HW2 8490   2.404   5.605   2.320
 1421SOL     OW 8491   6.946   3.199   2.872
 1421SOL    HW1 8492   6.990   3.268   2.922
 1421SOL    HW2 8493   6.854   3.226   2.870
 1422SOL     OW 8494   6.296   4.894   1.570
 1422SOL    HW1 8495   6.284   4.840   1.492
 1422SOL    HW2 8496   6.353   4.843   1.627
 1423SOL     OW 8497   3.992   9.542   4.435
 1423SOL    HW1 8498   3.917   9.599   4.421
 1423SOL    HW2 8499   3.965   9.483   4.505
 1424SOL     OW 8500   4.626   7.772   6.167
 1424SOL    HW1 8501   4.650   7.729   6.249
 1424SOL    HW2 8502   4.694   7.838   6.154
 1425SOL     OW 8503   7.448   8.321   3.542
 1425SOL    HW1 8504   7.520   8.258   3.546
 1425SOL    HW2 8505   7.435   8.338   3.449
 1426SOL     OW 8506   7.487   9.535   5.332
 1426SOL    HW1 8507   7.560   9.575   5.285
 1426SOL    HW2 8508   7.412   9.543   5.273
 1427SOL     OW 8509   4.595   4.997   1.025
 1427SOL    HW1 8510   4.560   4.936   1.090
 1427SOL    HW2 8511   4.529   4.997   0.955
 1428SOL     OW 8512   6.720   6.711   3.224
 1428SOL    HW1 8513   6.787   6.680   3.284
 1428SOL    HW2 8514   6.650   6.743   3.281
 1429SOL     OW 8515   2.937   7.144   1.669
 1429SOL    HW1 8516   2.844   7.129   1.684
 1429SOL    HW2 8517   2.945   7.239   1.663
 1430SOL     OW 8518   1.413   3.027   1.620
 1430SOL    HW1 8519   1.394   2.934   1.605
 1430SOL    HW2 8520   1.509   3.032   1.617
 1431SOL     OW 8521   7.191   8.394   4.714
 1431SOL    HW1 8522   7.277   8.422   4.681
 1431SOL    HW2 8523   7.164   8.465   4.773
 1432SOL     OW 8524   0.511   4.407   3.413
 1432SOL    HW1 8525   0.582   4.417   3.476
 1432SOL    HW2 8526   0.442   4.361   3.461
 1433SOL     OW 8527   3.965   4.863   3.634
 1433SOL    HW1 8528   3.950   4.771   3.615
 1433SOL    HW2 8529   3.883   4.894   3.672
 1434SOL     OW 8530   0.393   5.127   2.607
 1434SOL    HW1 8531   0.334   5.186   2.654
 1434SOL    HW2 8532   0.469   5.181   2.586
 1435SOL     OW 8533   3.964   8.315   5.168
 1435SOL    HW1 8534   3.905   8.387   5.146
 1435SOL    HW2 8535   3.918   8.266   5.236
 1436SOL     OW 8536   3.472   4.395   2.557
 1436SOL    HW1 8537   3.531   4.324   2.581
 1436SOL    HW2 8538   3.473   4.396   2.461
 1437SOL     OW 8539   4.198   2.422   2.416
 1437SOL    HW1 8540   4.160   2.389   2.334
 1437SOL    HW2 8541   4.291   2.434   2.397
 1438SOL     OW 8542   5.009   3.565   3.323
 1438SOL    HW1 8543   5.083   3.547   3.265
 1438SOL    HW2 8544   4.958   3.484   3.324
 1439SOL     OW 8545   3.686   5.172   1.091
 1439SOL    HW1 8546   3.627   5.184   1.017
 1439SOL    HW2 8547   3.700   5.260   1.125
 1440SOL     OW 8548   3.435   4.836   0.925
 1440SOL    HW1 8549   3.451   4.755   0.973
 1440SOL    HW2 8550   3.453   4.815   0.834
 1441SOL     OW 8551   3.719   4.729   6.213
 1441SOL    HW1 8552   3.755   4.649   6.252
 1441SOL    HW2 8553   3.651   4.758   6.274
 1442SOL     OW 8554   5.336   3.727   2.121
 1442SOL    HW1 8555   5.266   3.791   2.108
 1442SOL    HW2 8556   5.365   3.741   2.211
 1443SOL     OW 8557   2.906   6.875   2.821
 1443SOL    HW1 8558   2.946   6.953   2.782
 1443SOL    HW2 8559   2.815   6.879   2.793
 1444SOL     OW 8560   2.950   6.423   0.239
 1444SOL    HW1 8561   3.011   6.431   0.311
 1444SOL    HW2 8562   2.979   6.486   0.174
 1445SOL     OW 8563   1.552   1.209   1.328
 1445SOL    HW1 8564   1.607   1.159   1.388
 1445SOL    HW2 8565   1.608   1.224   1.252
 1446SOL     OW 8566   3.131   4.810   3.037
 1446SOL    HW1 8567   3.109   4.903   3.025
 1446SOL    HW2 8568   3.132   4.797   3.131
 1447SOL     OW 8569   4.311   3.458   4.037
 1447SOL    HW1 8570   4.364   3.382   4.059
 1447SOL    HW2 8571   4.293   3.448   3.943
 1448SOL     OW 8572   7.347   7.723   3.987
 1448SOL    HW1 8573   7.404   7.746   4.061
 1448SOL    HW2 8574   7.259   7.730   4.022
 1449SOL     OW 8575   1.745   5.922   2.130
 1449SOL    HW1 8576   1.772   5.977   2.057
 1449SOL    HW2 8577   1.721   5.838   2.090
 1450SOL     OW 8578   4.394   3.333   2.434
 1450SOL    HW1 8579   4.335   3.305   2.364
 1450SOL    HW2 8580   4.374   3.275   2.508
 1451SOL     OW 8581   4.932   5.837   2.587
 1451SOL    HW1 8582   4.957   5.782   2.660
 1451SOL    HW2 8583   4.921   5.924   2.625
 1452SOL     OW 8584   4.927   8.535   3.743
 1452SOL    HW1 8585   4.991   8.468   3.716
 1452SOL    HW2 8586   4.941   8.545   3.837
 1453SOL     OW 8587   0.984   6.016   2.647
 1453SOL    HW1 8588   1.062   6.034   2.700
 1453SOL    HW2 8589   1.015   6.023   2.556
 1454SOL     OW 8590   7.087   3.926   1.722
 1454SOL    HW1 8591   7.167   3.915   1.670
 1454SOL    HW2 8592   7.116   3.922   1.813
 1455SOL     OW 8593   6.373   5.381   1.437
 1455SOL    HW1 8594   6.391   5.292   1.407
 1455SOL    HW2 8595   6.292   5.373   1.489
 1456SOL     OW 8596   2.882   4.762   0.303
 1456SOL    HW1 8597   2.899   4.702   0.231
 1456SOL    HW2 8598   2.806   4.813   0.275
 1457SOL     OW 8599   5.301   8.172   3.952
 1457SOL    HW1 8600   5.394   8.191   3.961
 1457SOL    HW2 8601   5.293   8.078   3.967
 1458SOL     OW 8602   2.696   6.614   1.191
 1458SOL    HW1 8603   2.702   6.536   1.136
 1458SOL    HW2 8604   2.612   6.605   1.237
 1459SOL     OW 8605   5.858   7.843   4.460
 1459SOL    HW1 8606   5.769   7.858   4.490
 1459SOL    HW2 8607   5.856   7.865   4.367
 1460SOL     OW 8608   5.763   6.662   6.162
 1460SOL    HW1 8609   5.739   6.746   6.122
 1460SOL    HW2 8610   5.852   6.646   6.131
 1461SOL     OW 8611   4.868   4.284   3.438
 1461SOL    HW1 8612   4.809   4.313   3.370
 1461SOL    HW2 8613   4.893   4.195   3.413
 1462SOL     OW 8614  -0.171   4.996   4.426
 1462SOL    HW1 8615  -0.236   4.925   4.427
 1462SOL    HW2 8616  -0.097   4.961   4.476
 1463SOL     OW 8617   8.452   6.368   0.851
 1463SOL    HW1 8618   8.524   6.424   0.822
 1463SOL    HW2 8619   8.436   6.396   0.942
 1464SOL     OW 8620   1.275   1.385   0.392
 1464SOL    HW1 8621   1.242   1.451   0.331
 1464SOL    HW2 8622   1.242   1.302   0.358
 1465SOL     OW 8623   7.315   6.561   2.551
 1465SOL    HW1 8624   7.305   6.655   2.565
 1465SOL    HW2 8625   7.238   6.535   2.501
 1466SOL     OW 8626   1.504   6.823   3.762
 1466SOL    HW1 8627   1.512   6.797   3.854
 1466SOL    HW2 8628   1.494   6.918   3.765
 1467SOL     OW 8629   2.792   6.977   5.530
 1467SOL    HW1 8630   2.793   6.884   5.510
 1467SOL    HW2 8631   2.858   7.015   5.472
 1468SOL     OW 8632   3.160   6.592   2.050
 1468SOL    HW1 8633   3.244   6.618   2.011
 1468SOL    HW2 8634   3.176   6.504   2.084
 1469SOL     OW 8635   2.169   6.482   3.038
 1469SOL    HW1 8636   2.255   6.507   3.070
 1469SOL    HW2 8637   2.123   6.448   3.115
 1470SOL     OW 8638   1.624   2.630   2.939
 1470SOL    HW1 8639   1.646   2.721   2.960
 1470SOL    HW2 8640   1.548   2.610   2.994
 1471SOL     OW 8641   6.405   4.365   2.603
 1471SOL    HW1 8642   6.419   4.311   2.525
 1471SOL    HW2 8643   6.348   4.436   2.573
 1472SOL     OW 8644   4.382   2.635   2.067
 1472SOL    HW1 8645   4.399   2.552   2.020
 1472SOL    HW2 8646   4.451   2.639   2.133
 1473SOL     OW 8647   5.278   7.970   1.584
 1473SOL    HW1 8648   5.257   7.877   1.577
 1473SOL    HW2 8649   5.366   7.978   1.548
 1474SOL     OW 8650   4.841   7.640   6.011
 1474SOL    HW1 8651   4.904   7.711   6.020
 1474SOL    HW2 8652   4.858   7.603   5.925
 1475SOL     OW 8653   8.329   6.068   0.849
 1475SOL    HW1 8654   8.324   6.149   0.900
 1475SOL    HW2 8655   8.366   6.095   0.765
 1476SOL     OW 8656   5.930   6.162   1.745
 1476SOL    HW1 8657   5.836   6.180   1.736
 1476SOL    HW2 8658   5.967   6.183   1.659
 1477SOL     OW 8659   0.177  10.270   6.172
 1477SOL    HW1 8660   0.205  10.180   6.183
 1477SOL    HW2 8661   0.258  10.320   6.165
 1478SOL     OW 8662   3.149   2.017   1.361
 1478SOL    HW1 8663   3.244   2.029   1.363
 1478SOL    HW2 8664   3.117   2.086   1.304
 1479SOL     OW 8665   7.872   4.570   1.246
 1479SOL    HW1 8666   7.794   4.610   1.284
 1479SOL    HW2 8667   7.935   4.642   1.239
 1480SOL     OW 8668   2.791   3.503   0.706
 1480SOL    HW1 8669   2.808   3.590   0.668
 1480SOL    HW2 8670   2.850   3.444   0.659
 1481SOL     OW 8671   3.859   3.559   1.135
 1481SOL    HW1 8672   3.825   3.503   1.065
 1481SOL    HW2 8673   3.944   3.521   1.158
 1482SOL     OW 8674   7.322   6.330   3.600
 1482SOL    HW1 8675   7.397   6.375   3.638
 1482SOL    HW2 8676   7.357   6.288   3.521
 1483SOL     OW 8677  -0.740   5.320   5.930
 1483SOL    HW1 8678  -0.748   5.232   5.966
 1483SOL    HW2 8679  -0.820   5.364   5.956
 1484SOL     OW 8680   0.719   1.938   0.107
 1484SOL    HW1 8681   0.736   1.844   0.103
 1484SOL    HW2 8682   0.769   1.975   0.035
 1485SOL     OW 8683   2.587   0.937   1.282
 1485SOL    HW1 8684   2.530   0.971   1.213
 1485SOL    HW2 8685   2.664   0.994   1.279
 1486SOL     OW 8686   5.778   3.480   3.107
 1486SOL    HW1 8687   5.858   3.427   3.114
 1486SOL    HW2 8688   5.776   3.530   3.188
 1487SOL     OW 8689   5.627   7.072   2.421
 1487SOL    HW1 8690   5.609   7.124   2.342
 1487SOL    HW2 8691   5.574   6.993   2.410
 1488SOL     OW 8692   3.942   3.609   2.282
 1488SOL    HW1 8693   3.912   3.523   2.311
 1488SOL    HW2 8694   4.012   3.632   2.342
 1489SOL     OW 8695  -0.072   6.168   4.039
 1489SOL    HW1 8696  -0.149   6.156   3.984
 1489SOL    HW2 8697  -0.106   6.202   4.121
 1490SOL     OW 8698   4.148   2.615   2.588
 1490SOL    HW1 8699   4.233   2.658   2.575
 1490SOL    HW2 8700   4.152   2.537   2.533
 1491SOL     OW 8701   4.833   2.203   3.711
 1491SOL    HW1 8702   4.749   2.209   3.757
 1491SOL    HW2 8703   4.892   2.165   3.775
 1492SOL     OW 8704   4.927   0.658   0.785
 1492SOL    HW1 8705   4.988   0.673   0.858
 1492SOL    HW2 8706   4.888   0.572   0.804
 1493SOL     OW 8707   3.866   9.063   3.333
 1493SOL    HW1 8708   3.817   9.144   3.349
 1493SOL    HW2 8709   3.926   9.056   3.408
 1494SOL     OW 8710  -0.306   7.636   6.110
 1494SOL    HW1 8711  -0.284   7.726   6.132
 1494SOL    HW2 8712  -0.395   7.624   6.142
 1495SOL     OW 8713   5.005   8.365   3.295
 1495SOL    HW1 8714   5.044   8.277   3.303
 1495SOL    HW2 8715   5.043   8.400   3.215
 1496SOL     OW 8716  -0.526   6.715   5.999
 1496SOL    HW1 8717  -0.452   6.714   5.938
 1496SOL    HW2 8718  -0.583   6.785   5.966
 1497SOL     OW 8719   2.743   2.173   3.624
 1497SOL    HW1 8720   2.815   2.182   3.562
 1497SOL    HW2 8721   2.758   2.089   3.667
 1498SOL     OW 8722   4.068   3.508   5.225
 1498SOL    HW1 8723   4.135   3.501   5.156
 1498SOL    HW2 8724   4.026   3.422   5.226
 1499SOL     OW 8725   0.240   8.865   5.876
 1499SOL    HW1 8726   0.197   8.845   5.959
 1499SOL    HW2 8727   0.313   8.922   5.901
 1500SOL     OW 8728   7.797   8.430   4.089
 1500SOL    HW1 8729   7.800   8.384   4.173
 1500SOL    HW2 8730   7.708   8.417   4.057
 1501SOL     OW 8731  -1.025   3.312   5.681
 1501SOL    HW1 8732  -1.063   3.302   5.594
 1501SOL    HW2 8733  -1.071   3.387   5.719
 1502SOL     OW 8734   4.113   7.190   4.694
 1502SOL    HW1 8735   4.206   7.203   4.708
 1502SOL    HW2 8736   4.101   7.094   4.693
 1503SOL     OW 8737   9.980   7.230   0.168
 1503SOL    HW1 8738   9.963   7.163   0.102
 1503SOL    HW2 8739   9.962   7.313   0.123
 1504SOL     OW 8740   1.685   1.907   2.729
 1504SOL    HW1 8741   1.593   1.933   2.732
 1504SOL    HW2 8742   1.713   1.926   2.639
 1505SOL     OW 8743   8.194   5.326   1.354
 1505SOL    HW1 8744   8.233   5.244   1.324
 1505SOL    HW2 8745   8.243   5.349   1.433
 1506SOL     OW 8746   3.424   7.243   1.270
 1506SOL    HW1 8747   3.332   7.223   1.286
 1506SOL    HW2 8748   3.472   7.187   1.332
 1507SOL     OW 8749   7.979   5.490   0.984
 1507SOL    HW1 8750   8.031   5.529   0.914
 1507SOL    HW2 8751   7.982   5.396   0.968
 1508SOL     OW 8752   6.893   5.439   0.296
 1508SOL    HW1 8753   6.858   5.522   0.262
 1508SOL    HW2 8754   6.944   5.403   0.223
 1509SOL     OW 8755   5.034   6.551   4.197
 1509SOL    HW1 8756   5.047   6.593   4.283
 1509SOL    HW2 8757   5.120   6.554   4.155
 1510SOL     OW 8758   9.508   6.925   0.350
 1510SOL    HW1 8759   9.478   6.835   0.359
 1510SOL    HW2 8760   9.602   6.921   0.365
 1511SOL     OW 8761   2.402   6.774   0.835
 1511SOL    HW1 8762   2.376   6.802   0.747
 1511SOL    HW2 8763   2.381   6.849   0.890
 1512SOL     OW 8764   7.280   1.231   0.249
 1512SOL    HW1 8765   7.284   1.173   0.174
 1512SOL    HW2 8766   7.216   1.299   0.225
 1513SOL     OW 8767   5.858   6.463   2.802
 1513SOL    HW1 8768   5.813   6.386   2.767
 1513SOL    HW2 8769   5.822   6.536   2.752
 1514SOL     OW 8770  -0.378   4.597   6.248
 1514SOL    HW1 8771  -0.466   4.571   6.221
 1514SOL    HW2 8772  -0.353   4.533   6.314
 1515SOL     OW 8773   7.569   5.774   2.510
 1515SOL    HW1 8774   7.642   5.817   2.466
 1515SOL    HW2 8775   7.607   5.736   2.589
 1516SOL     OW 8776   4.052   3.275   3.296
 1516SOL    HW1 8777   4.033   3.269   3.202
 1516SOL    HW2 8778   3.998   3.347   3.328
 1517SOL     OW 8779   4.633   5.808   1.282
 1517SOL    HW1 8780   4.634   5.733   1.341
 1517SOL    HW2 8781   4.594   5.775   1.201
 1518SOL     OW 8782   3.535   2.834   4.061
 1518SOL    HW1 8783   3.511   2.804   4.149
 1518SOL    HW2 8784   3.544   2.753   4.010
 1519SOL     OW 8785   4.476   1.764   1.648
 1519SOL    HW1 8786   4.441   1.826   1.712
 1519SOL    HW2 8787   4.450   1.678   1.682
 1520SOL     OW 8788   1.833   3.549   3.067
 1520SOL    HW1 8789   1.774   3.618   3.037
 1520SOL    HW2 8790   1.918   3.573   3.031
 1521SOL     OW 8791  -0.304   3.469   4.351
 1521SOL    HW1 8792  -0.232   3.414   4.383
 1521SOL    HW2 8793  -0.263   3.527   4.287
 1522SOL     OW 8794   8.964   7.287   0.933
 1522SOL    HW1 8795   8.990   7.346   1.004
 1522SOL    HW2 8796   9.031   7.219   0.933
 1523SOL     OW 8797   1.219   1.477   1.872
 1523SOL    HW1 8798   1.303   1.501   1.832
 1523SOL    HW2 8799   1.236   1.393   1.916
 1524SOL     OW 8800   1.871   7.139   2.274
 1524SOL    HW1 8801   1.848   7.091   2.354
 1524SOL    HW2 8802   1.787   7.169   2.240
 1525SOL     OW 8803   6.332   3.280   1.435
 1525SOL    HW1 8804   6.415   3.254   1.395
 1525SOL    HW2 8805   6.313   3.209   1.498
 1526SOL     OW 8806   6.114   4.684   3.155
 1526SOL    HW1 8807   6.176   4.671   3.227
 1526SOL    HW2 8808   6.052   4.749   3.188
 1527SOL     OW 8809   5.608   5.451   4.265
 1527SOL    HW1 8810   5.527   5.401   4.272
 1527SOL    HW2 8811   5.659   5.406   4.198
 1528SOL     OW 8812  -0.442   0.755   1.174
 1528SOL    HW1 8813  -0.532   0.749   1.207
 1528SOL    HW2 8814  -0.402   0.672   1.200
 1529SOL     OW 8815   1.213   2.997   0.248
 1529SOL    HW1 8816   1.288   3.030   0.198
 1529SOL    HW2 8817   1.142   2.992   0.184
 1530SOL     OW 8818   6.628   6.836   1.190
 1530SOL    HW1 8819   6.707   6.886   1.167
 1530SOL    HW2 8820   6.648   6.746   1.163
 1531SOL     OW 8821   3.831   7.379   3.219
 1531SOL    HW1 8822   3.797   7.425   3.296
 1531SOL    HW2 8823   3.787   7.294   3.221
 1532SOL     OW 8824  -0.374   3.231   4.856
 1532SOL    HW1 8825  -0.322   3.155   4.833
 1532SOL    HW2 8826  -0.377   3.230   4.952
 1533SOL     OW 8827   6.306   6.941   1.555
 1533SOL    HW1 8828   6.288   7.035   1.556
 1533SOL    HW2 8829   6.337   6.923   1.466
 1534SOL     OW 8830   0.994   1.877   2.122
 1534SOL    HW1 8831   1.028   1.821   2.053
 1534SOL    HW2 8832   0.971   1.817   2.193
 1535SOL     OW 8833   0.589   0.283   0.123
 1535SOL    HW1 8834   0.530   0.235   0.065
 1535SOL    HW2 8835   0.571   0.247   0.210
 1536SOL     OW 8836   2.575   4.593   3.254
 1536SOL    HW1 8837   2.558   4.584   3.348
 1536SOL    HW2 8838   2.577   4.688   3.239
 1537SOL     OW 8839   5.301   3.918   5.027
 1537SOL    HW1 8840   5.324   4.010   5.010
 1537SOL    HW2 8841   5.219   3.905   4.980
 1538SOL     OW 8842   2.208   3.981   3.201
 1538SOL    HW1 8843   2.293   4.026   3.197
 1538SOL    HW2 8844   2.180   3.993   3.292
 1539SOL     OW 8845   1.473   2.864   3.351
 1539SOL    HW1 8846   1.468   2.778   3.393
 1539SOL    HW2 8847   1.384   2.898   3.354
 1540SOL     OW 8848   0.454   8.893   5.016
 1540SOL    HW1 8849   0.440   8.839   4.938
 1540SOL    HW2 8850   0.367   8.926   5.039
 1541SOL     OW 8851  -1.342   3.519   5.471
 1541SOL    HW1 8852  -1.307   3.528   5.560
 1541SOL    HW2 8853  -1.266   3.532   5.414
 1542SOL     OW 8854   2.375   5.219   2.557
 1542SOL    HW1 8855   2.279   5.222   2.550
 1542SOL    HW2 8856   2.400   5.141   2.508
 1543SOL     OW 8857   1.624   4.390   3.917
 1543SOL    HW1 8858   1.612   4.341   3.998
 1543SOL    HW2 8859   1.624   4.324   3.848
 1544SOL     OW 8860   6.602   5.867   0.363
 1544SOL    HW1 8861   6.557   5.872   0.448
 1544SOL    HW2 8862   6.627   5.775   0.355
 1545SOL     OW 8863   0.668   3.024   5.183
 1545SOL    HW1 8864   0.663   3.006   5.089
 1545SOL    HW2 8865   0.712   2.947   5.219
 1546SOL     OW 8866   3.424   6.797   2.659
 1546SOL    HW1 8867   3.489   6.837   2.718
 1546SOL    HW2 8868   3.343   6.796   2.710
 1547SOL     OW 8869   2.670   8.892   3.474
 1547SOL    HW1 8870   2.673   8.888   3.378
 1547SOL    HW2 8871   2.756   8.926   3.499
 1548SOL     OW 8872   4.485   4.429   3.625
 1548SOL    HW1 8873   4.562   4.485   3.622
 1548SOL    HW2 8874   4.416   4.484   3.663
 1549SOL     OW 8875   3.207   8.305   4.963
 1549SOL    HW1 8876   3.132   8.292   5.020
 1549SOL    HW2 8877   3.169   8.319   4.876
 1550SOL     OW 8878   1.947   2.700   0.576
 1550SOL    HW1 8879   1.914   2.610   0.581
 1550SOL    HW2 8880   1.936   2.734   0.665
 1551SOL     OW 8881  -0.222   7.629   5.064
 1551SOL    HW1 8882  -0.315   7.649   5.054
 1551SOL    HW2 8883  -0.183   7.709   5.099
 1552SOL     OW 8884   2.098   3.964   2.321
 1552SOL    HW1 8885   2.169   4.009   2.277
 1552SOL    HW2 8886   2.019   4.009   2.292
 1553SOL     OW 8887   1.071   3.332   3.041
[truncated: 1,215,542 more chars]
