# Supplementary material for: Improvement in predicting drug sensitivity changes associated with protein mutations using a molecular dynamics based alchemical mutation method
Source: Sci Rep. 2020 Feb 7;10:2161. doi: 10.1038/s41598-020-58877-9 (PMC7005789; doi:10.1038/s41598-020-58877-9)
Supplement: Supplementary file 2 — Supplementary Information. [file 41598_2020_58877_MOESM2_ESM.zip › S1_input/MP-CAFEE/ALR2/FID/S302R_C303D_FID/complex_gpu/topol_ed.top]

;
;	File 'topol.top' was generated
;	By user: fono (1034)
;	On host: login.iib
;	At date: Wed Nov 27 18:19:52 2019

;
;	This is a standalone topology file
;
;	Created by:
;	                 :-) GROMACS - gmx pdb2gmx, VERSION 5.1.4 (-:
;	
;	Executable:   /home/apps/gromacs/gromacsv5.1.4/bin/gmx
;	Data prefix:  /home/apps/gromacs/gromacsv5.1.4
;	Command line:
;	  gmx pdb2gmx -f ../structure/1PWM_refined_S302R_C303D.pdb -o pdb2gmx.gro -ignh -renum
;	Force field was read from the standard GROMACS share directory.
;

; Include forcefield parameters
#include "amber99sb-ildn.ff/forcefield.itp"
; Include ligand topology
#include "../structure/1PWM_NAP_GMX.itp"

; Include ligand topology
#include "../structure/1PWM_FID_GMX.itp"


[ moleculetype ]
; Name            nrexcl
Protein_chain_A     3

[ atoms ]
;   nr       type  resnr residue  atom   cgnr     charge       mass  typeB    chargeB      massB
; residue   1 MET rtp NMET q +1.0
     1         N3      1    MET      N      1     0.1592      14.01   ; qtot 0.1592
     2          H      1    MET     H1      2     0.1984      1.008   ; qtot 0.3576
     3          H      1    MET     H2      3     0.1984      1.008   ; qtot 0.556
     4          H      1    MET     H3      4     0.1984      1.008   ; qtot 0.7544
     5         CT      1    MET     CA      5     0.0221      12.01   ; qtot 0.7765
     6         HP      1    MET     HA      6     0.1116      1.008   ; qtot 0.8881
     7         CT      1    MET     CB      7     0.0865      12.01   ; qtot 0.9746
     8         HC      1    MET    HB1      8     0.0125      1.008   ; qtot 0.9871
     9         HC      1    MET    HB2      9     0.0125      1.008   ; qtot 0.9996
    10         CT      1    MET     CG     10     0.0334      12.01   ; qtot 1.033
    11         H1      1    MET    HG1     11     0.0292      1.008   ; qtot 1.062
    12         H1      1    MET    HG2     12     0.0292      1.008   ; qtot 1.091
    13          S      1    MET     SD     13    -0.2774      32.06   ; qtot 0.814
    14         CT      1    MET     CE     14    -0.0341      12.01   ; qtot 0.7799
    15         H1      1    MET    HE1     15     0.0597      1.008   ; qtot 0.8396
    16         H1      1    MET    HE2     16     0.0597      1.008   ; qtot 0.8993
    17         H1      1    MET    HE3     17     0.0597      1.008   ; qtot 0.959
    18          C      1    MET      C     18     0.6123      12.01   ; qtot 1.571
    19          O      1    MET      O     19    -0.5713         16   ; qtot 1
; residue   2 ALA rtp ALA  q  0.0
    20          N      2    ALA      N     20    -0.4157      14.01   ; qtot 0.5843
    21          H      2    ALA      H     21     0.2719      1.008   ; qtot 0.8562
    22         CT      2    ALA     CA     22     0.0337      12.01   ; qtot 0.8899
    23         H1      2    ALA     HA     23     0.0823      1.008   ; qtot 0.9722
    24         CT      2    ALA     CB     24    -0.1825      12.01   ; qtot 0.7897
    25         HC      2    ALA    HB1     25     0.0603      1.008   ; qtot 0.85
    26         HC      2    ALA    HB2     26     0.0603      1.008   ; qtot 0.9103
    27         HC      2    ALA    HB3     27     0.0603      1.008   ; qtot 0.9706
    28          C      2    ALA      C     28     0.5973      12.01   ; qtot 1.568
    29          O      2    ALA      O     29    -0.5679         16   ; qtot 1
; residue   3 SER rtp SER  q  0.0
    30          N      3    SER      N     30    -0.4157      14.01   ; qtot 0.5843
    31          H      3    SER      H     31     0.2719      1.008   ; qtot 0.8562
    32         CT      3    SER     CA     32    -0.0249      12.01   ; qtot 0.8313
    33         H1      3    SER     HA     33     0.0843      1.008   ; qtot 0.9156
    34         CT      3    SER     CB     34     0.2117      12.01   ; qtot 1.127
    35         H1      3    SER    HB1     35     0.0352      1.008   ; qtot 1.162
    36         H1      3    SER    HB2     36     0.0352      1.008   ; qtot 1.198
    37         OH      3    SER     OG     37    -0.6546         16   ; qtot 0.5431
    38         HO      3    SER     HG     38     0.4275      1.008   ; qtot 0.9706
    39          C      3    SER      C     39     0.5973      12.01   ; qtot 1.568
    40          O      3    SER      O     40    -0.5679         16   ; qtot 1
; residue   4 ARG rtp ARG  q +1.0
    41          N      4    ARG      N     41    -0.3479      14.01   ; qtot 0.6521
    42          H      4    ARG      H     42     0.2747      1.008   ; qtot 0.9268
    43         CT      4    ARG     CA     43    -0.2637      12.01   ; qtot 0.6631
    44         H1      4    ARG     HA     44      0.156      1.008   ; qtot 0.8191
    45         CT      4    ARG     CB     45    -0.0007      12.01   ; qtot 0.8184
    46         HC      4    ARG    HB1     46     0.0327      1.008   ; qtot 0.8511
    47         HC      4    ARG    HB2     47     0.0327      1.008   ; qtot 0.8838
    48         CT      4    ARG     CG     48      0.039      12.01   ; qtot 0.9228
    49         HC      4    ARG    HG1     49     0.0285      1.008   ; qtot 0.9513
    50         HC      4    ARG    HG2     50     0.0285      1.008   ; qtot 0.9798
    51         CT      4    ARG     CD     51     0.0486      12.01   ; qtot 1.028
    52         H1      4    ARG    HD1     52     0.0687      1.008   ; qtot 1.097
    53         H1      4    ARG    HD2     53     0.0687      1.008   ; qtot 1.166
    54         N2      4    ARG     NE     54    -0.5295      14.01   ; qtot 0.6363
    55          H      4    ARG     HE     55     0.3456      1.008   ; qtot 0.9819
    56         CA      4    ARG     CZ     56     0.8076      12.01   ; qtot 1.789
    57         N2      4    ARG    NH1     57    -0.8627      14.01   ; qtot 0.9268
    58          H      4    ARG   HH11     58     0.4478      1.008   ; qtot 1.375
    59          H      4    ARG   HH12     59     0.4478      1.008   ; qtot 1.822
    60         N2      4    ARG    NH2     60    -0.8627      14.01   ; qtot 0.9597
    61          H      4    ARG   HH21     61     0.4478      1.008   ; qtot 1.408
    62          H      4    ARG   HH22     62     0.4478      1.008   ; qtot 1.855
    63          C      4    ARG      C     63     0.7341      12.01   ; qtot 2.589
    64          O      4    ARG      O     64    -0.5894         16   ; qtot 2
; residue   5 ILE rtp ILE  q  0.0
    65          N      5    ILE      N     65    -0.4157      14.01   ; qtot 1.584
    66          H      5    ILE      H     66     0.2719      1.008   ; qtot 1.856
    67         CT      5    ILE     CA     67    -0.0597      12.01   ; qtot 1.797
    68         H1      5    ILE     HA     68     0.0869      1.008   ; qtot 1.883
    69         CT      5    ILE     CB     69     0.1303      12.01   ; qtot 2.014
    70         HC      5    ILE     HB     70     0.0187      1.008   ; qtot 2.032
    71         CT      5    ILE    CG2     71    -0.3204      12.01   ; qtot 1.712
    72         HC      5    ILE   HG21     72     0.0882      1.008   ; qtot 1.8
    73         HC      5    ILE   HG22     73     0.0882      1.008   ; qtot 1.888
    74         HC      5    ILE   HG23     74     0.0882      1.008   ; qtot 1.977
    75         CT      5    ILE    CG1     75     -0.043      12.01   ; qtot 1.934
    76         HC      5    ILE   HG11     76     0.0236      1.008   ; qtot 1.957
    77         HC      5    ILE   HG12     77     0.0236      1.008   ; qtot 1.981
    78         CT      5    ILE     CD     78     -0.066      12.01   ; qtot 1.915
    79         HC      5    ILE    HD1     79     0.0186      1.008   ; qtot 1.933
    80         HC      5    ILE    HD2     80     0.0186      1.008   ; qtot 1.952
    81         HC      5    ILE    HD3     81     0.0186      1.008   ; qtot 1.971
    82          C      5    ILE      C     82     0.5973      12.01   ; qtot 2.568
    83          O      5    ILE      O     83    -0.5679         16   ; qtot 2
; residue   6 LEU rtp LEU  q  0.0
    84          N      6    LEU      N     84    -0.4157      14.01   ; qtot 1.584
    85          H      6    LEU      H     85     0.2719      1.008   ; qtot 1.856
    86         CT      6    LEU     CA     86    -0.0518      12.01   ; qtot 1.804
    87         H1      6    LEU     HA     87     0.0922      1.008   ; qtot 1.897
    88         CT      6    LEU     CB     88    -0.1102      12.01   ; qtot 1.786
    89         HC      6    LEU    HB1     89     0.0457      1.008   ; qtot 1.832
    90         HC      6    LEU    HB2     90     0.0457      1.008   ; qtot 1.878
    91         CT      6    LEU     CG     91     0.3531      12.01   ; qtot 2.231
    92         HC      6    LEU     HG     92    -0.0361      1.008   ; qtot 2.195
    93         CT      6    LEU    CD1     93    -0.4121      12.01   ; qtot 1.783
    94         HC      6    LEU   HD11     94        0.1      1.008   ; qtot 1.883
    95         HC      6    LEU   HD12     95        0.1      1.008   ; qtot 1.983
    96         HC      6    LEU   HD13     96        0.1      1.008   ; qtot 2.083
    97         CT      6    LEU    CD2     97    -0.4121      12.01   ; qtot 1.671
    98         HC      6    LEU   HD21     98        0.1      1.008   ; qtot 1.771
    99         HC      6    LEU   HD22     99        0.1      1.008   ; qtot 1.871
   100         HC      6    LEU   HD23    100        0.1      1.008   ; qtot 1.971
   101          C      6    LEU      C    101     0.5973      12.01   ; qtot 2.568
   102          O      6    LEU      O    102    -0.5679         16   ; qtot 2
; residue   7 LEU rtp LEU  q  0.0
   103          N      7    LEU      N    103    -0.4157      14.01   ; qtot 1.584
   104          H      7    LEU      H    104     0.2719      1.008   ; qtot 1.856
   105         CT      7    LEU     CA    105    -0.0518      12.01   ; qtot 1.804
   106         H1      7    LEU     HA    106     0.0922      1.008   ; qtot 1.897
   107         CT      7    LEU     CB    107    -0.1102      12.01   ; qtot 1.786
   108         HC      7    LEU    HB1    108     0.0457      1.008   ; qtot 1.832
   109         HC      7    LEU    HB2    109     0.0457      1.008   ; qtot 1.878
   110         CT      7    LEU     CG    110     0.3531      12.01   ; qtot 2.231
   111         HC      7    LEU     HG    111    -0.0361      1.008   ; qtot 2.195
   112         CT      7    LEU    CD1    112    -0.4121      12.01   ; qtot 1.783
   113         HC      7    LEU   HD11    113        0.1      1.008   ; qtot 1.883
   114         HC      7    LEU   HD12    114        0.1      1.008   ; qtot 1.983
   115         HC      7    LEU   HD13    115        0.1      1.008   ; qtot 2.083
   116         CT      7    LEU    CD2    116    -0.4121      12.01   ; qtot 1.671
   117         HC      7    LEU   HD21    117        0.1      1.008   ; qtot 1.771
   118         HC      7    LEU   HD22    118        0.1      1.008   ; qtot 1.871
   119         HC      7    LEU   HD23    119        0.1      1.008   ; qtot 1.971
   120          C      7    LEU      C    120     0.5973      12.01   ; qtot 2.568
   121          O      7    LEU      O    121    -0.5679         16   ; qtot 2
; residue   8 ASN rtp ASN  q  0.0
   122          N      8    ASN      N    122    -0.4157      14.01   ; qtot 1.584
   123          H      8    ASN      H    123     0.2719      1.008   ; qtot 1.856
   124         CT      8    ASN     CA    124     0.0143      12.01   ; qtot 1.871
   125         H1      8    ASN     HA    125     0.1048      1.008   ; qtot 1.975
   126         CT      8    ASN     CB    126    -0.2041      12.01   ; qtot 1.771
   127         HC      8    ASN    HB1    127     0.0797      1.008   ; qtot 1.851
   128         HC      8    ASN    HB2    128     0.0797      1.008   ; qtot 1.931
   129          C      8    ASN     CG    129      0.713      12.01   ; qtot 2.644
   130          O      8    ASN    OD1    130    -0.5931         16   ; qtot 2.051
   131          N      8    ASN    ND2    131    -0.9191      14.01   ; qtot 1.131
   132          H      8    ASN   HD21    132     0.4196      1.008   ; qtot 1.551
   133          H      8    ASN   HD22    133     0.4196      1.008   ; qtot 1.971
   134          C      8    ASN      C    134     0.5973      12.01   ; qtot 2.568
   135          O      8    ASN      O    135    -0.5679         16   ; qtot 2
; residue   9 ASN rtp ASN  q  0.0
   136          N      9    ASN      N    136    -0.4157      14.01   ; qtot 1.584
   137          H      9    ASN      H    137     0.2719      1.008   ; qtot 1.856
   138         CT      9    ASN     CA    138     0.0143      12.01   ; qtot 1.871
   139         H1      9    ASN     HA    139     0.1048      1.008   ; qtot 1.975
   140         CT      9    ASN     CB    140    -0.2041      12.01   ; qtot 1.771
   141         HC      9    ASN    HB1    141     0.0797      1.008   ; qtot 1.851
   142         HC      9    ASN    HB2    142     0.0797      1.008   ; qtot 1.931
   143          C      9    ASN     CG    143      0.713      12.01   ; qtot 2.644
   144          O      9    ASN    OD1    144    -0.5931         16   ; qtot 2.051
   145          N      9    ASN    ND2    145    -0.9191      14.01   ; qtot 1.131
   146          H      9    ASN   HD21    146     0.4196      1.008   ; qtot 1.551
   147          H      9    ASN   HD22    147     0.4196      1.008   ; qtot 1.971
   148          C      9    ASN      C    148     0.5973      12.01   ; qtot 2.568
   149          O      9    ASN      O    149    -0.5679         16   ; qtot 2
; residue  10 GLY rtp GLY  q  0.0
   150          N     10    GLY      N    150    -0.4157      14.01   ; qtot 1.584
   151          H     10    GLY      H    151     0.2719      1.008   ; qtot 1.856
   152         CT     10    GLY     CA    152    -0.0252      12.01   ; qtot 1.831
   153         H1     10    GLY    HA1    153     0.0698      1.008   ; qtot 1.901
   154         H1     10    GLY    HA2    154     0.0698      1.008   ; qtot 1.971
   155          C     10    GLY      C    155     0.5973      12.01   ; qtot 2.568
   156          O     10    GLY      O    156    -0.5679         16   ; qtot 2
; residue  11 ALA rtp ALA  q  0.0
   157          N     11    ALA      N    157    -0.4157      14.01   ; qtot 1.584
   158          H     11    ALA      H    158     0.2719      1.008   ; qtot 1.856
   159         CT     11    ALA     CA    159     0.0337      12.01   ; qtot 1.89
   160         H1     11    ALA     HA    160     0.0823      1.008   ; qtot 1.972
   161         CT     11    ALA     CB    161    -0.1825      12.01   ; qtot 1.79
   162         HC     11    ALA    HB1    162     0.0603      1.008   ; qtot 1.85
   163         HC     11    ALA    HB2    163     0.0603      1.008   ; qtot 1.91
   164         HC     11    ALA    HB3    164     0.0603      1.008   ; qtot 1.971
   165          C     11    ALA      C    165     0.5973      12.01   ; qtot 2.568
   166          O     11    ALA      O    166    -0.5679         16   ; qtot 2
; residue  12 LYS rtp LYS  q +1.0
   167          N     12    LYS      N    167    -0.3479      14.01   ; qtot 1.652
   168          H     12    LYS      H    168     0.2747      1.008   ; qtot 1.927
   169         CT     12    LYS     CA    169      -0.24      12.01   ; qtot 1.687
   170         H1     12    LYS     HA    170     0.1426      1.008   ; qtot 1.829
   171         CT     12    LYS     CB    171    -0.0094      12.01   ; qtot 1.82
   172         HC     12    LYS    HB1    172     0.0362      1.008   ; qtot 1.856
   173         HC     12    LYS    HB2    173     0.0362      1.008   ; qtot 1.892
   174         CT     12    LYS     CG    174     0.0187      12.01   ; qtot 1.911
   175         HC     12    LYS    HG1    175     0.0103      1.008   ; qtot 1.921
   176         HC     12    LYS    HG2    176     0.0103      1.008   ; qtot 1.932
   177         CT     12    LYS     CD    177    -0.0479      12.01   ; qtot 1.884
   178         HC     12    LYS    HD1    178     0.0621      1.008   ; qtot 1.946
   179         HC     12    LYS    HD2    179     0.0621      1.008   ; qtot 2.008
   180         CT     12    LYS     CE    180    -0.0143      12.01   ; qtot 1.994
   181         HP     12    LYS    HE1    181     0.1135      1.008   ; qtot 2.107
   182         HP     12    LYS    HE2    182     0.1135      1.008   ; qtot 2.221
   183         N3     12    LYS     NZ    183    -0.3854      14.01   ; qtot 1.835
   184          H     12    LYS    HZ1    184       0.34      1.008   ; qtot 2.175
   185          H     12    LYS    HZ2    185       0.34      1.008   ; qtot 2.515
   186          H     12    LYS    HZ3    186       0.34      1.008   ; qtot 2.855
   187          C     12    LYS      C    187     0.7341      12.01   ; qtot 3.589
   188          O     12    LYS      O    188    -0.5894         16   ; qtot 3
; residue  13 MET rtp MET  q  0.0
   189          N     13    MET      N    189    -0.4157      14.01   ; qtot 2.584
   190          H     13    MET      H    190     0.2719      1.008   ; qtot 2.856
   191         CT     13    MET     CA    191    -0.0237      12.01   ; qtot 2.833
   192         H1     13    MET     HA    192      0.088      1.008   ; qtot 2.921
   193         CT     13    MET     CB    193     0.0342      12.01   ; qtot 2.955
   194         HC     13    MET    HB1    194     0.0241      1.008   ; qtot 2.979
   195         HC     13    MET    HB2    195     0.0241      1.008   ; qtot 3.003
   196         CT     13    MET     CG    196     0.0018      12.01   ; qtot 3.005
   197         H1     13    MET    HG1    197      0.044      1.008   ; qtot 3.049
   198         H1     13    MET    HG2    198      0.044      1.008   ; qtot 3.093
   199          S     13    MET     SD    199    -0.2737      32.06   ; qtot 2.819
   200         CT     13    MET     CE    200    -0.0536      12.01   ; qtot 2.765
   201         H1     13    MET    HE1    201     0.0684      1.008   ; qtot 2.834
   202         H1     13    MET    HE2    202     0.0684      1.008   ; qtot 2.902
   203         H1     13    MET    HE3    203     0.0684      1.008   ; qtot 2.971
   204          C     13    MET      C    204     0.5973      12.01   ; qtot 3.568
   205          O     13    MET      O    205    -0.5679         16   ; qtot 3
; residue  14 PRO rtp PRO  q  0.0
   206          N     14    PRO      N    206    -0.2548      14.01   ; qtot 2.745
   207         CT     14    PRO     CD    207     0.0192      12.01   ; qtot 2.764
   208         H1     14    PRO    HD1    208     0.0391      1.008   ; qtot 2.804
   209         H1     14    PRO    HD2    209     0.0391      1.008   ; qtot 2.843
   210         CT     14    PRO     CG    210     0.0189      12.01   ; qtot 2.862
   211         HC     14    PRO    HG1    211     0.0213      1.008   ; qtot 2.883
   212         HC     14    PRO    HG2    212     0.0213      1.008   ; qtot 2.904
   213         CT     14    PRO     CB    213     -0.007      12.01   ; qtot 2.897
   214         HC     14    PRO    HB1    214     0.0253      1.008   ; qtot 2.922
   215         HC     14    PRO    HB2    215     0.0253      1.008   ; qtot 2.948
   216         CT     14    PRO     CA    216    -0.0266      12.01   ; qtot 2.921
   217         H1     14    PRO     HA    217     0.0641      1.008   ; qtot 2.985
   218          C     14    PRO      C    218     0.5896      12.01   ; qtot 3.575
   219          O     14    PRO      O    219    -0.5748         16   ; qtot 3
; residue  15 ILE rtp ILE  q  0.0
   220          N     15    ILE      N    220    -0.4157      14.01   ; qtot 2.584
   221          H     15    ILE      H    221     0.2719      1.008   ; qtot 2.856
   222         CT     15    ILE     CA    222    -0.0597      12.01   ; qtot 2.797
   223         H1     15    ILE     HA    223     0.0869      1.008   ; qtot 2.883
   224         CT     15    ILE     CB    224     0.1303      12.01   ; qtot 3.014
   225         HC     15    ILE     HB    225     0.0187      1.008   ; qtot 3.032
   226         CT     15    ILE    CG2    226    -0.3204      12.01   ; qtot 2.712
   227         HC     15    ILE   HG21    227     0.0882      1.008   ; qtot 2.8
   228         HC     15    ILE   HG22    228     0.0882      1.008   ; qtot 2.888
   229         HC     15    ILE   HG23    229     0.0882      1.008   ; qtot 2.977
   230         CT     15    ILE    CG1    230     -0.043      12.01   ; qtot 2.934
   231         HC     15    ILE   HG11    231     0.0236      1.008   ; qtot 2.957
   232         HC     15    ILE   HG12    232     0.0236      1.008   ; qtot 2.981
   233         CT     15    ILE     CD    233     -0.066      12.01   ; qtot 2.915
   234         HC     15    ILE    HD1    234     0.0186      1.008   ; qtot 2.933
   235         HC     15    ILE    HD2    235     0.0186      1.008   ; qtot 2.952
   236         HC     15    ILE    HD3    236     0.0186      1.008   ; qtot 2.971
   237          C     15    ILE      C    237     0.5973      12.01   ; qtot 3.568
   238          O     15    ILE      O    238    -0.5679         16   ; qtot 3
; residue  16 LEU rtp LEU  q  0.0
   239          N     16    LEU      N    239    -0.4157      14.01   ; qtot 2.584
   240          H     16    LEU      H    240     0.2719      1.008   ; qtot 2.856
   241         CT     16    LEU     CA    241    -0.0518      12.01   ; qtot 2.804
   242         H1     16    LEU     HA    242     0.0922      1.008   ; qtot 2.897
   243         CT     16    LEU     CB    243    -0.1102      12.01   ; qtot 2.786
   244         HC     16    LEU    HB1    244     0.0457      1.008   ; qtot 2.832
   245         HC     16    LEU    HB2    245     0.0457      1.008   ; qtot 2.878
   246         CT     16    LEU     CG    246     0.3531      12.01   ; qtot 3.231
   247         HC     16    LEU     HG    247    -0.0361      1.008   ; qtot 3.195
   248         CT     16    LEU    CD1    248    -0.4121      12.01   ; qtot 2.783
   249         HC     16    LEU   HD11    249        0.1      1.008   ; qtot 2.883
   250         HC     16    LEU   HD12    250        0.1      1.008   ; qtot 2.983
   251         HC     16    LEU   HD13    251        0.1      1.008   ; qtot 3.083
   252         CT     16    LEU    CD2    252    -0.4121      12.01   ; qtot 2.671
   253         HC     16    LEU   HD21    253        0.1      1.008   ; qtot 2.771
   254         HC     16    LEU   HD22    254        0.1      1.008   ; qtot 2.871
   255         HC     16    LEU   HD23    255        0.1      1.008   ; qtot 2.971
   256          C     16    LEU      C    256     0.5973      12.01   ; qtot 3.568
   257          O     16    LEU      O    257    -0.5679         16   ; qtot 3
; residue  17 GLY rtp GLY  q  0.0
   258          N     17    GLY      N    258    -0.4157      14.01   ; qtot 2.584
   259          H     17    GLY      H    259     0.2719      1.008   ; qtot 2.856
   260         CT     17    GLY     CA    260    -0.0252      12.01   ; qtot 2.831
   261         H1     17    GLY    HA1    261     0.0698      1.008   ; qtot 2.901
   262         H1     17    GLY    HA2    262     0.0698      1.008   ; qtot 2.971
   263          C     17    GLY      C    263     0.5973      12.01   ; qtot 3.568
   264          O     17    GLY      O    264    -0.5679         16   ; qtot 3
; residue  18 LEU rtp LEU  q  0.0
   265          N     18    LEU      N    265    -0.4157      14.01   ; qtot 2.584
   266          H     18    LEU      H    266     0.2719      1.008   ; qtot 2.856
   267         CT     18    LEU     CA    267    -0.0518      12.01   ; qtot 2.804
   268         H1     18    LEU     HA    268     0.0922      1.008   ; qtot 2.897
   269         CT     18    LEU     CB    269    -0.1102      12.01   ; qtot 2.786
   270         HC     18    LEU    HB1    270     0.0457      1.008   ; qtot 2.832
   271         HC     18    LEU    HB2    271     0.0457      1.008   ; qtot 2.878
   272         CT     18    LEU     CG    272     0.3531      12.01   ; qtot 3.231
   273         HC     18    LEU     HG    273    -0.0361      1.008   ; qtot 3.195
   274         CT     18    LEU    CD1    274    -0.4121      12.01   ; qtot 2.783
   275         HC     18    LEU   HD11    275        0.1      1.008   ; qtot 2.883
   276         HC     18    LEU   HD12    276        0.1      1.008   ; qtot 2.983
   277         HC     18    LEU   HD13    277        0.1      1.008   ; qtot 3.083
   278         CT     18    LEU    CD2    278    -0.4121      12.01   ; qtot 2.671
   279         HC     18    LEU   HD21    279        0.1      1.008   ; qtot 2.771
   280         HC     18    LEU   HD22    280        0.1      1.008   ; qtot 2.871
   281         HC     18    LEU   HD23    281        0.1      1.008   ; qtot 2.971
   282          C     18    LEU      C    282     0.5973      12.01   ; qtot 3.568
   283          O     18    LEU      O    283    -0.5679         16   ; qtot 3
; residue  19 GLY rtp GLY  q  0.0
   284          N     19    GLY      N    284    -0.4157      14.01   ; qtot 2.584
   285          H     19    GLY      H    285     0.2719      1.008   ; qtot 2.856
   286         CT     19    GLY     CA    286    -0.0252      12.01   ; qtot 2.831
   287         H1     19    GLY    HA1    287     0.0698      1.008   ; qtot 2.901
   288         H1     19    GLY    HA2    288     0.0698      1.008   ; qtot 2.971
   289          C     19    GLY      C    289     0.5973      12.01   ; qtot 3.568
   290          O     19    GLY      O    290    -0.5679         16   ; qtot 3
; residue  20 THR rtp THR  q  0.0
   291          N     20    THR      N    291    -0.4157      14.01   ; qtot 2.584
   292          H     20    THR      H    292     0.2719      1.008   ; qtot 2.856
   293         CT     20    THR     CA    293    -0.0389      12.01   ; qtot 2.817
   294         H1     20    THR     HA    294     0.1007      1.008   ; qtot 2.918
   295         CT     20    THR     CB    295     0.3654      12.01   ; qtot 3.283
   296         H1     20    THR     HB    296     0.0043      1.008   ; qtot 3.288
   297         CT     20    THR    CG2    297    -0.2438      12.01   ; qtot 3.044
   298         HC     20    THR   HG21    298     0.0642      1.008   ; qtot 3.108
   299         HC     20    THR   HG22    299     0.0642      1.008   ; qtot 3.172
   300         HC     20    THR   HG23    300     0.0642      1.008   ; qtot 3.237
   301         OH     20    THR    OG1    301    -0.6761         16   ; qtot 2.56
   302         HO     20    THR    HG1    302     0.4102      1.008   ; qtot 2.971
   303          C     20    THR      C    303     0.5973      12.01   ; qtot 3.568
   304          O     20    THR      O    304    -0.5679         16   ; qtot 3
; residue  21 TRP rtp TRP  q  0.0
   305          N     21    TRP      N    305    -0.4157      14.01   ; qtot 2.584
   306          H     21    TRP      H    306     0.2719      1.008   ; qtot 2.856
   307         CT     21    TRP     CA    307    -0.0275      12.01   ; qtot 2.829
   308         H1     21    TRP     HA    308     0.1123      1.008   ; qtot 2.941
   309         CT     21    TRP     CB    309     -0.005      12.01   ; qtot 2.936
   310         HC     21    TRP    HB1    310     0.0339      1.008   ; qtot 2.97
   311         HC     21    TRP    HB2    311     0.0339      1.008   ; qtot 3.004
   312         C*     21    TRP     CG    312    -0.1415      12.01   ; qtot 2.862
   313         CW     21    TRP    CD1    313    -0.1638      12.01   ; qtot 2.699
   314         H4     21    TRP    HD1    314     0.2062      1.008   ; qtot 2.905
   315         NA     21    TRP    NE1    315    -0.3418      14.01   ; qtot 2.563
   316          H     21    TRP    HE1    316     0.3412      1.008   ; qtot 2.904
   317         CN     21    TRP    CE2    317      0.138      12.01   ; qtot 3.042
   318         CA     21    TRP    CZ2    318    -0.2601      12.01   ; qtot 2.782
   319         HA     21    TRP    HZ2    319     0.1572      1.008   ; qtot 2.939
   320         CA     21    TRP    CH2    320    -0.1134      12.01   ; qtot 2.826
   321         HA     21    TRP    HH2    321     0.1417      1.008   ; qtot 2.968
   322         CA     21    TRP    CZ3    322    -0.1972      12.01   ; qtot 2.77
   323         HA     21    TRP    HZ3    323     0.1447      1.008   ; qtot 2.915
   324         CA     21    TRP    CE3    324    -0.2387      12.01   ; qtot 2.676
   325         HA     21    TRP    HE3    325       0.17      1.008   ; qtot 2.846
   326         CB     21    TRP    CD2    326     0.1243      12.01   ; qtot 2.971
   327          C     21    TRP      C    327     0.5973      12.01   ; qtot 3.568
   328          O     21    TRP      O    328    -0.5679         16   ; qtot 3
; residue  22 LYS rtp LYS  q +1.0
   329          N     22    LYS      N    329    -0.3479      14.01   ; qtot 2.652
   330          H     22    LYS      H    330     0.2747      1.008   ; qtot 2.927
   331         CT     22    LYS     CA    331      -0.24      12.01   ; qtot 2.687
   332         H1     22    LYS     HA    332     0.1426      1.008   ; qtot 2.829
   333         CT     22    LYS     CB    333    -0.0094      12.01   ; qtot 2.82
   334         HC     22    LYS    HB1    334     0.0362      1.008   ; qtot 2.856
   335         HC     22    LYS    HB2    335     0.0362      1.008   ; qtot 2.892
   336         CT     22    LYS     CG    336     0.0187      12.01   ; qtot 2.911
   337         HC     22    LYS    HG1    337     0.0103      1.008   ; qtot 2.921
   338         HC     22    LYS    HG2    338     0.0103      1.008   ; qtot 2.932
   339         CT     22    LYS     CD    339    -0.0479      12.01   ; qtot 2.884
   340         HC     22    LYS    HD1    340     0.0621      1.008   ; qtot 2.946
   341         HC     22    LYS    HD2    341     0.0621      1.008   ; qtot 3.008
   342         CT     22    LYS     CE    342    -0.0143      12.01   ; qtot 2.994
   343         HP     22    LYS    HE1    343     0.1135      1.008   ; qtot 3.107
   344         HP     22    LYS    HE2    344     0.1135      1.008   ; qtot 3.221
   345         N3     22    LYS     NZ    345    -0.3854      14.01   ; qtot 2.835
   346          H     22    LYS    HZ1    346       0.34      1.008   ; qtot 3.175
   347          H     22    LYS    HZ2    347       0.34      1.008   ; qtot 3.515
   348          H     22    LYS    HZ3    348       0.34      1.008   ; qtot 3.855
   349          C     22    LYS      C    349     0.7341      12.01   ; qtot 4.589
   350          O     22    LYS      O    350    -0.5894         16   ; qtot 4
; residue  23 SER rtp SER  q  0.0
   351          N     23    SER      N    351    -0.4157      14.01   ; qtot 3.584
   352          H     23    SER      H    352     0.2719      1.008   ; qtot 3.856
   353         CT     23    SER     CA    353    -0.0249      12.01   ; qtot 3.831
   354         H1     23    SER     HA    354     0.0843      1.008   ; qtot 3.916
   355         CT     23    SER     CB    355     0.2117      12.01   ; qtot 4.127
   356         H1     23    SER    HB1    356     0.0352      1.008   ; qtot 4.163
   357         H1     23    SER    HB2    357     0.0352      1.008   ; qtot 4.198
   358         OH     23    SER     OG    358    -0.6546         16   ; qtot 3.543
   359         HO     23    SER     HG    359     0.4275      1.008   ; qtot 3.971
   360          C     23    SER      C    360     0.5973      12.01   ; qtot 4.568
   361          O     23    SER      O    361    -0.5679         16   ; qtot 4
; residue  24 PRO rtp PRO  q  0.0
   362          N     24    PRO      N    362    -0.2548      14.01   ; qtot 3.745
   363         CT     24    PRO     CD    363     0.0192      12.01   ; qtot 3.764
   364         H1     24    PRO    HD1    364     0.0391      1.008   ; qtot 3.804
   365         H1     24    PRO    HD2    365     0.0391      1.008   ; qtot 3.843
   366         CT     24    PRO     CG    366     0.0189      12.01   ; qtot 3.862
   367         HC     24    PRO    HG1    367     0.0213      1.008   ; qtot 3.883
   368         HC     24    PRO    HG2    368     0.0213      1.008   ; qtot 3.904
   369         CT     24    PRO     CB    369     -0.007      12.01   ; qtot 3.897
   370         HC     24    PRO    HB1    370     0.0253      1.008   ; qtot 3.922
   371         HC     24    PRO    HB2    371     0.0253      1.008   ; qtot 3.948
   372         CT     24    PRO     CA    372    -0.0266      12.01   ; qtot 3.921
   373         H1     24    PRO     HA    373     0.0641      1.008   ; qtot 3.985
   374          C     24    PRO      C    374     0.5896      12.01   ; qtot 4.575
   375          O     24    PRO      O    375    -0.5748         16   ; qtot 4
; residue  25 PRO rtp PRO  q  0.0
   376          N     25    PRO      N    376    -0.2548      14.01   ; qtot 3.745
   377         CT     25    PRO     CD    377     0.0192      12.01   ; qtot 3.764
   378         H1     25    PRO    HD1    378     0.0391      1.008   ; qtot 3.804
   379         H1     25    PRO    HD2    379     0.0391      1.008   ; qtot 3.843
   380         CT     25    PRO     CG    380     0.0189      12.01   ; qtot 3.862
   381         HC     25    PRO    HG1    381     0.0213      1.008   ; qtot 3.883
   382         HC     25    PRO    HG2    382     0.0213      1.008   ; qtot 3.904
   383         CT     25    PRO     CB    383     -0.007      12.01   ; qtot 3.897
   384         HC     25    PRO    HB1    384     0.0253      1.008   ; qtot 3.922
   385         HC     25    PRO    HB2    385     0.0253      1.008   ; qtot 3.948
   386         CT     25    PRO     CA    386    -0.0266      12.01   ; qtot 3.921
   387         H1     25    PRO     HA    387     0.0641      1.008   ; qtot 3.985
   388          C     25    PRO      C    388     0.5896      12.01   ; qtot 4.575
   389          O     25    PRO      O    389    -0.5748         16   ; qtot 4
; residue  26 GLY rtp GLY  q  0.0
   390          N     26    GLY      N    390    -0.4157      14.01   ; qtot 3.584
   391          H     26    GLY      H    391     0.2719      1.008   ; qtot 3.856
   392         CT     26    GLY     CA    392    -0.0252      12.01   ; qtot 3.831
   393         H1     26    GLY    HA1    393     0.0698      1.008   ; qtot 3.901
   394         H1     26    GLY    HA2    394     0.0698      1.008   ; qtot 3.971
   395          C     26    GLY      C    395     0.5973      12.01   ; qtot 4.568
   396          O     26    GLY      O    396    -0.5679         16   ; qtot 4
; residue  27 GLN rtp GLN  q  0.0
   397          N     27    GLN      N    397    -0.4157      14.01   ; qtot 3.584
   398          H     27    GLN      H    398     0.2719      1.008   ; qtot 3.856
   399         CT     27    GLN     CA    399    -0.0031      12.01   ; qtot 3.853
   400         H1     27    GLN     HA    400      0.085      1.008   ; qtot 3.938
   401         CT     27    GLN     CB    401    -0.0036      12.01   ; qtot 3.935
   402         HC     27    GLN    HB1    402     0.0171      1.008   ; qtot 3.952
   403         HC     27    GLN    HB2    403     0.0171      1.008   ; qtot 3.969
   404         CT     27    GLN     CG    404    -0.0645      12.01   ; qtot 3.904
   405         HC     27    GLN    HG1    405     0.0352      1.008   ; qtot 3.939
   406         HC     27    GLN    HG2    406     0.0352      1.008   ; qtot 3.975
   407          C     27    GLN     CD    407     0.6951      12.01   ; qtot 4.67
   408          O     27    GLN    OE1    408    -0.6086         16   ; qtot 4.061
   409          N     27    GLN    NE2    409    -0.9407      14.01   ; qtot 3.12
   410          H     27    GLN   HE21    410     0.4251      1.008   ; qtot 3.546
   411          H     27    GLN   HE22    411     0.4251      1.008   ; qtot 3.971
   412          C     27    GLN      C    412     0.5973      12.01   ; qtot 4.568
   413          O     27    GLN      O    413    -0.5679         16   ; qtot 4
; residue  28 VAL rtp VAL  q  0.0
   414          N     28    VAL      N    414    -0.4157      14.01   ; qtot 3.584
   415          H     28    VAL      H    415     0.2719      1.008   ; qtot 3.856
   416         CT     28    VAL     CA    416    -0.0875      12.01   ; qtot 3.769
   417         H1     28    VAL     HA    417     0.0969      1.008   ; qtot 3.866
   418         CT     28    VAL     CB    418     0.2985      12.01   ; qtot 4.164
   419         HC     28    VAL     HB    419    -0.0297      1.008   ; qtot 4.134
   420         CT     28    VAL    CG1    420    -0.3192      12.01   ; qtot 3.815
   421         HC     28    VAL   HG11    421     0.0791      1.008   ; qtot 3.894
   422         HC     28    VAL   HG12    422     0.0791      1.008   ; qtot 3.973
   423         HC     28    VAL   HG13    423     0.0791      1.008   ; qtot 4.053
   424         CT     28    VAL    CG2    424    -0.3192      12.01   ; qtot 3.733
   425         HC     28    VAL   HG21    425     0.0791      1.008   ; qtot 3.812
   426         HC     28    VAL   HG22    426     0.0791      1.008   ; qtot 3.892
   427         HC     28    VAL   HG23    427     0.0791      1.008   ; qtot 3.971
   428          C     28    VAL      C    428     0.5973      12.01   ; qtot 4.568
   429          O     28    VAL      O    429    -0.5679         16   ; qtot 4
; residue  29 THR rtp THR  q  0.0
   430          N     29    THR      N    430    -0.4157      14.01   ; qtot 3.584
   431          H     29    THR      H    431     0.2719      1.008   ; qtot 3.856
   432         CT     29    THR     CA    432    -0.0389      12.01   ; qtot 3.817
   433         H1     29    THR     HA    433     0.1007      1.008   ; qtot 3.918
   434         CT     29    THR     CB    434     0.3654      12.01   ; qtot 4.283
   435         H1     29    THR     HB    435     0.0043      1.008   ; qtot 4.288
   436         CT     29    THR    CG2    436    -0.2438      12.01   ; qtot 4.044
   437         HC     29    THR   HG21    437     0.0642      1.008   ; qtot 4.108
   438         HC     29    THR   HG22    438     0.0642      1.008   ; qtot 4.172
   439         HC     29    THR   HG23    439     0.0642      1.008   ; qtot 4.237
   440         OH     29    THR    OG1    440    -0.6761         16   ; qtot 3.56
   441         HO     29    THR    HG1    441     0.4102      1.008   ; qtot 3.971
   442          C     29    THR      C    442     0.5973      12.01   ; qtot 4.568
   443          O     29    THR      O    443    -0.5679         16   ; qtot 4
; residue  30 GLU rtp GLU  q -1.0
   444          N     30    GLU      N    444    -0.5163      14.01   ; qtot 3.484
   445          H     30    GLU      H    445     0.2936      1.008   ; qtot 3.777
   446         CT     30    GLU     CA    446     0.0397      12.01   ; qtot 3.817
   447         H1     30    GLU     HA    447     0.1105      1.008   ; qtot 3.928
   448         CT     30    GLU     CB    448      0.056      12.01   ; qtot 3.984
   449         HC     30    GLU    HB1    449    -0.0173      1.008   ; qtot 3.966
   450         HC     30    GLU    HB2    450    -0.0173      1.008   ; qtot 3.949
   451         CT     30    GLU     CG    451     0.0136      12.01   ; qtot 3.963
   452         HC     30    GLU    HG1    452    -0.0425      1.008   ; qtot 3.92
   453         HC     30    GLU    HG2    453    -0.0425      1.008   ; qtot 3.878
   454          C     30    GLU     CD    454     0.8054      12.01   ; qtot 4.683
   455         O2     30    GLU    OE1    455    -0.8188         16   ; qtot 3.864
   456         O2     30    GLU    OE2    456    -0.8188         16   ; qtot 3.045
   457          C     30    GLU      C    457     0.5366      12.01   ; qtot 3.582
   458          O     30    GLU      O    458    -0.5819         16   ; qtot 3
; residue  31 ALA rtp ALA  q  0.0
   459          N     31    ALA      N    459    -0.4157      14.01   ; qtot 2.584
   460          H     31    ALA      H    460     0.2719      1.008   ; qtot 2.856
   461         CT     31    ALA     CA    461     0.0337      12.01   ; qtot 2.89
   462         H1     31    ALA     HA    462     0.0823      1.008   ; qtot 2.972
   463         CT     31    ALA     CB    463    -0.1825      12.01   ; qtot 2.79
   464         HC     31    ALA    HB1    464     0.0603      1.008   ; qtot 2.85
   465         HC     31    ALA    HB2    465     0.0603      1.008   ; qtot 2.91
   466         HC     31    ALA    HB3    466     0.0603      1.008   ; qtot 2.971
   467          C     31    ALA      C    467     0.5973      12.01   ; qtot 3.568
   468          O     31    ALA      O    468    -0.5679         16   ; qtot 3
; residue  32 VAL rtp VAL  q  0.0
   469          N     32    VAL      N    469    -0.4157      14.01   ; qtot 2.584
   470          H     32    VAL      H    470     0.2719      1.008   ; qtot 2.856
   471         CT     32    VAL     CA    471    -0.0875      12.01   ; qtot 2.769
   472         H1     32    VAL     HA    472     0.0969      1.008   ; qtot 2.866
   473         CT     32    VAL     CB    473     0.2985      12.01   ; qtot 3.164
   474         HC     32    VAL     HB    474    -0.0297      1.008   ; qtot 3.134
   475         CT     32    VAL    CG1    475    -0.3192      12.01   ; qtot 2.815
   476         HC     32    VAL   HG11    476     0.0791      1.008   ; qtot 2.894
   477         HC     32    VAL   HG12    477     0.0791      1.008   ; qtot 2.973
   478         HC     32    VAL   HG13    478     0.0791      1.008   ; qtot 3.053
   479         CT     32    VAL    CG2    479    -0.3192      12.01   ; qtot 2.733
   480         HC     32    VAL   HG21    480     0.0791      1.008   ; qtot 2.812
   481         HC     32    VAL   HG22    481     0.0791      1.008   ; qtot 2.892
   482         HC     32    VAL   HG23    482     0.0791      1.008   ; qtot 2.971
   483          C     32    VAL      C    483     0.5973      12.01   ; qtot 3.568
   484          O     32    VAL      O    484    -0.5679         16   ; qtot 3
; residue  33 LYS rtp LYS  q +1.0
   485          N     33    LYS      N    485    -0.3479      14.01   ; qtot 2.652
   486          H     33    LYS      H    486     0.2747      1.008   ; qtot 2.927
   487         CT     33    LYS     CA    487      -0.24      12.01   ; qtot 2.687
   488         H1     33    LYS     HA    488     0.1426      1.008   ; qtot 2.829
   489         CT     33    LYS     CB    489    -0.0094      12.01   ; qtot 2.82
   490         HC     33    LYS    HB1    490     0.0362      1.008   ; qtot 2.856
   491         HC     33    LYS    HB2    491     0.0362      1.008   ; qtot 2.892
   492         CT     33    LYS     CG    492     0.0187      12.01   ; qtot 2.911
   493         HC     33    LYS    HG1    493     0.0103      1.008   ; qtot 2.921
   494         HC     33    LYS    HG2    494     0.0103      1.008   ; qtot 2.932
   495         CT     33    LYS     CD    495    -0.0479      12.01   ; qtot 2.884
   496         HC     33    LYS    HD1    496     0.0621      1.008   ; qtot 2.946
   497         HC     33    LYS    HD2    497     0.0621      1.008   ; qtot 3.008
   498         CT     33    LYS     CE    498    -0.0143      12.01   ; qtot 2.994
   499         HP     33    LYS    HE1    499     0.1135      1.008   ; qtot 3.107
   500         HP     33    LYS    HE2    500     0.1135      1.008   ; qtot 3.221
   501         N3     33    LYS     NZ    501    -0.3854      14.01   ; qtot 2.835
   502          H     33    LYS    HZ1    502       0.34      1.008   ; qtot 3.175
   503          H     33    LYS    HZ2    503       0.34      1.008   ; qtot 3.515
   504          H     33    LYS    HZ3    504       0.34      1.008   ; qtot 3.855
   505          C     33    LYS      C    505     0.7341      12.01   ; qtot 4.589
   506          O     33    LYS      O    506    -0.5894         16   ; qtot 4
; residue  34 VAL rtp VAL  q  0.0
   507          N     34    VAL      N    507    -0.4157      14.01   ; qtot 3.584
   508          H     34    VAL      H    508     0.2719      1.008   ; qtot 3.856
   509         CT     34    VAL     CA    509    -0.0875      12.01   ; qtot 3.769
   510         H1     34    VAL     HA    510     0.0969      1.008   ; qtot 3.866
   511         CT     34    VAL     CB    511     0.2985      12.01   ; qtot 4.164
   512         HC     34    VAL     HB    512    -0.0297      1.008   ; qtot 4.134
   513         CT     34    VAL    CG1    513    -0.3192      12.01   ; qtot 3.815
   514         HC     34    VAL   HG11    514     0.0791      1.008   ; qtot 3.894
   515         HC     34    VAL   HG12    515     0.0791      1.008   ; qtot 3.973
   516         HC     34    VAL   HG13    516     0.0791      1.008   ; qtot 4.053
   517         CT     34    VAL    CG2    517    -0.3192      12.01   ; qtot 3.733
   518         HC     34    VAL   HG21    518     0.0791      1.008   ; qtot 3.812
   519         HC     34    VAL   HG22    519     0.0791      1.008   ; qtot 3.892
   520         HC     34    VAL   HG23    520     0.0791      1.008   ; qtot 3.971
   521          C     34    VAL      C    521     0.5973      12.01   ; qtot 4.568
   522          O     34    VAL      O    522    -0.5679         16   ; qtot 4
; residue  35 ALA rtp ALA  q  0.0
   523          N     35    ALA      N    523    -0.4157      14.01   ; qtot 3.584
   524          H     35    ALA      H    524     0.2719      1.008   ; qtot 3.856
   525         CT     35    ALA     CA    525     0.0337      12.01   ; qtot 3.89
   526         H1     35    ALA     HA    526     0.0823      1.008   ; qtot 3.972
   527         CT     35    ALA     CB    527    -0.1825      12.01   ; qtot 3.79
   528         HC     35    ALA    HB1    528     0.0603      1.008   ; qtot 3.85
   529         HC     35    ALA    HB2    529     0.0603      1.008   ; qtot 3.91
   530         HC     35    ALA    HB3    530     0.0603      1.008   ; qtot 3.971
   531          C     35    ALA      C    531     0.5973      12.01   ; qtot 4.568
   532          O     35    ALA      O    532    -0.5679         16   ; qtot 4
; residue  36 ILE rtp ILE  q  0.0
   533          N     36    ILE      N    533    -0.4157      14.01   ; qtot 3.584
   534          H     36    ILE      H    534     0.2719      1.008   ; qtot 3.856
   535         CT     36    ILE     CA    535    -0.0597      12.01   ; qtot 3.797
   536         H1     36    ILE     HA    536     0.0869      1.008   ; qtot 3.883
   537         CT     36    ILE     CB    537     0.1303      12.01   ; qtot 4.014
   538         HC     36    ILE     HB    538     0.0187      1.008   ; qtot 4.032
   539         CT     36    ILE    CG2    539    -0.3204      12.01   ; qtot 3.712
   540         HC     36    ILE   HG21    540     0.0882      1.008   ; qtot 3.8
   541         HC     36    ILE   HG22    541     0.0882      1.008   ; qtot 3.888
   542         HC     36    ILE   HG23    542     0.0882      1.008   ; qtot 3.977
   543         CT     36    ILE    CG1    543     -0.043      12.01   ; qtot 3.934
   544         HC     36    ILE   HG11    544     0.0236      1.008   ; qtot 3.957
   545         HC     36    ILE   HG12    545     0.0236      1.008   ; qtot 3.981
   546         CT     36    ILE     CD    546     -0.066      12.01   ; qtot 3.915
   547         HC     36    ILE    HD1    547     0.0186      1.008   ; qtot 3.933
   548         HC     36    ILE    HD2    548     0.0186      1.008   ; qtot 3.952
   549         HC     36    ILE    HD3    549     0.0186      1.008   ; qtot 3.971
   550          C     36    ILE      C    550     0.5973      12.01   ; qtot 4.568
   551          O     36    ILE      O    551    -0.5679         16   ; qtot 4
; residue  37 ASP rtp ASP  q -1.0
   552          N     37    ASP      N    552    -0.5163      14.01   ; qtot 3.484
   553          H     37    ASP      H    553     0.2936      1.008   ; qtot 3.777
   554         CT     37    ASP     CA    554     0.0381      12.01   ; qtot 3.815
   555         H1     37    ASP     HA    555      0.088      1.008   ; qtot 3.903
   556         CT     37    ASP     CB    556    -0.0303      12.01   ; qtot 3.873
   557         HC     37    ASP    HB1    557    -0.0122      1.008   ; qtot 3.861
   558         HC     37    ASP    HB2    558    -0.0122      1.008   ; qtot 3.849
   559          C     37    ASP     CG    559     0.7994      12.01   ; qtot 4.648
   560         O2     37    ASP    OD1    560    -0.8014         16   ; qtot 3.847
   561         O2     37    ASP    OD2    561    -0.8014         16   ; qtot 3.045
   562          C     37    ASP      C    562     0.5366      12.01   ; qtot 3.582
   563          O     37    ASP      O    563    -0.5819         16   ; qtot 3
; residue  38 VAL rtp VAL  q  0.0
   564          N     38    VAL      N    564    -0.4157      14.01   ; qtot 2.584
   565          H     38    VAL      H    565     0.2719      1.008   ; qtot 2.856
   566         CT     38    VAL     CA    566    -0.0875      12.01   ; qtot 2.769
   567         H1     38    VAL     HA    567     0.0969      1.008   ; qtot 2.866
   568         CT     38    VAL     CB    568     0.2985      12.01   ; qtot 3.164
   569         HC     38    VAL     HB    569    -0.0297      1.008   ; qtot 3.134
   570         CT     38    VAL    CG1    570    -0.3192      12.01   ; qtot 2.815
   571         HC     38    VAL   HG11    571     0.0791      1.008   ; qtot 2.894
   572         HC     38    VAL   HG12    572     0.0791      1.008   ; qtot 2.973
   573         HC     38    VAL   HG13    573     0.0791      1.008   ; qtot 3.053
   574         CT     38    VAL    CG2    574    -0.3192      12.01   ; qtot 2.733
   575         HC     38    VAL   HG21    575     0.0791      1.008   ; qtot 2.812
   576         HC     38    VAL   HG22    576     0.0791      1.008   ; qtot 2.892
   577         HC     38    VAL   HG23    577     0.0791      1.008   ; qtot 2.971
   578          C     38    VAL      C    578     0.5973      12.01   ; qtot 3.568
   579          O     38    VAL      O    579    -0.5679         16   ; qtot 3
; residue  39 GLY rtp GLY  q  0.0
   580          N     39    GLY      N    580    -0.4157      14.01   ; qtot 2.584
   581          H     39    GLY      H    581     0.2719      1.008   ; qtot 2.856
   582         CT     39    GLY     CA    582    -0.0252      12.01   ; qtot 2.831
   583         H1     39    GLY    HA1    583     0.0698      1.008   ; qtot 2.901
   584         H1     39    GLY    HA2    584     0.0698      1.008   ; qtot 2.971
   585          C     39    GLY      C    585     0.5973      12.01   ; qtot 3.568
   586          O     39    GLY      O    586    -0.5679         16   ; qtot 3
; residue  40 TYR rtp TYR  q  0.0
   587          N     40    TYR      N    587    -0.4157      14.01   ; qtot 2.584
   588          H     40    TYR      H    588     0.2719      1.008   ; qtot 2.856
   589         CT     40    TYR     CA    589    -0.0014      12.01   ; qtot 2.855
   590         H1     40    TYR     HA    590     0.0876      1.008   ; qtot 2.942
   591         CT     40    TYR     CB    591    -0.0152      12.01   ; qtot 2.927
   592         HC     40    TYR    HB1    592     0.0295      1.008   ; qtot 2.957
   593         HC     40    TYR    HB2    593     0.0295      1.008   ; qtot 2.986
   594         CA     40    TYR     CG    594    -0.0011      12.01   ; qtot 2.985
   595         CA     40    TYR    CD1    595    -0.1906      12.01   ; qtot 2.795
   596         HA     40    TYR    HD1    596     0.1699      1.008   ; qtot 2.964
   597         CA     40    TYR    CE1    597    -0.2341      12.01   ; qtot 2.73
   598         HA     40    TYR    HE1    598     0.1656      1.008   ; qtot 2.896
   599          C     40    TYR     CZ    599     0.3226      12.01   ; qtot 3.219
   600         OH     40    TYR     OH    600    -0.5579         16   ; qtot 2.661
   601         HO     40    TYR     HH    601     0.3992      1.008   ; qtot 3.06
   602         CA     40    TYR    CE2    602    -0.2341      12.01   ; qtot 2.826
   603         HA     40    TYR    HE2    603     0.1656      1.008   ; qtot 2.991
   604         CA     40    TYR    CD2    604    -0.1906      12.01   ; qtot 2.801
   605         HA     40    TYR    HD2    605     0.1699      1.008   ; qtot 2.971
   606          C     40    TYR      C    606     0.5973      12.01   ; qtot 3.568
   607          O     40    TYR      O    607    -0.5679         16   ; qtot 3
; residue  41 ARG rtp ARG  q +1.0
   608          N     41    ARG      N    608    -0.3479      14.01   ; qtot 2.652
   609          H     41    ARG      H    609     0.2747      1.008   ; qtot 2.927
   610         CT     41    ARG     CA    610    -0.2637      12.01   ; qtot 2.663
   611         H1     41    ARG     HA    611      0.156      1.008   ; qtot 2.819
   612         CT     41    ARG     CB    612    -0.0007      12.01   ; qtot 2.818
   613         HC     41    ARG    HB1    613     0.0327      1.008   ; qtot 2.851
   614         HC     41    ARG    HB2    614     0.0327      1.008   ; qtot 2.884
   615         CT     41    ARG     CG    615      0.039      12.01   ; qtot 2.923
   616         HC     41    ARG    HG1    616     0.0285      1.008   ; qtot 2.951
   617         HC     41    ARG    HG2    617     0.0285      1.008   ; qtot 2.98
   618         CT     41    ARG     CD    618     0.0486      12.01   ; qtot 3.028
   619         H1     41    ARG    HD1    619     0.0687      1.008   ; qtot 3.097
   620         H1     41    ARG    HD2    620     0.0687      1.008   ; qtot 3.166
   621         N2     41    ARG     NE    621    -0.5295      14.01   ; qtot 2.636
   622          H     41    ARG     HE    622     0.3456      1.008   ; qtot 2.982
   623         CA     41    ARG     CZ    623     0.8076      12.01   ; qtot 3.79
   624         N2     41    ARG    NH1    624    -0.8627      14.01   ; qtot 2.927
   625          H     41    ARG   HH11    625     0.4478      1.008   ; qtot 3.375
   626          H     41    ARG   HH12    626     0.4478      1.008   ; qtot 3.822
   627         N2     41    ARG    NH2    627    -0.8627      14.01   ; qtot 2.96
   628          H     41    ARG   HH21    628     0.4478      1.008   ; qtot 3.408
   629          H     41    ARG   HH22    629     0.4478      1.008   ; qtot 3.855
   630          C     41    ARG      C    630     0.7341      12.01   ; qtot 4.589
   631          O     41    ARG      O    631    -0.5894         16   ; qtot 4
; residue  42 HIS rtp HID  q  0.0
   632          N     42    HIS      N    632    -0.4157      14.01   ; qtot 3.584
   633          H     42    HIS      H    633     0.2719      1.008   ; qtot 3.856
   634         CT     42    HIS     CA    634     0.0188      12.01   ; qtot 3.875
   635         H1     42    HIS     HA    635     0.0881      1.008   ; qtot 3.963
   636         CT     42    HIS     CB    636    -0.0462      12.01   ; qtot 3.917
   637         HC     42    HIS    HB1    637     0.0402      1.008   ; qtot 3.957
   638         HC     42    HIS    HB2    638     0.0402      1.008   ; qtot 3.997
   639         CC     42    HIS     CG    639    -0.0266      12.01   ; qtot 3.971
   640         NA     42    HIS    ND1    640    -0.3811      14.01   ; qtot 3.59
   641          H     42    HIS    HD1    641     0.3649      1.008   ; qtot 3.955
   642         CR     42    HIS    CE1    642     0.2057      12.01   ; qtot 4.16
   643         H5     42    HIS    HE1    643     0.1392      1.008   ; qtot 4.299
   644         NB     42    HIS    NE2    644    -0.5727      14.01   ; qtot 3.727
   645         CV     42    HIS    CD2    645     0.1292      12.01   ; qtot 3.856
   646         H4     42    HIS    HD2    646     0.1147      1.008   ; qtot 3.971
   647          C     42    HIS      C    647     0.5973      12.01   ; qtot 4.568
   648          O     42    HIS      O    648    -0.5679         16   ; qtot 4
; residue  43 ILE rtp ILE  q  0.0
   649          N     43    ILE      N    649    -0.4157      14.01   ; qtot 3.584
   650          H     43    ILE      H    650     0.2719      1.008   ; qtot 3.856
   651         CT     43    ILE     CA    651    -0.0597      12.01   ; qtot 3.797
   652         H1     43    ILE     HA    652     0.0869      1.008   ; qtot 3.883
   653         CT     43    ILE     CB    653     0.1303      12.01   ; qtot 4.014
   654         HC     43    ILE     HB    654     0.0187      1.008   ; qtot 4.032
   655         CT     43    ILE    CG2    655    -0.3204      12.01   ; qtot 3.712
   656         HC     43    ILE   HG21    656     0.0882      1.008   ; qtot 3.8
   657         HC     43    ILE   HG22    657     0.0882      1.008   ; qtot 3.888
   658         HC     43    ILE   HG23    658     0.0882      1.008   ; qtot 3.977
   659         CT     43    ILE    CG1    659     -0.043      12.01   ; qtot 3.934
   660         HC     43    ILE   HG11    660     0.0236      1.008   ; qtot 3.957
   661         HC     43    ILE   HG12    661     0.0236      1.008   ; qtot 3.981
   662         CT     43    ILE     CD    662     -0.066      12.01   ; qtot 3.915
   663         HC     43    ILE    HD1    663     0.0186      1.008   ; qtot 3.933
   664         HC     43    ILE    HD2    664     0.0186      1.008   ; qtot 3.952
   665         HC     43    ILE    HD3    665     0.0186      1.008   ; qtot 3.971
   666          C     43    ILE      C    666     0.5973      12.01   ; qtot 4.568
   667          O     43    ILE      O    667    -0.5679         16   ; qtot 4
; residue  44 ASP rtp ASP  q -1.0
   668          N     44    ASP      N    668    -0.5163      14.01   ; qtot 3.484
   669          H     44    ASP      H    669     0.2936      1.008   ; qtot 3.777
   670         CT     44    ASP     CA    670     0.0381      12.01   ; qtot 3.815
   671         H1     44    ASP     HA    671      0.088      1.008   ; qtot 3.903
   672         CT     44    ASP     CB    672    -0.0303      12.01   ; qtot 3.873
   673         HC     44    ASP    HB1    673    -0.0122      1.008   ; qtot 3.861
   674         HC     44    ASP    HB2    674    -0.0122      1.008   ; qtot 3.849
   675          C     44    ASP     CG    675     0.7994      12.01   ; qtot 4.648
   676         O2     44    ASP    OD1    676    -0.8014         16   ; qtot 3.847
   677         O2     44    ASP    OD2    677    -0.8014         16   ; qtot 3.045
   678          C     44    ASP      C    678     0.5366      12.01   ; qtot 3.582
   679          O     44    ASP      O    679    -0.5819         16   ; qtot 3
; residue  45 CYS rtp CYS  q  0.0
   680          N     45    CYS      N    680    -0.4157      14.01   ; qtot 2.584
   681          H     45    CYS      H    681     0.2719      1.008   ; qtot 2.856
   682         CT     45    CYS     CA    682     0.0213      12.01   ; qtot 2.877
   683         H1     45    CYS     HA    683     0.1124      1.008   ; qtot 2.99
   684         CT     45    CYS     CB    684    -0.1231      12.01   ; qtot 2.867
   685         H1     45    CYS    HB1    685     0.1112      1.008   ; qtot 2.978
   686         H1     45    CYS    HB2    686     0.1112      1.008   ; qtot 3.089
   687         SH     45    CYS     SG    687    -0.3119      32.06   ; qtot 2.777
   688         HS     45    CYS     HG    688     0.1933      1.008   ; qtot 2.971
   689          C     45    CYS      C    689     0.5973      12.01   ; qtot 3.568
   690          O     45    CYS      O    690    -0.5679         16   ; qtot 3
; residue  46 ALA rtp ALA  q  0.0
   691          N     46    ALA      N    691    -0.4157      14.01   ; qtot 2.584
   692          H     46    ALA      H    692     0.2719      1.008   ; qtot 2.856
   693         CT     46    ALA     CA    693     0.0337      12.01   ; qtot 2.89
   694         H1     46    ALA     HA    694     0.0823      1.008   ; qtot 2.972
   695         CT     46    ALA     CB    695    -0.1825      12.01   ; qtot 2.79
   696         HC     46    ALA    HB1    696     0.0603      1.008   ; qtot 2.85
   697         HC     46    ALA    HB2    697     0.0603      1.008   ; qtot 2.91
   698         HC     46    ALA    HB3    698     0.0603      1.008   ; qtot 2.971
   699          C     46    ALA      C    699     0.5973      12.01   ; qtot 3.568
   700          O     46    ALA      O    700    -0.5679         16   ; qtot 3
; residue  47 HIS rtp HIE  q  0.0
   701          N     47    HIS      N    701    -0.4157      14.01   ; qtot 2.584
   702          H     47    HIS      H    702     0.2719      1.008   ; qtot 2.856
   703         CT     47    HIS     CA    703    -0.0581      12.01   ; qtot 2.798
   704         H1     47    HIS     HA    704      0.136      1.008   ; qtot 2.934
   705         CT     47    HIS     CB    705    -0.0074      12.01   ; qtot 2.927
   706         HC     47    HIS    HB1    706     0.0367      1.008   ; qtot 2.963
   707         HC     47    HIS    HB2    707     0.0367      1.008   ; qtot 3
   708         CC     47    HIS     CG    708     0.1868      12.01   ; qtot 3.187
   709         NB     47    HIS    ND1    709    -0.5432      14.01   ; qtot 2.644
   710         CR     47    HIS    CE1    710     0.1635      12.01   ; qtot 2.807
   711         H5     47    HIS    HE1    711     0.1435      1.008   ; qtot 2.951
   712         NA     47    HIS    NE2    712    -0.2795      14.01   ; qtot 2.671
   713          H     47    HIS    HE2    713     0.3339      1.008   ; qtot 3.005
   714         CW     47    HIS    CD2    714    -0.2207      12.01   ; qtot 2.784
   715         H4     47    HIS    HD2    715     0.1862      1.008   ; qtot 2.971
   716          C     47    HIS      C    716     0.5973      12.01   ; qtot 3.568
   717          O     47    HIS      O    717    -0.5679         16   ; qtot 3
; residue  48 VAL rtp VAL  q  0.0
   718          N     48    VAL      N    718    -0.4157      14.01   ; qtot 2.584
   719          H     48    VAL      H    719     0.2719      1.008   ; qtot 2.856
   720         CT     48    VAL     CA    720    -0.0875      12.01   ; qtot 2.769
   721         H1     48    VAL     HA    721     0.0969      1.008   ; qtot 2.866
   722         CT     48    VAL     CB    722     0.2985      12.01   ; qtot 3.164
   723         HC     48    VAL     HB    723    -0.0297      1.008   ; qtot 3.134
   724         CT     48    VAL    CG1    724    -0.3192      12.01   ; qtot 2.815
   725         HC     48    VAL   HG11    725     0.0791      1.008   ; qtot 2.894
   726         HC     48    VAL   HG12    726     0.0791      1.008   ; qtot 2.973
   727         HC     48    VAL   HG13    727     0.0791      1.008   ; qtot 3.052
   728         CT     48    VAL    CG2    728    -0.3192      12.01   ; qtot 2.733
   729         HC     48    VAL   HG21    729     0.0791      1.008   ; qtot 2.812
   730         HC     48    VAL   HG22    730     0.0791      1.008   ; qtot 2.891
   731         HC     48    VAL   HG23    731     0.0791      1.008   ; qtot 2.971
   732          C     48    VAL      C    732     0.5973      12.01   ; qtot 3.568
   733          O     48    VAL      O    733    -0.5679         16   ; qtot 3
; residue  49 TYR rtp TYR  q  0.0
   734          N     49    TYR      N    734    -0.4157      14.01   ; qtot 2.584
   735          H     49    TYR      H    735     0.2719      1.008   ; qtot 2.856
   736         CT     49    TYR     CA    736    -0.0014      12.01   ; qtot 2.855
   737         H1     49    TYR     HA    737     0.0876      1.008   ; qtot 2.942
   738         CT     49    TYR     CB    738    -0.0152      12.01   ; qtot 2.927
   739         HC     49    TYR    HB1    739     0.0295      1.008   ; qtot 2.957
   740         HC     49    TYR    HB2    740     0.0295      1.008   ; qtot 2.986
   741         CA     49    TYR     CG    741    -0.0011      12.01   ; qtot 2.985
   742         CA     49    TYR    CD1    742    -0.1906      12.01   ; qtot 2.794
   743         HA     49    TYR    HD1    743     0.1699      1.008   ; qtot 2.964
   744         CA     49    TYR    CE1    744    -0.2341      12.01   ; qtot 2.73
   745         HA     49    TYR    HE1    745     0.1656      1.008   ; qtot 2.896
   746          C     49    TYR     CZ    746     0.3226      12.01   ; qtot 3.218
   747         OH     49    TYR     OH    747    -0.5579         16   ; qtot 2.661
   748         HO     49    TYR     HH    748     0.3992      1.008   ; qtot 3.06
   749         CA     49    TYR    CE2    749    -0.2341      12.01   ; qtot 2.826
   750         HA     49    TYR    HE2    750     0.1656      1.008   ; qtot 2.991
   751         CA     49    TYR    CD2    751    -0.1906      12.01   ; qtot 2.801
   752         HA     49    TYR    HD2    752     0.1699      1.008   ; qtot 2.971
   753          C     49    TYR      C    753     0.5973      12.01   ; qtot 3.568
   754          O     49    TYR      O    754    -0.5679         16   ; qtot 3
; residue  50 GLN rtp GLN  q  0.0
   755          N     50    GLN      N    755    -0.4157      14.01   ; qtot 2.584
   756          H     50    GLN      H    756     0.2719      1.008   ; qtot 2.856
   757         CT     50    GLN     CA    757    -0.0031      12.01   ; qtot 2.853
   758         H1     50    GLN     HA    758      0.085      1.008   ; qtot 2.938
   759         CT     50    GLN     CB    759    -0.0036      12.01   ; qtot 2.934
   760         HC     50    GLN    HB1    760     0.0171      1.008   ; qtot 2.952
   761         HC     50    GLN    HB2    761     0.0171      1.008   ; qtot 2.969
   762         CT     50    GLN     CG    762    -0.0645      12.01   ; qtot 2.904
   763         HC     50    GLN    HG1    763     0.0352      1.008   ; qtot 2.939
   764         HC     50    GLN    HG2    764     0.0352      1.008   ; qtot 2.975
   765          C     50    GLN     CD    765     0.6951      12.01   ; qtot 3.67
   766          O     50    GLN    OE1    766    -0.6086         16   ; qtot 3.061
   767          N     50    GLN    NE2    767    -0.9407      14.01   ; qtot 2.12
   768          H     50    GLN   HE21    768     0.4251      1.008   ; qtot 2.545
   769          H     50    GLN   HE22    769     0.4251      1.008   ; qtot 2.971
   770          C     50    GLN      C    770     0.5973      12.01   ; qtot 3.568
   771          O     50    GLN      O    771    -0.5679         16   ; qtot 3
; residue  51 ASN rtp ASN  q  0.0
   772          N     51    ASN      N    772    -0.4157      14.01   ; qtot 2.584
   773          H     51    ASN      H    773     0.2719      1.008   ; qtot 2.856
   774         CT     51    ASN     CA    774     0.0143      12.01   ; qtot 2.87
   775         H1     51    ASN     HA    775     0.1048      1.008   ; qtot 2.975
   776         CT     51    ASN     CB    776    -0.2041      12.01   ; qtot 2.771
   777         HC     51    ASN    HB1    777     0.0797      1.008   ; qtot 2.851
   778         HC     51    ASN    HB2    778     0.0797      1.008   ; qtot 2.931
   779          C     51    ASN     CG    779      0.713      12.01   ; qtot 3.644
   780          O     51    ASN    OD1    780    -0.5931         16   ; qtot 3.05
   781          N     51    ASN    ND2    781    -0.9191      14.01   ; qtot 2.131
   782          H     51    ASN   HD21    782     0.4196      1.008   ; qtot 2.551
   783          H     51    ASN   HD22    783     0.4196      1.008   ; qtot 2.971
   784          C     51    ASN      C    784     0.5973      12.01   ; qtot 3.568
   785          O     51    ASN      O    785    -0.5679         16   ; qtot 3
; residue  52 GLU rtp GLU  q -1.0
   786          N     52    GLU      N    786    -0.5163      14.01   ; qtot 2.484
   787          H     52    GLU      H    787     0.2936      1.008   ; qtot 2.777
   788         CT     52    GLU     CA    788     0.0397      12.01   ; qtot 2.817
   789         H1     52    GLU     HA    789     0.1105      1.008   ; qtot 2.927
   790         CT     52    GLU     CB    790      0.056      12.01   ; qtot 2.983
   791         HC     52    GLU    HB1    791    -0.0173      1.008   ; qtot 2.966
   792         HC     52    GLU    HB2    792    -0.0173      1.008   ; qtot 2.949
   793         CT     52    GLU     CG    793     0.0136      12.01   ; qtot 2.962
   794         HC     52    GLU    HG1    794    -0.0425      1.008   ; qtot 2.92
   795         HC     52    GLU    HG2    795    -0.0425      1.008   ; qtot 2.877
   796          C     52    GLU     CD    796     0.8054      12.01   ; qtot 3.683
   797         O2     52    GLU    OE1    797    -0.8188         16   ; qtot 2.864
   798         O2     52    GLU    OE2    798    -0.8188         16   ; qtot 2.045
   799          C     52    GLU      C    799     0.5366      12.01   ; qtot 2.582
   800          O     52    GLU      O    800    -0.5819         16   ; qtot 2
; residue  53 ASN rtp ASN  q  0.0
   801          N     53    ASN      N    801    -0.4157      14.01   ; qtot 1.584
   802          H     53    ASN      H    802     0.2719      1.008   ; qtot 1.856
   803         CT     53    ASN     CA    803     0.0143      12.01   ; qtot 1.871
   804         H1     53    ASN     HA    804     0.1048      1.008   ; qtot 1.975
   805         CT     53    ASN     CB    805    -0.2041      12.01   ; qtot 1.771
   806         HC     53    ASN    HB1    806     0.0797      1.008   ; qtot 1.851
   807         HC     53    ASN    HB2    807     0.0797      1.008   ; qtot 1.931
   808          C     53    ASN     CG    808      0.713      12.01   ; qtot 2.644
   809          O     53    ASN    OD1    809    -0.5931         16   ; qtot 2.051
   810          N     53    ASN    ND2    810    -0.9191      14.01   ; qtot 1.131
   811          H     53    ASN   HD21    811     0.4196      1.008   ; qtot 1.551
   812          H     53    ASN   HD22    812     0.4196      1.008   ; qtot 1.971
   813          C     53    ASN      C    813     0.5973      12.01   ; qtot 2.568
   814          O     53    ASN      O    814    -0.5679         16   ; qtot 2
; residue  54 GLU rtp GLU  q -1.0
   815          N     54    GLU      N    815    -0.5163      14.01   ; qtot 1.484
   816          H     54    GLU      H    816     0.2936      1.008   ; qtot 1.777
   817         CT     54    GLU     CA    817     0.0397      12.01   ; qtot 1.817
   818         H1     54    GLU     HA    818     0.1105      1.008   ; qtot 1.928
   819         CT     54    GLU     CB    819      0.056      12.01   ; qtot 1.984
   820         HC     54    GLU    HB1    820    -0.0173      1.008   ; qtot 1.966
   821         HC     54    GLU    HB2    821    -0.0173      1.008   ; qtot 1.949
   822         CT     54    GLU     CG    822     0.0136      12.01   ; qtot 1.963
   823         HC     54    GLU    HG1    823    -0.0425      1.008   ; qtot 1.92
   824         HC     54    GLU    HG2    824    -0.0425      1.008   ; qtot 1.878
   825          C     54    GLU     CD    825     0.8054      12.01   ; qtot 2.683
   826         O2     54    GLU    OE1    826    -0.8188         16   ; qtot 1.864
   827         O2     54    GLU    OE2    827    -0.8188         16   ; qtot 1.045
   828          C     54    GLU      C    828     0.5366      12.01   ; qtot 1.582
   829          O     54    GLU      O    829    -0.5819         16   ; qtot 1
; residue  55 VAL rtp VAL  q  0.0
   830          N     55    VAL      N    830    -0.4157      14.01   ; qtot 0.5843
   831          H     55    VAL      H    831     0.2719      1.008   ; qtot 0.8562
   832         CT     55    VAL     CA    832    -0.0875      12.01   ; qtot 0.7687
   833         H1     55    VAL     HA    833     0.0969      1.008   ; qtot 0.8656
   834         CT     55    VAL     CB    834     0.2985      12.01   ; qtot 1.164
   835         HC     55    VAL     HB    835    -0.0297      1.008   ; qtot 1.134
   836         CT     55    VAL    CG1    836    -0.3192      12.01   ; qtot 0.8152
   837         HC     55    VAL   HG11    837     0.0791      1.008   ; qtot 0.8943
   838         HC     55    VAL   HG12    838     0.0791      1.008   ; qtot 0.9734
   839         HC     55    VAL   HG13    839     0.0791      1.008   ; qtot 1.053
   840         CT     55    VAL    CG2    840    -0.3192      12.01   ; qtot 0.7333
   841         HC     55    VAL   HG21    841     0.0791      1.008   ; qtot 0.8124
   842         HC     55    VAL   HG22    842     0.0791      1.008   ; qtot 0.8915
   843         HC     55    VAL   HG23    843     0.0791      1.008   ; qtot 0.9706
   844          C     55    VAL      C    844     0.5973      12.01   ; qtot 1.568
   845          O     55    VAL      O    845    -0.5679         16   ; qtot 1
; residue  56 GLY rtp GLY  q  0.0
   846          N     56    GLY      N    846    -0.4157      14.01   ; qtot 0.5843
   847          H     56    GLY      H    847     0.2719      1.008   ; qtot 0.8562
   848         CT     56    GLY     CA    848    -0.0252      12.01   ; qtot 0.831
   849         H1     56    GLY    HA1    849     0.0698      1.008   ; qtot 0.9008
   850         H1     56    GLY    HA2    850     0.0698      1.008   ; qtot 0.9706
   851          C     56    GLY      C    851     0.5973      12.01   ; qtot 1.568
   852          O     56    GLY      O    852    -0.5679         16   ; qtot 1
; residue  57 VAL rtp VAL  q  0.0
   853          N     57    VAL      N    853    -0.4157      14.01   ; qtot 0.5843
   854          H     57    VAL      H    854     0.2719      1.008   ; qtot 0.8562
   855         CT     57    VAL     CA    855    -0.0875      12.01   ; qtot 0.7687
   856         H1     57    VAL     HA    856     0.0969      1.008   ; qtot 0.8656
   857         CT     57    VAL     CB    857     0.2985      12.01   ; qtot 1.164
   858         HC     57    VAL     HB    858    -0.0297      1.008   ; qtot 1.134
   859         CT     57    VAL    CG1    859    -0.3192      12.01   ; qtot 0.8152
   860         HC     57    VAL   HG11    860     0.0791      1.008   ; qtot 0.8943
   861         HC     57    VAL   HG12    861     0.0791      1.008   ; qtot 0.9734
   862         HC     57    VAL   HG13    862     0.0791      1.008   ; qtot 1.053
   863         CT     57    VAL    CG2    863    -0.3192      12.01   ; qtot 0.7333
   864         HC     57    VAL   HG21    864     0.0791      1.008   ; qtot 0.8124
   865         HC     57    VAL   HG22    865     0.0791      1.008   ; qtot 0.8915
   866         HC     57    VAL   HG23    866     0.0791      1.008   ; qtot 0.9706
   867          C     57    VAL      C    867     0.5973      12.01   ; qtot 1.568
   868          O     57    VAL      O    868    -0.5679         16   ; qtot 1
; residue  58 ALA rtp ALA  q  0.0
   869          N     58    ALA      N    869    -0.4157      14.01   ; qtot 0.5843
   870          H     58    ALA      H    870     0.2719      1.008   ; qtot 0.8562
   871         CT     58    ALA     CA    871     0.0337      12.01   ; qtot 0.8899
   872         H1     58    ALA     HA    872     0.0823      1.008   ; qtot 0.9722
   873         CT     58    ALA     CB    873    -0.1825      12.01   ; qtot 0.7897
   874         HC     58    ALA    HB1    874     0.0603      1.008   ; qtot 0.85
   875         HC     58    ALA    HB2    875     0.0603      1.008   ; qtot 0.9103
   876         HC     58    ALA    HB3    876     0.0603      1.008   ; qtot 0.9706
   877          C     58    ALA      C    877     0.5973      12.01   ; qtot 1.568
   878          O     58    ALA      O    878    -0.5679         16   ; qtot 1
; residue  59 ILE rtp ILE  q  0.0
   879          N     59    ILE      N    879    -0.4157      14.01   ; qtot 0.5843
   880          H     59    ILE      H    880     0.2719      1.008   ; qtot 0.8562
   881         CT     59    ILE     CA    881    -0.0597      12.01   ; qtot 0.7965
   882         H1     59    ILE     HA    882     0.0869      1.008   ; qtot 0.8834
   883         CT     59    ILE     CB    883     0.1303      12.01   ; qtot 1.014
   884         HC     59    ILE     HB    884     0.0187      1.008   ; qtot 1.032
   885         CT     59    ILE    CG2    885    -0.3204      12.01   ; qtot 0.712
   886         HC     59    ILE   HG21    886     0.0882      1.008   ; qtot 0.8002
   887         HC     59    ILE   HG22    887     0.0882      1.008   ; qtot 0.8884
   888         HC     59    ILE   HG23    888     0.0882      1.008   ; qtot 0.9766
   889         CT     59    ILE    CG1    889     -0.043      12.01   ; qtot 0.9336
   890         HC     59    ILE   HG11    890     0.0236      1.008   ; qtot 0.9572
   891         HC     59    ILE   HG12    891     0.0236      1.008   ; qtot 0.9808
   892         CT     59    ILE     CD    892     -0.066      12.01   ; qtot 0.9148
   893         HC     59    ILE    HD1    893     0.0186      1.008   ; qtot 0.9334
   894         HC     59    ILE    HD2    894     0.0186      1.008   ; qtot 0.952
   895         HC     59    ILE    HD3    895     0.0186      1.008   ; qtot 0.9706
   896          C     59    ILE      C    896     0.5973      12.01   ; qtot 1.568
   897          O     59    ILE      O    897    -0.5679         16   ; qtot 1
; residue  60 GLN rtp GLN  q  0.0
   898          N     60    GLN      N    898    -0.4157      14.01   ; qtot 0.5843
   899          H     60    GLN      H    899     0.2719      1.008   ; qtot 0.8562
   900         CT     60    GLN     CA    900    -0.0031      12.01   ; qtot 0.8531
   901         H1     60    GLN     HA    901      0.085      1.008   ; qtot 0.9381
   902         CT     60    GLN     CB    902    -0.0036      12.01   ; qtot 0.9345
   903         HC     60    GLN    HB1    903     0.0171      1.008   ; qtot 0.9516
   904         HC     60    GLN    HB2    904     0.0171      1.008   ; qtot 0.9687
   905         CT     60    GLN     CG    905    -0.0645      12.01   ; qtot 0.9042
   906         HC     60    GLN    HG1    906     0.0352      1.008   ; qtot 0.9394
   907         HC     60    GLN    HG2    907     0.0352      1.008   ; qtot 0.9746
   908          C     60    GLN     CD    908     0.6951      12.01   ; qtot 1.67
   909          O     60    GLN    OE1    909    -0.6086         16   ; qtot 1.061
   910          N     60    GLN    NE2    910    -0.9407      14.01   ; qtot 0.1204
   911          H     60    GLN   HE21    911     0.4251      1.008   ; qtot 0.5455
   912          H     60    GLN   HE22    912     0.4251      1.008   ; qtot 0.9706
   913          C     60    GLN      C    913     0.5973      12.01   ; qtot 1.568
   914          O     60    GLN      O    914    -0.5679         16   ; qtot 1
; residue  61 GLU rtp GLU  q -1.0
   915          N     61    GLU      N    915    -0.5163      14.01   ; qtot 0.4837
   916          H     61    GLU      H    916     0.2936      1.008   ; qtot 0.7773
   917         CT     61    GLU     CA    917     0.0397      12.01   ; qtot 0.817
   918         H1     61    GLU     HA    918     0.1105      1.008   ; qtot 0.9275
   919         CT     61    GLU     CB    919      0.056      12.01   ; qtot 0.9835
   920         HC     61    GLU    HB1    920    -0.0173      1.008   ; qtot 0.9662
   921         HC     61    GLU    HB2    921    -0.0173      1.008   ; qtot 0.9489
   922         CT     61    GLU     CG    922     0.0136      12.01   ; qtot 0.9625
   923         HC     61    GLU    HG1    923    -0.0425      1.008   ; qtot 0.92
   924         HC     61    GLU    HG2    924    -0.0425      1.008   ; qtot 0.8775
   925          C     61    GLU     CD    925     0.8054      12.01   ; qtot 1.683
   926         O2     61    GLU    OE1    926    -0.8188         16   ; qtot 0.8641
   927         O2     61    GLU    OE2    927    -0.8188         16   ; qtot 0.0453
   928          C     61    GLU      C    928     0.5366      12.01   ; qtot 0.5819
   929          O     61    GLU      O    929    -0.5819         16   ; qtot 0
; residue  62 LYS rtp LYS  q +1.0
   930          N     62    LYS      N    930    -0.3479      14.01   ; qtot -0.3479
   931          H     62    LYS      H    931     0.2747      1.008   ; qtot -0.0732
   932         CT     62    LYS     CA    932      -0.24      12.01   ; qtot -0.3132
   933         H1     62    LYS     HA    933     0.1426      1.008   ; qtot -0.1706
   934         CT     62    LYS     CB    934    -0.0094      12.01   ; qtot -0.18
   935         HC     62    LYS    HB1    935     0.0362      1.008   ; qtot -0.1438
   936         HC     62    LYS    HB2    936     0.0362      1.008   ; qtot -0.1076
   937         CT     62    LYS     CG    937     0.0187      12.01   ; qtot -0.0889
   938         HC     62    LYS    HG1    938     0.0103      1.008   ; qtot -0.0786
   939         HC     62    LYS    HG2    939     0.0103      1.008   ; qtot -0.0683
   940         CT     62    LYS     CD    940    -0.0479      12.01   ; qtot -0.1162
   941         HC     62    LYS    HD1    941     0.0621      1.008   ; qtot -0.0541
   942         HC     62    LYS    HD2    942     0.0621      1.008   ; qtot 0.008
   943         CT     62    LYS     CE    943    -0.0143      12.01   ; qtot -0.0063
   944         HP     62    LYS    HE1    944     0.1135      1.008   ; qtot 0.1072
   945         HP     62    LYS    HE2    945     0.1135      1.008   ; qtot 0.2207
   946         N3     62    LYS     NZ    946    -0.3854      14.01   ; qtot -0.1647
   947          H     62    LYS    HZ1    947       0.34      1.008   ; qtot 0.1753
   948          H     62    LYS    HZ2    948       0.34      1.008   ; qtot 0.5153
   949          H     62    LYS    HZ3    949       0.34      1.008   ; qtot 0.8553
   950          C     62    LYS      C    950     0.7341      12.01   ; qtot 1.589
   951          O     62    LYS      O    951    -0.5894         16   ; qtot 1
; residue  63 LEU rtp LEU  q  0.0
   952          N     63    LEU      N    952    -0.4157      14.01   ; qtot 0.5843
   953          H     63    LEU      H    953     0.2719      1.008   ; qtot 0.8562
   954         CT     63    LEU     CA    954    -0.0518      12.01   ; qtot 0.8044
   955         H1     63    LEU     HA    955     0.0922      1.008   ; qtot 0.8966
   956         CT     63    LEU     CB    956    -0.1102      12.01   ; qtot 0.7864
   957         HC     63    LEU    HB1    957     0.0457      1.008   ; qtot 0.8321
   958         HC     63    LEU    HB2    958     0.0457      1.008   ; qtot 0.8778
   959         CT     63    LEU     CG    959     0.3531      12.01   ; qtot 1.231
   960         HC     63    LEU     HG    960    -0.0361      1.008   ; qtot 1.195
   961         CT     63    LEU    CD1    961    -0.4121      12.01   ; qtot 0.7827
   962         HC     63    LEU   HD11    962        0.1      1.008   ; qtot 0.8827
   963         HC     63    LEU   HD12    963        0.1      1.008   ; qtot 0.9827
   964         HC     63    LEU   HD13    964        0.1      1.008   ; qtot 1.083
   965         CT     63    LEU    CD2    965    -0.4121      12.01   ; qtot 0.6706
   966         HC     63    LEU   HD21    966        0.1      1.008   ; qtot 0.7706
   967         HC     63    LEU   HD22    967        0.1      1.008   ; qtot 0.8706
   968         HC     63    LEU   HD23    968        0.1      1.008   ; qtot 0.9706
   969          C     63    LEU      C    969     0.5973      12.01   ; qtot 1.568
   970          O     63    LEU      O    970    -0.5679         16   ; qtot 1
; residue  64 ARG rtp ARG  q +1.0
   971          N     64    ARG      N    971    -0.3479      14.01   ; qtot 0.6521
   972          H     64    ARG      H    972     0.2747      1.008   ; qtot 0.9268
   973         CT     64    ARG     CA    973    -0.2637      12.01   ; qtot 0.6631
   974         H1     64    ARG     HA    974      0.156      1.008   ; qtot 0.8191
   975         CT     64    ARG     CB    975    -0.0007      12.01   ; qtot 0.8184
   976         HC     64    ARG    HB1    976     0.0327      1.008   ; qtot 0.8511
   977         HC     64    ARG    HB2    977     0.0327      1.008   ; qtot 0.8838
   978         CT     64    ARG     CG    978      0.039      12.01   ; qtot 0.9228
   979         HC     64    ARG    HG1    979     0.0285      1.008   ; qtot 0.9513
   980         HC     64    ARG    HG2    980     0.0285      1.008   ; qtot 0.9798
   981         CT     64    ARG     CD    981     0.0486      12.01   ; qtot 1.028
   982         H1     64    ARG    HD1    982     0.0687      1.008   ; qtot 1.097
   983         H1     64    ARG    HD2    983     0.0687      1.008   ; qtot 1.166
   984         N2     64    ARG     NE    984    -0.5295      14.01   ; qtot 0.6363
   985          H     64    ARG     HE    985     0.3456      1.008   ; qtot 0.9819
   986         CA     64    ARG     CZ    986     0.8076      12.01   ; qtot 1.79
   987         N2     64    ARG    NH1    987    -0.8627      14.01   ; qtot 0.9268
   988          H     64    ARG   HH11    988     0.4478      1.008   ; qtot 1.375
   989          H     64    ARG   HH12    989     0.4478      1.008   ; qtot 1.822
   990         N2     64    ARG    NH2    990    -0.8627      14.01   ; qtot 0.9597
   991          H     64    ARG   HH21    991     0.4478      1.008   ; qtot 1.408
   992          H     64    ARG   HH22    992     0.4478      1.008   ; qtot 1.855
   993          C     64    ARG      C    993     0.7341      12.01   ; qtot 2.589
   994          O     64    ARG      O    994    -0.5894         16   ; qtot 2
; residue  65 GLU rtp GLU  q -1.0
   995          N     65    GLU      N    995    -0.5163      14.01   ; qtot 1.484
   996          H     65    GLU      H    996     0.2936      1.008   ; qtot 1.777
   997         CT     65    GLU     CA    997     0.0397      12.01   ; qtot 1.817
   998         H1     65    GLU     HA    998     0.1105      1.008   ; qtot 1.928
   999         CT     65    GLU     CB    999      0.056      12.01   ; qtot 1.984
  1000         HC     65    GLU    HB1   1000    -0.0173      1.008   ; qtot 1.966
  1001         HC     65    GLU    HB2   1001    -0.0173      1.008   ; qtot 1.949
  1002         CT     65    GLU     CG   1002     0.0136      12.01   ; qtot 1.963
  1003         HC     65    GLU    HG1   1003    -0.0425      1.008   ; qtot 1.92
  1004         HC     65    GLU    HG2   1004    -0.0425      1.008   ; qtot 1.878
  1005          C     65    GLU     CD   1005     0.8054      12.01   ; qtot 2.683
  1006         O2     65    GLU    OE1   1006    -0.8188         16   ; qtot 1.864
  1007         O2     65    GLU    OE2   1007    -0.8188         16   ; qtot 1.045
  1008          C     65    GLU      C   1008     0.5366      12.01   ; qtot 1.582
  1009          O     65    GLU      O   1009    -0.5819         16   ; qtot 1
; residue  66 GLN rtp GLN  q  0.0
  1010          N     66    GLN      N   1010    -0.4157      14.01   ; qtot 0.5843
  1011          H     66    GLN      H   1011     0.2719      1.008   ; qtot 0.8562
  1012         CT     66    GLN     CA   1012    -0.0031      12.01   ; qtot 0.8531
  1013         H1     66    GLN     HA   1013      0.085      1.008   ; qtot 0.9381
  1014         CT     66    GLN     CB   1014    -0.0036      12.01   ; qtot 0.9345
  1015         HC     66    GLN    HB1   1015     0.0171      1.008   ; qtot 0.9516
  1016         HC     66    GLN    HB2   1016     0.0171      1.008   ; qtot 0.9687
  1017         CT     66    GLN     CG   1017    -0.0645      12.01   ; qtot 0.9042
  1018         HC     66    GLN    HG1   1018     0.0352      1.008   ; qtot 0.9394
  1019         HC     66    GLN    HG2   1019     0.0352      1.008   ; qtot 0.9746
  1020          C     66    GLN     CD   1020     0.6951      12.01   ; qtot 1.67
  1021          O     66    GLN    OE1   1021    -0.6086         16   ; qtot 1.061
  1022          N     66    GLN    NE2   1022    -0.9407      14.01   ; qtot 0.1204
  1023          H     66    GLN   HE21   1023     0.4251      1.008   ; qtot 0.5455
  1024          H     66    GLN   HE22   1024     0.4251      1.008   ; qtot 0.9706
  1025          C     66    GLN      C   1025     0.5973      12.01   ; qtot 1.568
  1026          O     66    GLN      O   1026    -0.5679         16   ; qtot 1
; residue  67 VAL rtp VAL  q  0.0
  1027          N     67    VAL      N   1027    -0.4157      14.01   ; qtot 0.5843
  1028          H     67    VAL      H   1028     0.2719      1.008   ; qtot 0.8562
  1029         CT     67    VAL     CA   1029    -0.0875      12.01   ; qtot 0.7687
  1030         H1     67    VAL     HA   1030     0.0969      1.008   ; qtot 0.8656
  1031         CT     67    VAL     CB   1031     0.2985      12.01   ; qtot 1.164
  1032         HC     67    VAL     HB   1032    -0.0297      1.008   ; qtot 1.134
  1033         CT     67    VAL    CG1   1033    -0.3192      12.01   ; qtot 0.8152
  1034         HC     67    VAL   HG11   1034     0.0791      1.008   ; qtot 0.8943
  1035         HC     67    VAL   HG12   1035     0.0791      1.008   ; qtot 0.9734
  1036         HC     67    VAL   HG13   1036     0.0791      1.008   ; qtot 1.053
  1037         CT     67    VAL    CG2   1037    -0.3192      12.01   ; qtot 0.7333
  1038         HC     67    VAL   HG21   1038     0.0791      1.008   ; qtot 0.8124
  1039         HC     67    VAL   HG22   1039     0.0791      1.008   ; qtot 0.8915
  1040         HC     67    VAL   HG23   1040     0.0791      1.008   ; qtot 0.9706
  1041          C     67    VAL      C   1041     0.5973      12.01   ; qtot 1.568
  1042          O     67    VAL      O   1042    -0.5679         16   ; qtot 1
; residue  68 VAL rtp VAL  q  0.0
  1043          N     68    VAL      N   1043    -0.4157      14.01   ; qtot 0.5843
  1044          H     68    VAL      H   1044     0.2719      1.008   ; qtot 0.8562
  1045         CT     68    VAL     CA   1045    -0.0875      12.01   ; qtot 0.7687
  1046         H1     68    VAL     HA   1046     0.0969      1.008   ; qtot 0.8656
  1047         CT     68    VAL     CB   1047     0.2985      12.01   ; qtot 1.164
  1048         HC     68    VAL     HB   1048    -0.0297      1.008   ; qtot 1.134
  1049         CT     68    VAL    CG1   1049    -0.3192      12.01   ; qtot 0.8152
  1050         HC     68    VAL   HG11   1050     0.0791      1.008   ; qtot 0.8943
  1051         HC     68    VAL   HG12   1051     0.0791      1.008   ; qtot 0.9734
  1052         HC     68    VAL   HG13   1052     0.0791      1.008   ; qtot 1.053
  1053         CT     68    VAL    CG2   1053    -0.3192      12.01   ; qtot 0.7333
  1054         HC     68    VAL   HG21   1054     0.0791      1.008   ; qtot 0.8124
  1055         HC     68    VAL   HG22   1055     0.0791      1.008   ; qtot 0.8915
  1056         HC     68    VAL   HG23   1056     0.0791      1.008   ; qtot 0.9706
  1057          C     68    VAL      C   1057     0.5973      12.01   ; qtot 1.568
  1058          O     68    VAL      O   1058    -0.5679         16   ; qtot 1
; residue  69 LYS rtp LYS  q +1.0
  1059          N     69    LYS      N   1059    -0.3479      14.01   ; qtot 0.6521
  1060          H     69    LYS      H   1060     0.2747      1.008   ; qtot 0.9268
  1061         CT     69    LYS     CA   1061      -0.24      12.01   ; qtot 0.6868
  1062         H1     69    LYS     HA   1062     0.1426      1.008   ; qtot 0.8294
  1063         CT     69    LYS     CB   1063    -0.0094      12.01   ; qtot 0.82
  1064         HC     69    LYS    HB1   1064     0.0362      1.008   ; qtot 0.8562
  1065         HC     69    LYS    HB2   1065     0.0362      1.008   ; qtot 0.8924
  1066         CT     69    LYS     CG   1066     0.0187      12.01   ; qtot 0.9111
  1067         HC     69    LYS    HG1   1067     0.0103      1.008   ; qtot 0.9214
  1068         HC     69    LYS    HG2   1068     0.0103      1.008   ; qtot 0.9317
  1069         CT     69    LYS     CD   1069    -0.0479      12.01   ; qtot 0.8838
  1070         HC     69    LYS    HD1   1070     0.0621      1.008   ; qtot 0.9459
  1071         HC     69    LYS    HD2   1071     0.0621      1.008   ; qtot 1.008
  1072         CT     69    LYS     CE   1072    -0.0143      12.01   ; qtot 0.9937
  1073         HP     69    LYS    HE1   1073     0.1135      1.008   ; qtot 1.107
  1074         HP     69    LYS    HE2   1074     0.1135      1.008   ; qtot 1.221
  1075         N3     69    LYS     NZ   1075    -0.3854      14.01   ; qtot 0.8353
  1076          H     69    LYS    HZ1   1076       0.34      1.008   ; qtot 1.175
  1077          H     69    LYS    HZ2   1077       0.34      1.008   ; qtot 1.515
  1078          H     69    LYS    HZ3   1078       0.34      1.008   ; qtot 1.855
  1079          C     69    LYS      C   1079     0.7341      12.01   ; qtot 2.589
  1080          O     69    LYS      O   1080    -0.5894         16   ; qtot 2
; residue  70 ARG rtp ARG  q +1.0
  1081          N     70    ARG      N   1081    -0.3479      14.01   ; qtot 1.652
  1082          H     70    ARG      H   1082     0.2747      1.008   ; qtot 1.927
  1083         CT     70    ARG     CA   1083    -0.2637      12.01   ; qtot 1.663
  1084         H1     70    ARG     HA   1084      0.156      1.008   ; qtot 1.819
  1085         CT     70    ARG     CB   1085    -0.0007      12.01   ; qtot 1.818
  1086         HC     70    ARG    HB1   1086     0.0327      1.008   ; qtot 1.851
  1087         HC     70    ARG    HB2   1087     0.0327      1.008   ; qtot 1.884
  1088         CT     70    ARG     CG   1088      0.039      12.01   ; qtot 1.923
  1089         HC     70    ARG    HG1   1089     0.0285      1.008   ; qtot 1.951
  1090         HC     70    ARG    HG2   1090     0.0285      1.008   ; qtot 1.98
  1091         CT     70    ARG     CD   1091     0.0486      12.01   ; qtot 2.028
  1092         H1     70    ARG    HD1   1092     0.0687      1.008   ; qtot 2.097
  1093         H1     70    ARG    HD2   1093     0.0687      1.008   ; qtot 2.166
  1094         N2     70    ARG     NE   1094    -0.5295      14.01   ; qtot 1.636
  1095          H     70    ARG     HE   1095     0.3456      1.008   ; qtot 1.982
  1096         CA     70    ARG     CZ   1096     0.8076      12.01   ; qtot 2.79
  1097         N2     70    ARG    NH1   1097    -0.8627      14.01   ; qtot 1.927
  1098          H     70    ARG   HH11   1098     0.4478      1.008   ; qtot 2.375
  1099          H     70    ARG   HH12   1099     0.4478      1.008   ; qtot 2.822
  1100         N2     70    ARG    NH2   1100    -0.8627      14.01   ; qtot 1.96
  1101          H     70    ARG   HH21   1101     0.4478      1.008   ; qtot 2.408
  1102          H     70    ARG   HH22   1102     0.4478      1.008   ; qtot 2.855
  1103          C     70    ARG      C   1103     0.7341      12.01   ; qtot 3.589
  1104          O     70    ARG      O   1104    -0.5894         16   ; qtot 3
; residue  71 GLU rtp GLU  q -1.0
  1105          N     71    GLU      N   1105    -0.5163      14.01   ; qtot 2.484
  1106          H     71    GLU      H   1106     0.2936      1.008   ; qtot 2.777
  1107         CT     71    GLU     CA   1107     0.0397      12.01   ; qtot 2.817
  1108         H1     71    GLU     HA   1108     0.1105      1.008   ; qtot 2.928
  1109         CT     71    GLU     CB   1109      0.056      12.01   ; qtot 2.984
  1110         HC     71    GLU    HB1   1110    -0.0173      1.008   ; qtot 2.966
  1111         HC     71    GLU    HB2   1111    -0.0173      1.008   ; qtot 2.949
  1112         CT     71    GLU     CG   1112     0.0136      12.01   ; qtot 2.963
  1113         HC     71    GLU    HG1   1113    -0.0425      1.008   ; qtot 2.92
  1114         HC     71    GLU    HG2   1114    -0.0425      1.008   ; qtot 2.878
  1115          C     71    GLU     CD   1115     0.8054      12.01   ; qtot 3.683
  1116         O2     71    GLU    OE1   1116    -0.8188         16   ; qtot 2.864
  1117         O2     71    GLU    OE2   1117    -0.8188         16   ; qtot 2.045
  1118          C     71    GLU      C   1118     0.5366      12.01   ; qtot 2.582
  1119          O     71    GLU      O   1119    -0.5819         16   ; qtot 2
; residue  72 GLU rtp GLU  q -1.0
  1120          N     72    GLU      N   1120    -0.5163      14.01   ; qtot 1.484
  1121          H     72    GLU      H   1121     0.2936      1.008   ; qtot 1.777
  1122         CT     72    GLU     CA   1122     0.0397      12.01   ; qtot 1.817
  1123         H1     72    GLU     HA   1123     0.1105      1.008   ; qtot 1.928
  1124         CT     72    GLU     CB   1124      0.056      12.01   ; qtot 1.984
  1125         HC     72    GLU    HB1   1125    -0.0173      1.008   ; qtot 1.966
  1126         HC     72    GLU    HB2   1126    -0.0173      1.008   ; qtot 1.949
  1127         CT     72    GLU     CG   1127     0.0136      12.01   ; qtot 1.963
  1128         HC     72    GLU    HG1   1128    -0.0425      1.008   ; qtot 1.92
  1129         HC     72    GLU    HG2   1129    -0.0425      1.008   ; qtot 1.878
  1130          C     72    GLU     CD   1130     0.8054      12.01   ; qtot 2.683
  1131         O2     72    GLU    OE1   1131    -0.8188         16   ; qtot 1.864
  1132         O2     72    GLU    OE2   1132    -0.8188         16   ; qtot 1.045
  1133          C     72    GLU      C   1133     0.5366      12.01   ; qtot 1.582
  1134          O     72    GLU      O   1134    -0.5819         16   ; qtot 1
; residue  73 LEU rtp LEU  q  0.0
  1135          N     73    LEU      N   1135    -0.4157      14.01   ; qtot 0.5843
  1136          H     73    LEU      H   1136     0.2719      1.008   ; qtot 0.8562
  1137         CT     73    LEU     CA   1137    -0.0518      12.01   ; qtot 0.8044
  1138         H1     73    LEU     HA   1138     0.0922      1.008   ; qtot 0.8966
  1139         CT     73    LEU     CB   1139    -0.1102      12.01   ; qtot 0.7864
  1140         HC     73    LEU    HB1   1140     0.0457      1.008   ; qtot 0.8321
  1141         HC     73    LEU    HB2   1141     0.0457      1.008   ; qtot 0.8778
  1142         CT     73    LEU     CG   1142     0.3531      12.01   ; qtot 1.231
  1143         HC     73    LEU     HG   1143    -0.0361      1.008   ; qtot 1.195
  1144         CT     73    LEU    CD1   1144    -0.4121      12.01   ; qtot 0.7827
  1145         HC     73    LEU   HD11   1145        0.1      1.008   ; qtot 0.8827
  1146         HC     73    LEU   HD12   1146        0.1      1.008   ; qtot 0.9827
  1147         HC     73    LEU   HD13   1147        0.1      1.008   ; qtot 1.083
  1148         CT     73    LEU    CD2   1148    -0.4121      12.01   ; qtot 0.6706
  1149         HC     73    LEU   HD21   1149        0.1      1.008   ; qtot 0.7706
  1150         HC     73    LEU   HD22   1150        0.1      1.008   ; qtot 0.8706
  1151         HC     73    LEU   HD23   1151        0.1      1.008   ; qtot 0.9706
  1152          C     73    LEU      C   1152     0.5973      12.01   ; qtot 1.568
  1153          O     73    LEU      O   1153    -0.5679         16   ; qtot 1
; residue  74 PHE rtp PHE  q  0.0
  1154          N     74    PHE      N   1154    -0.4157      14.01   ; qtot 0.5843
  1155          H     74    PHE      H   1155     0.2719      1.008   ; qtot 0.8562
  1156         CT     74    PHE     CA   1156    -0.0024      12.01   ; qtot 0.8538
  1157         H1     74    PHE     HA   1157     0.0978      1.008   ; qtot 0.9516
  1158         CT     74    PHE     CB   1158    -0.0343      12.01   ; qtot 0.9173
  1159         HC     74    PHE    HB1   1159     0.0295      1.008   ; qtot 0.9468
  1160         HC     74    PHE    HB2   1160     0.0295      1.008   ; qtot 0.9763
  1161         CA     74    PHE     CG   1161     0.0118      12.01   ; qtot 0.9881
  1162         CA     74    PHE    CD1   1162    -0.1256      12.01   ; qtot 0.8625
  1163         HA     74    PHE    HD1   1163      0.133      1.008   ; qtot 0.9955
  1164         CA     74    PHE    CE1   1164    -0.1704      12.01   ; qtot 0.8251
  1165         HA     74    PHE    HE1   1165      0.143      1.008   ; qtot 0.9681
  1166         CA     74    PHE     CZ   1166    -0.1072      12.01   ; qtot 0.8609
  1167         HA     74    PHE     HZ   1167     0.1297      1.008   ; qtot 0.9906
  1168         CA     74    PHE    CE2   1168    -0.1704      12.01   ; qtot 0.8202
  1169         HA     74    PHE    HE2   1169      0.143      1.008   ; qtot 0.9632
  1170         CA     74    PHE    CD2   1170    -0.1256      12.01   ; qtot 0.8376
  1171         HA     74    PHE    HD2   1171      0.133      1.008   ; qtot 0.9706
  1172          C     74    PHE      C   1172     0.5973      12.01   ; qtot 1.568
  1173          O     74    PHE      O   1173    -0.5679         16   ; qtot 1
; residue  75 ILE rtp ILE  q  0.0
  1174          N     75    ILE      N   1174    -0.4157      14.01   ; qtot 0.5843
  1175          H     75    ILE      H   1175     0.2719      1.008   ; qtot 0.8562
  1176         CT     75    ILE     CA   1176    -0.0597      12.01   ; qtot 0.7965
  1177         H1     75    ILE     HA   1177     0.0869      1.008   ; qtot 0.8834
  1178         CT     75    ILE     CB   1178     0.1303      12.01   ; qtot 1.014
  1179         HC     75    ILE     HB   1179     0.0187      1.008   ; qtot 1.032
  1180         CT     75    ILE    CG2   1180    -0.3204      12.01   ; qtot 0.712
  1181         HC     75    ILE   HG21   1181     0.0882      1.008   ; qtot 0.8002
  1182         HC     75    ILE   HG22   1182     0.0882      1.008   ; qtot 0.8884
  1183         HC     75    ILE   HG23   1183     0.0882      1.008   ; qtot 0.9766
  1184         CT     75    ILE    CG1   1184     -0.043      12.01   ; qtot 0.9336
  1185         HC     75    ILE   HG11   1185     0.0236      1.008   ; qtot 0.9572
  1186         HC     75    ILE   HG12   1186     0.0236      1.008   ; qtot 0.9808
  1187         CT     75    ILE     CD   1187     -0.066      12.01   ; qtot 0.9148
  1188         HC     75    ILE    HD1   1188     0.0186      1.008   ; qtot 0.9334
  1189         HC     75    ILE    HD2   1189     0.0186      1.008   ; qtot 0.952
  1190         HC     75    ILE    HD3   1190     0.0186      1.008   ; qtot 0.9706
  1191          C     75    ILE      C   1191     0.5973      12.01   ; qtot 1.568
  1192          O     75    ILE      O   1192    -0.5679         16   ; qtot 1
; residue  76 VAL rtp VAL  q  0.0
  1193          N     76    VAL      N   1193    -0.4157      14.01   ; qtot 0.5843
  1194          H     76    VAL      H   1194     0.2719      1.008   ; qtot 0.8562
  1195         CT     76    VAL     CA   1195    -0.0875      12.01   ; qtot 0.7687
  1196         H1     76    VAL     HA   1196     0.0969      1.008   ; qtot 0.8656
  1197         CT     76    VAL     CB   1197     0.2985      12.01   ; qtot 1.164
  1198         HC     76    VAL     HB   1198    -0.0297      1.008   ; qtot 1.134
  1199         CT     76    VAL    CG1   1199    -0.3192      12.01   ; qtot 0.8152
  1200         HC     76    VAL   HG11   1200     0.0791      1.008   ; qtot 0.8943
  1201         HC     76    VAL   HG12   1201     0.0791      1.008   ; qtot 0.9734
  1202         HC     76    VAL   HG13   1202     0.0791      1.008   ; qtot 1.053
  1203         CT     76    VAL    CG2   1203    -0.3192      12.01   ; qtot 0.7333
  1204         HC     76    VAL   HG21   1204     0.0791      1.008   ; qtot 0.8124
  1205         HC     76    VAL   HG22   1205     0.0791      1.008   ; qtot 0.8915
  1206         HC     76    VAL   HG23   1206     0.0791      1.008   ; qtot 0.9706
  1207          C     76    VAL      C   1207     0.5973      12.01   ; qtot 1.568
  1208          O     76    VAL      O   1208    -0.5679         16   ; qtot 1
; residue  77 SER rtp SER  q  0.0
  1209          N     77    SER      N   1209    -0.4157      14.01   ; qtot 0.5843
  1210          H     77    SER      H   1210     0.2719      1.008   ; qtot 0.8562
  1211         CT     77    SER     CA   1211    -0.0249      12.01   ; qtot 0.8313
  1212         H1     77    SER     HA   1212     0.0843      1.008   ; qtot 0.9156
  1213         CT     77    SER     CB   1213     0.2117      12.01   ; qtot 1.127
  1214         H1     77    SER    HB1   1214     0.0352      1.008   ; qtot 1.163
  1215         H1     77    SER    HB2   1215     0.0352      1.008   ; qtot 1.198
  1216         OH     77    SER     OG   1216    -0.6546         16   ; qtot 0.5431
  1217         HO     77    SER     HG   1217     0.4275      1.008   ; qtot 0.9706
  1218          C     77    SER      C   1218     0.5973      12.01   ; qtot 1.568
  1219          O     77    SER      O   1219    -0.5679         16   ; qtot 1
; residue  78 LYS rtp LYS  q +1.0
  1220          N     78    LYS      N   1220    -0.3479      14.01   ; qtot 0.6521
  1221          H     78    LYS      H   1221     0.2747      1.008   ; qtot 0.9268
  1222         CT     78    LYS     CA   1222      -0.24      12.01   ; qtot 0.6868
  1223         H1     78    LYS     HA   1223     0.1426      1.008   ; qtot 0.8294
  1224         CT     78    LYS     CB   1224    -0.0094      12.01   ; qtot 0.82
  1225         HC     78    LYS    HB1   1225     0.0362      1.008   ; qtot 0.8562
  1226         HC     78    LYS    HB2   1226     0.0362      1.008   ; qtot 0.8924
  1227         CT     78    LYS     CG   1227     0.0187      12.01   ; qtot 0.9111
  1228         HC     78    LYS    HG1   1228     0.0103      1.008   ; qtot 0.9214
  1229         HC     78    LYS    HG2   1229     0.0103      1.008   ; qtot 0.9317
  1230         CT     78    LYS     CD   1230    -0.0479      12.01   ; qtot 0.8838
  1231         HC     78    LYS    HD1   1231     0.0621      1.008   ; qtot 0.9459
  1232         HC     78    LYS    HD2   1232     0.0621      1.008   ; qtot 1.008
  1233         CT     78    LYS     CE   1233    -0.0143      12.01   ; qtot 0.9937
  1234         HP     78    LYS    HE1   1234     0.1135      1.008   ; qtot 1.107
  1235         HP     78    LYS    HE2   1235     0.1135      1.008   ; qtot 1.221
  1236         N3     78    LYS     NZ   1236    -0.3854      14.01   ; qtot 0.8353
  1237          H     78    LYS    HZ1   1237       0.34      1.008   ; qtot 1.175
  1238          H     78    LYS    HZ2   1238       0.34      1.008   ; qtot 1.515
  1239          H     78    LYS    HZ3   1239       0.34      1.008   ; qtot 1.855
  1240          C     78    LYS      C   1240     0.7341      12.01   ; qtot 2.589
  1241          O     78    LYS      O   1241    -0.5894         16   ; qtot 2
; residue  79 LEU rtp LEU  q  0.0
  1242          N     79    LEU      N   1242    -0.4157      14.01   ; qtot 1.584
  1243          H     79    LEU      H   1243     0.2719      1.008   ; qtot 1.856
  1244         CT     79    LEU     CA   1244    -0.0518      12.01   ; qtot 1.804
  1245         H1     79    LEU     HA   1245     0.0922      1.008   ; qtot 1.897
  1246         CT     79    LEU     CB   1246    -0.1102      12.01   ; qtot 1.786
  1247         HC     79    LEU    HB1   1247     0.0457      1.008   ; qtot 1.832
  1248         HC     79    LEU    HB2   1248     0.0457      1.008   ; qtot 1.878
  1249         CT     79    LEU     CG   1249     0.3531      12.01   ; qtot 2.231
  1250         HC     79    LEU     HG   1250    -0.0361      1.008   ; qtot 2.195
  1251         CT     79    LEU    CD1   1251    -0.4121      12.01   ; qtot 1.783
  1252         HC     79    LEU   HD11   1252        0.1      1.008   ; qtot 1.883
  1253         HC     79    LEU   HD12   1253        0.1      1.008   ; qtot 1.983
  1254         HC     79    LEU   HD13   1254        0.1      1.008   ; qtot 2.083
  1255         CT     79    LEU    CD2   1255    -0.4121      12.01   ; qtot 1.671
  1256         HC     79    LEU   HD21   1256        0.1      1.008   ; qtot 1.771
  1257         HC     79    LEU   HD22   1257        0.1      1.008   ; qtot 1.871
  1258         HC     79    LEU   HD23   1258        0.1      1.008   ; qtot 1.971
  1259          C     79    LEU      C   1259     0.5973      12.01   ; qtot 2.568
  1260          O     79    LEU      O   1260    -0.5679         16   ; qtot 2
; residue  80 TRP rtp TRP  q  0.0
  1261          N     80    TRP      N   1261    -0.4157      14.01   ; qtot 1.584
  1262          H     80    TRP      H   1262     0.2719      1.008   ; qtot 1.856
  1263         CT     80    TRP     CA   1263    -0.0275      12.01   ; qtot 1.829
  1264         H1     80    TRP     HA   1264     0.1123      1.008   ; qtot 1.941
  1265         CT     80    TRP     CB   1265     -0.005      12.01   ; qtot 1.936
  1266         HC     80    TRP    HB1   1266     0.0339      1.008   ; qtot 1.97
  1267         HC     80    TRP    HB2   1267     0.0339      1.008   ; qtot 2.004
  1268         C*     80    TRP     CG   1268    -0.1415      12.01   ; qtot 1.862
  1269         CW     80    TRP    CD1   1269    -0.1638      12.01   ; qtot 1.699
  1270         H4     80    TRP    HD1   1270     0.2062      1.008   ; qtot 1.905
  1271         NA     80    TRP    NE1   1271    -0.3418      14.01   ; qtot 1.563
  1272          H     80    TRP    HE1   1272     0.3412      1.008   ; qtot 1.904
  1273         CN     80    TRP    CE2   1273      0.138      12.01   ; qtot 2.042
  1274         CA     80    TRP    CZ2   1274    -0.2601      12.01   ; qtot 1.782
  1275         HA     80    TRP    HZ2   1275     0.1572      1.008   ; qtot 1.939
  1276         CA     80    TRP    CH2   1276    -0.1134      12.01   ; qtot 1.826
  1277         HA     80    TRP    HH2   1277     0.1417      1.008   ; qtot 1.968
  1278         CA     80    TRP    CZ3   1278    -0.1972      12.01   ; qtot 1.77
  1279         HA     80    TRP    HZ3   1279     0.1447      1.008   ; qtot 1.915
  1280         CA     80    TRP    CE3   1280    -0.2387      12.01   ; qtot 1.676
  1281         HA     80    TRP    HE3   1281       0.17      1.008   ; qtot 1.846
  1282         CB     80    TRP    CD2   1282     0.1243      12.01   ; qtot 1.971
  1283          C     80    TRP      C   1283     0.5973      12.01   ; qtot 2.568
  1284          O     80    TRP      O   1284    -0.5679         16   ; qtot 2
; residue  81 CYS rtp CYS  q  0.0
  1285          N     81    CYS      N   1285    -0.4157      14.01   ; qtot 1.584
  1286          H     81    CYS      H   1286     0.2719      1.008   ; qtot 1.856
  1287         CT     81    CYS     CA   1287     0.0213      12.01   ; qtot 1.878
  1288         H1     81    CYS     HA   1288     0.1124      1.008   ; qtot 1.99
  1289         CT     81    CYS     CB   1289    -0.1231      12.01   ; qtot 1.867
  1290         H1     81    CYS    HB1   1290     0.1112      1.008   ; qtot 1.978
  1291         H1     81    CYS    HB2   1291     0.1112      1.008   ; qtot 2.089
  1292         SH     81    CYS     SG   1292    -0.3119      32.06   ; qtot 1.777
  1293         HS     81    CYS     HG   1293     0.1933      1.008   ; qtot 1.971
  1294          C     81    CYS      C   1294     0.5973      12.01   ; qtot 2.568
  1295          O     81    CYS      O   1295    -0.5679         16   ; qtot 2
; residue  82 THR rtp THR  q  0.0
  1296          N     82    THR      N   1296    -0.4157      14.01   ; qtot 1.584
  1297          H     82    THR      H   1297     0.2719      1.008   ; qtot 1.856
  1298         CT     82    THR     CA   1298    -0.0389      12.01   ; qtot 1.817
  1299         H1     82    THR     HA   1299     0.1007      1.008   ; qtot 1.918
  1300         CT     82    THR     CB   1300     0.3654      12.01   ; qtot 2.283
  1301         H1     82    THR     HB   1301     0.0043      1.008   ; qtot 2.288
  1302         CT     82    THR    CG2   1302    -0.2438      12.01   ; qtot 2.044
  1303         HC     82    THR   HG21   1303     0.0642      1.008   ; qtot 2.108
  1304         HC     82    THR   HG22   1304     0.0642      1.008   ; qtot 2.172
  1305         HC     82    THR   HG23   1305     0.0642      1.008   ; qtot 2.237
  1306         OH     82    THR    OG1   1306    -0.6761         16   ; qtot 1.56
  1307         HO     82    THR    HG1   1307     0.4102      1.008   ; qtot 1.971
  1308          C     82    THR      C   1308     0.5973      12.01   ; qtot 2.568
  1309          O     82    THR      O   1309    -0.5679         16   ; qtot 2
; residue  83 TYR rtp TYR  q  0.0
  1310          N     83    TYR      N   1310    -0.4157      14.01   ; qtot 1.584
  1311          H     83    TYR      H   1311     0.2719      1.008   ; qtot 1.856
  1312         CT     83    TYR     CA   1312    -0.0014      12.01   ; qtot 1.855
  1313         H1     83    TYR     HA   1313     0.0876      1.008   ; qtot 1.942
  1314         CT     83    TYR     CB   1314    -0.0152      12.01   ; qtot 1.927
  1315         HC     83    TYR    HB1   1315     0.0295      1.008   ; qtot 1.957
  1316         HC     83    TYR    HB2   1316     0.0295      1.008   ; qtot 1.986
  1317         CA     83    TYR     CG   1317    -0.0011      12.01   ; qtot 1.985
  1318         CA     83    TYR    CD1   1318    -0.1906      12.01   ; qtot 1.795
  1319         HA     83    TYR    HD1   1319     0.1699      1.008   ; qtot 1.964
  1320         CA     83    TYR    CE1   1320    -0.2341      12.01   ; qtot 1.73
  1321         HA     83    TYR    HE1   1321     0.1656      1.008   ; qtot 1.896
  1322          C     83    TYR     CZ   1322     0.3226      12.01   ; qtot 2.219
  1323         OH     83    TYR     OH   1323    -0.5579         16   ; qtot 1.661
  1324         HO     83    TYR     HH   1324     0.3992      1.008   ; qtot 2.06
  1325         CA     83    TYR    CE2   1325    -0.2341      12.01   ; qtot 1.826
  1326         HA     83    TYR    HE2   1326     0.1656      1.008   ; qtot 1.991
  1327         CA     83    TYR    CD2   1327    -0.1906      12.01   ; qtot 1.801
  1328         HA     83    TYR    HD2   1328     0.1699      1.008   ; qtot 1.971
  1329          C     83    TYR      C   1329     0.5973      12.01   ; qtot 2.568
  1330          O     83    TYR      O   1330    -0.5679         16   ; qtot 2
; residue  84 HIS rtp HIE  q  0.0
  1331          N     84    HIS      N   1331    -0.4157      14.01   ; qtot 1.584
  1332          H     84    HIS      H   1332     0.2719      1.008   ; qtot 1.856
  1333         CT     84    HIS     CA   1333    -0.0581      12.01   ; qtot 1.798
  1334         H1     84    HIS     HA   1334      0.136      1.008   ; qtot 1.934
  1335         CT     84    HIS     CB   1335    -0.0074      12.01   ; qtot 1.927
  1336         HC     84    HIS    HB1   1336     0.0367      1.008   ; qtot 1.963
  1337         HC     84    HIS    HB2   1337     0.0367      1.008   ; qtot 2
  1338         CC     84    HIS     CG   1338     0.1868      12.01   ; qtot 2.187
  1339         NB     84    HIS    ND1   1339    -0.5432      14.01   ; qtot 1.644
  1340         CR     84    HIS    CE1   1340     0.1635      12.01   ; qtot 1.807
  1341         H5     84    HIS    HE1   1341     0.1435      1.008   ; qtot 1.951
  1342         NA     84    HIS    NE2   1342    -0.2795      14.01   ; qtot 1.671
  1343          H     84    HIS    HE2   1343     0.3339      1.008   ; qtot 2.005
  1344         CW     84    HIS    CD2   1344    -0.2207      12.01   ; qtot 1.784
  1345         H4     84    HIS    HD2   1345     0.1862      1.008   ; qtot 1.971
  1346          C     84    HIS      C   1346     0.5973      12.01   ; qtot 2.568
  1347          O     84    HIS      O   1347    -0.5679         16   ; qtot 2
; residue  85 GLU rtp GLU  q -1.0
  1348          N     85    GLU      N   1348    -0.5163      14.01   ; qtot 1.484
  1349          H     85    GLU      H   1349     0.2936      1.008   ; qtot 1.777
  1350         CT     85    GLU     CA   1350     0.0397      12.01   ; qtot 1.817
  1351         H1     85    GLU     HA   1351     0.1105      1.008   ; qtot 1.928
  1352         CT     85    GLU     CB   1352      0.056      12.01   ; qtot 1.984
  1353         HC     85    GLU    HB1   1353    -0.0173      1.008   ; qtot 1.966
  1354         HC     85    GLU    HB2   1354    -0.0173      1.008   ; qtot 1.949
  1355         CT     85    GLU     CG   1355     0.0136      12.01   ; qtot 1.963
  1356         HC     85    GLU    HG1   1356    -0.0425      1.008   ; qtot 1.92
  1357         HC     85    GLU    HG2   1357    -0.0425      1.008   ; qtot 1.878
  1358          C     85    GLU     CD   1358     0.8054      12.01   ; qtot 2.683
  1359         O2     85    GLU    OE1   1359    -0.8188         16   ; qtot 1.864
  1360         O2     85    GLU    OE2   1360    -0.8188         16   ; qtot 1.045
  1361          C     85    GLU      C   1361     0.5366      12.01   ; qtot 1.582
  1362          O     85    GLU      O   1362    -0.5819         16   ; qtot 1
; residue  86 LYS rtp LYS  q +1.0
  1363          N     86    LYS      N   1363    -0.3479      14.01   ; qtot 0.6521
  1364          H     86    LYS      H   1364     0.2747      1.008   ; qtot 0.9268
  1365         CT     86    LYS     CA   1365      -0.24      12.01   ; qtot 0.6868
  1366         H1     86    LYS     HA   1366     0.1426      1.008   ; qtot 0.8294
  1367         CT     86    LYS     CB   1367    -0.0094      12.01   ; qtot 0.82
  1368         HC     86    LYS    HB1   1368     0.0362      1.008   ; qtot 0.8562
  1369         HC     86    LYS    HB2   1369     0.0362      1.008   ; qtot 0.8924
  1370         CT     86    LYS     CG   1370     0.0187      12.01   ; qtot 0.9111
  1371         HC     86    LYS    HG1   1371     0.0103      1.008   ; qtot 0.9214
  1372         HC     86    LYS    HG2   1372     0.0103      1.008   ; qtot 0.9317
  1373         CT     86    LYS     CD   1373    -0.0479      12.01   ; qtot 0.8838
  1374         HC     86    LYS    HD1   1374     0.0621      1.008   ; qtot 0.9459
  1375         HC     86    LYS    HD2   1375     0.0621      1.008   ; qtot 1.008
  1376         CT     86    LYS     CE   1376    -0.0143      12.01   ; qtot 0.9937
  1377         HP     86    LYS    HE1   1377     0.1135      1.008   ; qtot 1.107
  1378         HP     86    LYS    HE2   1378     0.1135      1.008   ; qtot 1.221
  1379         N3     86    LYS     NZ   1379    -0.3854      14.01   ; qtot 0.8353
  1380          H     86    LYS    HZ1   1380       0.34      1.008   ; qtot 1.175
  1381          H     86    LYS    HZ2   1381       0.34      1.008   ; qtot 1.515
  1382          H     86    LYS    HZ3   1382       0.34      1.008   ; qtot 1.855
  1383          C     86    LYS      C   1383     0.7341      12.01   ; qtot 2.589
  1384          O     86    LYS      O   1384    -0.5894         16   ; qtot 2
; residue  87 GLY rtp GLY  q  0.0
  1385          N     87    GLY      N   1385    -0.4157      14.01   ; qtot 1.584
  1386          H     87    GLY      H   1386     0.2719      1.008   ; qtot 1.856
  1387         CT     87    GLY     CA   1387    -0.0252      12.01   ; qtot 1.831
  1388         H1     87    GLY    HA1   1388     0.0698      1.008   ; qtot 1.901
  1389         H1     87    GLY    HA2   1389     0.0698      1.008   ; qtot 1.971
  1390          C     87    GLY      C   1390     0.5973      12.01   ; qtot 2.568
  1391          O     87    GLY      O   1391    -0.5679         16   ; qtot 2
; residue  88 LEU rtp LEU  q  0.0
  1392          N     88    LEU      N   1392    -0.4157      14.01   ; qtot 1.584
  1393          H     88    LEU      H   1393     0.2719      1.008   ; qtot 1.856
  1394         CT     88    LEU     CA   1394    -0.0518      12.01   ; qtot 1.804
  1395         H1     88    LEU     HA   1395     0.0922      1.008   ; qtot 1.897
  1396         CT     88    LEU     CB   1396    -0.1102      12.01   ; qtot 1.786
  1397         HC     88    LEU    HB1   1397     0.0457      1.008   ; qtot 1.832
  1398         HC     88    LEU    HB2   1398     0.0457      1.008   ; qtot 1.878
  1399         CT     88    LEU     CG   1399     0.3531      12.01   ; qtot 2.231
  1400         HC     88    LEU     HG   1400    -0.0361      1.008   ; qtot 2.195
  1401         CT     88    LEU    CD1   1401    -0.4121      12.01   ; qtot 1.783
  1402         HC     88    LEU   HD11   1402        0.1      1.008   ; qtot 1.883
  1403         HC     88    LEU   HD12   1403        0.1      1.008   ; qtot 1.983
  1404         HC     88    LEU   HD13   1404        0.1      1.008   ; qtot 2.083
  1405         CT     88    LEU    CD2   1405    -0.4121      12.01   ; qtot 1.671
  1406         HC     88    LEU   HD21   1406        0.1      1.008   ; qtot 1.771
  1407         HC     88    LEU   HD22   1407        0.1      1.008   ; qtot 1.871
  1408         HC     88    LEU   HD23   1408        0.1      1.008   ; qtot 1.971
  1409          C     88    LEU      C   1409     0.5973      12.01   ; qtot 2.568
  1410          O     88    LEU      O   1410    -0.5679         16   ; qtot 2
; residue  89 VAL rtp VAL  q  0.0
  1411          N     89    VAL      N   1411    -0.4157      14.01   ; qtot 1.584
  1412          H     89    VAL      H   1412     0.2719      1.008   ; qtot 1.856
  1413         CT     89    VAL     CA   1413    -0.0875      12.01   ; qtot 1.769
  1414         H1     89    VAL     HA   1414     0.0969      1.008   ; qtot 1.866
  1415         CT     89    VAL     CB   1415     0.2985      12.01   ; qtot 2.164
  1416         HC     89    VAL     HB   1416    -0.0297      1.008   ; qtot 2.134
  1417         CT     89    VAL    CG1   1417    -0.3192      12.01   ; qtot 1.815
  1418         HC     89    VAL   HG11   1418     0.0791      1.008   ; qtot 1.894
  1419         HC     89    VAL   HG12   1419     0.0791      1.008   ; qtot 1.973
  1420         HC     89    VAL   HG13   1420     0.0791      1.008   ; qtot 2.053
  1421         CT     89    VAL    CG2   1421    -0.3192      12.01   ; qtot 1.733
  1422         HC     89    VAL   HG21   1422     0.0791      1.008   ; qtot 1.812
  1423         HC     89    VAL   HG22   1423     0.0791      1.008   ; qtot 1.892
  1424         HC     89    VAL   HG23   1424     0.0791      1.008   ; qtot 1.971
  1425          C     89    VAL      C   1425     0.5973      12.01   ; qtot 2.568
  1426          O     89    VAL      O   1426    -0.5679         16   ; qtot 2
; residue  90 LYS rtp LYS  q +1.0
  1427          N     90    LYS      N   1427    -0.3479      14.01   ; qtot 1.652
  1428          H     90    LYS      H   1428     0.2747      1.008   ; qtot 1.927
  1429         CT     90    LYS     CA   1429      -0.24      12.01   ; qtot 1.687
  1430         H1     90    LYS     HA   1430     0.1426      1.008   ; qtot 1.829
  1431         CT     90    LYS     CB   1431    -0.0094      12.01   ; qtot 1.82
  1432         HC     90    LYS    HB1   1432     0.0362      1.008   ; qtot 1.856
  1433         HC     90    LYS    HB2   1433     0.0362      1.008   ; qtot 1.892
  1434         CT     90    LYS     CG   1434     0.0187      12.01   ; qtot 1.911
  1435         HC     90    LYS    HG1   1435     0.0103      1.008   ; qtot 1.921
  1436         HC     90    LYS    HG2   1436     0.0103      1.008   ; qtot 1.932
  1437         CT     90    LYS     CD   1437    -0.0479      12.01   ; qtot 1.884
  1438         HC     90    LYS    HD1   1438     0.0621      1.008   ; qtot 1.946
  1439         HC     90    LYS    HD2   1439     0.0621      1.008   ; qtot 2.008
  1440         CT     90    LYS     CE   1440    -0.0143      12.01   ; qtot 1.994
  1441         HP     90    LYS    HE1   1441     0.1135      1.008   ; qtot 2.107
  1442         HP     90    LYS    HE2   1442     0.1135      1.008   ; qtot 2.221
  1443         N3     90    LYS     NZ   1443    -0.3854      14.01   ; qtot 1.835
  1444          H     90    LYS    HZ1   1444       0.34      1.008   ; qtot 2.175
  1445          H     90    LYS    HZ2   1445       0.34      1.008   ; qtot 2.515
  1446          H     90    LYS    HZ3   1446       0.34      1.008   ; qtot 2.855
  1447          C     90    LYS      C   1447     0.7341      12.01   ; qtot 3.589
  1448          O     90    LYS      O   1448    -0.5894         16   ; qtot 3
; residue  91 GLY rtp GLY  q  0.0
  1449          N     91    GLY      N   1449    -0.4157      14.01   ; qtot 2.584
  1450          H     91    GLY      H   1450     0.2719      1.008   ; qtot 2.856
  1451         CT     91    GLY     CA   1451    -0.0252      12.01   ; qtot 2.831
  1452         H1     91    GLY    HA1   1452     0.0698      1.008   ; qtot 2.901
  1453         H1     91    GLY    HA2   1453     0.0698      1.008   ; qtot 2.971
  1454          C     91    GLY      C   1454     0.5973      12.01   ; qtot 3.568
  1455          O     91    GLY      O   1455    -0.5679         16   ; qtot 3
; residue  92 ALA rtp ALA  q  0.0
  1456          N     92    ALA      N   1456    -0.4157      14.01   ; qtot 2.584
  1457          H     92    ALA      H   1457     0.2719      1.008   ; qtot 2.856
  1458         CT     92    ALA     CA   1458     0.0337      12.01   ; qtot 2.89
  1459         H1     92    ALA     HA   1459     0.0823      1.008   ; qtot 2.972
  1460         CT     92    ALA     CB   1460    -0.1825      12.01   ; qtot 2.79
  1461         HC     92    ALA    HB1   1461     0.0603      1.008   ; qtot 2.85
  1462         HC     92    ALA    HB2   1462     0.0603      1.008   ; qtot 2.91
  1463         HC     92    ALA    HB3   1463     0.0603      1.008   ; qtot 2.971
  1464          C     92    ALA      C   1464     0.5973      12.01   ; qtot 3.568
  1465          O     92    ALA      O   1465    -0.5679         16   ; qtot 3
; residue  93 CYS rtp CYS  q  0.0
  1466          N     93    CYS      N   1466    -0.4157      14.01   ; qtot 2.584
  1467          H     93    CYS      H   1467     0.2719      1.008   ; qtot 2.856
  1468         CT     93    CYS     CA   1468     0.0213      12.01   ; qtot 2.878
  1469         H1     93    CYS     HA   1469     0.1124      1.008   ; qtot 2.99
  1470         CT     93    CYS     CB   1470    -0.1231      12.01   ; qtot 2.867
  1471         H1     93    CYS    HB1   1471     0.1112      1.008   ; qtot 2.978
  1472         H1     93    CYS    HB2   1472     0.1112      1.008   ; qtot 3.089
  1473         SH     93    CYS     SG   1473    -0.3119      32.06   ; qtot 2.777
  1474         HS     93    CYS     HG   1474     0.1933      1.008   ; qtot 2.971
  1475          C     93    CYS      C   1475     0.5973      12.01   ; qtot 3.568
  1476          O     93    CYS      O   1476    -0.5679         16   ; qtot 3
; residue  94 GLN rtp GLN  q  0.0
  1477          N     94    GLN      N   1477    -0.4157      14.01   ; qtot 2.584
  1478          H     94    GLN      H   1478     0.2719      1.008   ; qtot 2.856
  1479         CT     94    GLN     CA   1479    -0.0031      12.01   ; qtot 2.853
  1480         H1     94    GLN     HA   1480      0.085      1.008   ; qtot 2.938
  1481         CT     94    GLN     CB   1481    -0.0036      12.01   ; qtot 2.935
  1482         HC     94    GLN    HB1   1482     0.0171      1.008   ; qtot 2.952
  1483         HC     94    GLN    HB2   1483     0.0171      1.008   ; qtot 2.969
  1484         CT     94    GLN     CG   1484    -0.0645      12.01   ; qtot 2.904
  1485         HC     94    GLN    HG1   1485     0.0352      1.008   ; qtot 2.939
  1486         HC     94    GLN    HG2   1486     0.0352      1.008   ; qtot 2.975
  1487          C     94    GLN     CD   1487     0.6951      12.01   ; qtot 3.67
  1488          O     94    GLN    OE1   1488    -0.6086         16   ; qtot 3.061
  1489          N     94    GLN    NE2   1489    -0.9407      14.01   ; qtot 2.12
  1490          H     94    GLN   HE21   1490     0.4251      1.008   ; qtot 2.546
  1491          H     94    GLN   HE22   1491     0.4251      1.008   ; qtot 2.971
  1492          C     94    GLN      C   1492     0.5973      12.01   ; qtot 3.568
  1493          O     94    GLN      O   1493    -0.5679         16   ; qtot 3
; residue  95 LYS rtp LYS  q +1.0
  1494          N     95    LYS      N   1494    -0.3479      14.01   ; qtot 2.652
  1495          H     95    LYS      H   1495     0.2747      1.008   ; qtot 2.927
  1496         CT     95    LYS     CA   1496      -0.24      12.01   ; qtot 2.687
  1497         H1     95    LYS     HA   1497     0.1426      1.008   ; qtot 2.829
  1498         CT     95    LYS     CB   1498    -0.0094      12.01   ; qtot 2.82
  1499         HC     95    LYS    HB1   1499     0.0362      1.008   ; qtot 2.856
  1500         HC     95    LYS    HB2   1500     0.0362      1.008   ; qtot 2.892
  1501         CT     95    LYS     CG   1501     0.0187      12.01   ; qtot 2.911
  1502         HC     95    LYS    HG1   1502     0.0103      1.008   ; qtot 2.921
  1503         HC     95    LYS    HG2   1503     0.0103      1.008   ; qtot 2.932
  1504         CT     95    LYS     CD   1504    -0.0479      12.01   ; qtot 2.884
  1505         HC     95    LYS    HD1   1505     0.0621      1.008   ; qtot 2.946
  1506         HC     95    LYS    HD2   1506     0.0621      1.008   ; qtot 3.008
  1507         CT     95    LYS     CE   1507    -0.0143      12.01   ; qtot 2.994
  1508         HP     95    LYS    HE1   1508     0.1135      1.008   ; qtot 3.107
  1509         HP     95    LYS    HE2   1509     0.1135      1.008   ; qtot 3.221
  1510         N3     95    LYS     NZ   1510    -0.3854      14.01   ; qtot 2.835
  1511          H     95    LYS    HZ1   1511       0.34      1.008   ; qtot 3.175
  1512          H     95    LYS    HZ2   1512       0.34      1.008   ; qtot 3.515
  1513          H     95    LYS    HZ3   1513       0.34      1.008   ; qtot 3.855
  1514          C     95    LYS      C   1514     0.7341      12.01   ; qtot 4.589
  1515          O     95    LYS      O   1515    -0.5894         16   ; qtot 4
; residue  96 THR rtp THR  q  0.0
  1516          N     96    THR      N   1516    -0.4157      14.01   ; qtot 3.584
  1517          H     96    THR      H   1517     0.2719      1.008   ; qtot 3.856
  1518         CT     96    THR     CA   1518    -0.0389      12.01   ; qtot 3.817
  1519         H1     96    THR     HA   1519     0.1007      1.008   ; qtot 3.918
  1520         CT     96    THR     CB   1520     0.3654      12.01   ; qtot 4.283
  1521         H1     96    THR     HB   1521     0.0043      1.008   ; qtot 4.288
  1522         CT     96    THR    CG2   1522    -0.2438      12.01   ; qtot 4.044
  1523         HC     96    THR   HG21   1523     0.0642      1.008   ; qtot 4.108
  1524         HC     96    THR   HG22   1524     0.0642      1.008   ; qtot 4.172
  1525         HC     96    THR   HG23   1525     0.0642      1.008   ; qtot 4.237
  1526         OH     96    THR    OG1   1526    -0.6761         16   ; qtot 3.56
  1527         HO     96    THR    HG1   1527     0.4102      1.008   ; qtot 3.971
  1528          C     96    THR      C   1528     0.5973      12.01   ; qtot 4.568
  1529          O     96    THR      O   1529    -0.5679         16   ; qtot 4
; residue  97 LEU rtp LEU  q  0.0
  1530          N     97    LEU      N   1530    -0.4157      14.01   ; qtot 3.584
  1531          H     97    LEU      H   1531     0.2719      1.008   ; qtot 3.856
  1532         CT     97    LEU     CA   1532    -0.0518      12.01   ; qtot 3.804
  1533         H1     97    LEU     HA   1533     0.0922      1.008   ; qtot 3.897
  1534         CT     97    LEU     CB   1534    -0.1102      12.01   ; qtot 3.786
  1535         HC     97    LEU    HB1   1535     0.0457      1.008   ; qtot 3.832
  1536         HC     97    LEU    HB2   1536     0.0457      1.008   ; qtot 3.878
  1537         CT     97    LEU     CG   1537     0.3531      12.01   ; qtot 4.231
  1538         HC     97    LEU     HG   1538    -0.0361      1.008   ; qtot 4.195
  1539         CT     97    LEU    CD1   1539    -0.4121      12.01   ; qtot 3.783
  1540         HC     97    LEU   HD11   1540        0.1      1.008   ; qtot 3.883
  1541         HC     97    LEU   HD12   1541        0.1      1.008   ; qtot 3.983
  1542         HC     97    LEU   HD13   1542        0.1      1.008   ; qtot 4.083
  1543         CT     97    LEU    CD2   1543    -0.4121      12.01   ; qtot 3.671
  1544         HC     97    LEU   HD21   1544        0.1      1.008   ; qtot 3.771
  1545         HC     97    LEU   HD22   1545        0.1      1.008   ; qtot 3.871
  1546         HC     97    LEU   HD23   1546        0.1      1.008   ; qtot 3.971
  1547          C     97    LEU      C   1547     0.5973      12.01   ; qtot 4.568
  1548          O     97    LEU      O   1548    -0.5679         16   ; qtot 4
; residue  98 SER rtp SER  q  0.0
  1549          N     98    SER      N   1549    -0.4157      14.01   ; qtot 3.584
  1550          H     98    SER      H   1550     0.2719      1.008   ; qtot 3.856
  1551         CT     98    SER     CA   1551    -0.0249      12.01   ; qtot 3.831
  1552         H1     98    SER     HA   1552     0.0843      1.008   ; qtot 3.916
  1553         CT     98    SER     CB   1553     0.2117      12.01   ; qtot 4.127
  1554         H1     98    SER    HB1   1554     0.0352      1.008   ; qtot 4.163
  1555         H1     98    SER    HB2   1555     0.0352      1.008   ; qtot 4.198
  1556         OH     98    SER     OG   1556    -0.6546         16   ; qtot 3.543
  1557         HO     98    SER     HG   1557     0.4275      1.008   ; qtot 3.971
  1558          C     98    SER      C   1558     0.5973      12.01   ; qtot 4.568
  1559          O     98    SER      O   1559    -0.5679         16   ; qtot 4
; residue  99 ASP rtp ASP  q -1.0
  1560          N     99    ASP      N   1560    -0.5163      14.01   ; qtot 3.484
  1561          H     99    ASP      H   1561     0.2936      1.008   ; qtot 3.777
  1562         CT     99    ASP     CA   1562     0.0381      12.01   ; qtot 3.815
  1563         H1     99    ASP     HA   1563      0.088      1.008   ; qtot 3.903
  1564         CT     99    ASP     CB   1564    -0.0303      12.01   ; qtot 3.873
  1565         HC     99    ASP    HB1   1565    -0.0122      1.008   ; qtot 3.861
  1566         HC     99    ASP    HB2   1566    -0.0122      1.008   ; qtot 3.849
  1567          C     99    ASP     CG   1567     0.7994      12.01   ; qtot 4.648
  1568         O2     99    ASP    OD1   1568    -0.8014         16   ; qtot 3.847
  1569         O2     99    ASP    OD2   1569    -0.8014         16   ; qtot 3.045
  1570          C     99    ASP      C   1570     0.5366      12.01   ; qtot 3.582
  1571          O     99    ASP      O   1571    -0.5819         16   ; qtot 3
; residue 100 LEU rtp LEU  q  0.0
  1572          N    100    LEU      N   1572    -0.4157      14.01   ; qtot 2.584
  1573          H    100    LEU      H   1573     0.2719      1.008   ; qtot 2.856
  1574         CT    100    LEU     CA   1574    -0.0518      12.01   ; qtot 2.804
  1575         H1    100    LEU     HA   1575     0.0922      1.008   ; qtot 2.897
  1576         CT    100    LEU     CB   1576    -0.1102      12.01   ; qtot 2.786
  1577         HC    100    LEU    HB1   1577     0.0457      1.008   ; qtot 2.832
  1578         HC    100    LEU    HB2   1578     0.0457      1.008   ; qtot 2.878
  1579         CT    100    LEU     CG   1579     0.3531      12.01   ; qtot 3.231
  1580         HC    100    LEU     HG   1580    -0.0361      1.008   ; qtot 3.195
  1581         CT    100    LEU    CD1   1581    -0.4121      12.01   ; qtot 2.783
  1582         HC    100    LEU   HD11   1582        0.1      1.008   ; qtot 2.883
  1583         HC    100    LEU   HD12   1583        0.1      1.008   ; qtot 2.983
  1584         HC    100    LEU   HD13   1584        0.1      1.008   ; qtot 3.083
  1585         CT    100    LEU    CD2   1585    -0.4121      12.01   ; qtot 2.671
  1586         HC    100    LEU   HD21   1586        0.1      1.008   ; qtot 2.771
  1587         HC    100    LEU   HD22   1587        0.1      1.008   ; qtot 2.871
  1588         HC    100    LEU   HD23   1588        0.1      1.008   ; qtot 2.971
  1589          C    100    LEU      C   1589     0.5973      12.01   ; qtot 3.568
  1590          O    100    LEU      O   1590    -0.5679         16   ; qtot 3
; residue 101 LYS rtp LYS  q +1.0
  1591          N    101    LYS      N   1591    -0.3479      14.01   ; qtot 2.652
  1592          H    101    LYS      H   1592     0.2747      1.008   ; qtot 2.927
  1593         CT    101    LYS     CA   1593      -0.24      12.01   ; qtot 2.687
  1594         H1    101    LYS     HA   1594     0.1426      1.008   ; qtot 2.829
  1595         CT    101    LYS     CB   1595    -0.0094      12.01   ; qtot 2.82
  1596         HC    101    LYS    HB1   1596     0.0362      1.008   ; qtot 2.856
  1597         HC    101    LYS    HB2   1597     0.0362      1.008   ; qtot 2.892
  1598         CT    101    LYS     CG   1598     0.0187      12.01   ; qtot 2.911
  1599         HC    101    LYS    HG1   1599     0.0103      1.008   ; qtot 2.921
  1600         HC    101    LYS    HG2   1600     0.0103      1.008   ; qtot 2.932
  1601         CT    101    LYS     CD   1601    -0.0479      12.01   ; qtot 2.884
  1602         HC    101    LYS    HD1   1602     0.0621      1.008   ; qtot 2.946
  1603         HC    101    LYS    HD2   1603     0.0621      1.008   ; qtot 3.008
  1604         CT    101    LYS     CE   1604    -0.0143      12.01   ; qtot 2.994
  1605         HP    101    LYS    HE1   1605     0.1135      1.008   ; qtot 3.107
  1606         HP    101    LYS    HE2   1606     0.1135      1.008   ; qtot 3.221
  1607         N3    101    LYS     NZ   1607    -0.3854      14.01   ; qtot 2.835
  1608          H    101    LYS    HZ1   1608       0.34      1.008   ; qtot 3.175
  1609          H    101    LYS    HZ2   1609       0.34      1.008   ; qtot 3.515
  1610          H    101    LYS    HZ3   1610       0.34      1.008   ; qtot 3.855
  1611          C    101    LYS      C   1611     0.7341      12.01   ; qtot 4.589
  1612          O    101    LYS      O   1612    -0.5894         16   ; qtot 4
; residue 102 LEU rtp LEU  q  0.0
  1613          N    102    LEU      N   1613    -0.4157      14.01   ; qtot 3.584
  1614          H    102    LEU      H   1614     0.2719      1.008   ; qtot 3.856
  1615         CT    102    LEU     CA   1615    -0.0518      12.01   ; qtot 3.804
  1616         H1    102    LEU     HA   1616     0.0922      1.008   ; qtot 3.897
  1617         CT    102    LEU     CB   1617    -0.1102      12.01   ; qtot 3.786
  1618         HC    102    LEU    HB1   1618     0.0457      1.008   ; qtot 3.832
  1619         HC    102    LEU    HB2   1619     0.0457      1.008   ; qtot 3.878
  1620         CT    102    LEU     CG   1620     0.3531      12.01   ; qtot 4.231
  1621         HC    102    LEU     HG   1621    -0.0361      1.008   ; qtot 4.195
  1622         CT    102    LEU    CD1   1622    -0.4121      12.01   ; qtot 3.783
  1623         HC    102    LEU   HD11   1623        0.1      1.008   ; qtot 3.883
  1624         HC    102    LEU   HD12   1624        0.1      1.008   ; qtot 3.983
  1625         HC    102    LEU   HD13   1625        0.1      1.008   ; qtot 4.083
  1626         CT    102    LEU    CD2   1626    -0.4121      12.01   ; qtot 3.671
  1627         HC    102    LEU   HD21   1627        0.1      1.008   ; qtot 3.771
  1628         HC    102    LEU   HD22   1628        0.1      1.008   ; qtot 3.871
  1629         HC    102    LEU   HD23   1629        0.1      1.008   ; qtot 3.971
  1630          C    102    LEU      C   1630     0.5973      12.01   ; qtot 4.568
  1631          O    102    LEU      O   1631    -0.5679         16   ; qtot 4
; residue 103 ASP rtp ASP  q -1.0
  1632          N    103    ASP      N   1632    -0.5163      14.01   ; qtot 3.484
  1633          H    103    ASP      H   1633     0.2936      1.008   ; qtot 3.777
  1634         CT    103    ASP     CA   1634     0.0381      12.01   ; qtot 3.815
  1635         H1    103    ASP     HA   1635      0.088      1.008   ; qtot 3.903
  1636         CT    103    ASP     CB   1636    -0.0303      12.01   ; qtot 3.873
  1637         HC    103    ASP    HB1   1637    -0.0122      1.008   ; qtot 3.861
  1638         HC    103    ASP    HB2   1638    -0.0122      1.008   ; qtot 3.849
  1639          C    103    ASP     CG   1639     0.7994      12.01   ; qtot 4.648
  1640         O2    103    ASP    OD1   1640    -0.8014         16   ; qtot 3.847
  1641         O2    103    ASP    OD2   1641    -0.8014         16   ; qtot 3.045
  1642          C    103    ASP      C   1642     0.5366      12.01   ; qtot 3.582
  1643          O    103    ASP      O   1643    -0.5819         16   ; qtot 3
; residue 104 TYR rtp TYR  q  0.0
  1644          N    104    TYR      N   1644    -0.4157      14.01   ; qtot 2.584
  1645          H    104    TYR      H   1645     0.2719      1.008   ; qtot 2.856
  1646         CT    104    TYR     CA   1646    -0.0014      12.01   ; qtot 2.855
  1647         H1    104    TYR     HA   1647     0.0876      1.008   ; qtot 2.942
  1648         CT    104    TYR     CB   1648    -0.0152      12.01   ; qtot 2.927
  1649         HC    104    TYR    HB1   1649     0.0295      1.008   ; qtot 2.957
  1650         HC    104    TYR    HB2   1650     0.0295      1.008   ; qtot 2.986
  1651         CA    104    TYR     CG   1651    -0.0011      12.01   ; qtot 2.985
  1652         CA    104    TYR    CD1   1652    -0.1906      12.01   ; qtot 2.795
  1653         HA    104    TYR    HD1   1653     0.1699      1.008   ; qtot 2.964
  1654         CA    104    TYR    CE1   1654    -0.2341      12.01   ; qtot 2.73
  1655         HA    104    TYR    HE1   1655     0.1656      1.008   ; qtot 2.896
  1656          C    104    TYR     CZ   1656     0.3226      12.01   ; qtot 3.219
  1657         OH    104    TYR     OH   1657    -0.5579         16   ; qtot 2.661
  1658         HO    104    TYR     HH   1658     0.3992      1.008   ; qtot 3.06
  1659         CA    104    TYR    CE2   1659    -0.2341      12.01   ; qtot 2.826
  1660         HA    104    TYR    HE2   1660     0.1656      1.008   ; qtot 2.991
  1661         CA    104    TYR    CD2   1661    -0.1906      12.01   ; qtot 2.801
  1662         HA    104    TYR    HD2   1662     0.1699      1.008   ; qtot 2.971
  1663          C    104    TYR      C   1663     0.5973      12.01   ; qtot 3.568
  1664          O    104    TYR      O   1664    -0.5679         16   ; qtot 3
; residue 105 LEU rtp LEU  q  0.0
  1665          N    105    LEU      N   1665    -0.4157      14.01   ; qtot 2.584
  1666          H    105    LEU      H   1666     0.2719      1.008   ; qtot 2.856
  1667         CT    105    LEU     CA   1667    -0.0518      12.01   ; qtot 2.804
  1668         H1    105    LEU     HA   1668     0.0922      1.008   ; qtot 2.897
  1669         CT    105    LEU     CB   1669    -0.1102      12.01   ; qtot 2.786
  1670         HC    105    LEU    HB1   1670     0.0457      1.008   ; qtot 2.832
  1671         HC    105    LEU    HB2   1671     0.0457      1.008   ; qtot 2.878
  1672         CT    105    LEU     CG   1672     0.3531      12.01   ; qtot 3.231
  1673         HC    105    LEU     HG   1673    -0.0361      1.008   ; qtot 3.195
  1674         CT    105    LEU    CD1   1674    -0.4121      12.01   ; qtot 2.783
  1675         HC    105    LEU   HD11   1675        0.1      1.008   ; qtot 2.883
  1676         HC    105    LEU   HD12   1676        0.1      1.008   ; qtot 2.983
  1677         HC    105    LEU   HD13   1677        0.1      1.008   ; qtot 3.083
  1678         CT    105    LEU    CD2   1678    -0.4121      12.01   ; qtot 2.671
  1679         HC    105    LEU   HD21   1679        0.1      1.008   ; qtot 2.771
  1680         HC    105    LEU   HD22   1680        0.1      1.008   ; qtot 2.871
  1681         HC    105    LEU   HD23   1681        0.1      1.008   ; qtot 2.971
  1682          C    105    LEU      C   1682     0.5973      12.01   ; qtot 3.568
  1683          O    105    LEU      O   1683    -0.5679         16   ; qtot 3
; residue 106 ASP rtp ASP  q -1.0
  1684          N    106    ASP      N   1684    -0.5163      14.01   ; qtot 2.484
  1685          H    106    ASP      H   1685     0.2936      1.008   ; qtot 2.777
  1686         CT    106    ASP     CA   1686     0.0381      12.01   ; qtot 2.815
  1687         H1    106    ASP     HA   1687      0.088      1.008   ; qtot 2.903
  1688         CT    106    ASP     CB   1688    -0.0303      12.01   ; qtot 2.873
  1689         HC    106    ASP    HB1   1689    -0.0122      1.008   ; qtot 2.861
  1690         HC    106    ASP    HB2   1690    -0.0122      1.008   ; qtot 2.849
  1691          C    106    ASP     CG   1691     0.7994      12.01   ; qtot 3.648
  1692         O2    106    ASP    OD1   1692    -0.8014         16   ; qtot 2.847
  1693         O2    106    ASP    OD2   1693    -0.8014         16   ; qtot 2.045
  1694          C    106    ASP      C   1694     0.5366      12.01   ; qtot 2.582
  1695          O    106    ASP      O   1695    -0.5819         16   ; qtot 2
; residue 107 LEU rtp LEU  q  0.0
  1696          N    107    LEU      N   1696    -0.4157      14.01   ; qtot 1.584
  1697          H    107    LEU      H   1697     0.2719      1.008   ; qtot 1.856
  1698         CT    107    LEU     CA   1698    -0.0518      12.01   ; qtot 1.804
  1699         H1    107    LEU     HA   1699     0.0922      1.008   ; qtot 1.897
  1700         CT    107    LEU     CB   1700    -0.1102      12.01   ; qtot 1.786
  1701         HC    107    LEU    HB1   1701     0.0457      1.008   ; qtot 1.832
  1702         HC    107    LEU    HB2   1702     0.0457      1.008   ; qtot 1.878
  1703         CT    107    LEU     CG   1703     0.3531      12.01   ; qtot 2.231
  1704         HC    107    LEU     HG   1704    -0.0361      1.008   ; qtot 2.195
  1705         CT    107    LEU    CD1   1705    -0.4121      12.01   ; qtot 1.783
  1706         HC    107    LEU   HD11   1706        0.1      1.008   ; qtot 1.883
  1707         HC    107    LEU   HD12   1707        0.1      1.008   ; qtot 1.983
  1708         HC    107    LEU   HD13   1708        0.1      1.008   ; qtot 2.083
  1709         CT    107    LEU    CD2   1709    -0.4121      12.01   ; qtot 1.671
  1710         HC    107    LEU   HD21   1710        0.1      1.008   ; qtot 1.771
  1711         HC    107    LEU   HD22   1711        0.1      1.008   ; qtot 1.871
  1712         HC    107    LEU   HD23   1712        0.1      1.008   ; qtot 1.971
  1713          C    107    LEU      C   1713     0.5973      12.01   ; qtot 2.568
  1714          O    107    LEU      O   1714    -0.5679         16   ; qtot 2
; residue 108 TYR rtp TYR  q  0.0
  1715          N    108    TYR      N   1715    -0.4157      14.01   ; qtot 1.584
  1716          H    108    TYR      H   1716     0.2719      1.008   ; qtot 1.856
  1717         CT    108    TYR     CA   1717    -0.0014      12.01   ; qtot 1.855
  1718         H1    108    TYR     HA   1718     0.0876      1.008   ; qtot 1.942
  1719         CT    108    TYR     CB   1719    -0.0152      12.01   ; qtot 1.927
  1720         HC    108    TYR    HB1   1720     0.0295      1.008   ; qtot 1.957
  1721         HC    108    TYR    HB2   1721     0.0295      1.008   ; qtot 1.986
  1722         CA    108    TYR     CG   1722    -0.0011      12.01   ; qtot 1.985
  1723         CA    108    TYR    CD1   1723    -0.1906      12.01   ; qtot 1.795
  1724         HA    108    TYR    HD1   1724     0.1699      1.008   ; qtot 1.964
  1725         CA    108    TYR    CE1   1725    -0.2341      12.01   ; qtot 1.73
  1726         HA    108    TYR    HE1   1726     0.1656      1.008   ; qtot 1.896
  1727          C    108    TYR     CZ   1727     0.3226      12.01   ; qtot 2.219
  1728         OH    108    TYR     OH   1728    -0.5579         16   ; qtot 1.661
  1729         HO    108    TYR     HH   1729     0.3992      1.008   ; qtot 2.06
  1730         CA    108    TYR    CE2   1730    -0.2341      12.01   ; qtot 1.826
  1731         HA    108    TYR    HE2   1731     0.1656      1.008   ; qtot 1.991
  1732         CA    108    TYR    CD2   1732    -0.1906      12.01   ; qtot 1.801
  1733         HA    108    TYR    HD2   1733     0.1699      1.008   ; qtot 1.971
  1734          C    108    TYR      C   1734     0.5973      12.01   ; qtot 2.568
  1735          O    108    TYR      O   1735    -0.5679         16   ; qtot 2
; residue 109 LEU rtp LEU  q  0.0
  1736          N    109    LEU      N   1736    -0.4157      14.01   ; qtot 1.584
  1737          H    109    LEU      H   1737     0.2719      1.008   ; qtot 1.856
  1738         CT    109    LEU     CA   1738    -0.0518      12.01   ; qtot 1.804
  1739         H1    109    LEU     HA   1739     0.0922      1.008   ; qtot 1.897
  1740         CT    109    LEU     CB   1740    -0.1102      12.01   ; qtot 1.786
  1741         HC    109    LEU    HB1   1741     0.0457      1.008   ; qtot 1.832
  1742         HC    109    LEU    HB2   1742     0.0457      1.008   ; qtot 1.878
  1743         CT    109    LEU     CG   1743     0.3531      12.01   ; qtot 2.231
  1744         HC    109    LEU     HG   1744    -0.0361      1.008   ; qtot 2.195
  1745         CT    109    LEU    CD1   1745    -0.4121      12.01   ; qtot 1.783
  1746         HC    109    LEU   HD11   1746        0.1      1.008   ; qtot 1.883
  1747         HC    109    LEU   HD12   1747        0.1      1.008   ; qtot 1.983
  1748         HC    109    LEU   HD13   1748        0.1      1.008   ; qtot 2.083
  1749         CT    109    LEU    CD2   1749    -0.4121      12.01   ; qtot 1.671
  1750         HC    109    LEU   HD21   1750        0.1      1.008   ; qtot 1.771
  1751         HC    109    LEU   HD22   1751        0.1      1.008   ; qtot 1.871
  1752         HC    109    LEU   HD23   1752        0.1      1.008   ; qtot 1.971
  1753          C    109    LEU      C   1753     0.5973      12.01   ; qtot 2.568
  1754          O    109    LEU      O   1754    -0.5679         16   ; qtot 2
; residue 110 ILE rtp ILE  q  0.0
  1755          N    110    ILE      N   1755    -0.4157      14.01   ; qtot 1.584
  1756          H    110    ILE      H   1756     0.2719      1.008   ; qtot 1.856
  1757         CT    110    ILE     CA   1757    -0.0597      12.01   ; qtot 1.797
  1758         H1    110    ILE     HA   1758     0.0869      1.008   ; qtot 1.883
  1759         CT    110    ILE     CB   1759     0.1303      12.01   ; qtot 2.014
  1760         HC    110    ILE     HB   1760     0.0187      1.008   ; qtot 2.032
  1761         CT    110    ILE    CG2   1761    -0.3204      12.01   ; qtot 1.712
  1762         HC    110    ILE   HG21   1762     0.0882      1.008   ; qtot 1.8
  1763         HC    110    ILE   HG22   1763     0.0882      1.008   ; qtot 1.888
  1764         HC    110    ILE   HG23   1764     0.0882      1.008   ; qtot 1.977
  1765         CT    110    ILE    CG1   1765     -0.043      12.01   ; qtot 1.934
  1766         HC    110    ILE   HG11   1766     0.0236      1.008   ; qtot 1.957
  1767         HC    110    ILE   HG12   1767     0.0236      1.008   ; qtot 1.981
  1768         CT    110    ILE     CD   1768     -0.066      12.01   ; qtot 1.915
  1769         HC    110    ILE    HD1   1769     0.0186      1.008   ; qtot 1.933
  1770         HC    110    ILE    HD2   1770     0.0186      1.008   ; qtot 1.952
  1771         HC    110    ILE    HD3   1771     0.0186      1.008   ; qtot 1.971
  1772          C    110    ILE      C   1772     0.5973      12.01   ; qtot 2.568
  1773          O    110    ILE      O   1773    -0.5679         16   ; qtot 2
; residue 111 HIS rtp HIE  q  0.0
  1774          N    111    HIS      N   1774    -0.4157      14.01   ; qtot 1.584
  1775          H    111    HIS      H   1775     0.2719      1.008   ; qtot 1.856
  1776         CT    111    HIS     CA   1776    -0.0581      12.01   ; qtot 1.798
  1777         H1    111    HIS     HA   1777      0.136      1.008   ; qtot 1.934
  1778         CT    111    HIS     CB   1778    -0.0074      12.01   ; qtot 1.927
  1779         HC    111    HIS    HB1   1779     0.0367      1.008   ; qtot 1.963
  1780         HC    111    HIS    HB2   1780     0.0367      1.008   ; qtot 2
  1781         CC    111    HIS     CG   1781     0.1868      12.01   ; qtot 2.187
  1782         NB    111    HIS    ND1   1782    -0.5432      14.01   ; qtot 1.644
  1783         CR    111    HIS    CE1   1783     0.1635      12.01   ; qtot 1.807
  1784         H5    111    HIS    HE1   1784     0.1435      1.008   ; qtot 1.951
  1785         NA    111    HIS    NE2   1785    -0.2795      14.01   ; qtot 1.671
  1786          H    111    HIS    HE2   1786     0.3339      1.008   ; qtot 2.005
  1787         CW    111    HIS    CD2   1787    -0.2207      12.01   ; qtot 1.784
  1788         H4    111    HIS    HD2   1788     0.1862      1.008   ; qtot 1.971
  1789          C    111    HIS      C   1789     0.5973      12.01   ; qtot 2.568
  1790          O    111    HIS      O   1790    -0.5679         16   ; qtot 2
; residue 112 TRP rtp TRP  q  0.0
  1791          N    112    TRP      N   1791    -0.4157      14.01   ; qtot 1.584
  1792          H    112    TRP      H   1792     0.2719      1.008   ; qtot 1.856
  1793         CT    112    TRP     CA   1793    -0.0275      12.01   ; qtot 1.829
  1794         H1    112    TRP     HA   1794     0.1123      1.008   ; qtot 1.941
  1795         CT    112    TRP     CB   1795     -0.005      12.01   ; qtot 1.936
  1796         HC    112    TRP    HB1   1796     0.0339      1.008   ; qtot 1.97
  1797         HC    112    TRP    HB2   1797     0.0339      1.008   ; qtot 2.004
  1798         C*    112    TRP     CG   1798    -0.1415      12.01   ; qtot 1.862
  1799         CW    112    TRP    CD1   1799    -0.1638      12.01   ; qtot 1.699
  1800         H4    112    TRP    HD1   1800     0.2062      1.008   ; qtot 1.905
  1801         NA    112    TRP    NE1   1801    -0.3418      14.01   ; qtot 1.563
  1802          H    112    TRP    HE1   1802     0.3412      1.008   ; qtot 1.904
  1803         CN    112    TRP    CE2   1803      0.138      12.01   ; qtot 2.042
  1804         CA    112    TRP    CZ2   1804    -0.2601      12.01   ; qtot 1.782
  1805         HA    112    TRP    HZ2   1805     0.1572      1.008   ; qtot 1.939
  1806         CA    112    TRP    CH2   1806    -0.1134      12.01   ; qtot 1.826
  1807         HA    112    TRP    HH2   1807     0.1417      1.008   ; qtot 1.968
  1808         CA    112    TRP    CZ3   1808    -0.1972      12.01   ; qtot 1.77
  1809         HA    112    TRP    HZ3   1809     0.1447      1.008   ; qtot 1.915
  1810         CA    112    TRP    CE3   1810    -0.2387      12.01   ; qtot 1.676
  1811         HA    112    TRP    HE3   1811       0.17      1.008   ; qtot 1.846
  1812         CB    112    TRP    CD2   1812     0.1243      12.01   ; qtot 1.971
  1813          C    112    TRP      C   1813     0.5973      12.01   ; qtot 2.568
  1814          O    112    TRP      O   1814    -0.5679         16   ; qtot 2
; residue 113 PRO rtp PRO  q  0.0
  1815          N    113    PRO      N   1815    -0.2548      14.01   ; qtot 1.745
  1816         CT    113    PRO     CD   1816     0.0192      12.01   ; qtot 1.764
  1817         H1    113    PRO    HD1   1817     0.0391      1.008   ; qtot 1.804
  1818         H1    113    PRO    HD2   1818     0.0391      1.008   ; qtot 1.843
  1819         CT    113    PRO     CG   1819     0.0189      12.01   ; qtot 1.862
  1820         HC    113    PRO    HG1   1820     0.0213      1.008   ; qtot 1.883
  1821         HC    113    PRO    HG2   1821     0.0213      1.008   ; qtot 1.904
  1822         CT    113    PRO     CB   1822     -0.007      12.01   ; qtot 1.897
  1823         HC    113    PRO    HB1   1823     0.0253      1.008   ; qtot 1.922
  1824         HC    113    PRO    HB2   1824     0.0253      1.008   ; qtot 1.948
  1825         CT    113    PRO     CA   1825    -0.0266      12.01   ; qtot 1.921
  1826         H1    113    PRO     HA   1826     0.0641      1.008   ; qtot 1.985
  1827          C    113    PRO      C   1827     0.5896      12.01   ; qtot 2.575
  1828          O    113    PRO      O   1828    -0.5748         16   ; qtot 2
; residue 114 THR rtp THR  q  0.0
  1829          N    114    THR      N   1829    -0.4157      14.01   ; qtot 1.584
  1830          H    114    THR      H   1830     0.2719      1.008   ; qtot 1.856
  1831         CT    114    THR     CA   1831    -0.0389      12.01   ; qtot 1.817
  1832         H1    114    THR     HA   1832     0.1007      1.008   ; qtot 1.918
  1833         CT    114    THR     CB   1833     0.3654      12.01   ; qtot 2.283
  1834         H1    114    THR     HB   1834     0.0043      1.008   ; qtot 2.288
  1835         CT    114    THR    CG2   1835    -0.2438      12.01   ; qtot 2.044
  1836         HC    114    THR   HG21   1836     0.0642      1.008   ; qtot 2.108
  1837         HC    114    THR   HG22   1837     0.0642      1.008   ; qtot 2.172
  1838         HC    114    THR   HG23   1838     0.0642      1.008   ; qtot 2.237
  1839         OH    114    THR    OG1   1839    -0.6761         16   ; qtot 1.56
  1840         HO    114    THR    HG1   1840     0.4102      1.008   ; qtot 1.971
  1841          C    114    THR      C   1841     0.5973      12.01   ; qtot 2.568
  1842          O    114    THR      O   1842    -0.5679         16   ; qtot 2
; residue 115 GLY rtp GLY  q  0.0
  1843          N    115    GLY      N   1843    -0.4157      14.01   ; qtot 1.584
  1844          H    115    GLY      H   1844     0.2719      1.008   ; qtot 1.856
  1845         CT    115    GLY     CA   1845    -0.0252      12.01   ; qtot 1.831
  1846         H1    115    GLY    HA1   1846     0.0698      1.008   ; qtot 1.901
  1847         H1    115    GLY    HA2   1847     0.0698      1.008   ; qtot 1.971
  1848          C    115    GLY      C   1848     0.5973      12.01   ; qtot 2.568
  1849          O    115    GLY      O   1849    -0.5679         16   ; qtot 2
; residue 116 PHE rtp PHE  q  0.0
  1850          N    116    PHE      N   1850    -0.4157      14.01   ; qtot 1.584
  1851          H    116    PHE      H   1851     0.2719      1.008   ; qtot 1.856
  1852         CT    116    PHE     CA   1852    -0.0024      12.01   ; qtot 1.854
  1853         H1    116    PHE     HA   1853     0.0978      1.008   ; qtot 1.952
  1854         CT    116    PHE     CB   1854    -0.0343      12.01   ; qtot 1.917
  1855         HC    116    PHE    HB1   1855     0.0295      1.008   ; qtot 1.947
  1856         HC    116    PHE    HB2   1856     0.0295      1.008   ; qtot 1.976
  1857         CA    116    PHE     CG   1857     0.0118      12.01   ; qtot 1.988
  1858         CA    116    PHE    CD1   1858    -0.1256      12.01   ; qtot 1.863
  1859         HA    116    PHE    HD1   1859      0.133      1.008   ; qtot 1.996
  1860         CA    116    PHE    CE1   1860    -0.1704      12.01   ; qtot 1.825
  1861         HA    116    PHE    HE1   1861      0.143      1.008   ; qtot 1.968
  1862         CA    116    PHE     CZ   1862    -0.1072      12.01   ; qtot 1.861
  1863         HA    116    PHE     HZ   1863     0.1297      1.008   ; qtot 1.991
  1864         CA    116    PHE    CE2   1864    -0.1704      12.01   ; qtot 1.82
  1865         HA    116    PHE    HE2   1865      0.143      1.008   ; qtot 1.963
  1866         CA    116    PHE    CD2   1866    -0.1256      12.01   ; qtot 1.838
  1867         HA    116    PHE    HD2   1867      0.133      1.008   ; qtot 1.971
  1868          C    116    PHE      C   1868     0.5973      12.01   ; qtot 2.568
  1869          O    116    PHE      O   1869    -0.5679         16   ; qtot 2
; residue 117 LYS rtp LYS  q +1.0
  1870          N    117    LYS      N   1870    -0.3479      14.01   ; qtot 1.652
  1871          H    117    LYS      H   1871     0.2747      1.008   ; qtot 1.927
  1872         CT    117    LYS     CA   1872      -0.24      12.01   ; qtot 1.687
  1873         H1    117    LYS     HA   1873     0.1426      1.008   ; qtot 1.829
  1874         CT    117    LYS     CB   1874    -0.0094      12.01   ; qtot 1.82
  1875         HC    117    LYS    HB1   1875     0.0362      1.008   ; qtot 1.856
  1876         HC    117    LYS    HB2   1876     0.0362      1.008   ; qtot 1.892
  1877         CT    117    LYS     CG   1877     0.0187      12.01   ; qtot 1.911
  1878         HC    117    LYS    HG1   1878     0.0103      1.008   ; qtot 1.921
  1879         HC    117    LYS    HG2   1879     0.0103      1.008   ; qtot 1.932
  1880         CT    117    LYS     CD   1880    -0.0479      12.01   ; qtot 1.884
  1881         HC    117    LYS    HD1   1881     0.0621      1.008   ; qtot 1.946
  1882         HC    117    LYS    HD2   1882     0.0621      1.008   ; qtot 2.008
  1883         CT    117    LYS     CE   1883    -0.0143      12.01   ; qtot 1.994
  1884         HP    117    LYS    HE1   1884     0.1135      1.008   ; qtot 2.107
  1885         HP    117    LYS    HE2   1885     0.1135      1.008   ; qtot 2.221
  1886         N3    117    LYS     NZ   1886    -0.3854      14.01   ; qtot 1.835
  1887          H    117    LYS    HZ1   1887       0.34      1.008   ; qtot 2.175
  1888          H    117    LYS    HZ2   1888       0.34      1.008   ; qtot 2.515
  1889          H    117    LYS    HZ3   1889       0.34      1.008   ; qtot 2.855
  1890          C    117    LYS      C   1890     0.7341      12.01   ; qtot 3.589
  1891          O    117    LYS      O   1891    -0.5894         16   ; qtot 3
; residue 118 PRO rtp PRO  q  0.0
  1892          N    118    PRO      N   1892    -0.2548      14.01   ; qtot 2.745
  1893         CT    118    PRO     CD   1893     0.0192      12.01   ; qtot 2.764
  1894         H1    118    PRO    HD1   1894     0.0391      1.008   ; qtot 2.804
  1895         H1    118    PRO    HD2   1895     0.0391      1.008   ; qtot 2.843
  1896         CT    118    PRO     CG   1896     0.0189      12.01   ; qtot 2.862
  1897         HC    118    PRO    HG1   1897     0.0213      1.008   ; qtot 2.883
  1898         HC    118    PRO    HG2   1898     0.0213      1.008   ; qtot 2.904
  1899         CT    118    PRO     CB   1899     -0.007      12.01   ; qtot 2.897
  1900         HC    118    PRO    HB1   1900     0.0253      1.008   ; qtot 2.922
  1901         HC    118    PRO    HB2   1901     0.0253      1.008   ; qtot 2.948
  1902         CT    118    PRO     CA   1902    -0.0266      12.01   ; qtot 2.921
  1903         H1    118    PRO     HA   1903     0.0641      1.008   ; qtot 2.985
  1904          C    118    PRO      C   1904     0.5896      12.01   ; qtot 3.575
  1905          O    118    PRO      O   1905    -0.5748         16   ; qtot 3
; residue 119 GLY rtp GLY  q  0.0
  1906          N    119    GLY      N   1906    -0.4157      14.01   ; qtot 2.584
  1907          H    119    GLY      H   1907     0.2719      1.008   ; qtot 2.856
  1908         CT    119    GLY     CA   1908    -0.0252      12.01   ; qtot 2.831
  1909         H1    119    GLY    HA1   1909     0.0698      1.008   ; qtot 2.901
  1910         H1    119    GLY    HA2   1910     0.0698      1.008   ; qtot 2.971
  1911          C    119    GLY      C   1911     0.5973      12.01   ; qtot 3.568
  1912          O    119    GLY      O   1912    -0.5679         16   ; qtot 3
; residue 120 LYS rtp LYS  q +1.0
  1913          N    120    LYS      N   1913    -0.3479      14.01   ; qtot 2.652
  1914          H    120    LYS      H   1914     0.2747      1.008   ; qtot 2.927
  1915         CT    120    LYS     CA   1915      -0.24      12.01   ; qtot 2.687
  1916         H1    120    LYS     HA   1916     0.1426      1.008   ; qtot 2.829
  1917         CT    120    LYS     CB   1917    -0.0094      12.01   ; qtot 2.82
  1918         HC    120    LYS    HB1   1918     0.0362      1.008   ; qtot 2.856
  1919         HC    120    LYS    HB2   1919     0.0362      1.008   ; qtot 2.892
  1920         CT    120    LYS     CG   1920     0.0187      12.01   ; qtot 2.911
  1921         HC    120    LYS    HG1   1921     0.0103      1.008   ; qtot 2.921
  1922         HC    120    LYS    HG2   1922     0.0103      1.008   ; qtot 2.932
  1923         CT    120    LYS     CD   1923    -0.0479      12.01   ; qtot 2.884
  1924         HC    120    LYS    HD1   1924     0.0621      1.008   ; qtot 2.946
  1925         HC    120    LYS    HD2   1925     0.0621      1.008   ; qtot 3.008
  1926         CT    120    LYS     CE   1926    -0.0143      12.01   ; qtot 2.994
  1927         HP    120    LYS    HE1   1927     0.1135      1.008   ; qtot 3.107
  1928         HP    120    LYS    HE2   1928     0.1135      1.008   ; qtot 3.221
  1929         N3    120    LYS     NZ   1929    -0.3854      14.01   ; qtot 2.835
  1930          H    120    LYS    HZ1   1930       0.34      1.008   ; qtot 3.175
  1931          H    120    LYS    HZ2   1931       0.34      1.008   ; qtot 3.515
  1932          H    120    LYS    HZ3   1932       0.34      1.008   ; qtot 3.855
  1933          C    120    LYS      C   1933     0.7341      12.01   ; qtot 4.589
  1934          O    120    LYS      O   1934    -0.5894         16   ; qtot 4
; residue 121 GLU rtp GLU  q -1.0
  1935          N    121    GLU      N   1935    -0.5163      14.01   ; qtot 3.484
  1936          H    121    GLU      H   1936     0.2936      1.008   ; qtot 3.777
  1937         CT    121    GLU     CA   1937     0.0397      12.01   ; qtot 3.817
  1938         H1    121    GLU     HA   1938     0.1105      1.008   ; qtot 3.928
  1939         CT    121    GLU     CB   1939      0.056      12.01   ; qtot 3.984
  1940         HC    121    GLU    HB1   1940    -0.0173      1.008   ; qtot 3.966
  1941         HC    121    GLU    HB2   1941    -0.0173      1.008   ; qtot 3.949
  1942         CT    121    GLU     CG   1942     0.0136      12.01   ; qtot 3.963
  1943         HC    121    GLU    HG1   1943    -0.0425      1.008   ; qtot 3.92
  1944         HC    121    GLU    HG2   1944    -0.0425      1.008   ; qtot 3.878
  1945          C    121    GLU     CD   1945     0.8054      12.01   ; qtot 4.683
  1946         O2    121    GLU    OE1   1946    -0.8188         16   ; qtot 3.864
  1947         O2    121    GLU    OE2   1947    -0.8188         16   ; qtot 3.045
  1948          C    121    GLU      C   1948     0.5366      12.01   ; qtot 3.582
  1949          O    121    GLU      O   1949    -0.5819         16   ; qtot 3
; residue 122 PHE rtp PHE  q  0.0
  1950          N    122    PHE      N   1950    -0.4157      14.01   ; qtot 2.584
  1951          H    122    PHE      H   1951     0.2719      1.008   ; qtot 2.856
  1952         CT    122    PHE     CA   1952    -0.0024      12.01   ; qtot 2.854
  1953         H1    122    PHE     HA   1953     0.0978      1.008   ; qtot 2.952
  1954         CT    122    PHE     CB   1954    -0.0343      12.01   ; qtot 2.917
  1955         HC    122    PHE    HB1   1955     0.0295      1.008   ; qtot 2.947
  1956         HC    122    PHE    HB2   1956     0.0295      1.008   ; qtot 2.976
  1957         CA    122    PHE     CG   1957     0.0118      12.01   ; qtot 2.988
  1958         CA    122    PHE    CD1   1958    -0.1256      12.01   ; qtot 2.863
  1959         HA    122    PHE    HD1   1959      0.133      1.008   ; qtot 2.996
  1960         CA    122    PHE    CE1   1960    -0.1704      12.01   ; qtot 2.825
  1961         HA    122    PHE    HE1   1961      0.143      1.008   ; qtot 2.968
  1962         CA    122    PHE     CZ   1962    -0.1072      12.01   ; qtot 2.861
  1963         HA    122    PHE     HZ   1963     0.1297      1.008   ; qtot 2.991
  1964         CA    122    PHE    CE2   1964    -0.1704      12.01   ; qtot 2.82
  1965         HA    122    PHE    HE2   1965      0.143      1.008   ; qtot 2.963
  1966         CA    122    PHE    CD2   1966    -0.1256      12.01   ; qtot 2.838
  1967         HA    122    PHE    HD2   1967      0.133      1.008   ; qtot 2.971
  1968          C    122    PHE      C   1968     0.5973      12.01   ; qtot 3.568
  1969          O    122    PHE      O   1969    -0.5679         16   ; qtot 3
; residue 123 PHE rtp PHE  q  0.0
  1970          N    123    PHE      N   1970    -0.4157      14.01   ; qtot 2.584
  1971          H    123    PHE      H   1971     0.2719      1.008   ; qtot 2.856
  1972         CT    123    PHE     CA   1972    -0.0024      12.01   ; qtot 2.854
  1973         H1    123    PHE     HA   1973     0.0978      1.008   ; qtot 2.952
  1974         CT    123    PHE     CB   1974    -0.0343      12.01   ; qtot 2.917
  1975         HC    123    PHE    HB1   1975     0.0295      1.008   ; qtot 2.947
  1976         HC    123    PHE    HB2   1976     0.0295      1.008   ; qtot 2.976
  1977         CA    123    PHE     CG   1977     0.0118      12.01   ; qtot 2.988
  1978         CA    123    PHE    CD1   1978    -0.1256      12.01   ; qtot 2.863
  1979         HA    123    PHE    HD1   1979      0.133      1.008   ; qtot 2.996
  1980         CA    123    PHE    CE1   1980    -0.1704      12.01   ; qtot 2.825
  1981         HA    123    PHE    HE1   1981      0.143      1.008   ; qtot 2.968
  1982         CA    123    PHE     CZ   1982    -0.1072      12.01   ; qtot 2.861
  1983         HA    123    PHE     HZ   1983     0.1297      1.008   ; qtot 2.991
  1984         CA    123    PHE    CE2   1984    -0.1704      12.01   ; qtot 2.82
  1985         HA    123    PHE    HE2   1985      0.143      1.008   ; qtot 2.963
  1986         CA    123    PHE    CD2   1986    -0.1256      12.01   ; qtot 2.838
  1987         HA    123    PHE    HD2   1987      0.133      1.008   ; qtot 2.971
  1988          C    123    PHE      C   1988     0.5973      12.01   ; qtot 3.568
  1989          O    123    PHE      O   1989    -0.5679         16   ; qtot 3
; residue 124 PRO rtp PRO  q  0.0
  1990          N    124    PRO      N   1990    -0.2548      14.01   ; qtot 2.745
  1991         CT    124    PRO     CD   1991     0.0192      12.01   ; qtot 2.764
  1992         H1    124    PRO    HD1   1992     0.0391      1.008   ; qtot 2.804
  1993         H1    124    PRO    HD2   1993     0.0391      1.008   ; qtot 2.843
  1994         CT    124    PRO     CG   1994     0.0189      12.01   ; qtot 2.862
  1995         HC    124    PRO    HG1   1995     0.0213      1.008   ; qtot 2.883
  1996         HC    124    PRO    HG2   1996     0.0213      1.008   ; qtot 2.904
  1997         CT    124    PRO     CB   1997     -0.007      12.01   ; qtot 2.897
  1998         HC    124    PRO    HB1   1998     0.0253      1.008   ; qtot 2.922
  1999         HC    124    PRO    HB2   1999     0.0253      1.008   ; qtot 2.948
  2000         CT    124    PRO     CA   2000    -0.0266      12.01   ; qtot 2.921
  2001         H1    124    PRO     HA   2001     0.0641      1.008   ; qtot 2.985
  2002          C    124    PRO      C   2002     0.5896      12.01   ; qtot 3.575
  2003          O    124    PRO      O   2003    -0.5748         16   ; qtot 3
; residue 125 LEU rtp LEU  q  0.0
  2004          N    125    LEU      N   2004    -0.4157      14.01   ; qtot 2.584
  2005          H    125    LEU      H   2005     0.2719      1.008   ; qtot 2.856
  2006         CT    125    LEU     CA   2006    -0.0518      12.01   ; qtot 2.804
  2007         H1    125    LEU     HA   2007     0.0922      1.008   ; qtot 2.897
  2008         CT    125    LEU     CB   2008    -0.1102      12.01   ; qtot 2.786
  2009         HC    125    LEU    HB1   2009     0.0457      1.008   ; qtot 2.832
  2010         HC    125    LEU    HB2   2010     0.0457      1.008   ; qtot 2.878
  2011         CT    125    LEU     CG   2011     0.3531      12.01   ; qtot 3.231
  2012         HC    125    LEU     HG   2012    -0.0361      1.008   ; qtot 3.195
  2013         CT    125    LEU    CD1   2013    -0.4121      12.01   ; qtot 2.783
  2014         HC    125    LEU   HD11   2014        0.1      1.008   ; qtot 2.883
  2015         HC    125    LEU   HD12   2015        0.1      1.008   ; qtot 2.983
  2016         HC    125    LEU   HD13   2016        0.1      1.008   ; qtot 3.083
  2017         CT    125    LEU    CD2   2017    -0.4121      12.01   ; qtot 2.671
  2018         HC    125    LEU   HD21   2018        0.1      1.008   ; qtot 2.771
  2019         HC    125    LEU   HD22   2019        0.1      1.008   ; qtot 2.871
  2020         HC    125    LEU   HD23   2020        0.1      1.008   ; qtot 2.971
  2021          C    125    LEU      C   2021     0.5973      12.01   ; qtot 3.568
  2022          O    125    LEU      O   2022    -0.5679         16   ; qtot 3
; residue 126 ASP rtp ASP  q -1.0
  2023          N    126    ASP      N   2023    -0.5163      14.01   ; qtot 2.484
  2024          H    126    ASP      H   2024     0.2936      1.008   ; qtot 2.777
  2025         CT    126    ASP     CA   2025     0.0381      12.01   ; qtot 2.815
  2026         H1    126    ASP     HA   2026      0.088      1.008   ; qtot 2.903
  2027         CT    126    ASP     CB   2027    -0.0303      12.01   ; qtot 2.873
  2028         HC    126    ASP    HB1   2028    -0.0122      1.008   ; qtot 2.861
  2029         HC    126    ASP    HB2   2029    -0.0122      1.008   ; qtot 2.849
  2030          C    126    ASP     CG   2030     0.7994      12.01   ; qtot 3.648
  2031         O2    126    ASP    OD1   2031    -0.8014         16   ; qtot 2.847
  2032         O2    126    ASP    OD2   2032    -0.8014         16   ; qtot 2.045
  2033          C    126    ASP      C   2033     0.5366      12.01   ; qtot 2.582
  2034          O    126    ASP      O   2034    -0.5819         16   ; qtot 2
; residue 127 GLU rtp GLU  q -1.0
  2035          N    127    GLU      N   2035    -0.5163      14.01   ; qtot 1.484
  2036          H    127    GLU      H   2036     0.2936      1.008   ; qtot 1.777
  2037         CT    127    GLU     CA   2037     0.0397      12.01   ; qtot 1.817
  2038         H1    127    GLU     HA   2038     0.1105      1.008   ; qtot 1.928
  2039         CT    127    GLU     CB   2039      0.056      12.01   ; qtot 1.984
  2040         HC    127    GLU    HB1   2040    -0.0173      1.008   ; qtot 1.966
  2041         HC    127    GLU    HB2   2041    -0.0173      1.008   ; qtot 1.949
  2042         CT    127    GLU     CG   2042     0.0136      12.01   ; qtot 1.963
  2043         HC    127    GLU    HG1   2043    -0.0425      1.008   ; qtot 1.92
  2044         HC    127    GLU    HG2   2044    -0.0425      1.008   ; qtot 1.878
  2045          C    127    GLU     CD   2045     0.8054      12.01   ; qtot 2.683
  2046         O2    127    GLU    OE1   2046    -0.8188         16   ; qtot 1.864
  2047         O2    127    GLU    OE2   2047    -0.8188         16   ; qtot 1.045
  2048          C    127    GLU      C   2048     0.5366      12.01   ; qtot 1.582
  2049          O    127    GLU      O   2049    -0.5819         16   ; qtot 1
; residue 128 SER rtp SER  q  0.0
  2050          N    128    SER      N   2050    -0.4157      14.01   ; qtot 0.5843
  2051          H    128    SER      H   2051     0.2719      1.008   ; qtot 0.8562
  2052         CT    128    SER     CA   2052    -0.0249      12.01   ; qtot 0.8313
  2053         H1    128    SER     HA   2053     0.0843      1.008   ; qtot 0.9156
  2054         CT    128    SER     CB   2054     0.2117      12.01   ; qtot 1.127
  2055         H1    128    SER    HB1   2055     0.0352      1.008   ; qtot 1.163
  2056         H1    128    SER    HB2   2056     0.0352      1.008   ; qtot 1.198
  2057         OH    128    SER     OG   2057    -0.6546         16   ; qtot 0.5431
  2058         HO    128    SER     HG   2058     0.4275      1.008   ; qtot 0.9706
  2059          C    128    SER      C   2059     0.5973      12.01   ; qtot 1.568
  2060          O    128    SER      O   2060    -0.5679         16   ; qtot 1
; residue 129 GLY rtp GLY  q  0.0
  2061          N    129    GLY      N   2061    -0.4157      14.01   ; qtot 0.5843
  2062          H    129    GLY      H   2062     0.2719      1.008   ; qtot 0.8562
  2063         CT    129    GLY     CA   2063    -0.0252      12.01   ; qtot 0.831
  2064         H1    129    GLY    HA1   2064     0.0698      1.008   ; qtot 0.9008
  2065         H1    129    GLY    HA2   2065     0.0698      1.008   ; qtot 0.9706
  2066          C    129    GLY      C   2066     0.5973      12.01   ; qtot 1.568
  2067          O    129    GLY      O   2067    -0.5679         16   ; qtot 1
; residue 130 ASN rtp ASN  q  0.0
  2068          N    130    ASN      N   2068    -0.4157      14.01   ; qtot 0.5843
  2069          H    130    ASN      H   2069     0.2719      1.008   ; qtot 0.8562
  2070         CT    130    ASN     CA   2070     0.0143      12.01   ; qtot 0.8705
  2071         H1    130    ASN     HA   2071     0.1048      1.008   ; qtot 0.9753
  2072         CT    130    ASN     CB   2072    -0.2041      12.01   ; qtot 0.7712
  2073         HC    130    ASN    HB1   2073     0.0797      1.008   ; qtot 0.8509
  2074         HC    130    ASN    HB2   2074     0.0797      1.008   ; qtot 0.9306
  2075          C    130    ASN     CG   2075      0.713      12.01   ; qtot 1.644
  2076          O    130    ASN    OD1   2076    -0.5931         16   ; qtot 1.051
  2077          N    130    ASN    ND2   2077    -0.9191      14.01   ; qtot 0.1314
  2078          H    130    ASN   HD21   2078     0.4196      1.008   ; qtot 0.551
  2079          H    130    ASN   HD22   2079     0.4196      1.008   ; qtot 0.9706
  2080          C    130    ASN      C   2080     0.5973      12.01   ; qtot 1.568
  2081          O    130    ASN      O   2081    -0.5679         16   ; qtot 1
; residue 131 VAL rtp VAL  q  0.0
  2082          N    131    VAL      N   2082    -0.4157      14.01   ; qtot 0.5843
  2083          H    131    VAL      H   2083     0.2719      1.008   ; qtot 0.8562
  2084         CT    131    VAL     CA   2084    -0.0875      12.01   ; qtot 0.7687
  2085         H1    131    VAL     HA   2085     0.0969      1.008   ; qtot 0.8656
  2086         CT    131    VAL     CB   2086     0.2985      12.01   ; qtot 1.164
  2087         HC    131    VAL     HB   2087    -0.0297      1.008   ; qtot 1.134
  2088         CT    131    VAL    CG1   2088    -0.3192      12.01   ; qtot 0.8152
  2089         HC    131    VAL   HG11   2089     0.0791      1.008   ; qtot 0.8943
  2090         HC    131    VAL   HG12   2090     0.0791      1.008   ; qtot 0.9734
  2091         HC    131    VAL   HG13   2091     0.0791      1.008   ; qtot 1.053
  2092         CT    131    VAL    CG2   2092    -0.3192      12.01   ; qtot 0.7333
  2093         HC    131    VAL   HG21   2093     0.0791      1.008   ; qtot 0.8124
  2094         HC    131    VAL   HG22   2094     0.0791      1.008   ; qtot 0.8915
  2095         HC    131    VAL   HG23   2095     0.0791      1.008   ; qtot 0.9706
  2096          C    131    VAL      C   2096     0.5973      12.01   ; qtot 1.568
  2097          O    131    VAL      O   2097    -0.5679         16   ; qtot 1
; residue 132 VAL rtp VAL  q  0.0
  2098          N    132    VAL      N   2098    -0.4157      14.01   ; qtot 0.5843
  2099          H    132    VAL      H   2099     0.2719      1.008   ; qtot 0.8562
  2100         CT    132    VAL     CA   2100    -0.0875      12.01   ; qtot 0.7687
  2101         H1    132    VAL     HA   2101     0.0969      1.008   ; qtot 0.8656
  2102         CT    132    VAL     CB   2102     0.2985      12.01   ; qtot 1.164
  2103         HC    132    VAL     HB   2103    -0.0297      1.008   ; qtot 1.134
  2104         CT    132    VAL    CG1   2104    -0.3192      12.01   ; qtot 0.8152
  2105         HC    132    VAL   HG11   2105     0.0791      1.008   ; qtot 0.8943
  2106         HC    132    VAL   HG12   2106     0.0791      1.008   ; qtot 0.9734
  2107         HC    132    VAL   HG13   2107     0.0791      1.008   ; qtot 1.053
  2108         CT    132    VAL    CG2   2108    -0.3192      12.01   ; qtot 0.7333
  2109         HC    132    VAL   HG21   2109     0.0791      1.008   ; qtot 0.8124
  2110         HC    132    VAL   HG22   2110     0.0791      1.008   ; qtot 0.8915
  2111         HC    132    VAL   HG23   2111     0.0791      1.008   ; qtot 0.9706
  2112          C    132    VAL      C   2112     0.5973      12.01   ; qtot 1.568
  2113          O    132    VAL      O   2113    -0.5679         16   ; qtot 1
; residue 133 PRO rtp PRO  q  0.0
  2114          N    133    PRO      N   2114    -0.2548      14.01   ; qtot 0.7452
  2115         CT    133    PRO     CD   2115     0.0192      12.01   ; qtot 0.7644
  2116         H1    133    PRO    HD1   2116     0.0391      1.008   ; qtot 0.8035
  2117         H1    133    PRO    HD2   2117     0.0391      1.008   ; qtot 0.8426
  2118         CT    133    PRO     CG   2118     0.0189      12.01   ; qtot 0.8615
  2119         HC    133    PRO    HG1   2119     0.0213      1.008   ; qtot 0.8828
  2120         HC    133    PRO    HG2   2120     0.0213      1.008   ; qtot 0.9041
  2121         CT    133    PRO     CB   2121     -0.007      12.01   ; qtot 0.8971
  2122         HC    133    PRO    HB1   2122     0.0253      1.008   ; qtot 0.9224
  2123         HC    133    PRO    HB2   2123     0.0253      1.008   ; qtot 0.9477
  2124         CT    133    PRO     CA   2124    -0.0266      12.01   ; qtot 0.9211
  2125         H1    133    PRO     HA   2125     0.0641      1.008   ; qtot 0.9852
  2126          C    133    PRO      C   2126     0.5896      12.01   ; qtot 1.575
  2127          O    133    PRO      O   2127    -0.5748         16   ; qtot 1
; residue 134 SER rtp SER  q  0.0
  2128          N    134    SER      N   2128    -0.4157      14.01   ; qtot 0.5843
  2129          H    134    SER      H   2129     0.2719      1.008   ; qtot 0.8562
  2130         CT    134    SER     CA   2130    -0.0249      12.01   ; qtot 0.8313
  2131         H1    134    SER     HA   2131     0.0843      1.008   ; qtot 0.9156
  2132         CT    134    SER     CB   2132     0.2117      12.01   ; qtot 1.127
  2133         H1    134    SER    HB1   2133     0.0352      1.008   ; qtot 1.163
  2134         H1    134    SER    HB2   2134     0.0352      1.008   ; qtot 1.198
  2135         OH    134    SER     OG   2135    -0.6546         16   ; qtot 0.5431
  2136         HO    134    SER     HG   2136     0.4275      1.008   ; qtot 0.9706
  2137          C    134    SER      C   2137     0.5973      12.01   ; qtot 1.568
  2138          O    134    SER      O   2138    -0.5679         16   ; qtot 1
; residue 135 ASP rtp ASP  q -1.0
  2139          N    135    ASP      N   2139    -0.5163      14.01   ; qtot 0.4837
  2140          H    135    ASP      H   2140     0.2936      1.008   ; qtot 0.7773
  2141         CT    135    ASP     CA   2141     0.0381      12.01   ; qtot 0.8154
  2142         H1    135    ASP     HA   2142      0.088      1.008   ; qtot 0.9034
  2143         CT    135    ASP     CB   2143    -0.0303      12.01   ; qtot 0.8731
  2144         HC    135    ASP    HB1   2144    -0.0122      1.008   ; qtot 0.8609
  2145         HC    135    ASP    HB2   2145    -0.0122      1.008   ; qtot 0.8487
  2146          C    135    ASP     CG   2146     0.7994      12.01   ; qtot 1.648
  2147         O2    135    ASP    OD1   2147    -0.8014         16   ; qtot 0.8467
  2148         O2    135    ASP    OD2   2148    -0.8014         16   ; qtot 0.0453
  2149          C    135    ASP      C   2149     0.5366      12.01   ; qtot 0.5819
  2150          O    135    ASP      O   2150    -0.5819         16   ; qtot 0
; residue 136 THR rtp THR  q  0.0
  2151          N    136    THR      N   2151    -0.4157      14.01   ; qtot -0.4157
  2152          H    136    THR      H   2152     0.2719      1.008   ; qtot -0.1438
  2153         CT    136    THR     CA   2153    -0.0389      12.01   ; qtot -0.1827
  2154         H1    136    THR     HA   2154     0.1007      1.008   ; qtot -0.082
  2155         CT    136    THR     CB   2155     0.3654      12.01   ; qtot 0.2834
  2156         H1    136    THR     HB   2156     0.0043      1.008   ; qtot 0.2877
  2157         CT    136    THR    CG2   2157    -0.2438      12.01   ; qtot 0.0439
  2158         HC    136    THR   HG21   2158     0.0642      1.008   ; qtot 0.1081
  2159         HC    136    THR   HG22   2159     0.0642      1.008   ; qtot 0.1723
  2160         HC    136    THR   HG23   2160     0.0642      1.008   ; qtot 0.2365
  2161         OH    136    THR    OG1   2161    -0.6761         16   ; qtot -0.4396
  2162         HO    136    THR    HG1   2162     0.4102      1.008   ; qtot -0.0294
  2163          C    136    THR      C   2163     0.5973      12.01   ; qtot 0.5679
  2164          O    136    THR      O   2164    -0.5679         16   ; qtot 0
; residue 137 ASN rtp ASN  q  0.0
  2165          N    137    ASN      N   2165    -0.4157      14.01   ; qtot -0.4157
  2166          H    137    ASN      H   2166     0.2719      1.008   ; qtot -0.1438
  2167         CT    137    ASN     CA   2167     0.0143      12.01   ; qtot -0.1295
  2168         H1    137    ASN     HA   2168     0.1048      1.008   ; qtot -0.0247
  2169         CT    137    ASN     CB   2169    -0.2041      12.01   ; qtot -0.2288
  2170         HC    137    ASN    HB1   2170     0.0797      1.008   ; qtot -0.1491
  2171         HC    137    ASN    HB2   2171     0.0797      1.008   ; qtot -0.0694
  2172          C    137    ASN     CG   2172      0.713      12.01   ; qtot 0.6436
  2173          O    137    ASN    OD1   2173    -0.5931         16   ; qtot 0.0505
  2174          N    137    ASN    ND2   2174    -0.9191      14.01   ; qtot -0.8686
  2175          H    137    ASN   HD21   2175     0.4196      1.008   ; qtot -0.449
  2176          H    137    ASN   HD22   2176     0.4196      1.008   ; qtot -0.0294
  2177          C    137    ASN      C   2177     0.5973      12.01   ; qtot 0.5679
  2178          O    137    ASN      O   2178    -0.5679         16   ; qtot 0
; residue 138 ILE rtp ILE  q  0.0
  2179          N    138    ILE      N   2179    -0.4157      14.01   ; qtot -0.4157
  2180          H    138    ILE      H   2180     0.2719      1.008   ; qtot -0.1438
  2181         CT    138    ILE     CA   2181    -0.0597      12.01   ; qtot -0.2035
  2182         H1    138    ILE     HA   2182     0.0869      1.008   ; qtot -0.1166
  2183         CT    138    ILE     CB   2183     0.1303      12.01   ; qtot 0.0137
  2184         HC    138    ILE     HB   2184     0.0187      1.008   ; qtot 0.0324
  2185         CT    138    ILE    CG2   2185    -0.3204      12.01   ; qtot -0.288
  2186         HC    138    ILE   HG21   2186     0.0882      1.008   ; qtot -0.1998
  2187         HC    138    ILE   HG22   2187     0.0882      1.008   ; qtot -0.1116
  2188         HC    138    ILE   HG23   2188     0.0882      1.008   ; qtot -0.0234
  2189         CT    138    ILE    CG1   2189     -0.043      12.01   ; qtot -0.0664
  2190         HC    138    ILE   HG11   2190     0.0236      1.008   ; qtot -0.0428
  2191         HC    138    ILE   HG12   2191     0.0236      1.008   ; qtot -0.0192
  2192         CT    138    ILE     CD   2192     -0.066      12.01   ; qtot -0.0852
  2193         HC    138    ILE    HD1   2193     0.0186      1.008   ; qtot -0.0666
  2194         HC    138    ILE    HD2   2194     0.0186      1.008   ; qtot -0.048
  2195         HC    138    ILE    HD3   2195     0.0186      1.008   ; qtot -0.0294
  2196          C    138    ILE      C   2196     0.5973      12.01   ; qtot 0.5679
  2197          O    138    ILE      O   2197    -0.5679         16   ; qtot 0
; residue 139 LEU rtp LEU  q  0.0
  2198          N    139    LEU      N   2198    -0.4157      14.01   ; qtot -0.4157
  2199          H    139    LEU      H   2199     0.2719      1.008   ; qtot -0.1438
  2200         CT    139    LEU     CA   2200    -0.0518      12.01   ; qtot -0.1956
  2201         H1    139    LEU     HA   2201     0.0922      1.008   ; qtot -0.1034
  2202         CT    139    LEU     CB   2202    -0.1102      12.01   ; qtot -0.2136
  2203         HC    139    LEU    HB1   2203     0.0457      1.008   ; qtot -0.1679
  2204         HC    139    LEU    HB2   2204     0.0457      1.008   ; qtot -0.1222
  2205         CT    139    LEU     CG   2205     0.3531      12.01   ; qtot 0.2309
  2206         HC    139    LEU     HG   2206    -0.0361      1.008   ; qtot 0.1948
  2207         CT    139    LEU    CD1   2207    -0.4121      12.01   ; qtot -0.2173
  2208         HC    139    LEU   HD11   2208        0.1      1.008   ; qtot -0.1173
  2209         HC    139    LEU   HD12   2209        0.1      1.008   ; qtot -0.0173
  2210         HC    139    LEU   HD13   2210        0.1      1.008   ; qtot 0.0827
  2211         CT    139    LEU    CD2   2211    -0.4121      12.01   ; qtot -0.3294
  2212         HC    139    LEU   HD21   2212        0.1      1.008   ; qtot -0.2294
  2213         HC    139    LEU   HD22   2213        0.1      1.008   ; qtot -0.1294
  2214         HC    139    LEU   HD23   2214        0.1      1.008   ; qtot -0.0294
  2215          C    139    LEU      C   2215     0.5973      12.01   ; qtot 0.5679
  2216          O    139    LEU      O   2216    -0.5679         16   ; qtot 0
; residue 140 ASP rtp ASP  q -1.0
  2217          N    140    ASP      N   2217    -0.5163      14.01   ; qtot -0.5163
  2218          H    140    ASP      H   2218     0.2936      1.008   ; qtot -0.2227
  2219         CT    140    ASP     CA   2219     0.0381      12.01   ; qtot -0.1846
  2220         H1    140    ASP     HA   2220      0.088      1.008   ; qtot -0.0966
  2221         CT    140    ASP     CB   2221    -0.0303      12.01   ; qtot -0.1269
  2222         HC    140    ASP    HB1   2222    -0.0122      1.008   ; qtot -0.1391
  2223         HC    140    ASP    HB2   2223    -0.0122      1.008   ; qtot -0.1513
  2224          C    140    ASP     CG   2224     0.7994      12.01   ; qtot 0.6481
  2225         O2    140    ASP    OD1   2225    -0.8014         16   ; qtot -0.1533
  2226         O2    140    ASP    OD2   2226    -0.8014         16   ; qtot -0.9547
  2227          C    140    ASP      C   2227     0.5366      12.01   ; qtot -0.4181
  2228          O    140    ASP      O   2228    -0.5819         16   ; qtot -1
; residue 141 THR rtp THR  q  0.0
  2229          N    141    THR      N   2229    -0.4157      14.01   ; qtot -1.416
  2230          H    141    THR      H   2230     0.2719      1.008   ; qtot -1.144
  2231         CT    141    THR     CA   2231    -0.0389      12.01   ; qtot -1.183
  2232         H1    141    THR     HA   2232     0.1007      1.008   ; qtot -1.082
  2233         CT    141    THR     CB   2233     0.3654      12.01   ; qtot -0.7166
  2234         H1    141    THR     HB   2234     0.0043      1.008   ; qtot -0.7123
  2235         CT    141    THR    CG2   2235    -0.2438      12.01   ; qtot -0.9561
  2236         HC    141    THR   HG21   2236     0.0642      1.008   ; qtot -0.8919
  2237         HC    141    THR   HG22   2237     0.0642      1.008   ; qtot -0.8277
  2238         HC    141    THR   HG23   2238     0.0642      1.008   ; qtot -0.7635
  2239         OH    141    THR    OG1   2239    -0.6761         16   ; qtot -1.44
  2240         HO    141    THR    HG1   2240     0.4102      1.008   ; qtot -1.029
  2241          C    141    THR      C   2241     0.5973      12.01   ; qtot -0.4321
  2242          O    141    THR      O   2242    -0.5679         16   ; qtot -1
; residue 142 TRP rtp TRP  q  0.0
  2243          N    142    TRP      N   2243    -0.4157      14.01   ; qtot -1.416
  2244          H    142    TRP      H   2244     0.2719      1.008   ; qtot -1.144
  2245         CT    142    TRP     CA   2245    -0.0275      12.01   ; qtot -1.171
  2246         H1    142    TRP     HA   2246     0.1123      1.008   ; qtot -1.059
  2247         CT    142    TRP     CB   2247     -0.005      12.01   ; qtot -1.064
  2248         HC    142    TRP    HB1   2248     0.0339      1.008   ; qtot -1.03
  2249         HC    142    TRP    HB2   2249     0.0339      1.008   ; qtot -0.9962
  2250         C*    142    TRP     CG   2250    -0.1415      12.01   ; qtot -1.138
  2251         CW    142    TRP    CD1   2251    -0.1638      12.01   ; qtot -1.302
  2252         H4    142    TRP    HD1   2252     0.2062      1.008   ; qtot -1.095
  2253         NA    142    TRP    NE1   2253    -0.3418      14.01   ; qtot -1.437
  2254          H    142    TRP    HE1   2254     0.3412      1.008   ; qtot -1.096
  2255         CN    142    TRP    CE2   2255      0.138      12.01   ; qtot -0.9579
  2256         CA    142    TRP    CZ2   2256    -0.2601      12.01   ; qtot -1.218
  2257         HA    142    TRP    HZ2   2257     0.1572      1.008   ; qtot -1.061
  2258         CA    142    TRP    CH2   2258    -0.1134      12.01   ; qtot -1.174
  2259         HA    142    TRP    HH2   2259     0.1417      1.008   ; qtot -1.033
  2260         CA    142    TRP    CZ3   2260    -0.1972      12.01   ; qtot -1.23
  2261         HA    142    TRP    HZ3   2261     0.1447      1.008   ; qtot -1.085
  2262         CA    142    TRP    CE3   2262    -0.2387      12.01   ; qtot -1.324
  2263         HA    142    TRP    HE3   2263       0.17      1.008   ; qtot -1.154
  2264         CB    142    TRP    CD2   2264     0.1243      12.01   ; qtot -1.029
  2265          C    142    TRP      C   2265     0.5973      12.01   ; qtot -0.4321
  2266          O    142    TRP      O   2266    -0.5679         16   ; qtot -1
; residue 143 ALA rtp ALA  q  0.0
  2267          N    143    ALA      N   2267    -0.4157      14.01   ; qtot -1.416
  2268          H    143    ALA      H   2268     0.2719      1.008   ; qtot -1.144
  2269         CT    143    ALA     CA   2269     0.0337      12.01   ; qtot -1.11
  2270         H1    143    ALA     HA   2270     0.0823      1.008   ; qtot -1.028
  2271         CT    143    ALA     CB   2271    -0.1825      12.01   ; qtot -1.21
  2272         HC    143    ALA    HB1   2272     0.0603      1.008   ; qtot -1.15
  2273         HC    143    ALA    HB2   2273     0.0603      1.008   ; qtot -1.09
  2274         HC    143    ALA    HB3   2274     0.0603      1.008   ; qtot -1.029
  2275          C    143    ALA      C   2275     0.5973      12.01   ; qtot -0.4321
  2276          O    143    ALA      O   2276    -0.5679         16   ; qtot -1
; residue 144 ALA rtp ALA  q  0.0
  2277          N    144    ALA      N   2277    -0.4157      14.01   ; qtot -1.416
  2278          H    144    ALA      H   2278     0.2719      1.008   ; qtot -1.144
  2279         CT    144    ALA     CA   2279     0.0337      12.01   ; qtot -1.11
  2280         H1    144    ALA     HA   2280     0.0823      1.008   ; qtot -1.028
  2281         CT    144    ALA     CB   2281    -0.1825      12.01   ; qtot -1.21
  2282         HC    144    ALA    HB1   2282     0.0603      1.008   ; qtot -1.15
  2283         HC    144    ALA    HB2   2283     0.0603      1.008   ; qtot -1.09
  2284         HC    144    ALA    HB3   2284     0.0603      1.008   ; qtot -1.029
  2285          C    144    ALA      C   2285     0.5973      12.01   ; qtot -0.4321
  2286          O    144    ALA      O   2286    -0.5679         16   ; qtot -1
; residue 145 MET rtp MET  q  0.0
  2287          N    145    MET      N   2287    -0.4157      14.01   ; qtot -1.416
  2288          H    145    MET      H   2288     0.2719      1.008   ; qtot -1.144
  2289         CT    145    MET     CA   2289    -0.0237      12.01   ; qtot -1.168
  2290         H1    145    MET     HA   2290      0.088      1.008   ; qtot -1.08
  2291         CT    145    MET     CB   2291     0.0342      12.01   ; qtot -1.045
  2292         HC    145    MET    HB1   2292     0.0241      1.008   ; qtot -1.021
  2293         HC    145    MET    HB2   2293     0.0241      1.008   ; qtot -0.9971
  2294         CT    145    MET     CG   2294     0.0018      12.01   ; qtot -0.9953
  2295         H1    145    MET    HG1   2295      0.044      1.008   ; qtot -0.9513
  2296         H1    145    MET    HG2   2296      0.044      1.008   ; qtot -0.9073
  2297          S    145    MET     SD   2297    -0.2737      32.06   ; qtot -1.181
  2298         CT    145    MET     CE   2298    -0.0536      12.01   ; qtot -1.235
  2299         H1    145    MET    HE1   2299     0.0684      1.008   ; qtot -1.166
  2300         H1    145    MET    HE2   2300     0.0684      1.008   ; qtot -1.098
  2301         H1    145    MET    HE3   2301     0.0684      1.008   ; qtot -1.029
  2302          C    145    MET      C   2302     0.5973      12.01   ; qtot -0.4321
  2303          O    145    MET      O   2303    -0.5679         16   ; qtot -1
; residue 146 GLU rtp GLU  q -1.0
  2304          N    146    GLU      N   2304    -0.5163      14.01   ; qtot -1.516
  2305          H    146    GLU      H   2305     0.2936      1.008   ; qtot -1.223
  2306         CT    146    GLU     CA   2306     0.0397      12.01   ; qtot -1.183
  2307         H1    146    GLU     HA   2307     0.1105      1.008   ; qtot -1.073
  2308         CT    146    GLU     CB   2308      0.056      12.01   ; qtot -1.017
  2309         HC    146    GLU    HB1   2309    -0.0173      1.008   ; qtot -1.034
  2310         HC    146    GLU    HB2   2310    -0.0173      1.008   ; qtot -1.051
  2311         CT    146    GLU     CG   2311     0.0136      12.01   ; qtot -1.038
  2312         HC    146    GLU    HG1   2312    -0.0425      1.008   ; qtot -1.08
  2313         HC    146    GLU    HG2   2313    -0.0425      1.008   ; qtot -1.123
  2314          C    146    GLU     CD   2314     0.8054      12.01   ; qtot -0.3171
  2315         O2    146    GLU    OE1   2315    -0.8188         16   ; qtot -1.136
  2316         O2    146    GLU    OE2   2316    -0.8188         16   ; qtot -1.955
  2317          C    146    GLU      C   2317     0.5366      12.01   ; qtot -1.418
  2318          O    146    GLU      O   2318    -0.5819         16   ; qtot -2
; residue 147 GLU rtp GLU  q -1.0
  2319          N    147    GLU      N   2319    -0.5163      14.01   ; qtot -2.516
  2320          H    147    GLU      H   2320     0.2936      1.008   ; qtot -2.223
  2321         CT    147    GLU     CA   2321     0.0397      12.01   ; qtot -2.183
  2322         H1    147    GLU     HA   2322     0.1105      1.008   ; qtot -2.073
  2323         CT    147    GLU     CB   2323      0.056      12.01   ; qtot -2.017
  2324         HC    147    GLU    HB1   2324    -0.0173      1.008   ; qtot -2.034
  2325         HC    147    GLU    HB2   2325    -0.0173      1.008   ; qtot -2.051
  2326         CT    147    GLU     CG   2326     0.0136      12.01   ; qtot -2.038
  2327         HC    147    GLU    HG1   2327    -0.0425      1.008   ; qtot -2.08
  2328         HC    147    GLU    HG2   2328    -0.0425      1.008   ; qtot -2.123
  2329          C    147    GLU     CD   2329     0.8054      12.01   ; qtot -1.317
  2330         O2    147    GLU    OE1   2330    -0.8188         16   ; qtot -2.136
  2331         O2    147    GLU    OE2   2331    -0.8188         16   ; qtot -2.955
  2332          C    147    GLU      C   2332     0.5366      12.01   ; qtot -2.418
  2333          O    147    GLU      O   2333    -0.5819         16   ; qtot -3
; residue 148 LEU rtp LEU  q  0.0
  2334          N    148    LEU      N   2334    -0.4157      14.01   ; qtot -3.416
  2335          H    148    LEU      H   2335     0.2719      1.008   ; qtot -3.144
  2336         CT    148    LEU     CA   2336    -0.0518      12.01   ; qtot -3.196
  2337         H1    148    LEU     HA   2337     0.0922      1.008   ; qtot -3.103
  2338         CT    148    LEU     CB   2338    -0.1102      12.01   ; qtot -3.214
  2339         HC    148    LEU    HB1   2339     0.0457      1.008   ; qtot -3.168
  2340         HC    148    LEU    HB2   2340     0.0457      1.008   ; qtot -3.122
  2341         CT    148    LEU     CG   2341     0.3531      12.01   ; qtot -2.769
  2342         HC    148    LEU     HG   2342    -0.0361      1.008   ; qtot -2.805
  2343         CT    148    LEU    CD1   2343    -0.4121      12.01   ; qtot -3.217
  2344         HC    148    LEU   HD11   2344        0.1      1.008   ; qtot -3.117
  2345         HC    148    LEU   HD12   2345        0.1      1.008   ; qtot -3.017
  2346         HC    148    LEU   HD13   2346        0.1      1.008   ; qtot -2.917
  2347         CT    148    LEU    CD2   2347    -0.4121      12.01   ; qtot -3.329
  2348         HC    148    LEU   HD21   2348        0.1      1.008   ; qtot -3.229
  2349         HC    148    LEU   HD22   2349        0.1      1.008   ; qtot -3.129
  2350         HC    148    LEU   HD23   2350        0.1      1.008   ; qtot -3.029
  2351          C    148    LEU      C   2351     0.5973      12.01   ; qtot -2.432
  2352          O    148    LEU      O   2352    -0.5679         16   ; qtot -3
; residue 149 VAL rtp VAL  q  0.0
  2353          N    149    VAL      N   2353    -0.4157      14.01   ; qtot -3.416
  2354          H    149    VAL      H   2354     0.2719      1.008   ; qtot -3.144
  2355         CT    149    VAL     CA   2355    -0.0875      12.01   ; qtot -3.231
  2356         H1    149    VAL     HA   2356     0.0969      1.008   ; qtot -3.134
  2357         CT    149    VAL     CB   2357     0.2985      12.01   ; qtot -2.836
  2358         HC    149    VAL     HB   2358    -0.0297      1.008   ; qtot -2.866
  2359         CT    149    VAL    CG1   2359    -0.3192      12.01   ; qtot -3.185
  2360         HC    149    VAL   HG11   2360     0.0791      1.008   ; qtot -3.106
  2361         HC    149    VAL   HG12   2361     0.0791      1.008   ; qtot -3.027
  2362         HC    149    VAL   HG13   2362     0.0791      1.008   ; qtot -2.948
  2363         CT    149    VAL    CG2   2363    -0.3192      12.01   ; qtot -3.267
  2364         HC    149    VAL   HG21   2364     0.0791      1.008   ; qtot -3.188
  2365         HC    149    VAL   HG22   2365     0.0791      1.008   ; qtot -3.109
  2366         HC    149    VAL   HG23   2366     0.0791      1.008   ; qtot -3.029
  2367          C    149    VAL      C   2367     0.5973      12.01   ; qtot -2.432
  2368          O    149    VAL      O   2368    -0.5679         16   ; qtot -3
; residue 150 ASP rtp ASP  q -1.0
  2369          N    150    ASP      N   2369    -0.5163      14.01   ; qtot -3.516
  2370          H    150    ASP      H   2370     0.2936      1.008   ; qtot -3.223
  2371         CT    150    ASP     CA   2371     0.0381      12.01   ; qtot -3.185
  2372         H1    150    ASP     HA   2372      0.088      1.008   ; qtot -3.097
  2373         CT    150    ASP     CB   2373    -0.0303      12.01   ; qtot -3.127
  2374         HC    150    ASP    HB1   2374    -0.0122      1.008   ; qtot -3.139
  2375         HC    150    ASP    HB2   2375    -0.0122      1.008   ; qtot -3.151
  2376          C    150    ASP     CG   2376     0.7994      12.01   ; qtot -2.352
  2377         O2    150    ASP    OD1   2377    -0.8014         16   ; qtot -3.153
  2378         O2    150    ASP    OD2   2378    -0.8014         16   ; qtot -3.955
  2379          C    150    ASP      C   2379     0.5366      12.01   ; qtot -3.418
  2380          O    150    ASP      O   2380    -0.5819         16   ; qtot -4
; residue 151 GLU rtp GLU  q -1.0
  2381          N    151    GLU      N   2381    -0.5163      14.01   ; qtot -4.516
  2382          H    151    GLU      H   2382     0.2936      1.008   ; qtot -4.223
  2383         CT    151    GLU     CA   2383     0.0397      12.01   ; qtot -4.183
  2384         H1    151    GLU     HA   2384     0.1105      1.008   ; qtot -4.073
  2385         CT    151    GLU     CB   2385      0.056      12.01   ; qtot -4.017
  2386         HC    151    GLU    HB1   2386    -0.0173      1.008   ; qtot -4.034
  2387         HC    151    GLU    HB2   2387    -0.0173      1.008   ; qtot -4.051
  2388         CT    151    GLU     CG   2388     0.0136      12.01   ; qtot -4.038
  2389         HC    151    GLU    HG1   2389    -0.0425      1.008   ; qtot -4.08
  2390         HC    151    GLU    HG2   2390    -0.0425      1.008   ; qtot -4.123
  2391          C    151    GLU     CD   2391     0.8054      12.01   ; qtot -3.317
  2392         O2    151    GLU    OE1   2392    -0.8188         16   ; qtot -4.136
  2393         O2    151    GLU    OE2   2393    -0.8188         16   ; qtot -4.955
  2394          C    151    GLU      C   2394     0.5366      12.01   ; qtot -4.418
  2395          O    151    GLU      O   2395    -0.5819         16   ; qtot -5
; residue 152 GLY rtp GLY  q  0.0
  2396          N    152    GLY      N   2396    -0.4157      14.01   ; qtot -5.416
  2397          H    152    GLY      H   2397     0.2719      1.008   ; qtot -5.144
  2398         CT    152    GLY     CA   2398    -0.0252      12.01   ; qtot -5.169
  2399         H1    152    GLY    HA1   2399     0.0698      1.008   ; qtot -5.099
  2400         H1    152    GLY    HA2   2400     0.0698      1.008   ; qtot -5.029
  2401          C    152    GLY      C   2401     0.5973      12.01   ; qtot -4.432
  2402          O    152    GLY      O   2402    -0.5679         16   ; qtot -5
; residue 153 LEU rtp LEU  q  0.0
  2403          N    153    LEU      N   2403    -0.4157      14.01   ; qtot -5.416
  2404          H    153    LEU      H   2404     0.2719      1.008   ; qtot -5.144
  2405         CT    153    LEU     CA   2405    -0.0518      12.01   ; qtot -5.196
  2406         H1    153    LEU     HA   2406     0.0922      1.008   ; qtot -5.103
  2407         CT    153    LEU     CB   2407    -0.1102      12.01   ; qtot -5.214
  2408         HC    153    LEU    HB1   2408     0.0457      1.008   ; qtot -5.168
  2409         HC    153    LEU    HB2   2409     0.0457      1.008   ; qtot -5.122
  2410         CT    153    LEU     CG   2410     0.3531      12.01   ; qtot -4.769
  2411         HC    153    LEU     HG   2411    -0.0361      1.008   ; qtot -4.805
  2412         CT    153    LEU    CD1   2412    -0.4121      12.01   ; qtot -5.217
  2413         HC    153    LEU   HD11   2413        0.1      1.008   ; qtot -5.117
  2414         HC    153    LEU   HD12   2414        0.1      1.008   ; qtot -5.017
  2415         HC    153    LEU   HD13   2415        0.1      1.008   ; qtot -4.917
  2416         CT    153    LEU    CD2   2416    -0.4121      12.01   ; qtot -5.329
  2417         HC    153    LEU   HD21   2417        0.1      1.008   ; qtot -5.229
  2418         HC    153    LEU   HD22   2418        0.1      1.008   ; qtot -5.129
  2419         HC    153    LEU   HD23   2419        0.1      1.008   ; qtot -5.029
  2420          C    153    LEU      C   2420     0.5973      12.01   ; qtot -4.432
  2421          O    153    LEU      O   2421    -0.5679         16   ; qtot -5
; residue 154 VAL rtp VAL  q  0.0
  2422          N    154    VAL      N   2422    -0.4157      14.01   ; qtot -5.416
  2423          H    154    VAL      H   2423     0.2719      1.008   ; qtot -5.144
  2424         CT    154    VAL     CA   2424    -0.0875      12.01   ; qtot -5.231
  2425         H1    154    VAL     HA   2425     0.0969      1.008   ; qtot -5.134
  2426         CT    154    VAL     CB   2426     0.2985      12.01   ; qtot -4.836
  2427         HC    154    VAL     HB   2427    -0.0297      1.008   ; qtot -4.866
  2428         CT    154    VAL    CG1   2428    -0.3192      12.01   ; qtot -5.185
  2429         HC    154    VAL   HG11   2429     0.0791      1.008   ; qtot -5.106
  2430         HC    154    VAL   HG12   2430     0.0791      1.008   ; qtot -5.027
  2431         HC    154    VAL   HG13   2431     0.0791      1.008   ; qtot -4.948
  2432         CT    154    VAL    CG2   2432    -0.3192      12.01   ; qtot -5.267
  2433         HC    154    VAL   HG21   2433     0.0791      1.008   ; qtot -5.188
  2434         HC    154    VAL   HG22   2434     0.0791      1.008   ; qtot -5.109
  2435         HC    154    VAL   HG23   2435     0.0791      1.008   ; qtot -5.029
  2436          C    154    VAL      C   2436     0.5973      12.01   ; qtot -4.432
  2437          O    154    VAL      O   2437    -0.5679         16   ; qtot -5
; residue 155 LYS rtp LYS  q +1.0
  2438          N    155    LYS      N   2438    -0.3479      14.01   ; qtot -5.348
  2439          H    155    LYS      H   2439     0.2747      1.008   ; qtot -5.073
  2440         CT    155    LYS     CA   2440      -0.24      12.01   ; qtot -5.313
  2441         H1    155    LYS     HA   2441     0.1426      1.008   ; qtot -5.171
  2442         CT    155    LYS     CB   2442    -0.0094      12.01   ; qtot -5.18
  2443         HC    155    LYS    HB1   2443     0.0362      1.008   ; qtot -5.144
  2444         HC    155    LYS    HB2   2444     0.0362      1.008   ; qtot -5.108
  2445         CT    155    LYS     CG   2445     0.0187      12.01   ; qtot -5.089
  2446         HC    155    LYS    HG1   2446     0.0103      1.008   ; qtot -5.079
  2447         HC    155    LYS    HG2   2447     0.0103      1.008   ; qtot -5.068
  2448         CT    155    LYS     CD   2448    -0.0479      12.01   ; qtot -5.116
  2449         HC    155    LYS    HD1   2449     0.0621      1.008   ; qtot -5.054
  2450         HC    155    LYS    HD2   2450     0.0621      1.008   ; qtot -4.992
  2451         CT    155    LYS     CE   2451    -0.0143      12.01   ; qtot -5.006
  2452         HP    155    LYS    HE1   2452     0.1135      1.008   ; qtot -4.893
  2453         HP    155    LYS    HE2   2453     0.1135      1.008   ; qtot -4.779
  2454         N3    155    LYS     NZ   2454    -0.3854      14.01   ; qtot -5.165
  2455          H    155    LYS    HZ1   2455       0.34      1.008   ; qtot -4.825
  2456          H    155    LYS    HZ2   2456       0.34      1.008   ; qtot -4.485
  2457          H    155    LYS    HZ3   2457       0.34      1.008   ; qtot -4.145
  2458          C    155    LYS      C   2458     0.7341      12.01   ; qtot -3.411
  2459          O    155    LYS      O   2459    -0.5894         16   ; qtot -4
; residue 156 ALA rtp ALA  q  0.0
  2460          N    156    ALA      N   2460    -0.4157      14.01   ; qtot -4.416
  2461          H    156    ALA      H   2461     0.2719      1.008   ; qtot -4.144
  2462         CT    156    ALA     CA   2462     0.0337      12.01   ; qtot -4.11
  2463         H1    156    ALA     HA   2463     0.0823      1.008   ; qtot -4.028
  2464         CT    156    ALA     CB   2464    -0.1825      12.01   ; qtot -4.21
  2465         HC    156    ALA    HB1   2465     0.0603      1.008   ; qtot -4.15
  2466         HC    156    ALA    HB2   2466     0.0603      1.008   ; qtot -4.09
  2467         HC    156    ALA    HB3   2467     0.0603      1.008   ; qtot -4.029
  2468          C    156    ALA      C   2468     0.5973      12.01   ; qtot -3.432
  2469          O    156    ALA      O   2469    -0.5679         16   ; qtot -4
; residue 157 ILE rtp ILE  q  0.0
  2470          N    157    ILE      N   2470    -0.4157      14.01   ; qtot -4.416
  2471          H    157    ILE      H   2471     0.2719      1.008   ; qtot -4.144
  2472         CT    157    ILE     CA   2472    -0.0597      12.01   ; qtot -4.204
  2473         H1    157    ILE     HA   2473     0.0869      1.008   ; qtot -4.117
  2474         CT    157    ILE     CB   2474     0.1303      12.01   ; qtot -3.986
  2475         HC    157    ILE     HB   2475     0.0187      1.008   ; qtot -3.968
  2476         CT    157    ILE    CG2   2476    -0.3204      12.01   ; qtot -4.288
  2477         HC    157    ILE   HG21   2477     0.0882      1.008   ; qtot -4.2
  2478         HC    157    ILE   HG22   2478     0.0882      1.008   ; qtot -4.112
  2479         HC    157    ILE   HG23   2479     0.0882      1.008   ; qtot -4.023
  2480         CT    157    ILE    CG1   2480     -0.043      12.01   ; qtot -4.066
  2481         HC    157    ILE   HG11   2481     0.0236      1.008   ; qtot -4.043
  2482         HC    157    ILE   HG12   2482     0.0236      1.008   ; qtot -4.019
  2483         CT    157    ILE     CD   2483     -0.066      12.01   ; qtot -4.085
  2484         HC    157    ILE    HD1   2484     0.0186      1.008   ; qtot -4.067
  2485         HC    157    ILE    HD2   2485     0.0186      1.008   ; qtot -4.048
  2486         HC    157    ILE    HD3   2486     0.0186      1.008   ; qtot -4.029
  2487          C    157    ILE      C   2487     0.5973      12.01   ; qtot -3.432
  2488          O    157    ILE      O   2488    -0.5679         16   ; qtot -4
; residue 158 GLY rtp GLY  q  0.0
  2489          N    158    GLY      N   2489    -0.4157      14.01   ; qtot -4.416
  2490          H    158    GLY      H   2490     0.2719      1.008   ; qtot -4.144
  2491         CT    158    GLY     CA   2491    -0.0252      12.01   ; qtot -4.169
  2492         H1    158    GLY    HA1   2492     0.0698      1.008   ; qtot -4.099
  2493         H1    158    GLY    HA2   2493     0.0698      1.008   ; qtot -4.029
  2494          C    158    GLY      C   2494     0.5973      12.01   ; qtot -3.432
  2495          O    158    GLY      O   2495    -0.5679         16   ; qtot -4
; residue 159 ILE rtp ILE  q  0.0
  2496          N    159    ILE      N   2496    -0.4157      14.01   ; qtot -4.416
  2497          H    159    ILE      H   2497     0.2719      1.008   ; qtot -4.144
  2498         CT    159    ILE     CA   2498    -0.0597      12.01   ; qtot -4.204
  2499         H1    159    ILE     HA   2499     0.0869      1.008   ; qtot -4.117
  2500         CT    159    ILE     CB   2500     0.1303      12.01   ; qtot -3.986
  2501         HC    159    ILE     HB   2501     0.0187      1.008   ; qtot -3.968
  2502         CT    159    ILE    CG2   2502    -0.3204      12.01   ; qtot -4.288
  2503         HC    159    ILE   HG21   2503     0.0882      1.008   ; qtot -4.2
  2504         HC    159    ILE   HG22   2504     0.0882      1.008   ; qtot -4.112
  2505         HC    159    ILE   HG23   2505     0.0882      1.008   ; qtot -4.023
  2506         CT    159    ILE    CG1   2506     -0.043      12.01   ; qtot -4.066
  2507         HC    159    ILE   HG11   2507     0.0236      1.008   ; qtot -4.043
  2508         HC    159    ILE   HG12   2508     0.0236      1.008   ; qtot -4.019
  2509         CT    159    ILE     CD   2509     -0.066      12.01   ; qtot -4.085
  2510         HC    159    ILE    HD1   2510     0.0186      1.008   ; qtot -4.067
  2511         HC    159    ILE    HD2   2511     0.0186      1.008   ; qtot -4.048
  2512         HC    159    ILE    HD3   2512     0.0186      1.008   ; qtot -4.029
  2513          C    159    ILE      C   2513     0.5973      12.01   ; qtot -3.432
  2514          O    159    ILE      O   2514    -0.5679         16   ; qtot -4
; residue 160 SER rtp SER  q  0.0
  2515          N    160    SER      N   2515    -0.4157      14.01   ; qtot -4.416
  2516          H    160    SER      H   2516     0.2719      1.008   ; qtot -4.144
  2517         CT    160    SER     CA   2517    -0.0249      12.01   ; qtot -4.169
  2518         H1    160    SER     HA   2518     0.0843      1.008   ; qtot -4.084
  2519         CT    160    SER     CB   2519     0.2117      12.01   ; qtot -3.873
  2520         H1    160    SER    HB1   2520     0.0352      1.008   ; qtot -3.838
  2521         H1    160    SER    HB2   2521     0.0352      1.008   ; qtot -3.802
  2522         OH    160    SER     OG   2522    -0.6546         16   ; qtot -4.457
  2523         HO    160    SER     HG   2523     0.4275      1.008   ; qtot -4.029
  2524          C    160    SER      C   2524     0.5973      12.01   ; qtot -3.432
  2525          O    160    SER      O   2525    -0.5679         16   ; qtot -4
; residue 161 ASN rtp ASN  q  0.0
  2526          N    161    ASN      N   2526    -0.4157      14.01   ; qtot -4.416
  2527          H    161    ASN      H   2527     0.2719      1.008   ; qtot -4.144
  2528         CT    161    ASN     CA   2528     0.0143      12.01   ; qtot -4.13
  2529         H1    161    ASN     HA   2529     0.1048      1.008   ; qtot -4.025
  2530         CT    161    ASN     CB   2530    -0.2041      12.01   ; qtot -4.229
  2531         HC    161    ASN    HB1   2531     0.0797      1.008   ; qtot -4.149
  2532         HC    161    ASN    HB2   2532     0.0797      1.008   ; qtot -4.069
  2533          C    161    ASN     CG   2533      0.713      12.01   ; qtot -3.356
  2534          O    161    ASN    OD1   2534    -0.5931         16   ; qtot -3.95
  2535          N    161    ASN    ND2   2535    -0.9191      14.01   ; qtot -4.869
  2536          H    161    ASN   HD21   2536     0.4196      1.008   ; qtot -4.449
  2537          H    161    ASN   HD22   2537     0.4196      1.008   ; qtot -4.029
  2538          C    161    ASN      C   2538     0.5973      12.01   ; qtot -3.432
  2539          O    161    ASN      O   2539    -0.5679         16   ; qtot -4
; residue 162 PHE rtp PHE  q  0.0
  2540          N    162    PHE      N   2540    -0.4157      14.01   ; qtot -4.416
  2541          H    162    PHE      H   2541     0.2719      1.008   ; qtot -4.144
  2542         CT    162    PHE     CA   2542    -0.0024      12.01   ; qtot -4.146
  2543         H1    162    PHE     HA   2543     0.0978      1.008   ; qtot -4.048
  2544         CT    162    PHE     CB   2544    -0.0343      12.01   ; qtot -4.083
  2545         HC    162    PHE    HB1   2545     0.0295      1.008   ; qtot -4.053
  2546         HC    162    PHE    HB2   2546     0.0295      1.008   ; qtot -4.024
  2547         CA    162    PHE     CG   2547     0.0118      12.01   ; qtot -4.012
  2548         CA    162    PHE    CD1   2548    -0.1256      12.01   ; qtot -4.138
  2549         HA    162    PHE    HD1   2549      0.133      1.008   ; qtot -4.005
  2550         CA    162    PHE    CE1   2550    -0.1704      12.01   ; qtot -4.175
  2551         HA    162    PHE    HE1   2551      0.143      1.008   ; qtot -4.032
  2552         CA    162    PHE     CZ   2552    -0.1072      12.01   ; qtot -4.139
  2553         HA    162    PHE     HZ   2553     0.1297      1.008   ; qtot -4.009
  2554         CA    162    PHE    CE2   2554    -0.1704      12.01   ; qtot -4.18
  2555         HA    162    PHE    HE2   2555      0.143      1.008   ; qtot -4.037
  2556         CA    162    PHE    CD2   2556    -0.1256      12.01   ; qtot -4.162
  2557         HA    162    PHE    HD2   2557      0.133      1.008   ; qtot -4.029
  2558          C    162    PHE      C   2558     0.5973      12.01   ; qtot -3.432
  2559          O    162    PHE      O   2559    -0.5679         16   ; qtot -4
; residue 163 ASN rtp ASN  q  0.0
  2560          N    163    ASN      N   2560    -0.4157      14.01   ; qtot -4.416
  2561          H    163    ASN      H   2561     0.2719      1.008   ; qtot -4.144
  2562         CT    163    ASN     CA   2562     0.0143      12.01   ; qtot -4.129
  2563         H1    163    ASN     HA   2563     0.1048      1.008   ; qtot -4.025
  2564         CT    163    ASN     CB   2564    -0.2041      12.01   ; qtot -4.229
  2565         HC    163    ASN    HB1   2565     0.0797      1.008   ; qtot -4.149
  2566         HC    163    ASN    HB2   2566     0.0797      1.008   ; qtot -4.069
  2567          C    163    ASN     CG   2567      0.713      12.01   ; qtot -3.356
  2568          O    163    ASN    OD1   2568    -0.5931         16   ; qtot -3.949
  2569          N    163    ASN    ND2   2569    -0.9191      14.01   ; qtot -4.869
  2570          H    163    ASN   HD21   2570     0.4196      1.008   ; qtot -4.449
  2571          H    163    ASN   HD22   2571     0.4196      1.008   ; qtot -4.029
  2572          C    163    ASN      C   2572     0.5973      12.01   ; qtot -3.432
  2573          O    163    ASN      O   2573    -0.5679         16   ; qtot -4
; residue 164 HIS rtp HIE  q  0.0
  2574          N    164    HIS      N   2574    -0.4157      14.01   ; qtot -4.416
  2575          H    164    HIS      H   2575     0.2719      1.008   ; qtot -4.144
  2576         CT    164    HIS     CA   2576    -0.0581      12.01   ; qtot -4.202
  2577         H1    164    HIS     HA   2577      0.136      1.008   ; qtot -4.066
  2578         CT    164    HIS     CB   2578    -0.0074      12.01   ; qtot -4.073
  2579         HC    164    HIS    HB1   2579     0.0367      1.008   ; qtot -4.037
  2580         HC    164    HIS    HB2   2580     0.0367      1.008   ; qtot -4
  2581         CC    164    HIS     CG   2581     0.1868      12.01   ; qtot -3.813
  2582         NB    164    HIS    ND1   2582    -0.5432      14.01   ; qtot -4.356
  2583         CR    164    HIS    CE1   2583     0.1635      12.01   ; qtot -4.193
  2584         H5    164    HIS    HE1   2584     0.1435      1.008   ; qtot -4.049
  2585         NA    164    HIS    NE2   2585    -0.2795      14.01   ; qtot -4.329
  2586          H    164    HIS    HE2   2586     0.3339      1.008   ; qtot -3.995
  2587         CW    164    HIS    CD2   2587    -0.2207      12.01   ; qtot -4.216
  2588         H4    164    HIS    HD2   2588     0.1862      1.008   ; qtot -4.029
  2589          C    164    HIS      C   2589     0.5973      12.01   ; qtot -3.432
  2590          O    164    HIS      O   2590    -0.5679         16   ; qtot -4
; residue 165 LEU rtp LEU  q  0.0
  2591          N    165    LEU      N   2591    -0.4157      14.01   ; qtot -4.416
  2592          H    165    LEU      H   2592     0.2719      1.008   ; qtot -4.144
  2593         CT    165    LEU     CA   2593    -0.0518      12.01   ; qtot -4.196
  2594         H1    165    LEU     HA   2594     0.0922      1.008   ; qtot -4.103
  2595         CT    165    LEU     CB   2595    -0.1102      12.01   ; qtot -4.214
  2596         HC    165    LEU    HB1   2596     0.0457      1.008   ; qtot -4.168
  2597         HC    165    LEU    HB2   2597     0.0457      1.008   ; qtot -4.122
  2598         CT    165    LEU     CG   2598     0.3531      12.01   ; qtot -3.769
  2599         HC    165    LEU     HG   2599    -0.0361      1.008   ; qtot -3.805
  2600         CT    165    LEU    CD1   2600    -0.4121      12.01   ; qtot -4.217
  2601         HC    165    LEU   HD11   2601        0.1      1.008   ; qtot -4.117
  2602         HC    165    LEU   HD12   2602        0.1      1.008   ; qtot -4.017
  2603         HC    165    LEU   HD13   2603        0.1      1.008   ; qtot -3.917
  2604         CT    165    LEU    CD2   2604    -0.4121      12.01   ; qtot -4.329
  2605         HC    165    LEU   HD21   2605        0.1      1.008   ; qtot -4.229
  2606         HC    165    LEU   HD22   2606        0.1      1.008   ; qtot -4.129
  2607         HC    165    LEU   HD23   2607        0.1      1.008   ; qtot -4.029
  2608          C    165    LEU      C   2608     0.5973      12.01   ; qtot -3.432
  2609          O    165    LEU      O   2609    -0.5679         16   ; qtot -4
; residue 166 GLN rtp GLN  q  0.0
  2610          N    166    GLN      N   2610    -0.4157      14.01   ; qtot -4.416
  2611          H    166    GLN      H   2611     0.2719      1.008   ; qtot -4.144
  2612         CT    166    GLN     CA   2612    -0.0031      12.01   ; qtot -4.147
  2613         H1    166    GLN     HA   2613      0.085      1.008   ; qtot -4.062
  2614         CT    166    GLN     CB   2614    -0.0036      12.01   ; qtot -4.065
  2615         HC    166    GLN    HB1   2615     0.0171      1.008   ; qtot -4.048
  2616         HC    166    GLN    HB2   2616     0.0171      1.008   ; qtot -4.031
  2617         CT    166    GLN     CG   2617    -0.0645      12.01   ; qtot -4.096
  2618         HC    166    GLN    HG1   2618     0.0352      1.008   ; qtot -4.061
  2619         HC    166    GLN    HG2   2619     0.0352      1.008   ; qtot -4.025
  2620          C    166    GLN     CD   2620     0.6951      12.01   ; qtot -3.33
  2621          O    166    GLN    OE1   2621    -0.6086         16   ; qtot -3.939
  2622          N    166    GLN    NE2   2622    -0.9407      14.01   ; qtot -4.88
  2623          H    166    GLN   HE21   2623     0.4251      1.008   ; qtot -4.454
  2624          H    166    GLN   HE22   2624     0.4251      1.008   ; qtot -4.029
  2625          C    166    GLN      C   2625     0.5973      12.01   ; qtot -3.432
  2626          O    166    GLN      O   2626    -0.5679         16   ; qtot -4
; residue 167 VAL rtp VAL  q  0.0
  2627          N    167    VAL      N   2627    -0.4157      14.01   ; qtot -4.416
  2628          H    167    VAL      H   2628     0.2719      1.008   ; qtot -4.144
  2629         CT    167    VAL     CA   2629    -0.0875      12.01   ; qtot -4.231
  2630         H1    167    VAL     HA   2630     0.0969      1.008   ; qtot -4.134
  2631         CT    167    VAL     CB   2631     0.2985      12.01   ; qtot -3.836
  2632         HC    167    VAL     HB   2632    -0.0297      1.008   ; qtot -3.866
  2633         CT    167    VAL    CG1   2633    -0.3192      12.01   ; qtot -4.185
  2634         HC    167    VAL   HG11   2634     0.0791      1.008   ; qtot -4.106
  2635         HC    167    VAL   HG12   2635     0.0791      1.008   ; qtot -4.027
  2636         HC    167    VAL   HG13   2636     0.0791      1.008   ; qtot -3.947
  2637         CT    167    VAL    CG2   2637    -0.3192      12.01   ; qtot -4.267
  2638         HC    167    VAL   HG21   2638     0.0791      1.008   ; qtot -4.188
  2639         HC    167    VAL   HG22   2639     0.0791      1.008   ; qtot -4.108
  2640         HC    167    VAL   HG23   2640     0.0791      1.008   ; qtot -4.029
  2641          C    167    VAL      C   2641     0.5973      12.01   ; qtot -3.432
  2642          O    167    VAL      O   2642    -0.5679         16   ; qtot -4
; residue 168 GLU rtp GLU  q -1.0
  2643          N    168    GLU      N   2643    -0.5163      14.01   ; qtot -4.516
  2644          H    168    GLU      H   2644     0.2936      1.008   ; qtot -4.223
  2645         CT    168    GLU     CA   2645     0.0397      12.01   ; qtot -4.183
  2646         H1    168    GLU     HA   2646     0.1105      1.008   ; qtot -4.073
  2647         CT    168    GLU     CB   2647      0.056      12.01   ; qtot -4.017
  2648         HC    168    GLU    HB1   2648    -0.0173      1.008   ; qtot -4.034
  2649         HC    168    GLU    HB2   2649    -0.0173      1.008   ; qtot -4.051
  2650         CT    168    GLU     CG   2650     0.0136      12.01   ; qtot -4.038
  2651         HC    168    GLU    HG1   2651    -0.0425      1.008   ; qtot -4.08
  2652         HC    168    GLU    HG2   2652    -0.0425      1.008   ; qtot -4.123
  2653          C    168    GLU     CD   2653     0.8054      12.01   ; qtot -3.317
  2654         O2    168    GLU    OE1   2654    -0.8188         16   ; qtot -4.136
  2655         O2    168    GLU    OE2   2655    -0.8188         16   ; qtot -4.955
  2656          C    168    GLU      C   2656     0.5366      12.01   ; qtot -4.418
  2657          O    168    GLU      O   2657    -0.5819         16   ; qtot -5
; residue 169 MET rtp MET  q  0.0
  2658          N    169    MET      N   2658    -0.4157      14.01   ; qtot -5.416
  2659          H    169    MET      H   2659     0.2719      1.008   ; qtot -5.144
  2660         CT    169    MET     CA   2660    -0.0237      12.01   ; qtot -5.167
  2661         H1    169    MET     HA   2661      0.088      1.008   ; qtot -5.079
  2662         CT    169    MET     CB   2662     0.0342      12.01   ; qtot -5.045
  2663         HC    169    MET    HB1   2663     0.0241      1.008   ; qtot -5.021
  2664         HC    169    MET    HB2   2664     0.0241      1.008   ; qtot -4.997
  2665         CT    169    MET     CG   2665     0.0018      12.01   ; qtot -4.995
  2666         H1    169    MET    HG1   2666      0.044      1.008   ; qtot -4.951
  2667         H1    169    MET    HG2   2667      0.044      1.008   ; qtot -4.907
  2668          S    169    MET     SD   2668    -0.2737      32.06   ; qtot -5.181
  2669         CT    169    MET     CE   2669    -0.0536      12.01   ; qtot -5.235
  2670         H1    169    MET    HE1   2670     0.0684      1.008   ; qtot -5.166
  2671         H1    169    MET    HE2   2671     0.0684      1.008   ; qtot -5.098
  2672         H1    169    MET    HE3   2672     0.0684      1.008   ; qtot -5.029
  2673          C    169    MET      C   2673     0.5973      12.01   ; qtot -4.432
  2674          O    169    MET      O   2674    -0.5679         16   ; qtot -5
; residue 170 ILE rtp ILE  q  0.0
  2675          N    170    ILE      N   2675    -0.4157      14.01   ; qtot -5.416
  2676          H    170    ILE      H   2676     0.2719      1.008   ; qtot -5.144
  2677         CT    170    ILE     CA   2677    -0.0597      12.01   ; qtot -5.203
  2678         H1    170    ILE     HA   2678     0.0869      1.008   ; qtot -5.117
  2679         CT    170    ILE     CB   2679     0.1303      12.01   ; qtot -4.986
  2680         HC    170    ILE     HB   2680     0.0187      1.008   ; qtot -4.968
  2681         CT    170    ILE    CG2   2681    -0.3204      12.01   ; qtot -5.288
  2682         HC    170    ILE   HG21   2682     0.0882      1.008   ; qtot -5.2
  2683         HC    170    ILE   HG22   2683     0.0882      1.008   ; qtot -5.112
  2684         HC    170    ILE   HG23   2684     0.0882      1.008   ; qtot -5.023
  2685         CT    170    ILE    CG1   2685     -0.043      12.01   ; qtot -5.066
  2686         HC    170    ILE   HG11   2686     0.0236      1.008   ; qtot -5.043
  2687         HC    170    ILE   HG12   2687     0.0236      1.008   ; qtot -5.019
  2688         CT    170    ILE     CD   2688     -0.066      12.01   ; qtot -5.085
  2689         HC    170    ILE    HD1   2689     0.0186      1.008   ; qtot -5.067
  2690         HC    170    ILE    HD2   2690     0.0186      1.008   ; qtot -5.048
  2691         HC    170    ILE    HD3   2691     0.0186      1.008   ; qtot -5.029
  2692          C    170    ILE      C   2692     0.5973      12.01   ; qtot -4.432
  2693          O    170    ILE      O   2693    -0.5679         16   ; qtot -5
; residue 171 LEU rtp LEU  q  0.0
  2694          N    171    LEU      N   2694    -0.4157      14.01   ; qtot -5.416
  2695          H    171    LEU      H   2695     0.2719      1.008   ; qtot -5.144
  2696         CT    171    LEU     CA   2696    -0.0518      12.01   ; qtot -5.196
  2697         H1    171    LEU     HA   2697     0.0922      1.008   ; qtot -5.103
  2698         CT    171    LEU     CB   2698    -0.1102      12.01   ; qtot -5.214
  2699         HC    171    LEU    HB1   2699     0.0457      1.008   ; qtot -5.168
  2700         HC    171    LEU    HB2   2700     0.0457      1.008   ; qtot -5.122
  2701         CT    171    LEU     CG   2701     0.3531      12.01   ; qtot -4.769
  2702         HC    171    LEU     HG   2702    -0.0361      1.008   ; qtot -4.805
  2703         CT    171    LEU    CD1   2703    -0.4121      12.01   ; qtot -5.217
  2704         HC    171    LEU   HD11   2704        0.1      1.008   ; qtot -5.117
  2705         HC    171    LEU   HD12   2705        0.1      1.008   ; qtot -5.017
  2706         HC    171    LEU   HD13   2706        0.1      1.008   ; qtot -4.917
  2707         CT    171    LEU    CD2   2707    -0.4121      12.01   ; qtot -5.329
  2708         HC    171    LEU   HD21   2708        0.1      1.008   ; qtot -5.229
  2709         HC    171    LEU   HD22   2709        0.1      1.008   ; qtot -5.129
  2710         HC    171    LEU   HD23   2710        0.1      1.008   ; qtot -5.029
  2711          C    171    LEU      C   2711     0.5973      12.01   ; qtot -4.432
  2712          O    171    LEU      O   2712    -0.5679         16   ; qtot -5
; residue 172 ASN rtp ASN  q  0.0
  2713          N    172    ASN      N   2713    -0.4157      14.01   ; qtot -5.416
  2714          H    172    ASN      H   2714     0.2719      1.008   ; qtot -5.144
  2715         CT    172    ASN     CA   2715     0.0143      12.01   ; qtot -5.129
  2716         H1    172    ASN     HA   2716     0.1048      1.008   ; qtot -5.025
  2717         CT    172    ASN     CB   2717    -0.2041      12.01   ; qtot -5.229
  2718         HC    172    ASN    HB1   2718     0.0797      1.008   ; qtot -5.149
  2719         HC    172    ASN    HB2   2719     0.0797      1.008   ; qtot -5.069
  2720          C    172    ASN     CG   2720      0.713      12.01   ; qtot -4.356
  2721          O    172    ASN    OD1   2721    -0.5931         16   ; qtot -4.949
  2722          N    172    ASN    ND2   2722    -0.9191      14.01   ; qtot -5.869
  2723          H    172    ASN   HD21   2723     0.4196      1.008   ; qtot -5.449
  2724          H    172    ASN   HD22   2724     0.4196      1.008   ; qtot -5.029
  2725          C    172    ASN      C   2725     0.5973      12.01   ; qtot -4.432
  2726          O    172    ASN      O   2726    -0.5679         16   ; qtot -5
; residue 173 LYS rtp LYS  q +1.0
  2727          N    173    LYS      N   2727    -0.3479      14.01   ; qtot -5.348
  2728          H    173    LYS      H   2728     0.2747      1.008   ; qtot -5.073
  2729         CT    173    LYS     CA   2729      -0.24      12.01   ; qtot -5.313
  2730         H1    173    LYS     HA   2730     0.1426      1.008   ; qtot -5.171
  2731         CT    173    LYS     CB   2731    -0.0094      12.01   ; qtot -5.18
  2732         HC    173    LYS    HB1   2732     0.0362      1.008   ; qtot -5.144
  2733         HC    173    LYS    HB2   2733     0.0362      1.008   ; qtot -5.108
  2734         CT    173    LYS     CG   2734     0.0187      12.01   ; qtot -5.089
  2735         HC    173    LYS    HG1   2735     0.0103      1.008   ; qtot -5.079
  2736         HC    173    LYS    HG2   2736     0.0103      1.008   ; qtot -5.068
  2737         CT    173    LYS     CD   2737    -0.0479      12.01   ; qtot -5.116
  2738         HC    173    LYS    HD1   2738     0.0621      1.008   ; qtot -5.054
  2739         HC    173    LYS    HD2   2739     0.0621      1.008   ; qtot -4.992
  2740         CT    173    LYS     CE   2740    -0.0143      12.01   ; qtot -5.006
  2741         HP    173    LYS    HE1   2741     0.1135      1.008   ; qtot -4.893
  2742         HP    173    LYS    HE2   2742     0.1135      1.008   ; qtot -4.779
  2743         N3    173    LYS     NZ   2743    -0.3854      14.01   ; qtot -5.165
  2744          H    173    LYS    HZ1   2744       0.34      1.008   ; qtot -4.825
  2745          H    173    LYS    HZ2   2745       0.34      1.008   ; qtot -4.485
  2746          H    173    LYS    HZ3   2746       0.34      1.008   ; qtot -4.145
  2747          C    173    LYS      C   2747     0.7341      12.01   ; qtot -3.411
  2748          O    173    LYS      O   2748    -0.5894         16   ; qtot -4
; residue 174 PRO rtp PRO  q  0.0
  2749          N    174    PRO      N   2749    -0.2548      14.01   ; qtot -4.255
  2750         CT    174    PRO     CD   2750     0.0192      12.01   ; qtot -4.236
  2751         H1    174    PRO    HD1   2751     0.0391      1.008   ; qtot -4.196
  2752         H1    174    PRO    HD2   2752     0.0391      1.008   ; qtot -4.157
  2753         CT    174    PRO     CG   2753     0.0189      12.01   ; qtot -4.138
  2754         HC    174    PRO    HG1   2754     0.0213      1.008   ; qtot -4.117
  2755         HC    174    PRO    HG2   2755     0.0213      1.008   ; qtot -4.096
  2756         CT    174    PRO     CB   2756     -0.007      12.01   ; qtot -4.103
  2757         HC    174    PRO    HB1   2757     0.0253      1.008   ; qtot -4.078
  2758         HC    174    PRO    HB2   2758     0.0253      1.008   ; qtot -4.052
  2759         CT    174    PRO     CA   2759    -0.0266      12.01   ; qtot -4.079
  2760         H1    174    PRO     HA   2760     0.0641      1.008   ; qtot -4.015
  2761          C    174    PRO      C   2761     0.5896      12.01   ; qtot -3.425
  2762          O    174    PRO      O   2762    -0.5748         16   ; qtot -4
; residue 175 GLY rtp GLY  q  0.0
  2763          N    175    GLY      N   2763    -0.4157      14.01   ; qtot -4.416
  2764          H    175    GLY      H   2764     0.2719      1.008   ; qtot -4.144
  2765         CT    175    GLY     CA   2765    -0.0252      12.01   ; qtot -4.169
  2766         H1    175    GLY    HA1   2766     0.0698      1.008   ; qtot -4.099
  2767         H1    175    GLY    HA2   2767     0.0698      1.008   ; qtot -4.029
  2768          C    175    GLY      C   2768     0.5973      12.01   ; qtot -3.432
  2769          O    175    GLY      O   2769    -0.5679         16   ; qtot -4
; residue 176 LEU rtp LEU  q  0.0
  2770          N    176    LEU      N   2770    -0.4157      14.01   ; qtot -4.416
  2771          H    176    LEU      H   2771     0.2719      1.008   ; qtot -4.144
  2772         CT    176    LEU     CA   2772    -0.0518      12.01   ; qtot -4.196
  2773         H1    176    LEU     HA   2773     0.0922      1.008   ; qtot -4.103
  2774         CT    176    LEU     CB   2774    -0.1102      12.01   ; qtot -4.214
  2775         HC    176    LEU    HB1   2775     0.0457      1.008   ; qtot -4.168
  2776         HC    176    LEU    HB2   2776     0.0457      1.008   ; qtot -4.122
  2777         CT    176    LEU     CG   2777     0.3531      12.01   ; qtot -3.769
  2778         HC    176    LEU     HG   2778    -0.0361      1.008   ; qtot -3.805
  2779         CT    176    LEU    CD1   2779    -0.4121      12.01   ; qtot -4.217
  2780         HC    176    LEU   HD11   2780        0.1      1.008   ; qtot -4.117
  2781         HC    176    LEU   HD12   2781        0.1      1.008   ; qtot -4.017
  2782         HC    176    LEU   HD13   2782        0.1      1.008   ; qtot -3.917
  2783         CT    176    LEU    CD2   2783    -0.4121      12.01   ; qtot -4.329
  2784         HC    176    LEU   HD21   2784        0.1      1.008   ; qtot -4.229
  2785         HC    176    LEU   HD22   2785        0.1      1.008   ; qtot -4.129
  2786         HC    176    LEU   HD23   2786        0.1      1.008   ; qtot -4.029
  2787          C    176    LEU      C   2787     0.5973      12.01   ; qtot -3.432
  2788          O    176    LEU      O   2788    -0.5679         16   ; qtot -4
; residue 177 LYS rtp LYS  q +1.0
  2789          N    177    LYS      N   2789    -0.3479      14.01   ; qtot -4.348
  2790          H    177    LYS      H   2790     0.2747      1.008   ; qtot -4.073
  2791         CT    177    LYS     CA   2791      -0.24      12.01   ; qtot -4.313
  2792         H1    177    LYS     HA   2792     0.1426      1.008   ; qtot -4.171
  2793         CT    177    LYS     CB   2793    -0.0094      12.01   ; qtot -4.18
  2794         HC    177    LYS    HB1   2794     0.0362      1.008   ; qtot -4.144
  2795         HC    177    LYS    HB2   2795     0.0362      1.008   ; qtot -4.108
  2796         CT    177    LYS     CG   2796     0.0187      12.01   ; qtot -4.089
  2797         HC    177    LYS    HG1   2797     0.0103      1.008   ; qtot -4.079
  2798         HC    177    LYS    HG2   2798     0.0103      1.008   ; qtot -4.068
  2799         CT    177    LYS     CD   2799    -0.0479      12.01   ; qtot -4.116
  2800         HC    177    LYS    HD1   2800     0.0621      1.008   ; qtot -4.054
  2801         HC    177    LYS    HD2   2801     0.0621      1.008   ; qtot -3.992
  2802         CT    177    LYS     CE   2802    -0.0143      12.01   ; qtot -4.006
  2803         HP    177    LYS    HE1   2803     0.1135      1.008   ; qtot -3.893
  2804         HP    177    LYS    HE2   2804     0.1135      1.008   ; qtot -3.779
  2805         N3    177    LYS     NZ   2805    -0.3854      14.01   ; qtot -4.165
  2806          H    177    LYS    HZ1   2806       0.34      1.008   ; qtot -3.825
  2807          H    177    LYS    HZ2   2807       0.34      1.008   ; qtot -3.485
  2808          H    177    LYS    HZ3   2808       0.34      1.008   ; qtot -3.145
  2809          C    177    LYS      C   2809     0.7341      12.01   ; qtot -2.411
  2810          O    177    LYS      O   2810    -0.5894         16   ; qtot -3
; residue 178 TYR rtp TYR  q  0.0
  2811          N    178    TYR      N   2811    -0.4157      14.01   ; qtot -3.416
  2812          H    178    TYR      H   2812     0.2719      1.008   ; qtot -3.144
  2813         CT    178    TYR     CA   2813    -0.0014      12.01   ; qtot -3.145
  2814         H1    178    TYR     HA   2814     0.0876      1.008   ; qtot -3.058
  2815         CT    178    TYR     CB   2815    -0.0152      12.01   ; qtot -3.073
  2816         HC    178    TYR    HB1   2816     0.0295      1.008   ; qtot -3.043
  2817         HC    178    TYR    HB2   2817     0.0295      1.008   ; qtot -3.014
  2818         CA    178    TYR     CG   2818    -0.0011      12.01   ; qtot -3.015
  2819         CA    178    TYR    CD1   2819    -0.1906      12.01   ; qtot -3.205
  2820         HA    178    TYR    HD1   2820     0.1699      1.008   ; qtot -3.036
  2821         CA    178    TYR    CE1   2821    -0.2341      12.01   ; qtot -3.27
  2822         HA    178    TYR    HE1   2822     0.1656      1.008   ; qtot -3.104
  2823          C    178    TYR     CZ   2823     0.3226      12.01   ; qtot -2.781
  2824         OH    178    TYR     OH   2824    -0.5579         16   ; qtot -3.339
  2825         HO    178    TYR     HH   2825     0.3992      1.008   ; qtot -2.94
  2826         CA    178    TYR    CE2   2826    -0.2341      12.01   ; qtot -3.174
  2827         HA    178    TYR    HE2   2827     0.1656      1.008   ; qtot -3.009
  2828         CA    178    TYR    CD2   2828    -0.1906      12.01   ; qtot -3.199
  2829         HA    178    TYR    HD2   2829     0.1699      1.008   ; qtot -3.029
  2830          C    178    TYR      C   2830     0.5973      12.01   ; qtot -2.432
  2831          O    178    TYR      O   2831    -0.5679         16   ; qtot -3
; residue 179 LYS rtp LYS  q +1.0
  2832          N    179    LYS      N   2832    -0.3479      14.01   ; qtot -3.348
  2833          H    179    LYS      H   2833     0.2747      1.008   ; qtot -3.073
  2834         CT    179    LYS     CA   2834      -0.24      12.01   ; qtot -3.313
  2835         H1    179    LYS     HA   2835     0.1426      1.008   ; qtot -3.171
  2836         CT    179    LYS     CB   2836    -0.0094      12.01   ; qtot -3.18
  2837         HC    179    LYS    HB1   2837     0.0362      1.008   ; qtot -3.144
  2838         HC    179    LYS    HB2   2838     0.0362      1.008   ; qtot -3.108
  2839         CT    179    LYS     CG   2839     0.0187      12.01   ; qtot -3.089
  2840         HC    179    LYS    HG1   2840     0.0103      1.008   ; qtot -3.079
  2841         HC    179    LYS    HG2   2841     0.0103      1.008   ; qtot -3.068
  2842         CT    179    LYS     CD   2842    -0.0479      12.01   ; qtot -3.116
  2843         HC    179    LYS    HD1   2843     0.0621      1.008   ; qtot -3.054
  2844         HC    179    LYS    HD2   2844     0.0621      1.008   ; qtot -2.992
  2845         CT    179    LYS     CE   2845    -0.0143      12.01   ; qtot -3.006
  2846         HP    179    LYS    HE1   2846     0.1135      1.008   ; qtot -2.893
  2847         HP    179    LYS    HE2   2847     0.1135      1.008   ; qtot -2.779
  2848         N3    179    LYS     NZ   2848    -0.3854      14.01   ; qtot -3.165
  2849          H    179    LYS    HZ1   2849       0.34      1.008   ; qtot -2.825
  2850          H    179    LYS    HZ2   2850       0.34      1.008   ; qtot -2.485
  2851          H    179    LYS    HZ3   2851       0.34      1.008   ; qtot -2.145
  2852          C    179    LYS      C   2852     0.7341      12.01   ; qtot -1.411
  2853          O    179    LYS      O   2853    -0.5894         16   ; qtot -2
; residue 180 PRO rtp PRO  q  0.0
  2854          N    180    PRO      N   2854    -0.2548      14.01   ; qtot -2.255
  2855         CT    180    PRO     CD   2855     0.0192      12.01   ; qtot -2.236
  2856         H1    180    PRO    HD1   2856     0.0391      1.008   ; qtot -2.196
  2857         H1    180    PRO    HD2   2857     0.0391      1.008   ; qtot -2.157
  2858         CT    180    PRO     CG   2858     0.0189      12.01   ; qtot -2.138
  2859         HC    180    PRO    HG1   2859     0.0213      1.008   ; qtot -2.117
  2860         HC    180    PRO    HG2   2860     0.0213      1.008   ; qtot -2.096
  2861         CT    180    PRO     CB   2861     -0.007      12.01   ; qtot -2.103
  2862         HC    180    PRO    HB1   2862     0.0253      1.008   ; qtot -2.078
  2863         HC    180    PRO    HB2   2863     0.0253      1.008   ; qtot -2.052
  2864         CT    180    PRO     CA   2864    -0.0266      12.01   ; qtot -2.079
  2865         H1    180    PRO     HA   2865     0.0641      1.008   ; qtot -2.015
  2866          C    180    PRO      C   2866     0.5896      12.01   ; qtot -1.425
  2867          O    180    PRO      O   2867    -0.5748         16   ; qtot -2
; residue 181 ALA rtp ALA  q  0.0
  2868          N    181    ALA      N   2868    -0.4157      14.01   ; qtot -2.416
  2869          H    181    ALA      H   2869     0.2719      1.008   ; qtot -2.144
  2870         CT    181    ALA     CA   2870     0.0337      12.01   ; qtot -2.11
  2871         H1    181    ALA     HA   2871     0.0823      1.008   ; qtot -2.028
  2872         CT    181    ALA     CB   2872    -0.1825      12.01   ; qtot -2.21
  2873         HC    181    ALA    HB1   2873     0.0603      1.008   ; qtot -2.15
  2874         HC    181    ALA    HB2   2874     0.0603      1.008   ; qtot -2.09
  2875         HC    181    ALA    HB3   2875     0.0603      1.008   ; qtot -2.029
  2876          C    181    ALA      C   2876     0.5973      12.01   ; qtot -1.432
  2877          O    181    ALA      O   2877    -0.5679         16   ; qtot -2
; residue 182 VAL rtp VAL  q  0.0
  2878          N    182    VAL      N   2878    -0.4157      14.01   ; qtot -2.416
  2879          H    182    VAL      H   2879     0.2719      1.008   ; qtot -2.144
  2880         CT    182    VAL     CA   2880    -0.0875      12.01   ; qtot -2.231
  2881         H1    182    VAL     HA   2881     0.0969      1.008   ; qtot -2.134
  2882         CT    182    VAL     CB   2882     0.2985      12.01   ; qtot -1.836
  2883         HC    182    VAL     HB   2883    -0.0297      1.008   ; qtot -1.866
  2884         CT    182    VAL    CG1   2884    -0.3192      12.01   ; qtot -2.185
  2885         HC    182    VAL   HG11   2885     0.0791      1.008   ; qtot -2.106
  2886         HC    182    VAL   HG12   2886     0.0791      1.008   ; qtot -2.027
  2887         HC    182    VAL   HG13   2887     0.0791      1.008   ; qtot -1.947
  2888         CT    182    VAL    CG2   2888    -0.3192      12.01   ; qtot -2.267
  2889         HC    182    VAL   HG21   2889     0.0791      1.008   ; qtot -2.188
  2890         HC    182    VAL   HG22   2890     0.0791      1.008   ; qtot -2.108
  2891         HC    182    VAL   HG23   2891     0.0791      1.008   ; qtot -2.029
  2892          C    182    VAL      C   2892     0.5973      12.01   ; qtot -1.432
  2893          O    182    VAL      O   2893    -0.5679         16   ; qtot -2
; residue 183 ASN rtp ASN  q  0.0
  2894          N    183    ASN      N   2894    -0.4157      14.01   ; qtot -2.416
  2895          H    183    ASN      H   2895     0.2719      1.008   ; qtot -2.144
  2896         CT    183    ASN     CA   2896     0.0143      12.01   ; qtot -2.129
  2897         H1    183    ASN     HA   2897     0.1048      1.008   ; qtot -2.025
  2898         CT    183    ASN     CB   2898    -0.2041      12.01   ; qtot -2.229
  2899         HC    183    ASN    HB1   2899     0.0797      1.008   ; qtot -2.149
  2900         HC    183    ASN    HB2   2900     0.0797      1.008   ; qtot -2.069
  2901          C    183    ASN     CG   2901      0.713      12.01   ; qtot -1.356
  2902          O    183    ASN    OD1   2902    -0.5931         16   ; qtot -1.949
  2903          N    183    ASN    ND2   2903    -0.9191      14.01   ; qtot -2.869
  2904          H    183    ASN   HD21   2904     0.4196      1.008   ; qtot -2.449
  2905          H    183    ASN   HD22   2905     0.4196      1.008   ; qtot -2.029
  2906          C    183    ASN      C   2906     0.5973      12.01   ; qtot -1.432
  2907          O    183    ASN      O   2907    -0.5679         16   ; qtot -2
; residue 184 GLN rtp GLN  q  0.0
  2908          N    184    GLN      N   2908    -0.4157      14.01   ; qtot -2.416
  2909          H    184    GLN      H   2909     0.2719      1.008   ; qtot -2.144
  2910         CT    184    GLN     CA   2910    -0.0031      12.01   ; qtot -2.147
  2911         H1    184    GLN     HA   2911      0.085      1.008   ; qtot -2.062
  2912         CT    184    GLN     CB   2912    -0.0036      12.01   ; qtot -2.065
  2913         HC    184    GLN    HB1   2913     0.0171      1.008   ; qtot -2.048
  2914         HC    184    GLN    HB2   2914     0.0171      1.008   ; qtot -2.031
  2915         CT    184    GLN     CG   2915    -0.0645      12.01   ; qtot -2.096
  2916         HC    184    GLN    HG1   2916     0.0352      1.008   ; qtot -2.061
  2917         HC    184    GLN    HG2   2917     0.0352      1.008   ; qtot -2.025
  2918          C    184    GLN     CD   2918     0.6951      12.01   ; qtot -1.33
  2919          O    184    GLN    OE1   2919    -0.6086         16   ; qtot -1.939
  2920          N    184    GLN    NE2   2920    -0.9407      14.01   ; qtot -2.88
  2921          H    184    GLN   HE21   2921     0.4251      1.008   ; qtot -2.454
  2922          H    184    GLN   HE22   2922     0.4251      1.008   ; qtot -2.029
  2923          C    184    GLN      C   2923     0.5973      12.01   ; qtot -1.432
  2924          O    184    GLN      O   2924    -0.5679         16   ; qtot -2
; residue 185 ILE rtp ILE  q  0.0
  2925          N    185    ILE      N   2925    -0.4157      14.01   ; qtot -2.416
  2926          H    185    ILE      H   2926     0.2719      1.008   ; qtot -2.144
  2927         CT    185    ILE     CA   2927    -0.0597      12.01   ; qtot -2.203
  2928         H1    185    ILE     HA   2928     0.0869      1.008   ; qtot -2.117
  2929         CT    185    ILE     CB   2929     0.1303      12.01   ; qtot -1.986
  2930         HC    185    ILE     HB   2930     0.0187      1.008   ; qtot -1.968
  2931         CT    185    ILE    CG2   2931    -0.3204      12.01   ; qtot -2.288
  2932         HC    185    ILE   HG21   2932     0.0882      1.008   ; qtot -2.2
  2933         HC    185    ILE   HG22   2933     0.0882      1.008   ; qtot -2.112
  2934         HC    185    ILE   HG23   2934     0.0882      1.008   ; qtot -2.023
  2935         CT    185    ILE    CG1   2935     -0.043      12.01   ; qtot -2.066
  2936         HC    185    ILE   HG11   2936     0.0236      1.008   ; qtot -2.043
  2937         HC    185    ILE   HG12   2937     0.0236      1.008   ; qtot -2.019
  2938         CT    185    ILE     CD   2938     -0.066      12.01   ; qtot -2.085
  2939         HC    185    ILE    HD1   2939     0.0186      1.008   ; qtot -2.067
  2940         HC    185    ILE    HD2   2940     0.0186      1.008   ; qtot -2.048
  2941         HC    185    ILE    HD3   2941     0.0186      1.008   ; qtot -2.029
  2942          C    185    ILE      C   2942     0.5973      12.01   ; qtot -1.432
  2943          O    185    ILE      O   2943    -0.5679         16   ; qtot -2
; residue 186 GLU rtp GLU  q -1.0
  2944          N    186    GLU      N   2944    -0.5163      14.01   ; qtot -2.516
  2945          H    186    GLU      H   2945     0.2936      1.008   ; qtot -2.223
  2946         CT    186    GLU     CA   2946     0.0397      12.01   ; qtot -2.183
  2947         H1    186    GLU     HA   2947     0.1105      1.008   ; qtot -2.072
  2948         CT    186    GLU     CB   2948      0.056      12.01   ; qtot -2.016
  2949         HC    186    GLU    HB1   2949    -0.0173      1.008   ; qtot -2.034
  2950         HC    186    GLU    HB2   2950    -0.0173      1.008   ; qtot -2.051
  2951         CT    186    GLU     CG   2951     0.0136      12.01   ; qtot -2.037
  2952         HC    186    GLU    HG1   2952    -0.0425      1.008   ; qtot -2.08
  2953         HC    186    GLU    HG2   2953    -0.0425      1.008   ; qtot -2.122
  2954          C    186    GLU     CD   2954     0.8054      12.01   ; qtot -1.317
  2955         O2    186    GLU    OE1   2955    -0.8188         16   ; qtot -2.136
  2956         O2    186    GLU    OE2   2956    -0.8188         16   ; qtot -2.955
  2957          C    186    GLU      C   2957     0.5366      12.01   ; qtot -2.418
  2958          O    186    GLU      O   2958    -0.5819         16   ; qtot -3
; residue 187 CYS rtp CYS  q  0.0
  2959          N    187    CYS      N   2959    -0.4157      14.01   ; qtot -3.416
  2960          H    187    CYS      H   2960     0.2719      1.008   ; qtot -3.144
  2961         CT    187    CYS     CA   2961     0.0213      12.01   ; qtot -3.122
  2962         H1    187    CYS     HA   2962     0.1124      1.008   ; qtot -3.01
  2963         CT    187    CYS     CB   2963    -0.1231      12.01   ; qtot -3.133
  2964         H1    187    CYS    HB1   2964     0.1112      1.008   ; qtot -3.022
  2965         H1    187    CYS    HB2   2965     0.1112      1.008   ; qtot -2.911
  2966         SH    187    CYS     SG   2966    -0.3119      32.06   ; qtot -3.223
  2967         HS    187    CYS     HG   2967     0.1933      1.008   ; qtot -3.029
  2968          C    187    CYS      C   2968     0.5973      12.01   ; qtot -2.432
  2969          O    187    CYS      O   2969    -0.5679         16   ; qtot -3
; residue 188 HIS rtp HIE  q  0.0
  2970          N    188    HIS      N   2970    -0.4157      14.01   ; qtot -3.416
  2971          H    188    HIS      H   2971     0.2719      1.008   ; qtot -3.144
  2972         CT    188    HIS     CA   2972    -0.0581      12.01   ; qtot -3.202
  2973         H1    188    HIS     HA   2973      0.136      1.008   ; qtot -3.066
  2974         CT    188    HIS     CB   2974    -0.0074      12.01   ; qtot -3.073
  2975         HC    188    HIS    HB1   2975     0.0367      1.008   ; qtot -3.037
  2976         HC    188    HIS    HB2   2976     0.0367      1.008   ; qtot -3
  2977         CC    188    HIS     CG   2977     0.1868      12.01   ; qtot -2.813
  2978         NB    188    HIS    ND1   2978    -0.5432      14.01   ; qtot -3.356
  2979         CR    188    HIS    CE1   2979     0.1635      12.01   ; qtot -3.193
  2980         H5    188    HIS    HE1   2980     0.1435      1.008   ; qtot -3.049
  2981         NA    188    HIS    NE2   2981    -0.2795      14.01   ; qtot -3.329
  2982          H    188    HIS    HE2   2982     0.3339      1.008   ; qtot -2.995
  2983         CW    188    HIS    CD2   2983    -0.2207      12.01   ; qtot -3.216
  2984         H4    188    HIS    HD2   2984     0.1862      1.008   ; qtot -3.029
  2985          C    188    HIS      C   2985     0.5973      12.01   ; qtot -2.432
  2986          O    188    HIS      O   2986    -0.5679         16   ; qtot -3
; residue 189 PRO rtp PRO  q  0.0
  2987          N    189    PRO      N   2987    -0.2548      14.01   ; qtot -3.255
  2988         CT    189    PRO     CD   2988     0.0192      12.01   ; qtot -3.236
  2989         H1    189    PRO    HD1   2989     0.0391      1.008   ; qtot -3.196
  2990         H1    189    PRO    HD2   2990     0.0391      1.008   ; qtot -3.157
  2991         CT    189    PRO     CG   2991     0.0189      12.01   ; qtot -3.138
  2992         HC    189    PRO    HG1   2992     0.0213      1.008   ; qtot -3.117
  2993         HC    189    PRO    HG2   2993     0.0213      1.008   ; qtot -3.096
  2994         CT    189    PRO     CB   2994     -0.007      12.01   ; qtot -3.103
  2995         HC    189    PRO    HB1   2995     0.0253      1.008   ; qtot -3.078
  2996         HC    189    PRO    HB2   2996     0.0253      1.008   ; qtot -3.052
  2997         CT    189    PRO     CA   2997    -0.0266      12.01   ; qtot -3.079
  2998         H1    189    PRO     HA   2998     0.0641      1.008   ; qtot -3.015
  2999          C    189    PRO      C   2999     0.5896      12.01   ; qtot -2.425
  3000          O    189    PRO      O   3000    -0.5748         16   ; qtot -3
; residue 190 TYR rtp TYR  q  0.0
  3001          N    190    TYR      N   3001    -0.4157      14.01   ; qtot -3.416
  3002          H    190    TYR      H   3002     0.2719      1.008   ; qtot -3.144
  3003         CT    190    TYR     CA   3003    -0.0014      12.01   ; qtot -3.145
  3004         H1    190    TYR     HA   3004     0.0876      1.008   ; qtot -3.058
  3005         CT    190    TYR     CB   3005    -0.0152      12.01   ; qtot -3.073
  3006         HC    190    TYR    HB1   3006     0.0295      1.008   ; qtot -3.043
  3007         HC    190    TYR    HB2   3007     0.0295      1.008   ; qtot -3.014
  3008         CA    190    TYR     CG   3008    -0.0011      12.01   ; qtot -3.015
  3009         CA    190    TYR    CD1   3009    -0.1906      12.01   ; qtot -3.205
  3010         HA    190    TYR    HD1   3010     0.1699      1.008   ; qtot -3.036
  3011         CA    190    TYR    CE1   3011    -0.2341      12.01   ; qtot -3.27
  3012         HA    190    TYR    HE1   3012     0.1656      1.008   ; qtot -3.104
  3013          C    190    TYR     CZ   3013     0.3226      12.01   ; qtot -2.781
  3014         OH    190    TYR     OH   3014    -0.5579         16   ; qtot -3.339
  3015         HO    190    TYR     HH   3015     0.3992      1.008   ; qtot -2.94
  3016         CA    190    TYR    CE2   3016    -0.2341      12.01   ; qtot -3.174
  3017         HA    190    TYR    HE2   3017     0.1656      1.008   ; qtot -3.009
  3018         CA    190    TYR    CD2   3018    -0.1906      12.01   ; qtot -3.199
  3019         HA    190    TYR    HD2   3019     0.1699      1.008   ; qtot -3.029
  3020          C    190    TYR      C   3020     0.5973      12.01   ; qtot -2.432
  3021          O    190    TYR      O   3021    -0.5679         16   ; qtot -3
; residue 191 LEU rtp LEU  q  0.0
  3022          N    191    LEU      N   3022    -0.4157      14.01   ; qtot -3.416
  3023          H    191    LEU      H   3023     0.2719      1.008   ; qtot -3.144
  3024         CT    191    LEU     CA   3024    -0.0518      12.01   ; qtot -3.196
  3025         H1    191    LEU     HA   3025     0.0922      1.008   ; qtot -3.103
  3026         CT    191    LEU     CB   3026    -0.1102      12.01   ; qtot -3.214
  3027         HC    191    LEU    HB1   3027     0.0457      1.008   ; qtot -3.168
  3028         HC    191    LEU    HB2   3028     0.0457      1.008   ; qtot -3.122
  3029         CT    191    LEU     CG   3029     0.3531      12.01   ; qtot -2.769
  3030         HC    191    LEU     HG   3030    -0.0361      1.008   ; qtot -2.805
  3031         CT    191    LEU    CD1   3031    -0.4121      12.01   ; qtot -3.217
  3032         HC    191    LEU   HD11   3032        0.1      1.008   ; qtot -3.117
  3033         HC    191    LEU   HD12   3033        0.1      1.008   ; qtot -3.017
  3034         HC    191    LEU   HD13   3034        0.1      1.008   ; qtot -2.917
  3035         CT    191    LEU    CD2   3035    -0.4121      12.01   ; qtot -3.329
  3036         HC    191    LEU   HD21   3036        0.1      1.008   ; qtot -3.229
  3037         HC    191    LEU   HD22   3037        0.1      1.008   ; qtot -3.129
  3038         HC    191    LEU   HD23   3038        0.1      1.008   ; qtot -3.029
  3039          C    191    LEU      C   3039     0.5973      12.01   ; qtot -2.432
  3040          O    191    LEU      O   3040    -0.5679         16   ; qtot -3
; residue 192 THR rtp THR  q  0.0
  3041          N    192    THR      N   3041    -0.4157      14.01   ; qtot -3.416
  3042          H    192    THR      H   3042     0.2719      1.008   ; qtot -3.144
  3043         CT    192    THR     CA   3043    -0.0389      12.01   ; qtot -3.183
  3044         H1    192    THR     HA   3044     0.1007      1.008   ; qtot -3.082
  3045         CT    192    THR     CB   3045     0.3654      12.01   ; qtot -2.717
  3046         H1    192    THR     HB   3046     0.0043      1.008   ; qtot -2.712
  3047         CT    192    THR    CG2   3047    -0.2438      12.01   ; qtot -2.956
  3048         HC    192    THR   HG21   3048     0.0642      1.008   ; qtot -2.892
  3049         HC    192    THR   HG22   3049     0.0642      1.008   ; qtot -2.828
  3050         HC    192    THR   HG23   3050     0.0642      1.008   ; qtot -2.763
  3051         OH    192    THR    OG1   3051    -0.6761         16   ; qtot -3.44
  3052         HO    192    THR    HG1   3052     0.4102      1.008   ; qtot -3.029
  3053          C    192    THR      C   3053     0.5973      12.01   ; qtot -2.432
  3054          O    192    THR      O   3054    -0.5679         16   ; qtot -3
; residue 193 GLN rtp GLN  q  0.0
  3055          N    193    GLN      N   3055    -0.4157      14.01   ; qtot -3.416
  3056          H    193    GLN      H   3056     0.2719      1.008   ; qtot -3.144
  3057         CT    193    GLN     CA   3057    -0.0031      12.01   ; qtot -3.147
  3058         H1    193    GLN     HA   3058      0.085      1.008   ; qtot -3.062
  3059         CT    193    GLN     CB   3059    -0.0036      12.01   ; qtot -3.065
  3060         HC    193    GLN    HB1   3060     0.0171      1.008   ; qtot -3.048
  3061         HC    193    GLN    HB2   3061     0.0171      1.008   ; qtot -3.031
  3062         CT    193    GLN     CG   3062    -0.0645      12.01   ; qtot -3.096
  3063         HC    193    GLN    HG1   3063     0.0352      1.008   ; qtot -3.061
  3064         HC    193    GLN    HG2   3064     0.0352      1.008   ; qtot -3.025
  3065          C    193    GLN     CD   3065     0.6951      12.01   ; qtot -2.33
  3066          O    193    GLN    OE1   3066    -0.6086         16   ; qtot -2.939
  3067          N    193    GLN    NE2   3067    -0.9407      14.01   ; qtot -3.88
  3068          H    193    GLN   HE21   3068     0.4251      1.008   ; qtot -3.454
  3069          H    193    GLN   HE22   3069     0.4251      1.008   ; qtot -3.029
  3070          C    193    GLN      C   3070     0.5973      12.01   ; qtot -2.432
  3071          O    193    GLN      O   3071    -0.5679         16   ; qtot -3
; residue 194 GLU rtp GLU  q -1.0
  3072          N    194    GLU      N   3072    -0.5163      14.01   ; qtot -3.516
  3073          H    194    GLU      H   3073     0.2936      1.008   ; qtot -3.223
  3074         CT    194    GLU     CA   3074     0.0397      12.01   ; qtot -3.183
  3075         H1    194    GLU     HA   3075     0.1105      1.008   ; qtot -3.072
  3076         CT    194    GLU     CB   3076      0.056      12.01   ; qtot -3.016
  3077         HC    194    GLU    HB1   3077    -0.0173      1.008   ; qtot -3.034
  3078         HC    194    GLU    HB2   3078    -0.0173      1.008   ; qtot -3.051
  3079         CT    194    GLU     CG   3079     0.0136      12.01   ; qtot -3.037
  3080         HC    194    GLU    HG1   3080    -0.0425      1.008   ; qtot -3.08
  3081         HC    194    GLU    HG2   3081    -0.0425      1.008   ; qtot -3.122
  3082          C    194    GLU     CD   3082     0.8054      12.01   ; qtot -2.317
  3083         O2    194    GLU    OE1   3083    -0.8188         16   ; qtot -3.136
  3084         O2    194    GLU    OE2   3084    -0.8188         16   ; qtot -3.955
  3085          C    194    GLU      C   3085     0.5366      12.01   ; qtot -3.418
  3086          O    194    GLU      O   3086    -0.5819         16   ; qtot -4
; residue 195 LYS rtp LYS  q +1.0
  3087          N    195    LYS      N   3087    -0.3479      14.01   ; qtot -4.348
  3088          H    195    LYS      H   3088     0.2747      1.008   ; qtot -4.073
  3089         CT    195    LYS     CA   3089      -0.24      12.01   ; qtot -4.313
  3090         H1    195    LYS     HA   3090     0.1426      1.008   ; qtot -4.171
  3091         CT    195    LYS     CB   3091    -0.0094      12.01   ; qtot -4.18
  3092         HC    195    LYS    HB1   3092     0.0362      1.008   ; qtot -4.144
  3093         HC    195    LYS    HB2   3093     0.0362      1.008   ; qtot -4.108
  3094         CT    195    LYS     CG   3094     0.0187      12.01   ; qtot -4.089
  3095         HC    195    LYS    HG1   3095     0.0103      1.008   ; qtot -4.079
  3096         HC    195    LYS    HG2   3096     0.0103      1.008   ; qtot -4.068
  3097         CT    195    LYS     CD   3097    -0.0479      12.01   ; qtot -4.116
  3098         HC    195    LYS    HD1   3098     0.0621      1.008   ; qtot -4.054
  3099         HC    195    LYS    HD2   3099     0.0621      1.008   ; qtot -3.992
  3100         CT    195    LYS     CE   3100    -0.0143      12.01   ; qtot -4.006
  3101         HP    195    LYS    HE1   3101     0.1135      1.008   ; qtot -3.893
  3102         HP    195    LYS    HE2   3102     0.1135      1.008   ; qtot -3.779
  3103         N3    195    LYS     NZ   3103    -0.3854      14.01   ; qtot -4.165
  3104          H    195    LYS    HZ1   3104       0.34      1.008   ; qtot -3.825
  3105          H    195    LYS    HZ2   3105       0.34      1.008   ; qtot -3.485
  3106          H    195    LYS    HZ3   3106       0.34      1.008   ; qtot -3.145
  3107          C    195    LYS      C   3107     0.7341      12.01   ; qtot -2.411
  3108          O    195    LYS      O   3108    -0.5894         16   ; qtot -3
; residue 196 LEU rtp LEU  q  0.0
  3109          N    196    LEU      N   3109    -0.4157      14.01   ; qtot -3.416
  3110          H    196    LEU      H   3110     0.2719      1.008   ; qtot -3.144
  3111         CT    196    LEU     CA   3111    -0.0518      12.01   ; qtot -3.196
  3112         H1    196    LEU     HA   3112     0.0922      1.008   ; qtot -3.103
  3113         CT    196    LEU     CB   3113    -0.1102      12.01   ; qtot -3.214
  3114         HC    196    LEU    HB1   3114     0.0457      1.008   ; qtot -3.168
  3115         HC    196    LEU    HB2   3115     0.0457      1.008   ; qtot -3.122
  3116         CT    196    LEU     CG   3116     0.3531      12.01   ; qtot -2.769
  3117         HC    196    LEU     HG   3117    -0.0361      1.008   ; qtot -2.805
  3118         CT    196    LEU    CD1   3118    -0.4121      12.01   ; qtot -3.217
  3119         HC    196    LEU   HD11   3119        0.1      1.008   ; qtot -3.117
  3120         HC    196    LEU   HD12   3120        0.1      1.008   ; qtot -3.017
  3121         HC    196    LEU   HD13   3121        0.1      1.008   ; qtot -2.917
  3122         CT    196    LEU    CD2   3122    -0.4121      12.01   ; qtot -3.329
  3123         HC    196    LEU   HD21   3123        0.1      1.008   ; qtot -3.229
  3124         HC    196    LEU   HD22   3124        0.1      1.008   ; qtot -3.129
  3125         HC    196    LEU   HD23   3125        0.1      1.008   ; qtot -3.029
  3126          C    196    LEU      C   3126     0.5973      12.01   ; qtot -2.432
  3127          O    196    LEU      O   3127    -0.5679         16   ; qtot -3
; residue 197 ILE rtp ILE  q  0.0
  3128          N    197    ILE      N   3128    -0.4157      14.01   ; qtot -3.416
  3129          H    197    ILE      H   3129     0.2719      1.008   ; qtot -3.144
  3130         CT    197    ILE     CA   3130    -0.0597      12.01   ; qtot -3.203
  3131         H1    197    ILE     HA   3131     0.0869      1.008   ; qtot -3.117
  3132         CT    197    ILE     CB   3132     0.1303      12.01   ; qtot -2.986
  3133         HC    197    ILE     HB   3133     0.0187      1.008   ; qtot -2.968
  3134         CT    197    ILE    CG2   3134    -0.3204      12.01   ; qtot -3.288
  3135         HC    197    ILE   HG21   3135     0.0882      1.008   ; qtot -3.2
  3136         HC    197    ILE   HG22   3136     0.0882      1.008   ; qtot -3.112
  3137         HC    197    ILE   HG23   3137     0.0882      1.008   ; qtot -3.023
  3138         CT    197    ILE    CG1   3138     -0.043      12.01   ; qtot -3.066
  3139         HC    197    ILE   HG11   3139     0.0236      1.008   ; qtot -3.043
  3140         HC    197    ILE   HG12   3140     0.0236      1.008   ; qtot -3.019
  3141         CT    197    ILE     CD   3141     -0.066      12.01   ; qtot -3.085
  3142         HC    197    ILE    HD1   3142     0.0186      1.008   ; qtot -3.067
  3143         HC    197    ILE    HD2   3143     0.0186      1.008   ; qtot -3.048
  3144         HC    197    ILE    HD3   3144     0.0186      1.008   ; qtot -3.029
  3145          C    197    ILE      C   3145     0.5973      12.01   ; qtot -2.432
  3146          O    197    ILE      O   3146    -0.5679         16   ; qtot -3
; residue 198 GLN rtp GLN  q  0.0
  3147          N    198    GLN      N   3147    -0.4157      14.01   ; qtot -3.416
  3148          H    198    GLN      H   3148     0.2719      1.008   ; qtot -3.144
  3149         CT    198    GLN     CA   3149    -0.0031      12.01   ; qtot -3.147
  3150         H1    198    GLN     HA   3150      0.085      1.008   ; qtot -3.062
  3151         CT    198    GLN     CB   3151    -0.0036      12.01   ; qtot -3.065
  3152         HC    198    GLN    HB1   3152     0.0171      1.008   ; qtot -3.048
  3153         HC    198    GLN    HB2   3153     0.0171      1.008   ; qtot -3.031
  3154         CT    198    GLN     CG   3154    -0.0645      12.01   ; qtot -3.096
  3155         HC    198    GLN    HG1   3155     0.0352      1.008   ; qtot -3.061
  3156         HC    198    GLN    HG2   3156     0.0352      1.008   ; qtot -3.025
  3157          C    198    GLN     CD   3157     0.6951      12.01   ; qtot -2.33
  3158          O    198    GLN    OE1   3158    -0.6086         16   ; qtot -2.939
  3159          N    198    GLN    NE2   3159    -0.9407      14.01   ; qtot -3.88
  3160          H    198    GLN   HE21   3160     0.4251      1.008   ; qtot -3.454
  3161          H    198    GLN   HE22   3161     0.4251      1.008   ; qtot -3.029
  3162          C    198    GLN      C   3162     0.5973      12.01   ; qtot -2.432
  3163          O    198    GLN      O   3163    -0.5679         16   ; qtot -3
; residue 199 TYR rtp TYR  q  0.0
  3164          N    199    TYR      N   3164    -0.4157      14.01   ; qtot -3.416
  3165          H    199    TYR      H   3165     0.2719      1.008   ; qtot -3.144
  3166         CT    199    TYR     CA   3166    -0.0014      12.01   ; qtot -3.145
  3167         H1    199    TYR     HA   3167     0.0876      1.008   ; qtot -3.058
  3168         CT    199    TYR     CB   3168    -0.0152      12.01   ; qtot -3.073
  3169         HC    199    TYR    HB1   3169     0.0295      1.008   ; qtot -3.043
  3170         HC    199    TYR    HB2   3170     0.0295      1.008   ; qtot -3.014
  3171         CA    199    TYR     CG   3171    -0.0011      12.01   ; qtot -3.015
  3172         CA    199    TYR    CD1   3172    -0.1906      12.01   ; qtot -3.205
  3173         HA    199    TYR    HD1   3173     0.1699      1.008   ; qtot -3.036
  3174         CA    199    TYR    CE1   3174    -0.2341      12.01   ; qtot -3.27
  3175         HA    199    TYR    HE1   3175     0.1656      1.008   ; qtot -3.104
  3176          C    199    TYR     CZ   3176     0.3226      12.01   ; qtot -2.781
  3177         OH    199    TYR     OH   3177    -0.5579         16   ; qtot -3.339
  3178         HO    199    TYR     HH   3178     0.3992      1.008   ; qtot -2.94
  3179         CA    199    TYR    CE2   3179    -0.2341      12.01   ; qtot -3.174
  3180         HA    199    TYR    HE2   3180     0.1656      1.008   ; qtot -3.009
  3181         CA    199    TYR    CD2   3181    -0.1906      12.01   ; qtot -3.199
  3182         HA    199    TYR    HD2   3182     0.1699      1.008   ; qtot -3.029
  3183          C    199    TYR      C   3183     0.5973      12.01   ; qtot -2.432
  3184          O    199    TYR      O   3184    -0.5679         16   ; qtot -3
; residue 200 CYS rtp CYS  q  0.0
  3185          N    200    CYS      N   3185    -0.4157      14.01   ; qtot -3.416
  3186          H    200    CYS      H   3186     0.2719      1.008   ; qtot -3.144
  3187         CT    200    CYS     CA   3187     0.0213      12.01   ; qtot -3.122
  3188         H1    200    CYS     HA   3188     0.1124      1.008   ; qtot -3.01
  3189         CT    200    CYS     CB   3189    -0.1231      12.01   ; qtot -3.133
  3190         H1    200    CYS    HB1   3190     0.1112      1.008   ; qtot -3.022
  3191         H1    200    CYS    HB2   3191     0.1112      1.008   ; qtot -2.911
  3192         SH    200    CYS     SG   3192    -0.3119      32.06   ; qtot -3.223
  3193         HS    200    CYS     HG   3193     0.1933      1.008   ; qtot -3.029
  3194          C    200    CYS      C   3194     0.5973      12.01   ; qtot -2.432
  3195          O    200    CYS      O   3195    -0.5679         16   ; qtot -3
; residue 201 GLN rtp GLN  q  0.0
  3196          N    201    GLN      N   3196    -0.4157      14.01   ; qtot -3.416
  3197          H    201    GLN      H   3197     0.2719      1.008   ; qtot -3.144
  3198         CT    201    GLN     CA   3198    -0.0031      12.01   ; qtot -3.147
  3199         H1    201    GLN     HA   3199      0.085      1.008   ; qtot -3.062
  3200         CT    201    GLN     CB   3200    -0.0036      12.01   ; qtot -3.065
  3201         HC    201    GLN    HB1   3201     0.0171      1.008   ; qtot -3.048
  3202         HC    201    GLN    HB2   3202     0.0171      1.008   ; qtot -3.031
  3203         CT    201    GLN     CG   3203    -0.0645      12.01   ; qtot -3.096
  3204         HC    201    GLN    HG1   3204     0.0352      1.008   ; qtot -3.061
  3205         HC    201    GLN    HG2   3205     0.0352      1.008   ; qtot -3.025
  3206          C    201    GLN     CD   3206     0.6951      12.01   ; qtot -2.33
  3207          O    201    GLN    OE1   3207    -0.6086         16   ; qtot -2.939
  3208          N    201    GLN    NE2   3208    -0.9407      14.01   ; qtot -3.88
  3209          H    201    GLN   HE21   3209     0.4251      1.008   ; qtot -3.454
  3210          H    201    GLN   HE22   3210     0.4251      1.008   ; qtot -3.029
  3211          C    201    GLN      C   3211     0.5973      12.01   ; qtot -2.432
  3212          O    201    GLN      O   3212    -0.5679         16   ; qtot -3
; residue 202 SER rtp SER  q  0.0
  3213          N    202    SER      N   3213    -0.4157      14.01   ; qtot -3.416
  3214          H    202    SER      H   3214     0.2719      1.008   ; qtot -3.144
  3215         CT    202    SER     CA   3215    -0.0249      12.01   ; qtot -3.169
  3216         H1    202    SER     HA   3216     0.0843      1.008   ; qtot -3.084
  3217         CT    202    SER     CB   3217     0.2117      12.01   ; qtot -2.873
  3218         H1    202    SER    HB1   3218     0.0352      1.008   ; qtot -2.837
  3219         H1    202    SER    HB2   3219     0.0352      1.008   ; qtot -2.802
  3220         OH    202    SER     OG   3220    -0.6546         16   ; qtot -3.457
  3221         HO    202    SER     HG   3221     0.4275      1.008   ; qtot -3.029
  3222          C    202    SER      C   3222     0.5973      12.01   ; qtot -2.432
  3223          O    202    SER      O   3223    -0.5679         16   ; qtot -3
; residue 203 LYS rtp LYS  q +1.0
  3224          N    203    LYS      N   3224    -0.3479      14.01   ; qtot -3.348
  3225          H    203    LYS      H   3225     0.2747      1.008   ; qtot -3.073
  3226         CT    203    LYS     CA   3226      -0.24      12.01   ; qtot -3.313
  3227         H1    203    LYS     HA   3227     0.1426      1.008   ; qtot -3.171
  3228         CT    203    LYS     CB   3228    -0.0094      12.01   ; qtot -3.18
  3229         HC    203    LYS    HB1   3229     0.0362      1.008   ; qtot -3.144
  3230         HC    203    LYS    HB2   3230     0.0362      1.008   ; qtot -3.108
  3231         CT    203    LYS     CG   3231     0.0187      12.01   ; qtot -3.089
  3232         HC    203    LYS    HG1   3232     0.0103      1.008   ; qtot -3.079
  3233         HC    203    LYS    HG2   3233     0.0103      1.008   ; qtot -3.068
  3234         CT    203    LYS     CD   3234    -0.0479      12.01   ; qtot -3.116
  3235         HC    203    LYS    HD1   3235     0.0621      1.008   ; qtot -3.054
  3236         HC    203    LYS    HD2   3236     0.0621      1.008   ; qtot -2.992
  3237         CT    203    LYS     CE   3237    -0.0143      12.01   ; qtot -3.006
  3238         HP    203    LYS    HE1   3238     0.1135      1.008   ; qtot -2.893
  3239         HP    203    LYS    HE2   3239     0.1135      1.008   ; qtot -2.779
  3240         N3    203    LYS     NZ   3240    -0.3854      14.01   ; qtot -3.165
  3241          H    203    LYS    HZ1   3241       0.34      1.008   ; qtot -2.825
  3242          H    203    LYS    HZ2   3242       0.34      1.008   ; qtot -2.485
  3243          H    203    LYS    HZ3   3243       0.34      1.008   ; qtot -2.145
  3244          C    203    LYS      C   3244     0.7341      12.01   ; qtot -1.411
  3245          O    203    LYS      O   3245    -0.5894         16   ; qtot -2
; residue 204 GLY rtp GLY  q  0.0
  3246          N    204    GLY      N   3246    -0.4157      14.01   ; qtot -2.416
  3247          H    204    GLY      H   3247     0.2719      1.008   ; qtot -2.144
  3248         CT    204    GLY     CA   3248    -0.0252      12.01   ; qtot -2.169
  3249         H1    204    GLY    HA1   3249     0.0698      1.008   ; qtot -2.099
  3250         H1    204    GLY    HA2   3250     0.0698      1.008   ; qtot -2.029
  3251          C    204    GLY      C   3251     0.5973      12.01   ; qtot -1.432
  3252          O    204    GLY      O   3252    -0.5679         16   ; qtot -2
; residue 205 ILE rtp ILE  q  0.0
  3253          N    205    ILE      N   3253    -0.4157      14.01   ; qtot -2.416
  3254          H    205    ILE      H   3254     0.2719      1.008   ; qtot -2.144
  3255         CT    205    ILE     CA   3255    -0.0597      12.01   ; qtot -2.203
  3256         H1    205    ILE     HA   3256     0.0869      1.008   ; qtot -2.117
  3257         CT    205    ILE     CB   3257     0.1303      12.01   ; qtot -1.986
  3258         HC    205    ILE     HB   3258     0.0187      1.008   ; qtot -1.968
  3259         CT    205    ILE    CG2   3259    -0.3204      12.01   ; qtot -2.288
  3260         HC    205    ILE   HG21   3260     0.0882      1.008   ; qtot -2.2
  3261         HC    205    ILE   HG22   3261     0.0882      1.008   ; qtot -2.112
  3262         HC    205    ILE   HG23   3262     0.0882      1.008   ; qtot -2.023
  3263         CT    205    ILE    CG1   3263     -0.043      12.01   ; qtot -2.066
  3264         HC    205    ILE   HG11   3264     0.0236      1.008   ; qtot -2.043
  3265         HC    205    ILE   HG12   3265     0.0236      1.008   ; qtot -2.019
  3266         CT    205    ILE     CD   3266     -0.066      12.01   ; qtot -2.085
  3267         HC    205    ILE    HD1   3267     0.0186      1.008   ; qtot -2.067
  3268         HC    205    ILE    HD2   3268     0.0186      1.008   ; qtot -2.048
  3269         HC    205    ILE    HD3   3269     0.0186      1.008   ; qtot -2.029
  3270          C    205    ILE      C   3270     0.5973      12.01   ; qtot -1.432
  3271          O    205    ILE      O   3271    -0.5679         16   ; qtot -2
; residue 206 VAL rtp VAL  q  0.0
  3272          N    206    VAL      N   3272    -0.4157      14.01   ; qtot -2.416
  3273          H    206    VAL      H   3273     0.2719      1.008   ; qtot -2.144
  3274         CT    206    VAL     CA   3274    -0.0875      12.01   ; qtot -2.231
  3275         H1    206    VAL     HA   3275     0.0969      1.008   ; qtot -2.134
  3276         CT    206    VAL     CB   3276     0.2985      12.01   ; qtot -1.836
  3277         HC    206    VAL     HB   3277    -0.0297      1.008   ; qtot -1.866
  3278         CT    206    VAL    CG1   3278    -0.3192      12.01   ; qtot -2.185
  3279         HC    206    VAL   HG11   3279     0.0791      1.008   ; qtot -2.106
  3280         HC    206    VAL   HG12   3280     0.0791      1.008   ; qtot -2.027
  3281         HC    206    VAL   HG13   3281     0.0791      1.008   ; qtot -1.947
  3282         CT    206    VAL    CG2   3282    -0.3192      12.01   ; qtot -2.267
  3283         HC    206    VAL   HG21   3283     0.0791      1.008   ; qtot -2.188
  3284         HC    206    VAL   HG22   3284     0.0791      1.008   ; qtot -2.108
  3285         HC    206    VAL   HG23   3285     0.0791      1.008   ; qtot -2.029
  3286          C    206    VAL      C   3286     0.5973      12.01   ; qtot -1.432
  3287          O    206    VAL      O   3287    -0.5679         16   ; qtot -2
; residue 207 VAL rtp VAL  q  0.0
  3288          N    207    VAL      N   3288    -0.4157      14.01   ; qtot -2.416
  3289          H    207    VAL      H   3289     0.2719      1.008   ; qtot -2.144
  3290         CT    207    VAL     CA   3290    -0.0875      12.01   ; qtot -2.231
  3291         H1    207    VAL     HA   3291     0.0969      1.008   ; qtot -2.134
  3292         CT    207    VAL     CB   3292     0.2985      12.01   ; qtot -1.836
  3293         HC    207    VAL     HB   3293    -0.0297      1.008   ; qtot -1.866
  3294         CT    207    VAL    CG1   3294    -0.3192      12.01   ; qtot -2.185
  3295         HC    207    VAL   HG11   3295     0.0791      1.008   ; qtot -2.106
  3296         HC    207    VAL   HG12   3296     0.0791      1.008   ; qtot -2.027
  3297         HC    207    VAL   HG13   3297     0.0791      1.008   ; qtot -1.947
  3298         CT    207    VAL    CG2   3298    -0.3192      12.01   ; qtot -2.267
  3299         HC    207    VAL   HG21   3299     0.0791      1.008   ; qtot -2.188
  3300         HC    207    VAL   HG22   3300     0.0791      1.008   ; qtot -2.108
  3301         HC    207    VAL   HG23   3301     0.0791      1.008   ; qtot -2.029
  3302          C    207    VAL      C   3302     0.5973      12.01   ; qtot -1.432
  3303          O    207    VAL      O   3303    -0.5679         16   ; qtot -2
; residue 208 THR rtp THR  q  0.0
  3304          N    208    THR      N   3304    -0.4157      14.01   ; qtot -2.416
  3305          H    208    THR      H   3305     0.2719      1.008   ; qtot -2.144
  3306         CT    208    THR     CA   3306    -0.0389      12.01   ; qtot -2.183
  3307         H1    208    THR     HA   3307     0.1007      1.008   ; qtot -2.082
  3308         CT    208    THR     CB   3308     0.3654      12.01   ; qtot -1.717
  3309         H1    208    THR     HB   3309     0.0043      1.008   ; qtot -1.712
  3310         CT    208    THR    CG2   3310    -0.2438      12.01   ; qtot -1.956
  3311         HC    208    THR   HG21   3311     0.0642      1.008   ; qtot -1.892
  3312         HC    208    THR   HG22   3312     0.0642      1.008   ; qtot -1.828
  3313         HC    208    THR   HG23   3313     0.0642      1.008   ; qtot -1.763
  3314         OH    208    THR    OG1   3314    -0.6761         16   ; qtot -2.44
  3315         HO    208    THR    HG1   3315     0.4102      1.008   ; qtot -2.029
  3316          C    208    THR      C   3316     0.5973      12.01   ; qtot -1.432
  3317          O    208    THR      O   3317    -0.5679         16   ; qtot -2
; residue 209 ALA rtp ALA  q  0.0
  3318          N    209    ALA      N   3318    -0.4157      14.01   ; qtot -2.416
  3319          H    209    ALA      H   3319     0.2719      1.008   ; qtot -2.144
  3320         CT    209    ALA     CA   3320     0.0337      12.01   ; qtot -2.11
  3321         H1    209    ALA     HA   3321     0.0823      1.008   ; qtot -2.028
  3322         CT    209    ALA     CB   3322    -0.1825      12.01   ; qtot -2.21
  3323         HC    209    ALA    HB1   3323     0.0603      1.008   ; qtot -2.15
  3324         HC    209    ALA    HB2   3324     0.0603      1.008   ; qtot -2.09
  3325         HC    209    ALA    HB3   3325     0.0603      1.008   ; qtot -2.029
  3326          C    209    ALA      C   3326     0.5973      12.01   ; qtot -1.432
  3327          O    209    ALA      O   3327    -0.5679         16   ; qtot -2
; residue 210 TYR rtp TYR  q  0.0
  3328          N    210    TYR      N   3328    -0.4157      14.01   ; qtot -2.416
  3329          H    210    TYR      H   3329     0.2719      1.008   ; qtot -2.144
  3330         CT    210    TYR     CA   3330    -0.0014      12.01   ; qtot -2.145
  3331         H1    210    TYR     HA   3331     0.0876      1.008   ; qtot -2.058
  3332         CT    210    TYR     CB   3332    -0.0152      12.01   ; qtot -2.073
  3333         HC    210    TYR    HB1   3333     0.0295      1.008   ; qtot -2.043
  3334         HC    210    TYR    HB2   3334     0.0295      1.008   ; qtot -2.014
  3335         CA    210    TYR     CG   3335    -0.0011      12.01   ; qtot -2.015
  3336         CA    210    TYR    CD1   3336    -0.1906      12.01   ; qtot -2.205
  3337         HA    210    TYR    HD1   3337     0.1699      1.008   ; qtot -2.036
  3338         CA    210    TYR    CE1   3338    -0.2341      12.01   ; qtot -2.27
  3339         HA    210    TYR    HE1   3339     0.1656      1.008   ; qtot -2.104
  3340          C    210    TYR     CZ   3340     0.3226      12.01   ; qtot -1.781
  3341         OH    210    TYR     OH   3341    -0.5579         16   ; qtot -2.339
  3342         HO    210    TYR     HH   3342     0.3992      1.008   ; qtot -1.94
  3343         CA    210    TYR    CE2   3343    -0.2341      12.01   ; qtot -2.174
  3344         HA    210    TYR    HE2   3344     0.1656      1.008   ; qtot -2.009
  3345         CA    210    TYR    CD2   3345    -0.1906      12.01   ; qtot -2.199
  3346         HA    210    TYR    HD2   3346     0.1699      1.008   ; qtot -2.029
  3347          C    210    TYR      C   3347     0.5973      12.01   ; qtot -1.432
  3348          O    210    TYR      O   3348    -0.5679         16   ; qtot -2
; residue 211 SER rtp SER  q  0.0
  3349          N    211    SER      N   3349    -0.4157      14.01   ; qtot -2.416
  3350          H    211    SER      H   3350     0.2719      1.008   ; qtot -2.144
  3351         CT    211    SER     CA   3351    -0.0249      12.01   ; qtot -2.169
  3352         H1    211    SER     HA   3352     0.0843      1.008   ; qtot -2.084
  3353         CT    211    SER     CB   3353     0.2117      12.01   ; qtot -1.873
  3354         H1    211    SER    HB1   3354     0.0352      1.008   ; qtot -1.837
  3355         H1    211    SER    HB2   3355     0.0352      1.008   ; qtot -1.802
  3356         OH    211    SER     OG   3356    -0.6546         16   ; qtot -2.457
  3357         HO    211    SER     HG   3357     0.4275      1.008   ; qtot -2.029
  3358          C    211    SER      C   3358     0.5973      12.01   ; qtot -1.432
  3359          O    211    SER      O   3359    -0.5679         16   ; qtot -2
; residue 212 PRO rtp PRO  q  0.0
  3360          N    212    PRO      N   3360    -0.2548      14.01   ; qtot -2.255
  3361         CT    212    PRO     CD   3361     0.0192      12.01   ; qtot -2.236
  3362         H1    212    PRO    HD1   3362     0.0391      1.008   ; qtot -2.196
  3363         H1    212    PRO    HD2   3363     0.0391      1.008   ; qtot -2.157
  3364         CT    212    PRO     CG   3364     0.0189      12.01   ; qtot -2.138
  3365         HC    212    PRO    HG1   3365     0.0213      1.008   ; qtot -2.117
  3366         HC    212    PRO    HG2   3366     0.0213      1.008   ; qtot -2.096
  3367         CT    212    PRO     CB   3367     -0.007      12.01   ; qtot -2.103
  3368         HC    212    PRO    HB1   3368     0.0253      1.008   ; qtot -2.078
  3369         HC    212    PRO    HB2   3369     0.0253      1.008   ; qtot -2.052
  3370         CT    212    PRO     CA   3370    -0.0266      12.01   ; qtot -2.079
  3371         H1    212    PRO     HA   3371     0.0641      1.008   ; qtot -2.015
  3372          C    212    PRO      C   3372     0.5896      12.01   ; qtot -1.425
  3373          O    212    PRO      O   3373    -0.5748         16   ; qtot -2
; residue 213 LEU rtp LEU  q  0.0
  3374          N    213    LEU      N   3374    -0.4157      14.01   ; qtot -2.416
  3375          H    213    LEU      H   3375     0.2719      1.008   ; qtot -2.144
  3376         CT    213    LEU     CA   3376    -0.0518      12.01   ; qtot -2.196
  3377         H1    213    LEU     HA   3377     0.0922      1.008   ; qtot -2.103
  3378         CT    213    LEU     CB   3378    -0.1102      12.01   ; qtot -2.214
  3379         HC    213    LEU    HB1   3379     0.0457      1.008   ; qtot -2.168
  3380         HC    213    LEU    HB2   3380     0.0457      1.008   ; qtot -2.122
  3381         CT    213    LEU     CG   3381     0.3531      12.01   ; qtot -1.769
  3382         HC    213    LEU     HG   3382    -0.0361      1.008   ; qtot -1.805
  3383         CT    213    LEU    CD1   3383    -0.4121      12.01   ; qtot -2.217
  3384         HC    213    LEU   HD11   3384        0.1      1.008   ; qtot -2.117
  3385         HC    213    LEU   HD12   3385        0.1      1.008   ; qtot -2.017
  3386         HC    213    LEU   HD13   3386        0.1      1.008   ; qtot -1.917
  3387         CT    213    LEU    CD2   3387    -0.4121      12.01   ; qtot -2.329
  3388         HC    213    LEU   HD21   3388        0.1      1.008   ; qtot -2.229
  3389         HC    213    LEU   HD22   3389        0.1      1.008   ; qtot -2.129
  3390         HC    213    LEU   HD23   3390        0.1      1.008   ; qtot -2.029
  3391          C    213    LEU      C   3391     0.5973      12.01   ; qtot -1.432
  3392          O    213    LEU      O   3392    -0.5679         16   ; qtot -2
; residue 214 GLY rtp GLY  q  0.0
  3393          N    214    GLY      N   3393    -0.4157      14.01   ; qtot -2.416
  3394          H    214    GLY      H   3394     0.2719      1.008   ; qtot -2.144
  3395         CT    214    GLY     CA   3395    -0.0252      12.01   ; qtot -2.169
  3396         H1    214    GLY    HA1   3396     0.0698      1.008   ; qtot -2.099
  3397         H1    214    GLY    HA2   3397     0.0698      1.008   ; qtot -2.029
  3398          C    214    GLY      C   3398     0.5973      12.01   ; qtot -1.432
  3399          O    214    GLY      O   3399    -0.5679         16   ; qtot -2
; residue 215 SER rtp SER  q  0.0
  3400          N    215    SER      N   3400    -0.4157      14.01   ; qtot -2.416
  3401          H    215    SER      H   3401     0.2719      1.008   ; qtot -2.144
  3402         CT    215    SER     CA   3402    -0.0249      12.01   ; qtot -2.169
  3403         H1    215    SER     HA   3403     0.0843      1.008   ; qtot -2.084
  3404         CT    215    SER     CB   3404     0.2117      12.01   ; qtot -1.873
  3405         H1    215    SER    HB1   3405     0.0352      1.008   ; qtot -1.837
  3406         H1    215    SER    HB2   3406     0.0352      1.008   ; qtot -1.802
  3407         OH    215    SER     OG   3407    -0.6546         16   ; qtot -2.457
  3408         HO    215    SER     HG   3408     0.4275      1.008   ; qtot -2.029
  3409          C    215    SER      C   3409     0.5973      12.01   ; qtot -1.432
  3410          O    215    SER      O   3410    -0.5679         16   ; qtot -2
; residue 216 PRO rtp PRO  q  0.0
  3411          N    216    PRO      N   3411    -0.2548      14.01   ; qtot -2.255
  3412         CT    216    PRO     CD   3412     0.0192      12.01   ; qtot -2.236
  3413         H1    216    PRO    HD1   3413     0.0391      1.008   ; qtot -2.196
  3414         H1    216    PRO    HD2   3414     0.0391      1.008   ; qtot -2.157
  3415         CT    216    PRO     CG   3415     0.0189      12.01   ; qtot -2.138
  3416         HC    216    PRO    HG1   3416     0.0213      1.008   ; qtot -2.117
  3417         HC    216    PRO    HG2   3417     0.0213      1.008   ; qtot -2.096
  3418         CT    216    PRO     CB   3418     -0.007      12.01   ; qtot -2.103
  3419         HC    216    PRO    HB1   3419     0.0253      1.008   ; qtot -2.078
  3420         HC    216    PRO    HB2   3420     0.0253      1.008   ; qtot -2.052
  3421         CT    216    PRO     CA   3421    -0.0266      12.01   ; qtot -2.079
  3422         H1    216    PRO     HA   3422     0.0641      1.008   ; qtot -2.015
  3423          C    216    PRO      C   3423     0.5896      12.01   ; qtot -1.425
  3424          O    216    PRO      O   3424    -0.5748         16   ; qtot -2
; residue 217 ASP rtp ASP  q -1.0
  3425          N    217    ASP      N   3425    -0.5163      14.01   ; qtot -2.516
  3426          H    217    ASP      H   3426     0.2936      1.008   ; qtot -2.223
  3427         CT    217    ASP     CA   3427     0.0381      12.01   ; qtot -2.185
  3428         H1    217    ASP     HA   3428      0.088      1.008   ; qtot -2.097
  3429         CT    217    ASP     CB   3429    -0.0303      12.01   ; qtot -2.127
  3430         HC    217    ASP    HB1   3430    -0.0122      1.008   ; qtot -2.139
  3431         HC    217    ASP    HB2   3431    -0.0122      1.008   ; qtot -2.151
  3432          C    217    ASP     CG   3432     0.7994      12.01   ; qtot -1.352
  3433         O2    217    ASP    OD1   3433    -0.8014         16   ; qtot -2.153
  3434         O2    217    ASP    OD2   3434    -0.8014         16   ; qtot -2.955
  3435          C    217    ASP      C   3435     0.5366      12.01   ; qtot -2.418
  3436          O    217    ASP      O   3436    -0.5819         16   ; qtot -3
; residue 218 ARG rtp ARG  q +1.0
  3437          N    218    ARG      N   3437    -0.3479      14.01   ; qtot -3.348
  3438          H    218    ARG      H   3438     0.2747      1.008   ; qtot -3.073
  3439         CT    218    ARG     CA   3439    -0.2637      12.01   ; qtot -3.337
  3440         H1    218    ARG     HA   3440      0.156      1.008   ; qtot -3.181
  3441         CT    218    ARG     CB   3441    -0.0007      12.01   ; qtot -3.182
  3442         HC    218    ARG    HB1   3442     0.0327      1.008   ; qtot -3.149
  3443         HC    218    ARG    HB2   3443     0.0327      1.008   ; qtot -3.116
  3444         CT    218    ARG     CG   3444      0.039      12.01   ; qtot -3.077
  3445         HC    218    ARG    HG1   3445     0.0285      1.008   ; qtot -3.049
  3446         HC    218    ARG    HG2   3446     0.0285      1.008   ; qtot -3.02
  3447         CT    218    ARG     CD   3447     0.0486      12.01   ; qtot -2.972
  3448         H1    218    ARG    HD1   3448     0.0687      1.008   ; qtot -2.903
  3449         H1    218    ARG    HD2   3449     0.0687      1.008   ; qtot -2.834
  3450         N2    218    ARG     NE   3450    -0.5295      14.01   ; qtot -3.364
  3451          H    218    ARG     HE   3451     0.3456      1.008   ; qtot -3.018
  3452         CA    218    ARG     CZ   3452     0.8076      12.01   ; qtot -2.21
  3453         N2    218    ARG    NH1   3453    -0.8627      14.01   ; qtot -3.073
  3454          H    218    ARG   HH11   3454     0.4478      1.008   ; qtot -2.625
  3455          H    218    ARG   HH12   3455     0.4478      1.008   ; qtot -2.178
  3456         N2    218    ARG    NH2   3456    -0.8627      14.01   ; qtot -3.04
  3457          H    218    ARG   HH21   3457     0.4478      1.008   ; qtot -2.592
  3458          H    218    ARG   HH22   3458     0.4478      1.008   ; qtot -2.145
  3459          C    218    ARG      C   3459     0.7341      12.01   ; qtot -1.411
  3460          O    218    ARG      O   3460    -0.5894         16   ; qtot -2
; residue 219 PRO rtp PRO  q  0.0
  3461          N    219    PRO      N   3461    -0.2548      14.01   ; qtot -2.255
  3462         CT    219    PRO     CD   3462     0.0192      12.01   ; qtot -2.236
  3463         H1    219    PRO    HD1   3463     0.0391      1.008   ; qtot -2.196
  3464         H1    219    PRO    HD2   3464     0.0391      1.008   ; qtot -2.157
  3465         CT    219    PRO     CG   3465     0.0189      12.01   ; qtot -2.138
  3466         HC    219    PRO    HG1   3466     0.0213      1.008   ; qtot -2.117
  3467         HC    219    PRO    HG2   3467     0.0213      1.008   ; qtot -2.096
  3468         CT    219    PRO     CB   3468     -0.007      12.01   ; qtot -2.103
  3469         HC    219    PRO    HB1   3469     0.0253      1.008   ; qtot -2.078
  3470         HC    219    PRO    HB2   3470     0.0253      1.008   ; qtot -2.052
  3471         CT    219    PRO     CA   3471    -0.0266      12.01   ; qtot -2.079
  3472         H1    219    PRO     HA   3472     0.0641      1.008   ; qtot -2.015
  3473          C    219    PRO      C   3473     0.5896      12.01   ; qtot -1.425
  3474          O    219    PRO      O   3474    -0.5748         16   ; qtot -2
; residue 220 TRP rtp TRP  q  0.0
  3475          N    220    TRP      N   3475    -0.4157      14.01   ; qtot -2.416
  3476          H    220    TRP      H   3476     0.2719      1.008   ; qtot -2.144
  3477         CT    220    TRP     CA   3477    -0.0275      12.01   ; qtot -2.171
  3478         H1    220    TRP     HA   3478     0.1123      1.008   ; qtot -2.059
  3479         CT    220    TRP     CB   3479     -0.005      12.01   ; qtot -2.064
  3480         HC    220    TRP    HB1   3480     0.0339      1.008   ; qtot -2.03
  3481         HC    220    TRP    HB2   3481     0.0339      1.008   ; qtot -1.996
  3482         C*    220    TRP     CG   3482    -0.1415      12.01   ; qtot -2.138
  3483         CW    220    TRP    CD1   3483    -0.1638      12.01   ; qtot -2.301
  3484         H4    220    TRP    HD1   3484     0.2062      1.008   ; qtot -2.095
  3485         NA    220    TRP    NE1   3485    -0.3418      14.01   ; qtot -2.437
  3486          H    220    TRP    HE1   3486     0.3412      1.008   ; qtot -2.096
  3487         CN    220    TRP    CE2   3487      0.138      12.01   ; qtot -1.958
  3488         CA    220    TRP    CZ2   3488    -0.2601      12.01   ; qtot -2.218
  3489         HA    220    TRP    HZ2   3489     0.1572      1.008   ; qtot -2.061
  3490         CA    220    TRP    CH2   3490    -0.1134      12.01   ; qtot -2.174
  3491         HA    220    TRP    HH2   3491     0.1417      1.008   ; qtot -2.032
  3492         CA    220    TRP    CZ3   3492    -0.1972      12.01   ; qtot -2.23
  3493         HA    220    TRP    HZ3   3493     0.1447      1.008   ; qtot -2.085
  3494         CA    220    TRP    CE3   3494    -0.2387      12.01   ; qtot -2.324
  3495         HA    220    TRP    HE3   3495       0.17      1.008   ; qtot -2.154
  3496         CB    220    TRP    CD2   3496     0.1243      12.01   ; qtot -2.029
  3497          C    220    TRP      C   3497     0.5973      12.01   ; qtot -1.432
  3498          O    220    TRP      O   3498    -0.5679         16   ; qtot -2
; residue 221 ALA rtp ALA  q  0.0
  3499          N    221    ALA      N   3499    -0.4157      14.01   ; qtot -2.416
  3500          H    221    ALA      H   3500     0.2719      1.008   ; qtot -2.144
  3501         CT    221    ALA     CA   3501     0.0337      12.01   ; qtot -2.11
  3502         H1    221    ALA     HA   3502     0.0823      1.008   ; qtot -2.028
  3503         CT    221    ALA     CB   3503    -0.1825      12.01   ; qtot -2.21
  3504         HC    221    ALA    HB1   3504     0.0603      1.008   ; qtot -2.15
  3505         HC    221    ALA    HB2   3505     0.0603      1.008   ; qtot -2.09
  3506         HC    221    ALA    HB3   3506     0.0603      1.008   ; qtot -2.029
  3507          C    221    ALA      C   3507     0.5973      12.01   ; qtot -1.432
  3508          O    221    ALA      O   3508    -0.5679         16   ; qtot -2
; residue 222 LYS rtp LYS  q +1.0
  3509          N    222    LYS      N   3509    -0.3479      14.01   ; qtot -2.348
  3510          H    222    LYS      H   3510     0.2747      1.008   ; qtot -2.073
  3511         CT    222    LYS     CA   3511      -0.24      12.01   ; qtot -2.313
  3512         H1    222    LYS     HA   3512     0.1426      1.008   ; qtot -2.171
  3513         CT    222    LYS     CB   3513    -0.0094      12.01   ; qtot -2.18
  3514         HC    222    LYS    HB1   3514     0.0362      1.008   ; qtot -2.144
  3515         HC    222    LYS    HB2   3515     0.0362      1.008   ; qtot -2.108
  3516         CT    222    LYS     CG   3516     0.0187      12.01   ; qtot -2.089
  3517         HC    222    LYS    HG1   3517     0.0103      1.008   ; qtot -2.079
  3518         HC    222    LYS    HG2   3518     0.0103      1.008   ; qtot -2.068
  3519         CT    222    LYS     CD   3519    -0.0479      12.01   ; qtot -2.116
  3520         HC    222    LYS    HD1   3520     0.0621      1.008   ; qtot -2.054
  3521         HC    222    LYS    HD2   3521     0.0621      1.008   ; qtot -1.992
  3522         CT    222    LYS     CE   3522    -0.0143      12.01   ; qtot -2.006
  3523         HP    222    LYS    HE1   3523     0.1135      1.008   ; qtot -1.893
  3524         HP    222    LYS    HE2   3524     0.1135      1.008   ; qtot -1.779
  3525         N3    222    LYS     NZ   3525    -0.3854      14.01   ; qtot -2.165
  3526          H    222    LYS    HZ1   3526       0.34      1.008   ; qtot -1.825
  3527          H    222    LYS    HZ2   3527       0.34      1.008   ; qtot -1.485
  3528          H    222    LYS    HZ3   3528       0.34      1.008   ; qtot -1.145
  3529          C    222    LYS      C   3529     0.7341      12.01   ; qtot -0.4106
  3530          O    222    LYS      O   3530    -0.5894         16   ; qtot -1
; residue 223 PRO rtp PRO  q  0.0
  3531          N    223    PRO      N   3531    -0.2548      14.01   ; qtot -1.255
  3532         CT    223    PRO     CD   3532     0.0192      12.01   ; qtot -1.236
  3533         H1    223    PRO    HD1   3533     0.0391      1.008   ; qtot -1.196
  3534         H1    223    PRO    HD2   3534     0.0391      1.008   ; qtot -1.157
  3535         CT    223    PRO     CG   3535     0.0189      12.01   ; qtot -1.138
  3536         HC    223    PRO    HG1   3536     0.0213      1.008   ; qtot -1.117
  3537         HC    223    PRO    HG2   3537     0.0213      1.008   ; qtot -1.096
  3538         CT    223    PRO     CB   3538     -0.007      12.01   ; qtot -1.103
  3539         HC    223    PRO    HB1   3539     0.0253      1.008   ; qtot -1.078
  3540         HC    223    PRO    HB2   3540     0.0253      1.008   ; qtot -1.052
  3541         CT    223    PRO     CA   3541    -0.0266      12.01   ; qtot -1.079
  3542         H1    223    PRO     HA   3542     0.0641      1.008   ; qtot -1.015
  3543          C    223    PRO      C   3543     0.5896      12.01   ; qtot -0.4252
  3544          O    223    PRO      O   3544    -0.5748         16   ; qtot -1
; residue 224 GLU rtp GLU  q -1.0
  3545          N    224    GLU      N   3545    -0.5163      14.01   ; qtot -1.516
  3546          H    224    GLU      H   3546     0.2936      1.008   ; qtot -1.223
  3547         CT    224    GLU     CA   3547     0.0397      12.01   ; qtot -1.183
  3548         H1    224    GLU     HA   3548     0.1105      1.008   ; qtot -1.072
  3549         CT    224    GLU     CB   3549      0.056      12.01   ; qtot -1.016
  3550         HC    224    GLU    HB1   3550    -0.0173      1.008   ; qtot -1.034
  3551         HC    224    GLU    HB2   3551    -0.0173      1.008   ; qtot -1.051
  3552         CT    224    GLU     CG   3552     0.0136      12.01   ; qtot -1.037
  3553         HC    224    GLU    HG1   3553    -0.0425      1.008   ; qtot -1.08
  3554         HC    224    GLU    HG2   3554    -0.0425      1.008   ; qtot -1.122
  3555          C    224    GLU     CD   3555     0.8054      12.01   ; qtot -0.3171
  3556         O2    224    GLU    OE1   3556    -0.8188         16   ; qtot -1.136
  3557         O2    224    GLU    OE2   3557    -0.8188         16   ; qtot -1.955
  3558          C    224    GLU      C   3558     0.5366      12.01   ; qtot -1.418
  3559          O    224    GLU      O   3559    -0.5819         16   ; qtot -2
; residue 225 ASP rtp ASP  q -1.0
  3560          N    225    ASP      N   3560    -0.5163      14.01   ; qtot -2.516
  3561          H    225    ASP      H   3561     0.2936      1.008   ; qtot -2.223
  3562         CT    225    ASP     CA   3562     0.0381      12.01   ; qtot -2.185
  3563         H1    225    ASP     HA   3563      0.088      1.008   ; qtot -2.097
  3564         CT    225    ASP     CB   3564    -0.0303      12.01   ; qtot -2.127
  3565         HC    225    ASP    HB1   3565    -0.0122      1.008   ; qtot -2.139
  3566         HC    225    ASP    HB2   3566    -0.0122      1.008   ; qtot -2.151
  3567          C    225    ASP     CG   3567     0.7994      12.01   ; qtot -1.352
  3568         O2    225    ASP    OD1   3568    -0.8014         16   ; qtot -2.153
  3569         O2    225    ASP    OD2   3569    -0.8014         16   ; qtot -2.955
  3570          C    225    ASP      C   3570     0.5366      12.01   ; qtot -2.418
  3571          O    225    ASP      O   3571    -0.5819         16   ; qtot -3
; residue 226 PRO rtp PRO  q  0.0
  3572          N    226    PRO      N   3572    -0.2548      14.01   ; qtot -3.255
  3573         CT    226    PRO     CD   3573     0.0192      12.01   ; qtot -3.236
  3574         H1    226    PRO    HD1   3574     0.0391      1.008   ; qtot -3.196
  3575         H1    226    PRO    HD2   3575     0.0391      1.008   ; qtot -3.157
  3576         CT    226    PRO     CG   3576     0.0189      12.01   ; qtot -3.138
  3577         HC    226    PRO    HG1   3577     0.0213      1.008   ; qtot -3.117
  3578         HC    226    PRO    HG2   3578     0.0213      1.008   ; qtot -3.096
  3579         CT    226    PRO     CB   3579     -0.007      12.01   ; qtot -3.103
  3580         HC    226    PRO    HB1   3580     0.0253      1.008   ; qtot -3.078
  3581         HC    226    PRO    HB2   3581     0.0253      1.008   ; qtot -3.052
  3582         CT    226    PRO     CA   3582    -0.0266      12.01   ; qtot -3.079
  3583         H1    226    PRO     HA   3583     0.0641      1.008   ; qtot -3.015
  3584          C    226    PRO      C   3584     0.5896      12.01   ; qtot -2.425
  3585          O    226    PRO      O   3585    -0.5748         16   ; qtot -3
; residue 227 SER rtp SER  q  0.0
  3586          N    227    SER      N   3586    -0.4157      14.01   ; qtot -3.416
  3587          H    227    SER      H   3587     0.2719      1.008   ; qtot -3.144
  3588         CT    227    SER     CA   3588    -0.0249      12.01   ; qtot -3.169
  3589         H1    227    SER     HA   3589     0.0843      1.008   ; qtot -3.084
  3590         CT    227    SER     CB   3590     0.2117      12.01   ; qtot -2.873
  3591         H1    227    SER    HB1   3591     0.0352      1.008   ; qtot -2.837
  3592         H1    227    SER    HB2   3592     0.0352      1.008   ; qtot -2.802
  3593         OH    227    SER     OG   3593    -0.6546         16   ; qtot -3.457
  3594         HO    227    SER     HG   3594     0.4275      1.008   ; qtot -3.029
  3595          C    227    SER      C   3595     0.5973      12.01   ; qtot -2.432
  3596          O    227    SER      O   3596    -0.5679         16   ; qtot -3
; residue 228 LEU rtp LEU  q  0.0
  3597          N    228    LEU      N   3597    -0.4157      14.01   ; qtot -3.416
  3598          H    228    LEU      H   3598     0.2719      1.008   ; qtot -3.144
  3599         CT    228    LEU     CA   3599    -0.0518      12.01   ; qtot -3.196
  3600         H1    228    LEU     HA   3600     0.0922      1.008   ; qtot -3.103
  3601         CT    228    LEU     CB   3601    -0.1102      12.01   ; qtot -3.214
  3602         HC    228    LEU    HB1   3602     0.0457      1.008   ; qtot -3.168
  3603         HC    228    LEU    HB2   3603     0.0457      1.008   ; qtot -3.122
  3604         CT    228    LEU     CG   3604     0.3531      12.01   ; qtot -2.769
  3605         HC    228    LEU     HG   3605    -0.0361      1.008   ; qtot -2.805
  3606         CT    228    LEU    CD1   3606    -0.4121      12.01   ; qtot -3.217
  3607         HC    228    LEU   HD11   3607        0.1      1.008   ; qtot -3.117
  3608         HC    228    LEU   HD12   3608        0.1      1.008   ; qtot -3.017
  3609         HC    228    LEU   HD13   3609        0.1      1.008   ; qtot -2.917
  3610         CT    228    LEU    CD2   3610    -0.4121      12.01   ; qtot -3.329
  3611         HC    228    LEU   HD21   3611        0.1      1.008   ; qtot -3.229
  3612         HC    228    LEU   HD22   3612        0.1      1.008   ; qtot -3.129
  3613         HC    228    LEU   HD23   3613        0.1      1.008   ; qtot -3.029
  3614          C    228    LEU      C   3614     0.5973      12.01   ; qtot -2.432
  3615          O    228    LEU      O   3615    -0.5679         16   ; qtot -3
; residue 229 LEU rtp LEU  q  0.0
  3616          N    229    LEU      N   3616    -0.4157      14.01   ; qtot -3.416
  3617          H    229    LEU      H   3617     0.2719      1.008   ; qtot -3.144
  3618         CT    229    LEU     CA   3618    -0.0518      12.01   ; qtot -3.196
  3619         H1    229    LEU     HA   3619     0.0922      1.008   ; qtot -3.103
  3620         CT    229    LEU     CB   3620    -0.1102      12.01   ; qtot -3.214
  3621         HC    229    LEU    HB1   3621     0.0457      1.008   ; qtot -3.168
  3622         HC    229    LEU    HB2   3622     0.0457      1.008   ; qtot -3.122
  3623         CT    229    LEU     CG   3623     0.3531      12.01   ; qtot -2.769
  3624         HC    229    LEU     HG   3624    -0.0361      1.008   ; qtot -2.805
  3625         CT    229    LEU    CD1   3625    -0.4121      12.01   ; qtot -3.217
  3626         HC    229    LEU   HD11   3626        0.1      1.008   ; qtot -3.117
  3627         HC    229    LEU   HD12   3627        0.1      1.008   ; qtot -3.017
  3628         HC    229    LEU   HD13   3628        0.1      1.008   ; qtot -2.917
  3629         CT    229    LEU    CD2   3629    -0.4121      12.01   ; qtot -3.329
  3630         HC    229    LEU   HD21   3630        0.1      1.008   ; qtot -3.229
  3631         HC    229    LEU   HD22   3631        0.1      1.008   ; qtot -3.129
  3632         HC    229    LEU   HD23   3632        0.1      1.008   ; qtot -3.029
  3633          C    229    LEU      C   3633     0.5973      12.01   ; qtot -2.432
  3634          O    229    LEU      O   3634    -0.5679         16   ; qtot -3
; residue 230 GLU rtp GLU  q -1.0
  3635          N    230    GLU      N   3635    -0.5163      14.01   ; qtot -3.516
  3636          H    230    GLU      H   3636     0.2936      1.008   ; qtot -3.223
  3637         CT    230    GLU     CA   3637     0.0397      12.01   ; qtot -3.183
  3638         H1    230    GLU     HA   3638     0.1105      1.008   ; qtot -3.072
  3639         CT    230    GLU     CB   3639      0.056      12.01   ; qtot -3.016
  3640         HC    230    GLU    HB1   3640    -0.0173      1.008   ; qtot -3.034
  3641         HC    230    GLU    HB2   3641    -0.0173      1.008   ; qtot -3.051
  3642         CT    230    GLU     CG   3642     0.0136      12.01   ; qtot -3.037
  3643         HC    230    GLU    HG1   3643    -0.0425      1.008   ; qtot -3.08
  3644         HC    230    GLU    HG2   3644    -0.0425      1.008   ; qtot -3.122
  3645          C    230    GLU     CD   3645     0.8054      12.01   ; qtot -2.317
  3646         O2    230    GLU    OE1   3646    -0.8188         16   ; qtot -3.136
  3647         O2    230    GLU    OE2   3647    -0.8188         16   ; qtot -3.955
  3648          C    230    GLU      C   3648     0.5366      12.01   ; qtot -3.418
  3649          O    230    GLU      O   3649    -0.5819         16   ; qtot -4
; residue 231 ASP rtp ASP  q -1.0
  3650          N    231    ASP      N   3650    -0.5163      14.01   ; qtot -4.516
  3651          H    231    ASP      H   3651     0.2936      1.008   ; qtot -4.223
  3652         CT    231    ASP     CA   3652     0.0381      12.01   ; qtot -4.185
  3653         H1    231    ASP     HA   3653      0.088      1.008   ; qtot -4.097
  3654         CT    231    ASP     CB   3654    -0.0303      12.01   ; qtot -4.127
  3655         HC    231    ASP    HB1   3655    -0.0122      1.008   ; qtot -4.139
  3656         HC    231    ASP    HB2   3656    -0.0122      1.008   ; qtot -4.151
  3657          C    231    ASP     CG   3657     0.7994      12.01   ; qtot -3.352
  3658         O2    231    ASP    OD1   3658    -0.8014         16   ; qtot -4.153
  3659         O2    231    ASP    OD2   3659    -0.8014         16   ; qtot -4.955
  3660          C    231    ASP      C   3660     0.5366      12.01   ; qtot -4.418
  3661          O    231    ASP      O   3661    -0.5819         16   ; qtot -5
; residue 232 PRO rtp PRO  q  0.0
  3662          N    232    PRO      N   3662    -0.2548      14.01   ; qtot -5.255
  3663         CT    232    PRO     CD   3663     0.0192      12.01   ; qtot -5.236
  3664         H1    232    PRO    HD1   3664     0.0391      1.008   ; qtot -5.196
  3665         H1    232    PRO    HD2   3665     0.0391      1.008   ; qtot -5.157
  3666         CT    232    PRO     CG   3666     0.0189      12.01   ; qtot -5.138
  3667         HC    232    PRO    HG1   3667     0.0213      1.008   ; qtot -5.117
  3668         HC    232    PRO    HG2   3668     0.0213      1.008   ; qtot -5.096
  3669         CT    232    PRO     CB   3669     -0.007      12.01   ; qtot -5.103
  3670         HC    232    PRO    HB1   3670     0.0253      1.008   ; qtot -5.078
  3671         HC    232    PRO    HB2   3671     0.0253      1.008   ; qtot -5.052
  3672         CT    232    PRO     CA   3672    -0.0266      12.01   ; qtot -5.079
  3673         H1    232    PRO     HA   3673     0.0641      1.008   ; qtot -5.015
  3674          C    232    PRO      C   3674     0.5896      12.01   ; qtot -4.425
  3675          O    232    PRO      O   3675    -0.5748         16   ; qtot -5
; residue 233 ARG rtp ARG  q +1.0
  3676          N    233    ARG      N   3676    -0.3479      14.01   ; qtot -5.348
  3677          H    233    ARG      H   3677     0.2747      1.008   ; qtot -5.073
  3678         CT    233    ARG     CA   3678    -0.2637      12.01   ; qtot -5.337
  3679         H1    233    ARG     HA   3679      0.156      1.008   ; qtot -5.181
  3680         CT    233    ARG     CB   3680    -0.0007      12.01   ; qtot -5.182
  3681         HC    233    ARG    HB1   3681     0.0327      1.008   ; qtot -5.149
  3682         HC    233    ARG    HB2   3682     0.0327      1.008   ; qtot -5.116
  3683         CT    233    ARG     CG   3683      0.039      12.01   ; qtot -5.077
  3684         HC    233    ARG    HG1   3684     0.0285      1.008   ; qtot -5.049
  3685         HC    233    ARG    HG2   3685     0.0285      1.008   ; qtot -5.02
  3686         CT    233    ARG     CD   3686     0.0486      12.01   ; qtot -4.972
  3687         H1    233    ARG    HD1   3687     0.0687      1.008   ; qtot -4.903
  3688         H1    233    ARG    HD2   3688     0.0687      1.008   ; qtot -4.834
  3689         N2    233    ARG     NE   3689    -0.5295      14.01   ; qtot -5.364
  3690          H    233    ARG     HE   3690     0.3456      1.008   ; qtot -5.018
  3691         CA    233    ARG     CZ   3691     0.8076      12.01   ; qtot -4.21
  3692         N2    233    ARG    NH1   3692    -0.8627      14.01   ; qtot -5.073
  3693          H    233    ARG   HH11   3693     0.4478      1.008   ; qtot -4.625
  3694          H    233    ARG   HH12   3694     0.4478      1.008   ; qtot -4.178
  3695         N2    233    ARG    NH2   3695    -0.8627      14.01   ; qtot -5.04
  3696          H    233    ARG   HH21   3696     0.4478      1.008   ; qtot -4.592
  3697          H    233    ARG   HH22   3697     0.4478      1.008   ; qtot -4.145
  3698          C    233    ARG      C   3698     0.7341      12.01   ; qtot -3.411
  3699          O    233    ARG      O   3699    -0.5894         16   ; qtot -4
; residue 234 ILE rtp ILE  q  0.0
  3700          N    234    ILE      N   3700    -0.4157      14.01   ; qtot -4.416
  3701          H    234    ILE      H   3701     0.2719      1.008   ; qtot -4.144
  3702         CT    234    ILE     CA   3702    -0.0597      12.01   ; qtot -4.203
  3703         H1    234    ILE     HA   3703     0.0869      1.008   ; qtot -4.117
  3704         CT    234    ILE     CB   3704     0.1303      12.01   ; qtot -3.986
  3705         HC    234    ILE     HB   3705     0.0187      1.008   ; qtot -3.968
  3706         CT    234    ILE    CG2   3706    -0.3204      12.01   ; qtot -4.288
  3707         HC    234    ILE   HG21   3707     0.0882      1.008   ; qtot -4.2
  3708         HC    234    ILE   HG22   3708     0.0882      1.008   ; qtot -4.112
  3709         HC    234    ILE   HG23   3709     0.0882      1.008   ; qtot -4.023
  3710         CT    234    ILE    CG1   3710     -0.043      12.01   ; qtot -4.066
  3711         HC    234    ILE   HG11   3711     0.0236      1.008   ; qtot -4.043
  3712         HC    234    ILE   HG12   3712     0.0236      1.008   ; qtot -4.019
  3713         CT    234    ILE     CD   3713     -0.066      12.01   ; qtot -4.085
  3714         HC    234    ILE    HD1   3714     0.0186      1.008   ; qtot -4.067
  3715         HC    234    ILE    HD2   3715     0.0186      1.008   ; qtot -4.048
  3716         HC    234    ILE    HD3   3716     0.0186      1.008   ; qtot -4.029
  3717          C    234    ILE      C   3717     0.5973      12.01   ; qtot -3.432
  3718          O    234    ILE      O   3718    -0.5679         16   ; qtot -4
; residue 235 LYS rtp LYS  q +1.0
  3719          N    235    LYS      N   3719    -0.3479      14.01   ; qtot -4.348
  3720          H    235    LYS      H   3720     0.2747      1.008   ; qtot -4.073
  3721         CT    235    LYS     CA   3721      -0.24      12.01   ; qtot -4.313
  3722         H1    235    LYS     HA   3722     0.1426      1.008   ; qtot -4.171
  3723         CT    235    LYS     CB   3723    -0.0094      12.01   ; qtot -4.18
  3724         HC    235    LYS    HB1   3724     0.0362      1.008   ; qtot -4.144
  3725         HC    235    LYS    HB2   3725     0.0362      1.008   ; qtot -4.108
  3726         CT    235    LYS     CG   3726     0.0187      12.01   ; qtot -4.089
  3727         HC    235    LYS    HG1   3727     0.0103      1.008   ; qtot -4.079
  3728         HC    235    LYS    HG2   3728     0.0103      1.008   ; qtot -4.068
  3729         CT    235    LYS     CD   3729    -0.0479      12.01   ; qtot -4.116
  3730         HC    235    LYS    HD1   3730     0.0621      1.008   ; qtot -4.054
  3731         HC    235    LYS    HD2   3731     0.0621      1.008   ; qtot -3.992
  3732         CT    235    LYS     CE   3732    -0.0143      12.01   ; qtot -4.006
  3733         HP    235    LYS    HE1   3733     0.1135      1.008   ; qtot -3.893
  3734         HP    235    LYS    HE2   3734     0.1135      1.008   ; qtot -3.779
  3735         N3    235    LYS     NZ   3735    -0.3854      14.01   ; qtot -4.165
  3736          H    235    LYS    HZ1   3736       0.34      1.008   ; qtot -3.825
  3737          H    235    LYS    HZ2   3737       0.34      1.008   ; qtot -3.485
  3738          H    235    LYS    HZ3   3738       0.34      1.008   ; qtot -3.145
  3739          C    235    LYS      C   3739     0.7341      12.01   ; qtot -2.411
  3740          O    235    LYS      O   3740    -0.5894         16   ; qtot -3
; residue 236 ALA rtp ALA  q  0.0
  3741          N    236    ALA      N   3741    -0.4157      14.01   ; qtot -3.416
  3742          H    236    ALA      H   3742     0.2719      1.008   ; qtot -3.144
  3743         CT    236    ALA     CA   3743     0.0337      12.01   ; qtot -3.11
  3744         H1    236    ALA     HA   3744     0.0823      1.008   ; qtot -3.028
  3745         CT    236    ALA     CB   3745    -0.1825      12.01   ; qtot -3.21
  3746         HC    236    ALA    HB1   3746     0.0603      1.008   ; qtot -3.15
  3747         HC    236    ALA    HB2   3747     0.0603      1.008   ; qtot -3.09
  3748         HC    236    ALA    HB3   3748     0.0603      1.008   ; qtot -3.029
  3749          C    236    ALA      C   3749     0.5973      12.01   ; qtot -2.432
  3750          O    236    ALA      O   3750    -0.5679         16   ; qtot -3
; residue 237 ILE rtp ILE  q  0.0
  3751          N    237    ILE      N   3751    -0.4157      14.01   ; qtot -3.416
  3752          H    237    ILE      H   3752     0.2719      1.008   ; qtot -3.144
  3753         CT    237    ILE     CA   3753    -0.0597      12.01   ; qtot -3.203
  3754         H1    237    ILE     HA   3754     0.0869      1.008   ; qtot -3.117
  3755         CT    237    ILE     CB   3755     0.1303      12.01   ; qtot -2.986
  3756         HC    237    ILE     HB   3756     0.0187      1.008   ; qtot -2.968
  3757         CT    237    ILE    CG2   3757    -0.3204      12.01   ; qtot -3.288
  3758         HC    237    ILE   HG21   3758     0.0882      1.008   ; qtot -3.2
  3759         HC    237    ILE   HG22   3759     0.0882      1.008   ; qtot -3.112
  3760         HC    237    ILE   HG23   3760     0.0882      1.008   ; qtot -3.023
  3761         CT    237    ILE    CG1   3761     -0.043      12.01   ; qtot -3.066
  3762         HC    237    ILE   HG11   3762     0.0236      1.008   ; qtot -3.043
  3763         HC    237    ILE   HG12   3763     0.0236      1.008   ; qtot -3.019
  3764         CT    237    ILE     CD   3764     -0.066      12.01   ; qtot -3.085
  3765         HC    237    ILE    HD1   3765     0.0186      1.008   ; qtot -3.067
  3766         HC    237    ILE    HD2   3766     0.0186      1.008   ; qtot -3.048
  3767         HC    237    ILE    HD3   3767     0.0186      1.008   ; qtot -3.029
  3768          C    237    ILE      C   3768     0.5973      12.01   ; qtot -2.432
  3769          O    237    ILE      O   3769    -0.5679         16   ; qtot -3
; residue 238 ALA rtp ALA  q  0.0
  3770          N    238    ALA      N   3770    -0.4157      14.01   ; qtot -3.416
  3771          H    238    ALA      H   3771     0.2719      1.008   ; qtot -3.144
  3772         CT    238    ALA     CA   3772     0.0337      12.01   ; qtot -3.11
  3773         H1    238    ALA     HA   3773     0.0823      1.008   ; qtot -3.028
  3774         CT    238    ALA     CB   3774    -0.1825      12.01   ; qtot -3.21
  3775         HC    238    ALA    HB1   3775     0.0603      1.008   ; qtot -3.15
  3776         HC    238    ALA    HB2   3776     0.0603      1.008   ; qtot -3.09
  3777         HC    238    ALA    HB3   3777     0.0603      1.008   ; qtot -3.029
  3778          C    238    ALA      C   3778     0.5973      12.01   ; qtot -2.432
  3779          O    238    ALA      O   3779    -0.5679         16   ; qtot -3
; residue 239 ALA rtp ALA  q  0.0
  3780          N    239    ALA      N   3780    -0.4157      14.01   ; qtot -3.416
  3781          H    239    ALA      H   3781     0.2719      1.008   ; qtot -3.144
  3782         CT    239    ALA     CA   3782     0.0337      12.01   ; qtot -3.11
  3783         H1    239    ALA     HA   3783     0.0823      1.008   ; qtot -3.028
  3784         CT    239    ALA     CB   3784    -0.1825      12.01   ; qtot -3.21
  3785         HC    239    ALA    HB1   3785     0.0603      1.008   ; qtot -3.15
  3786         HC    239    ALA    HB2   3786     0.0603      1.008   ; qtot -3.09
  3787         HC    239    ALA    HB3   3787     0.0603      1.008   ; qtot -3.029
  3788          C    239    ALA      C   3788     0.5973      12.01   ; qtot -2.432
  3789          O    239    ALA      O   3789    -0.5679         16   ; qtot -3
; residue 240 LYS rtp LYS  q +1.0
  3790          N    240    LYS      N   3790    -0.3479      14.01   ; qtot -3.348
  3791          H    240    LYS      H   3791     0.2747      1.008   ; qtot -3.073
  3792         CT    240    LYS     CA   3792      -0.24      12.01   ; qtot -3.313
  3793         H1    240    LYS     HA   3793     0.1426      1.008   ; qtot -3.171
  3794         CT    240    LYS     CB   3794    -0.0094      12.01   ; qtot -3.18
  3795         HC    240    LYS    HB1   3795     0.0362      1.008   ; qtot -3.144
  3796         HC    240    LYS    HB2   3796     0.0362      1.008   ; qtot -3.108
  3797         CT    240    LYS     CG   3797     0.0187      12.01   ; qtot -3.089
  3798         HC    240    LYS    HG1   3798     0.0103      1.008   ; qtot -3.079
  3799         HC    240    LYS    HG2   3799     0.0103      1.008   ; qtot -3.068
  3800         CT    240    LYS     CD   3800    -0.0479      12.01   ; qtot -3.116
  3801         HC    240    LYS    HD1   3801     0.0621      1.008   ; qtot -3.054
  3802         HC    240    LYS    HD2   3802     0.0621      1.008   ; qtot -2.992
  3803         CT    240    LYS     CE   3803    -0.0143      12.01   ; qtot -3.006
  3804         HP    240    LYS    HE1   3804     0.1135      1.008   ; qtot -2.893
  3805         HP    240    LYS    HE2   3805     0.1135      1.008   ; qtot -2.779
  3806         N3    240    LYS     NZ   3806    -0.3854      14.01   ; qtot -3.165
  3807          H    240    LYS    HZ1   3807       0.34      1.008   ; qtot -2.825
  3808          H    240    LYS    HZ2   3808       0.34      1.008   ; qtot -2.485
  3809          H    240    LYS    HZ3   3809       0.34      1.008   ; qtot -2.145
  3810          C    240    LYS      C   3810     0.7341      12.01   ; qtot -1.411
  3811          O    240    LYS      O   3811    -0.5894         16   ; qtot -2
; residue 241 HIS rtp HIE  q  0.0
  3812          N    241    HIS      N   3812    -0.4157      14.01   ; qtot -2.416
  3813          H    241    HIS      H   3813     0.2719      1.008   ; qtot -2.144
  3814         CT    241    HIS     CA   3814    -0.0581      12.01   ; qtot -2.202
  3815         H1    241    HIS     HA   3815      0.136      1.008   ; qtot -2.066
  3816         CT    241    HIS     CB   3816    -0.0074      12.01   ; qtot -2.073
  3817         HC    241    HIS    HB1   3817     0.0367      1.008   ; qtot -2.037
  3818         HC    241    HIS    HB2   3818     0.0367      1.008   ; qtot -2
  3819         CC    241    HIS     CG   3819     0.1868      12.01   ; qtot -1.813
  3820         NB    241    HIS    ND1   3820    -0.5432      14.01   ; qtot -2.356
  3821         CR    241    HIS    CE1   3821     0.1635      12.01   ; qtot -2.193
  3822         H5    241    HIS    HE1   3822     0.1435      1.008   ; qtot -2.049
  3823         NA    241    HIS    NE2   3823    -0.2795      14.01   ; qtot -2.329
  3824          H    241    HIS    HE2   3824     0.3339      1.008   ; qtot -1.995
  3825         CW    241    HIS    CD2   3825    -0.2207      12.01   ; qtot -2.216
  3826         H4    241    HIS    HD2   3826     0.1862      1.008   ; qtot -2.029
  3827          C    241    HIS      C   3827     0.5973      12.01   ; qtot -1.432
  3828          O    241    HIS      O   3828    -0.5679         16   ; qtot -2
; residue 242 ASN rtp ASN  q  0.0
  3829          N    242    ASN      N   3829    -0.4157      14.01   ; qtot -2.416
  3830          H    242    ASN      H   3830     0.2719      1.008   ; qtot -2.144
  3831         CT    242    ASN     CA   3831     0.0143      12.01   ; qtot -2.129
  3832         H1    242    ASN     HA   3832     0.1048      1.008   ; qtot -2.025
  3833         CT    242    ASN     CB   3833    -0.2041      12.01   ; qtot -2.229
  3834         HC    242    ASN    HB1   3834     0.0797      1.008   ; qtot -2.149
  3835         HC    242    ASN    HB2   3835     0.0797      1.008   ; qtot -2.069
  3836          C    242    ASN     CG   3836      0.713      12.01   ; qtot -1.356
  3837          O    242    ASN    OD1   3837    -0.5931         16   ; qtot -1.949
  3838          N    242    ASN    ND2   3838    -0.9191      14.01   ; qtot -2.869
  3839          H    242    ASN   HD21   3839     0.4196      1.008   ; qtot -2.449
  3840          H    242    ASN   HD22   3840     0.4196      1.008   ; qtot -2.029
  3841          C    242    ASN      C   3841     0.5973      12.01   ; qtot -1.432
  3842          O    242    ASN      O   3842    -0.5679         16   ; qtot -2
; residue 243 LYS rtp LYS  q +1.0
  3843          N    243    LYS      N   3843    -0.3479      14.01   ; qtot -2.348
  3844          H    243    LYS      H   3844     0.2747      1.008   ; qtot -2.073
  3845         CT    243    LYS     CA   3845      -0.24      12.01   ; qtot -2.313
  3846         H1    243    LYS     HA   3846     0.1426      1.008   ; qtot -2.171
  3847         CT    243    LYS     CB   3847    -0.0094      12.01   ; qtot -2.18
  3848         HC    243    LYS    HB1   3848     0.0362      1.008   ; qtot -2.144
  3849         HC    243    LYS    HB2   3849     0.0362      1.008   ; qtot -2.108
  3850         CT    243    LYS     CG   3850     0.0187      12.01   ; qtot -2.089
  3851         HC    243    LYS    HG1   3851     0.0103      1.008   ; qtot -2.079
  3852         HC    243    LYS    HG2   3852     0.0103      1.008   ; qtot -2.068
  3853         CT    243    LYS     CD   3853    -0.0479      12.01   ; qtot -2.116
  3854         HC    243    LYS    HD1   3854     0.0621      1.008   ; qtot -2.054
  3855         HC    243    LYS    HD2   3855     0.0621      1.008   ; qtot -1.992
  3856         CT    243    LYS     CE   3856    -0.0143      12.01   ; qtot -2.006
  3857         HP    243    LYS    HE1   3857     0.1135      1.008   ; qtot -1.893
  3858         HP    243    LYS    HE2   3858     0.1135      1.008   ; qtot -1.779
  3859         N3    243    LYS     NZ   3859    -0.3854      14.01   ; qtot -2.165
  3860          H    243    LYS    HZ1   3860       0.34      1.008   ; qtot -1.825
  3861          H    243    LYS    HZ2   3861       0.34      1.008   ; qtot -1.485
  3862          H    243    LYS    HZ3   3862       0.34      1.008   ; qtot -1.145
  3863          C    243    LYS      C   3863     0.7341      12.01   ; qtot -0.4106
  3864          O    243    LYS      O   3864    -0.5894         16   ; qtot -1
; residue 244 THR rtp THR  q  0.0
  3865          N    244    THR      N   3865    -0.4157      14.01   ; qtot -1.416
  3866          H    244    THR      H   3866     0.2719      1.008   ; qtot -1.144
  3867         CT    244    THR     CA   3867    -0.0389      12.01   ; qtot -1.183
  3868         H1    244    THR     HA   3868     0.1007      1.008   ; qtot -1.082
  3869         CT    244    THR     CB   3869     0.3654      12.01   ; qtot -0.7166
  3870         H1    244    THR     HB   3870     0.0043      1.008   ; qtot -0.7123
  3871         CT    244    THR    CG2   3871    -0.2438      12.01   ; qtot -0.9561
  3872         HC    244    THR   HG21   3872     0.0642      1.008   ; qtot -0.8919
  3873         HC    244    THR   HG22   3873     0.0642      1.008   ; qtot -0.8277
  3874         HC    244    THR   HG23   3874     0.0642      1.008   ; qtot -0.7635
  3875         OH    244    THR    OG1   3875    -0.6761         16   ; qtot -1.44
  3876         HO    244    THR    HG1   3876     0.4102      1.008   ; qtot -1.029
  3877          C    244    THR      C   3877     0.5973      12.01   ; qtot -0.4321
  3878          O    244    THR      O   3878    -0.5679         16   ; qtot -1
; residue 245 THR rtp THR  q  0.0
  3879          N    245    THR      N   3879    -0.4157      14.01   ; qtot -1.416
  3880          H    245    THR      H   3880     0.2719      1.008   ; qtot -1.144
  3881         CT    245    THR     CA   3881    -0.0389      12.01   ; qtot -1.183
  3882         H1    245    THR     HA   3882     0.1007      1.008   ; qtot -1.082
  3883         CT    245    THR     CB   3883     0.3654      12.01   ; qtot -0.7166
  3884         H1    245    THR     HB   3884     0.0043      1.008   ; qtot -0.7123
  3885         CT    245    THR    CG2   3885    -0.2438      12.01   ; qtot -0.9561
  3886         HC    245    THR   HG21   3886     0.0642      1.008   ; qtot -0.8919
  3887         HC    245    THR   HG22   3887     0.0642      1.008   ; qtot -0.8277
  3888         HC    245    THR   HG23   3888     0.0642      1.008   ; qtot -0.7635
  3889         OH    245    THR    OG1   3889    -0.6761         16   ; qtot -1.44
  3890         HO    245    THR    HG1   3890     0.4102      1.008   ; qtot -1.029
  3891          C    245    THR      C   3891     0.5973      12.01   ; qtot -0.4321
  3892          O    245    THR      O   3892    -0.5679         16   ; qtot -1
; residue 246 ALA rtp ALA  q  0.0
  3893          N    246    ALA      N   3893    -0.4157      14.01   ; qtot -1.416
  3894          H    246    ALA      H   3894     0.2719      1.008   ; qtot -1.144
  3895         CT    246    ALA     CA   3895     0.0337      12.01   ; qtot -1.11
  3896         H1    246    ALA     HA   3896     0.0823      1.008   ; qtot -1.028
  3897         CT    246    ALA     CB   3897    -0.1825      12.01   ; qtot -1.21
  3898         HC    246    ALA    HB1   3898     0.0603      1.008   ; qtot -1.15
  3899         HC    246    ALA    HB2   3899     0.0603      1.008   ; qtot -1.09
  3900         HC    246    ALA    HB3   3900     0.0603      1.008   ; qtot -1.029
  3901          C    246    ALA      C   3901     0.5973      12.01   ; qtot -0.4321
  3902          O    246    ALA      O   3902    -0.5679         16   ; qtot -1
; residue 247 GLN rtp GLN  q  0.0
  3903          N    247    GLN      N   3903    -0.4157      14.01   ; qtot -1.416
  3904          H    247    GLN      H   3904     0.2719      1.008   ; qtot -1.144
  3905         CT    247    GLN     CA   3905    -0.0031      12.01   ; qtot -1.147
  3906         H1    247    GLN     HA   3906      0.085      1.008   ; qtot -1.062
  3907         CT    247    GLN     CB   3907    -0.0036      12.01   ; qtot -1.065
  3908         HC    247    GLN    HB1   3908     0.0171      1.008   ; qtot -1.048
  3909         HC    247    GLN    HB2   3909     0.0171      1.008   ; qtot -1.031
  3910         CT    247    GLN     CG   3910    -0.0645      12.01   ; qtot -1.096
  3911         HC    247    GLN    HG1   3911     0.0352      1.008   ; qtot -1.061
  3912         HC    247    GLN    HG2   3912     0.0352      1.008   ; qtot -1.025
  3913          C    247    GLN     CD   3913     0.6951      12.01   ; qtot -0.3303
  3914          O    247    GLN    OE1   3914    -0.6086         16   ; qtot -0.9389
  3915          N    247    GLN    NE2   3915    -0.9407      14.01   ; qtot -1.88
  3916          H    247    GLN   HE21   3916     0.4251      1.008   ; qtot -1.454
  3917          H    247    GLN   HE22   3917     0.4251      1.008   ; qtot -1.029
  3918          C    247    GLN      C   3918     0.5973      12.01   ; qtot -0.4321
  3919          O    247    GLN      O   3919    -0.5679         16   ; qtot -1
; residue 248 VAL rtp VAL  q  0.0
  3920          N    248    VAL      N   3920    -0.4157      14.01   ; qtot -1.416
  3921          H    248    VAL      H   3921     0.2719      1.008   ; qtot -1.144
  3922         CT    248    VAL     CA   3922    -0.0875      12.01   ; qtot -1.231
  3923         H1    248    VAL     HA   3923     0.0969      1.008   ; qtot -1.134
  3924         CT    248    VAL     CB   3924     0.2985      12.01   ; qtot -0.8359
  3925         HC    248    VAL     HB   3925    -0.0297      1.008   ; qtot -0.8656
  3926         CT    248    VAL    CG1   3926    -0.3192      12.01   ; qtot -1.185
  3927         HC    248    VAL   HG11   3927     0.0791      1.008   ; qtot -1.106
  3928         HC    248    VAL   HG12   3928     0.0791      1.008   ; qtot -1.027
  3929         HC    248    VAL   HG13   3929     0.0791      1.008   ; qtot -0.9475
  3930         CT    248    VAL    CG2   3930    -0.3192      12.01   ; qtot -1.267
  3931         HC    248    VAL   HG21   3931     0.0791      1.008   ; qtot -1.188
  3932         HC    248    VAL   HG22   3932     0.0791      1.008   ; qtot -1.108
  3933         HC    248    VAL   HG23   3933     0.0791      1.008   ; qtot -1.029
  3934          C    248    VAL      C   3934     0.5973      12.01   ; qtot -0.4321
  3935          O    248    VAL      O   3935    -0.5679         16   ; qtot -1
; residue 249 LEU rtp LEU  q  0.0
  3936          N    249    LEU      N   3936    -0.4157      14.01   ; qtot -1.416
  3937          H    249    LEU      H   3937     0.2719      1.008   ; qtot -1.144
  3938         CT    249    LEU     CA   3938    -0.0518      12.01   ; qtot -1.196
  3939         H1    249    LEU     HA   3939     0.0922      1.008   ; qtot -1.103
  3940         CT    249    LEU     CB   3940    -0.1102      12.01   ; qtot -1.214
  3941         HC    249    LEU    HB1   3941     0.0457      1.008   ; qtot -1.168
  3942         HC    249    LEU    HB2   3942     0.0457      1.008   ; qtot -1.122
  3943         CT    249    LEU     CG   3943     0.3531      12.01   ; qtot -0.7691
  3944         HC    249    LEU     HG   3944    -0.0361      1.008   ; qtot -0.8052
  3945         CT    249    LEU    CD1   3945    -0.4121      12.01   ; qtot -1.217
  3946         HC    249    LEU   HD11   3946        0.1      1.008   ; qtot -1.117
  3947         HC    249    LEU   HD12   3947        0.1      1.008   ; qtot -1.017
  3948         HC    249    LEU   HD13   3948        0.1      1.008   ; qtot -0.9173
  3949         CT    249    LEU    CD2   3949    -0.4121      12.01   ; qtot -1.329
  3950         HC    249    LEU   HD21   3950        0.1      1.008   ; qtot -1.229
  3951         HC    249    LEU   HD22   3951        0.1      1.008   ; qtot -1.129
  3952         HC    249    LEU   HD23   3952        0.1      1.008   ; qtot -1.029
  3953          C    249    LEU      C   3953     0.5973      12.01   ; qtot -0.4321
  3954          O    249    LEU      O   3954    -0.5679         16   ; qtot -1
; residue 250 ILE rtp ILE  q  0.0
  3955          N    250    ILE      N   3955    -0.4157      14.01   ; qtot -1.416
  3956          H    250    ILE      H   3956     0.2719      1.008   ; qtot -1.144
  3957         CT    250    ILE     CA   3957    -0.0597      12.01   ; qtot -1.203
  3958         H1    250    ILE     HA   3958     0.0869      1.008   ; qtot -1.117
  3959         CT    250    ILE     CB   3959     0.1303      12.01   ; qtot -0.9863
  3960         HC    250    ILE     HB   3960     0.0187      1.008   ; qtot -0.9676
  3961         CT    250    ILE    CG2   3961    -0.3204      12.01   ; qtot -1.288
  3962         HC    250    ILE   HG21   3962     0.0882      1.008   ; qtot -1.2
  3963         HC    250    ILE   HG22   3963     0.0882      1.008   ; qtot -1.112
  3964         HC    250    ILE   HG23   3964     0.0882      1.008   ; qtot -1.023
  3965         CT    250    ILE    CG1   3965     -0.043      12.01   ; qtot -1.066
  3966         HC    250    ILE   HG11   3966     0.0236      1.008   ; qtot -1.043
  3967         HC    250    ILE   HG12   3967     0.0236      1.008   ; qtot -1.019
  3968         CT    250    ILE     CD   3968     -0.066      12.01   ; qtot -1.085
  3969         HC    250    ILE    HD1   3969     0.0186      1.008   ; qtot -1.067
  3970         HC    250    ILE    HD2   3970     0.0186      1.008   ; qtot -1.048
  3971         HC    250    ILE    HD3   3971     0.0186      1.008   ; qtot -1.029
  3972          C    250    ILE      C   3972     0.5973      12.01   ; qtot -0.4321
  3973          O    250    ILE      O   3973    -0.5679         16   ; qtot -1
; residue 251 ARG rtp ARG  q +1.0
  3974          N    251    ARG      N   3974    -0.3479      14.01   ; qtot -1.348
  3975          H    251    ARG      H   3975     0.2747      1.008   ; qtot -1.073
  3976         CT    251    ARG     CA   3976    -0.2637      12.01   ; qtot -1.337
  3977         H1    251    ARG     HA   3977      0.156      1.008   ; qtot -1.181
  3978         CT    251    ARG     CB   3978    -0.0007      12.01   ; qtot -1.182
  3979         HC    251    ARG    HB1   3979     0.0327      1.008   ; qtot -1.149
  3980         HC    251    ARG    HB2   3980     0.0327      1.008   ; qtot -1.116
  3981         CT    251    ARG     CG   3981      0.039      12.01   ; qtot -1.077
  3982         HC    251    ARG    HG1   3982     0.0285      1.008   ; qtot -1.049
  3983         HC    251    ARG    HG2   3983     0.0285      1.008   ; qtot -1.02
  3984         CT    251    ARG     CD   3984     0.0486      12.01   ; qtot -0.9716
  3985         H1    251    ARG    HD1   3985     0.0687      1.008   ; qtot -0.9029
  3986         H1    251    ARG    HD2   3986     0.0687      1.008   ; qtot -0.8342
  3987         N2    251    ARG     NE   3987    -0.5295      14.01   ; qtot -1.364
  3988          H    251    ARG     HE   3988     0.3456      1.008   ; qtot -1.018
  3989         CA    251    ARG     CZ   3989     0.8076      12.01   ; qtot -0.2105
  3990         N2    251    ARG    NH1   3990    -0.8627      14.01   ; qtot -1.073
  3991          H    251    ARG   HH11   3991     0.4478      1.008   ; qtot -0.6254
  3992          H    251    ARG   HH12   3992     0.4478      1.008   ; qtot -0.1776
  3993         N2    251    ARG    NH2   3993    -0.8627      14.01   ; qtot -1.04
  3994          H    251    ARG   HH21   3994     0.4478      1.008   ; qtot -0.5925
  3995          H    251    ARG   HH22   3995     0.4478      1.008   ; qtot -0.1447
  3996          C    251    ARG      C   3996     0.7341      12.01   ; qtot 0.5894
  3997          O    251    ARG      O   3997    -0.5894         16   ; qtot 0
; residue 252 PHE rtp PHE  q  0.0
  3998          N    252    PHE      N   3998    -0.4157      14.01   ; qtot -0.4157
  3999          H    252    PHE      H   3999     0.2719      1.008   ; qtot -0.1438
  4000         CT    252    PHE     CA   4000    -0.0024      12.01   ; qtot -0.1462
  4001         H1    252    PHE     HA   4001     0.0978      1.008   ; qtot -0.0484
  4002         CT    252    PHE     CB   4002    -0.0343      12.01   ; qtot -0.0827
  4003         HC    252    PHE    HB1   4003     0.0295      1.008   ; qtot -0.0532
  4004         HC    252    PHE    HB2   4004     0.0295      1.008   ; qtot -0.0237
  4005         CA    252    PHE     CG   4005     0.0118      12.01   ; qtot -0.0119
  4006         CA    252    PHE    CD1   4006    -0.1256      12.01   ; qtot -0.1375
  4007         HA    252    PHE    HD1   4007      0.133      1.008   ; qtot -0.0045
  4008         CA    252    PHE    CE1   4008    -0.1704      12.01   ; qtot -0.1749
  4009         HA    252    PHE    HE1   4009      0.143      1.008   ; qtot -0.0319
  4010         CA    252    PHE     CZ   4010    -0.1072      12.01   ; qtot -0.1391
  4011         HA    252    PHE     HZ   4011     0.1297      1.008   ; qtot -0.0094
  4012         CA    252    PHE    CE2   4012    -0.1704      12.01   ; qtot -0.1798
  4013         HA    252    PHE    HE2   4013      0.143      1.008   ; qtot -0.0368
  4014         CA    252    PHE    CD2   4014    -0.1256      12.01   ; qtot -0.1624
  4015         HA    252    PHE    HD2   4015      0.133      1.008   ; qtot -0.0294
  4016          C    252    PHE      C   4016     0.5973      12.01   ; qtot 0.5679
  4017          O    252    PHE      O   4017    -0.5679         16   ; qtot 0
; residue 253 PRO rtp PRO  q  0.0
  4018          N    253    PRO      N   4018    -0.2548      14.01   ; qtot -0.2548
  4019         CT    253    PRO     CD   4019     0.0192      12.01   ; qtot -0.2356
  4020         H1    253    PRO    HD1   4020     0.0391      1.008   ; qtot -0.1965
  4021         H1    253    PRO    HD2   4021     0.0391      1.008   ; qtot -0.1574
  4022         CT    253    PRO     CG   4022     0.0189      12.01   ; qtot -0.1385
  4023         HC    253    PRO    HG1   4023     0.0213      1.008   ; qtot -0.1172
  4024         HC    253    PRO    HG2   4024     0.0213      1.008   ; qtot -0.0959
  4025         CT    253    PRO     CB   4025     -0.007      12.01   ; qtot -0.1029
  4026         HC    253    PRO    HB1   4026     0.0253      1.008   ; qtot -0.0776
  4027         HC    253    PRO    HB2   4027     0.0253      1.008   ; qtot -0.0523
  4028         CT    253    PRO     CA   4028    -0.0266      12.01   ; qtot -0.0789
  4029         H1    253    PRO     HA   4029     0.0641      1.008   ; qtot -0.0148
  4030          C    253    PRO      C   4030     0.5896      12.01   ; qtot 0.5748
  4031          O    253    PRO      O   4031    -0.5748         16   ; qtot 0
; residue 254 MET rtp MET  q  0.0
  4032          N    254    MET      N   4032    -0.4157      14.01   ; qtot -0.4157
  4033          H    254    MET      H   4033     0.2719      1.008   ; qtot -0.1438
  4034         CT    254    MET     CA   4034    -0.0237      12.01   ; qtot -0.1675
  4035         H1    254    MET     HA   4035      0.088      1.008   ; qtot -0.0795
  4036         CT    254    MET     CB   4036     0.0342      12.01   ; qtot -0.0453
  4037         HC    254    MET    HB1   4037     0.0241      1.008   ; qtot -0.0212
  4038         HC    254    MET    HB2   4038     0.0241      1.008   ; qtot 0.0029
  4039         CT    254    MET     CG   4039     0.0018      12.01   ; qtot 0.0047
  4040         H1    254    MET    HG1   4040      0.044      1.008   ; qtot 0.0487
  4041         H1    254    MET    HG2   4041      0.044      1.008   ; qtot 0.0927
  4042          S    254    MET     SD   4042    -0.2737      32.06   ; qtot -0.181
  4043         CT    254    MET     CE   4043    -0.0536      12.01   ; qtot -0.2346
  4044         H1    254    MET    HE1   4044     0.0684      1.008   ; qtot -0.1662
  4045         H1    254    MET    HE2   4045     0.0684      1.008   ; qtot -0.0978
  4046         H1    254    MET    HE3   4046     0.0684      1.008   ; qtot -0.0294
  4047          C    254    MET      C   4047     0.5973      12.01   ; qtot 0.5679
  4048          O    254    MET      O   4048    -0.5679         16   ; qtot 0
; residue 255 GLN rtp GLN  q  0.0
  4049          N    255    GLN      N   4049    -0.4157      14.01   ; qtot -0.4157
  4050          H    255    GLN      H   4050     0.2719      1.008   ; qtot -0.1438
  4051         CT    255    GLN     CA   4051    -0.0031      12.01   ; qtot -0.1469
  4052         H1    255    GLN     HA   4052      0.085      1.008   ; qtot -0.0619
  4053         CT    255    GLN     CB   4053    -0.0036      12.01   ; qtot -0.0655
  4054         HC    255    GLN    HB1   4054     0.0171      1.008   ; qtot -0.0484
  4055         HC    255    GLN    HB2   4055     0.0171      1.008   ; qtot -0.0313
  4056         CT    255    GLN     CG   4056    -0.0645      12.01   ; qtot -0.0958
  4057         HC    255    GLN    HG1   4057     0.0352      1.008   ; qtot -0.0606
  4058         HC    255    GLN    HG2   4058     0.0352      1.008   ; qtot -0.0254
  4059          C    255    GLN     CD   4059     0.6951      12.01   ; qtot 0.6697
  4060          O    255    GLN    OE1   4060    -0.6086         16   ; qtot 0.0611
  4061          N    255    GLN    NE2   4061    -0.9407      14.01   ; qtot -0.8796
  4062          H    255    GLN   HE21   4062     0.4251      1.008   ; qtot -0.4545
  4063          H    255    GLN   HE22   4063     0.4251      1.008   ; qtot -0.0294
  4064          C    255    GLN      C   4064     0.5973      12.01   ; qtot 0.5679
  4065          O    255    GLN      O   4065    -0.5679         16   ; qtot 0
; residue 256 ARG rtp ARG  q +1.0
  4066          N    256    ARG      N   4066    -0.3479      14.01   ; qtot -0.3479
  4067          H    256    ARG      H   4067     0.2747      1.008   ; qtot -0.0732
  4068         CT    256    ARG     CA   4068    -0.2637      12.01   ; qtot -0.3369
  4069         H1    256    ARG     HA   4069      0.156      1.008   ; qtot -0.1809
  4070         CT    256    ARG     CB   4070    -0.0007      12.01   ; qtot -0.1816
  4071         HC    256    ARG    HB1   4071     0.0327      1.008   ; qtot -0.1489
  4072         HC    256    ARG    HB2   4072     0.0327      1.008   ; qtot -0.1162
  4073         CT    256    ARG     CG   4073      0.039      12.01   ; qtot -0.0772
  4074         HC    256    ARG    HG1   4074     0.0285      1.008   ; qtot -0.0487
  4075         HC    256    ARG    HG2   4075     0.0285      1.008   ; qtot -0.0202
  4076         CT    256    ARG     CD   4076     0.0486      12.01   ; qtot 0.0284
  4077         H1    256    ARG    HD1   4077     0.0687      1.008   ; qtot 0.0971
  4078         H1    256    ARG    HD2   4078     0.0687      1.008   ; qtot 0.1658
  4079         N2    256    ARG     NE   4079    -0.5295      14.01   ; qtot -0.3637
  4080          H    256    ARG     HE   4080     0.3456      1.008   ; qtot -0.0181
  4081         CA    256    ARG     CZ   4081     0.8076      12.01   ; qtot 0.7895
  4082         N2    256    ARG    NH1   4082    -0.8627      14.01   ; qtot -0.0732
  4083          H    256    ARG   HH11   4083     0.4478      1.008   ; qtot 0.3746
  4084          H    256    ARG   HH12   4084     0.4478      1.008   ; qtot 0.8224
  4085         N2    256    ARG    NH2   4085    -0.8627      14.01   ; qtot -0.0403
  4086          H    256    ARG   HH21   4086     0.4478      1.008   ; qtot 0.4075
  4087          H    256    ARG   HH22   4087     0.4478      1.008   ; qtot 0.8553
  4088          C    256    ARG      C   4088     0.7341      12.01   ; qtot 1.589
  4089          O    256    ARG      O   4089    -0.5894         16   ; qtot 1
; residue 257 ASN rtp ASN  q  0.0
  4090          N    257    ASN      N   4090    -0.4157      14.01   ; qtot 0.5843
  4091          H    257    ASN      H   4091     0.2719      1.008   ; qtot 0.8562
  4092         CT    257    ASN     CA   4092     0.0143      12.01   ; qtot 0.8705
  4093         H1    257    ASN     HA   4093     0.1048      1.008   ; qtot 0.9753
  4094         CT    257    ASN     CB   4094    -0.2041      12.01   ; qtot 0.7712
  4095         HC    257    ASN    HB1   4095     0.0797      1.008   ; qtot 0.8509
  4096         HC    257    ASN    HB2   4096     0.0797      1.008   ; qtot 0.9306
  4097          C    257    ASN     CG   4097      0.713      12.01   ; qtot 1.644
  4098          O    257    ASN    OD1   4098    -0.5931         16   ; qtot 1.051
  4099          N    257    ASN    ND2   4099    -0.9191      14.01   ; qtot 0.1314
  4100          H    257    ASN   HD21   4100     0.4196      1.008   ; qtot 0.551
  4101          H    257    ASN   HD22   4101     0.4196      1.008   ; qtot 0.9706
  4102          C    257    ASN      C   4102     0.5973      12.01   ; qtot 1.568
  4103          O    257    ASN      O   4103    -0.5679         16   ; qtot 1
; residue 258 LEU rtp LEU  q  0.0
  4104          N    258    LEU      N   4104    -0.4157      14.01   ; qtot 0.5843
  4105          H    258    LEU      H   4105     0.2719      1.008   ; qtot 0.8562
  4106         CT    258    LEU     CA   4106    -0.0518      12.01   ; qtot 0.8044
  4107         H1    258    LEU     HA   4107     0.0922      1.008   ; qtot 0.8966
  4108         CT    258    LEU     CB   4108    -0.1102      12.01   ; qtot 0.7864
  4109         HC    258    LEU    HB1   4109     0.0457      1.008   ; qtot 0.8321
  4110         HC    258    LEU    HB2   4110     0.0457      1.008   ; qtot 0.8778
  4111         CT    258    LEU     CG   4111     0.3531      12.01   ; qtot 1.231
  4112         HC    258    LEU     HG   4112    -0.0361      1.008   ; qtot 1.195
  4113         CT    258    LEU    CD1   4113    -0.4121      12.01   ; qtot 0.7827
  4114         HC    258    LEU   HD11   4114        0.1      1.008   ; qtot 0.8827
  4115         HC    258    LEU   HD12   4115        0.1      1.008   ; qtot 0.9827
  4116         HC    258    LEU   HD13   4116        0.1      1.008   ; qtot 1.083
  4117         CT    258    LEU    CD2   4117    -0.4121      12.01   ; qtot 0.6706
  4118         HC    258    LEU   HD21   4118        0.1      1.008   ; qtot 0.7706
  4119         HC    258    LEU   HD22   4119        0.1      1.008   ; qtot 0.8706
  4120         HC    258    LEU   HD23   4120        0.1      1.008   ; qtot 0.9706
  4121          C    258    LEU      C   4121     0.5973      12.01   ; qtot 1.568
  4122          O    258    LEU      O   4122    -0.5679         16   ; qtot 1
; residue 259 VAL rtp VAL  q  0.0
  4123          N    259    VAL      N   4123    -0.4157      14.01   ; qtot 0.5843
  4124          H    259    VAL      H   4124     0.2719      1.008   ; qtot 0.8562
  4125         CT    259    VAL     CA   4125    -0.0875      12.01   ; qtot 0.7687
  4126         H1    259    VAL     HA   4126     0.0969      1.008   ; qtot 0.8656
  4127         CT    259    VAL     CB   4127     0.2985      12.01   ; qtot 1.164
  4128         HC    259    VAL     HB   4128    -0.0297      1.008   ; qtot 1.134
  4129         CT    259    VAL    CG1   4129    -0.3192      12.01   ; qtot 0.8152
  4130         HC    259    VAL   HG11   4130     0.0791      1.008   ; qtot 0.8943
  4131         HC    259    VAL   HG12   4131     0.0791      1.008   ; qtot 0.9734
  4132         HC    259    VAL   HG13   4132     0.0791      1.008   ; qtot 1.053
  4133         CT    259    VAL    CG2   4133    -0.3192      12.01   ; qtot 0.7333
  4134         HC    259    VAL   HG21   4134     0.0791      1.008   ; qtot 0.8124
  4135         HC    259    VAL   HG22   4135     0.0791      1.008   ; qtot 0.8915
  4136         HC    259    VAL   HG23   4136     0.0791      1.008   ; qtot 0.9706
  4137          C    259    VAL      C   4137     0.5973      12.01   ; qtot 1.568
  4138          O    259    VAL      O   4138    -0.5679         16   ; qtot 1
; residue 260 VAL rtp VAL  q  0.0
  4139          N    260    VAL      N   4139    -0.4157      14.01   ; qtot 0.5843
  4140          H    260    VAL      H   4140     0.2719      1.008   ; qtot 0.8562
  4141         CT    260    VAL     CA   4141    -0.0875      12.01   ; qtot 0.7687
  4142         H1    260    VAL     HA   4142     0.0969      1.008   ; qtot 0.8656
  4143         CT    260    VAL     CB   4143     0.2985      12.01   ; qtot 1.164
  4144         HC    260    VAL     HB   4144    -0.0297      1.008   ; qtot 1.134
  4145         CT    260    VAL    CG1   4145    -0.3192      12.01   ; qtot 0.8152
  4146         HC    260    VAL   HG11   4146     0.0791      1.008   ; qtot 0.8943
  4147         HC    260    VAL   HG12   4147     0.0791      1.008   ; qtot 0.9734
  4148         HC    260    VAL   HG13   4148     0.0791      1.008   ; qtot 1.053
  4149         CT    260    VAL    CG2   4149    -0.3192      12.01   ; qtot 0.7333
  4150         HC    260    VAL   HG21   4150     0.0791      1.008   ; qtot 0.8124
  4151         HC    260    VAL   HG22   4151     0.0791      1.008   ; qtot 0.8915
  4152         HC    260    VAL   HG23   4152     0.0791      1.008   ; qtot 0.9706
  4153          C    260    VAL      C   4153     0.5973      12.01   ; qtot 1.568
  4154          O    260    VAL      O   4154    -0.5679         16   ; qtot 1
; residue 261 ILE rtp ILE  q  0.0
  4155          N    261    ILE      N   4155    -0.4157      14.01   ; qtot 0.5843
  4156          H    261    ILE      H   4156     0.2719      1.008   ; qtot 0.8562
  4157         CT    261    ILE     CA   4157    -0.0597      12.01   ; qtot 0.7965
  4158         H1    261    ILE     HA   4158     0.0869      1.008   ; qtot 0.8834
  4159         CT    261    ILE     CB   4159     0.1303      12.01   ; qtot 1.014
  4160         HC    261    ILE     HB   4160     0.0187      1.008   ; qtot 1.032
  4161         CT    261    ILE    CG2   4161    -0.3204      12.01   ; qtot 0.712
  4162         HC    261    ILE   HG21   4162     0.0882      1.008   ; qtot 0.8002
  4163         HC    261    ILE   HG22   4163     0.0882      1.008   ; qtot 0.8884
  4164         HC    261    ILE   HG23   4164     0.0882      1.008   ; qtot 0.9766
  4165         CT    261    ILE    CG1   4165     -0.043      12.01   ; qtot 0.9336
  4166         HC    261    ILE   HG11   4166     0.0236      1.008   ; qtot 0.9572
  4167         HC    261    ILE   HG12   4167     0.0236      1.008   ; qtot 0.9808
  4168         CT    261    ILE     CD   4168     -0.066      12.01   ; qtot 0.9148
  4169         HC    261    ILE    HD1   4169     0.0186      1.008   ; qtot 0.9334
  4170         HC    261    ILE    HD2   4170     0.0186      1.008   ; qtot 0.952
  4171         HC    261    ILE    HD3   4171     0.0186      1.008   ; qtot 0.9706
  4172          C    261    ILE      C   4172     0.5973      12.01   ; qtot 1.568
  4173          O    261    ILE      O   4173    -0.5679         16   ; qtot 1
; residue 262 PRO rtp PRO  q  0.0
  4174          N    262    PRO      N   4174    -0.2548      14.01   ; qtot 0.7452
  4175         CT    262    PRO     CD   4175     0.0192      12.01   ; qtot 0.7644
  4176         H1    262    PRO    HD1   4176     0.0391      1.008   ; qtot 0.8035
  4177         H1    262    PRO    HD2   4177     0.0391      1.008   ; qtot 0.8426
  4178         CT    262    PRO     CG   4178     0.0189      12.01   ; qtot 0.8615
  4179         HC    262    PRO    HG1   4179     0.0213      1.008   ; qtot 0.8828
  4180         HC    262    PRO    HG2   4180     0.0213      1.008   ; qtot 0.9041
  4181         CT    262    PRO     CB   4181     -0.007      12.01   ; qtot 0.8971
  4182         HC    262    PRO    HB1   4182     0.0253      1.008   ; qtot 0.9224
  4183         HC    262    PRO    HB2   4183     0.0253      1.008   ; qtot 0.9477
  4184         CT    262    PRO     CA   4184    -0.0266      12.01   ; qtot 0.9211
  4185         H1    262    PRO     HA   4185     0.0641      1.008   ; qtot 0.9852
  4186          C    262    PRO      C   4186     0.5896      12.01   ; qtot 1.575
  4187          O    262    PRO      O   4187    -0.5748         16   ; qtot 1
; residue 263 LYS rtp LYS  q +1.0
  4188          N    263    LYS      N   4188    -0.3479      14.01   ; qtot 0.6521
  4189          H    263    LYS      H   4189     0.2747      1.008   ; qtot 0.9268
  4190         CT    263    LYS     CA   4190      -0.24      12.01   ; qtot 0.6868
  4191         H1    263    LYS     HA   4191     0.1426      1.008   ; qtot 0.8294
  4192         CT    263    LYS     CB   4192    -0.0094      12.01   ; qtot 0.82
  4193         HC    263    LYS    HB1   4193     0.0362      1.008   ; qtot 0.8562
  4194         HC    263    LYS    HB2   4194     0.0362      1.008   ; qtot 0.8924
  4195         CT    263    LYS     CG   4195     0.0187      12.01   ; qtot 0.9111
  4196         HC    263    LYS    HG1   4196     0.0103      1.008   ; qtot 0.9214
  4197         HC    263    LYS    HG2   4197     0.0103      1.008   ; qtot 0.9317
  4198         CT    263    LYS     CD   4198    -0.0479      12.01   ; qtot 0.8838
  4199         HC    263    LYS    HD1   4199     0.0621      1.008   ; qtot 0.9459
  4200         HC    263    LYS    HD2   4200     0.0621      1.008   ; qtot 1.008
  4201         CT    263    LYS     CE   4201    -0.0143      12.01   ; qtot 0.9937
  4202         HP    263    LYS    HE1   4202     0.1135      1.008   ; qtot 1.107
  4203         HP    263    LYS    HE2   4203     0.1135      1.008   ; qtot 1.221
  4204         N3    263    LYS     NZ   4204    -0.3854      14.01   ; qtot 0.8353
  4205          H    263    LYS    HZ1   4205       0.34      1.008   ; qtot 1.175
  4206          H    263    LYS    HZ2   4206       0.34      1.008   ; qtot 1.515
  4207          H    263    LYS    HZ3   4207       0.34      1.008   ; qtot 1.855
  4208          C    263    LYS      C   4208     0.7341      12.01   ; qtot 2.589
  4209          O    263    LYS      O   4209    -0.5894         16   ; qtot 2
; residue 264 SER rtp SER  q  0.0
  4210          N    264    SER      N   4210    -0.4157      14.01   ; qtot 1.584
  4211          H    264    SER      H   4211     0.2719      1.008   ; qtot 1.856
  4212         CT    264    SER     CA   4212    -0.0249      12.01   ; qtot 1.831
  4213         H1    264    SER     HA   4213     0.0843      1.008   ; qtot 1.916
  4214         CT    264    SER     CB   4214     0.2117      12.01   ; qtot 2.127
  4215         H1    264    SER    HB1   4215     0.0352      1.008   ; qtot 2.163
  4216         H1    264    SER    HB2   4216     0.0352      1.008   ; qtot 2.198
  4217         OH    264    SER     OG   4217    -0.6546         16   ; qtot 1.543
  4218         HO    264    SER     HG   4218     0.4275      1.008   ; qtot 1.971
  4219          C    264    SER      C   4219     0.5973      12.01   ; qtot 2.568
  4220          O    264    SER      O   4220    -0.5679         16   ; qtot 2
; residue 265 VAL rtp VAL  q  0.0
  4221          N    265    VAL      N   4221    -0.4157      14.01   ; qtot 1.584
  4222          H    265    VAL      H   4222     0.2719      1.008   ; qtot 1.856
  4223         CT    265    VAL     CA   4223    -0.0875      12.01   ; qtot 1.769
  4224         H1    265    VAL     HA   4224     0.0969      1.008   ; qtot 1.866
  4225         CT    265    VAL     CB   4225     0.2985      12.01   ; qtot 2.164
  4226         HC    265    VAL     HB   4226    -0.0297      1.008   ; qtot 2.134
  4227         CT    265    VAL    CG1   4227    -0.3192      12.01   ; qtot 1.815
  4228         HC    265    VAL   HG11   4228     0.0791      1.008   ; qtot 1.894
  4229         HC    265    VAL   HG12   4229     0.0791      1.008   ; qtot 1.973
  4230         HC    265    VAL   HG13   4230     0.0791      1.008   ; qtot 2.053
  4231         CT    265    VAL    CG2   4231    -0.3192      12.01   ; qtot 1.733
  4232         HC    265    VAL   HG21   4232     0.0791      1.008   ; qtot 1.812
  4233         HC    265    VAL   HG22   4233     0.0791      1.008   ; qtot 1.892
  4234         HC    265    VAL   HG23   4234     0.0791      1.008   ; qtot 1.971
  4235          C    265    VAL      C   4235     0.5973      12.01   ; qtot 2.568
  4236          O    265    VAL      O   4236    -0.5679         16   ; qtot 2
; residue 266 THR rtp THR  q  0.0
  4237          N    266    THR      N   4237    -0.4157      14.01   ; qtot 1.584
  4238          H    266    THR      H   4238     0.2719      1.008   ; qtot 1.856
  4239         CT    266    THR     CA   4239    -0.0389      12.01   ; qtot 1.817
  4240         H1    266    THR     HA   4240     0.1007      1.008   ; qtot 1.918
  4241         CT    266    THR     CB   4241     0.3654      12.01   ; qtot 2.283
  4242         H1    266    THR     HB   4242     0.0043      1.008   ; qtot 2.288
  4243         CT    266    THR    CG2   4243    -0.2438      12.01   ; qtot 2.044
  4244         HC    266    THR   HG21   4244     0.0642      1.008   ; qtot 2.108
  4245         HC    266    THR   HG22   4245     0.0642      1.008   ; qtot 2.172
  4246         HC    266    THR   HG23   4246     0.0642      1.008   ; qtot 2.237
  4247         OH    266    THR    OG1   4247    -0.6761         16   ; qtot 1.56
  4248         HO    266    THR    HG1   4248     0.4102      1.008   ; qtot 1.971
  4249          C    266    THR      C   4249     0.5973      12.01   ; qtot 2.568
  4250          O    266    THR      O   4250    -0.5679         16   ; qtot 2
; residue 267 PRO rtp PRO  q  0.0
  4251          N    267    PRO      N   4251    -0.2548      14.01   ; qtot 1.745
  4252         CT    267    PRO     CD   4252     0.0192      12.01   ; qtot 1.764
  4253         H1    267    PRO    HD1   4253     0.0391      1.008   ; qtot 1.804
  4254         H1    267    PRO    HD2   4254     0.0391      1.008   ; qtot 1.843
  4255         CT    267    PRO     CG   4255     0.0189      12.01   ; qtot 1.862
  4256         HC    267    PRO    HG1   4256     0.0213      1.008   ; qtot 1.883
  4257         HC    267    PRO    HG2   4257     0.0213      1.008   ; qtot 1.904
  4258         CT    267    PRO     CB   4258     -0.007      12.01   ; qtot 1.897
  4259         HC    267    PRO    HB1   4259     0.0253      1.008   ; qtot 1.922
  4260         HC    267    PRO    HB2   4260     0.0253      1.008   ; qtot 1.948
  4261         CT    267    PRO     CA   4261    -0.0266      12.01   ; qtot 1.921
  4262         H1    267    PRO     HA   4262     0.0641      1.008   ; qtot 1.985
  4263          C    267    PRO      C   4263     0.5896      12.01   ; qtot 2.575
  4264          O    267    PRO      O   4264    -0.5748         16   ; qtot 2
; residue 268 GLU rtp GLU  q -1.0
  4265          N    268    GLU      N   4265    -0.5163      14.01   ; qtot 1.484
  4266          H    268    GLU      H   4266     0.2936      1.008   ; qtot 1.777
  4267         CT    268    GLU     CA   4267     0.0397      12.01   ; qtot 1.817
  4268         H1    268    GLU     HA   4268     0.1105      1.008   ; qtot 1.928
  4269         CT    268    GLU     CB   4269      0.056      12.01   ; qtot 1.984
  4270         HC    268    GLU    HB1   4270    -0.0173      1.008   ; qtot 1.966
  4271         HC    268    GLU    HB2   4271    -0.0173      1.008   ; qtot 1.949
  4272         CT    268    GLU     CG   4272     0.0136      12.01   ; qtot 1.963
  4273         HC    268    GLU    HG1   4273    -0.0425      1.008   ; qtot 1.92
  4274         HC    268    GLU    HG2   4274    -0.0425      1.008   ; qtot 1.878
  4275          C    268    GLU     CD   4275     0.8054      12.01   ; qtot 2.683
  4276         O2    268    GLU    OE1   4276    -0.8188         16   ; qtot 1.864
  4277         O2    268    GLU    OE2   4277    -0.8188         16   ; qtot 1.045
  4278          C    268    GLU      C   4278     0.5366      12.01   ; qtot 1.582
  4279          O    268    GLU      O   4279    -0.5819         16   ; qtot 1
; residue 269 ARG rtp ARG  q +1.0
  4280          N    269    ARG      N   4280    -0.3479      14.01   ; qtot 0.6521
  4281          H    269    ARG      H   4281     0.2747      1.008   ; qtot 0.9268
  4282         CT    269    ARG     CA   4282    -0.2637      12.01   ; qtot 0.6631
  4283         H1    269    ARG     HA   4283      0.156      1.008   ; qtot 0.8191
  4284         CT    269    ARG     CB   4284    -0.0007      12.01   ; qtot 0.8184
  4285         HC    269    ARG    HB1   4285     0.0327      1.008   ; qtot 0.8511
  4286         HC    269    ARG    HB2   4286     0.0327      1.008   ; qtot 0.8838
  4287         CT    269    ARG     CG   4287      0.039      12.01   ; qtot 0.9228
  4288         HC    269    ARG    HG1   4288     0.0285      1.008   ; qtot 0.9513
  4289         HC    269    ARG    HG2   4289     0.0285      1.008   ; qtot 0.9798
  4290         CT    269    ARG     CD   4290     0.0486      12.01   ; qtot 1.028
  4291         H1    269    ARG    HD1   4291     0.0687      1.008   ; qtot 1.097
  4292         H1    269    ARG    HD2   4292     0.0687      1.008   ; qtot 1.166
  4293         N2    269    ARG     NE   4293    -0.5295      14.01   ; qtot 0.6363
  4294          H    269    ARG     HE   4294     0.3456      1.008   ; qtot 0.9819
  4295         CA    269    ARG     CZ   4295     0.8076      12.01   ; qtot 1.79
  4296         N2    269    ARG    NH1   4296    -0.8627      14.01   ; qtot 0.9268
  4297          H    269    ARG   HH11   4297     0.4478      1.008   ; qtot 1.375
  4298          H    269    ARG   HH12   4298     0.4478      1.008   ; qtot 1.822
  4299         N2    269    ARG    NH2   4299    -0.8627      14.01   ; qtot 0.9597
  4300          H    269    ARG   HH21   4300     0.4478      1.008   ; qtot 1.408
  4301          H    269    ARG   HH22   4301     0.4478      1.008   ; qtot 1.855
  4302          C    269    ARG      C   4302     0.7341      12.01   ; qtot 2.589
  4303          O    269    ARG      O   4303    -0.5894         16   ; qtot 2
; residue 270 ILE rtp ILE  q  0.0
  4304          N    270    ILE      N   4304    -0.4157      14.01   ; qtot 1.584
  4305          H    270    ILE      H   4305     0.2719      1.008   ; qtot 1.856
  4306         CT    270    ILE     CA   4306    -0.0597      12.01   ; qtot 1.797
  4307         H1    270    ILE     HA   4307     0.0869      1.008   ; qtot 1.883
  4308         CT    270    ILE     CB   4308     0.1303      12.01   ; qtot 2.014
  4309         HC    270    ILE     HB   4309     0.0187      1.008   ; qtot 2.032
  4310         CT    270    ILE    CG2   4310    -0.3204      12.01   ; qtot 1.712
  4311         HC    270    ILE   HG21   4311     0.0882      1.008   ; qtot 1.8
  4312         HC    270    ILE   HG22   4312     0.0882      1.008   ; qtot 1.888
  4313         HC    270    ILE   HG23   4313     0.0882      1.008   ; qtot 1.977
  4314         CT    270    ILE    CG1   4314     -0.043      12.01   ; qtot 1.934
  4315         HC    270    ILE   HG11   4315     0.0236      1.008   ; qtot 1.957
  4316         HC    270    ILE   HG12   4316     0.0236      1.008   ; qtot 1.981
  4317         CT    270    ILE     CD   4317     -0.066      12.01   ; qtot 1.915
  4318         HC    270    ILE    HD1   4318     0.0186      1.008   ; qtot 1.933
  4319         HC    270    ILE    HD2   4319     0.0186      1.008   ; qtot 1.952
  4320         HC    270    ILE    HD3   4320     0.0186      1.008   ; qtot 1.971
  4321          C    270    ILE      C   4321     0.5973      12.01   ; qtot 2.568
  4322          O    270    ILE      O   4322    -0.5679         16   ; qtot 2
; residue 271 ALA rtp ALA  q  0.0
  4323          N    271    ALA      N   4323    -0.4157      14.01   ; qtot 1.584
  4324          H    271    ALA      H   4324     0.2719      1.008   ; qtot 1.856
  4325         CT    271    ALA     CA   4325     0.0337      12.01   ; qtot 1.89
  4326         H1    271    ALA     HA   4326     0.0823      1.008   ; qtot 1.972
  4327         CT    271    ALA     CB   4327    -0.1825      12.01   ; qtot 1.79
  4328         HC    271    ALA    HB1   4328     0.0603      1.008   ; qtot 1.85
  4329         HC    271    ALA    HB2   4329     0.0603      1.008   ; qtot 1.91
  4330         HC    271    ALA    HB3   4330     0.0603      1.008   ; qtot 1.971
  4331          C    271    ALA      C   4331     0.5973      12.01   ; qtot 2.568
  4332          O    271    ALA      O   4332    -0.5679         16   ; qtot 2
; residue 272 GLU rtp GLU  q -1.0
  4333          N    272    GLU      N   4333    -0.5163      14.01   ; qtot 1.484
  4334          H    272    GLU      H   4334     0.2936      1.008   ; qtot 1.777
  4335         CT    272    GLU     CA   4335     0.0397      12.01   ; qtot 1.817
  4336         H1    272    GLU     HA   4336     0.1105      1.008   ; qtot 1.928
  4337         CT    272    GLU     CB   4337      0.056      12.01   ; qtot 1.984
  4338         HC    272    GLU    HB1   4338    -0.0173      1.008   ; qtot 1.966
  4339         HC    272    GLU    HB2   4339    -0.0173      1.008   ; qtot 1.949
  4340         CT    272    GLU     CG   4340     0.0136      12.01   ; qtot 1.963
  4341         HC    272    GLU    HG1   4341    -0.0425      1.008   ; qtot 1.92
  4342         HC    272    GLU    HG2   4342    -0.0425      1.008   ; qtot 1.878
  4343          C    272    GLU     CD   4343     0.8054      12.01   ; qtot 2.683
  4344         O2    272    GLU    OE1   4344    -0.8188         16   ; qtot 1.864
  4345         O2    272    GLU    OE2   4345    -0.8188         16   ; qtot 1.045
  4346          C    272    GLU      C   4346     0.5366      12.01   ; qtot 1.582
  4347          O    272    GLU      O   4347    -0.5819         16   ; qtot 1
; residue 273 ASN rtp ASN  q  0.0
  4348          N    273    ASN      N   4348    -0.4157      14.01   ; qtot 0.5843
  4349          H    273    ASN      H   4349     0.2719      1.008   ; qtot 0.8562
  4350         CT    273    ASN     CA   4350     0.0143      12.01   ; qtot 0.8705
  4351         H1    273    ASN     HA   4351     0.1048      1.008   ; qtot 0.9753
  4352         CT    273    ASN     CB   4352    -0.2041      12.01   ; qtot 0.7712
  4353         HC    273    ASN    HB1   4353     0.0797      1.008   ; qtot 0.8509
  4354         HC    273    ASN    HB2   4354     0.0797      1.008   ; qtot 0.9306
  4355          C    273    ASN     CG   4355      0.713      12.01   ; qtot 1.644
  4356          O    273    ASN    OD1   4356    -0.5931         16   ; qtot 1.051
  4357          N    273    ASN    ND2   4357    -0.9191      14.01   ; qtot 0.1314
  4358          H    273    ASN   HD21   4358     0.4196      1.008   ; qtot 0.551
  4359          H    273    ASN   HD22   4359     0.4196      1.008   ; qtot 0.9706
  4360          C    273    ASN      C   4360     0.5973      12.01   ; qtot 1.568
  4361          O    273    ASN      O   4361    -0.5679         16   ; qtot 1
; residue 274 PHE rtp PHE  q  0.0
  4362          N    274    PHE      N   4362    -0.4157      14.01   ; qtot 0.5843
  4363          H    274    PHE      H   4363     0.2719      1.008   ; qtot 0.8562
  4364         CT    274    PHE     CA   4364    -0.0024      12.01   ; qtot 0.8538
  4365         H1    274    PHE     HA   4365     0.0978      1.008   ; qtot 0.9516
  4366         CT    274    PHE     CB   4366    -0.0343      12.01   ; qtot 0.9173
  4367         HC    274    PHE    HB1   4367     0.0295      1.008   ; qtot 0.9468
  4368         HC    274    PHE    HB2   4368     0.0295      1.008   ; qtot 0.9763
  4369         CA    274    PHE     CG   4369     0.0118      12.01   ; qtot 0.9881
  4370         CA    274    PHE    CD1   4370    -0.1256      12.01   ; qtot 0.8625
  4371         HA    274    PHE    HD1   4371      0.133      1.008   ; qtot 0.9955
  4372         CA    274    PHE    CE1   4372    -0.1704      12.01   ; qtot 0.8251
  4373         HA    274    PHE    HE1   4373      0.143      1.008   ; qtot 0.9681
  4374         CA    274    PHE     CZ   4374    -0.1072      12.01   ; qtot 0.8609
  4375         HA    274    PHE     HZ   4375     0.1297      1.008   ; qtot 0.9906
  4376         CA    274    PHE    CE2   4376    -0.1704      12.01   ; qtot 0.8202
  4377         HA    274    PHE    HE2   4377      0.143      1.008   ; qtot 0.9632
  4378         CA    274    PHE    CD2   4378    -0.1256      12.01   ; qtot 0.8376
  4379         HA    274    PHE    HD2   4379      0.133      1.008   ; qtot 0.9706
  4380          C    274    PHE      C   4380     0.5973      12.01   ; qtot 1.568
  4381          O    274    PHE      O   4381    -0.5679         16   ; qtot 1
; residue 275 LYS rtp LYS  q +1.0
  4382          N    275    LYS      N   4382    -0.3479      14.01   ; qtot 0.6521
  4383          H    275    LYS      H   4383     0.2747      1.008   ; qtot 0.9268
  4384         CT    275    LYS     CA   4384      -0.24      12.01   ; qtot 0.6868
  4385         H1    275    LYS     HA   4385     0.1426      1.008   ; qtot 0.8294
  4386         CT    275    LYS     CB   4386    -0.0094      12.01   ; qtot 0.82
  4387         HC    275    LYS    HB1   4387     0.0362      1.008   ; qtot 0.8562
  4388         HC    275    LYS    HB2   4388     0.0362      1.008   ; qtot 0.8924
  4389         CT    275    LYS     CG   4389     0.0187      12.01   ; qtot 0.9111
  4390         HC    275    LYS    HG1   4390     0.0103      1.008   ; qtot 0.9214
  4391         HC    275    LYS    HG2   4391     0.0103      1.008   ; qtot 0.9317
  4392         CT    275    LYS     CD   4392    -0.0479      12.01   ; qtot 0.8838
  4393         HC    275    LYS    HD1   4393     0.0621      1.008   ; qtot 0.9459
  4394         HC    275    LYS    HD2   4394     0.0621      1.008   ; qtot 1.008
  4395         CT    275    LYS     CE   4395    -0.0143      12.01   ; qtot 0.9937
  4396         HP    275    LYS    HE1   4396     0.1135      1.008   ; qtot 1.107
  4397         HP    275    LYS    HE2   4397     0.1135      1.008   ; qtot 1.221
  4398         N3    275    LYS     NZ   4398    -0.3854      14.01   ; qtot 0.8353
  4399          H    275    LYS    HZ1   4399       0.34      1.008   ; qtot 1.175
  4400          H    275    LYS    HZ2   4400       0.34      1.008   ; qtot 1.515
  4401          H    275    LYS    HZ3   4401       0.34      1.008   ; qtot 1.855
  4402          C    275    LYS      C   4402     0.7341      12.01   ; qtot 2.589
  4403          O    275    LYS      O   4403    -0.5894         16   ; qtot 2
; residue 276 VAL rtp VAL  q  0.0
  4404          N    276    VAL      N   4404    -0.4157      14.01   ; qtot 1.584
  4405          H    276    VAL      H   4405     0.2719      1.008   ; qtot 1.856
  4406         CT    276    VAL     CA   4406    -0.0875      12.01   ; qtot 1.769
  4407         H1    276    VAL     HA   4407     0.0969      1.008   ; qtot 1.866
  4408         CT    276    VAL     CB   4408     0.2985      12.01   ; qtot 2.164
  4409         HC    276    VAL     HB   4409    -0.0297      1.008   ; qtot 2.134
  4410         CT    276    VAL    CG1   4410    -0.3192      12.01   ; qtot 1.815
  4411         HC    276    VAL   HG11   4411     0.0791      1.008   ; qtot 1.894
  4412         HC    276    VAL   HG12   4412     0.0791      1.008   ; qtot 1.973
  4413         HC    276    VAL   HG13   4413     0.0791      1.008   ; qtot 2.053
  4414         CT    276    VAL    CG2   4414    -0.3192      12.01   ; qtot 1.733
  4415         HC    276    VAL   HG21   4415     0.0791      1.008   ; qtot 1.812
  4416         HC    276    VAL   HG22   4416     0.0791      1.008   ; qtot 1.892
  4417         HC    276    VAL   HG23   4417     0.0791      1.008   ; qtot 1.971
  4418          C    276    VAL      C   4418     0.5973      12.01   ; qtot 2.568
  4419          O    276    VAL      O   4419    -0.5679         16   ; qtot 2
; residue 277 PHE rtp PHE  q  0.0
  4420          N    277    PHE      N   4420    -0.4157      14.01   ; qtot 1.584
  4421          H    277    PHE      H   4421     0.2719      1.008   ; qtot 1.856
  4422         CT    277    PHE     CA   4422    -0.0024      12.01   ; qtot 1.854
  4423         H1    277    PHE     HA   4423     0.0978      1.008   ; qtot 1.952
  4424         CT    277    PHE     CB   4424    -0.0343      12.01   ; qtot 1.917
  4425         HC    277    PHE    HB1   4425     0.0295      1.008   ; qtot 1.947
  4426         HC    277    PHE    HB2   4426     0.0295      1.008   ; qtot 1.976
  4427         CA    277    PHE     CG   4427     0.0118      12.01   ; qtot 1.988
  4428         CA    277    PHE    CD1   4428    -0.1256      12.01   ; qtot 1.863
  4429         HA    277    PHE    HD1   4429      0.133      1.008   ; qtot 1.996
  4430         CA    277    PHE    CE1   4430    -0.1704      12.01   ; qtot 1.825
  4431         HA    277    PHE    HE1   4431      0.143      1.008   ; qtot 1.968
  4432         CA    277    PHE     CZ   4432    -0.1072      12.01   ; qtot 1.861
  4433         HA    277    PHE     HZ   4433     0.1297      1.008   ; qtot 1.991
  4434         CA    277    PHE    CE2   4434    -0.1704      12.01   ; qtot 1.82
  4435         HA    277    PHE    HE2   4435      0.143      1.008   ; qtot 1.963
  4436         CA    277    PHE    CD2   4436    -0.1256      12.01   ; qtot 1.838
  4437         HA    277    PHE    HD2   4437      0.133      1.008   ; qtot 1.971
  4438          C    277    PHE      C   4438     0.5973      12.01   ; qtot 2.568
  4439          O    277    PHE      O   4439    -0.5679         16   ; qtot 2
; residue 278 ASP rtp ASP  q -1.0
  4440          N    278    ASP      N   4440    -0.5163      14.01   ; qtot 1.484
  4441          H    278    ASP      H   4441     0.2936      1.008   ; qtot 1.777
  4442         CT    278    ASP     CA   4442     0.0381      12.01   ; qtot 1.815
  4443         H1    278    ASP     HA   4443      0.088      1.008   ; qtot 1.903
  4444         CT    278    ASP     CB   4444    -0.0303      12.01   ; qtot 1.873
  4445         HC    278    ASP    HB1   4445    -0.0122      1.008   ; qtot 1.861
  4446         HC    278    ASP    HB2   4446    -0.0122      1.008   ; qtot 1.849
  4447          C    278    ASP     CG   4447     0.7994      12.01   ; qtot 2.648
  4448         O2    278    ASP    OD1   4448    -0.8014         16   ; qtot 1.847
  4449         O2    278    ASP    OD2   4449    -0.8014         16   ; qtot 1.045
  4450          C    278    ASP      C   4450     0.5366      12.01   ; qtot 1.582
  4451          O    278    ASP      O   4451    -0.5819         16   ; qtot 1
; residue 279 PHE rtp PHE  q  0.0
  4452          N    279    PHE      N   4452    -0.4157      14.01   ; qtot 0.5843
  4453          H    279    PHE      H   4453     0.2719      1.008   ; qtot 0.8562
  4454         CT    279    PHE     CA   4454    -0.0024      12.01   ; qtot 0.8538
  4455         H1    279    PHE     HA   4455     0.0978      1.008   ; qtot 0.9516
  4456         CT    279    PHE     CB   4456    -0.0343      12.01   ; qtot 0.9173
  4457         HC    279    PHE    HB1   4457     0.0295      1.008   ; qtot 0.9468
  4458         HC    279    PHE    HB2   4458     0.0295      1.008   ; qtot 0.9763
  4459         CA    279    PHE     CG   4459     0.0118      12.01   ; qtot 0.9881
  4460         CA    279    PHE    CD1   4460    -0.1256      12.01   ; qtot 0.8625
  4461         HA    279    PHE    HD1   4461      0.133      1.008   ; qtot 0.9955
  4462         CA    279    PHE    CE1   4462    -0.1704      12.01   ; qtot 0.8251
  4463         HA    279    PHE    HE1   4463      0.143      1.008   ; qtot 0.9681
  4464         CA    279    PHE     CZ   4464    -0.1072      12.01   ; qtot 0.8609
  4465         HA    279    PHE     HZ   4465     0.1297      1.008   ; qtot 0.9906
  4466         CA    279    PHE    CE2   4466    -0.1704      12.01   ; qtot 0.8202
  4467         HA    279    PHE    HE2   4467      0.143      1.008   ; qtot 0.9632
  4468         CA    279    PHE    CD2   4468    -0.1256      12.01   ; qtot 0.8376
  4469         HA    279    PHE    HD2   4469      0.133      1.008   ; qtot 0.9706
  4470          C    279    PHE      C   4470     0.5973      12.01   ; qtot 1.568
  4471          O    279    PHE      O   4471    -0.5679         16   ; qtot 1
; residue 280 GLU rtp GLU  q -1.0
  4472          N    280    GLU      N   4472    -0.5163      14.01   ; qtot 0.4837
  4473          H    280    GLU      H   4473     0.2936      1.008   ; qtot 0.7773
  4474         CT    280    GLU     CA   4474     0.0397      12.01   ; qtot 0.817
  4475         H1    280    GLU     HA   4475     0.1105      1.008   ; qtot 0.9275
  4476         CT    280    GLU     CB   4476      0.056      12.01   ; qtot 0.9835
  4477         HC    280    GLU    HB1   4477    -0.0173      1.008   ; qtot 0.9662
  4478         HC    280    GLU    HB2   4478    -0.0173      1.008   ; qtot 0.9489
  4479         CT    280    GLU     CG   4479     0.0136      12.01   ; qtot 0.9625
  4480         HC    280    GLU    HG1   4480    -0.0425      1.008   ; qtot 0.92
  4481         HC    280    GLU    HG2   4481    -0.0425      1.008   ; qtot 0.8775
  4482          C    280    GLU     CD   4482     0.8054      12.01   ; qtot 1.683
  4483         O2    280    GLU    OE1   4483    -0.8188         16   ; qtot 0.8641
  4484         O2    280    GLU    OE2   4484    -0.8188         16   ; qtot 0.0453
  4485          C    280    GLU      C   4485     0.5366      12.01   ; qtot 0.5819
  4486          O    280    GLU      O   4486    -0.5819         16   ; qtot 0
; residue 281 LEU rtp LEU  q  0.0
  4487          N    281    LEU      N   4487    -0.4157      14.01   ; qtot -0.4157
  4488          H    281    LEU      H   4488     0.2719      1.008   ; qtot -0.1438
  4489         CT    281    LEU     CA   4489    -0.0518      12.01   ; qtot -0.1956
  4490         H1    281    LEU     HA   4490     0.0922      1.008   ; qtot -0.1034
  4491         CT    281    LEU     CB   4491    -0.1102      12.01   ; qtot -0.2136
  4492         HC    281    LEU    HB1   4492     0.0457      1.008   ; qtot -0.1679
  4493         HC    281    LEU    HB2   4493     0.0457      1.008   ; qtot -0.1222
  4494         CT    281    LEU     CG   4494     0.3531      12.01   ; qtot 0.2309
  4495         HC    281    LEU     HG   4495    -0.0361      1.008   ; qtot 0.1948
  4496         CT    281    LEU    CD1   4496    -0.4121      12.01   ; qtot -0.2173
  4497         HC    281    LEU   HD11   4497        0.1      1.008   ; qtot -0.1173
  4498         HC    281    LEU   HD12   4498        0.1      1.008   ; qtot -0.0173
  4499         HC    281    LEU   HD13   4499        0.1      1.008   ; qtot 0.0827
  4500         CT    281    LEU    CD2   4500    -0.4121      12.01   ; qtot -0.3294
  4501         HC    281    LEU   HD21   4501        0.1      1.008   ; qtot -0.2294
  4502         HC    281    LEU   HD22   4502        0.1      1.008   ; qtot -0.1294
  4503         HC    281    LEU   HD23   4503        0.1      1.008   ; qtot -0.0294
  4504          C    281    LEU      C   4504     0.5973      12.01   ; qtot 0.5679
  4505          O    281    LEU      O   4505    -0.5679         16   ; qtot 0
; residue 282 SER rtp SER  q  0.0
  4506          N    282    SER      N   4506    -0.4157      14.01   ; qtot -0.4157
  4507          H    282    SER      H   4507     0.2719      1.008   ; qtot -0.1438
  4508         CT    282    SER     CA   4508    -0.0249      12.01   ; qtot -0.1687
  4509         H1    282    SER     HA   4509     0.0843      1.008   ; qtot -0.0844
  4510         CT    282    SER     CB   4510     0.2117      12.01   ; qtot 0.1273
  4511         H1    282    SER    HB1   4511     0.0352      1.008   ; qtot 0.1625
  4512         H1    282    SER    HB2   4512     0.0352      1.008   ; qtot 0.1977
  4513         OH    282    SER     OG   4513    -0.6546         16   ; qtot -0.4569
  4514         HO    282    SER     HG   4514     0.4275      1.008   ; qtot -0.0294
  4515          C    282    SER      C   4515     0.5973      12.01   ; qtot 0.5679
  4516          O    282    SER      O   4516    -0.5679         16   ; qtot 0
; residue 283 SER rtp SER  q  0.0
  4517          N    283    SER      N   4517    -0.4157      14.01   ; qtot -0.4157
  4518          H    283    SER      H   4518     0.2719      1.008   ; qtot -0.1438
  4519         CT    283    SER     CA   4519    -0.0249      12.01   ; qtot -0.1687
  4520         H1    283    SER     HA   4520     0.0843      1.008   ; qtot -0.0844
  4521         CT    283    SER     CB   4521     0.2117      12.01   ; qtot 0.1273
  4522         H1    283    SER    HB1   4522     0.0352      1.008   ; qtot 0.1625
  4523         H1    283    SER    HB2   4523     0.0352      1.008   ; qtot 0.1977
  4524         OH    283    SER     OG   4524    -0.6546         16   ; qtot -0.4569
  4525         HO    283    SER     HG   4525     0.4275      1.008   ; qtot -0.0294
  4526          C    283    SER      C   4526     0.5973      12.01   ; qtot 0.5679
  4527          O    283    SER      O   4527    -0.5679         16   ; qtot 0
; residue 284 GLN rtp GLN  q  0.0
  4528          N    284    GLN      N   4528    -0.4157      14.01   ; qtot -0.4157
  4529          H    284    GLN      H   4529     0.2719      1.008   ; qtot -0.1438
  4530         CT    284    GLN     CA   4530    -0.0031      12.01   ; qtot -0.1469
  4531         H1    284    GLN     HA   4531      0.085      1.008   ; qtot -0.0619
  4532         CT    284    GLN     CB   4532    -0.0036      12.01   ; qtot -0.0655
  4533         HC    284    GLN    HB1   4533     0.0171      1.008   ; qtot -0.0484
  4534         HC    284    GLN    HB2   4534     0.0171      1.008   ; qtot -0.0313
  4535         CT    284    GLN     CG   4535    -0.0645      12.01   ; qtot -0.0958
  4536         HC    284    GLN    HG1   4536     0.0352      1.008   ; qtot -0.0606
  4537         HC    284    GLN    HG2   4537     0.0352      1.008   ; qtot -0.0254
  4538          C    284    GLN     CD   4538     0.6951      12.01   ; qtot 0.6697
  4539          O    284    GLN    OE1   4539    -0.6086         16   ; qtot 0.0611
  4540          N    284    GLN    NE2   4540    -0.9407      14.01   ; qtot -0.8796
  4541          H    284    GLN   HE21   4541     0.4251      1.008   ; qtot -0.4545
  4542          H    284    GLN   HE22   4542     0.4251      1.008   ; qtot -0.0294
  4543          C    284    GLN      C   4543     0.5973      12.01   ; qtot 0.5679
  4544          O    284    GLN      O   4544    -0.5679         16   ; qtot 0
; residue 285 ASP rtp ASP  q -1.0
  4545          N    285    ASP      N   4545    -0.5163      14.01   ; qtot -0.5163
  4546          H    285    ASP      H   4546     0.2936      1.008   ; qtot -0.2227
  4547         CT    285    ASP     CA   4547     0.0381      12.01   ; qtot -0.1846
  4548         H1    285    ASP     HA   4548      0.088      1.008   ; qtot -0.0966
  4549         CT    285    ASP     CB   4549    -0.0303      12.01   ; qtot -0.1269
  4550         HC    285    ASP    HB1   4550    -0.0122      1.008   ; qtot -0.1391
  4551         HC    285    ASP    HB2   4551    -0.0122      1.008   ; qtot -0.1513
  4552          C    285    ASP     CG   4552     0.7994      12.01   ; qtot 0.6481
  4553         O2    285    ASP    OD1   4553    -0.8014         16   ; qtot -0.1533
  4554         O2    285    ASP    OD2   4554    -0.8014         16   ; qtot -0.9547
  4555          C    285    ASP      C   4555     0.5366      12.01   ; qtot -0.4181
  4556          O    285    ASP      O   4556    -0.5819         16   ; qtot -1
; residue 286 MET rtp MET  q  0.0
  4557          N    286    MET      N   4557    -0.4157      14.01   ; qtot -1.416
  4558          H    286    MET      H   4558     0.2719      1.008   ; qtot -1.144
  4559         CT    286    MET     CA   4559    -0.0237      12.01   ; qtot -1.168
  4560         H1    286    MET     HA   4560      0.088      1.008   ; qtot -1.08
  4561         CT    286    MET     CB   4561     0.0342      12.01   ; qtot -1.045
  4562         HC    286    MET    HB1   4562     0.0241      1.008   ; qtot -1.021
  4563         HC    286    MET    HB2   4563     0.0241      1.008   ; qtot -0.9971
  4564         CT    286    MET     CG   4564     0.0018      12.01   ; qtot -0.9953
  4565         H1    286    MET    HG1   4565      0.044      1.008   ; qtot -0.9513
  4566         H1    286    MET    HG2   4566      0.044      1.008   ; qtot -0.9073
  4567          S    286    MET     SD   4567    -0.2737      32.06   ; qtot -1.181
  4568         CT    286    MET     CE   4568    -0.0536      12.01   ; qtot -1.235
  4569         H1    286    MET    HE1   4569     0.0684      1.008   ; qtot -1.166
  4570         H1    286    MET    HE2   4570     0.0684      1.008   ; qtot -1.098
  4571         H1    286    MET    HE3   4571     0.0684      1.008   ; qtot -1.029
  4572          C    286    MET      C   4572     0.5973      12.01   ; qtot -0.4321
  4573          O    286    MET      O   4573    -0.5679         16   ; qtot -1
; residue 287 THR rtp THR  q  0.0
  4574          N    287    THR      N   4574    -0.4157      14.01   ; qtot -1.416
  4575          H    287    THR      H   4575     0.2719      1.008   ; qtot -1.144
  4576         CT    287    THR     CA   4576    -0.0389      12.01   ; qtot -1.183
  4577         H1    287    THR     HA   4577     0.1007      1.008   ; qtot -1.082
  4578         CT    287    THR     CB   4578     0.3654      12.01   ; qtot -0.7166
  4579         H1    287    THR     HB   4579     0.0043      1.008   ; qtot -0.7123
  4580         CT    287    THR    CG2   4580    -0.2438      12.01   ; qtot -0.9561
  4581         HC    287    THR   HG21   4581     0.0642      1.008   ; qtot -0.8919
  4582         HC    287    THR   HG22   4582     0.0642      1.008   ; qtot -0.8277
  4583         HC    287    THR   HG23   4583     0.0642      1.008   ; qtot -0.7635
  4584         OH    287    THR    OG1   4584    -0.6761         16   ; qtot -1.44
  4585         HO    287    THR    HG1   4585     0.4102      1.008   ; qtot -1.029
  4586          C    287    THR      C   4586     0.5973      12.01   ; qtot -0.4321
  4587          O    287    THR      O   4587    -0.5679         16   ; qtot -1
; residue 288 THR rtp THR  q  0.0
  4588          N    288    THR      N   4588    -0.4157      14.01   ; qtot -1.416
  4589          H    288    THR      H   4589     0.2719      1.008   ; qtot -1.144
  4590         CT    288    THR     CA   4590    -0.0389      12.01   ; qtot -1.183
  4591         H1    288    THR     HA   4591     0.1007      1.008   ; qtot -1.082
  4592         CT    288    THR     CB   4592     0.3654      12.01   ; qtot -0.7166
  4593         H1    288    THR     HB   4593     0.0043      1.008   ; qtot -0.7123
  4594         CT    288    THR    CG2   4594    -0.2438      12.01   ; qtot -0.9561
  4595         HC    288    THR   HG21   4595     0.0642      1.008   ; qtot -0.8919
  4596         HC    288    THR   HG22   4596     0.0642      1.008   ; qtot -0.8277
  4597         HC    288    THR   HG23   4597     0.0642      1.008   ; qtot -0.7635
  4598         OH    288    THR    OG1   4598    -0.6761         16   ; qtot -1.44
  4599         HO    288    THR    HG1   4599     0.4102      1.008   ; qtot -1.029
  4600          C    288    THR      C   4600     0.5973      12.01   ; qtot -0.4321
  4601          O    288    THR      O   4601    -0.5679         16   ; qtot -1
; residue 289 LEU rtp LEU  q  0.0
  4602          N    289    LEU      N   4602    -0.4157      14.01   ; qtot -1.416
  4603          H    289    LEU      H   4603     0.2719      1.008   ; qtot -1.144
  4604         CT    289    LEU     CA   4604    -0.0518      12.01   ; qtot -1.196
  4605         H1    289    LEU     HA   4605     0.0922      1.008   ; qtot -1.103
  4606         CT    289    LEU     CB   4606    -0.1102      12.01   ; qtot -1.214
  4607         HC    289    LEU    HB1   4607     0.0457      1.008   ; qtot -1.168
  4608         HC    289    LEU    HB2   4608     0.0457      1.008   ; qtot -1.122
  4609         CT    289    LEU     CG   4609     0.3531      12.01   ; qtot -0.7691
  4610         HC    289    LEU     HG   4610    -0.0361      1.008   ; qtot -0.8052
  4611         CT    289    LEU    CD1   4611    -0.4121      12.01   ; qtot -1.217
  4612         HC    289    LEU   HD11   4612        0.1      1.008   ; qtot -1.117
  4613         HC    289    LEU   HD12   4613        0.1      1.008   ; qtot -1.017
  4614         HC    289    LEU   HD13   4614        0.1      1.008   ; qtot -0.9173
  4615         CT    289    LEU    CD2   4615    -0.4121      12.01   ; qtot -1.329
  4616         HC    289    LEU   HD21   4616        0.1      1.008   ; qtot -1.229
  4617         HC    289    LEU   HD22   4617        0.1      1.008   ; qtot -1.129
  4618         HC    289    LEU   HD23   4618        0.1      1.008   ; qtot -1.029
  4619          C    289    LEU      C   4619     0.5973      12.01   ; qtot -0.4321
  4620          O    289    LEU      O   4620    -0.5679         16   ; qtot -1
; residue 290 LEU rtp LEU  q  0.0
  4621          N    290    LEU      N   4621    -0.4157      14.01   ; qtot -1.416
  4622          H    290    LEU      H   4622     0.2719      1.008   ; qtot -1.144
  4623         CT    290    LEU     CA   4623    -0.0518      12.01   ; qtot -1.196
  4624         H1    290    LEU     HA   4624     0.0922      1.008   ; qtot -1.103
  4625         CT    290    LEU     CB   4625    -0.1102      12.01   ; qtot -1.214
  4626         HC    290    LEU    HB1   4626     0.0457      1.008   ; qtot -1.168
  4627         HC    290    LEU    HB2   4627     0.0457      1.008   ; qtot -1.122
  4628         CT    290    LEU     CG   4628     0.3531      12.01   ; qtot -0.7691
  4629         HC    290    LEU     HG   4629    -0.0361      1.008   ; qtot -0.8052
  4630         CT    290    LEU    CD1   4630    -0.4121      12.01   ; qtot -1.217
  4631         HC    290    LEU   HD11   4631        0.1      1.008   ; qtot -1.117
  4632         HC    290    LEU   HD12   4632        0.1      1.008   ; qtot -1.017
  4633         HC    290    LEU   HD13   4633        0.1      1.008   ; qtot -0.9173
  4634         CT    290    LEU    CD2   4634    -0.4121      12.01   ; qtot -1.329
  4635         HC    290    LEU   HD21   4635        0.1      1.008   ; qtot -1.229
  4636         HC    290    LEU   HD22   4636        0.1      1.008   ; qtot -1.129
  4637         HC    290    LEU   HD23   4637        0.1      1.008   ; qtot -1.029
  4638          C    290    LEU      C   4638     0.5973      12.01   ; qtot -0.4321
  4639          O    290    LEU      O   4639    -0.5679         16   ; qtot -1
; residue 291 SER rtp SER  q  0.0
  4640          N    291    SER      N   4640    -0.4157      14.01   ; qtot -1.416
  4641          H    291    SER      H   4641     0.2719      1.008   ; qtot -1.144
  4642         CT    291    SER     CA   4642    -0.0249      12.01   ; qtot -1.169
  4643         H1    291    SER     HA   4643     0.0843      1.008   ; qtot -1.084
  4644         CT    291    SER     CB   4644     0.2117      12.01   ; qtot -0.8727
  4645         H1    291    SER    HB1   4645     0.0352      1.008   ; qtot -0.8375
  4646         H1    291    SER    HB2   4646     0.0352      1.008   ; qtot -0.8023
  4647         OH    291    SER     OG   4647    -0.6546         16   ; qtot -1.457
  4648         HO    291    SER     HG   4648     0.4275      1.008   ; qtot -1.029
  4649          C    291    SER      C   4649     0.5973      12.01   ; qtot -0.4321
  4650          O    291    SER      O   4650    -0.5679         16   ; qtot -1
; residue 292 TYR rtp TYR  q  0.0
  4651          N    292    TYR      N   4651    -0.4157      14.01   ; qtot -1.416
  4652          H    292    TYR      H   4652     0.2719      1.008   ; qtot -1.144
  4653         CT    292    TYR     CA   4653    -0.0014      12.01   ; qtot -1.145
  4654         H1    292    TYR     HA   4654     0.0876      1.008   ; qtot -1.058
  4655         CT    292    TYR     CB   4655    -0.0152      12.01   ; qtot -1.073
  4656         HC    292    TYR    HB1   4656     0.0295      1.008   ; qtot -1.043
  4657         HC    292    TYR    HB2   4657     0.0295      1.008   ; qtot -1.014
  4658         CA    292    TYR     CG   4658    -0.0011      12.01   ; qtot -1.015
  4659         CA    292    TYR    CD1   4659    -0.1906      12.01   ; qtot -1.206
  4660         HA    292    TYR    HD1   4660     0.1699      1.008   ; qtot -1.036
  4661         CA    292    TYR    CE1   4661    -0.2341      12.01   ; qtot -1.27
  4662         HA    292    TYR    HE1   4662     0.1656      1.008   ; qtot -1.104
  4663          C    292    TYR     CZ   4663     0.3226      12.01   ; qtot -0.7815
  4664         OH    292    TYR     OH   4664    -0.5579         16   ; qtot -1.339
  4665         HO    292    TYR     HH   4665     0.3992      1.008   ; qtot -0.9402
  4666         CA    292    TYR    CE2   4666    -0.2341      12.01   ; qtot -1.174
  4667         HA    292    TYR    HE2   4667     0.1656      1.008   ; qtot -1.009
  4668         CA    292    TYR    CD2   4668    -0.1906      12.01   ; qtot -1.199
  4669         HA    292    TYR    HD2   4669     0.1699      1.008   ; qtot -1.029
  4670          C    292    TYR      C   4670     0.5973      12.01   ; qtot -0.4321
[truncated: 1,114,783 more chars]
